# Supplementary material for: The Firre locus produces a trans-acting RNA molecule that functions in hematopoiesis
Source: Nat Commun. 2019 Nov 13;10:5137. doi: 10.1038/s41467-019-12970-4 (PMC6853988; doi:10.1038/s41467-019-12970-4)
Supplement: Supplementary file 4 — Supplementary Data 1 [file 41467_2019_12970_MOESM4_ESM.csv]

test_id	gene_id	gene	locus	sample_1	sample_2	status	value_1	value_2	log2(fold_change)	test_stat	p_value	q_value	significant
ENSMUSG00000000001.4	ENSMUSG00000000001.4	Gnai3	chr3:108107279-108146146	Midbrain__WT	Midbrain__KO	OK	84.6491	80.9976	-0.0636172	-0.296706	0.455	0.999763	no
ENSMUSG00000000003.15	ENSMUSG00000000003.15	Pbsn	chrX:77837900-77853623	Midbrain__WT	Midbrain__KO	NOTEST	0	0	0	0	1	1	no
ENSMUSG00000000028.14	ENSMUSG00000000028.14	Cdc45	chr16:18780446-18835261	Midbrain__WT	Midbrain__KO	OK	29.79	29.4825	-0.0149692	-0.0470066	0.9071	0.999763	no
ENSMUSG00000000031.15	ENSMUSG00000000031.15	H19	chr7:142575528-142578143	Midbrain__WT	Midbrain__KO	OK	350.507	356.421	0.0241399	0.0905374	0.8191	0.999763	no
ENSMUSG00000000037.16	ENSMUSG00000000037.16	Scml2	chrX:161117192-161258213	Midbrain__WT	Midbrain__KO	OK	3.33757	3.44149	0.0442365	0.0655223	0.86905	0.999763	no
ENSMUSG00000000049.11	ENSMUSG00000000049.11	Apoh	chr11:107933386-108414396	Midbrain__WT	Midbrain__KO	NOTEST	0	0.0198407	inf	0	1	1	no
ENSMUSG00000000056.7	ENSMUSG00000000056.7	Narf	chr11:121237252-121255856	Midbrain__WT	Midbrain__KO	OK	27.8167	27.2024	-0.0322211	-0.154333	0.69815	0.999763	no
ENSMUSG00000000058.6	ENSMUSG00000000058.6	Cav2	chr6:17197750-17385604	Midbrain__WT	Midbrain__KO	OK	2.01104	1.84921	-0.121034	-0.204743	0.59115	0.999763	no
ENSMUSG00000000078.6	ENSMUSG00000000078.6	Klf6	chr13:5861488-5870393	Midbrain__WT	Midbrain__KO	OK	12.3293	12.5434	0.0248434	0.112491	0.77735	0.999763	no
ENSMUSG00000000085.16	ENSMUSG00000000085.16	Scmh1	chr4:120405280-120530186	Midbrain__WT	Midbrain__KO	OK	22.5191	24.2274	0.105489	0.314207	0.4177	0.999763	no
ENSMUSG00000000088.6	ENSMUSG00000000088.6	Cox5a	chr9:57521231-57543187	Midbrain__WT	Midbrain__KO	OK	162.827	153.765	-0.0826169	-0.345064	0.3959	0.999763	no
ENSMUSG00000000093.6	ENSMUSG00000000093.6	Tbx2	chr11:85832550-85841948	Midbrain__WT	Midbrain__KO	OK	0.674191	0.849884	0.33411	0.73863	0.06785	0.999763	no
ENSMUSG00000000094.12	ENSMUSG00000000094.12	Tbx4	chr11:85886421-85916097	Midbrain__WT	Midbrain__KO	NOTEST	0.128861	0.0856869	-0.588669	0	1	1	no
ENSMUSG00000000103.12	ENSMUSG00000000103.12	Zfy2	chrY:2106014-2170409	Midbrain__WT	Midbrain__KO	NOTEST	0	0	0	0	1	1	no
ENSMUSG00000000120.6	ENSMUSG00000000120.6	Ngfr	chr11:95568817-95587735	Midbrain__WT	Midbrain__KO	OK	12.5377	14.4853	0.208318	0.924015	0.023	0.999763	no
ENSMUSG00000000125.5	ENSMUSG00000000125.5	Wnt3	chr11:103774149-103817957	Midbrain__WT	Midbrain__KO	OK	6.29032	6.09319	-0.0459359	-0.172719	0.67485	0.999763	no
ENSMUSG00000000126.11	ENSMUSG00000000126.11	Wnt9a	chr11:59306927-59333552	Midbrain__WT	Midbrain__KO	OK	4.01522	3.714	-0.112505	-0.380206	0.3516	0.999763	no
ENSMUSG00000000127.14	ENSMUSG00000000127.14	Fer	chr17:63896017-64139494	Midbrain__WT	Midbrain__KO	OK	11.4541	11.0855	-0.0471979	-0.199553	0.617	0.999763	no
ENSMUSG00000000131.15	ENSMUSG00000000131.15	Xpo6	chr7:126101714-126200501	Midbrain__WT	Midbrain__KO	OK	29.1527	31.9104	0.130395	0.551911	0.1273	0.999763	no
ENSMUSG00000000134.17	ENSMUSG00000000134.17	Tfe3	chrX:7762585-7775202	Midbrain__WT	Midbrain__KO	OK	15.8025	16.8577	0.0932565	0.289449	0.36475	0.999763	no
ENSMUSG00000000142.15	ENSMUSG00000000142.15	Axin2	chr11:108920348-108950783	Midbrain__WT	Midbrain__KO	OK	33.4431	33.8339	0.0167586	0.0581925	0.88445	0.999763	no
ENSMUSG00000000148.17	ENSMUSG00000000148.17	Brat1	chr5:140705010-140719379	Midbrain__WT	Midbrain__KO	OK	7.12293	7.29626	0.034686	0.13803	0.7334	0.999763	no
ENSMUSG00000000149.10	ENSMUSG00000000149.10	Gna12	chr5:140758407-140830431	Midbrain__WT	Midbrain__KO	OK	37.8649	39.0665	0.0450684	0.21553	0.5938	0.999763	no
ENSMUSG00000000154.16	ENSMUSG00000000154.16	Slc22a18	chr7:143473735-143499334	Midbrain__WT	Midbrain__KO	NOTEST	0.112381	0.0772762	-0.540301	0	1	1	no
ENSMUSG00000000157.15	ENSMUSG00000000157.15	Itgb2l	chr16:96361667-96525793	Midbrain__WT	Midbrain__KO	NOTEST	0.00349009	0.00125719	-1.47306	0	1	1	no
ENSMUSG00000000159.15	ENSMUSG00000000159.15	Igsf5	chr16:96361667-96525793	Midbrain__WT	Midbrain__KO	NOTEST	0.0353487	0.0599442	0.761965	0	1	1	no
ENSMUSG00000000167.14	ENSMUSG00000000167.14	Pih1d2	chr9:50603900-50624997	Midbrain__WT	Midbrain__KO	OK	2.01639	1.95415	-0.0452275	-0.0308359	0.932	0.999763	no
ENSMUSG00000000168.9	ENSMUSG00000000168.9	Dlat	chr9:50634632-50659780	Midbrain__WT	Midbrain__KO	OK	22.8052	23.1546	0.0219387	0.0666637	0.8712	0.999763	no
ENSMUSG00000000171.4	ENSMUSG00000000171.4	Sdhd	chr9:50596337-50603849	Midbrain__WT	Midbrain__KO	OK	90.332	86.5229	-0.0621557	-0.295353	0.45975	0.999763	no
ENSMUSG00000000182.9	ENSMUSG00000000182.9	Fgf23	chr6:127072901-127081408	Midbrain__WT	Midbrain__KO	NOTEST	0.0723713	0.0973028	0.427064	0	1	1	no
ENSMUSG00000000183.6	ENSMUSG00000000183.6	Fgf6	chr6:127015585-127028187	Midbrain__WT	Midbrain__KO	NOTEST	0.00467708	0.00338348	-0.467099	0	1	1	no
ENSMUSG00000000184.12	ENSMUSG00000000184.12	Ccnd2	chr6:127122965-127212411	Midbrain__WT	Midbrain__KO	OK	225.011	224.213	-0.00512622	-0.0116747	0.97265	0.999763	no
ENSMUSG00000000194.13	ENSMUSG00000000194.13	Gpr107	chr2:31152315-31218775	Midbrain__WT	Midbrain__KO	OK	13.0077	13.3881	0.0415926	0.146516	0.6717	0.999763	no
ENSMUSG00000000197.7	ENSMUSG00000000197.7	Nalcn	chr14:123276640-123627144	Midbrain__WT	Midbrain__KO	OK	2.47687	2.41976	-0.0336495	-0.124915	0.75975	0.999763	no
ENSMUSG00000000202.9	ENSMUSG00000000202.9	Btbd17	chr11:114791216-114795945	Midbrain__WT	Midbrain__KO	OK	34.1933	33.3184	-0.0373955	-0.110936	0.7865	0.999763	no
ENSMUSG00000000204.15	ENSMUSG00000000204.15	Slfn4	chr11:83175185-83190221	Midbrain__WT	Midbrain__KO	NOTEST	0.00460842	0	-inf	0	1	1	no
ENSMUSG00000000214.11	ENSMUSG00000000214.11	Th	chr7:142892751-142931128	Midbrain__WT	Midbrain__KO	OK	4.7039	5.12216	0.122895	0.366473	0.3624	0.999763	no
ENSMUSG00000000215.10	ENSMUSG00000000215.10	Ins2	chr7:142678655-142699510	Midbrain__WT	Midbrain__KO	NOTEST	0	0.0471698	inf	0	1	1	no
ENSMUSG00000000216.8	ENSMUSG00000000216.8	Scnn1g	chr7:121734478-121768475	Midbrain__WT	Midbrain__KO	NOTEST	0.0193786	0.00837358	-1.21055	0	1	1	no
ENSMUSG00000000223.13	ENSMUSG00000000223.13	Drp2	chrX:134404550-134456573	Midbrain__WT	Midbrain__KO	OK	8.14539	8.56168	0.0719099	0.287048	0.48115	0.999763	no
ENSMUSG00000000244.17	ENSMUSG00000000244.17	Tspan32	chr7:142988968-143019644	Midbrain__WT	Midbrain__KO	OK	1.41053	1.50159	0.0902539	0.176793	0.6524	0.999763	no
ENSMUSG00000000247.11	ENSMUSG00000000247.11	Lhx2	chr2:38339280-38369733	Midbrain__WT	Midbrain__KO	OK	37.4809	33.778	-0.15007	-0.561197	0.16525	0.999763	no
ENSMUSG00000000248.16	ENSMUSG00000000248.16	Clec2g	chr6:128934380-128984707	Midbrain__WT	Midbrain__KO	NOTEST	0.0106577	0	-inf	0	1	1	no
ENSMUSG00000000253.12	ENSMUSG00000000253.12	Gmpr	chr13:45507443-45546382	Midbrain__WT	Midbrain__KO	OK	7.71903	7.48203	-0.0449903	-0.129625	0.7474	0.999763	no
ENSMUSG00000000263.15	ENSMUSG00000000263.15	Glra1	chr11:55514237-55608198	Midbrain__WT	Midbrain__KO	NOTEST	0.0464262	0.0478846	0.0446215	0	1	1	no
ENSMUSG00000000266.11	ENSMUSG00000000266.11	Mid2	chrX:140664598-140767715	Midbrain__WT	Midbrain__KO	OK	2.48808	2.39745	-0.0535298	-0.111418	0.78635	0.999763	no
ENSMUSG00000000275.16	ENSMUSG00000000275.16	Trim25	chr11:88999375-89020293	Midbrain__WT	Midbrain__KO	OK	1.59355	2.00671	0.332588	1.02788	0.0105	0.999763	no
ENSMUSG00000000276.11	ENSMUSG00000000276.11	Dgke	chr11:89035178-89069098	Midbrain__WT	Midbrain__KO	OK	3.5331	3.60638	0.0296166	0.111683	0.783	0.999763	no
ENSMUSG00000000278.10	ENSMUSG00000000278.10	Scpep1	chr11:88905927-88955465	Midbrain__WT	Midbrain__KO	OK	27.1759	26.9168	-0.0138251	-0.0629747	0.87595	0.999763	no
ENSMUSG00000000282.12	ENSMUSG00000000282.12	Mnt	chr11:74830919-74845725	Midbrain__WT	Midbrain__KO	OK	8.93162	9.82134	0.136999	0.545261	0.14245	0.999763	no
ENSMUSG00000000290.13	ENSMUSG00000000290.13	Itgb2	chr10:77530251-77565686	Midbrain__WT	Midbrain__KO	OK	0.509334	0.484118	-0.0732527	-0.0932885	0.78885	0.999763	no
ENSMUSG00000000295.12	ENSMUSG00000000295.12	Hddc2	chr10:31313381-31328204	Midbrain__WT	Midbrain__KO	OK	29.7559	29.0195	-0.0361562	-0.139091	0.72845	0.999763	no
ENSMUSG00000000296.7	ENSMUSG00000000296.7	Tpd52l1	chr10:31332379-31445921	Midbrain__WT	Midbrain__KO	OK	7.25988	6.75453	-0.104092	-0.306933	0.4457	0.999763	no
ENSMUSG00000000301.16	ENSMUSG00000000301.16	Pemt	chr11:59970613-60046489	Midbrain__WT	Midbrain__KO	OK	4.23231	3.62869	-0.221998	-0.392016	0.2964	0.999763	no
ENSMUSG00000000303.12	ENSMUSG00000000303.12	Cdh1	chr8:106603350-106670246	Midbrain__WT	Midbrain__KO	OK	3.70848	3.02981	-0.291599	-0.990581	0.01245	0.999763	no
ENSMUSG00000000305.12	ENSMUSG00000000305.12	Cdh4	chr2:179442430-179899373	Midbrain__WT	Midbrain__KO	OK	6.0186	6.39172	0.0867755	0.345942	0.36395	0.999763	no
ENSMUSG00000000308.14	ENSMUSG00000000308.14	Ckmt1	chr2:121357713-121380940	Midbrain__WT	Midbrain__KO	OK	2.69223	1.97822	-0.444599	-1.01507	0.00935	0.999763	no
ENSMUSG00000000317.11	ENSMUSG00000000317.11	Bcl6b	chr11:70224127-70229739	Midbrain__WT	Midbrain__KO	OK	2.09302	2.22046	0.0852678	0.230953	0.55785	0.999763	no
ENSMUSG00000000318.16	ENSMUSG00000000318.16	Clec10a	chr11:70156196-70170834	Midbrain__WT	Midbrain__KO	OK	0.437535	0.39548	-0.145794	-0.122374	0.6661	0.999763	no
ENSMUSG00000000320.10	ENSMUSG00000000320.10	Alox12	chr11:70241456-70255353	Midbrain__WT	Midbrain__KO	OK	1.09957	1.44645	0.395582	0.924073	0.02445	0.999763	no
ENSMUSG00000000325.15	ENSMUSG00000000325.15	Arvcf	chr16:18348181-18479073	Midbrain__WT	Midbrain__KO	OK	58.2998	60.7094	0.0584291	0.138908	0.7276	0.999763	no
ENSMUSG00000000326.12	ENSMUSG00000000326.12	Comt	chr16:18348181-18479073	Midbrain__WT	Midbrain__KO	OK	21.2735	20.9954	-0.018985	-0.0255122	0.9504	0.999763	no
ENSMUSG00000000339.14	ENSMUSG00000000339.14	Rtca	chr3:116488962-116508208	Midbrain__WT	Midbrain__KO	OK	32.9543	32.5485	-0.0178728	-0.0693878	0.86155	0.999763	no
ENSMUSG00000000340.10	ENSMUSG00000000340.10	Dbt	chr3:116513069-116549981	Midbrain__WT	Midbrain__KO	OK	8.72915	7.42128	-0.234173	-0.678723	0.07365	0.999763	no
ENSMUSG00000000346.8	ENSMUSG00000000346.8	Dazap2	chr15:100615627-100620731	Midbrain__WT	Midbrain__KO	OK	100.392	97.9892	-0.0349552	-0.16758	0.67785	0.999763	no
ENSMUSG00000000355.13	ENSMUSG00000000355.13	Mcts1	chrX:38600577-38613426	Midbrain__WT	Midbrain__KO	OK	42.4932	42.3774	-0.00393896	-0.015212	0.97095	0.999763	no
ENSMUSG00000000359.3	ENSMUSG00000000359.3	Rem1	chr2:152626950-152635194	Midbrain__WT	Midbrain__KO	NOTEST	0.0831366	0.106492	0.357194	0	1	1	no
ENSMUSG00000000365.8	ENSMUSG00000000365.8	Rnf17	chr14:56402696-56525032	Midbrain__WT	Midbrain__KO	OK	0.362949	0.35548	-0.0299968	-0.0601778	0.88395	0.999763	no
ENSMUSG00000000374.7	ENSMUSG00000000374.7	Trappc10	chr10:78186724-78244642	Midbrain__WT	Midbrain__KO	OK	14.1538	14.8238	0.0667319	0.311992	0.43735	0.999763	no
ENSMUSG00000000378.15	ENSMUSG00000000378.15	Ccm2	chr11:6546886-6596744	Midbrain__WT	Midbrain__KO	OK	26.5508	27.506	0.0509906	0.206661	0.6006	0.999763	no
ENSMUSG00000000381.10	ENSMUSG00000000381.10	Wap	chr11:6635481-6638637	Midbrain__WT	Midbrain__KO	NOTEST	0	0.0170864	inf	0	1	1	no
ENSMUSG00000000384.15	ENSMUSG00000000384.15	Tbrg4	chr11:6615598-6626067	Midbrain__WT	Midbrain__KO	OK	31.4636	30.9602	-0.0232679	-0.0811521	0.8451	0.999763	no
ENSMUSG00000000385.7	ENSMUSG00000000385.7	Tmprss2	chr16:97564683-97611195	Midbrain__WT	Midbrain__KO	NOTEST	0.153443	0.114062	-0.427884	0	1	1	no
ENSMUSG00000000386.14	ENSMUSG00000000386.14	Mx1	chr16:97447036-97462906	Midbrain__WT	Midbrain__KO	NOTEST	0.0793451	0.0871654	0.135615	0	1	1	no
ENSMUSG00000000392.17	ENSMUSG00000000392.17	Fap	chr2:62500942-62574075	Midbrain__WT	Midbrain__KO	OK	1.1282	1.15382	0.0323979	0.0609581	0.87525	0.999763	no
ENSMUSG00000000394.15	ENSMUSG00000000394.15	Gcg	chr2:62474529-62483650	Midbrain__WT	Midbrain__KO	NOTEST	0.024344	0.0258186	0.0848449	0	1	1	no
ENSMUSG00000000399.10	ENSMUSG00000000399.10	Ndufa9	chr6:126821720-126849125	Midbrain__WT	Midbrain__KO	OK	67.2165	66.3255	-0.0192527	-0.089141	0.82555	0.999763	no
ENSMUSG00000000402.2	ENSMUSG00000000402.2	Egfl6	chrX:166523006-166585720	Midbrain__WT	Midbrain__KO	OK	1.75391	1.69752	-0.0471482	-0.117763	0.7688	0.999763	no
ENSMUSG00000000409.14	ENSMUSG00000000409.14	Lck	chr4:129548343-129573641	Midbrain__WT	Midbrain__KO	OK	1.1871	1.15494	-0.0396213	-0.081119	0.83595	0.999763	no
ENSMUSG00000000411.7	ENSMUSG00000000411.7	Tssk3	chr4:129489013-129491022	Midbrain__WT	Midbrain__KO	NOTEST	0.0124641	0.0135466	0.120146	0	1	1	no
ENSMUSG00000000416.16	ENSMUSG00000000416.16	Cttnbp2	chr6:18366564-18514821	Midbrain__WT	Midbrain__KO	OK	5.65916	6.09784	0.107709	0.17715	0.6147	0.999763	no
ENSMUSG00000000420.15	ENSMUSG00000000420.15	Galnt1	chr18:24205343-24286818	Midbrain__WT	Midbrain__KO	OK	45.5617	44.7571	-0.0257048	-0.112453	0.7679	0.999763	no
ENSMUSG00000000435.1	ENSMUSG00000000435.1	Myf5	chr10:107482907-107486134	Midbrain__WT	Midbrain__KO	NOTEST	0.136012	0.16123	0.245382	0	1	1	no
ENSMUSG00000000439.9	ENSMUSG00000000439.9	Mkrn2	chr6:115601901-115676635	Midbrain__WT	Midbrain__KO	OK	6.57016	6.59796	0.00609232	0.00396989	0.9881	0.999763	no
ENSMUSG00000000440.12	ENSMUSG00000000440.12	Pparg	chr6:115360950-115490399	Midbrain__WT	Midbrain__KO	NOTEST	0.0725361	0.068	-0.0931635	0	1	1	no
ENSMUSG00000000441.17	ENSMUSG00000000441.17	Raf1	chr6:115601901-115676635	Midbrain__WT	Midbrain__KO	OK	67.6486	67.8854	0.00504056	0.020789	0.95515	0.999763	no
ENSMUSG00000000486.13	ENSMUSG00000000486.13	Sept1	chr7:127214461-127232646	Midbrain__WT	Midbrain__KO	OK	8.101	8.54416	0.0768379	0.189977	0.62485	0.999763	no
ENSMUSG00000000489.6	ENSMUSG00000000489.6	Pdgfb	chr15:79995899-80014808	Midbrain__WT	Midbrain__KO	OK	2.85201	3.50157	0.29602	0.904419	0.0257	0.999763	no
ENSMUSG00000000530.16	ENSMUSG00000000530.16	Acvrl1	chr15:101128521-101145336	Midbrain__WT	Midbrain__KO	OK	4.3683	5.42814	0.313384	0.928708	0.0122	0.999763	no
ENSMUSG00000000531.4	ENSMUSG00000000531.4	Grasp	chr15:101224206-101232755	Midbrain__WT	Midbrain__KO	OK	5.54703	5.93683	0.0979773	0.318156	0.43295	0.999763	no
ENSMUSG00000000532.10	ENSMUSG00000000532.10	Acvr1b	chr15:101174066-101213679	Midbrain__WT	Midbrain__KO	OK	16.6519	16.8666	0.018482	0.0864353	0.83605	0.999763	no
ENSMUSG00000000538.18	ENSMUSG00000000538.18	Tom1l2	chr11:60226713-60352905	Midbrain__WT	Midbrain__KO	OK	10.8885	11.5411	0.083968	0.356143	0.36725	0.999763	no
ENSMUSG00000000544.14	ENSMUSG00000000544.14	Gpa33	chr1:166130237-166166510	Midbrain__WT	Midbrain__KO	NOTEST	0.0964974	0.0831053	-0.215549	0	1	1	no
ENSMUSG00000000552.9	ENSMUSG00000000552.9	Zfp385a	chr15:103313894-103340086	Midbrain__WT	Midbrain__KO	OK	20.0118	22.2966	0.155974	0.691942	0.08335	0.999763	no
ENSMUSG00000000555.6	ENSMUSG00000000555.6	Itga5	chr15:103344288-103366763	Midbrain__WT	Midbrain__KO	OK	10.0366	11.3017	0.171266	0.764079	0.05885	0.999763	no
ENSMUSG00000000560.9	ENSMUSG00000000560.9	Gabra2	chr5:70957596-71095849	Midbrain__WT	Midbrain__KO	OK	1.4569	1.58416	0.120823	0.281993	0.41485	0.999763	no
ENSMUSG00000000561.14	ENSMUSG00000000561.14	Wdr77	chr3:105942697-105969760	Midbrain__WT	Midbrain__KO	OK	40.5732	41.6656	0.0383297	0.0727128	0.8568	0.999763	no
ENSMUSG00000000562.5	ENSMUSG00000000562.5	Adora3	chr3:105870857-105924042	Midbrain__WT	Midbrain__KO	NOTEST	0.0432594	0.0357952	-0.273247	0	1	1	no
ENSMUSG00000000563.17	ENSMUSG00000000563.17	Atp5f1	chr3:105942697-105969760	Midbrain__WT	Midbrain__KO	OK	174.509	167.316	-0.06073	-0.213397	0.5988	0.999763	no
ENSMUSG00000000567.5	ENSMUSG00000000567.5	Sox9	chr11:112782223-112787760	Midbrain__WT	Midbrain__KO	OK	23.6591	24.2136	0.0334253	0.156041	0.70185	0.999763	no
ENSMUSG00000000568.15	ENSMUSG00000000568.15	Hnrnpd	chr5:99955934-99978938	Midbrain__WT	Midbrain__KO	OK	410.801	425.348	0.050203	0.15052	0.70555	0.999763	no
ENSMUSG00000000579.14	ENSMUSG00000000579.14	Dynlt1c	chr17:6601670-6609679	Midbrain__WT	Midbrain__KO	OK	12.9963	14.6764	0.175394	0.747309	0.06405	0.999763	no
ENSMUSG00000000581.8	ENSMUSG00000000581.8	C1d	chr11:17257578-17269176	Midbrain__WT	Midbrain__KO	OK	55.9481	57.7065	0.0446443	0.109153	0.78365	0.999763	no
ENSMUSG00000000594.7	ENSMUSG00000000594.7	Gm2a	chr11:55098114-55113029	Midbrain__WT	Midbrain__KO	OK	3.49181	3.14036	-0.153042	-0.528914	0.1885	0.999763	no
ENSMUSG00000000600.15	ENSMUSG00000000600.15	Krit1	chr5:3803183-3866596	Midbrain__WT	Midbrain__KO	OK	27.1761	26.7079	-0.0250752	-0.103075	0.7913	0.999763	no
ENSMUSG00000000605.8	ENSMUSG00000000605.8	Clcn4	chr7:7282315-7299511	Midbrain__WT	Midbrain__KO	OK	19.8722	19.7368	-0.00986034	-0.0468427	0.9077	0.999763	no
ENSMUSG00000000606.15	ENSMUSG00000000606.15	Vmn2r88	chr14:51361755-51662953	Midbrain__WT	Midbrain__KO	NOTEST	0	0	0	0	1	1	no
ENSMUSG00000000617.14	ENSMUSG00000000617.14	Grm6	chr11:50850684-50866208	Midbrain__WT	Midbrain__KO	NOTEST	0.00928414	0.0218019	1.23161	0	1	1	no
ENSMUSG00000000627.15	ENSMUSG00000000627.15	Sema4f	chr6:82911884-82939769	Midbrain__WT	Midbrain__KO	OK	1.65902	1.71186	0.0452328	0.113567	0.7667	0.999763	no
ENSMUSG00000000628.10	ENSMUSG00000000628.10	Hk2	chr6:82725024-82774454	Midbrain__WT	Midbrain__KO	OK	10.7537	10.676	-0.0104615	-0.043155	0.9073	0.999763	no
ENSMUSG00000000631.20	ENSMUSG00000000631.20	Myo18a	chr11:77763245-77865980	Midbrain__WT	Midbrain__KO	OK	24.0512	26.0922	0.117509	0.455295	0.17135	0.999763	no
ENSMUSG00000000632.13	ENSMUSG00000000632.13	Sez6	chr11:77930799-77979048	Midbrain__WT	Midbrain__KO	OK	4.4306	4.19254	-0.07968	-0.283721	0.47155	0.999763	no
ENSMUSG00000000673.8	ENSMUSG00000000673.8	Haao	chr17:83831355-83846790	Midbrain__WT	Midbrain__KO	NOTEST	0.0225188	0.039914	0.825766	0	1	1	no
ENSMUSG00000000682.7	ENSMUSG00000000682.7	Cd52	chr4:134065911-134095082	Midbrain__WT	Midbrain__KO	OK	1.72067	2.22352	0.369875	0.412896	0.2681	0.999763	no
ENSMUSG00000000686.11	ENSMUSG00000000686.11	Abhd15	chr11:77508098-77607815	Midbrain__WT	Midbrain__KO	OK	0.334723	0.380434	0.184677	0.0481818	0.8628	0.999763	no
ENSMUSG00000000690.5	ENSMUSG00000000690.5	Hoxb6	chr11:96291023-96306910	Midbrain__WT	Midbrain__KO	NOTEST	0.00520754	0	-inf	0	1	1	no
ENSMUSG00000000693.10	ENSMUSG00000000693.10	Loxl3	chr6:83034172-83057808	Midbrain__WT	Midbrain__KO	OK	3.8025	3.74224	-0.0230464	-0.026352	0.92955	0.999763	no
ENSMUSG00000000701.7	ENSMUSG00000000701.7	Tcl1b5	chr12:105176357-105181143	Midbrain__WT	Midbrain__KO	NOTEST	0	0	0	0	1	1	no
ENSMUSG00000000706.15	ENSMUSG00000000706.15	Btn1a1	chr13:23456991-23465901	Midbrain__WT	Midbrain__KO	NOTEST	0.0141372	0.0231668	0.712563	0	1	1	no
ENSMUSG00000000708.14	ENSMUSG00000000708.14	Kat2b	chr17:53566860-53672720	Midbrain__WT	Midbrain__KO	OK	5.99003	5.31462	-0.172596	-0.411106	0.20085	0.999763	no
ENSMUSG00000000711.2	ENSMUSG00000000711.2	Rab5b	chr10:128677192-128696268	Midbrain__WT	Midbrain__KO	OK	38.8289	37.1955	-0.0620021	-0.297299	0.4562	0.999763	no
ENSMUSG00000000724.10	ENSMUSG00000000724.10	Cryba1	chr11:77686154-77741921	Midbrain__WT	Midbrain__KO	OK	0.923831	0.672124	-0.458901	-0.189777	0.8331	0.999763	no
ENSMUSG00000000730.13	ENSMUSG00000000730.13	Dnmt3l	chr10:78030021-78063622	Midbrain__WT	Midbrain__KO	NOTEST	0.00203724	0.0200779	3.30092	0	1	1	no
ENSMUSG00000000731.15	ENSMUSG00000000731.15	Aire	chr10:78030021-78063622	Midbrain__WT	Midbrain__KO	NOTEST	0.0907111	0.0662448	-0.453472	0	1	1	no
ENSMUSG00000000732.8	ENSMUSG00000000732.8	Icosl	chr10:78069359-78079525	Midbrain__WT	Midbrain__KO	OK	1.0487	1.08037	0.0429179	0.0961629	0.81705	0.999763	no
ENSMUSG00000000738.17	ENSMUSG00000000738.17	Spg7	chr8:119910359-124345724	Midbrain__WT	Midbrain__KO	OK	25.2392	27.2974	0.113099	0.0160336	0.8125	0.999763	no
ENSMUSG00000000739.13	ENSMUSG00000000739.13	Sult5a1	chr8:119910359-124345724	Midbrain__WT	Midbrain__KO	OK	1.15942	1.18201	0.0278411	0.000750698	0.97105	0.999763	no
ENSMUSG00000000740.11	ENSMUSG00000000740.11	Rpl13	chr8:119910359-124345724	Midbrain__WT	Midbrain__KO	OK	870.357	836.47	-0.0572927	-0.0319017	0.9371	0.999763	no
ENSMUSG00000000743.8	ENSMUSG00000000743.8	Chmp1a	chr8:119910359-124345724	Midbrain__WT	Midbrain__KO	OK	51.0053	48.6658	-0.0677396	-0.0184769	0.9555	0.999763	no
ENSMUSG00000000751.13	ENSMUSG00000000751.13	Rpa1	chr11:75298165-75348324	Midbrain__WT	Midbrain__KO	OK	58.2199	57.7315	-0.0121541	-0.0570986	0.88955	0.999763	no
ENSMUSG00000000753.15	ENSMUSG00000000753.15	Serpinf1	chr11:75409768-75422701	Midbrain__WT	Midbrain__KO	OK	11.3648	11.8279	0.0576235	0.20575	0.60795	0.999763	no
ENSMUSG00000000759.14	ENSMUSG00000000759.14	Tubgcp3	chr8:12614276-12679229	Midbrain__WT	Midbrain__KO	OK	25.0241	24.3251	-0.0408727	-0.193101	0.6354	0.999763	no
ENSMUSG00000000766.18	ENSMUSG00000000766.18	Oprm1	chr10:6758505-7052478	Midbrain__WT	Midbrain__KO	NOTEST	0.022949	0.0553681	1.27062	0	1	1	no
ENSMUSG00000000776.12	ENSMUSG00000000776.12	Polr3d	chr14:70438747-70443471	Midbrain__WT	Midbrain__KO	OK	15.5335	15.3304	-0.01899	-0.0797443	0.84455	0.999763	no
ENSMUSG00000000782.15	ENSMUSG00000000782.15	Tcf7	chr11:51949881-52286179	Midbrain__WT	Midbrain__KO	OK	6.2473	6.94505	0.152751	0.0719374	0.90515	0.999763	no
ENSMUSG00000000787.12	ENSMUSG00000000787.12	Ddx3x	chrX:13280969-13294052	Midbrain__WT	Midbrain__KO	OK	195.922	196.418	0.00364404	0.0135486	0.97345	0.999763	no
ENSMUSG00000000791.8	ENSMUSG00000000791.8	Il12rb1	chr8:70808448-70821424	Midbrain__WT	Midbrain__KO	NOTEST	0.0331271	0.0324615	-0.0292796	0	1	1	no
ENSMUSG00000000792.2	ENSMUSG00000000792.2	Slc5a5	chr8:70882888-70892757	Midbrain__WT	Midbrain__KO	OK	0.354873	0.352586	-0.00932934	-0.0159692	0.96845	0.999763	no
ENSMUSG00000000794.9	ENSMUSG00000000794.9	Kcnn3	chr3:89520163-89667761	Midbrain__WT	Midbrain__KO	OK	0.651209	0.630965	-0.0455603	-0.0909051	0.8273	0.999763	no
ENSMUSG00000000804.14	ENSMUSG00000000804.14	Usp32	chr11:84984441-85140161	Midbrain__WT	Midbrain__KO	OK	11.385	11.5066	0.0153252	0.0644544	0.85805	0.999763	no
ENSMUSG00000000805.18	ENSMUSG00000000805.18	Car4	chr11:84957787-84966044	Midbrain__WT	Midbrain__KO	OK	2.54379	2.51843	-0.0144571	-0.0315122	0.9335	0.999763	no
ENSMUSG00000000811.13	ENSMUSG00000000811.13	Txnrd3	chr6:89643987-89675529	Midbrain__WT	Midbrain__KO	OK	5.3124	5.39635	0.0226179	0.0798045	0.84005	0.999763	no
ENSMUSG00000000817.10	ENSMUSG00000000817.10	Fasl	chr1:161780688-161788495	Midbrain__WT	Midbrain__KO	NOTEST	0.0422735	0.0471259	0.156767	0	1	1	no
ENSMUSG00000000823.16	ENSMUSG00000000823.16	Zfp512b	chr2:181569148-181655660	Midbrain__WT	Midbrain__KO	OK	22.2862	24.3671	0.128782	0.195357	0.51115	0.999763	no
ENSMUSG00000000826.16	ENSMUSG00000000826.16	Dnajc5	chr2:181520484-181555133	Midbrain__WT	Midbrain__KO	OK	46.4256	46.5918	0.0051549	0.019063	0.9601	0.999763	no
ENSMUSG00000000827.18	ENSMUSG00000000827.18	Tpd52l2	chr2:181497163-181517966	Midbrain__WT	Midbrain__KO	OK	61.8621	57.7425	-0.099422	-0.33945	0.39655	0.999763	no
ENSMUSG00000000838.17	ENSMUSG00000000838.17	Fmr1	chrX:68678540-68717963	Midbrain__WT	Midbrain__KO	OK	27.0533	28.6591	0.0831864	0.396011	0.32505	0.999763	no
ENSMUSG00000000861.15	ENSMUSG00000000861.15	Bcl11a	chr11:24078055-24174123	Midbrain__WT	Midbrain__KO	OK	13.9434	13.2153	-0.0773741	-0.283123	0.49245	0.999763	no
ENSMUSG00000000869.12	ENSMUSG00000000869.12	Il4	chr11:53602981-53618669	Midbrain__WT	Midbrain__KO	OK	0.989249	1.13256	0.195186	0.255764	0.51105	0.999763	no
ENSMUSG00000000876.11	ENSMUSG00000000876.11	Pxmp4	chr2:154585757-154603708	Midbrain__WT	Midbrain__KO	OK	5.83393	6.16272	0.0790985	0.170022	0.67435	0.999763	no
ENSMUSG00000000881.12	ENSMUSG00000000881.12	Dlg3	chrX:100767721-100818408	Midbrain__WT	Midbrain__KO	OK	24.1137	24.41	0.0176186	0.0619153	0.8533	0.999763	no
ENSMUSG00000000884.16	ENSMUSG00000000884.16	Gnb1l	chr16:18498767-18566679	Midbrain__WT	Midbrain__KO	OK	2.35173	2.38962	0.0230563	0.0300457	0.91715	0.999763	no
ENSMUSG00000000889.8	ENSMUSG00000000889.8	Dbh	chr2:27165232-27183200	Midbrain__WT	Midbrain__KO	NOTEST	0.0629413	0.0102076	-2.62437	0	1	1	no
ENSMUSG00000000901.15	ENSMUSG00000000901.15	Mmp11	chr10:75923221-75932502	Midbrain__WT	Midbrain__KO	OK	11.7763	12.2593	0.0579931	0.22696	0.571	0.999763	no
ENSMUSG00000000902.13	ENSMUSG00000000902.13	Smarcb1	chr10:75896768-75921617	Midbrain__WT	Midbrain__KO	OK	80.607	83.1262	0.0443994	0.211758	0.59955	0.999763	no
ENSMUSG00000000903.3	ENSMUSG00000000903.3	Vpreb3	chr10:75943056-75949657	Midbrain__WT	Midbrain__KO	NOTEST	0.170155	0.162064	-0.0702862	0	1	1	no
ENSMUSG00000000915.15	ENSMUSG00000000915.15	Hip1r	chr5:123973627-124032270	Midbrain__WT	Midbrain__KO	OK	3.05269	2.93167	-0.0583579	-0.11993	0.7357	0.999763	no
ENSMUSG00000000916.15	ENSMUSG00000000916.15	Nsun5	chr5:135369952-135394546	Midbrain__WT	Midbrain__KO	OK	6.6754	7.03983	0.0766861	0.0944793	0.8058	0.999763	no
ENSMUSG00000000934.8	ENSMUSG00000000934.8	Top1mt	chr15:75657034-75678800	Midbrain__WT	Midbrain__KO	OK	4.08098	3.81103	-0.0987362	-0.278758	0.49535	0.999763	no
ENSMUSG00000000938.11	ENSMUSG00000000938.11	Hoxa10	chr6:52231196-52240854	Midbrain__WT	Midbrain__KO	NOTEST	0.0239628	0.0143485	-0.739899	0	1	1	no
ENSMUSG00000000942.10	ENSMUSG00000000942.10	Hoxa4	chr6:52162416-52221854	Midbrain__WT	Midbrain__KO	NOTEST	0	0	0	0	1	1	no
ENSMUSG00000000948.16	ENSMUSG00000000948.16	Gm38393	chr7:59976739-59980932	Midbrain__WT	Midbrain__KO	OK	11.723	12.987	0.147733	0.290804	0.4339	0.999763	no
ENSMUSG00000000957.9	ENSMUSG00000000957.9	Mmp14	chr14:54431611-54441265	Midbrain__WT	Midbrain__KO	OK	35.1915	35.9189	0.0295175	0.126818	0.73215	0.999763	no
ENSMUSG00000000958.9	ENSMUSG00000000958.9	Slc7a7	chr14:54360840-54417780	Midbrain__WT	Midbrain__KO	OK	2.65435	2.64598	-0.00455854	-0.00540987	0.9902	0.999763	no
ENSMUSG00000000959.6	ENSMUSG00000000959.6	Oxa1l	chr14:54360840-54417780	Midbrain__WT	Midbrain__KO	OK	28.0619	25.3095	-0.148936	-0.669156	0.09845	0.999763	no
ENSMUSG00000000976.13	ENSMUSG00000000976.13	Heatr6	chr11:83753695-83783754	Midbrain__WT	Midbrain__KO	OK	13.8351	14.1056	0.0279355	0.0977149	0.7695	0.999763	no
ENSMUSG00000000982.5	ENSMUSG00000000982.5	Ccl3	chr11:83647843-83649355	Midbrain__WT	Midbrain__KO	OK	0.398251	0.434907	0.127027	0.145428	0.72305	0.999763	no
ENSMUSG00000000983.13	ENSMUSG00000000983.13	Wfdc18	chr11:83709014-83711348	Midbrain__WT	Midbrain__KO	NOTEST	0.00878184	0	-inf	0	1	1	no
ENSMUSG00000001014.5	ENSMUSG00000001014.5	Icam4	chr9:21029372-21030531	Midbrain__WT	Midbrain__KO	OK	1.7285	2.20753	0.352916	0.654908	0.10845	0.999763	no
ENSMUSG00000001016.12	ENSMUSG00000001016.12	Ilf2	chr3:90476146-90491033	Midbrain__WT	Midbrain__KO	OK	139.993	132.145	-0.083226	-0.355096	0.3827	0.999763	no
ENSMUSG00000001017.15	ENSMUSG00000001017.15	Chtop	chr3:90498955-90509498	Midbrain__WT	Midbrain__KO	OK	118.893	117.965	-0.0113115	-0.049664	0.9008	0.999763	no
ENSMUSG00000001018.15	ENSMUSG00000001018.15	Snapin	chr3:90476146-90491033	Midbrain__WT	Midbrain__KO	OK	24.0898	23.1611	-0.0567199	-0.0967039	0.81015	0.999763	no
ENSMUSG00000001020.8	ENSMUSG00000001020.8	S100a4	chr3:90603770-90606045	Midbrain__WT	Midbrain__KO	OK	0.436215	0.425751	-0.0350276	-0.0294924	0.9377	0.999763	no
ENSMUSG00000001021.12	ENSMUSG00000001021.12	S100a3	chr3:90560577-90602702	Midbrain__WT	Midbrain__KO	NOTEST	0.00885348	0.014737	0.735127	0	1	1	no
ENSMUSG00000001023.10	ENSMUSG00000001023.10	S100a5	chr3:90608522-90611780	Midbrain__WT	Midbrain__KO	NOTEST	0.0185893	0.0236512	0.347443	0	1	1	no
ENSMUSG00000001025.8	ENSMUSG00000001025.8	S100a6	chr3:90612881-90614414	Midbrain__WT	Midbrain__KO	OK	9.35938	9.21121	-0.0230227	-0.0537908	0.89515	0.999763	no
ENSMUSG00000001027.7	ENSMUSG00000001027.7	Scn4a	chr11:106349454-106353288	Midbrain__WT	Midbrain__KO	NOTEST	0.0978994	0.0905913	0.293372	0	1	1	no
ENSMUSG00000001029.15	ENSMUSG00000001029.15	Icam2	chr11:106377655-106388075	Midbrain__WT	Midbrain__KO	OK	4.55592	5.0252	0.141439	0.310869	0.45615	0.999763	no
ENSMUSG00000001034.17	ENSMUSG00000001034.17	Mapk7	chr11:61485430-61494406	Midbrain__WT	Midbrain__KO	OK	35.4984	35.8848	0.0156194	0.0449551	0.9081	0.999763	no
ENSMUSG00000001036.17	ENSMUSG00000001036.17	Epn2	chr11:61517248-61579687	Midbrain__WT	Midbrain__KO	OK	16.1251	16.3885	0.0233754	0.0746652	0.82295	0.999763	no
ENSMUSG00000001039.12	ENSMUSG00000001039.12	B9d1	chr11:61505143-61512931	Midbrain__WT	Midbrain__KO	OK	27.3007	26.7706	-0.028286	-0.0995525	0.8026	0.999763	no
ENSMUSG00000001052.15	ENSMUSG00000001052.15	Sec24b	chr3:129982758-130061553	Midbrain__WT	Midbrain__KO	OK	27.8574	29.5514	0.0851653	0.206072	0.604	0.999763	no
ENSMUSG00000001053.15	ENSMUSG00000001053.15	N4bp3	chr11:51643062-51650842	Midbrain__WT	Midbrain__KO	OK	4.16684	4.72214	0.180487	0.526977	0.183	0.999763	no
ENSMUSG00000001054.9	ENSMUSG00000001054.9	Rmnd5b	chr11:51619734-51635896	Midbrain__WT	Midbrain__KO	OK	14.0667	14.0133	-0.00548774	-0.0109085	0.9763	0.999763	no
ENSMUSG00000001056.3	ENSMUSG00000001056.3	Nhp2	chr11:51619734-51635896	Midbrain__WT	Midbrain__KO	OK	62.6075	61.8025	-0.0186696	-0.0679681	0.8674	0.999763	no
ENSMUSG00000001062.17	ENSMUSG00000001062.17	Vps9d1	chr8:119910359-124345724	Midbrain__WT	Midbrain__KO	OK	11.2859	12.476	0.144637	0.0207145	0.8299	0.999763	no
ENSMUSG00000001065.14	ENSMUSG00000001065.14	Zfp276	chr8:119910359-124345724	Midbrain__WT	Midbrain__KO	OK	7.12348	7.19991	0.0153957	0.00220677	0.98615	0.999763	no
ENSMUSG00000001076.6	ENSMUSG00000001076.6	C1ql4	chr15:99084685-99087817	Midbrain__WT	Midbrain__KO	OK	3.629	3.27933	-0.146169	-0.312898	0.443	0.999763	no
ENSMUSG00000001082.12	ENSMUSG00000001082.12	Mfsd10	chr5:34633641-34637212	Midbrain__WT	Midbrain__KO	OK	18.384	18.4375	0.00418792	0.0137682	0.96925	0.999763	no
ENSMUSG00000001089.14	ENSMUSG00000001089.14	Luzp1	chr4:136469760-136602723	Midbrain__WT	Midbrain__KO	OK	18.9669	18.8131	-0.0117489	-0.0217642	0.9387	0.999763	no
ENSMUSG00000001095.5	ENSMUSG00000001095.5	Slc13a2	chr11:78394484-78422217	Midbrain__WT	Midbrain__KO	NOTEST	0.00134575	0.00659089	2.29207	0	1	1	no
ENSMUSG00000001098.15	ENSMUSG00000001098.15	Kctd10	chr5:114289165-114380508	Midbrain__WT	Midbrain__KO	OK	44.5339	44.6603	0.0040885	0.0173989	0.96715	0.999763	no
ENSMUSG00000001100.10	ENSMUSG00000001100.10	Poldip2	chr11:78512192-78522736	Midbrain__WT	Midbrain__KO	OK	45.0317	44.175	-0.0277091	-0.10748	0.7889	0.999763	no
ENSMUSG00000001103.7	ENSMUSG00000001103.7	Sebox	chr11:78503446-78505081	Midbrain__WT	Midbrain__KO	NOTEST	0.0447715	0.0682888	0.60907	0	1	1	no
ENSMUSG00000001105.15	ENSMUSG00000001105.15	Ift20	chr11:78536360-78541737	Midbrain__WT	Midbrain__KO	OK	39.0071	37.3543	-0.0624636	-0.22998	0.5753	0.999763	no
ENSMUSG00000001119.7	ENSMUSG00000001119.7	Col6a1	chr10:76708791-76726168	Midbrain__WT	Midbrain__KO	OK	9.27217	9.91491	0.0966929	0.418462	0.29495	0.999763	no
ENSMUSG00000001120.15	ENSMUSG00000001120.15	Pcbp3	chr10:76761856-76961887	Midbrain__WT	Midbrain__KO	OK	22.3622	22.4207	0.00377137	0.012073	0.97505	0.999763	no
ENSMUSG00000001123.15	ENSMUSG00000001123.15	Lgals9	chr11:78962973-78984946	Midbrain__WT	Midbrain__KO	OK	2.4385	2.33316	-0.0637119	-0.147306	0.71505	0.999763	no
ENSMUSG00000001127.12	ENSMUSG00000001127.12	Araf	chrX:20848542-20921004	Midbrain__WT	Midbrain__KO	OK	35.1338	37.2795	0.0855219	0.317754	0.43095	0.999763	no
ENSMUSG00000001128.7	ENSMUSG00000001128.7	Cfp	chrX:20925453-20931555	Midbrain__WT	Midbrain__KO	OK	6.19806	6.96961	0.16926	0.380703	0.35675	0.999763	no
ENSMUSG00000001131.11	ENSMUSG00000001131.11	Timp1	chrX:20848542-20921004	Midbrain__WT	Midbrain__KO	OK	4.00932	3.72336	-0.10675	-0.0758792	0.86495	0.999763	no
ENSMUSG00000001134.9	ENSMUSG00000001134.9	Uxt	chrX:20933394-20986737	Midbrain__WT	Midbrain__KO	OK	25.63	25.5671	-0.00354256	-0.00545039	0.98915	0.999763	no
ENSMUSG00000001138.13	ENSMUSG00000001138.13	Cnnm3	chr1:36511866-36528237	Midbrain__WT	Midbrain__KO	OK	6.23243	6.60211	0.0831323	0.353032	0.3903	0.999763	no
ENSMUSG00000001143.13	ENSMUSG00000001143.13	Lman2l	chr1:36372290-36445271	Midbrain__WT	Midbrain__KO	OK	19.2259	19.4728	0.0184074	0.0646386	0.87215	0.999763	no
ENSMUSG00000001150.6	ENSMUSG00000001150.6	Mcm3ap	chr10:76449080-76515856	Midbrain__WT	Midbrain__KO	OK	19.7714	19.8113	0.00290785	0.0133547	0.97395	0.999763	no
ENSMUSG00000001151.9	ENSMUSG00000001151.9	Pcnt	chr10:76351253-76442912	Midbrain__WT	Midbrain__KO	OK	10.1042	10.8389	0.101261	0.481699	0.2387	0.999763	no
ENSMUSG00000001155.13	ENSMUSG00000001155.13	Ftcd	chr10:76575647-76589561	Midbrain__WT	Midbrain__KO	NOTEST	0.00316028	0.0270308	3.09648	0	1	1	no
ENSMUSG00000001156.9	ENSMUSG00000001156.9	Mxd1	chr6:86647041-86669161	Midbrain__WT	Midbrain__KO	OK	6.22701	6.51211	0.0645862	0.266531	0.51435	0.999763	no
ENSMUSG00000001157.13	ENSMUSG00000001157.13	Gmcl1	chr6:86691767-86733383	Midbrain__WT	Midbrain__KO	OK	14.2373	14.6094	0.0372216	0.161331	0.6836	0.999763	no
ENSMUSG00000001158.13	ENSMUSG00000001158.13	Snrnp27	chr6:86675150-86684522	Midbrain__WT	Midbrain__KO	OK	53.4725	52.7327	-0.0200976	-0.086688	0.83125	0.999763	no
ENSMUSG00000001166.17	ENSMUSG00000001166.17	Oas1c	chr5:120777795-120812514	Midbrain__WT	Midbrain__KO	OK	0.26846	0.222724	-0.269451	-0.226497	0.51275	0.999763	no
ENSMUSG00000001168.16	ENSMUSG00000001168.16	Oas1h	chr5:120861420-120873506	Midbrain__WT	Midbrain__KO	NOTEST	0	0	0	0	1	1	no
ENSMUSG00000001173.15	ENSMUSG00000001173.15	Ocrl	chrX:47912386-47965868	Midbrain__WT	Midbrain__KO	OK	12.2721	13.2321	0.108653	0.44948	0.2722	0.999763	no
ENSMUSG00000001175.13	ENSMUSG00000001175.13	Calm1	chr12:100199434-100209814	Midbrain__WT	Midbrain__KO	OK	150.313	142.191	-0.0801433	-0.324986	0.4263	0.999763	no
ENSMUSG00000001211.14	ENSMUSG00000001211.14	Agpat3	chr10:78269177-78352489	Midbrain__WT	Midbrain__KO	OK	22.0884	22.3922	0.0197082	0.0673642	0.86555	0.999763	no
ENSMUSG00000001225.12	ENSMUSG00000001225.12	Slc26a3	chr12:31390870-31473917	Midbrain__WT	Midbrain__KO	NOTEST	0.0147718	0.0149324	0.0155972	0	1	1	no
ENSMUSG00000001227.11	ENSMUSG00000001227.11	Sema6b	chr17:56123084-56140343	Midbrain__WT	Midbrain__KO	OK	2.51259	2.84696	0.180244	0.566583	0.16515	0.999763	no
ENSMUSG00000001228.14	ENSMUSG00000001228.14	Uhrf1	chr17:56303320-56323486	Midbrain__WT	Midbrain__KO	OK	118.654	117.417	-0.0151154	-0.0632015	0.87265	0.999763	no
ENSMUSG00000001229.7	ENSMUSG00000001229.7	Dpp9	chr17:56186681-56218889	Midbrain__WT	Midbrain__KO	OK	22.8898	24.2215	0.0815829	0.383263	0.34075	0.999763	no
ENSMUSG00000001240.13	ENSMUSG00000001240.13	Ramp2	chr11:101246027-101248250	Midbrain__WT	Midbrain__KO	OK	18.5151	19.9038	0.104341	0.300866	0.455	0.999763	no
ENSMUSG00000001247.16	ENSMUSG00000001247.16	Lsr	chr7:30916982-30973464	Midbrain__WT	Midbrain__KO	OK	6.11644	5.96171	-0.0369654	-0.0596685	0.8832	0.999763	no
ENSMUSG00000001248.14	ENSMUSG00000001248.14	Gramd1a	chr7:31130126-31170641	Midbrain__WT	Midbrain__KO	OK	51.6806	54.7942	0.0843987	0.367152	0.36785	0.999763	no
ENSMUSG00000001249.14	ENSMUSG00000001249.14	Hpn	chr7:31098724-31115290	Midbrain__WT	Midbrain__KO	OK	0.250919	0.253905	0.0170641	0.0160929	0.9596	0.999763	no
ENSMUSG00000001260.10	ENSMUSG00000001260.10	Gabrg1	chr5:70751046-70842617	Midbrain__WT	Midbrain__KO	OK	0.32399	0.255443	-0.342952	-0.597399	0.14525	0.999763	no
ENSMUSG00000001270.8	ENSMUSG00000001270.8	Ckb	chr12:111669354-111672338	Midbrain__WT	Midbrain__KO	OK	867.865	822.175	-0.0780251	-0.271434	0.50165	0.999763	no
ENSMUSG00000001280.12	ENSMUSG00000001280.12	Sp1	chr15:102406142-102436404	Midbrain__WT	Midbrain__KO	OK	22.8282	22.005	-0.0529885	-0.165334	0.56045	0.999763	no
ENSMUSG00000001281.9	ENSMUSG00000001281.9	Itgb7	chr15:102215994-102231935	Midbrain__WT	Midbrain__KO	NOTEST	0.104457	0.0955924	-0.127948	0	1	1	no
ENSMUSG00000001285.12	ENSMUSG00000001285.12	Myg1	chr15:102326115-102338139	Midbrain__WT	Midbrain__KO	OK	41.4145	38.6781	-0.0986207	-0.229365	0.5689	0.999763	no
ENSMUSG00000001288.14	ENSMUSG00000001288.14	Rarg	chr15:102234937-102257517	Midbrain__WT	Midbrain__KO	OK	6.11263	6.66641	0.125117	0.3529	0.34845	0.999763	no
ENSMUSG00000001289.12	ENSMUSG00000001289.12	Pfdn5	chr15:102326115-102338139	Midbrain__WT	Midbrain__KO	OK	194.4	179.176	-0.117656	-0.342377	0.39205	0.999763	no
ENSMUSG00000001300.16	ENSMUSG00000001300.16	Efnb2	chr8:8617433-8661242	Midbrain__WT	Midbrain__KO	OK	12.7347	12.6092	-0.0142876	-0.0568763	0.8722	0.999763	no
ENSMUSG00000001305.5	ENSMUSG00000001305.5	Rrp15	chr1:186720977-186749358	Midbrain__WT	Midbrain__KO	OK	25.1464	22.6365	-0.151699	-0.624701	0.1249	0.999763	no
ENSMUSG00000001313.12	ENSMUSG00000001313.12	Rnd2	chr11:101458744-101471853	Midbrain__WT	Midbrain__KO	OK	72.2319	70.7954	-0.0289799	-0.0878606	0.8264	0.999763	no
ENSMUSG00000001323.17	ENSMUSG00000001323.17	Srr	chr11:74898077-75164448	Midbrain__WT	Midbrain__KO	OK	16.1776	14.7941	-0.12898	-0.210487	0.55865	0.999763	no
ENSMUSG00000001333.9	ENSMUSG00000001333.9	Sync	chr4:129287616-129335370	Midbrain__WT	Midbrain__KO	NOTEST	0.187386	0.215599	0.202339	0	1	1	no
ENSMUSG00000001334.9	ENSMUSG00000001334.9	Fndc5	chr4:129136998-129144593	Midbrain__WT	Midbrain__KO	OK	0.883666	0.894656	0.0178318	0.038248	0.92475	0.999763	no
ENSMUSG00000001348.14	ENSMUSG00000001348.14	Acp5	chr9:22126730-22135746	Midbrain__WT	Midbrain__KO	OK	7.62939	10.0476	0.397215	1.27218	0.0016	0.3752	no
ENSMUSG00000001349.4	ENSMUSG00000001349.4	Cnn1	chr9:22099280-22109630	Midbrain__WT	Midbrain__KO	OK	0.279111	0.231949	-0.267029	-0.38131	0.35305	0.999763	no
ENSMUSG00000001366.14	ENSMUSG00000001366.14	Fbxo9	chr9:78081498-78109065	Midbrain__WT	Midbrain__KO	OK	11.396	11.0594	-0.0432624	-0.158386	0.6909	0.999763	no
ENSMUSG00000001376.17	ENSMUSG00000001376.17	Vps50	chr6:3498381-3603531	Midbrain__WT	Midbrain__KO	OK	18.0645	17.4752	-0.047846	-0.173285	0.63165	0.999763	no
ENSMUSG00000001380.6	ENSMUSG00000001380.6	Hars	chr18:36766529-36792562	Midbrain__WT	Midbrain__KO	OK	47.6602	44.4975	-0.0990608	-0.386706	0.344	0.999763	no
ENSMUSG00000001383.8	ENSMUSG00000001383.8	Zmat2	chr18:36793922-36799660	Midbrain__WT	Midbrain__KO	OK	54.3707	52.0341	-0.0633734	-0.302964	0.45075	0.999763	no
ENSMUSG00000001403.13	ENSMUSG00000001403.13	Ube2c	chr2:164769897-164779967	Midbrain__WT	Midbrain__KO	OK	134.569	138.423	0.0407429	0.194019	0.6351	0.999763	no
ENSMUSG00000001415.10	ENSMUSG00000001415.10	Smg5	chr3:88336259-88362338	Midbrain__WT	Midbrain__KO	OK	41.5193	41.7003	0.0062761	0.0283099	0.94365	0.999763	no
ENSMUSG00000001416.13	ENSMUSG00000001416.13	Cct3	chr3:88297115-88321767	Midbrain__WT	Midbrain__KO	OK	269.784	255.191	-0.0802258	-0.342913	0.40385	0.999763	no
ENSMUSG00000001418.13	ENSMUSG00000001418.13	Glmp	chr3:88325022-88336148	Midbrain__WT	Midbrain__KO	OK	44.7175	46.0583	0.0426214	0.125309	0.75955	0.999763	no
ENSMUSG00000001419.17	ENSMUSG00000001419.17	Mef2d	chr3:88142371-88177785	Midbrain__WT	Midbrain__KO	OK	8.64944	9.50474	0.136039	0.396855	0.2553	0.999763	no
ENSMUSG00000001420.13	ENSMUSG00000001420.13	Tmem79	chr3:88325022-88336148	Midbrain__WT	Midbrain__KO	OK	1.5574	1.40454	-0.149035	-0.139018	0.73795	0.999763	no
ENSMUSG00000001424.14	ENSMUSG00000001424.14	Snd1	chr6:28475138-28935162	Midbrain__WT	Midbrain__KO	OK	83.2282	81.6244	-0.028071	-0.0552942	0.8931	0.999763	no
ENSMUSG00000001435.14	ENSMUSG00000001435.14	Col18a1	chr10:77032240-77166548	Midbrain__WT	Midbrain__KO	OK	42.247	47.3307	0.163927	0.708206	0.073	0.999763	no
ENSMUSG00000001436.15	ENSMUSG00000001436.15	Slc19a1	chr10:77032240-77166548	Midbrain__WT	Midbrain__KO	OK	9.77299	10.2209	0.0646482	0.0751135	0.8371	0.999763	no
ENSMUSG00000001440.5	ENSMUSG00000001440.5	Kpnb1	chr11:97159713-97187881	Midbrain__WT	Midbrain__KO	OK	175.195	179.295	0.0333662	0.119537	0.76635	0.999763	no
ENSMUSG00000001441.13	ENSMUSG00000001441.13	Npepps	chr11:97205841-97282897	Midbrain__WT	Midbrain__KO	OK	41.7694	43.3194	0.0525645	0.234113	0.5466	0.999763	no
ENSMUSG00000001444.2	ENSMUSG00000001444.2	Tbx21	chr11:97098070-97115331	Midbrain__WT	Midbrain__KO	NOTEST	0.0550141	0.0600577	0.126546	0	1	1	no
ENSMUSG00000001445.10	ENSMUSG00000001445.10	Mrpl10	chr11:97041559-97068904	Midbrain__WT	Midbrain__KO	OK	26.3298	25.7813	-0.0303678	-0.103822	0.79495	0.999763	no
ENSMUSG00000001467.5	ENSMUSG00000001467.5	Cyp51	chr5:3928177-4104746	Midbrain__WT	Midbrain__KO	OK	68.5547	66.2479	-0.0493806	-0.111666	0.74775	0.999763	no
ENSMUSG00000001472.16	ENSMUSG00000001472.16	Tcf25	chr8:119910359-124345724	Midbrain__WT	Midbrain__KO	OK	80.5041	78.7344	-0.0320684	-0.0130267	0.9744	0.999763	no
ENSMUSG00000001473.6	ENSMUSG00000001473.6	Tubb6	chr18:67390716-67402748	Midbrain__WT	Midbrain__KO	OK	29.8786	29.4951	-0.0186342	-0.0834748	0.8366	0.999763	no
ENSMUSG00000001482.14	ENSMUSG00000001482.14	Def8	chr8:119910359-124345724	Midbrain__WT	Midbrain__KO	OK	21.5816	21.0871	-0.0334446	-0.00560097	0.9603	0.999763	no
ENSMUSG00000001493.9	ENSMUSG00000001493.9	Meox1	chr11:101877509-101894374	Midbrain__WT	Midbrain__KO	NOTEST	0.0462319	0.0557528	0.270157	0	1	1	no
ENSMUSG00000001494.6	ENSMUSG00000001494.6	Sost	chr11:101962457-101967015	Midbrain__WT	Midbrain__KO	NOTEST	0.188323	0.2232	0.245128	0	1	1	no
ENSMUSG00000001496.15	ENSMUSG00000001496.15	Nkx2-1	chr12:56531957-56607476	Midbrain__WT	Midbrain__KO	OK	5.31179	6.34883	0.257293	0.798246	0.05565	0.999763	no
ENSMUSG00000001497.18	ENSMUSG00000001497.18	Pax9	chr12:56689917-57197472	Midbrain__WT	Midbrain__KO	NOTEST	0.0378537	0.0618186	0.707607	0	1	1	no
ENSMUSG00000001504.10	ENSMUSG00000001504.10	Irx2	chr13:72628819-72634198	Midbrain__WT	Midbrain__KO	OK	30.0411	30.9187	0.0415463	0.12026	0.7643	0.999763	no
ENSMUSG00000001506.10	ENSMUSG00000001506.10	Col1a1	chr11:94936223-94953042	Midbrain__WT	Midbrain__KO	OK	63.7366	67.397	0.0805624	0.346137	0.39075	0.999763	no
ENSMUSG00000001507.16	ENSMUSG00000001507.16	Itga3	chr11:95044473-95076801	Midbrain__WT	Midbrain__KO	OK	2.64964	2.72704	0.0415389	0.120681	0.7556	0.999763	no
ENSMUSG00000001508.15	ENSMUSG00000001508.15	Sgca	chr11:94962790-94976327	Midbrain__WT	Midbrain__KO	NOTEST	0.0580293	0.068555	0.240479	0	1	1	no
ENSMUSG00000001510.8	ENSMUSG00000001510.8	Dlx3	chr11:95120118-95125296	Midbrain__WT	Midbrain__KO	OK	0.30279	0.224068	-0.434383	-0.604151	0.1421	0.999763	no
ENSMUSG00000001517.14	ENSMUSG00000001517.14	Foxm1	chr6:128362966-128408932	Midbrain__WT	Midbrain__KO	OK	36.6208	40.3785	0.140924	0.552651	0.14585	0.999763	no
ENSMUSG00000001518.12	ENSMUSG00000001518.12	Itfg2	chr6:128409443-128424931	Midbrain__WT	Midbrain__KO	OK	12.9908	13.4381	0.0488436	0.161351	0.66675	0.999763	no
ENSMUSG00000001520.12	ENSMUSG00000001520.12	Nrip2	chr6:128362966-128408932	Midbrain__WT	Midbrain__KO	OK	1.28079	1.42169	0.150574	0.0848391	0.82425	0.999763	no
ENSMUSG00000001521.12	ENSMUSG00000001521.12	Tulp3	chr6:128321160-128355851	Midbrain__WT	Midbrain__KO	OK	11.81	13.5248	0.19559	0.579356	0.147	0.999763	no
ENSMUSG00000001524.14	ENSMUSG00000001524.14	Gtf2h4	chr17:35667729-35673739	Midbrain__WT	Midbrain__KO	OK	15.2967	15.1752	-0.0115002	-0.0432548	0.91	0.999763	no
ENSMUSG00000001525.10	ENSMUSG00000001525.10	Tubb5	chr17:35833920-35838306	Midbrain__WT	Midbrain__KO	OK	1281.6	1230.8	-0.058346	-0.135503	0.7318	0.999763	no
ENSMUSG00000001542.6	ENSMUSG00000001542.6	Ell2	chr13:75707483-75772356	Midbrain__WT	Midbrain__KO	OK	3.41178	3.54929	0.0570089	0.191939	0.63645	0.999763	no
ENSMUSG00000001552.14	ENSMUSG00000001552.14	Jup	chr11:100368957-100397763	Midbrain__WT	Midbrain__KO	OK	13.3442	13.7946	0.0478942	0.178308	0.64085	0.999763	no
ENSMUSG00000001555.10	ENSMUSG00000001555.10	Fkbp10	chr11:100415696-100441808	Midbrain__WT	Midbrain__KO	OK	14.0617	15.6185	0.151493	0.423397	0.29775	0.999763	no
ENSMUSG00000001558.5	ENSMUSG00000001558.5	Klhl10	chr11:100441916-100457022	Midbrain__WT	Midbrain__KO	OK	0.364819	0.313263	-0.219805	-0.320228	0.4148	0.999763	no
ENSMUSG00000001566.9	ENSMUSG00000001566.9	Mnx1	chr5:29473033-29478470	Midbrain__WT	Midbrain__KO	NOTEST	0.00645173	0	-inf	0	1	1	no
ENSMUSG00000001569.10	ENSMUSG00000001569.10	Nom1	chr5:29434663-29457843	Midbrain__WT	Midbrain__KO	OK	4.68432	4.60527	-0.0245564	-0.10885	0.7874	0.999763	no
ENSMUSG00000001576.14	ENSMUSG00000001576.14	Ergic1	chr17:26554253-26656931	Midbrain__WT	Midbrain__KO	OK	57.6804	59.1517	0.0363383	0.157385	0.69355	0.999763	no
ENSMUSG00000001583.13	ENSMUSG00000001583.13	Tnk1	chr11:69846375-69858730	Midbrain__WT	Midbrain__KO	OK	0.262349	0.295699	0.172643	0.0874324	0.79865	0.999763	no
ENSMUSG00000001588.12	ENSMUSG00000001588.12	Acap1	chr11:69881566-69895539	Midbrain__WT	Midbrain__KO	OK	0.576828	0.687246	0.252685	0.416553	0.31475	0.999763	no
ENSMUSG00000001604.14	ENSMUSG00000001604.14	Tcea3	chr4:136247728-136274898	Midbrain__WT	Midbrain__KO	OK	0.477837	0.592208	0.309583	0.408716	0.2761	0.999763	no
ENSMUSG00000001622.15	ENSMUSG00000001622.15	Csn3	chr5:87908578-88008534	Midbrain__WT	Midbrain__KO	NOTEST	0.125155	0.127809	0.0302784	0	1	1	no
ENSMUSG00000001627.11	ENSMUSG00000001627.11	Ifrd1	chr12:40201566-40248504	Midbrain__WT	Midbrain__KO	OK	36.7939	34.8031	-0.0802528	-0.183409	0.65305	0.999763	no
ENSMUSG00000001630.13	ENSMUSG00000001630.13	Stk38l	chr6:146724994-146778812	Midbrain__WT	Midbrain__KO	OK	8.93296	8.66748	-0.0435249	-0.168491	0.67965	0.999763	no
ENSMUSG00000001632.16	ENSMUSG00000001632.16	Brpf1	chr6:113307136-113326747	Midbrain__WT	Midbrain__KO	OK	17.0611	17.7039	0.0533556	0.248	0.54395	0.999763	no
ENSMUSG00000001642.18	ENSMUSG00000001642.18	Akr1b3	chr6:34290264-34324249	Midbrain__WT	Midbrain__KO	OK	76.9577	73.631	-0.0637516	-0.301989	0.4513	0.999763	no
ENSMUSG00000001655.6	ENSMUSG00000001655.6	Hoxc13	chr15:102921102-102928814	Midbrain__WT	Midbrain__KO	NOTEST	0.0418476	0.0623073	0.574255	0	1	1	no
ENSMUSG00000001656.3	ENSMUSG00000001656.3	Hoxc11	chr15:102954426-102957708	Midbrain__WT	Midbrain__KO	NOTEST	0.00945633	0	-inf	0	1	1	no
ENSMUSG00000001657.7	ENSMUSG00000001657.7	Hoxc8	chr15:102966795-103017429	Midbrain__WT	Midbrain__KO	NOTEST	0	0	0	0	1	1	no
ENSMUSG00000001661.5	ENSMUSG00000001661.5	Hoxc6	chr15:102966795-103017429	Midbrain__WT	Midbrain__KO	NOTEST	0.00636733	0.00231321	-1.46079	0	1	1	no
ENSMUSG00000001663.10	ENSMUSG00000001663.10	Gstt1	chr10:75783812-75798584	Midbrain__WT	Midbrain__KO	OK	2.25436	1.87355	-0.266947	-0.519211	0.1904	0.999763	no
ENSMUSG00000001665.10	ENSMUSG00000001665.10	Gstt3	chr10:75771229-75781414	Midbrain__WT	Midbrain__KO	OK	0.417568	0.40708	-0.0367012	-0.0167635	0.95905	0.999763	no
ENSMUSG00000001666.8	ENSMUSG00000001666.8	Ddt	chr10:75771229-75781414	Midbrain__WT	Midbrain__KO	OK	45.5535	43.1203	-0.0791949	-0.306667	0.45095	0.999763	no
ENSMUSG00000001670.13	ENSMUSG00000001670.13	Tat	chr8:109990436-109999803	Midbrain__WT	Midbrain__KO	NOTEST	0	0	0	0	1	1	no
ENSMUSG00000001672.14	ENSMUSG00000001672.14	Marveld3	chr8:109947913-109962203	Midbrain__WT	Midbrain__KO	NOTEST	0.224959	0.231381	0.0406066	0	1	1	no
ENSMUSG00000001674.11	ENSMUSG00000001674.11	Ddx18	chr1:121553834-121567989	Midbrain__WT	Midbrain__KO	OK	42.3974	39.1099	-0.116442	-0.50474	0.1895	0.999763	no
ENSMUSG00000001687.15	ENSMUSG00000001687.15	Ubl3	chr5:148504634-148552789	Midbrain__WT	Midbrain__KO	OK	22.3614	22.9596	0.0380889	0.115736	0.7685	0.999763	no
ENSMUSG00000001700.9	ENSMUSG00000001700.9	Gramd3	chr18:56432131-56503792	Midbrain__WT	Midbrain__KO	OK	9.00898	8.82757	-0.0293464	-0.11549	0.7794	0.999763	no
ENSMUSG00000001707.7	ENSMUSG00000001707.7	Eef1e1	chr13:38645697-38659028	Midbrain__WT	Midbrain__KO	OK	52.8319	51.7086	-0.0310045	-0.138088	0.7317	0.999763	no
ENSMUSG00000001729.14	ENSMUSG00000001729.14	Akt1	chr12:112653820-112674884	Midbrain__WT	Midbrain__KO	OK	112.323	113.956	0.0208274	0.0880188	0.82915	0.999763	no
ENSMUSG00000001739.14	ENSMUSG00000001739.14	Cldn15	chr5:136966615-136975858	Midbrain__WT	Midbrain__KO	OK	0.322891	0.313693	-0.0416925	-0.0476083	0.89565	0.999763	no
ENSMUSG00000001741.12	ENSMUSG00000001741.12	Il16	chr7:83631958-83739937	Midbrain__WT	Midbrain__KO	OK	0.508492	0.549056	0.110727	0.120431	0.74195	0.999763	no
ENSMUSG00000001750.15	ENSMUSG00000001750.15	Tcirg1	chr19:3896049-3907133	Midbrain__WT	Midbrain__KO	OK	4.011	4.44205	0.147261	0.479013	0.2402	0.999763	no
ENSMUSG00000001751.9	ENSMUSG00000001751.9	Naglu	chr11:101070011-101077672	Midbrain__WT	Midbrain__KO	OK	3.5324	3.75014	0.0862936	0.219779	0.5858	0.999763	no
ENSMUSG00000001755.12	ENSMUSG00000001755.12	Coasy	chr11:101082564-101086619	Midbrain__WT	Midbrain__KO	OK	22.6092	23.0592	0.0284322	0.108712	0.79235	0.999763	no
ENSMUSG00000001761.7	ENSMUSG00000001761.7	Smo	chr6:29735693-29761365	Midbrain__WT	Midbrain__KO	OK	51.2071	53.7747	0.0705844	0.336462	0.40795	0.999763	no
ENSMUSG00000001763.14	ENSMUSG00000001763.14	Tspan33	chr6:29694221-29718559	Midbrain__WT	Midbrain__KO	OK	5.81342	6.91246	0.249811	0.828831	0.0422	0.999763	no
ENSMUSG00000001767.5	ENSMUSG00000001767.5	Crnkl1	chr2:145917478-146215039	Midbrain__WT	Midbrain__KO	OK	20.6074	18.3132	-0.170278	-0.782301	0.05445	0.999763	no
ENSMUSG00000001768.15	ENSMUSG00000001768.15	Rin2	chr2:145784733-145887616	Midbrain__WT	Midbrain__KO	OK	4.91505	4.52748	-0.118499	-0.33456	0.3006	0.999763	no
ENSMUSG00000001773.14	ENSMUSG00000001773.14	Folh1	chr7:86718976-86775943	Midbrain__WT	Midbrain__KO	NOTEST	0.0401553	0.0213253	-0.913021	0	1	1	no
ENSMUSG00000001774.7	ENSMUSG00000001774.7	Chordc1	chr9:18292266-18314000	Midbrain__WT	Midbrain__KO	OK	52.4746	49.1986	-0.0930017	-0.443799	0.2651	0.999763	no
ENSMUSG00000001783.3	ENSMUSG00000001783.3	Rtcb	chr10:85938636-85957823	Midbrain__WT	Midbrain__KO	OK	98.9377	94.0432	-0.073196	-0.349523	0.38865	0.999763	no
ENSMUSG00000001785.11	ENSMUSG00000001785.11	Pwp1	chr10:85871830-85889096	Midbrain__WT	Midbrain__KO	OK	31.636	30.5308	-0.0513026	-0.240562	0.5459	0.999763	no
ENSMUSG00000001786.14	ENSMUSG00000001786.14	Fbxo7	chr10:86020440-86051873	Midbrain__WT	Midbrain__KO	OK	5.71917	5.86565	0.0364845	0.0992383	0.8071	0.999763	no
ENSMUSG00000001794.13	ENSMUSG00000001794.13	Capns1	chr7:30186941-30200889	Midbrain__WT	Midbrain__KO	OK	101.502	100.288	-0.0173544	-0.082468	0.8404	0.999763	no
ENSMUSG00000001802.16	ENSMUSG00000001802.16	Lrp3	chr7:35186384-35215498	Midbrain__WT	Midbrain__KO	OK	28.2045	29.8846	0.0834789	0.284571	0.40205	0.999763	no
ENSMUSG00000001804.9	ENSMUSG00000001804.9	Dsg4	chr18:20436174-20471821	Midbrain__WT	Midbrain__KO	NOTEST	0	0	0	0	1	1	no
ENSMUSG00000001815.15	ENSMUSG00000001815.15	Evx2	chr2:74652990-74659557	Midbrain__WT	Midbrain__KO	OK	2.61029	2.64724	0.0202793	0.0650195	0.8752	0.999763	no
ENSMUSG00000001819.4	ENSMUSG00000001819.4	Hoxd13	chr2:74668309-74671599	Midbrain__WT	Midbrain__KO	NOTEST	0.0766688	0.064114	-0.258	0	1	1	no
ENSMUSG00000001823.5	ENSMUSG00000001823.5	Hoxd12	chr2:74675012-74677705	Midbrain__WT	Midbrain__KO	NOTEST	0.0201848	0.00262941	-2.94046	0	1	1	no
ENSMUSG00000001827.11	ENSMUSG00000001827.11	Folr1	chr7:101858330-101870788	Midbrain__WT	Midbrain__KO	OK	7.08307	7.46232	0.075249	0.147586	0.713	0.999763	no
ENSMUSG00000001829.16	ENSMUSG00000001829.16	Clpb	chr7:101663632-101790168	Midbrain__WT	Midbrain__KO	OK	21.2253	21.4038	0.0120782	0.0293898	0.9426	0.999763	no
ENSMUSG00000001833.16	ENSMUSG00000001833.16	Sept7	chr9:25252438-25308571	Midbrain__WT	Midbrain__KO	OK	105.018	98.5588	-0.0915801	-0.427107	0.2902	0.999763	no
ENSMUSG00000001844.10	ENSMUSG00000001844.10	Zdhhc4	chr5:143316488-143332704	Midbrain__WT	Midbrain__KO	OK	23.549	22.5095	-0.0651314	-0.217603	0.59495	0.999763	no
ENSMUSG00000001847.14	ENSMUSG00000001847.14	Rac1	chr5:143464583-143528036	Midbrain__WT	Midbrain__KO	OK	188.302	193.332	0.0380281	0.124768	0.7583	0.999763	no
ENSMUSG00000001855.15	ENSMUSG00000001855.15	Nup214	chr2:31974435-32064911	Midbrain__WT	Midbrain__KO	OK	15.9846	17.702	0.147229	0.509235	0.1172	0.999763	no
ENSMUSG00000001864.13	ENSMUSG00000001864.13	Aif1l	chr2:31950138-31973442	Midbrain__WT	Midbrain__KO	OK	26.8197	27.1043	0.015228	0.03987	0.89315	0.999763	no
ENSMUSG00000001865.2	ENSMUSG00000001865.2	Cpa3	chr3:20215619-20242181	Midbrain__WT	Midbrain__KO	NOTEST	0.152713	0.123394	-0.307552	0	1	1	no
ENSMUSG00000001870.15	ENSMUSG00000001870.15	Ltbp1	chr17:75005567-75391767	Midbrain__WT	Midbrain__KO	OK	4.61378	5.4434	0.238559	0.666396	0.0649	0.999763	no
ENSMUSG00000001891.16	ENSMUSG00000001891.16	Ugp2	chr11:21321137-21374161	Midbrain__WT	Midbrain__KO	OK	28.7766	28.5114	-0.0133542	-0.0595454	0.8813	0.999763	no
ENSMUSG00000001901.15	ENSMUSG00000001901.15	Kcnh6	chr11:106008123-106034549	Midbrain__WT	Midbrain__KO	OK	0.209745	0.246877	0.235159	0.320439	0.35995	0.999763	no
ENSMUSG00000001909.15	ENSMUSG00000001909.15	Trmt1	chr8:84670482-84699808	Midbrain__WT	Midbrain__KO	OK	27.5582	27.3928	-0.00868575	-0.0161157	0.9625	0.999763	no
ENSMUSG00000001910.4	ENSMUSG00000001910.4	Nacc1	chr8:84670482-84699808	Midbrain__WT	Midbrain__KO	OK	40.4501	43.3079	0.0984859	0.405638	0.3182	0.999763	no
ENSMUSG00000001911.16	ENSMUSG00000001911.16	Nfix	chr8:84699875-84800344	Midbrain__WT	Midbrain__KO	OK	2.43084	1.73794	-0.484082	-0.788977	0.0425	0.999763	no
ENSMUSG00000001918.17	ENSMUSG00000001918.17	Slc1a5	chr7:16781339-16798274	Midbrain__WT	Midbrain__KO	OK	17.2116	18.5118	0.105064	0.468545	0.24525	0.999763	no
ENSMUSG00000001924.15	ENSMUSG00000001924.15	Uba1	chrX:20658325-20683179	Midbrain__WT	Midbrain__KO	OK	236.854	222.845	-0.0879603	-0.300472	0.4265	0.999763	no
ENSMUSG00000001930.17	ENSMUSG00000001930.17	Vwf	chr6:125546773-125686679	Midbrain__WT	Midbrain__KO	OK	3.01744	4.82422	0.676971	2.4088	5e-05	0.031892	yes
ENSMUSG00000001942.7	ENSMUSG00000001942.7	Siae	chr9:37613846-37648318	Midbrain__WT	Midbrain__KO	OK	3.78045	3.64806	-0.0514288	-0.17395	0.6667	0.999763	no
ENSMUSG00000001943.7	ENSMUSG00000001943.7	Vsig2	chr9:37539254-37544205	Midbrain__WT	Midbrain__KO	OK	0.291125	0.439984	0.59581	0.764347	0.0625	0.999763	no
ENSMUSG00000001946.13	ENSMUSG00000001946.13	Esam	chr9:37528077-37538319	Midbrain__WT	Midbrain__KO	OK	9.21415	10.3802	0.171911	0.610669	0.1227	0.999763	no
ENSMUSG00000001948.9	ENSMUSG00000001948.9	Spa17	chr9:37603294-37613720	Midbrain__WT	Midbrain__KO	OK	8.00897	7.9909	-0.00325935	-0.00807963	0.98145	0.999763	no
ENSMUSG00000001962.8	ENSMUSG00000001962.8	Fam50a	chrX:74313032-74320149	Midbrain__WT	Midbrain__KO	OK	26.8908	24.9859	-0.106002	-0.449715	0.2665	0.999763	no
ENSMUSG00000001964.14	ENSMUSG00000001964.14	Emd	chrX:74254686-74261548	Midbrain__WT	Midbrain__KO	OK	59.2963	57.8457	-0.035731	-0.163111	0.687	0.999763	no
ENSMUSG00000001983.7	ENSMUSG00000001983.7	Taco1	chr11:106065076-106073612	Midbrain__WT	Midbrain__KO	OK	14.7142	13.8233	-0.0901135	-0.333448	0.41355	0.999763	no
ENSMUSG00000001985.9	ENSMUSG00000001985.9	Grik3	chr4:125490699-125714173	Midbrain__WT	Midbrain__KO	OK	2.04238	2.145	0.0707258	0.263127	0.51735	0.999763	no
ENSMUSG00000001986.16	ENSMUSG00000001986.16	Gria3	chrX:41401127-41678601	Midbrain__WT	Midbrain__KO	OK	2.38327	2.47609	0.055121	0.158055	0.6821	0.999763	no
ENSMUSG00000001988.8	ENSMUSG00000001988.8	Npas1	chr7:16455720-16476780	Midbrain__WT	Midbrain__KO	OK	0.314225	0.331863	0.07879	0.119585	0.76405	0.999763	no
ENSMUSG00000001995.8	ENSMUSG00000001995.8	Sipa1l2	chr8:125418062-125492710	Midbrain__WT	Midbrain__KO	OK	15.2078	15.8442	0.0591524	0.280082	0.4928	0.999763	no
ENSMUSG00000001998.15	ENSMUSG00000001998.15	Ap4e1	chr2:127008723-127067909	Midbrain__WT	Midbrain__KO	OK	6.47971	7.09149	0.130159	0.526823	0.19285	0.999763	no
ENSMUSG00000001999.15	ENSMUSG00000001999.15	Blvra	chr2:127070666-127097084	Midbrain__WT	Midbrain__KO	OK	7.67357	7.30851	-0.0703214	-0.190835	0.63615	0.999763	no
ENSMUSG00000002006.12	ENSMUSG00000002006.12	Pdzd4	chrX:73793358-73824969	Midbrain__WT	Midbrain__KO	OK	12.2063	11.7865	-0.0504827	-0.216531	0.59555	0.999763	no
ENSMUSG00000002007.5	ENSMUSG00000002007.5	Srpk3	chrX:73774404-73778925	Midbrain__WT	Midbrain__KO	NOTEST	0.0963713	0.129898	0.430708	0	1	1	no
ENSMUSG00000002010.17	ENSMUSG00000002010.17	Idh3g	chrX:73778962-73786897	Midbrain__WT	Midbrain__KO	OK	77.0125	73.4528	-0.0682754	-0.314892	0.44105	0.999763	no
ENSMUSG00000002012.13	ENSMUSG00000002012.13	Pnck	chrX:73655993-73660117	Midbrain__WT	Midbrain__KO	OK	5.95066	5.96102	0.00251068	0.0072843	0.98625	0.999763	no
ENSMUSG00000002014.12	ENSMUSG00000002014.12	Ssr4	chrX:73787027-73790826	Midbrain__WT	Midbrain__KO	OK	39.6257	41.8292	0.0780725	0.315289	0.44065	0.999763	no
ENSMUSG00000002015.5	ENSMUSG00000002015.5	Bcap31	chrX:73686177-73716175	Midbrain__WT	Midbrain__KO	OK	47.9852	44.714	-0.101861	-0.457623	0.2479	0.999763	no
ENSMUSG00000002017.9	ENSMUSG00000002017.9	Fam98a	chr17:75537085-75551946	Midbrain__WT	Midbrain__KO	OK	21.7276	22.4093	0.0445674	0.205191	0.6084	0.999763	no
ENSMUSG00000002020.15	ENSMUSG00000002020.15	Ltbp2	chr12:84783211-84878132	Midbrain__WT	Midbrain__KO	NOTEST	0.114318	0.183024	0.678985	0	1	1	no
ENSMUSG00000002028.12	ENSMUSG00000002028.12	Kmt2a	chr9:44803354-44881296	Midbrain__WT	Midbrain__KO	OK	16.3796	18.0924	0.143489	0.657035	0.10785	0.999763	no
ENSMUSG00000002031.11	ENSMUSG00000002031.11	Ift46	chr9:44767907-44792714	Midbrain__WT	Midbrain__KO	OK	63.4957	59.9348	-0.0832654	-0.224956	0.55895	0.999763	no
ENSMUSG00000002032.16	ENSMUSG00000002032.16	Tmem25	chr9:44793775-44799307	Midbrain__WT	Midbrain__KO	OK	1.45947	1.50953	0.0486518	0.116343	0.77065	0.999763	no
ENSMUSG00000002033.13	ENSMUSG00000002033.13	Cd3g	chr9:44969571-44980431	Midbrain__WT	Midbrain__KO	NOTEST	0.0449733	0.00363943	-3.62729	0	1	1	no
ENSMUSG00000002043.17	ENSMUSG00000002043.17	Trappc6a	chr7:19508711-19516145	Midbrain__WT	Midbrain__KO	OK	11.8911	13.2775	0.159098	0.449299	0.26615	0.999763	no
ENSMUSG00000002052.6	ENSMUSG00000002052.6	Supt6	chr11:78206745-78255496	Midbrain__WT	Midbrain__KO	OK	32.9339	33.3978	0.0201804	0.0862509	0.82615	0.999763	no
ENSMUSG00000002055.9	ENSMUSG00000002055.9	Spag5	chr11:78301528-78322457	Midbrain__WT	Midbrain__KO	OK	35.9593	35.4134	-0.0220722	-0.105279	0.79285	0.999763	no
ENSMUSG00000002057.4	ENSMUSG00000002057.4	Foxn1	chr11:78357576-78386558	Midbrain__WT	Midbrain__KO	NOTEST	0.000990832	0.0010206	0.0427056	0	1	1	no
ENSMUSG00000002058.13	ENSMUSG00000002058.13	Unc119	chr11:78343481-78349164	Midbrain__WT	Midbrain__KO	OK	34.2021	34.7299	0.022091	0.0857802	0.83085	0.999763	no
ENSMUSG00000002059.18	ENSMUSG00000002059.18	Rab34	chr11:78188429-78192193	Midbrain__WT	Midbrain__KO	OK	21.5473	21.6588	0.00744621	0.029204	0.94605	0.999763	no
ENSMUSG00000002064.10	ENSMUSG00000002064.10	Sdf2	chr11:78206745-78255496	Midbrain__WT	Midbrain__KO	OK	33.0896	30.9162	-0.0980145	-0.156639	0.70185	0.999763	no
ENSMUSG00000002068.16	ENSMUSG00000002068.16	Ccne1	chr7:38097983-38107534	Midbrain__WT	Midbrain__KO	OK	21.8922	22.0309	0.00911397	0.0326709	0.9329	0.999763	no
ENSMUSG00000002076.11	ENSMUSG00000002076.11	Hsf2bp	chr17:31944768-32034508	Midbrain__WT	Midbrain__KO	OK	0.238597	0.3148	0.399857	0.322101	0.3784	0.999763	no
ENSMUSG00000002083.12	ENSMUSG00000002083.12	Bbc3	chr7:16309615-16318205	Midbrain__WT	Midbrain__KO	OK	5.30467	5.73496	0.11252	0.283674	0.48085	0.999763	no
ENSMUSG00000002100.15	ENSMUSG00000002100.15	Mybpc3	chr2:91118143-91136516	Midbrain__WT	Midbrain__KO	NOTEST	0.00186647	0.00680472	1.86622	0	1	1	no
ENSMUSG00000002102.15	ENSMUSG00000002102.15	Psmc3	chr2:91054008-91070417	Midbrain__WT	Midbrain__KO	OK	153.16	144.424	-0.0847241	-0.35568	0.368	0.999763	no
ENSMUSG00000002103.15	ENSMUSG00000002103.15	Acp2	chr2:91202884-91236982	Midbrain__WT	Midbrain__KO	OK	18.9883	18.0559	-0.0726431	-0.204758	0.5834	0.999763	no
ENSMUSG00000002104.11	ENSMUSG00000002104.11	Rapsn	chr2:91035619-91053933	Midbrain__WT	Midbrain__KO	OK	0.248598	0.223157	-0.155756	-0.15875	0.6875	0.999763	no
ENSMUSG00000002105.15	ENSMUSG00000002105.15	Slc39a13	chr2:91054008-91070417	Midbrain__WT	Midbrain__KO	OK	10.575	11.3302	0.0995076	0.114016	0.7393	0.999763	no
ENSMUSG00000002107.18	ENSMUSG00000002107.18	Celf2	chr2:6539693-7509563	Midbrain__WT	Midbrain__KO	OK	43.2561	42.0799	-0.0397703	-0.117699	0.7133	0.999763	no
ENSMUSG00000002108.10	ENSMUSG00000002108.10	Nr1h3	chr2:91184060-91202834	Midbrain__WT	Midbrain__KO	OK	1.19872	1.53312	0.354976	0.51084	0.16945	0.999763	no
ENSMUSG00000002109.14	ENSMUSG00000002109.14	Ddb2	chr2:91202884-91236982	Midbrain__WT	Midbrain__KO	OK	7.63719	7.42147	-0.0413362	-0.0747548	0.8581	0.999763	no
ENSMUSG00000002111.8	ENSMUSG00000002111.8	Spi1	chr2:91082389-91115756	Midbrain__WT	Midbrain__KO	OK	1.77615	2.39212	0.429538	0.625699	0.13245	0.999763	no
ENSMUSG00000002129.11	ENSMUSG00000002129.11	Sf3a1	chr11:4160349-4182541	Midbrain__WT	Midbrain__KO	OK	45.7786	47.764	0.0612496	0.280083	0.4747	0.999763	no
ENSMUSG00000002147.18	ENSMUSG00000002147.18	Stat6	chr10:127642985-127701049	Midbrain__WT	Midbrain__KO	OK	3.53736	3.6484	0.0445919	0.0877606	0.8327	0.999763	no
ENSMUSG00000002190.13	ENSMUSG00000002190.13	Clgn	chr8:83389866-83428552	Midbrain__WT	Midbrain__KO	OK	2.71625	2.74072	0.0129411	0.0375426	0.927	0.999763	no
ENSMUSG00000002204.9	ENSMUSG00000002204.9	Napsa	chr7:44572379-44590624	Midbrain__WT	Midbrain__KO	NOTEST	0.0704591	0.084994	0.270576	0	1	1	no
ENSMUSG00000002205.16	ENSMUSG00000002205.16	Vrk3	chr7:44731479-44777515	Midbrain__WT	Midbrain__KO	OK	23.5615	22.2905	-0.0800033	-0.278766	0.4835	0.999763	no
ENSMUSG00000002210.11	ENSMUSG00000002210.11	Smg9	chr7:24399618-24422778	Midbrain__WT	Midbrain__KO	OK	10.6578	10.7232	0.00882974	0.0318728	0.93165	0.999763	no
ENSMUSG00000002221.11	ENSMUSG00000002221.11	Paxip1	chr5:27740079-27791691	Midbrain__WT	Midbrain__KO	OK	16.1789	17.0544	0.0760272	0.270591	0.3902	0.999763	no
ENSMUSG00000002222.14	ENSMUSG00000002222.14	Rmnd5a	chr6:71388633-71440637	Midbrain__WT	Midbrain__KO	OK	22.2277	23.289	0.0672897	0.306091	0.45335	0.999763	no
ENSMUSG00000002227.15	ENSMUSG00000002227.15	Mov10	chr3:104794835-104818563	Midbrain__WT	Midbrain__KO	OK	4.19013	4.54479	0.117219	0.333569	0.40965	0.999763	no
ENSMUSG00000002228.7	ENSMUSG00000002228.7	Ppm1j	chr3:104753122-104786018	Midbrain__WT	Midbrain__KO	NOTEST	0.221473	0.215044	-0.0425028	0	1	1	no
ENSMUSG00000002233.13	ENSMUSG00000002233.13	Rhoc	chr3:104788374-104794459	Midbrain__WT	Midbrain__KO	OK	45.7368	41.7793	-0.130566	-0.521482	0.19615	0.999763	no
ENSMUSG00000002240.12	ENSMUSG00000002240.12	Prr27	chr5:87825685-87846387	Midbrain__WT	Midbrain__KO	NOTEST	0	0	0	0	1	1	no
ENSMUSG00000002249.17	ENSMUSG00000002249.17	Tead3	chr17:28331670-28350805	Midbrain__WT	Midbrain__KO	OK	10.5457	11.3881	0.110871	0.307234	0.39575	0.999763	no
ENSMUSG00000002250.15	ENSMUSG00000002250.15	Ppard	chr17:28232753-28301469	Midbrain__WT	Midbrain__KO	OK	6.62853	7.15046	0.109348	0.368206	0.36555	0.999763	no
ENSMUSG00000002257.7	ENSMUSG00000002257.7	Def6	chr17:28207777-28228608	Midbrain__WT	Midbrain__KO	OK	1.18763	1.23773	0.0596096	0.124019	0.75485	0.999763	no
ENSMUSG00000002265.16	ENSMUSG00000002265.16	Peg3	chr7:6703891-6730421	Midbrain__WT	Midbrain__KO	OK	47.5122	46.2499	-0.0388467	-0.170918	0.6671	0.999763	no
ENSMUSG00000002266.16	ENSMUSG00000002266.16	Zim1	chr7:6671268-6696450	Midbrain__WT	Midbrain__KO	OK	1.88306	1.88178	-0.000983074	-0.00283809	0.9937	0.999763	no
ENSMUSG00000002274.12	ENSMUSG00000002274.12	Metrn	chr17:25794570-25985680	Midbrain__WT	Midbrain__KO	OK	29.8146	30.5959	0.0373207	0.0338645	0.9354	0.999763	no
ENSMUSG00000002279.18	ENSMUSG00000002279.18	Lmf1	chr17:25579173-25662826	Midbrain__WT	Midbrain__KO	OK	7.99389	8.478	0.0848257	0.248714	0.53275	0.999763	no
ENSMUSG00000002280.10	ENSMUSG00000002280.10	Narfl	chr17:25773775-25785673	Midbrain__WT	Midbrain__KO	OK	8.98813	8.73244	-0.0416368	-0.105786	0.79585	0.999763	no
ENSMUSG00000002289.15	ENSMUSG00000002289.15	Angptl4	chr17:33773749-33781575	Midbrain__WT	Midbrain__KO	OK	5.13176	4.88735	-0.0704021	-0.188094	0.63985	0.999763	no
ENSMUSG00000002297.15	ENSMUSG00000002297.15	Dbf4	chr5:8396972-8422716	Midbrain__WT	Midbrain__KO	OK	43.0202	42.47	-0.0185732	-0.0844924	0.83105	0.999763	no
ENSMUSG00000002307.15	ENSMUSG00000002307.15	Daxx	chr17:33909413-33915589	Midbrain__WT	Midbrain__KO	OK	22.1237	24.01	0.11804	0.461894	0.23285	0.999763	no
ENSMUSG00000002308.15	ENSMUSG00000002308.15	Cd320	chr17:33843090-33849774	Midbrain__WT	Midbrain__KO	OK	16.5063	15.3047	-0.109046	-0.399853	0.32735	0.999763	no
ENSMUSG00000002319.15	ENSMUSG00000002319.15	Ipo4	chr14:55625399-55643806	Midbrain__WT	Midbrain__KO	OK	22.9573	24.3679	0.0860289	0.244148	0.47275	0.999763	no
ENSMUSG00000002320.15	ENSMUSG00000002320.15	Tm9sf1	chr14:55625399-55643806	Midbrain__WT	Midbrain__KO	OK	23.7911	24.9874	0.070783	0.162105	0.65055	0.999763	no
ENSMUSG00000002324.7	ENSMUSG00000002324.7	Rec8	chr14:55618036-55625395	Midbrain__WT	Midbrain__KO	OK	2.51724	2.59078	0.0415464	0.109522	0.7868	0.999763	no
ENSMUSG00000002325.14	ENSMUSG00000002325.14	Irf9	chr14:55591707-55610030	Midbrain__WT	Midbrain__KO	OK	5.67396	6.27035	0.14419	0.363416	0.37605	0.999763	no
ENSMUSG00000002326.5	ENSMUSG00000002326.5	Gmpr2	chr14:55672234-55678750	Midbrain__WT	Midbrain__KO	OK	24.7944	23.9663	-0.0490071	-0.209707	0.59795	0.999763	no
ENSMUSG00000002329.6	ENSMUSG00000002329.6	Mdp1	chr14:55657878-55660508	Midbrain__WT	Midbrain__KO	OK	25.9203	25.1222	-0.0451174	-0.198172	0.6307	0.999763	no
ENSMUSG00000002332.15	ENSMUSG00000002332.15	Dhrs1	chr14:55739021-55745690	Midbrain__WT	Midbrain__KO	OK	31.1391	29.1477	-0.0953421	-0.417895	0.3037	0.999763	no
ENSMUSG00000002341.8	ENSMUSG00000002341.8	Ncan	chr8:70093084-70120873	Midbrain__WT	Midbrain__KO	OK	26.1144	26.9975	0.0479821	0.222875	0.5788	0.999763	no
ENSMUSG00000002342.17	ENSMUSG00000002342.17	Tmem161a	chr8:70172355-70183681	Midbrain__WT	Midbrain__KO	OK	22.5405	23.2768	0.0463696	0.123743	0.7554	0.999763	no
ENSMUSG00000002343.11	ENSMUSG00000002343.11	Armc6	chr8:70220171-70279915	Midbrain__WT	Midbrain__KO	OK	11.9953	10.7454	-0.158747	-0.267748	0.47735	0.999763	no
ENSMUSG00000002345.17	ENSMUSG00000002345.17	Borcs8	chr8:70139498-70167488	Midbrain__WT	Midbrain__KO	OK	17.3006	16.4278	-0.0746856	-0.239445	0.55035	0.999763	no
ENSMUSG00000002346.16	ENSMUSG00000002346.16	Slc25a42	chr8:70184339-70212305	Midbrain__WT	Midbrain__KO	OK	1.07189	1.3048	0.283673	0.681289	0.09635	0.999763	no
ENSMUSG00000002365.9	ENSMUSG00000002365.9	Snx9	chr17:5841327-5931033	Midbrain__WT	Midbrain__KO	OK	10.3542	10.5758	0.0305631	0.12227	0.76405	0.999763	no
ENSMUSG00000002372.8	ENSMUSG00000002372.8	Ranbp3	chr17:56673224-56711769	Midbrain__WT	Midbrain__KO	OK	53.7318	51.873	-0.0507924	-0.243666	0.55575	0.999763	no
ENSMUSG00000002379.6	ENSMUSG00000002379.6	Ndufa11	chr17:56717761-56724248	Midbrain__WT	Midbrain__KO	OK	15.1482	14.7003	-0.043299	-0.188051	0.64035	0.999763	no
ENSMUSG00000002384.2	ENSMUSG00000002384.2	Bmp8b	chr4:123105164-123139951	Midbrain__WT	Midbrain__KO	NOTEST	0.0952667	0.0947634	-0.00764227	0	1	1	no
ENSMUSG00000002393.14	ENSMUSG00000002393.14	Nr2f6	chr8:71371297-71381960	Midbrain__WT	Midbrain__KO	OK	34.8181	34.7326	-0.00354699	-0.00847277	0.98405	0.999763	no
ENSMUSG00000002395.14	ENSMUSG00000002395.14	Use1	chr8:71366847-71369732	Midbrain__WT	Midbrain__KO	OK	51.8051	48.5382	-0.0939745	-0.396873	0.32725	0.999763	no
ENSMUSG00000002396.8	ENSMUSG00000002396.8	Ocel1	chr8:71371297-71381960	Midbrain__WT	Midbrain__KO	OK	3.33342	3.28286	-0.0220487	-0.0428376	0.91315	0.999763	no
ENSMUSG00000002409.18	ENSMUSG00000002409.18	Dyrk1b	chr7:28179468-28187294	Midbrain__WT	Midbrain__KO	OK	13.4957	14.838	0.136795	0.568827	0.15995	0.999763	no
ENSMUSG00000002413.15	ENSMUSG00000002413.15	Braf	chr6:39573872-39725463	Midbrain__WT	Midbrain__KO	OK	10.6419	11.3388	0.0915095	0.260588	0.5216	0.999763	no
ENSMUSG00000002416.13	ENSMUSG00000002416.13	Ndufb2	chr6:39573872-39725463	Midbrain__WT	Midbrain__KO	OK	60.64	59.6938	-0.0226878	-0.0347994	0.9334	0.999763	no
ENSMUSG00000002428.12	ENSMUSG00000002428.12	Hltf	chr3:20057810-20118490	Midbrain__WT	Midbrain__KO	OK	8.12074	7.76245	-0.0650988	-0.283809	0.4794	0.999763	no
ENSMUSG00000002455.14	ENSMUSG00000002455.14	Prpf6	chr2:181569148-181655660	Midbrain__WT	Midbrain__KO	OK	45.7148	42.966	-0.0894653	-0.254644	0.5129	0.999763	no
ENSMUSG00000002458.13	ENSMUSG00000002458.13	Rgs19	chr2:181688418-181693977	Midbrain__WT	Midbrain__KO	OK	19.9966	20.7515	0.0534634	0.176367	0.65215	0.999763	no
ENSMUSG00000002459.17	ENSMUSG00000002459.17	Rgs20	chr1:4909575-5162529	Midbrain__WT	Midbrain__KO	OK	2.41594	2.35601	-0.0362392	-0.0309683	0.93525	0.999763	no
ENSMUSG00000002475.15	ENSMUSG00000002475.15	Abhd3	chr18:10644410-10706771	Midbrain__WT	Midbrain__KO	OK	1.04004	0.962089	-0.112393	-0.218938	0.588	0.999763	no
ENSMUSG00000002477.4	ENSMUSG00000002477.4	Snrpd1	chr18:10617795-10628230	Midbrain__WT	Midbrain__KO	OK	187.078	179.481	-0.0598095	-0.285198	0.4782	0.999763	no
ENSMUSG00000002486.15	ENSMUSG00000002486.15	Tchp	chr5:114707759-114722327	Midbrain__WT	Midbrain__KO	OK	11.9658	12.477	0.060359	0.216592	0.58055	0.999763	no
ENSMUSG00000002489.15	ENSMUSG00000002489.15	Tiam1	chr16:89787110-89980080	Midbrain__WT	Midbrain__KO	OK	7.52686	7.52464	-0.000425719	-0.0011438	0.9967	0.999763	no
ENSMUSG00000002496.9	ENSMUSG00000002496.9	Tsc2	chr17:24549949-24632629	Midbrain__WT	Midbrain__KO	OK	20.2944	22.2961	0.135711	0.443979	0.27415	0.999763	no
ENSMUSG00000002500.15	ENSMUSG00000002500.15	Rpl3l	chr17:24727819-24736143	Midbrain__WT	Midbrain__KO	NOTEST	0.0209668	0.00854196	-1.29547	0	1	1	no
ENSMUSG00000002504.14	ENSMUSG00000002504.14	Slc9a3r2	chr17:24639281-24650305	Midbrain__WT	Midbrain__KO	OK	9.08609	9.51198	0.0660855	0.238607	0.55905	0.999763	no
ENSMUSG00000002524.15	ENSMUSG00000002524.15	Puf60	chr15:76070183-76080946	Midbrain__WT	Midbrain__KO	OK	171.23	168.202	-0.0257466	-0.118296	0.7734	0.999763	no
ENSMUSG00000002546.16	ENSMUSG00000002546.16	Golga2	chr2:32278815-32307921	Midbrain__WT	Midbrain__KO	OK	19.3316	20.3497	0.074051	0.141421	0.7227	0.999763	no
ENSMUSG00000002550.16	ENSMUSG00000002550.16	Uck1	chr2:32236589-32260159	Midbrain__WT	Midbrain__KO	OK	25.131	24.667	-0.0268875	-0.090084	0.82425	0.999763	no
ENSMUSG00000002565.16	ENSMUSG00000002565.16	Scin	chr12:40059768-40134228	Midbrain__WT	Midbrain__KO	NOTEST	0.0277584	0.0257749	-0.106957	0	1	1	no
ENSMUSG00000002578.15	ENSMUSG00000002578.15	Ikzf4	chr10:128630842-128649811	Midbrain__WT	Midbrain__KO	OK	3.37019	3.5079	0.0577786	0.14548	0.65735	0.999763	no
ENSMUSG00000002580.7	ENSMUSG00000002580.7	Mien1	chr11:98412469-98439046	Midbrain__WT	Midbrain__KO	OK	48.7986	46.1143	-0.0816267	-0.195609	0.62745	0.999763	no
ENSMUSG00000002588.12	ENSMUSG00000002588.12	Pon1	chr6:5168089-5193946	Midbrain__WT	Midbrain__KO	NOTEST	0.0236914	0.0237716	0.00487607	0	1	1	no
ENSMUSG00000002602.16	ENSMUSG00000002602.16	Axl	chr7:25757272-25788705	Midbrain__WT	Midbrain__KO	OK	12.0681	11.6491	-0.0509792	-0.204285	0.58795	0.999763	no
ENSMUSG00000002603.15	ENSMUSG00000002603.15	Tgfb1	chr7:25687001-25705077	Midbrain__WT	Midbrain__KO	OK	2.53502	3.1243	0.301536	0.794719	0.0421	0.999763	no
ENSMUSG00000002608.8	ENSMUSG00000002608.8	Ccdc97	chr7:25711105-25719088	Midbrain__WT	Midbrain__KO	OK	21.2414	23.9168	0.171142	0.554885	0.1219	0.999763	no
ENSMUSG00000002617.14	ENSMUSG00000002617.14	Zfp40	chr17:23173868-23193252	Midbrain__WT	Midbrain__KO	OK	9.49352	9.29933	-0.0298164	-0.0860211	0.82995	0.999763	no
ENSMUSG00000002625.9	ENSMUSG00000002625.9	Akap8l	chr17:32321424-32350581	Midbrain__WT	Midbrain__KO	OK	22.0406	24.4917	0.152135	0.675409	0.0997	0.999763	no
ENSMUSG00000002633.4	ENSMUSG00000002633.4	Shh	chr5:28456814-28933995	Midbrain__WT	Midbrain__KO	OK	13.1248	13.7268	0.0646962	0.262546	0.5159	0.999763	no
ENSMUSG00000002635.11	ENSMUSG00000002635.11	Pdcd2l	chr7:34184498-34196661	Midbrain__WT	Midbrain__KO	OK	18.288	17.5824	-0.0567655	-0.211014	0.60055	0.999763	no
ENSMUSG00000002658.9	ENSMUSG00000002658.9	Gtf2f1	chr17:57003404-57011288	Midbrain__WT	Midbrain__KO	OK	51.4247	48.9486	-0.0711944	-0.335535	0.3979	0.999763	no
ENSMUSG00000002660.7	ENSMUSG00000002660.7	Clpp	chr17:56990263-56996371	Midbrain__WT	Midbrain__KO	OK	34.6765	32.2566	-0.104363	-0.449353	0.2636	0.999763	no
ENSMUSG00000002661.14	ENSMUSG00000002661.14	Alkbh7	chr17:56997338-56999322	Midbrain__WT	Midbrain__KO	OK	10.4902	10.0334	-0.064226	-0.186589	0.6485	0.999763	no
ENSMUSG00000002664.2	ENSMUSG00000002664.2	Pspn	chr17:56999456-57000018	Midbrain__WT	Midbrain__KO	OK	0.500057	0.358483	-0.480188	-0.444175	0.2824	0.999763	no
ENSMUSG00000002668.7	ENSMUSG00000002668.7	Dennd1c	chr17:57066055-57078510	Midbrain__WT	Midbrain__KO	OK	1.32997	1.36532	0.0378484	0.088035	0.8227	0.999763	no
ENSMUSG00000002679.14	ENSMUSG00000002679.14	Med6	chr12:81573556-81595006	Midbrain__WT	Midbrain__KO	OK	40.3031	39.5397	-0.0275877	-0.117558	0.7733	0.999763	no
ENSMUSG00000002688.7	ENSMUSG00000002688.7	Prkd1	chr12:50341230-50649223	Midbrain__WT	Midbrain__KO	OK	2.61839	2.69234	0.0401813	0.126879	0.74885	0.999763	no
ENSMUSG00000002699.13	ENSMUSG00000002699.13	Lcp2	chr11:33629338-34098554	Midbrain__WT	Midbrain__KO	OK	1.34559	1.37324	0.0293432	0.0425685	0.91435	0.999763	no
ENSMUSG00000002718.14	ENSMUSG00000002718.14	Cse1l	chr2:166906039-166946389	Midbrain__WT	Midbrain__KO	OK	91.2091	89.4027	-0.0288598	-0.105785	0.7912	0.999763	no
ENSMUSG00000002728.14	ENSMUSG00000002728.14	Naa20	chr2:145902098-145916425	Midbrain__WT	Midbrain__KO	OK	38.9699	37.8193	-0.0432386	-0.185484	0.6494	0.999763	no
ENSMUSG00000002731.6	ENSMUSG00000002731.6	Prkra	chr2:76629897-76648015	Midbrain__WT	Midbrain__KO	OK	39.9734	38.5843	-0.0510271	-0.220467	0.5867	0.999763	no
ENSMUSG00000002732.14	ENSMUSG00000002732.14	Fkbp7	chr2:76663043-76673070	Midbrain__WT	Midbrain__KO	OK	5.46088	5.41627	-0.0118346	-0.0284762	0.94365	0.999763	no
ENSMUSG00000002733.8	ENSMUSG00000002733.8	Plekha3	chr2:76675280-76696828	Midbrain__WT	Midbrain__KO	OK	8.44254	8.39824	-0.00759081	-0.0280109	0.94245	0.999763	no
ENSMUSG00000002741.9	ENSMUSG00000002741.9	Ykt6	chr11:5955692-5967780	Midbrain__WT	Midbrain__KO	OK	62.2854	63.7228	0.0329151	0.147925	0.71595	0.999763	no
ENSMUSG00000002748.7	ENSMUSG00000002748.7	Baz1b	chr5:135187263-135246129	Midbrain__WT	Midbrain__KO	OK	66.5137	68.4968	0.0423847	0.18559	0.651	0.999763	no
ENSMUSG00000002763.16	ENSMUSG00000002763.16	Pex6	chr17:46442447-46831413	Midbrain__WT	Midbrain__KO	OK	16.1767	16.9699	0.0690587	0.0508602	0.89885	0.999763	no
ENSMUSG00000002767.13	ENSMUSG00000002767.13	Mrpl2	chr17:46442447-46831413	Midbrain__WT	Midbrain__KO	OK	41.7674	40.7663	-0.0350012	-0.0179467	0.96055	0.999763	no
ENSMUSG00000002768.7	ENSMUSG00000002768.7	Mea1	chr17:46442447-46831413	Midbrain__WT	Midbrain__KO	OK	68.8164	63.8809	-0.107367	-0.070679	0.85715	0.999763	no
ENSMUSG00000002769.8	ENSMUSG00000002769.8	Gnmt	chr17:46442447-46831413	Midbrain__WT	Midbrain__KO	NOTEST	0.169987	0.210303	0.30705	0	1	1	no
ENSMUSG00000002771.11	ENSMUSG00000002771.11	Grin2d	chr7:45832482-45866681	Midbrain__WT	Midbrain__KO	OK	0.357218	0.449744	0.332297	0.654156	0.1115	0.999763	no
ENSMUSG00000002778.13	ENSMUSG00000002778.13	Kdelr1	chr7:45872839-45883726	Midbrain__WT	Midbrain__KO	OK	54.2205	55.2024	0.0258923	0.121568	0.76345	0.999763	no
ENSMUSG00000002781.18	ENSMUSG00000002781.18	Tmem143	chr7:45897068-45917408	Midbrain__WT	Midbrain__KO	OK	3.55227	3.58458	0.0130624	0.0377985	0.9241	0.999763	no
ENSMUSG00000002797.9	ENSMUSG00000002797.9	Ggct	chr6:54982579-54992950	Midbrain__WT	Midbrain__KO	OK	6.27124	5.68703	-0.141076	-0.235393	0.55815	0.999763	no
ENSMUSG00000002799.5	ENSMUSG00000002799.5	Jag2	chr12:112908589-112929495	Midbrain__WT	Midbrain__KO	OK	4.88121	5.3108	0.121692	0.468013	0.25175	0.999763	no
ENSMUSG00000002803.13	ENSMUSG00000002803.13	Btbd6	chr12:112959861-113001926	Midbrain__WT	Midbrain__KO	OK	8.17469	7.41989	-0.139766	-0.284916	0.4825	0.999763	no
ENSMUSG00000002804.3	ENSMUSG00000002804.3	Nudt14	chr12:112934732-112942118	Midbrain__WT	Midbrain__KO	OK	16.6716	15.9056	-0.0678574	-0.217171	0.59015	0.999763	no
ENSMUSG00000002808.6	ENSMUSG00000002808.6	Epdr1	chr13:19591708-19619830	Midbrain__WT	Midbrain__KO	OK	7.52866	7.22365	-0.0596655	-0.218954	0.58985	0.999763	no
ENSMUSG00000002812.4	ENSMUSG00000002812.4	Flii	chr11:60699722-60727263	Midbrain__WT	Midbrain__KO	OK	29.3818	29.6989	0.0154877	0.0362106	0.9249	0.999763	no
ENSMUSG00000002814.15	ENSMUSG00000002814.15	Top3a	chr11:60740057-60777365	Midbrain__WT	Midbrain__KO	OK	10.0528	9.44851	-0.0894431	-0.374581	0.35835	0.999763	no
ENSMUSG00000002820.5	ENSMUSG00000002820.5	Atg4d	chr9:21265298-21287969	Midbrain__WT	Midbrain__KO	OK	9.2809	9.56889	0.0440866	0.11166	0.78115	0.999763	no
ENSMUSG00000002825.6	ENSMUSG00000002825.6	Qtrt1	chr9:21411836-21420277	Midbrain__WT	Midbrain__KO	OK	17.9438	17.391	-0.0451429	-0.174595	0.6692	0.999763	no
ENSMUSG00000002831.13	ENSMUSG00000002831.13	Plin4	chr17:56079656-56109803	Midbrain__WT	Midbrain__KO	NOTEST	0.0562164	0.045835	-0.29454	0	1	1	no
ENSMUSG00000002833.10	ENSMUSG00000002833.10	Hdgfrp2	chr17:56079656-56109803	Midbrain__WT	Midbrain__KO	OK	52.4888	54.5595	0.0558192	0.266119	0.51435	0.999763	no
ENSMUSG00000002835.8	ENSMUSG00000002835.8	Chaf1a	chr17:56040415-56075028	Midbrain__WT	Midbrain__KO	OK	32.1581	32.9008	0.0329391	0.116908	0.7731	0.999763	no
ENSMUSG00000002844.8	ENSMUSG00000002844.8	Adprh	chr16:38445398-38453493	Midbrain__WT	Midbrain__KO	OK	75.3057	75.651	0.00660023	0.0314091	0.93765	0.999763	no
ENSMUSG00000002845.14	ENSMUSG00000002845.14	Tmem39a	chr16:38558697-38592162	Midbrain__WT	Midbrain__KO	OK	32.2567	32.3015	0.0020005	0.00612537	0.988	0.999763	no
ENSMUSG00000002846.9	ENSMUSG00000002846.9	Timmdc1	chr16:38498346-38522663	Midbrain__WT	Midbrain__KO	OK	16.3245	15.971	-0.0315849	-0.122949	0.76315	0.999763	no
ENSMUSG00000002847.6	ENSMUSG00000002847.6	Pla1a	chr16:38396118-38433145	Midbrain__WT	Midbrain__KO	NOTEST	0.0920507	0.106371	0.208607	0	1	1	no
ENSMUSG00000002870.8	ENSMUSG00000002870.8	Mcm2	chr6:88883473-88898780	Midbrain__WT	Midbrain__KO	OK	96.5232	95.3524	-0.0176066	-0.0803919	0.8446	0.999763	no
ENSMUSG00000002871.14	ENSMUSG00000002871.14	Tpra1	chr6:88902250-88912231	Midbrain__WT	Midbrain__KO	OK	11.2014	12.2474	0.128798	0.364023	0.28205	0.999763	no
ENSMUSG00000002881.14	ENSMUSG00000002881.14	Nab1	chr1:52457293-52500679	Midbrain__WT	Midbrain__KO	OK	3.4516	3.47105	0.00810615	0.0259091	0.94695	0.999763	no
ENSMUSG00000002885.14	ENSMUSG00000002885.14	Adgre5	chr8:83715176-83741326	Midbrain__WT	Midbrain__KO	OK	6.9559	7.58509	0.124929	0.211659	0.60685	0.999763	no
ENSMUSG00000002897.5	ENSMUSG00000002897.5	Il17ra	chr6:120463246-120487559	Midbrain__WT	Midbrain__KO	OK	1.64152	1.49638	-0.133555	-0.167815	0.67765	0.999763	no
ENSMUSG00000002900.15	ENSMUSG00000002900.15	Lamb1	chr12:31265233-31329644	Midbrain__WT	Midbrain__KO	OK	15.1629	16.9315	0.159168	0.731322	0.06825	0.999763	no
ENSMUSG00000002908.15	ENSMUSG00000002908.15	Kcnn1	chr8:70842048-70857008	Midbrain__WT	Midbrain__KO	OK	6.27523	6.73343	0.101672	0.412196	0.31065	0.999763	no
ENSMUSG00000002910.10	ENSMUSG00000002910.10	Arrdc2	chr8:70835154-70839720	Midbrain__WT	Midbrain__KO	OK	3.74888	3.92991	0.068035	0.205822	0.60935	0.999763	no
ENSMUSG00000002930.6	ENSMUSG00000002930.6	Ppp1r17	chr6:56017496-56032689	Midbrain__WT	Midbrain__KO	OK	11.9182	10.7778	-0.145114	-0.543287	0.1834	0.999763	no
ENSMUSG00000002944.15	ENSMUSG00000002944.15	Cd36	chr5:17781689-17888801	Midbrain__WT	Midbrain__KO	OK	0.785126	0.637586	-0.300305	-0.434446	0.27375	0.999763	no
ENSMUSG00000002948.19	ENSMUSG00000002948.19	Map2k7	chr8:4238739-4247897	Midbrain__WT	Midbrain__KO	OK	27.8226	30.45	0.130181	0.502885	0.17305	0.999763	no
ENSMUSG00000002949.15	ENSMUSG00000002949.15	Timm44	chr8:4259730-4275913	Midbrain__WT	Midbrain__KO	OK	36.4212	36.1066	-0.0125177	-0.052375	0.89665	0.999763	no
ENSMUSG00000002957.11	ENSMUSG00000002957.11	Ap2a2	chr7:141562172-141633011	Midbrain__WT	Midbrain__KO	OK	37.7107	38.5561	0.0319849	0.151904	0.7112	0.999763	no
ENSMUSG00000002963.17	ENSMUSG00000002963.17	Pnkp	chr7:44857138-44862992	Midbrain__WT	Midbrain__KO	OK	12.9618	12.808	-0.0172194	-0.0594588	0.871	0.999763	no
ENSMUSG00000002968.8	ENSMUSG00000002968.8	Med25	chr7:44876764-44892712	Midbrain__WT	Midbrain__KO	OK	54.6118	57.6783	0.0788166	0.287644	0.46695	0.999763	no
ENSMUSG00000002980.14	ENSMUSG00000002980.14	Bcam	chr7:19756130-19775403	Midbrain__WT	Midbrain__KO	OK	8.25644	6.99492	-0.239213	-0.806319	0.0415	0.999763	no
ENSMUSG00000002981.10	ENSMUSG00000002981.10	Clptm1	chr7:19631570-19665033	Midbrain__WT	Midbrain__KO	OK	21.7694	22.7259	0.0620302	0.274205	0.47405	0.999763	no
ENSMUSG00000002983.17	ENSMUSG00000002983.17	Relb	chr7:19606216-19629438	Midbrain__WT	Midbrain__KO	OK	1.43468	1.43878	0.00411919	0.00841457	0.9838	0.999763	no
ENSMUSG00000002984.17	ENSMUSG00000002984.17	Tomm40	chr7:19701312-19750483	Midbrain__WT	Midbrain__KO	OK	39.7289	41.0275	0.0464025	0.159641	0.691	0.999763	no
ENSMUSG00000002985.16	ENSMUSG00000002985.16	Apoe	chr7:19696108-19699188	Midbrain__WT	Midbrain__KO	OK	87.0463	87.2003	0.00254982	0.0104984	0.97895	0.999763	no
ENSMUSG00000002992.17	ENSMUSG00000002992.17	Apoc2	chr7:19671578-19681479	Midbrain__WT	Midbrain__KO	NOTEST	0.0703289	0.12802	0.864179	0	1	1	no
ENSMUSG00000002996.17	ENSMUSG00000002996.17	Hbp1	chr12:31654868-31950535	Midbrain__WT	Midbrain__KO	OK	35.6877	34.2201	-0.0605835	-0.212449	0.58555	0.999763	no
ENSMUSG00000002997.15	ENSMUSG00000002997.15	Prkar2b	chr12:31958475-32061296	Midbrain__WT	Midbrain__KO	OK	26.8381	26.476	-0.019599	-0.0872263	0.8292	0.999763	no
ENSMUSG00000003031.14	ENSMUSG00000003031.14	Cdkn1b	chr6:134920400-134925513	Midbrain__WT	Midbrain__KO	OK	37.1938	35.4723	-0.0683676	-0.301163	0.45885	0.999763	no
ENSMUSG00000003032.8	ENSMUSG00000003032.8	Klf4	chr4:55527142-55532466	Midbrain__WT	Midbrain__KO	OK	1.24972	1.35779	0.119654	0.247771	0.51425	0.999763	no
ENSMUSG00000003033.14	ENSMUSG00000003033.14	Ap1m1	chr8:72240017-72257385	Midbrain__WT	Midbrain__KO	OK	69.9528	70.6339	0.0139807	0.0656096	0.8675	0.999763	no
ENSMUSG00000003037.16	ENSMUSG00000003037.16	Rab8a	chr8:72161199-72183904	Midbrain__WT	Midbrain__KO	OK	22.2112	21.1731	-0.0690544	-0.25939	0.43555	0.999763	no
ENSMUSG00000003038.15	ENSMUSG00000003038.15	Hmgn2	chr4:133964737-133968650	Midbrain__WT	Midbrain__KO	OK	853.165	813.387	-0.0688832	-0.228758	0.56955	0.999763	no
ENSMUSG00000003039.8	ENSMUSG00000003039.8	Fam32a	chr8:72219729-72223764	Midbrain__WT	Midbrain__KO	OK	52.94	48.9379	-0.113406	-0.538977	0.1792	0.999763	no
ENSMUSG00000003051.13	ENSMUSG00000003051.13	Elf3	chr1:135248560-135284084	Midbrain__WT	Midbrain__KO	NOTEST	0.214442	0.203057	-0.0787048	0	1	1	no
ENSMUSG00000003053.17	ENSMUSG00000003053.17	Cyp2c29	chr19:39269404-39330699	Midbrain__WT	Midbrain__KO	NOTEST	0	0	0	0	1	1	no
ENSMUSG00000003062.12	ENSMUSG00000003062.12	Stard3nl	chr13:19357678-19395759	Midbrain__WT	Midbrain__KO	OK	29.1733	28.1936	-0.0492806	-0.208753	0.6074	0.999763	no
ENSMUSG00000003068.15	ENSMUSG00000003068.15	Stk11	chr10:80115802-80145818	Midbrain__WT	Midbrain__KO	OK	40.891	41.019	0.00451027	0.0119661	0.97505	0.999763	no
ENSMUSG00000003070.6	ENSMUSG00000003070.6	Efna2	chr10:80179481-80190010	Midbrain__WT	Midbrain__KO	OK	39.5111	40.0058	0.0179523	0.0831988	0.8373	0.999763	no
ENSMUSG00000003072.15	ENSMUSG00000003072.15	Atp5d	chr10:80115802-80145818	Midbrain__WT	Midbrain__KO	OK	115.006	120.133	0.0629199	0.191239	0.64	0.999763	no
ENSMUSG00000003099.11	ENSMUSG00000003099.11	Ppp5c	chr7:17004639-17027924	Midbrain__WT	Midbrain__KO	OK	39.2541	38.3991	-0.0317716	-0.141313	0.7125	0.999763	no
ENSMUSG00000003119.14	ENSMUSG00000003119.14	Cdk12	chr11:98203058-98278504	Midbrain__WT	Midbrain__KO	OK	18.8622	19.3523	0.037007	0.159992	0.68185	0.999763	no
ENSMUSG00000003123.15	ENSMUSG00000003123.15	Lipe	chr7:25376818-25566417	Midbrain__WT	Midbrain__KO	OK	2.46371	2.5332	0.0401286	0.108205	0.7886	0.999763	no
ENSMUSG00000003131.6	ENSMUSG00000003131.6	Pafah1b2	chr9:45965310-45984871	Midbrain__WT	Midbrain__KO	OK	87.5192	84.2513	-0.0549002	-0.247509	0.5409	0.999763	no
ENSMUSG00000003134.10	ENSMUSG00000003134.10	Tbc1d8	chr1:39367841-39478755	Midbrain__WT	Midbrain__KO	OK	3.58962	3.60764	0.00722379	0.00524801	0.99035	0.999763	no
ENSMUSG00000003135.15	ENSMUSG00000003135.15	Cnot11	chr1:39534991-39546889	Midbrain__WT	Midbrain__KO	OK	15.5785	15.9284	0.0320433	0.10525	0.79295	0.999763	no
ENSMUSG00000003153.10	ENSMUSG00000003153.10	Slc2a3	chr6:122727808-122801640	Midbrain__WT	Midbrain__KO	OK	15.0382	14.137	-0.0891621	-0.324581	0.4043	0.999763	no
ENSMUSG00000003154.15	ENSMUSG00000003154.15	Foxj2	chr6:122813618-122845366	Midbrain__WT	Midbrain__KO	OK	3.65301	3.73888	0.0335171	0.12275	0.75395	0.999763	no
ENSMUSG00000003161.15	ENSMUSG00000003161.15	Sri	chr5:8037293-8069379	Midbrain__WT	Midbrain__KO	OK	19.9822	20.7023	0.0510742	0.225868	0.5825	0.999763	no
ENSMUSG00000003166.19	ENSMUSG00000003166.19	Dgcr2	chr16:17840354-17894145	Midbrain__WT	Midbrain__KO	OK	49.9772	51.9853	0.0568331	0.267557	0.50875	0.999763	no
ENSMUSG00000003184.15	ENSMUSG00000003184.15	Irf3	chr7:44997647-45002848	Midbrain__WT	Midbrain__KO	OK	27.076	26.176	-0.0487714	-0.167734	0.6765	0.999763	no
ENSMUSG00000003190.12	ENSMUSG00000003190.12	Bcl2l12	chr7:44986899-44997579	Midbrain__WT	Midbrain__KO	OK	27.9998	27.5095	-0.0254894	-0.0816334	0.8422	0.999763	no
ENSMUSG00000003198.9	ENSMUSG00000003198.9	Zfp959	chr17:55892119-55898928	Midbrain__WT	Midbrain__KO	OK	4.26035	4.17475	-0.0292836	-0.0872468	0.8254	0.999763	no
ENSMUSG00000003199.16	ENSMUSG00000003199.16	Mpnd	chr17:56005710-56036637	Midbrain__WT	Midbrain__KO	OK	68.9641	71.5546	0.0531995	0.185342	0.64455	0.999763	no
ENSMUSG00000003200.9	ENSMUSG00000003200.9	Sh3gl1	chr17:56005710-56036637	Midbrain__WT	Midbrain__KO	OK	36.7899	37.3802	0.0229645	0.0702956	0.86535	0.999763	no
ENSMUSG00000003206.6	ENSMUSG00000003206.6	Ebi3	chr17:55952622-55967949	Midbrain__WT	Midbrain__KO	OK	1.06177	1.01935	-0.0588143	-0.0511765	0.9022	0.999763	no
ENSMUSG00000003208.8	ENSMUSG00000003208.8	Ccdc94	chr17:55952622-55967949	Midbrain__WT	Midbrain__KO	OK	12.563	11.4683	-0.131528	-0.441742	0.2802	0.999763	no
ENSMUSG00000003226.6	ENSMUSG00000003226.6	Ranbp2	chr10:58446851-58494155	Midbrain__WT	Midbrain__KO	OK	31.811	31.0394	-0.0354262	-0.162839	0.6856	0.999763	no
ENSMUSG00000003227.4	ENSMUSG00000003227.4	Edar	chr10:58600788-58675654	Midbrain__WT	Midbrain__KO	OK	0.257437	0.21604	-0.252924	-0.408424	0.30965	0.999763	no
ENSMUSG00000003228.8	ENSMUSG00000003228.8	Grk5	chr19:60889748-61092553	Midbrain__WT	Midbrain__KO	OK	5.83245	5.92001	0.0214966	0.0805218	0.84405	0.999763	no
ENSMUSG00000003233.11	ENSMUSG00000003233.11	Dvl3	chr16:20511132-20532520	Midbrain__WT	Midbrain__KO	OK	34.6935	38.0628	0.133718	0.622295	0.12635	0.999763	no
ENSMUSG00000003234.15	ENSMUSG00000003234.15	Abcf3	chr16:20548576-20561379	Midbrain__WT	Midbrain__KO	OK	21.241	20.3838	-0.059427	-0.274935	0.493	0.999763	no
ENSMUSG00000003235.12	ENSMUSG00000003235.12	Eif2b5	chr16:20498816-20509955	Midbrain__WT	Midbrain__KO	OK	37.9592	38.3193	0.0136238	0.0639516	0.8721	0.999763	no
ENSMUSG00000003269.15	ENSMUSG00000003269.15	Cyth2	chr7:45806636-45814316	Midbrain__WT	Midbrain__KO	OK	42.8197	44.0852	0.0420184	0.200012	0.62505	0.999763	no
ENSMUSG00000003271.16	ENSMUSG00000003271.16	Sult2b1	chr7:45729983-45759555	Midbrain__WT	Midbrain__KO	NOTEST	0.135346	0.133516	-0.0196396	0	1	1	no
ENSMUSG00000003273.13	ENSMUSG00000003273.13	Car11	chr7:45699866-45704659	Midbrain__WT	Midbrain__KO	OK	2.7664	2.80545	0.0202228	0.049042	0.9058	0.999763	no
ENSMUSG00000003279.16	ENSMUSG00000003279.16	Dlgap1	chr17:69969072-70821413	Midbrain__WT	Midbrain__KO	OK	0.827382	0.739629	-0.161751	-0.359146	0.3688	0.999763	no
ENSMUSG00000003282.9	ENSMUSG00000003282.9	Plag1	chr4:3900995-3938382	Midbrain__WT	Midbrain__KO	OK	3.77867	3.85513	0.028901	0.108172	0.7876	0.999763	no
ENSMUSG00000003283.13	ENSMUSG00000003283.13	Hck	chr2:153108467-153151441	Midbrain__WT	Midbrain__KO	OK	1.05978	1.12783	0.0897945	0.18886	0.6441	0.999763	no
ENSMUSG00000003299.9	ENSMUSG00000003299.9	Mrpl4	chr9:21002736-21008835	Midbrain__WT	Midbrain__KO	OK	31.885	29.6753	-0.103615	-0.445278	0.26995	0.999763	no
ENSMUSG00000003308.14	ENSMUSG00000003308.14	Keap1	chr9:21225370-21239332	Midbrain__WT	Midbrain__KO	OK	14.4344	15.02	0.0573809	0.211718	0.54595	0.999763	no
ENSMUSG00000003309.13	ENSMUSG00000003309.13	Ap1m2	chr9:21295456-21312333	Midbrain__WT	Midbrain__KO	OK	0.508207	0.35703	-0.509373	-0.55221	0.3693	0.999763	no
ENSMUSG00000003316.14	ENSMUSG00000003316.14	Glg1	chr8:111154420-111259216	Midbrain__WT	Midbrain__KO	OK	42.4999	44.0194	0.0506802	0.222021	0.58335	0.999763	no
ENSMUSG00000003341.8	ENSMUSG00000003341.8	Atp8b3	chr10:80519584-80539124	Midbrain__WT	Midbrain__KO	OK	0.339019	0.329899	-0.0393422	-0.0741507	0.8516	0.999763	no
ENSMUSG00000003344.14	ENSMUSG00000003344.14	Btbd2	chr10:80642616-80657071	Midbrain__WT	Midbrain__KO	OK	32.1375	33.5459	0.0618803	0.243444	0.542	0.999763	no
ENSMUSG00000003345.15	ENSMUSG00000003345.15	Csnk1g2	chr10:80622779-80640771	Midbrain__WT	Midbrain__KO	OK	64.9262	68.8959	0.0856162	0.408799	0.31655	0.999763	no
ENSMUSG00000003346.14	ENSMUSG00000003346.14	Abhd17a	chr10:80583653-80590341	Midbrain__WT	Midbrain__KO	OK	28.0271	30.7093	0.131853	0.569827	0.161	0.999763	no
ENSMUSG00000003348.9	ENSMUSG00000003348.9	Mob3a	chr10:80681837-80701820	Midbrain__WT	Midbrain__KO	OK	23.7223	22.8947	-0.0512293	-0.233238	0.56025	0.999763	no
ENSMUSG00000003352.13	ENSMUSG00000003352.13	Cacnb3	chr15:98632219-98644530	Midbrain__WT	Midbrain__KO	OK	35.6321	38.0452	0.0945357	0.446235	0.26705	0.999763	no
ENSMUSG00000003354.5	ENSMUSG00000003354.5	Ccdc65	chr15:98708206-98723326	Midbrain__WT	Midbrain__KO	OK	0.383003	0.405516	0.0824032	0.126811	0.75345	0.999763	no
ENSMUSG00000003355.6	ENSMUSG00000003355.6	Fkbp11	chr15:98724372-98728198	Midbrain__WT	Midbrain__KO	OK	3.03644	2.87428	-0.0791824	-0.154923	0.701	0.999763	no
ENSMUSG00000003360.14	ENSMUSG00000003360.14	Ddx23	chr15:98645133-98662889	Midbrain__WT	Midbrain__KO	OK	57.6202	57.7829	0.00406751	0.0111843	0.9675	0.999763	no
ENSMUSG00000003363.15	ENSMUSG00000003363.15	Pld3	chr7:27531999-27553218	Midbrain__WT	Midbrain__KO	OK	22.6985	21.3503	-0.0883394	-0.346978	0.35935	0.999763	no
ENSMUSG00000003378.9	ENSMUSG00000003378.9	Grik5	chr7:25009848-25072310	Midbrain__WT	Midbrain__KO	OK	23.9543	26.369	0.138559	0.49921	0.1478	0.999763	no
ENSMUSG00000003379.7	ENSMUSG00000003379.7	Cd79a	chr7:24897380-24902197	Midbrain__WT	Midbrain__KO	NOTEST	0.170287	0.145367	-0.228269	0	1	1	no
ENSMUSG00000003380.11	ENSMUSG00000003380.11	Rabac1	chr7:24969751-24972754	Midbrain__WT	Midbrain__KO	OK	40.5857	39.0651	-0.0550908	-0.19895	0.6264	0.999763	no
ENSMUSG00000003382.18	ENSMUSG00000003382.18	Etv3	chr3:87525406-87540156	Midbrain__WT	Midbrain__KO	OK	6.89505	7.24305	0.0710351	0.291348	0.47	0.999763	no
ENSMUSG00000003402.13	ENSMUSG00000003402.13	Prkcsh	chr9:22003034-22014219	Midbrain__WT	Midbrain__KO	OK	61.6155	62.336	0.0167733	0.0798205	0.8425	0.999763	no
ENSMUSG00000003410.7	ENSMUSG00000003410.7	Elavl3	chr9:22015004-22052023	Midbrain__WT	Midbrain__KO	OK	45.986	49.2491	0.0989006	0.458979	0.2606	0.999763	no
ENSMUSG00000003411.10	ENSMUSG00000003411.10	Rab3b	chr4:108879062-108972077	Midbrain__WT	Midbrain__KO	OK	8.70178	7.20664	-0.271984	-0.755175	0.06005	0.999763	no
ENSMUSG00000003418.11	ENSMUSG00000003418.11	St8sia6	chr2:13651020-13794064	Midbrain__WT	Midbrain__KO	NOTEST	0.222209	0.151927	-0.548539	0	1	1	no
ENSMUSG00000003420.7	ENSMUSG00000003420.7	Fcgrt	chr7:45092992-45103822	Midbrain__WT	Midbrain__KO	OK	5.69131	5.2996	-0.102878	-0.314407	0.43725	0.999763	no
ENSMUSG00000003421.12	ENSMUSG00000003421.12	Nosip	chr7:45062428-45078503	Midbrain__WT	Midbrain__KO	OK	19.0046	18.2591	-0.0577293	-0.252167	0.5346	0.999763	no
ENSMUSG00000003423.14	ENSMUSG00000003423.14	Pih1d1	chr7:45141841-45160064	Midbrain__WT	Midbrain__KO	OK	45.0428	43.3049	-0.0567634	-0.194414	0.6395	0.999763	no
ENSMUSG00000003429.10	ENSMUSG00000003429.10	Rps11	chr7:45122387-45124389	Midbrain__WT	Midbrain__KO	OK	1257.38	1235.17	-0.0257091	-0.107943	0.79345	0.999763	no
ENSMUSG00000003435.9	ENSMUSG00000003435.9	Supt5	chr7:28314893-28338719	Midbrain__WT	Midbrain__KO	OK	54.1904	55.1531	0.025405	0.115979	0.7699	0.999763	no
ENSMUSG00000003436.11	ENSMUSG00000003436.11	Dll3	chr7:28293552-28302238	Midbrain__WT	Midbrain__KO	OK	23.7925	24.7857	0.0590024	0.268864	0.49985	0.999763	no
ENSMUSG00000003437.14	ENSMUSG00000003437.14	Paf1	chr7:28392950-28399388	Midbrain__WT	Midbrain__KO	OK	37.27	36.1227	-0.0451096	-0.210551	0.59305	0.999763	no
ENSMUSG00000003438.17	ENSMUSG00000003438.17	Timm50	chr7:28305515-28312072	Midbrain__WT	Midbrain__KO	OK	62.1632	61.3214	-0.0196698	-0.087717	0.8171	0.999763	no
ENSMUSG00000003444.8	ENSMUSG00000003444.8	Med29	chr7:28376783-28392708	Midbrain__WT	Midbrain__KO	OK	22.0966	21.0322	-0.0712195	-0.270548	0.50585	0.999763	no
ENSMUSG00000003452.15	ENSMUSG00000003452.15	Bicd1	chr6:149408983-149563329	Midbrain__WT	Midbrain__KO	OK	4.96936	4.39642	-0.176732	-0.529022	0.15695	0.999763	no
ENSMUSG00000003458.12	ENSMUSG00000003458.12	Ncstn	chr1:172066012-172122330	Midbrain__WT	Midbrain__KO	OK	37.2096	38.3822	0.0447634	0.0860508	0.834	0.999763	no
ENSMUSG00000003464.13	ENSMUSG00000003464.13	Pex19	chr1:172126754-172136493	Midbrain__WT	Midbrain__KO	OK	65.2139	64.4088	-0.0179214	-0.0849048	0.83745	0.999763	no
ENSMUSG00000003469.9	ENSMUSG00000003469.9	Phyhip	chr14:70457475-70468832	Midbrain__WT	Midbrain__KO	OK	0.303261	0.272086	-0.156498	-0.14377	0.6681	0.999763	no
ENSMUSG00000003476.15	ENSMUSG00000003476.15	Crhr2	chr6:55090048-55133014	Midbrain__WT	Midbrain__KO	NOTEST	0.120246	0.129107	0.102577	0	1	1	no
ENSMUSG00000003477.5	ENSMUSG00000003477.5	Inmt	chr6:55170625-55175043	Midbrain__WT	Midbrain__KO	NOTEST	0.0571963	0.115952	1.01954	0	1	1	no
ENSMUSG00000003484.4	ENSMUSG00000003484.4	Cyp4f18	chr8:71951037-72009626	Midbrain__WT	Midbrain__KO	NOTEST	0.0812325	0.122187	0.588956	0	1	1	no
ENSMUSG00000003500.13	ENSMUSG00000003500.13	Impdh1	chr6:29200433-29216364	Midbrain__WT	Midbrain__KO	OK	16.2641	19.0866	0.230867	0.900891	0.0214	0.999763	no
ENSMUSG00000003505.15	ENSMUSG00000003505.15	Psg18	chr7:18345421-18355009	Midbrain__WT	Midbrain__KO	NOTEST	0	0	0	0	1	1	no
ENSMUSG00000003518.13	ENSMUSG00000003518.13	Dusp3	chr11:101971142-101992264	Midbrain__WT	Midbrain__KO	OK	4.94356	5.00745	0.0185245	0.033199	0.92015	0.999763	no
ENSMUSG00000003526.11	ENSMUSG00000003526.11	Prodh	chr16:18052859-18090203	Midbrain__WT	Midbrain__KO	OK	5.2419	5.5149	0.073246	0.106952	0.78145	0.999763	no
ENSMUSG00000003527.8	ENSMUSG00000003527.8	Dgcr14	chr16:17900710-17911348	Midbrain__WT	Midbrain__KO	OK	15.0452	15.1286	0.00797604	0.035032	0.93445	0.999763	no
ENSMUSG00000003528.14	ENSMUSG00000003528.14	Slc25a1	chr16:17925210-17928219	Midbrain__WT	Midbrain__KO	OK	37.0057	36.7068	-0.0117005	-0.0466175	0.9061	0.999763	no
ENSMUSG00000003531.14	ENSMUSG00000003531.14	Dgcr6	chr16:18052859-18090203	Midbrain__WT	Midbrain__KO	OK	48.9244	47.9226	-0.0298487	-0.119971	0.77355	0.999763	no
ENSMUSG00000003534.17	ENSMUSG00000003534.17	Ddr1	chr17:35681566-35708244	Midbrain__WT	Midbrain__KO	OK	91.9999	94.0549	0.03187	0.125505	0.7372	0.999763	no
ENSMUSG00000003541.6	ENSMUSG00000003541.6	Ier3	chr17:35821683-35822923	Midbrain__WT	Midbrain__KO	OK	1.36646	1.66126	0.281841	0.536605	0.1819	0.999763	no
ENSMUSG00000003545.3	ENSMUSG00000003545.3	Fosb	chr7:19302695-19310051	Midbrain__WT	Midbrain__KO	NOTEST	0.037851	0.0231929	-0.70665	0	1	1	no
ENSMUSG00000003546.9	ENSMUSG00000003546.9	Klc4	chr17:46442447-46831413	Midbrain__WT	Midbrain__KO	OK	16.4637	16.2396	-0.0197659	-0.0102044	0.97835	0.999763	no
ENSMUSG00000003549.9	ENSMUSG00000003549.9	Ercc1	chr7:19344777-19359481	Midbrain__WT	Midbrain__KO	OK	23.3571	22.2642	-0.0691353	-0.220078	0.57935	0.999763	no
ENSMUSG00000003555.7	ENSMUSG00000003555.7	Cyp17a1	chr19:46667164-46672974	Midbrain__WT	Midbrain__KO	NOTEST	0.0206283	0.0143669	-0.521873	0	1	1	no
ENSMUSG00000003559.7	ENSMUSG00000003559.7	As3mt	chr19:46707442-46741095	Midbrain__WT	Midbrain__KO	OK	12.936	10.9516	-0.240251	-0.912475	0.02345	0.999763	no
ENSMUSG00000003573.15	ENSMUSG00000003573.15	Homer3	chr8:70282826-70302489	Midbrain__WT	Midbrain__KO	OK	28.6464	30.4574	0.0884369	0.291806	0.465	0.999763	no
ENSMUSG00000003575.13	ENSMUSG00000003575.13	Crtc1	chr8:70382354-70439579	Midbrain__WT	Midbrain__KO	OK	7.11319	7.62936	0.101064	0.436011	0.28195	0.999763	no
ENSMUSG00000003581.14	ENSMUSG00000003581.14	Rnf215	chr11:4135201-4160293	Midbrain__WT	Midbrain__KO	OK	15.7454	16.2485	0.0453743	0.115998	0.7709	0.999763	no
ENSMUSG00000003585.13	ENSMUSG00000003585.13	Sec14l2	chr11:4097038-4123415	Midbrain__WT	Midbrain__KO	OK	2.66821	2.80267	0.0709251	0.177518	0.6451	0.999763	no
ENSMUSG00000003604.14	ENSMUSG00000003604.14	Aven	chr2:112492963-113217087	Midbrain__WT	Midbrain__KO	OK	8.87931	9.02118	0.0228676	0.034475	0.9326	0.999763	no
ENSMUSG00000003617.16	ENSMUSG00000003617.16	Cp	chr3:19957053-20035315	Midbrain__WT	Midbrain__KO	OK	3.37894	3.23663	-0.0620774	-0.129194	0.7294	0.999763	no
ENSMUSG00000003623.4	ENSMUSG00000003623.4	Crot	chr5:8966032-8997324	Midbrain__WT	Midbrain__KO	OK	11.0742	10.9186	-0.0204223	-0.0834927	0.83455	0.999763	no
ENSMUSG00000003644.17	ENSMUSG00000003644.17	Rps6ka1	chr4:133847289-133887797	Midbrain__WT	Midbrain__KO	OK	9.30056	9.98022	0.101754	0.415474	0.3051	0.999763	no
ENSMUSG00000003657.8	ENSMUSG00000003657.8	Calb2	chr8:110142538-110168206	Midbrain__WT	Midbrain__KO	OK	1.4126	0.897203	-0.65485	-1.16985	0.00545	0.827673	no
ENSMUSG00000003660.10	ENSMUSG00000003660.10	Snrnp200	chr2:127208398-127240451	Midbrain__WT	Midbrain__KO	OK	75.8283	73.3351	-0.0482327	-0.194251	0.6074	0.999763	no
ENSMUSG00000003662.10	ENSMUSG00000003662.10	Ciao1	chr2:127240937-127247816	Midbrain__WT	Midbrain__KO	OK	23.835	21.3139	-0.161284	-0.56163	0.16395	0.999763	no
ENSMUSG00000003665.6	ENSMUSG00000003665.6	Has1	chr17:17843327-17855188	Midbrain__WT	Midbrain__KO	OK	0.230386	0.353242	0.616606	0.878941	0.0302	0.999763	no
ENSMUSG00000003680.15	ENSMUSG00000003680.15	Taf6l	chr19:8772521-8786417	Midbrain__WT	Midbrain__KO	OK	23.8997	24.1842	0.0170744	0.0599691	0.8779	0.999763	no
ENSMUSG00000003721.14	ENSMUSG00000003721.14	Insig2	chr1:121304352-121332589	Midbrain__WT	Midbrain__KO	OK	9.48909	9.79408	0.0456409	0.11394	0.7625	0.999763	no
ENSMUSG00000003731.13	ENSMUSG00000003731.13	Kpna6	chr4:129643979-129672767	Midbrain__WT	Midbrain__KO	OK	19.9048	19.0967	-0.0597916	-0.252453	0.5315	0.999763	no
ENSMUSG00000003746.15	ENSMUSG00000003746.15	Man1a	chr10:53904787-54075796	Midbrain__WT	Midbrain__KO	OK	1.39967	1.50329	0.103042	0.274309	0.5024	0.999763	no
ENSMUSG00000003752.9	ENSMUSG00000003752.9	Itpkc	chr7:27187006-27228628	Midbrain__WT	Midbrain__KO	OK	6.34651	6.59821	0.0561107	0.0836711	0.8281	0.999763	no
ENSMUSG00000003762.13	ENSMUSG00000003762.13	Adck4	chr7:27233022-27282141	Midbrain__WT	Midbrain__KO	OK	11.1101	12.2134	0.136591	0.291987	0.4483	0.999763	no
ENSMUSG00000003778.14	ENSMUSG00000003778.14	Brd8	chr18:34598614-34624601	Midbrain__WT	Midbrain__KO	OK	57.3107	57.491	0.00453184	0.0197513	0.96245	0.999763	no
ENSMUSG00000003779.15	ENSMUSG00000003779.15	Kif20a	chr18:34624623-34651735	Midbrain__WT	Midbrain__KO	OK	41.4778	39.691	-0.0635277	-0.181396	0.65485	0.999763	no
ENSMUSG00000003808.18	ENSMUSG00000003808.18	Farsa	chr8:84856988-84869257	Midbrain__WT	Midbrain__KO	OK	43.423	43.3496	-0.00244029	-0.0114971	0.9772	0.999763	no
ENSMUSG00000003809.14	ENSMUSG00000003809.14	Gcdh	chr8:84872110-84893921	Midbrain__WT	Midbrain__KO	OK	14.8396	14.4329	-0.040093	-0.142699	0.7274	0.999763	no
ENSMUSG00000003810.12	ENSMUSG00000003810.12	Mast2	chr4:116306761-116464183	Midbrain__WT	Midbrain__KO	OK	28.955	31.0971	0.102966	0.316149	0.332	0.999763	no
ENSMUSG00000003812.13	ENSMUSG00000003812.13	Dnase2a	chr8:84908559-84937359	Midbrain__WT	Midbrain__KO	OK	5.266	5.50242	0.0633563	0.0773609	0.83355	0.999763	no
ENSMUSG00000003813.15	ENSMUSG00000003813.15	Rad23a	chr8:84831521-84840665	Midbrain__WT	Midbrain__KO	OK	36.2993	37.8643	0.0608955	0.222837	0.5804	0.999763	no
ENSMUSG00000003814.8	ENSMUSG00000003814.8	Calr	chr8:84841849-84846934	Midbrain__WT	Midbrain__KO	OK	303.959	285.086	-0.092481	-0.381367	0.3494	0.999763	no
ENSMUSG00000003824.12	ENSMUSG00000003824.12	Syce2	chr8:84872110-84893921	Midbrain__WT	Midbrain__KO	OK	13.511	13.3572	-0.0165167	-0.0351058	0.93025	0.999763	no
ENSMUSG00000003847.16	ENSMUSG00000003847.16	Nfat5	chr8:107293469-107379516	Midbrain__WT	Midbrain__KO	OK	9.78012	11.5215	0.236406	0.471269	0.08085	0.999763	no
ENSMUSG00000003848.14	ENSMUSG00000003848.14	Nob1	chr8:107412488-107425049	Midbrain__WT	Midbrain__KO	OK	31.7603	30.0089	-0.0818348	-0.365794	0.3673	0.999763	no
ENSMUSG00000003849.8	ENSMUSG00000003849.8	Nqo1	chr8:107388224-107403206	Midbrain__WT	Midbrain__KO	OK	2.4055	2.36732	-0.0230787	-0.0538807	0.8946	0.999763	no
ENSMUSG00000003863.17	ENSMUSG00000003863.17	Ppfia3	chr7:45339126-45367019	Midbrain__WT	Midbrain__KO	OK	5.56837	5.81881	0.0634688	0.260106	0.5164	0.999763	no
ENSMUSG00000003865.15	ENSMUSG00000003865.15	Gys1	chr7:45434838-45456617	Midbrain__WT	Midbrain__KO	OK	15.6351	16.3721	0.0664477	0.304742	0.4521	0.999763	no
ENSMUSG00000003868.13	ENSMUSG00000003868.13	Ruvbl2	chr7:45421897-45434464	Midbrain__WT	Midbrain__KO	OK	82.943	79.924	-0.0534928	-0.256323	0.52775	0.999763	no
ENSMUSG00000003872.8	ENSMUSG00000003872.8	Lin7b	chr7:45367891-45370564	Midbrain__WT	Midbrain__KO	OK	0.436342	0.492207	0.173807	0.199325	0.6195	0.999763	no
ENSMUSG00000003873.10	ENSMUSG00000003873.10	Bax	chr7:45461694-45466898	Midbrain__WT	Midbrain__KO	OK	78.9216	75.4037	-0.0657841	-0.300256	0.45045	0.999763	no
ENSMUSG00000003882.4	ENSMUSG00000003882.4	Il7r	chr15:9506160-9529876	Midbrain__WT	Midbrain__KO	NOTEST	0.0284978	0.024022	-0.246498	0	1	1	no
ENSMUSG00000003923.14	ENSMUSG00000003923.14	Tfam	chr10:71225463-71238280	Midbrain__WT	Midbrain__KO	OK	49.309	48.224	-0.0320986	-0.102989	0.8	0.999763	no
ENSMUSG00000003929.10	ENSMUSG00000003929.10	Zfp81	chr17:33329341-33358878	Midbrain__WT	Midbrain__KO	OK	7.21821	6.97287	-0.0498892	-0.22286	0.5833	0.999763	no
ENSMUSG00000003934.5	ENSMUSG00000003934.5	Efnb3	chr11:69554091-69560205	Midbrain__WT	Midbrain__KO	OK	29.5378	28.6223	-0.0454268	-0.215811	0.6008	0.999763	no
ENSMUSG00000003948.16	ENSMUSG00000003948.16	Mmd	chr11:90187683-90278589	Midbrain__WT	Midbrain__KO	OK	28.2836	28.6548	0.0188148	0.0867619	0.8255	0.999763	no
ENSMUSG00000003949.16	ENSMUSG00000003949.16	Hlf	chr11:90336535-90390895	Midbrain__WT	Midbrain__KO	OK	1.7079	1.44166	-0.244495	-0.28357	0.24915	0.999763	no
ENSMUSG00000003955.7	ENSMUSG00000003955.7	Fam162a	chr16:36043843-36071515	Midbrain__WT	Midbrain__KO	OK	72.3668	69.1183	-0.0662597	-0.280493	0.48775	0.999763	no
ENSMUSG00000003970.8	ENSMUSG00000003970.8	Rpl8	chr15:76904070-76906318	Midbrain__WT	Midbrain__KO	OK	1107.48	1080.61	-0.0354254	-0.138541	0.7333	0.999763	no
ENSMUSG00000003974.6	ENSMUSG00000003974.6	Grm3	chr5:9485540-9725170	Midbrain__WT	Midbrain__KO	OK	2.61154	2.55796	-0.029909	-0.0875113	0.82545	0.999763	no
ENSMUSG00000003992.14	ENSMUSG00000003992.14	Ssbp2	chr13:91460282-91786148	Midbrain__WT	Midbrain__KO	OK	59.9653	55.647	-0.107823	-0.445252	0.274	0.999763	no
ENSMUSG00000004018.9	ENSMUSG00000004018.9	Fancl	chr11:26386134-26593999	Midbrain__WT	Midbrain__KO	OK	14.4778	14.8557	0.0371686	0.089041	0.81915	0.999763	no
ENSMUSG00000004031.13	ENSMUSG00000004031.13	Brinp2	chr1:158245268-158356326	Midbrain__WT	Midbrain__KO	OK	2.25872	2.19416	-0.0418326	-0.120385	0.75225	0.999763	no
ENSMUSG00000004032.10	ENSMUSG00000004032.10	Gstm5	chr3:107877228-107898686	Midbrain__WT	Midbrain__KO	OK	102.435	96.6827	-0.0833751	-0.325301	0.4264	0.999763	no
ENSMUSG00000004035.12	ENSMUSG00000004035.12	Gstm7	chr3:107926333-107931817	Midbrain__WT	Midbrain__KO	OK	25.4748	23.7617	-0.100434	-0.337489	0.40175	0.999763	no
ENSMUSG00000004038.9	ENSMUSG00000004038.9	Gstm3	chr3:107963695-107969283	Midbrain__WT	Midbrain__KO	NOTEST	0.00260564	0.00502275	0.94684	0	1	1	no
ENSMUSG00000004040.16	ENSMUSG00000004040.16	Stat3	chr11:100859350-100939540	Midbrain__WT	Midbrain__KO	OK	7.46562	7.8072	0.064544	0.252278	0.52945	0.999763	no
ENSMUSG00000004043.14	ENSMUSG00000004043.14	Stat5a	chr11:100859350-100939540	Midbrain__WT	Midbrain__KO	OK	0.607707	0.669165	0.138986	0.100553	0.7294	0.999763	no
ENSMUSG00000004044.9	ENSMUSG00000004044.9	Ptrf	chr11:100956732-100970887	Midbrain__WT	Midbrain__KO	OK	6.58159	6.79441	0.045914	0.177499	0.65595	0.999763	no
ENSMUSG00000004054.8	ENSMUSG00000004054.8	Map3k11	chr19:5689130-5702862	Midbrain__WT	Midbrain__KO	OK	11.2667	12.1813	0.112602	0.498713	0.2139	0.999763	no
ENSMUSG00000004056.15	ENSMUSG00000004056.15	Akt2	chr7:27591551-27640826	Midbrain__WT	Midbrain__KO	OK	35.4966	34.9335	-0.0230697	-0.101818	0.792	0.999763	no
ENSMUSG00000004069.16	ENSMUSG00000004069.16	Dnaja3	chr16:4626132-4707695	Midbrain__WT	Midbrain__KO	OK	17.3891	17.1301	-0.0216519	-0.0666018	0.86885	0.999763	no
ENSMUSG00000004070.15	ENSMUSG00000004070.15	Hmox2	chr16:4726360-4790292	Midbrain__WT	Midbrain__KO	OK	36.2068	34.7621	-0.0587458	-0.111174	0.77295	0.999763	no
ENSMUSG00000004071.12	ENSMUSG00000004071.12	Cdip1	chr16:4726360-4790292	Midbrain__WT	Midbrain__KO	OK	47.1631	44.8859	-0.0713959	-0.274689	0.49425	0.999763	no
ENSMUSG00000004085.14	ENSMUSG00000004085.14	Zak	chr2:72285636-72442610	Midbrain__WT	Midbrain__KO	OK	2.79427	2.87176	0.0394617	0.12042	0.74665	0.999763	no
ENSMUSG00000004096.8	ENSMUSG00000004096.8	Cwc15	chr9:14500616-14510577	Midbrain__WT	Midbrain__KO	OK	108.909	104.004	-0.0664889	-0.316687	0.43295	0.999763	no
ENSMUSG00000004098.7	ENSMUSG00000004098.7	Col5a3	chr9:20770049-20815067	Midbrain__WT	Midbrain__KO	OK	0.379773	0.467388	0.299483	0.653582	0.11115	0.999763	no
ENSMUSG00000004099.15	ENSMUSG00000004099.15	Dnmt1	chr9:20907205-20959888	Midbrain__WT	Midbrain__KO	OK	78.3841	80.9485	0.0464435	0.203442	0.6197	0.999763	no
ENSMUSG00000004100.11	ENSMUSG00000004100.11	Ppan	chr9:20888174-20892178	Midbrain__WT	Midbrain__KO	OK	22.2755	22.1781	-0.00632605	-0.0270543	0.94955	0.999763	no
ENSMUSG00000004105.8	ENSMUSG00000004105.8	Angptl2	chr2:33133416-33371486	Midbrain__WT	Midbrain__KO	OK	10.7713	10.3958	-0.0511917	-0.133049	0.7341	0.999763	no
ENSMUSG00000004110.14	ENSMUSG00000004110.14	Cacna1e	chr1:154390730-154726356	Midbrain__WT	Midbrain__KO	OK	1.56123	1.68431	0.109471	0.431746	0.288	0.999763	no
ENSMUSG00000004113.18	ENSMUSG00000004113.18	Cacna1b	chr2:24603886-24763152	Midbrain__WT	Midbrain__KO	OK	4.1799	5.4427	0.380852	0.555415	0.0317	0.999763	no
ENSMUSG00000004127.12	ENSMUSG00000004127.12	Trmt10a	chr3:138143447-138159821	Midbrain__WT	Midbrain__KO	OK	10.2067	9.8071	-0.0576211	-0.117157	0.77245	0.999763	no
ENSMUSG00000004151.16	ENSMUSG00000004151.16	Etv1	chr12:38779379-38868215	Midbrain__WT	Midbrain__KO	OK	4.18235	3.66853	-0.189112	-0.496259	0.1866	0.999763	no
ENSMUSG00000004187.10	ENSMUSG00000004187.10	Kifc2	chr15:76660640-76668196	Midbrain__WT	Midbrain__KO	OK	2.34891	2.91787	0.312923	0.925644	0.02245	0.999763	no
ENSMUSG00000004207.14	ENSMUSG00000004207.14	Psap	chr10:60277626-60302597	Midbrain__WT	Midbrain__KO	OK	141.783	144.062	0.0230067	0.103376	0.8004	0.999763	no
ENSMUSG00000004221.16	ENSMUSG00000004221.16	Ikbkg	chrX:74393289-74453854	Midbrain__WT	Midbrain__KO	OK	18.1152	16.7694	-0.111373	-0.220698	0.5728	0.999763	no
ENSMUSG00000004231.15	ENSMUSG00000004231.15	Pax2	chr19:44756044-44837871	Midbrain__WT	Midbrain__KO	OK	0.494739	0.31799	-0.637684	-1.04049	0.01275	0.999763	no
ENSMUSG00000004233.14	ENSMUSG00000004233.14	Wars2	chr3:99141067-99220203	Midbrain__WT	Midbrain__KO	OK	4.38752	4.11365	-0.0929878	-0.211159	0.52485	0.999763	no
ENSMUSG00000004263.15	ENSMUSG00000004263.15	Atn1	chr6:124742543-124756524	Midbrain__WT	Midbrain__KO	OK	27.7928	30.0883	0.114489	0.478696	0.2191	0.999763	no
ENSMUSG00000004264.17	ENSMUSG00000004264.17	Phb2	chr6:124712335-124718831	Midbrain__WT	Midbrain__KO	OK	137.953	139.104	0.0119948	0.0553809	0.88505	0.999763	no
ENSMUSG00000004266.15	ENSMUSG00000004266.15	Ptpn6	chr6:124720706-124738714	Midbrain__WT	Midbrain__KO	OK	2.36993	2.30997	-0.0369663	-0.081497	0.82605	0.999763	no
ENSMUSG00000004267.16	ENSMUSG00000004267.16	Eno2	chr6:124760054-124769673	Midbrain__WT	Midbrain__KO	OK	4.23322	4.11044	-0.0424635	-0.0865614	0.82305	0.999763	no
ENSMUSG00000004268.11	ENSMUSG00000004268.11	Emg1	chr6:124663026-124712178	Midbrain__WT	Midbrain__KO	OK	98.3686	93.5838	-0.0719389	-0.30137	0.45625	0.999763	no
ENSMUSG00000004270.13	ENSMUSG00000004270.13	Lpcat3	chr6:124663026-124712178	Midbrain__WT	Midbrain__KO	OK	9.24076	9.16078	-0.0125408	-0.0231706	0.9503	0.999763	no
ENSMUSG00000004285.12	ENSMUSG00000004285.12	Atp6v1f	chr6:29467717-29470512	Midbrain__WT	Midbrain__KO	OK	73.613	70.8551	-0.0550889	-0.240092	0.55385	0.999763	no
ENSMUSG00000004296.14	ENSMUSG00000004296.14	Il12b	chr11:44400062-44414033	Midbrain__WT	Midbrain__KO	NOTEST	0.00507887	0	-inf	0	1	1	no
ENSMUSG00000004317.14	ENSMUSG00000004317.14	Clcn5	chrX:7153809-7319358	Midbrain__WT	Midbrain__KO	OK	11.8395	12.3706	0.063309	0.177811	0.60575	0.999763	no
ENSMUSG00000004319.15	ENSMUSG00000004319.15	Clcn3	chr8:60910388-60983300	Midbrain__WT	Midbrain__KO	OK	18.8398	18.7834	-0.00432272	-0.0198011	0.96135	0.999763	no
ENSMUSG00000004328.15	ENSMUSG00000004328.15	Hif3a	chr7:17031506-17062427	Midbrain__WT	Midbrain__KO	OK	2.497	2.6807	0.102418	0.213709	0.4559	0.999763	no
ENSMUSG00000004341.7	ENSMUSG00000004341.7	Gpx6	chr13:21312216-21319624	Midbrain__WT	Midbrain__KO	NOTEST	0	0.00288819	inf	0	1	1	no
ENSMUSG00000004344.11	ENSMUSG00000004344.11	Gpx5	chr13:21286428-21292731	Midbrain__WT	Midbrain__KO	NOTEST	0	0	0	0	1	1	no
ENSMUSG00000004347.16	ENSMUSG00000004347.16	Pde1c	chr6:56069803-56569103	Midbrain__WT	Midbrain__KO	OK	3.45458	3.47569	0.0087895	0.0295309	0.9415	0.999763	no
ENSMUSG00000004356.7	ENSMUSG00000004356.7	Utp20	chr10:88746606-88826814	Midbrain__WT	Midbrain__KO	OK	12.3034	11.6106	-0.0836178	-0.399723	0.3232	0.999763	no
ENSMUSG00000004359.16	ENSMUSG00000004359.16	Spic	chr10:88674771-88685015	Midbrain__WT	Midbrain__KO	NOTEST	0.0269403	0.0371744	0.464544	0	1	1	no
ENSMUSG00000004360.8	ENSMUSG00000004360.8	9330159F19Rik	chr10:29211642-29230779	Midbrain__WT	Midbrain__KO	OK	6.91337	7.27402	0.0733643	0.320341	0.42245	0.999763	no
ENSMUSG00000004364.14	ENSMUSG00000004364.14	Cul3	chr1:80264922-80340480	Midbrain__WT	Midbrain__KO	OK	52.5137	53.3157	0.0218666	0.0983291	0.81	0.999763	no
ENSMUSG00000004366.3	ENSMUSG00000004366.3	Sst	chr16:23889580-23890844	Midbrain__WT	Midbrain__KO	OK	20.6921	20.1561	-0.0378634	-0.11538	0.77395	0.999763	no
ENSMUSG00000004371.14	ENSMUSG00000004371.14	Il11	chr7:4772372-4782857	Midbrain__WT	Midbrain__KO	NOTEST	0.0958176	0.0992752	0.0511429	0	1	1	no
ENSMUSG00000004383.17	ENSMUSG00000004383.17	Large	chr8:72814598-73353540	Midbrain__WT	Midbrain__KO	OK	10.7771	11.3261	0.0716843	0.314023	0.4321	0.999763	no
ENSMUSG00000004393.10	ENSMUSG00000004393.10	Ddx56	chr11:6258918-6267772	Midbrain__WT	Midbrain__KO	OK	31.6956	31.5857	-0.00501106	-0.0225717	0.9564	0.999763	no
ENSMUSG00000004394.12	ENSMUSG00000004394.12	Tmed4	chr11:6270368-6274870	Midbrain__WT	Midbrain__KO	OK	41.6887	38.6928	-0.107591	-0.487208	0.22805	0.999763	no
ENSMUSG00000004415.15	ENSMUSG00000004415.15	Col26a1	chr5:136741758-136883184	Midbrain__WT	Midbrain__KO	OK	25.1902	26.6977	0.0838561	0.379083	0.3423	0.999763	no
ENSMUSG00000004446.12	ENSMUSG00000004446.12	Bid	chr6:120892853-120916853	Midbrain__WT	Midbrain__KO	OK	4.98675	4.56897	-0.126231	-0.361587	0.33845	0.999763	no
ENSMUSG00000004451.14	ENSMUSG00000004451.14	Ralb	chr1:119470304-119504794	Midbrain__WT	Midbrain__KO	OK	20.0586	19.5531	-0.0368265	-0.161679	0.69205	0.999763	no
ENSMUSG00000004455.16	ENSMUSG00000004455.16	Ppp1cc	chr5:122158277-122175273	Midbrain__WT	Midbrain__KO	OK	147.523	150.798	0.0316778	0.141222	0.7295	0.999763	no
ENSMUSG00000004460.16	ENSMUSG00000004460.16	Dnajb11	chr16:22857844-22879634	Midbrain__WT	Midbrain__KO	OK	36.09	35.0829	-0.0408292	-0.185713	0.64325	0.999763	no
ENSMUSG00000004462.6	ENSMUSG00000004462.6	Tbccd1	chr16:22813214-22857569	Midbrain__WT	Midbrain__KO	OK	9.36057	8.65704	-0.112722	-0.448841	0.26305	0.999763	no
ENSMUSG00000004473.10	ENSMUSG00000004473.10	Clec11a	chr7:44302686-44306902	Midbrain__WT	Midbrain__KO	OK	0.539942	0.584183	0.113615	0.22139	0.5865	0.999763	no
ENSMUSG00000004500.8	ENSMUSG00000004500.8	Zfp324	chr7:12965837-12973822	Midbrain__WT	Midbrain__KO	OK	5.61192	5.3739	-0.0625257	-0.249102	0.5395	0.999763	no
ENSMUSG00000004508.6	ENSMUSG00000004508.6	Gab2	chr7:97081585-97308946	Midbrain__WT	Midbrain__KO	OK	9.03912	9.26455	0.0355378	0.13975	0.73125	0.999763	no
ENSMUSG00000004530.12	ENSMUSG00000004530.12	Coro1c	chr5:113842435-113908758	Midbrain__WT	Midbrain__KO	OK	71.9744	75.2405	0.0640258	0.286607	0.46965	0.999763	no
ENSMUSG00000004535.12	ENSMUSG00000004535.12	Tax1bp1	chr6:52713728-52766780	Midbrain__WT	Midbrain__KO	OK	49.0842	45.769	-0.100889	-0.477999	0.2293	0.999763	no
ENSMUSG00000004540.7	ENSMUSG00000004540.7	Psg17	chr7:18813936-18821607	Midbrain__WT	Midbrain__KO	NOTEST	0.0219461	0.066857	1.60711	0	1	1	no
ENSMUSG00000004542.15	ENSMUSG00000004542.15	Psg19	chr7:18789566-18798520	Midbrain__WT	Midbrain__KO	NOTEST	0.00476662	0.00913009	0.937661	0	1	1	no
ENSMUSG00000004552.16	ENSMUSG00000004552.16	Ctse	chr1:131638305-131675505	Midbrain__WT	Midbrain__KO	NOTEST	0.0671944	0.0462865	-0.53775	0	1	1	no
ENSMUSG00000004558.14	ENSMUSG00000004558.14	Ndrg2	chr14:51905270-51913488	Midbrain__WT	Midbrain__KO	OK	4.40096	3.85985	-0.189274	-0.559665	0.16885	0.999763	no
ENSMUSG00000004561.14	ENSMUSG00000004561.14	Mettl17	chr14:51884841-51891868	Midbrain__WT	Midbrain__KO	OK	14.0441	13.0812	-0.102468	-0.384941	0.3508	0.999763	no
ENSMUSG00000004562.16	ENSMUSG00000004562.16	Arhgef40	chr14:51984837-52020733	Midbrain__WT	Midbrain__KO	OK	23.5035	26.0016	0.145724	0.254817	0.3647	0.999763	no
ENSMUSG00000004565.15	ENSMUSG00000004565.15	Pnpla6	chr8:3515383-3544267	Midbrain__WT	Midbrain__KO	OK	8.53005	8.32811	-0.0345653	-0.0790936	0.77235	0.999763	no
ENSMUSG00000004567.16	ENSMUSG00000004567.16	Mcoln1	chr8:3500456-3515232	Midbrain__WT	Midbrain__KO	OK	14.4621	15.7607	0.12406	0.407412	0.302	0.999763	no
ENSMUSG00000004568.12	ENSMUSG00000004568.12	Arhgef18	chr8:3393037-3456601	Midbrain__WT	Midbrain__KO	OK	10.274	10.4697	0.0272278	0.112796	0.7618	0.999763	no
ENSMUSG00000004591.16	ENSMUSG00000004591.16	Pkn2	chr3:142790901-142898245	Midbrain__WT	Midbrain__KO	OK	23.1972	22.3802	-0.0517287	-0.219854	0.5883	0.999763	no
ENSMUSG00000004609.11	ENSMUSG00000004609.11	Cd33	chr7:43524215-43544428	Midbrain__WT	Midbrain__KO	OK	0.565327	0.761099	0.429	0.3718	0.27225	0.999763	no
ENSMUSG00000004610.4	ENSMUSG00000004610.4	Etfb	chr7:43444082-43457800	Midbrain__WT	Midbrain__KO	OK	72.9762	70.4361	-0.0511107	-0.211737	0.5937	0.999763	no
ENSMUSG00000004612.9	ENSMUSG00000004612.9	Nkg7	chr7:43437072-43438249	Midbrain__WT	Midbrain__KO	NOTEST	0.0228352	0.0219318	-0.0582356	0	1	1	no
ENSMUSG00000004613.7	ENSMUSG00000004613.7	Lim2	chr7:43430087-43435996	Midbrain__WT	Midbrain__KO	NOTEST	0.0307661	0	-inf	0	1	1	no
ENSMUSG00000004626.14	ENSMUSG00000004626.14	Stxbp2	chr8:3630954-3643644	Midbrain__WT	Midbrain__KO	OK	7.46305	8.05261	0.109691	0.307241	0.41925	0.999763	no
ENSMUSG00000004630.18	ENSMUSG00000004630.18	Pcp2	chr8:3621550-3625545	Midbrain__WT	Midbrain__KO	OK	1.17516	1.16373	-0.0141091	-0.0152905	0.968	0.999763	no
ENSMUSG00000004631.15	ENSMUSG00000004631.15	Sgce	chr6:4674349-4747207	Midbrain__WT	Midbrain__KO	OK	23.8808	21.8657	-0.127179	-0.531607	0.19135	0.999763	no
ENSMUSG00000004633.17	ENSMUSG00000004633.17	Chn2	chr6:54039553-54566489	Midbrain__WT	Midbrain__KO	OK	11.4632	11.8113	0.0431553	0.0534032	0.8844	0.999763	no
ENSMUSG00000004637.15	ENSMUSG00000004637.15	Wwox	chr8:114439654-115352708	Midbrain__WT	Midbrain__KO	OK	5.14167	5.26434	0.0340158	0.105433	0.7891	0.999763	no
ENSMUSG00000004642.13	ENSMUSG00000004642.13	Slbp	chr5:33634951-33652574	Midbrain__WT	Midbrain__KO	OK	78.911	74.8706	-0.0758261	-0.35817	0.3736	0.999763	no
ENSMUSG00000004651.6	ENSMUSG00000004651.6	Tyr	chr7:87424770-87493512	Midbrain__WT	Midbrain__KO	NOTEST	0.0573347	0.0511413	-0.16492	0	1	1	no
ENSMUSG00000004654.6	ENSMUSG00000004654.6	Ghrhr	chr6:55376342-55388530	Midbrain__WT	Midbrain__KO	NOTEST	0	0	0	0	1	1	no
ENSMUSG00000004655.5	ENSMUSG00000004655.5	Aqp1	chr6:55336431-55348555	Midbrain__WT	Midbrain__KO	OK	1.96772	2.0966	0.0915283	0.238913	0.5512	0.999763	no
ENSMUSG00000004661.15	ENSMUSG00000004661.15	Arid3b	chr9:57777864-57836793	Midbrain__WT	Midbrain__KO	OK	14.8266	16.6799	0.169919	0.634614	0.07755	0.999763	no
ENSMUSG00000004665.10	ENSMUSG00000004665.10	Cnn2	chr10:79988583-79996062	Midbrain__WT	Midbrain__KO	OK	55.2686	59.0758	0.096106	0.395168	0.3283	0.999763	no
ENSMUSG00000004667.18	ENSMUSG00000004667.18	Polr2e	chr10:80035948-80039795	Midbrain__WT	Midbrain__KO	OK	76.4626	72.3682	-0.0793985	-0.371866	0.3559	0.999763	no
ENSMUSG00000004668.14	ENSMUSG00000004668.14	Abca13	chr11:9191941-9684259	Midbrain__WT	Midbrain__KO	NOTEST	0.0108083	0.00728456	-0.569221	0	1	1	no
ENSMUSG00000004677.15	ENSMUSG00000004677.15	Myo9b	chr8:71251124-71360712	Midbrain__WT	Midbrain__KO	OK	15.5709	16.9705	0.124177	0.53033	0.19245	0.999763	no
ENSMUSG00000004698.9	ENSMUSG00000004698.9	Hdac9	chr12:34371502-34528889	Midbrain__WT	Midbrain__KO	OK	4.7459	4.2591	-0.156133	-0.596831	0.13755	0.999763	no
ENSMUSG00000004707.14	ENSMUSG00000004707.14	Ly9	chr1:171588623-171607410	Midbrain__WT	Midbrain__KO	NOTEST	0.0437095	0.0447383	0.033563	0	1	1	no
ENSMUSG00000004709.14	ENSMUSG00000004709.14	Cd244	chr1:171559192-171585318	Midbrain__WT	Midbrain__KO	NOTEST	0.0162941	0.0161803	-0.0101141	0	1	1	no
ENSMUSG00000004730.14	ENSMUSG00000004730.14	Adgre1	chr17:57358685-57483529	Midbrain__WT	Midbrain__KO	OK	1.91576	1.90304	-0.00961139	-0.0261445	0.9479	0.999763	no
ENSMUSG00000004748.5	ENSMUSG00000004748.5	Mtfp1	chr11:4091479-4095445	Midbrain__WT	Midbrain__KO	OK	2.67238	2.54352	-0.0712973	-0.157717	0.6885	0.999763	no
ENSMUSG00000004768.14	ENSMUSG00000004768.14	Rab23	chr1:33719886-33742564	Midbrain__WT	Midbrain__KO	OK	9.6853	9.64162	-0.00652132	-0.0223888	0.948	0.999763	no
ENSMUSG00000004771.12	ENSMUSG00000004771.12	Rab11a	chr9:64715298-64737758	Midbrain__WT	Midbrain__KO	OK	115.681	104.938	-0.140623	-0.354668	0.37775	0.999763	no
ENSMUSG00000004788.11	ENSMUSG00000004788.11	Eif2b2	chr12:85219480-85226628	Midbrain__WT	Midbrain__KO	OK	38.5699	37.5692	-0.0379253	-0.165567	0.68085	0.999763	no
ENSMUSG00000004789.9	ENSMUSG00000004789.9	Dlst	chr12:85110832-85134091	Midbrain__WT	Midbrain__KO	OK	61.5247	62.6455	0.0260459	0.12511	0.7547	0.999763	no
ENSMUSG00000004791.6	ENSMUSG00000004791.6	Pgf	chr12:85166638-85177296	Midbrain__WT	Midbrain__KO	OK	1.05988	0.927172	-0.192991	-0.362776	0.3702	0.999763	no
ENSMUSG00000004798.14	ENSMUSG00000004798.14	Ulk2	chr11:61775648-61855073	Midbrain__WT	Midbrain__KO	OK	24.3686	23.9738	-0.0235638	-0.105665	0.7901	0.999763	no
ENSMUSG00000004814.10	ENSMUSG00000004814.10	Ccl24	chr5:135569936-135573049	Midbrain__WT	Midbrain__KO	OK	1.1053	0.937123	-0.238129	-0.284529	0.49225	0.999763	no
ENSMUSG00000004815.12	ENSMUSG00000004815.12	Dgkq	chr5:108629769-108684557	Midbrain__WT	Midbrain__KO	OK	5.64373	6.15605	0.125355	0.39557	0.3393	0.999763	no
ENSMUSG00000004821.1	ENSMUSG00000004821.1	Tmed11	chr5:108777234-108795363	Midbrain__WT	Midbrain__KO	NOTEST	0	0	0	0	1	1	no
ENSMUSG00000004837.2	ENSMUSG00000004837.2	Grap	chr11:61653264-61720826	Midbrain__WT	Midbrain__KO	OK	2.98083	2.71435	-0.135104	-0.311694	0.4494	0.999763	no
ENSMUSG00000004842.18	ENSMUSG00000004842.18	Pou1f1	chr16:65520510-65535005	Midbrain__WT	Midbrain__KO	NOTEST	0	0.00560116	inf	0	1	1	no
ENSMUSG00000004843.6	ENSMUSG00000004843.6	Chmp2b	chr16:65539132-65562697	Midbrain__WT	Midbrain__KO	OK	13.6143	13.9106	0.0310609	0.123604	0.7619	0.999763	no
ENSMUSG00000004846.10	ENSMUSG00000004846.10	Plod3	chr5:136982163-136996648	Midbrain__WT	Midbrain__KO	OK	20.2725	21.4849	0.0838015	0.233969	0.5621	0.999763	no
ENSMUSG00000004849.14	ENSMUSG00000004849.14	Ap1s1	chr5:137034992-137046135	Midbrain__WT	Midbrain__KO	OK	112.861	115.127	0.0286814	0.105514	0.7963	0.999763	no
ENSMUSG00000004864.12	ENSMUSG00000004864.12	Mapk13	chr17:28769306-28778698	Midbrain__WT	Midbrain__KO	OK	0.708943	0.630792	-0.168506	-0.269892	0.5062	0.999763	no
ENSMUSG00000004865.15	ENSMUSG00000004865.15	Srpk1	chr17:28587647-28622521	Midbrain__WT	Midbrain__KO	OK	36.6721	36.8666	0.00763349	0.0345273	0.926	0.999763	no
ENSMUSG00000004872.15	ENSMUSG00000004872.15	Pax3	chr1:78101266-78197134	Midbrain__WT	Midbrain__KO	OK	20.3538	21.0272	0.0469572	0.211613	0.606	0.999763	no
ENSMUSG00000004880.11	ENSMUSG00000004880.11	Lbr	chr1:181815334-181843046	Midbrain__WT	Midbrain__KO	OK	54.6386	55.7484	0.0290104	0.0839518	0.752	0.999763	no
ENSMUSG00000004885.5	ENSMUSG00000004885.5	Crabp2	chr3:87948665-87953376	Midbrain__WT	Midbrain__KO	OK	248.302	238.97	-0.0552642	-0.262479	0.5166	0.999763	no
ENSMUSG00000004891.16	ENSMUSG00000004891.16	Nes	chr3:87971092-87980451	Midbrain__WT	Midbrain__KO	OK	260.941	270.623	0.0525573	0.164878	0.6873	0.999763	no
ENSMUSG00000004892.13	ENSMUSG00000004892.13	Bcan	chr3:87987530-88000230	Midbrain__WT	Midbrain__KO	NOTEST	0.148104	0.199484	0.429665	0	1	1	no
ENSMUSG00000004894.10	ENSMUSG00000004894.10	Hapln2	chr3:88022060-88027478	Midbrain__WT	Midbrain__KO	NOTEST	0.0257379	0.020957	-0.296458	0	1	1	no
ENSMUSG00000004895.9	ENSMUSG00000004895.9	Prcc	chr3:87858902-87885608	Midbrain__WT	Midbrain__KO	OK	37.3415	37.8936	0.0211742	0.0991223	0.80555	0.999763	no
ENSMUSG00000004896.16	ENSMUSG00000004896.16	Rrnad1	chr3:87919505-87940686	Midbrain__WT	Midbrain__KO	OK	13.1385	13.1105	-0.00307142	-0.00459978	0.98985	0.999763	no
ENSMUSG00000004897.16	ENSMUSG00000004897.16	Hdgf	chr3:87906320-87916132	Midbrain__WT	Midbrain__KO	OK	157.381	158.245	0.00790462	0.0332731	0.9329	0.999763	no
ENSMUSG00000004902.7	ENSMUSG00000004902.7	Slc25a18	chr6:120773577-120794336	Midbrain__WT	Midbrain__KO	OK	0.903621	0.758133	-0.253268	-0.48078	0.23675	0.999763	no
ENSMUSG00000004929.12	ENSMUSG00000004929.12	Thop1	chr10:81070034-81082559	Midbrain__WT	Midbrain__KO	OK	24.5207	25.0546	0.0310801	0.139051	0.7181	0.999763	no
ENSMUSG00000004931.10	ENSMUSG00000004931.10	Apba3	chr10:81268171-81291267	Midbrain__WT	Midbrain__KO	OK	9.17453	9.20367	0.00457459	0.0162122	0.96805	0.999763	no
ENSMUSG00000004933.17	ENSMUSG00000004933.17	Matk	chr10:81252934-81263365	Midbrain__WT	Midbrain__KO	OK	0.883944	0.924068	0.0640437	0.116968	0.76395	0.999763	no
ENSMUSG00000004934.13	ENSMUSG00000004934.13	Pias4	chr10:81153265-81167923	Midbrain__WT	Midbrain__KO	OK	17.4431	17.8257	0.0313001	0.133947	0.73085	0.999763	no
ENSMUSG00000004936.8	ENSMUSG00000004936.8	Map2k1	chr9:64185769-64253631	Midbrain__WT	Midbrain__KO	OK	27.2383	27.0999	-0.00735093	-0.0340468	0.93455	0.999763	no
ENSMUSG00000004937.5	ENSMUSG00000004937.5	Sgta	chr10:81044074-81060178	Midbrain__WT	Midbrain__KO	OK	73.8809	73.6	-0.00549576	-0.0263037	0.94895	0.999763	no
ENSMUSG00000004939.6	ENSMUSG00000004939.6	Nmrk2	chr10:81194608-81230833	Midbrain__WT	Midbrain__KO	NOTEST	0.00961478	0.0123581	0.362129	0	1	1	no
ENSMUSG00000004945.15	ENSMUSG00000004945.15	Tmem242	chr17:5388762-5440259	Midbrain__WT	Midbrain__KO	OK	62.193	62.105	-0.00204197	-0.00907416	0.98085	0.999763	no
ENSMUSG00000004947.15	ENSMUSG00000004947.15	Dtx2	chr5:135994799-136032872	Midbrain__WT	Midbrain__KO	OK	9.72098	9.79956	0.0116156	0.042268	0.9162	0.999763	no
ENSMUSG00000004948.12	ENSMUSG00000004948.12	Zp3	chr5:135980098-135988624	Midbrain__WT	Midbrain__KO	NOTEST	0.0160072	0.0376799	1.23508	0	1	1	no
ENSMUSG00000004951.10	ENSMUSG00000004951.10	Hspb1	chr5:135887918-135889563	Midbrain__WT	Midbrain__KO	OK	3.12713	2.55361	-0.292302	-0.589176	0.15135	0.999763	no
ENSMUSG00000004952.13	ENSMUSG00000004952.13	Rasa4	chr5:136083915-136111860	Midbrain__WT	Midbrain__KO	OK	3.13808	3.16022	0.010141	0.0216593	0.95745	0.999763	no
ENSMUSG00000004961.7	ENSMUSG00000004961.7	Syt5	chr7:4539764-4547541	Midbrain__WT	Midbrain__KO	OK	6.57946	5.84407	-0.170997	-0.303789	0.466	0.999763	no
ENSMUSG00000004980.16	ENSMUSG00000004980.16	Hnrnpa2b1	chr6:51460931-51469894	Midbrain__WT	Midbrain__KO	OK	1494.72	1446.64	-0.0471667	-0.125526	0.7465	0.999763	no
ENSMUSG00000004988.9	ENSMUSG00000004988.9	Fxyd4	chr6:117933558-117937692	Midbrain__WT	Midbrain__KO	NOTEST	0.0679554	0.129065	0.925433	0	1	1	no
ENSMUSG00000004994.12	ENSMUSG00000004994.12	Ccdc130	chr8:84257794-84270380	Midbrain__WT	Midbrain__KO	OK	6.08571	6.00543	-0.0191597	-0.0461887	0.8928	0.999763	no
ENSMUSG00000004996.9	ENSMUSG00000004996.9	Mri1	chr8:84249905-84257326	Midbrain__WT	Midbrain__KO	OK	7.44415	8.02484	0.108366	0.267651	0.51255	0.999763	no
ENSMUSG00000005034.15	ENSMUSG00000005034.15	Prkacb	chr3:146729573-146812960	Midbrain__WT	Midbrain__KO	OK	32.8027	32.0164	-0.0350027	-0.167493	0.67855	0.999763	no
ENSMUSG00000005043.13	ENSMUSG00000005043.13	Sgsh	chr11:119307767-119355536	Midbrain__WT	Midbrain__KO	OK	2.73933	2.9236	0.0939211	0.254944	0.47845	0.999763	no
ENSMUSG00000005045.16	ENSMUSG00000005045.16	Chd5	chr4:152338650-152390194	Midbrain__WT	Midbrain__KO	OK	0.539907	0.614536	0.186786	0.216576	0.4618	0.999763	no
ENSMUSG00000005054.6	ENSMUSG00000005054.6	Cstb	chr10:78425669-78427619	Midbrain__WT	Midbrain__KO	OK	43.9136	41.7887	-0.0715529	-0.268381	0.5024	0.999763	no
ENSMUSG00000005057.13	ENSMUSG00000005057.13	Sh2b2	chr5:136218146-136246556	Midbrain__WT	Midbrain__KO	OK	6.89219	6.91236	0.00421588	0.0151335	0.9685	0.999763	no
ENSMUSG00000005069.12	ENSMUSG00000005069.12	Pex5	chr6:124396815-124415067	Midbrain__WT	Midbrain__KO	OK	21.4854	22.3354	0.0559745	0.226952	0.58145	0.999763	no
ENSMUSG00000005078.16	ENSMUSG00000005078.16	Jkamp	chr12:72085588-72185029	Midbrain__WT	Midbrain__KO	OK	29.8071	28.9251	-0.0433367	-0.170404	0.67455	0.999763	no
ENSMUSG00000005087.17	ENSMUSG00000005087.17	Cd44	chr2:102811140-102901665	Midbrain__WT	Midbrain__KO	OK	1.71191	1.76653	0.0453079	0.119302	0.75825	0.999763	no
ENSMUSG00000005089.15	ENSMUSG00000005089.15	Slc1a2	chr2:102658658-102790784	Midbrain__WT	Midbrain__KO	OK	17.7901	20.2272	0.185224	0.387249	0.2625	0.999763	no
ENSMUSG00000005102.13	ENSMUSG00000005102.13	Eif2ak4	chr2:118388617-118475234	Midbrain__WT	Midbrain__KO	OK	9.09696	9.36836	0.0424133	0.176485	0.64755	0.999763	no
ENSMUSG00000005103.12	ENSMUSG00000005103.12	Wdr1	chr5:38526812-38563221	Midbrain__WT	Midbrain__KO	OK	46.9651	46.5788	-0.0119173	-0.0561135	0.8916	0.999763	no
ENSMUSG00000005107.13	ENSMUSG00000005107.13	Slc2a9	chr5:38349272-38503143	Midbrain__WT	Midbrain__KO	OK	0.309241	0.36849	0.252893	0.252346	0.4422	0.999763	no
ENSMUSG00000005124.9	ENSMUSG00000005124.9	Wisp1	chr15:66891319-66923201	Midbrain__WT	Midbrain__KO	OK	1.16406	1.08523	-0.101163	-0.25454	0.50815	0.999763	no
ENSMUSG00000005125.12	ENSMUSG00000005125.12	Ndrg1	chr15:66929320-67013039	Midbrain__WT	Midbrain__KO	OK	1.66667	1.46793	-0.183186	-0.33091	0.31865	0.999763	no
ENSMUSG00000005131.3	ENSMUSG00000005131.3	4930550C14Rik	chr9:53405285-53432803	Midbrain__WT	Midbrain__KO	NOTEST	0.0729701	0.0679919	-0.101942	0	1	1	no
ENSMUSG00000005142.9	ENSMUSG00000005142.9	Man2b1	chr8:85083268-85098739	Midbrain__WT	Midbrain__KO	OK	6.65181	7.04563	0.0829824	0.345391	0.39365	0.999763	no
ENSMUSG00000005148.7	ENSMUSG00000005148.7	Klf5	chr14:99298690-99313405	Midbrain__WT	Midbrain__KO	OK	1.0386	0.957964	-0.1166	-0.223071	0.5804	0.999763	no
ENSMUSG00000005150.16	ENSMUSG00000005150.16	Wdr83	chr8:85071756-85082339	Midbrain__WT	Midbrain__KO	OK	25.6021	24.5026	-0.063327	-0.164126	0.69045	0.999763	no
ENSMUSG00000005161.15	ENSMUSG00000005161.15	Prdx2	chr8:84956609-84974834	Midbrain__WT	Midbrain__KO	OK	574.124	545.922	-0.0726657	-0.267782	0.50335	0.999763	no
ENSMUSG00000005198.15	ENSMUSG00000005198.15	Polr2a	chr11:69733996-69758637	Midbrain__WT	Midbrain__KO	OK	55.7196	61.2496	0.136515	0.550935	0.1414	0.999763	no
ENSMUSG00000005202.2	ENSMUSG00000005202.2	Shbg	chr11:69614803-69617905	Midbrain__WT	Midbrain__KO	NOTEST	0.0048365	0.00248243	-0.962209	0	1	1	no
ENSMUSG00000005204.12	ENSMUSG00000005204.12	Senp3	chr11:69673114-69682084	Midbrain__WT	Midbrain__KO	OK	52.9668	52.859	-0.00293711	-0.0117321	0.97715	0.999763	no
ENSMUSG00000005220.10	ENSMUSG00000005220.10	Corin	chr5:72300024-72504473	Midbrain__WT	Midbrain__KO	OK	4.25631	4.35943	0.0345355	0.129792	0.747	0.999763	no
ENSMUSG00000005225.15	ENSMUSG00000005225.15	Plekha8	chr6:54577603-54645839	Midbrain__WT	Midbrain__KO	OK	11.3886	11.7413	0.0440073	0.186175	0.6477	0.999763	no
ENSMUSG00000005232.11	ENSMUSG00000005232.11	G6pc2	chr2:69211072-69227841	Midbrain__WT	Midbrain__KO	NOTEST	0.00191169	0	-inf	0	1	1	no
ENSMUSG00000005233.16	ENSMUSG00000005233.16	Spc25	chr2:69193894-69206194	Midbrain__WT	Midbrain__KO	OK	78.8534	72.5111	-0.12097	-0.524658	0.1913	0.999763	no
ENSMUSG00000005237.14	ENSMUSG00000005237.14	Dnah2	chr11:69420808-69549110	Midbrain__WT	Midbrain__KO	OK	0.907938	0.774628	-0.229089	-0.252135	0.50345	0.999763	no
ENSMUSG00000005251.14	ENSMUSG00000005251.14	Ripk4	chr16:97741932-97763737	Midbrain__WT	Midbrain__KO	OK	0.385749	0.268425	-0.523145	-0.833951	0.0424	0.999763	no
ENSMUSG00000005262.12	ENSMUSG00000005262.12	Ufd1l	chr16:18780446-18835261	Midbrain__WT	Midbrain__KO	OK	36.4546	38.2245	0.0683953	0.184361	0.6011	0.999763	no
ENSMUSG00000005267.13	ENSMUSG00000005267.13	Zfp287	chr11:62700355-62731885	Midbrain__WT	Midbrain__KO	OK	5.94784	5.97343	0.00619383	0.0216346	0.9584	0.999763	no
ENSMUSG00000005268.20	ENSMUSG00000005268.20	Prlr	chr15:10177413-10349180	Midbrain__WT	Midbrain__KO	NOTEST	0.067596	0.059639	-0.180683	0	1	1	no
ENSMUSG00000005299.6	ENSMUSG00000005299.6	Letm1	chr5:33739672-33782817	Midbrain__WT	Midbrain__KO	OK	12.4251	12.3002	-0.0145766	-0.0401327	0.916	0.999763	no
ENSMUSG00000005312.14	ENSMUSG00000005312.14	Ubqln1	chr13:58176155-58215653	Midbrain__WT	Midbrain__KO	OK	52.4268	53.0799	0.0178623	0.0847706	0.83785	0.999763	no
ENSMUSG00000005320.9	ENSMUSG00000005320.9	Fgfr4	chr13:55152639-55168759	Midbrain__WT	Midbrain__KO	NOTEST	0.182238	0.129065	-0.497728	0	1	1	no
ENSMUSG00000005338.13	ENSMUSG00000005338.13	Cadm3	chr1:173331889-173466040	Midbrain__WT	Midbrain__KO	OK	15.4783	15.5585	0.00745498	0.0239865	0.95355	0.999763	no
ENSMUSG00000005339.10	ENSMUSG00000005339.10	Fcer1a	chr1:173221283-173227214	Midbrain__WT	Midbrain__KO	NOTEST	0.00546223	0.00895147	0.712633	0	1	1	no
ENSMUSG00000005354.15	ENSMUSG00000005354.15	Txn2	chr15:77915046-77929006	Midbrain__WT	Midbrain__KO	OK	102.896	97.2428	-0.081523	-0.369088	0.3482	0.999763	no
ENSMUSG00000005355.8	ENSMUSG00000005355.8	Casp14	chr10:78711996-78718293	Midbrain__WT	Midbrain__KO	NOTEST	0.0132368	0.00533575	-1.31079	0	1	1	no
ENSMUSG00000005357.8	ENSMUSG00000005357.8	Slc1a6	chr10:78780495-78814825	Midbrain__WT	Midbrain__KO	OK	0.897837	0.896482	-0.00217801	-0.00434446	0.9924	0.999763	no
ENSMUSG00000005360.14	ENSMUSG00000005360.14	Slc1a3	chr15:8634123-8710764	Midbrain__WT	Midbrain__KO	OK	11.4449	10.024	-0.191246	-0.808406	0.0391	0.999763	no
ENSMUSG00000005362.14	ENSMUSG00000005362.14	Crbn	chr6:106769119-106800074	Midbrain__WT	Midbrain__KO	OK	18.9704	18.558	-0.0317085	-0.0933266	0.81955	0.999763	no
ENSMUSG00000005364.11	ENSMUSG00000005364.11	Il5ra	chr6:106710356-106749037	Midbrain__WT	Midbrain__KO	NOTEST	0.002256	0.00608975	1.43262	0	1	1	no
ENSMUSG00000005370.3	ENSMUSG00000005370.3	Msh6	chr17:87975049-88065291	Midbrain__WT	Midbrain__KO	OK	40.4885	40.0252	-0.0166034	-0.0536807	0.8938	0.999763	no
ENSMUSG00000005371.14	ENSMUSG00000005371.14	Fbxo11	chr17:87975049-88065291	Midbrain__WT	Midbrain__KO	OK	34.7459	36.4233	0.06802	0.192407	0.635	0.999763	no
ENSMUSG00000005373.13	ENSMUSG00000005373.13	Mlxipl	chr5:135089889-135138382	Midbrain__WT	Midbrain__KO	OK	0.832213	1.13163	0.443372	0.638813	0.0819	0.999763	no
ENSMUSG00000005374.13	ENSMUSG00000005374.13	Tbl2	chr5:135149656-135165760	Midbrain__WT	Midbrain__KO	OK	7.38803	7.68278	0.0564382	0.144227	0.7117	0.999763	no
ENSMUSG00000005378.17	ENSMUSG00000005378.17	Wbscr22	chr5:135052956-135065862	Midbrain__WT	Midbrain__KO	OK	40.0116	41.0261	0.0361246	0.092062	0.7742	0.999763	no
ENSMUSG00000005397.7	ENSMUSG00000005397.7	Nid1	chr13:13437601-13512275	Midbrain__WT	Midbrain__KO	OK	26.4662	30.2776	0.194098	0.922779	0.02265	0.999763	no
ENSMUSG00000005410.5	ENSMUSG00000005410.5	Mcm5	chr8:75109527-75128439	Midbrain__WT	Midbrain__KO	OK	80.484	79.7937	-0.0124284	-0.0577898	0.88285	0.999763	no
ENSMUSG00000005413.7	ENSMUSG00000005413.7	Hmox1	chr8:75093590-75100596	Midbrain__WT	Midbrain__KO	OK	12.0836	11.4011	-0.0838703	-0.308964	0.4387	0.999763	no
ENSMUSG00000005417.17	ENSMUSG00000005417.17	Mprip	chr11:59661304-59780860	Midbrain__WT	Midbrain__KO	OK	76.5476	80.1078	0.0655873	0.222634	0.5778	0.999763	no
ENSMUSG00000005442.13	ENSMUSG00000005442.13	Cic	chr7:25267703-25294159	Midbrain__WT	Midbrain__KO	OK	31.6344	34.798	0.137514	0.418835	0.15685	0.999763	no
ENSMUSG00000005447.12	ENSMUSG00000005447.12	Pafah1b3	chr7:25295048-25297986	Midbrain__WT	Midbrain__KO	OK	138.088	134.102	-0.0422595	-0.196185	0.6232	0.999763	no
ENSMUSG00000005465.8	ENSMUSG00000005465.8	Il27ra	chr8:84021470-84042575	Midbrain__WT	Midbrain__KO	NOTEST	0.0979051	0.0882813	-0.149277	0	1	1	no
ENSMUSG00000005469.9	ENSMUSG00000005469.9	Prkaca	chr8:83972977-83996445	Midbrain__WT	Midbrain__KO	OK	58.382	61.7502	0.0809194	0.387468	0.33405	0.999763	no
ENSMUSG00000005470.8	ENSMUSG00000005470.8	Asf1b	chr8:83955506-83970197	Midbrain__WT	Midbrain__KO	OK	30.77	28.688	-0.101076	-0.389433	0.3204	0.999763	no
ENSMUSG00000005474.9	ENSMUSG00000005474.9	Myl10	chr5:136693145-136701094	Midbrain__WT	Midbrain__KO	NOTEST	0	0	0	0	1	1	no
ENSMUSG00000005481.17	ENSMUSG00000005481.17	Ddx39	chr8:83715176-83741326	Midbrain__WT	Midbrain__KO	OK	79.1203	77.3166	-0.0332706	-0.144429	0.7279	0.999763	no
ENSMUSG00000005483.9	ENSMUSG00000005483.9	Dnajb1	chr8:83608174-83611902	Midbrain__WT	Midbrain__KO	OK	30.8968	29.2845	-0.0773237	-0.358841	0.37425	0.999763	no
ENSMUSG00000005493.15	ENSMUSG00000005493.15	Msh4	chr3:153857148-153906138	Midbrain__WT	Midbrain__KO	NOTEST	0.020312	0.0220899	0.121057	0	1	1	no
ENSMUSG00000005501.14	ENSMUSG00000005501.14	Usp40	chr1:87853286-88008551	Midbrain__WT	Midbrain__KO	OK	13.0913	13.3879	0.0323266	0.0841192	0.8352	0.999763	no
ENSMUSG00000005503.8	ENSMUSG00000005503.8	Evx1	chr6:52308388-52318378	Midbrain__WT	Midbrain__KO	OK	0.270547	0.237053	-0.19067	-0.213382	0.59345	0.999763	no
ENSMUSG00000005505.12	ENSMUSG00000005505.12	Kbtbd4	chr2:90894633-90918258	Midbrain__WT	Midbrain__KO	OK	14.6963	14.3628	-0.0331109	-0.0357833	0.9249	0.999763	no
ENSMUSG00000005506.16	ENSMUSG00000005506.16	Celf1	chr2:90940381-91019497	Midbrain__WT	Midbrain__KO	OK	86.2653	88.279	0.0332895	0.110609	0.7228	0.999763	no
ENSMUSG00000005510.9	ENSMUSG00000005510.9	Ndufs3	chr2:90894633-90918258	Midbrain__WT	Midbrain__KO	OK	77.3095	76.4517	-0.016097	-0.0514093	0.90145	0.999763	no
ENSMUSG00000005514.14	ENSMUSG00000005514.14	Por	chr5:135653809-135735326	Midbrain__WT	Midbrain__KO	OK	47.8597	49.0962	0.0367997	0.119903	0.7649	0.999763	no
ENSMUSG00000005533.10	ENSMUSG00000005533.10	Igf1r	chr7:67952826-68233668	Midbrain__WT	Midbrain__KO	OK	16.3656	17.8985	0.129178	0.608364	0.1309	0.999763	no
ENSMUSG00000005534.10	ENSMUSG00000005534.10	Insr	chr8:3150921-3279617	Midbrain__WT	Midbrain__KO	OK	10.661	11.2806	0.0814998	0.268949	0.4021	0.999763	no
ENSMUSG00000005540.10	ENSMUSG00000005540.10	Fcer2a	chr8:3681736-3694175	Midbrain__WT	Midbrain__KO	NOTEST	0.0700849	0.117235	0.742233	0	1	1	no
ENSMUSG00000005547.14	ENSMUSG00000005547.14	Cyp2a5	chr7:26835304-26843548	Midbrain__WT	Midbrain__KO	NOTEST	0.0497323	0.0565196	0.184567	0	1	1	no
ENSMUSG00000005553.14	ENSMUSG00000005553.14	Atp4a	chr7:30712208-30725534	Midbrain__WT	Midbrain__KO	OK	0.209404	0.259436	0.309091	0.50233	0.20645	0.999763	no
ENSMUSG00000005566.13	ENSMUSG00000005566.13	Trim28	chr7:13024151-13031035	Midbrain__WT	Midbrain__KO	OK	217.075	225.461	0.0546842	0.218095	0.58305	0.999763	no
ENSMUSG00000005575.15	ENSMUSG00000005575.15	Ube2m	chr7:13035119-13038275	Midbrain__WT	Midbrain__KO	OK	102.451	105.137	0.0373261	0.160439	0.6939	0.999763	no
ENSMUSG00000005580.11	ENSMUSG00000005580.11	Adcy9	chr16:4287528-4420498	Midbrain__WT	Midbrain__KO	OK	1.36521	1.32654	-0.0414604	-0.113084	0.78105	0.999763	no
ENSMUSG00000005583.16	ENSMUSG00000005583.16	Mef2c	chr13:83504033-83667080	Midbrain__WT	Midbrain__KO	OK	3.48731	4.37858	0.328348	0.606487	0.10985	0.999763	no
ENSMUSG00000005609.15	ENSMUSG00000005609.15	Ctr9	chr7:111028950-111056377	Midbrain__WT	Midbrain__KO	OK	38.7474	38.3298	-0.0156299	-0.0691131	0.85685	0.999763	no
ENSMUSG00000005610.16	ENSMUSG00000005610.16	Eif4g2	chr7:111070567-111083030	Midbrain__WT	Midbrain__KO	OK	658.803	652.146	-0.0146511	-0.0326545	0.9235	0.999763	no
ENSMUSG00000005611.15	ENSMUSG00000005611.15	Mrvi1	chr7:110868265-110982461	Midbrain__WT	Midbrain__KO	OK	0.889738	1.11865	0.330312	0.479919	0.1761	0.999763	no
ENSMUSG00000005615.14	ENSMUSG00000005615.14	Pcyt1a	chr16:32430920-32475070	Midbrain__WT	Midbrain__KO	OK	19.6443	19.0168	-0.0468366	-0.221519	0.58535	0.999763	no
ENSMUSG00000005621.11	ENSMUSG00000005621.11	Zfp592	chr7:80993680-81045164	Midbrain__WT	Midbrain__KO	OK	8.64042	9.51892	0.139697	0.568326	0.11375	0.999763	no
ENSMUSG00000005625.15	ENSMUSG00000005625.15	Psmd4	chr3:95032693-95042614	Midbrain__WT	Midbrain__KO	OK	125.976	118.157	-0.0924429	-0.417876	0.28105	0.999763	no
ENSMUSG00000005628.12	ENSMUSG00000005628.12	Tmod4	chr3:95124475-95129209	Midbrain__WT	Midbrain__KO	OK	0.36976	0.412228	0.156855	0.146571	0.64615	0.999763	no
ENSMUSG00000005640.11	ENSMUSG00000005640.11	Insrr	chr3:87749096-87824306	Midbrain__WT	Midbrain__KO	OK	0.447309	0.59324	0.407342	0.353492	0.2345	0.999763	no
ENSMUSG00000005649.17	ENSMUSG00000005649.17	Cabp5	chr7:13398131-13408887	Midbrain__WT	Midbrain__KO	NOTEST	0.0854994	0.0964149	0.173342	0	1	1	no
ENSMUSG00000005656.8	ENSMUSG00000005656.8	Snx6	chr12:54746348-54795703	Midbrain__WT	Midbrain__KO	OK	80.6819	78.0318	-0.0481824	-0.230553	0.5653	0.999763	no
ENSMUSG00000005667.8	ENSMUSG00000005667.8	Mthfd2	chr6:83305690-83325908	Midbrain__WT	Midbrain__KO	OK	20.854	19.4858	-0.0979014	-0.412819	0.2996	0.999763	no
ENSMUSG00000005672.12	ENSMUSG00000005672.12	Kit	chr5:75574915-75656722	Midbrain__WT	Midbrain__KO	OK	7.42033	7.79461	0.0709932	0.309556	0.45435	0.999763	no
ENSMUSG00000005674.9	ENSMUSG00000005674.9	Tomm40l	chr1:171213969-171222514	Midbrain__WT	Midbrain__KO	OK	16.3892	16.105	-0.0252387	-0.0634413	0.8728	0.999763	no
ENSMUSG00000005677.14	ENSMUSG00000005677.14	Nr1i3	chr1:171213969-171222514	Midbrain__WT	Midbrain__KO	NOTEST	0.0387598	0.0315891	-0.295135	0	1	1	no
ENSMUSG00000005681.12	ENSMUSG00000005681.12	Apoa2	chr1:171225053-171226379	Midbrain__WT	Midbrain__KO	OK	1.64836	2.14286	0.378509	0.536487	0.15955	0.999763	no
ENSMUSG00000005682.8	ENSMUSG00000005682.8	Pan2	chr10:128303334-128321358	Midbrain__WT	Midbrain__KO	OK	21.1499	23.1873	0.132685	0.630242	0.12085	0.999763	no
ENSMUSG00000005683.7	ENSMUSG00000005683.7	Cs	chr10:128337831-128362479	Midbrain__WT	Midbrain__KO	OK	118.16	117.445	-0.00876064	-0.040124	0.92085	0.999763	no
ENSMUSG00000005686.16	ENSMUSG00000005686.16	Ampd3	chr7:110768205-110812405	Midbrain__WT	Midbrain__KO	OK	0.781286	0.776528	-0.00881397	-0.00947777	0.97495	0.999763	no
ENSMUSG00000005687.14	ENSMUSG00000005687.14	Bcas2	chr3:103171654-103179152	Midbrain__WT	Midbrain__KO	OK	67.2749	68.2516	0.0207943	0.0986856	0.809	0.999763	no
ENSMUSG00000005696.11	ENSMUSG00000005696.11	Sh2d1a	chrX:42502452-43274786	Midbrain__WT	Midbrain__KO	NOTEST	0.225775	0.117156	-0.946453	0	1	1	no
ENSMUSG00000005698.15	ENSMUSG00000005698.15	Ctcf	chr8:105566323-105682922	Midbrain__WT	Midbrain__KO	OK	62.4195	63.5811	0.0266019	0.0930121	0.8029	0.999763	no
ENSMUSG00000005699.15	ENSMUSG00000005699.15	Pard6a	chr8:105701153-105703493	Midbrain__WT	Midbrain__KO	OK	8.86774	8.61048	-0.0424735	-0.13311	0.7393	0.999763	no
ENSMUSG00000005705.10	ENSMUSG00000005705.10	Agrp	chr8:105566323-105682922	Midbrain__WT	Midbrain__KO	OK	0.23126	0.305425	0.401303	0.0463798	0.64055	0.999763	no
ENSMUSG00000005716.16	ENSMUSG00000005716.16	Pvalb	chr15:78191113-78206400	Midbrain__WT	Midbrain__KO	NOTEST	0.0167868	0.0313237	0.89993	0	1	1	no
ENSMUSG00000005718.7	ENSMUSG00000005718.7	Tfap4	chr16:4544660-4559720	Midbrain__WT	Midbrain__KO	OK	10.1558	10.5447	0.0542173	0.20937	0.6103	0.999763	no
ENSMUSG00000005732.14	ENSMUSG00000005732.14	Ranbp1	chr16:18239783-18248732	Midbrain__WT	Midbrain__KO	OK	322.916	306.676	-0.0744462	-0.331045	0.41455	0.999763	no
ENSMUSG00000005763.15	ENSMUSG00000005763.15	Cd247	chr1:165781074-166002678	Midbrain__WT	Midbrain__KO	OK	0.69815	0.52551	-0.409818	-0.151276	0.7059	0.999763	no
ENSMUSG00000005774.12	ENSMUSG00000005774.12	Rfx5	chr3:94954074-94962048	Midbrain__WT	Midbrain__KO	OK	4.62084	4.38184	-0.0766187	-0.150708	0.61135	0.999763	no
ENSMUSG00000005779.12	ENSMUSG00000005779.12	Psmb4	chr3:94884092-94886961	Midbrain__WT	Midbrain__KO	OK	164.729	163.288	-0.0126784	-0.0606017	0.88155	0.999763	no
ENSMUSG00000005800.2	ENSMUSG00000005800.2	Mmp8	chr9:7558428-7568486	Midbrain__WT	Midbrain__KO	NOTEST	0.00469611	0.0066728	0.506826	0	1	1	no
ENSMUSG00000005802.12	ENSMUSG00000005802.12	Slc30a4	chr2:122681232-122721456	Midbrain__WT	Midbrain__KO	OK	5.55921	5.55913	-2.18474e-05	-8.98185e-05	0.99965	0.999838	no
ENSMUSG00000005803.14	ENSMUSG00000005803.14	Sqrdl	chr2:122765236-122809569	Midbrain__WT	Midbrain__KO	OK	1.21362	1.55693	0.359388	0.642527	0.0636	0.999763	no
ENSMUSG00000005804.14	ENSMUSG00000005804.14	Bloc1s6	chr2:122738502-122749475	Midbrain__WT	Midbrain__KO	OK	35.7536	35.1196	-0.0258104	-0.0806725	0.8402	0.999763	no
ENSMUSG00000005813.12	ENSMUSG00000005813.12	Metap1	chr3:138458955-138489515	Midbrain__WT	Midbrain__KO	OK	26.4754	26.2545	-0.0120864	-0.056093	0.89115	0.999763	no
ENSMUSG00000005823.8	ENSMUSG00000005823.8	Gpr108	chr17:57234913-57247641	Midbrain__WT	Midbrain__KO	OK	8.4245	8.25377	-0.0295383	-0.107839	0.78605	0.999763	no
ENSMUSG00000005824.6	ENSMUSG00000005824.6	Tnfsf14	chr17:57189491-57194189	Midbrain__WT	Midbrain__KO	NOTEST	0.188657	0.237085	0.329643	0	1	1	no
ENSMUSG00000005836.8	ENSMUSG00000005836.8	Gata6	chr18:11049086-11085635	Midbrain__WT	Midbrain__KO	NOTEST	0.200288	0.189714	-0.0782435	0	1	1	no
ENSMUSG00000005846.11	ENSMUSG00000005846.11	Rsl1d1	chr16:11192969-11203331	Midbrain__WT	Midbrain__KO	OK	98.6015	94.1172	-0.0671506	-0.320114	0.428	0.999763	no
ENSMUSG00000005864.7	ENSMUSG00000005864.7	Cnga2	chrX:71991848-72010218	Midbrain__WT	Midbrain__KO	NOTEST	0.0976757	0.0541019	-0.85232	0	1	1	no
ENSMUSG00000005871.14	ENSMUSG00000005871.14	Apc	chr18:34220923-34322189	Midbrain__WT	Midbrain__KO	OK	35.7183	35.9034	0.0074555	0.0144351	0.95435	0.999763	no
ENSMUSG00000005873.5	ENSMUSG00000005873.5	Reep5	chr18:34344888-34373415	Midbrain__WT	Midbrain__KO	OK	28.2567	26.9054	-0.0706974	-0.332563	0.40595	0.999763	no
ENSMUSG00000005881.13	ENSMUSG00000005881.13	Ergic3	chr2:156008044-156018279	Midbrain__WT	Midbrain__KO	OK	78.5158	76.3765	-0.0398549	-0.16502	0.6859	0.999763	no
ENSMUSG00000005882.18	ENSMUSG00000005882.18	Uqcc1	chr2:155846893-155930310	Midbrain__WT	Midbrain__KO	OK	28.418	28.1402	-0.0141726	-0.0457261	0.91085	0.999763	no
ENSMUSG00000005883.15	ENSMUSG00000005883.15	Spo11	chr2:172979841-172993576	Midbrain__WT	Midbrain__KO	NOTEST	0.131878	0.0743228	-0.827329	0	1	1	no
ENSMUSG00000005886.14	ENSMUSG00000005886.14	Ncoa2	chr1:13139104-13374083	Midbrain__WT	Midbrain__KO	OK	15.9872	16.8417	0.0751191	0.313554	0.4056	0.999763	no
ENSMUSG00000005891.6	ENSMUSG00000005891.6	Prl4a1	chr13:28016211-28023548	Midbrain__WT	Midbrain__KO	NOTEST	0	0	0	0	1	1	no
ENSMUSG00000005892.4	ENSMUSG00000005892.4	Trh	chr6:92242060-92244650	Midbrain__WT	Midbrain__KO	OK	5.53218	4.64202	-0.253095	-0.683965	0.0917	0.999763	no
ENSMUSG00000005893.14	ENSMUSG00000005893.14	Nr2c2	chr6:92091389-92184033	Midbrain__WT	Midbrain__KO	OK	14.8326	14.9876	0.0149921	0.0352059	0.92255	0.999763	no
ENSMUSG00000005897.14	ENSMUSG00000005897.14	Nr2c1	chr10:94148022-94197211	Midbrain__WT	Midbrain__KO	OK	7.62659	7.51464	-0.021333	-0.0830767	0.83935	0.999763	no
ENSMUSG00000005899.12	ENSMUSG00000005899.12	Smpd4	chr16:17619353-17644828	Midbrain__WT	Midbrain__KO	OK	29.4023	27.9585	-0.0726392	-0.257702	0.44995	0.999763	no
ENSMUSG00000005907.14	ENSMUSG00000005907.14	Pex1	chr5:3571672-3680325	Midbrain__WT	Midbrain__KO	OK	6.07165	6.35635	0.0661094	0.0957766	0.77155	0.999763	no
ENSMUSG00000005917.15	ENSMUSG00000005917.15	Otx1	chr11:21994763-22002897	Midbrain__WT	Midbrain__KO	OK	26.9916	29.7014	0.138016	0.616689	0.12445	0.999763	no
ENSMUSG00000005936.18	ENSMUSG00000005936.18	Kctd20	chr17:28951949-28969549	Midbrain__WT	Midbrain__KO	OK	46.3345	46.2327	-0.003172	-0.0117731	0.97715	0.999763	no
ENSMUSG00000005947.11	ENSMUSG00000005947.11	Itgae	chr11:73090582-73147446	Midbrain__WT	Midbrain__KO	NOTEST	0.129229	0.152846	0.242149	0	1	1	no
ENSMUSG00000005949.9	ENSMUSG00000005949.9	Ctns	chr11:73183595-73199042	Midbrain__WT	Midbrain__KO	OK	9.75694	9.17068	-0.0894005	-0.340296	0.39065	0.999763	no
ENSMUSG00000005950.14	ENSMUSG00000005950.14	P2rx5	chr11:73160420-73172685	Midbrain__WT	Midbrain__KO	NOTEST	0.097871	0.142526	0.54227	0	1	1	no
ENSMUSG00000005951.13	ENSMUSG00000005951.13	Shpk	chr11:73199459-73224511	Midbrain__WT	Midbrain__KO	OK	0.59636	0.536911	-0.151501	-0.289069	0.4849	0.999763	no
ENSMUSG00000005952.15	ENSMUSG00000005952.15	Trpv1	chr11:73234291-73261242	Midbrain__WT	Midbrain__KO	NOTEST	0.00807262	0	-inf	0	1	1	no
ENSMUSG00000005958.14	ENSMUSG00000005958.14	Ephb3	chr16:21204754-21223304	Midbrain__WT	Midbrain__KO	OK	8.25771	8.61551	0.061194	0.261502	0.5176	0.999763	no
ENSMUSG00000005968.14	ENSMUSG00000005968.14	Tuft1	chr3:94612756-94658872	Midbrain__WT	Midbrain__KO	OK	1.98245	2.00785	0.018366	0.0465714	0.90715	0.999763	no
ENSMUSG00000005973.6	ENSMUSG00000005973.6	Rcn1	chr2:105386290-105399319	Midbrain__WT	Midbrain__KO	OK	40.5355	38.3834	-0.0787026	-0.37428	0.3558	0.999763	no
ENSMUSG00000005980.15	ENSMUSG00000005980.15	Dnase1	chr16:4032838-4077827	Midbrain__WT	Midbrain__KO	OK	1.29885	1.52857	0.234947	0.0769005	0.7654	0.999763	no
ENSMUSG00000005981.11	ENSMUSG00000005981.11	Trap1	chr16:4032838-4077827	Midbrain__WT	Midbrain__KO	OK	40.3352	40.6633	0.0116876	0.0542348	0.8911	0.999763	no
ENSMUSG00000005982.13	ENSMUSG00000005982.13	Naa60	chr16:3847267-3941147	Midbrain__WT	Midbrain__KO	OK	23.5081	24.7478	0.0741436	0.196601	0.6229	0.999763	no
ENSMUSG00000005983.15	ENSMUSG00000005983.15	1700037C18Rik	chr16:3847267-3941147	Midbrain__WT	Midbrain__KO	OK	3.88488	3.84362	-0.0154011	-0.0154094	0.9576	0.999763	no
ENSMUSG00000005986.15	ENSMUSG00000005986.15	Ankrd13d	chr19:4270179-4283137	Midbrain__WT	Midbrain__KO	OK	5.57963	6.19183	0.150195	0.465408	0.2402	0.999763	no
ENSMUSG00000005994.14	ENSMUSG00000005994.14	Tyrp1	chr4:80834122-80851719	Midbrain__WT	Midbrain__KO	NOTEST	0.0454035	0.0696566	0.617458	0	1	1	no
ENSMUSG00000006005.17	ENSMUSG00000006005.17	Tpr	chr1:150361304-150466165	Midbrain__WT	Midbrain__KO	OK	58.0633	58.5022	0.0108632	0.0277329	0.93575	0.999763	no
ENSMUSG00000006007.14	ENSMUSG00000006007.14	Pdc	chr1:150319416-150346771	Midbrain__WT	Midbrain__KO	NOTEST	0.00516352	0.0116726	1.1767	0	1	1	no
ENSMUSG00000006010.14	ENSMUSG00000006010.14	BC003331	chr1:150361304-150466165	Midbrain__WT	Midbrain__KO	OK	11.1579	10.8399	-0.0417168	-0.0491268	0.89345	0.999763	no
ENSMUSG00000006014.16	ENSMUSG00000006014.16	Prg4	chr1:150361304-150466165	Midbrain__WT	Midbrain__KO	OK	0.351035	0.380375	0.115805	0.0223587	0.9053	0.999763	no
ENSMUSG00000006019.15	ENSMUSG00000006019.15	Dhx34	chr7:16197146-16222037	Midbrain__WT	Midbrain__KO	OK	7.13451	7.55462	0.0825451	0.338996	0.3989	0.999763	no
ENSMUSG00000006021.5	ENSMUSG00000006021.5	Kptn	chr7:16119894-16127516	Midbrain__WT	Midbrain__KO	OK	7.98172	7.8845	-0.017681	-0.0590262	0.884	0.999763	no
ENSMUSG00000006024.12	ENSMUSG00000006024.12	Napa	chr7:16098457-16117975	Midbrain__WT	Midbrain__KO	OK	43.1277	42.1559	-0.0328812	-0.10157	0.80145	0.999763	no
ENSMUSG00000006050.11	ENSMUSG00000006050.11	Sra1	chr18:36666680-36683861	Midbrain__WT	Midbrain__KO	OK	41.5928	40.8552	-0.0258134	-0.0581848	0.88345	0.999763	no
ENSMUSG00000006056.13	ENSMUSG00000006056.13	Calcoco2	chr11:96099325-96111964	Midbrain__WT	Midbrain__KO	NOTEST	0	0.0114216	inf	0	1	1	no
ENSMUSG00000006057.15	ENSMUSG00000006057.15	Atp5g1	chr11:96068851-96075670	Midbrain__WT	Midbrain__KO	OK	134.937	131.759	-0.0343791	-0.139071	0.72815	0.999763	no
ENSMUSG00000006058.10	ENSMUSG00000006058.10	Snf8	chr11:96034884-96047430	Midbrain__WT	Midbrain__KO	OK	47.7953	49.7663	0.0582999	0.240383	0.5565	0.999763	no
ENSMUSG00000006095.12	ENSMUSG00000006095.12	Tbcb	chr7:30224130-30233390	Midbrain__WT	Midbrain__KO	OK	55.3542	52.1424	-0.0862351	-0.328596	0.4024	0.999763	no
ENSMUSG00000006127.9	ENSMUSG00000006127.9	Inpp5k	chr11:75630987-75648871	Midbrain__WT	Midbrain__KO	OK	10.6379	11.212	0.0758301	0.228742	0.5688	0.999763	no
ENSMUSG00000006134.3	ENSMUSG00000006134.3	Crkl	chr16:17451986-17486255	Midbrain__WT	Midbrain__KO	OK	30.9201	30.787	-0.00622475	-0.0298414	0.9405	0.999763	no
ENSMUSG00000006143.12	ENSMUSG00000006143.12	Upk3bl	chr5:136054491-136064326	Midbrain__WT	Midbrain__KO	NOTEST	0.22574	0.16264	-0.472976	0	1	1	no
ENSMUSG00000006154.13	ENSMUSG00000006154.13	Eps8l1	chr7:4445696-4480487	Midbrain__WT	Midbrain__KO	OK	1.81567	2.04582	0.172177	0.170784	0.6289	0.999763	no
ENSMUSG00000006169.19	ENSMUSG00000006169.19	Clint1	chr11:45852050-45910625	Midbrain__WT	Midbrain__KO	OK	36.0003	36.1006	0.00401429	0.019035	0.9615	0.999763	no
ENSMUSG00000006179.8	ENSMUSG00000006179.8	Prss16	chr13:22002175-22009742	Midbrain__WT	Midbrain__KO	NOTEST	0.0778435	0.0501107	-0.635458	0	1	1	no
ENSMUSG00000006191.17	ENSMUSG00000006191.17	Cdkal1	chr13:29325300-29855674	Midbrain__WT	Midbrain__KO	OK	7.82244	7.26291	-0.10707	-0.360365	0.3536	0.999763	no
ENSMUSG00000006200.3	ENSMUSG00000006200.3	Rhox6	chrX:37826909-37829857	Midbrain__WT	Midbrain__KO	NOTEST	0	0	0	0	1	1	no
ENSMUSG00000006204.5	ENSMUSG00000006204.5	5430419D17Rik	chr7:130162450-133124354	Midbrain__WT	Midbrain__KO	NOTEST	0	0	0	0	1	1	no
ENSMUSG00000006205.13	ENSMUSG00000006205.13	Htra1	chr7:130162450-133124354	Midbrain__WT	Midbrain__KO	OK	0.769888	1.07575	0.482617	0.0419373	0.5385	0.999763	no
ENSMUSG00000006215.12	ENSMUSG00000006215.12	Zbtb17	chr4:141444653-141538597	Midbrain__WT	Midbrain__KO	OK	23.9906	24.5539	0.0334814	0.0680775	0.8535	0.999763	no
ENSMUSG00000006216.10	ENSMUSG00000006216.10	Clcnkb	chr4:141398828-141416014	Midbrain__WT	Midbrain__KO	NOTEST	0	0	0	0	1	1	no
ENSMUSG00000006218.4	ENSMUSG00000006218.4	Fam131c	chr4:141368219-141384175	Midbrain__WT	Midbrain__KO	OK	0.991263	0.942003	-0.0735368	-0.132241	0.74405	0.999763	no
ENSMUSG00000006219.12	ENSMUSG00000006219.12	Fblim1	chr4:141576061-141606096	Midbrain__WT	Midbrain__KO	OK	9.71952	10.6523	0.132212	0.351821	0.33935	0.999763	no
ENSMUSG00000006221.7	ENSMUSG00000006221.7	Hspb7	chr4:141420778-141425311	Midbrain__WT	Midbrain__KO	NOTEST	0	0.00244982	inf	0	1	1	no
ENSMUSG00000006235.5	ENSMUSG00000006235.5	Epor	chr9:21958898-21963576	Midbrain__WT	Midbrain__KO	OK	2.37039	2.89228	0.287082	0.715812	0.07325	0.999763	no
ENSMUSG00000006241.15	ENSMUSG00000006241.15	Ccdc159	chr9:21921009-21935872	Midbrain__WT	Midbrain__KO	OK	1.74732	2.2047	0.335439	0.481397	0.24085	0.999763	no
ENSMUSG00000006262.15	ENSMUSG00000006262.15	Mob1b	chr5:88720854-88764220	Midbrain__WT	Midbrain__KO	OK	10.8578	11.1857	0.0429212	0.163875	0.689	0.999763	no
ENSMUSG00000006269.7	ENSMUSG00000006269.7	Atp6v1b1	chr6:83742989-83758855	Midbrain__WT	Midbrain__KO	NOTEST	0.0152928	0.00998079	-0.615624	0	1	1	no
ENSMUSG00000006270.7	ENSMUSG00000006270.7	Vax1	chr19:59166186-59170056	Midbrain__WT	Midbrain__KO	NOTEST	0.206482	0.0362377	-2.51045	0	1	1	no
ENSMUSG00000006273.14	ENSMUSG00000006273.14	Atp6v1b2	chr8:69037710-69113711	Midbrain__WT	Midbrain__KO	OK	65.1508	61.0861	-0.0929384	-0.443153	0.274	0.999763	no
ENSMUSG00000006276.9	ENSMUSG00000006276.9	Eps15l1	chr8:72341000-72421474	Midbrain__WT	Midbrain__KO	OK	29.7998	30.4968	0.0333557	0.158535	0.6936	0.999763	no
ENSMUSG00000006281.7	ENSMUSG00000006281.7	Tep1	chr14:50824061-50879003	Midbrain__WT	Midbrain__KO	OK	2.18721	2.50761	0.19722	0.670911	0.1024	0.999763	no
ENSMUSG00000006288.7	ENSMUSG00000006288.7	Ttc5	chr14:50765414-50785518	Midbrain__WT	Midbrain__KO	OK	39.6865	38.2333	-0.0538186	-0.250521	0.5323	0.999763	no
ENSMUSG00000006289.14	ENSMUSG00000006289.14	Osgep	chr14:50913593-50924893	Midbrain__WT	Midbrain__KO	OK	39.2447	38.3715	-0.0324631	-0.129839	0.7488	0.999763	no
ENSMUSG00000006299.13	ENSMUSG00000006299.13	Aamp	chr1:74279839-74284738	Midbrain__WT	Midbrain__KO	OK	78.9219	77.9972	-0.017003	-0.0765396	0.8412	0.999763	no
ENSMUSG00000006301.17	ENSMUSG00000006301.17	Tmbim1	chr1:74284929-74353694	Midbrain__WT	Midbrain__KO	OK	2.48401	2.51024	0.0151532	0.0176077	0.95925	0.999763	no
ENSMUSG00000006304.14	ENSMUSG00000006304.14	Arpc2	chr1:74236083-74268209	Midbrain__WT	Midbrain__KO	OK	129.772	124.753	-0.056904	-0.272377	0.5005	0.999763	no
ENSMUSG00000006307.16	ENSMUSG00000006307.16	Kmt2b	chr7:30568857-30588726	Midbrain__WT	Midbrain__KO	OK	18.8492	21.3099	0.177019	0.770695	0.04145	0.999763	no
ENSMUSG00000006310.10	ENSMUSG00000006310.10	Zbtb32	chr7:30589680-30598909	Midbrain__WT	Midbrain__KO	OK	0.196851	0.289448	0.5562	0.545498	0.15255	0.999763	no
ENSMUSG00000006311.8	ENSMUSG00000006311.8	Etv2	chr7:30633615-30635852	Midbrain__WT	Midbrain__KO	NOTEST	0.0170581	0.0179269	0.0716699	0	1	1	no
ENSMUSG00000006313.5	ENSMUSG00000006313.5	Upk1a	chr7:30603091-30612847	Midbrain__WT	Midbrain__KO	OK	0.546003	0.501684	-0.12213	-0.184801	0.64415	0.999763	no
ENSMUSG00000006315.9	ENSMUSG00000006315.9	Tmem147	chr7:30727700-30729540	Midbrain__WT	Midbrain__KO	OK	46.3964	47.6315	0.0379032	0.160359	0.69855	0.999763	no
ENSMUSG00000006333.14	ENSMUSG00000006333.14	Rps9	chr7:3703992-3706897	Midbrain__WT	Midbrain__KO	OK	1273.43	1245.92	-0.0315087	-0.122809	0.76685	0.999763	no
ENSMUSG00000006335.16	ENSMUSG00000006335.16	Tfpt	chr7:3617372-3629929	Midbrain__WT	Midbrain__KO	OK	13.977	13.1424	-0.0888323	-0.183531	0.65745	0.999763	no
ENSMUSG00000006342.14	ENSMUSG00000006342.14	Susd2	chr10:75636618-75644008	Midbrain__WT	Midbrain__KO	OK	1.0554	1.10215	0.0625376	0.144606	0.7183	0.999763	no
ENSMUSG00000006344.16	ENSMUSG00000006344.16	Ggt5	chr10:75589339-75617200	Midbrain__WT	Midbrain__KO	OK	0.38571	0.352086	-0.131587	-0.113623	0.77635	0.999763	no
ENSMUSG00000006345.10	ENSMUSG00000006345.10	Ggt1	chr10:75561603-75586200	Midbrain__WT	Midbrain__KO	OK	0.732024	0.883555	0.271428	0.309963	0.28325	0.999763	no
ENSMUSG00000006356.10	ENSMUSG00000006356.10	Crip2	chr12:113140235-113145506	Midbrain__WT	Midbrain__KO	OK	66.0767	65.3116	-0.0168022	-0.0754076	0.8509	0.999763	no
ENSMUSG00000006360.11	ENSMUSG00000006360.11	Crip1	chr12:113146315-113153879	Midbrain__WT	Midbrain__KO	OK	28.7414	29.8472	0.0544671	0.16188	0.69485	0.999763	no
ENSMUSG00000006362.15	ENSMUSG00000006362.15	Cbfa2t3	chr8:119910359-124345724	Midbrain__WT	Midbrain__KO	OK	5.42866	5.56541	0.035892	0.00351493	0.95385	0.999763	no
ENSMUSG00000006369.14	ENSMUSG00000006369.14	Fbln1	chr15:85205948-85286535	Midbrain__WT	Midbrain__KO	OK	59.3627	64.1873	0.112732	0.529834	0.18995	0.999763	no
ENSMUSG00000006373.10	ENSMUSG00000006373.10	Pgrmc1	chrX:36598205-36606079	Midbrain__WT	Midbrain__KO	OK	128.324	124.991	-0.0379673	-0.17978	0.65685	0.999763	no
ENSMUSG00000006378.13	ENSMUSG00000006378.13	Gcat	chr15:79030873-79043558	Midbrain__WT	Midbrain__KO	OK	11.2939	11.2803	-0.00173367	-0.0067975	0.98655	0.999763	no
ENSMUSG00000006386.15	ENSMUSG00000006386.15	Tek	chr4:94739288-94874976	Midbrain__WT	Midbrain__KO	OK	4.89832	5.17928	0.0804644	0.276939	0.4589	0.999763	no
ENSMUSG00000006389.12	ENSMUSG00000006389.12	Mpl	chr4:118442414-118457513	Midbrain__WT	Midbrain__KO	OK	0.336775	0.454551	0.432656	0.676815	0.0823	0.999763	no
ENSMUSG00000006390.15	ENSMUSG00000006390.15	Elovl1	chr4:118428092-118437352	Midbrain__WT	Midbrain__KO	OK	14.7221	14.8922	0.0165737	0.0207826	0.955	0.999763	no
ENSMUSG00000006392.16	ENSMUSG00000006392.16	Med8	chr4:118409336-118415782	Midbrain__WT	Midbrain__KO	OK	63.9073	64.036	0.0029038	0.0124564	0.9754	0.999763	no
ENSMUSG00000006398.15	ENSMUSG00000006398.15	Cdc20	chr4:118428092-118437352	Midbrain__WT	Midbrain__KO	OK	93.316	95.0389	0.0263928	0.11995	0.76645	0.999763	no
ENSMUSG00000006403.12	ENSMUSG00000006403.12	Adamts4	chr1:171234852-171260637	Midbrain__WT	Midbrain__KO	OK	2.74051	2.8214	0.0419701	0.0496522	0.9008	0.999763	no
ENSMUSG00000006411.12	ENSMUSG00000006411.12	Pvrl4	chr1:171370098-171388598	Midbrain__WT	Midbrain__KO	OK	0.456771	0.404494	-0.175351	-0.302152	0.44855	0.999763	no
ENSMUSG00000006412.10	ENSMUSG00000006412.10	Pfdn2	chr1:171345669-171360798	Midbrain__WT	Midbrain__KO	OK	98.7884	96.7264	-0.0304318	-0.102636	0.8027	0.999763	no
ENSMUSG00000006418.17	ENSMUSG00000006418.17	Rnf114	chr2:167481132-167516173	Midbrain__WT	Midbrain__KO	OK	50.7761	47.6889	-0.0904969	-0.363487	0.3746	0.999763	no
ENSMUSG00000006423.15	ENSMUSG00000006423.15	C330007P06Rik	chrX:36823736-36884222	Midbrain__WT	Midbrain__KO	OK	15.5282	14.7848	-0.070781	-0.242177	0.53185	0.999763	no
ENSMUSG00000006435.15	ENSMUSG00000006435.15	Neurl1a	chr19:47178819-47259440	Midbrain__WT	Midbrain__KO	OK	1.77948	2.01204	0.177206	0.506015	0.2124	0.999763	no
ENSMUSG00000006442.10	ENSMUSG00000006442.10	Srm	chr4:148591502-148594993	Midbrain__WT	Midbrain__KO	OK	41.1325	41.4094	0.00968226	0.0416326	0.91685	0.999763	no
ENSMUSG00000006445.3	ENSMUSG00000006445.3	Epha2	chr4:141301239-141329384	Midbrain__WT	Midbrain__KO	OK	5.02873	5.13649	0.0305879	0.104246	0.789	0.999763	no
ENSMUSG00000006456.10	ENSMUSG00000006456.10	Rbm14	chr19:4784292-4811634	Midbrain__WT	Midbrain__KO	OK	33.613	35.1192	0.063242	0.23616	0.55765	0.999763	no
ENSMUSG00000006457.3	ENSMUSG00000006457.3	Actn3	chr19:4861222-4877909	Midbrain__WT	Midbrain__KO	OK	0.599565	0.535646	-0.162635	-0.262434	0.52365	0.999763	no
ENSMUSG00000006462.6	ENSMUSG00000006462.6	A530013C23Rik	chr2:167691176-167729172	Midbrain__WT	Midbrain__KO	NOTEST	0	0	0	0	1	1	no
ENSMUSG00000006463.13	ENSMUSG00000006463.13	Zdhhc24	chr19:4878667-4885397	Midbrain__WT	Midbrain__KO	OK	8.43931	7.98363	-0.0800807	-0.266439	0.5098	0.999763	no
ENSMUSG00000006464.8	ENSMUSG00000006464.8	Bbs1	chr19:4886897-4906627	Midbrain__WT	Midbrain__KO	OK	8.37969	8.22009	-0.0277432	-0.124004	0.7597	0.999763	no
ENSMUSG00000006469.13	ENSMUSG00000006469.13	Slc34a3	chr2:25228897-25234364	Midbrain__WT	Midbrain__KO	NOTEST	0	0.00286311	inf	0	1	1	no
ENSMUSG00000006471.17	ENSMUSG00000006471.17	Ndor1	chr2:25244820-25255416	Midbrain__WT	Midbrain__KO	OK	12.1297	13.7142	0.177125	0.558996	0.16605	0.999763	no
ENSMUSG00000006476.19	ENSMUSG00000006476.19	Nsmf	chr2:25054354-25062881	Midbrain__WT	Midbrain__KO	OK	19.1121	19.8954	0.0579525	0.242605	0.532	0.999763	no
ENSMUSG00000006488.16	ENSMUSG00000006488.16	Prl7a1	chr13:27633379-27642474	Midbrain__WT	Midbrain__KO	NOTEST	0.00400091	0.00785581	0.973431	0	1	1	no
ENSMUSG00000006490.2	ENSMUSG00000006490.2	Prl8a9	chr13:27558008-27564604	Midbrain__WT	Midbrain__KO	NOTEST	0	0	0	0	1	1	no
ENSMUSG00000006494.11	ENSMUSG00000006494.11	Pdk1	chr2:71873223-71903858	Midbrain__WT	Midbrain__KO	OK	11.1262	11.8451	0.0903236	0.261729	0.51145	0.999763	no
ENSMUSG00000006498.16	ENSMUSG00000006498.16	Ptbp1	chr10:79851380-79883174	Midbrain__WT	Midbrain__KO	OK	168.163	168.429	0.00227346	0.00563049	0.9889	0.999763	no
ENSMUSG00000006517.4	ENSMUSG00000006517.4	Mvd	chr8:119910359-124345724	Midbrain__WT	Midbrain__KO	OK	24.327	23.4037	-0.0558221	-0.00944501	0.95355	0.999763	no
ENSMUSG00000006519.10	ENSMUSG00000006519.10	Cyba	chr8:119910359-124345724	Midbrain__WT	Midbrain__KO	OK	15.274	16.6106	0.121025	0.0101482	0.88895	0.999763	no
ENSMUSG00000006522.15	ENSMUSG00000006522.15	Itih3	chr14:30908572-30923760	Midbrain__WT	Midbrain__KO	NOTEST	0.194967	0.2252	0.20798	0	1	1	no
ENSMUSG00000006526.11	ENSMUSG00000006526.11	Tmem110	chr14:30825589-30876986	Midbrain__WT	Midbrain__KO	OK	8.09839	8.00026	-0.0175885	-0.0513299	0.8994	0.999763	no
ENSMUSG00000006527.14	ENSMUSG00000006527.14	Sfmbt1	chr14:30714848-30822713	Midbrain__WT	Midbrain__KO	OK	11.9848	11.5403	-0.0545325	-0.217341	0.59245	0.999763	no
ENSMUSG00000006529.14	ENSMUSG00000006529.14	Itih1	chr14:30929179-30943289	Midbrain__WT	Midbrain__KO	NOTEST	0.00191619	0.00112112	-0.773299	0	1	1	no
ENSMUSG00000006538.10	ENSMUSG00000006538.10	Ihh	chr1:74945314-74951672	Midbrain__WT	Midbrain__KO	NOTEST	0.0911863	0.093589	0.037523	0	1	1	no
ENSMUSG00000006542.13	ENSMUSG00000006542.13	Prkag3	chr1:74738921-74749221	Midbrain__WT	Midbrain__KO	NOTEST	0.0188976	0.0248278	0.393755	0	1	1	no
ENSMUSG00000006546.3	ENSMUSG00000006546.3	Cryba2	chr1:74889933-74893143	Midbrain__WT	Midbrain__KO	NOTEST	0.0627719	0.0056567	-3.47208	0	1	1	no
ENSMUSG00000006567.11	ENSMUSG00000006567.11	Atp7b	chr8:21992784-22060305	Midbrain__WT	Midbrain__KO	OK	1.60235	1.77238	0.145498	0.461683	0.2565	0.999763	no
ENSMUSG00000006570.3	ENSMUSG00000006570.3	Defb2	chr8:21839925-21843482	Midbrain__WT	Midbrain__KO	NOTEST	0	0	0	0	1	1	no
ENSMUSG00000006574.15	ENSMUSG00000006574.15	Slc4a1	chr11:102348823-102366203	Midbrain__WT	Midbrain__KO	OK	25.7142	31.5395	0.294597	1.27533	0.0015	0.367985	no
ENSMUSG00000006575.14	ENSMUSG00000006575.14	Rundc3a	chr11:102393402-102402555	Midbrain__WT	Midbrain__KO	OK	59.386	59.0707	-0.00768189	-0.0249788	0.94925	0.999763	no
ENSMUSG00000006576.16	ENSMUSG00000006576.16	Slc4a3	chr1:75546265-75562172	Midbrain__WT	Midbrain__KO	OK	5.73775	6.2638	0.126553	0.281698	0.32025	0.999763	no
ENSMUSG00000006585.2	ENSMUSG00000006585.2	Cdt1	chr8:119910359-124345724	Midbrain__WT	Midbrain__KO	OK	23.2959	24.7043	0.0846857	0.0161623	0.9341	0.999763	no
ENSMUSG00000006586.15	ENSMUSG00000006586.15	Runx1t1	chr4:13743435-13893649	Midbrain__WT	Midbrain__KO	OK	13.5784	13.5528	-0.00271636	-0.0105358	0.98045	0.999763	no
ENSMUSG00000006587.5	ENSMUSG00000006587.5	Snai3	chr8:119910359-124345724	Midbrain__WT	Midbrain__KO	NOTEST	0.00845212	0.0021929	-1.94647	0	1	1	no
ENSMUSG00000006589.7	ENSMUSG00000006589.7	Aprt	chr8:119910359-124345724	Midbrain__WT	Midbrain__KO	OK	78.2508	73.2656	-0.0949693	-0.0189881	0.92775	0.999763	no
ENSMUSG00000006599.13	ENSMUSG00000006599.13	Gtf2h1	chr7:46796102-46823800	Midbrain__WT	Midbrain__KO	OK	23.2524	22.5099	-0.0468237	-0.175113	0.66625	0.999763	no
ENSMUSG00000006611.14	ENSMUSG00000006611.14	Hfe	chr13:23702033-23710854	Midbrain__WT	Midbrain__KO	OK	1.38666	1.45159	0.0660296	0.126835	0.74785	0.999763	no
ENSMUSG00000006638.14	ENSMUSG00000006638.14	Abhd1	chr5:30950065-30960361	Midbrain__WT	Midbrain__KO	OK	0.477218	0.330353	-0.53064	-0.147838	0.4586	0.999763	no
ENSMUSG00000006641.12	ENSMUSG00000006641.12	Slc5a6	chr5:31036035-31054623	Midbrain__WT	Midbrain__KO	OK	5.24757	5.47178	0.060359	0.116703	0.77415	0.999763	no
ENSMUSG00000006642.3	ENSMUSG00000006642.3	Tcf23	chr5:30968661-30977018	Midbrain__WT	Midbrain__KO	NOTEST	0.00452953	0.00600496	0.406793	0	1	1	no
ENSMUSG00000006649.17	ENSMUSG00000006649.17	Nphs1	chr7:30458314-30487223	Midbrain__WT	Midbrain__KO	NOTEST	0.0695481	0.0525766	-0.403589	0	1	1	no
ENSMUSG00000006651.8	ENSMUSG00000006651.8	Aplp1	chr7:30434981-30445535	Midbrain__WT	Midbrain__KO	OK	73.7282	71.7013	-0.0402162	-0.191549	0.6338	0.999763	no
ENSMUSG00000006673.14	ENSMUSG00000006673.14	Qrich1	chr9:108516805-108560163	Midbrain__WT	Midbrain__KO	OK	61.3633	61.8873	0.012268	0.0471595	0.89915	0.999763	no
ENSMUSG00000006675.10	ENSMUSG00000006675.10	P4htm	chr9:108578861-108597667	Midbrain__WT	Midbrain__KO	OK	3.35757	3.9006	0.216278	0.573627	0.14695	0.999763	no
ENSMUSG00000006676.16	ENSMUSG00000006676.16	Usp19	chr9:108490601-108502337	Midbrain__WT	Midbrain__KO	OK	43.8549	45.4703	0.0521861	0.204559	0.572	0.999763	no
ENSMUSG00000006678.6	ENSMUSG00000006678.6	Pola1	chrX:93304766-93632155	Midbrain__WT	Midbrain__KO	OK	17.7406	17.2842	-0.0376044	-0.170197	0.65985	0.999763	no
ENSMUSG00000006699.17	ENSMUSG00000006699.17	Cdc42	chr4:137319695-137357720	Midbrain__WT	Midbrain__KO	OK	215.773	207.836	-0.0540664	-0.236244	0.55235	0.999763	no
ENSMUSG00000006705.12	ENSMUSG00000006705.12	Pknox1	chr17:31564748-31607684	Midbrain__WT	Midbrain__KO	OK	7.51356	7.60742	0.0179098	0.0729152	0.8572	0.999763	no
ENSMUSG00000006711.15	ENSMUSG00000006711.15	D130043K22Rik	chr13:24845134-24901270	Midbrain__WT	Midbrain__KO	OK	0.658034	0.672094	0.0305024	0.0430987	0.88955	0.999763	no
ENSMUSG00000006715.11	ENSMUSG00000006715.11	Gmnn	chr13:24751844-24761923	Midbrain__WT	Midbrain__KO	OK	63.9645	63.3556	-0.0137983	-0.0618749	0.874	0.999763	no
ENSMUSG00000006717.6	ENSMUSG00000006717.6	Acot13	chr13:24817947-24831517	Midbrain__WT	Midbrain__KO	OK	21.1712	19.7239	-0.102162	-0.336086	0.40415	0.999763	no
ENSMUSG00000006720.16	ENSMUSG00000006720.16	Zfp184	chr13:21940373-21960779	Midbrain__WT	Midbrain__KO	OK	13.8647	12.7758	-0.118003	-0.380159	0.3495	0.999763	no
ENSMUSG00000006724.12	ENSMUSG00000006724.12	Cyp27b1	chr10:127048249-127052969	Midbrain__WT	Midbrain__KO	NOTEST	0.112478	0.113282	0.0102836	0	1	1	no
ENSMUSG00000006728.12	ENSMUSG00000006728.12	Cdk4	chr10:127063533-127070261	Midbrain__WT	Midbrain__KO	OK	733.526	693.509	-0.0809342	-0.253368	0.5345	0.999763	no
ENSMUSG00000006731.9	ENSMUSG00000006731.9	B4galnt1	chr10:127165155-127172340	Midbrain__WT	Midbrain__KO	OK	3.48051	3.62643	0.0592532	0.178293	0.66155	0.999763	no
ENSMUSG00000006732.14	ENSMUSG00000006732.14	Mettl1	chr10:127031003-127046365	Midbrain__WT	Midbrain__KO	OK	12.1347	12.6038	0.0547288	0.198125	0.62795	0.999763	no
ENSMUSG00000006736.8	ENSMUSG00000006736.8	Tspan31	chr10:127063533-127070261	Midbrain__WT	Midbrain__KO	OK	67.325	66.5215	-0.0173203	-0.0209991	0.9596	0.999763	no
ENSMUSG00000006740.13	ENSMUSG00000006740.13	Kif5b	chr18:6201001-6242174	Midbrain__WT	Midbrain__KO	OK	41.1562	41.6993	0.0189142	0.0843697	0.8302	0.999763	no
ENSMUSG00000006763.13	ENSMUSG00000006763.13	Saal1	chr7:46686107-46710651	Midbrain__WT	Midbrain__KO	OK	10.1778	10.1627	-0.00213929	-0.00961011	0.98115	0.999763	no
ENSMUSG00000006764.8	ENSMUSG00000006764.8	Tph2	chr10:115078640-115185022	Midbrain__WT	Midbrain__KO	NOTEST	0.108804	0.0295825	-1.87891	0	1	1	no
ENSMUSG00000006777.7	ENSMUSG00000006777.7	Krt23	chr11:99477973-99493137	Midbrain__WT	Midbrain__KO	NOTEST	0.0115189	0.013036	0.178498	0	1	1	no
ENSMUSG00000006782.16	ENSMUSG00000006782.16	Cnp	chr11:100574903-100704271	Midbrain__WT	Midbrain__KO	OK	7.7364	7.4049	-0.063183	-0.0584658	0.88245	0.999763	no
ENSMUSG00000006784.14	ENSMUSG00000006784.14	Ttc25	chr11:100545606-100572568	Midbrain__WT	Midbrain__KO	OK	0.87103	0.819303	-0.0883256	-0.177727	0.66105	0.999763	no
ENSMUSG00000006800.13	ENSMUSG00000006800.13	Sulf2	chr2:165992635-166155663	Midbrain__WT	Midbrain__KO	OK	48.5837	50.6382	0.0597547	0.211751	0.5871	0.999763	no
ENSMUSG00000006818.4	ENSMUSG00000006818.4	Sod2	chr17:13007838-13018119	Midbrain__WT	Midbrain__KO	OK	15.5372	14.6434	-0.0854752	-0.391394	0.32745	0.999763	no
ENSMUSG00000006850.7	ENSMUSG00000006850.7	Tmco6	chr18:36735067-36744557	Midbrain__WT	Midbrain__KO	OK	10.7541	10.3029	-0.0618354	-0.123989	0.76105	0.999763	no
ENSMUSG00000006906.10	ENSMUSG00000006906.10	Stambp	chr6:83543216-83588123	Midbrain__WT	Midbrain__KO	OK	8.53991	7.88834	-0.114499	-0.423076	0.305	0.999763	no
ENSMUSG00000006920.14	ENSMUSG00000006920.14	Ezh1	chr11:101191114-101226463	Midbrain__WT	Midbrain__KO	OK	5.87016	6.30073	0.102117	0.270795	0.4779	0.999763	no
ENSMUSG00000006930.15	ENSMUSG00000006930.15	Hap1	chr11:100347326-100356128	Midbrain__WT	Midbrain__KO	OK	24.4219	24.6505	0.0134404	0.0543412	0.89215	0.999763	no
ENSMUSG00000006931.15	ENSMUSG00000006931.15	P3h4	chr11:100408455-100414836	Midbrain__WT	Midbrain__KO	OK	7.46848	7.15292	-0.0622822	-0.161312	0.62515	0.999763	no
ENSMUSG00000006932.16	ENSMUSG00000006932.16	Ctnnb1	chr9:120924454-121277197	Midbrain__WT	Midbrain__KO	OK	610.626	588.892	-0.0522855	-0.127464	0.7082	0.999763	no
ENSMUSG00000006941.4	ENSMUSG00000006941.4	Eif1b	chr9:120492605-120495327	Midbrain__WT	Midbrain__KO	OK	106.714	107.498	0.0105607	0.0497857	0.89865	0.999763	no
ENSMUSG00000006948.7	ENSMUSG00000006948.7	Klk4	chr7:43881159-43885804	Midbrain__WT	Midbrain__KO	NOTEST	0.00835665	0.00568226	-0.55646	0	1	1	no
ENSMUSG00000006958.13	ENSMUSG00000006958.13	Chrd	chr16:20725157-20742384	Midbrain__WT	Midbrain__KO	OK	2.22574	2.63529	0.243678	0.70307	0.08585	0.999763	no
ENSMUSG00000006998.15	ENSMUSG00000006998.15	Psmd2	chr16:20651651-20663414	Midbrain__WT	Midbrain__KO	OK	170.077	162.921	-0.0620128	-0.260799	0.5005	0.999763	no
ENSMUSG00000007021.4	ENSMUSG00000007021.4	Syngr3	chr17:24685091-24689955	Midbrain__WT	Midbrain__KO	OK	3.69717	3.82058	0.0473722	0.129563	0.73975	0.999763	no
ENSMUSG00000007029.16	ENSMUSG00000007029.16	Vars	chr17:35000986-35016322	Midbrain__WT	Midbrain__KO	OK	47.6387	52.2827	0.134199	0.560574	0.15485	0.999763	no
ENSMUSG00000007030.8	ENSMUSG00000007030.8	Vwa7	chr17:35016578-35028016	Midbrain__WT	Midbrain__KO	NOTEST	0.165898	0.178282	0.10386	0	1	1	no
ENSMUSG00000007033.4	ENSMUSG00000007033.4	Hspa1l	chr17:34972702-34981788	Midbrain__WT	Midbrain__KO	OK	0.496593	0.581234	0.227054	0.266509	0.51565	0.999763	no
ENSMUSG00000007034.15	ENSMUSG00000007034.15	Slc44a4	chr17:34914469-34930436	Midbrain__WT	Midbrain__KO	NOTEST	0.0117592	0.0103613	-0.182593	0	1	1	no
ENSMUSG00000007035.15	ENSMUSG00000007035.15	Msh5	chr17:35028604-35046726	Midbrain__WT	Midbrain__KO	OK	1.4135	1.58001	0.160659	0.220891	0.58685	0.999763	no
ENSMUSG00000007036.15	ENSMUSG00000007036.15	Abhd16a	chr17:35089290-35102987	Midbrain__WT	Midbrain__KO	OK	14.6102	14.7624	0.0149462	0.0604582	0.8799	0.999763	no
ENSMUSG00000007038.5	ENSMUSG00000007038.5	Neu1	chr17:34931252-34935921	Midbrain__WT	Midbrain__KO	OK	5.80811	5.80494	-0.000788259	-0.00274112	0.99515	0.999763	no
ENSMUSG00000007039.12	ENSMUSG00000007039.12	Ddah2	chr17:35059034-35062095	Midbrain__WT	Midbrain__KO	OK	244.51	246.883	0.0139338	0.0642404	0.86975	0.999763	no
ENSMUSG00000007041.9	ENSMUSG00000007041.9	Clic1	chr17:35049965-35058749	Midbrain__WT	Midbrain__KO	OK	89.5944	86.4175	-0.0520852	-0.249094	0.536	0.999763	no
ENSMUSG00000007050.17	ENSMUSG00000007050.17	Lsm2	chr17:34981879-34985891	Midbrain__WT	Midbrain__KO	OK	58.3641	61.0386	0.0646403	0.246896	0.5427	0.999763	no
ENSMUSG00000007080.14	ENSMUSG00000007080.14	Pole	chr5:110286305-110337474	Midbrain__WT	Midbrain__KO	OK	20.8414	21.4533	0.0417426	0.153613	0.6803	0.999763	no
ENSMUSG00000007097.14	ENSMUSG00000007097.14	Atp1a2	chr1:172261640-172319841	Midbrain__WT	Midbrain__KO	OK	6.51765	6.94066	0.0907207	0.209877	0.59925	0.999763	no
ENSMUSG00000007107.6	ENSMUSG00000007107.6	Atp1a4	chr1:172223512-172258414	Midbrain__WT	Midbrain__KO	NOTEST	0.0234868	0.0120317	-0.965017	0	1	1	no
ENSMUSG00000007122.11	ENSMUSG00000007122.11	Casq1	chr1:172209893-172219868	Midbrain__WT	Midbrain__KO	OK	0.561915	0.731122	0.379762	0.612492	0.11545	0.999763	no
ENSMUSG00000007207.10	ENSMUSG00000007207.10	Stx1a	chr5:135023481-135051100	Midbrain__WT	Midbrain__KO	OK	10.4864	10.4801	-0.000865967	-0.00256321	0.99525	0.999763	no
ENSMUSG00000007209.4	ENSMUSG00000007209.4	Ceacam9	chr7:16721928-16726132	Midbrain__WT	Midbrain__KO	NOTEST	0.00821499	0	-inf	0	1	1	no
ENSMUSG00000007216.6	ENSMUSG00000007216.6	Zfp775	chr6:48589444-48623227	Midbrain__WT	Midbrain__KO	OK	4.63346	4.61449	-0.00592095	-0.00884953	0.9828	0.999763	no
ENSMUSG00000007279.14	ENSMUSG00000007279.14	Scube2	chr7:109798675-109865679	Midbrain__WT	Midbrain__KO	OK	2.28003	2.48098	0.121853	0.344551	0.3772	0.999763	no
ENSMUSG00000007338.9	ENSMUSG00000007338.9	Mrpl49	chr19:6046575-6057751	Midbrain__WT	Midbrain__KO	OK	37.1489	33.5945	-0.145092	-0.410748	0.3046	0.999763	no
ENSMUSG00000007379.15	ENSMUSG00000007379.15	Dennd2c	chr3:103102603-103169769	Midbrain__WT	Midbrain__KO	OK	1.22752	1.27079	0.0499805	0.131692	0.7476	0.999763	no
ENSMUSG00000007411.15	ENSMUSG00000007411.15	Mark3	chr12:111574509-111656227	Midbrain__WT	Midbrain__KO	OK	40.5511	41.9167	0.0477821	0.228242	0.5833	0.999763	no
ENSMUSG00000007415.15	ENSMUSG00000007415.15	Gatad1	chr5:3571672-3680325	Midbrain__WT	Midbrain__KO	OK	77.3242	77.7399	0.00773516	0.024742	0.9512	0.999763	no
ENSMUSG00000007440.10	ENSMUSG00000007440.10	Pcdha11	chr18:36930183-37841873	Midbrain__WT	Midbrain__KO	OK	0.28113	0.215696	-0.382236	-0.0913639	0.7527	0.999763	no
ENSMUSG00000007457.3	ENSMUSG00000007457.3	2310003L06Rik	chr5:87908578-88008534	Midbrain__WT	Midbrain__KO	NOTEST	0	0	0	0	1	1	no
ENSMUSG00000007458.14	ENSMUSG00000007458.14	M6pr	chr6:122308719-122317680	Midbrain__WT	Midbrain__KO	OK	36.2082	36.1135	-0.00377969	-0.0179308	0.96625	0.999763	no
ENSMUSG00000007476.18	ENSMUSG00000007476.18	Lrrc8a	chr2:30236794-30263790	Midbrain__WT	Midbrain__KO	OK	10.569	11.2637	0.0918333	0.410504	0.3102	0.999763	no
ENSMUSG00000007480.3	ENSMUSG00000007480.3	Mc5r	chr18:68337602-68339711	Midbrain__WT	Midbrain__KO	NOTEST	0.122651	0.118124	-0.0542571	0	1	1	no
ENSMUSG00000007564.14	ENSMUSG00000007564.14	Ppp2r1a	chr17:20945310-20965916	Midbrain__WT	Midbrain__KO	OK	179	178.222	-0.00628364	-0.0272869	0.9466	0.999763	no
ENSMUSG00000007570.15	ENSMUSG00000007570.15	Fance	chr17:28313529-28326568	Midbrain__WT	Midbrain__KO	OK	20.4482	19.3419	-0.0802386	-0.220981	0.58755	0.999763	no
ENSMUSG00000007589.8	ENSMUSG00000007589.8	Tinf2	chr14:55679082-55681817	Midbrain__WT	Midbrain__KO	OK	23.9286	23.6846	-0.0147854	-0.0643245	0.8723	0.999763	no
ENSMUSG00000007591.14	ENSMUSG00000007591.14	Tssk4	chr14:55650181-55652539	Midbrain__WT	Midbrain__KO	OK	0.583381	0.761376	0.38417	0.66119	0.0985	0.999763	no
ENSMUSG00000007594.9	ENSMUSG00000007594.9	Hapln4	chr8:70083528-70090862	Midbrain__WT	Midbrain__KO	NOTEST	0.0891819	0.10861	0.284337	0	1	1	no
ENSMUSG00000007603.8	ENSMUSG00000007603.8	Dus3l	chr17:56764750-56770092	Midbrain__WT	Midbrain__KO	OK	16.419	17.6226	0.102055	0.440785	0.26945	0.999763	no
ENSMUSG00000007610.15	ENSMUSG00000007610.15	Gtpbp3	chr8:71488102-71493400	Midbrain__WT	Midbrain__KO	OK	7.56576	7.52317	-0.00814417	-0.0314002	0.94125	0.999763	no
ENSMUSG00000007613.15	ENSMUSG00000007613.15	Tgfbr1	chr4:47353221-47414931	Midbrain__WT	Midbrain__KO	OK	63.853	64.9101	0.023688	0.103449	0.79955	0.999763	no
ENSMUSG00000007617.17	ENSMUSG00000007617.17	Homer1	chr13:93303756-93404129	Midbrain__WT	Midbrain__KO	OK	13.7416	13.9709	0.0238744	0.100201	0.80025	0.999763	no
ENSMUSG00000007646.13	ENSMUSG00000007646.13	Rad51c	chr11:87376644-87404954	Midbrain__WT	Midbrain__KO	OK	5.765	5.31586	-0.117018	-0.347727	0.38675	0.999763	no
ENSMUSG00000007653.12	ENSMUSG00000007653.12	Gabrb2	chr11:42419756-42629028	Midbrain__WT	Midbrain__KO	OK	5.71193	5.51521	-0.0505621	-0.160222	0.67825	0.999763	no
ENSMUSG00000007655.16	ENSMUSG00000007655.16	Cav1	chr6:17197750-17385604	Midbrain__WT	Midbrain__KO	OK	4.59914	4.41248	-0.0597726	-0.111258	0.72655	0.999763	no
ENSMUSG00000007656.13	ENSMUSG00000007656.13	Arpp19	chr9:75037613-75060313	Midbrain__WT	Midbrain__KO	OK	118.956	114.737	-0.0520907	-0.130616	0.74575	0.999763	no
ENSMUSG00000007659.18	ENSMUSG00000007659.18	Bcl2l1	chr2:152780667-152831728	Midbrain__WT	Midbrain__KO	OK	45.1648	43.8061	-0.0440665	-0.174877	0.6471	0.999763	no
ENSMUSG00000007670.9	ENSMUSG00000007670.9	Khsrp	chr17:57021057-57031507	Midbrain__WT	Midbrain__KO	OK	59.5541	65.5642	0.138707	0.644966	0.1109	0.999763	no
ENSMUSG00000007682.5	ENSMUSG00000007682.5	Dio2	chr12:90724553-90750693	Midbrain__WT	Midbrain__KO	OK	0.767293	0.642069	-0.257048	-0.622226	0.13	0.999763	no
ENSMUSG00000007721.5	ENSMUSG00000007721.5	Ccdc124	chr8:70868226-70873490	Midbrain__WT	Midbrain__KO	OK	84.6666	78.9779	-0.100344	-0.462836	0.24985	0.999763	no
ENSMUSG00000007739.10	ENSMUSG00000007739.10	Cct4	chr11:22990518-23003780	Midbrain__WT	Midbrain__KO	OK	188.568	179.348	-0.0723233	-0.306507	0.44755	0.999763	no
ENSMUSG00000007777.9	ENSMUSG00000007777.9	0610009B22Rik	chr11:51685385-51688874	Midbrain__WT	Midbrain__KO	OK	23.0942	21.9899	-0.0706943	-0.250791	0.5411	0.999763	no
ENSMUSG00000007783.9	ENSMUSG00000007783.9	Cpt1c	chr7:44959372-44974851	Midbrain__WT	Midbrain__KO	OK	8.02135	8.64186	0.107497	0.420433	0.3045	0.999763	no
ENSMUSG00000007805.4	ENSMUSG00000007805.4	Twist2	chr1:91798527-91848028	Midbrain__WT	Midbrain__KO	OK	2.90556	2.94488	0.0193918	0.0439662	0.91435	0.999763	no
ENSMUSG00000007812.16	ENSMUSG00000007812.16	Zfp655	chr5:145231714-145247302	Midbrain__WT	Midbrain__KO	OK	13.409	12.9558	-0.0496004	-0.145153	0.715	0.999763	no
ENSMUSG00000007815.13	ENSMUSG00000007815.13	Rhoa	chr9:108302957-108338273	Midbrain__WT	Midbrain__KO	OK	132.296	126.524	-0.0643574	-0.239193	0.5599	0.999763	no
ENSMUSG00000007817.14	ENSMUSG00000007817.14	Zmiz1	chr14:25455736-25666743	Midbrain__WT	Midbrain__KO	OK	56.6917	60.6769	0.09801	0.284181	0.3093	0.999763	no
ENSMUSG00000007827.10	ENSMUSG00000007827.10	Ankrd26	chr6:118501307-118562226	Midbrain__WT	Midbrain__KO	OK	9.10054	8.82287	-0.0447038	-0.206092	0.6068	0.999763	no
ENSMUSG00000007833.14	ENSMUSG00000007833.14	Aldh16a1	chr7:45141841-45160064	Midbrain__WT	Midbrain__KO	OK	12.3001	12.7036	0.0465591	0.136076	0.7401	0.999763	no
ENSMUSG00000007836.6	ENSMUSG00000007836.6	Hnrnpa0	chr13:58125878-58128556	Midbrain__WT	Midbrain__KO	OK	187.245	197.728	0.0785864	0.332432	0.4114	0.999763	no
ENSMUSG00000007837.10	ENSMUSG00000007837.10	Prrg2	chr7:45053612-45061652	Midbrain__WT	Midbrain__KO	OK	5.56673	5.42433	-0.037385	-0.103802	0.79795	0.999763	no
ENSMUSG00000007850.16	ENSMUSG00000007850.16	Hnrnph1	chr11:50376989-50386528	Midbrain__WT	Midbrain__KO	OK	744.102	735.879	-0.016031	-0.0425394	0.91555	0.999763	no
ENSMUSG00000007867.8	ENSMUSG00000007867.8	Ift43	chr12:86082560-86162458	Midbrain__WT	Midbrain__KO	OK	25.4895	24.4545	-0.0598035	-0.214406	0.59735	0.999763	no
ENSMUSG00000007872.3	ENSMUSG00000007872.3	Id3	chr4:136143496-136145755	Midbrain__WT	Midbrain__KO	OK	123.329	120.731	-0.0307236	-0.143914	0.71375	0.999763	no
ENSMUSG00000007877.2	ENSMUSG00000007877.2	Tcap	chr11:98383810-98384953	Midbrain__WT	Midbrain__KO	NOTEST	0.232631	0.168407	-0.466086	0	1	1	no
ENSMUSG00000007880.16	ENSMUSG00000007880.16	Arid1a	chr4:133679007-133756769	Midbrain__WT	Midbrain__KO	OK	50.5911	56.0587	0.148055	0.638296	0.11315	0.999763	no
ENSMUSG00000007888.15	ENSMUSG00000007888.15	Crlf1	chr8:70493157-70504081	Midbrain__WT	Midbrain__KO	NOTEST	0.130468	0.223576	0.777061	0	1	1	no
ENSMUSG00000007891.15	ENSMUSG00000007891.15	Ctsd	chr7:142325836-142388038	Midbrain__WT	Midbrain__KO	OK	71.564	69.8802	-0.0343512	-0.162137	0.69095	0.999763	no
ENSMUSG00000007892.7	ENSMUSG00000007892.7	Rplp1	chr9:61913283-61914538	Midbrain__WT	Midbrain__KO	OK	2197.1	2111.14	-0.0575809	-0.225719	0.57625	0.999763	no
ENSMUSG00000007907.4	ENSMUSG00000007907.4	Cabs1	chr5:87908578-88008534	Midbrain__WT	Midbrain__KO	NOTEST	0	0	0	0	1	1	no
ENSMUSG00000007908.14	ENSMUSG00000007908.14	Hmgcll1	chr9:75775363-76136350	Midbrain__WT	Midbrain__KO	OK	5.22121	4.65619	-0.165236	-0.426305	0.2956	0.999763	no
ENSMUSG00000007944.8	ENSMUSG00000007944.8	Ttc9b	chr7:27653914-27674598	Midbrain__WT	Midbrain__KO	OK	1.9567	2.08527	0.0918099	0.110131	0.79415	0.999763	no
ENSMUSG00000007946.10	ENSMUSG00000007946.10	Phox2a	chr7:101818312-101838076	Midbrain__WT	Midbrain__KO	OK	0.67634	0.617012	-0.132448	-0.0561605	0.94455	0.999763	no
ENSMUSG00000007950.8	ENSMUSG00000007950.8	Abhd8	chr8:71456699-71463657	Midbrain__WT	Midbrain__KO	OK	27.5744	27.7388	0.00857503	0.0387517	0.9253	0.999763	no
ENSMUSG00000007987.12	ENSMUSG00000007987.12	Ift22	chr5:136908149-136915404	Midbrain__WT	Midbrain__KO	OK	44.482	43.371	-0.0364914	-0.1143	0.7728	0.999763	no
ENSMUSG00000007989.6	ENSMUSG00000007989.6	Fzd3	chr14:65201025-65262463	Midbrain__WT	Midbrain__KO	OK	33.0384	34.3763	0.0572692	0.274805	0.4922	0.999763	no
ENSMUSG00000008028.15	ENSMUSG00000008028.15	1700008O03Rik	chr7:44310252-44400187	Midbrain__WT	Midbrain__KO	OK	0.900941	0.871581	-0.047799	-0.0218514	0.9512	0.999763	no
ENSMUSG00000008035.12	ENSMUSG00000008035.12	Mid1ip1	chrX:10707175-10719690	Midbrain__WT	Midbrain__KO	OK	15.2129	14.3698	-0.0822581	-0.198272	0.62355	0.999763	no
ENSMUSG00000008036.11	ENSMUSG00000008036.11	Ap2s1	chr7:16738409-16749294	Midbrain__WT	Midbrain__KO	OK	137.418	128.992	-0.0912935	-0.433117	0.28165	0.999763	no
ENSMUSG00000008090.14	ENSMUSG00000008090.14	Fgfrl1	chr5:108692381-108706924	Midbrain__WT	Midbrain__KO	OK	10.5578	10.894	0.0452269	0.175587	0.65585	0.999763	no
ENSMUSG00000008129.14	ENSMUSG00000008129.14	4930432K21Rik	chr8:84148024-84172590	Midbrain__WT	Midbrain__KO	OK	1.00444	1.00566	0.00175127	0.00303244	0.9934	0.999763	no
ENSMUSG00000008136.14	ENSMUSG00000008136.14	Fhl2	chr1:43123073-43196984	Midbrain__WT	Midbrain__KO	OK	2.51005	2.61247	0.0576978	0.132893	0.7344	0.999763	no
ENSMUSG00000008140.17	ENSMUSG00000008140.17	Emc10	chr7:44489936-44496529	Midbrain__WT	Midbrain__KO	OK	54.1344	54.348	0.00568187	0.0266296	0.9519	0.999763	no
ENSMUSG00000008153.11	ENSMUSG00000008153.11	Clstn3	chr6:124430758-124464794	Midbrain__WT	Midbrain__KO	OK	8.58891	8.42414	-0.027946	-0.112546	0.77045	0.999763	no
ENSMUSG00000008167.14	ENSMUSG00000008167.14	Fbxw9	chr8:85036914-85067121	Midbrain__WT	Midbrain__KO	OK	10.8852	10.4179	-0.0632949	-0.0895318	0.8308	0.999763	no
ENSMUSG00000008193.13	ENSMUSG00000008193.13	Spib	chr7:44525992-44532071	Midbrain__WT	Midbrain__KO	NOTEST	0.0331827	0.0382806	0.206185	0	1	1	no
ENSMUSG00000008200.14	ENSMUSG00000008200.14	Fnbp4	chr2:90745369-90781021	Midbrain__WT	Midbrain__KO	OK	52.2201	57.5585	0.140425	0.391044	0.33275	0.999763	no
ENSMUSG00000008206.16	ENSMUSG00000008206.16	Cers4	chr8:4493025-4531680	Midbrain__WT	Midbrain__KO	OK	4.72784	4.87472	0.0441373	0.0447468	0.91295	0.999763	no
ENSMUSG00000008226.14	ENSMUSG00000008226.14	Scrn3	chr2:73271924-73337818	Midbrain__WT	Midbrain__KO	OK	6.0361	5.99643	-0.00951152	-0.0161834	0.96555	0.999763	no
ENSMUSG00000008301.11	ENSMUSG00000008301.11	Phax	chr18:56509686-56587712	Midbrain__WT	Midbrain__KO	OK	44.6472	41.4441	-0.107401	-0.299359	0.45785	0.999763	no
ENSMUSG00000008305.18	ENSMUSG00000008305.18	Tle1	chr4:72117141-72200919	Midbrain__WT	Midbrain__KO	OK	33.6918	33.9695	0.0118424	0.0495297	0.8914	0.999763	no
ENSMUSG00000008307.11	ENSMUSG00000008307.11	1700109H08Rik	chr5:3571672-3680325	Midbrain__WT	Midbrain__KO	OK	0.549172	0.593843	0.112824	0.0198117	0.9039	0.999763	no
ENSMUSG00000008318.10	ENSMUSG00000008318.10	Relt	chr7:100845846-100863446	Midbrain__WT	Midbrain__KO	OK	1.59351	1.56211	-0.0287136	-0.0526451	0.8719	0.999763	no
ENSMUSG00000008333.12	ENSMUSG00000008333.12	Snrpb2	chr2:143063038-143072853	Midbrain__WT	Midbrain__KO	OK	76.6721	74.3992	-0.0434138	-0.154213	0.7095	0.999763	no
ENSMUSG00000008348.9	ENSMUSG00000008348.9	Ubc	chr5:125385964-125390554	Midbrain__WT	Midbrain__KO	OK	54.7511	60.2133	0.137195	0.63121	0.12265	0.999763	no
ENSMUSG00000008373.16	ENSMUSG00000008373.16	Prpf31	chr7:3629984-3644636	Midbrain__WT	Midbrain__KO	OK	54.9342	52.309	-0.0706461	-0.32292	0.43135	0.999763	no
ENSMUSG00000008384.8	ENSMUSG00000008384.8	Sertad1	chr7:27486909-27490316	Midbrain__WT	Midbrain__KO	OK	5.48324	5.16832	-0.0853313	-0.217391	0.5779	0.999763	no
ENSMUSG00000008393.8	ENSMUSG00000008393.8	Carhsp1	chr16:8658586-8672153	Midbrain__WT	Midbrain__KO	OK	93.0614	95.4098	0.0359549	0.16749	0.67825	0.999763	no
ENSMUSG00000008398.14	ENSMUSG00000008398.14	Elk3	chr10:93247413-93311135	Midbrain__WT	Midbrain__KO	OK	6.58991	7.48252	0.183265	0.623583	0.12485	0.999763	no
ENSMUSG00000008429.7	ENSMUSG00000008429.7	Herpud2	chr9:25108129-25151781	Midbrain__WT	Midbrain__KO	OK	11.2346	11.4818	0.0314012	0.131514	0.74135	0.999763	no
ENSMUSG00000008435.15	ENSMUSG00000008435.15	Rdh13	chr7:4425666-4445649	Midbrain__WT	Midbrain__KO	OK	18.1462	16.7061	-0.119293	-0.292939	0.4392	0.999763	no
ENSMUSG00000008438.3	ENSMUSG00000008438.3	Adam21	chr12:81558583-81568474	Midbrain__WT	Midbrain__KO	NOTEST	0.163335	0.156155	-0.0648521	0	1	1	no
ENSMUSG00000008450.7	ENSMUSG00000008450.7	Nutf2	chr8:105860633-105880402	Midbrain__WT	Midbrain__KO	OK	53.2526	51.4938	-0.0484538	-0.230737	0.56585	0.999763	no
ENSMUSG00000008461.5	ENSMUSG00000008461.5	Fut1	chr7:45617605-45621059	Midbrain__WT	Midbrain__KO	NOTEST	0.00231151	0.00618212	1.41926	0	1	1	no
ENSMUSG00000008475.13	ENSMUSG00000008475.13	Arpc5	chr1:152766541-152775597	Midbrain__WT	Midbrain__KO	OK	56.7875	58.7602	0.0492661	0.235173	0.5634	0.999763	no
ENSMUSG00000008482.8	ENSMUSG00000008482.8	Rnf151	chr17:24715838-24718057	Midbrain__WT	Midbrain__KO	NOTEST	0.159728	0.205182	0.361288	0	1	1	no
ENSMUSG00000008489.18	ENSMUSG00000008489.18	Elavl2	chr4:91250762-91400785	Midbrain__WT	Midbrain__KO	OK	49.3379	44.7134	-0.141989	-0.493274	0.193	0.999763	no
ENSMUSG00000008496.18	ENSMUSG00000008496.18	Pou2f2	chr7:25087343-25132512	Midbrain__WT	Midbrain__KO	OK	15.0975	17.0966	0.179399	0.418905	0.2984	0.999763	no
ENSMUSG00000008540.11	ENSMUSG00000008540.11	Mgst1	chr6:138140315-138156755	Midbrain__WT	Midbrain__KO	OK	15.843	14.3492	-0.142878	-0.393	0.33175	0.999763	no
ENSMUSG00000008575.17	ENSMUSG00000008575.17	Nfib	chr4:82290172-82705750	Midbrain__WT	Midbrain__KO	OK	5.53747	4.58522	-0.272233	-0.970615	0.00895	0.999763	no
ENSMUSG00000008590.4	ENSMUSG00000008590.4	Htr3b	chr9:48935007-48964990	Midbrain__WT	Midbrain__KO	NOTEST	0.0134141	0.00795412	-0.753973	0	1	1	no
ENSMUSG00000008601.12	ENSMUSG00000008601.12	Rab25	chr3:88542028-88548300	Midbrain__WT	Midbrain__KO	OK	0.335035	0.253459	-0.402559	-0.435972	0.26205	0.999763	no
ENSMUSG00000008604.11	ENSMUSG00000008604.11	Ubqln4	chr3:88553757-88569725	Midbrain__WT	Midbrain__KO	OK	48.3015	49.9838	0.0493917	0.21538	0.5528	0.999763	no
ENSMUSG00000008658.15	ENSMUSG00000008658.15	Rbfox1	chr16:6809221-7412479	Midbrain__WT	Midbrain__KO	OK	4.21876	4.00691	-0.0743306	-0.18681	0.6404	0.999763	no
ENSMUSG00000008668.14	ENSMUSG00000008668.14	Rps18	chr17:33951998-33966984	Midbrain__WT	Midbrain__KO	OK	1318.14	1349.5	0.0339149	0.127901	0.7551	0.999763	no
ENSMUSG00000008682.13	ENSMUSG00000008682.13	Rpl10	chrX:74270811-74273135	Midbrain__WT	Midbrain__KO	OK	1367.22	1373.21	0.00631361	0.0245027	0.9543	0.999763	no
ENSMUSG00000008683.16	ENSMUSG00000008683.16	Rps15a	chr7:118104371-118116188	Midbrain__WT	Midbrain__KO	OK	1235.58	1313.28	0.0879911	0.198031	0.62835	0.999763	no
ENSMUSG00000008690.15	ENSMUSG00000008690.15	Ncaph2	chr15:89355718-89377039	Midbrain__WT	Midbrain__KO	OK	57.8262	56.5452	-0.0323182	-0.144284	0.7236	0.999763	no
ENSMUSG00000008730.17	ENSMUSG00000008730.17	Hipk1	chr3:103739814-103791563	Midbrain__WT	Midbrain__KO	OK	19.9592	20.8302	0.0616244	0.275918	0.502	0.999763	no
ENSMUSG00000008734.9	ENSMUSG00000008734.9	Gprc5b	chr7:118740225-118995211	Midbrain__WT	Midbrain__KO	OK	17.8149	17.4316	-0.0313823	-0.0417992	0.90055	0.999763	no
ENSMUSG00000008763.16	ENSMUSG00000008763.16	Man1a2	chr3:100562207-100685503	Midbrain__WT	Midbrain__KO	OK	16.8633	15.619	-0.110587	-0.280898	0.4523	0.999763	no
ENSMUSG00000008789.10	ENSMUSG00000008789.10	Ceacam5	chr7:17713237-17761132	Midbrain__WT	Midbrain__KO	NOTEST	0	0	0	0	1	1	no
ENSMUSG00000008813.12	ENSMUSG00000008813.12	Tppp2	chr14:51918424-51920699	Midbrain__WT	Midbrain__KO	NOTEST	0	0	0	0	1	1	no
ENSMUSG00000008822.15	ENSMUSG00000008822.15	Acyp1	chr12:85272397-85288438	Midbrain__WT	Midbrain__KO	OK	23.5924	23.3333	-0.0159297	-0.0522686	0.8949	0.999763	no
ENSMUSG00000008843.4	ENSMUSG00000008843.4	Cldn13	chr5:134914248-134915526	Midbrain__WT	Midbrain__KO	OK	1.5571	1.91405	0.29777	0.556794	0.15955	0.999763	no
ENSMUSG00000008845.9	ENSMUSG00000008845.9	Cd163	chr6:124304655-124330527	Midbrain__WT	Midbrain__KO	NOTEST	0.01338	0.0058798	-1.18623	0	1	1	no
ENSMUSG00000008855.17	ENSMUSG00000008855.17	Hdac5	chr11:102194431-102230166	Midbrain__WT	Midbrain__KO	OK	25.3256	25.9544	0.0353791	0.140532	0.6922	0.999763	no
ENSMUSG00000008859.7	ENSMUSG00000008859.7	Rala	chr13:17880574-17944239	Midbrain__WT	Midbrain__KO	OK	43.3888	41.241	-0.0732415	-0.350425	0.38485	0.999763	no
ENSMUSG00000008874.3	ENSMUSG00000008874.3	Clec3a	chr8:114418085-114425846	Midbrain__WT	Midbrain__KO	NOTEST	0.0572903	0.0141684	-2.01562	0	1	1	no
ENSMUSG00000008892.11	ENSMUSG00000008892.11	Vdac3	chr8:22577074-22593813	Midbrain__WT	Midbrain__KO	OK	128.909	125.186	-0.0422891	-0.201018	0.6232	0.999763	no
ENSMUSG00000008932.9	ENSMUSG00000008932.9	Slc1a7	chr4:107968331-108013532	Midbrain__WT	Midbrain__KO	NOTEST	0.00777724	0.00524423	-0.568527	0	1	1	no
ENSMUSG00000008958.14	ENSMUSG00000008958.14	Vps72	chr3:95111021-95123051	Midbrain__WT	Midbrain__KO	OK	87.8278	88.8821	0.0172162	0.0753869	0.84685	0.999763	no
ENSMUSG00000008976.16	ENSMUSG00000008976.16	Gabpa	chr16:84827865-84863779	Midbrain__WT	Midbrain__KO	OK	25.3671	24.2065	-0.067566	-0.181471	0.6425	0.999763	no
ENSMUSG00000008999.7	ENSMUSG00000008999.7	Bmp7	chr2:172868011-172940321	Midbrain__WT	Midbrain__KO	OK	10.3334	10.6518	0.0437817	0.18962	0.64475	0.999763	no
ENSMUSG00000009013.5	ENSMUSG00000009013.5	Dynll1	chr5:115297109-115300999	Midbrain__WT	Midbrain__KO	OK	402.161	362.832	-0.148472	-0.568917	0.1608	0.999763	no
ENSMUSG00000009030.14	ENSMUSG00000009030.14	Pdcl	chr2:37350073-37359332	Midbrain__WT	Midbrain__KO	OK	41.7529	40.0279	-0.0608684	-0.220169	0.5865	0.999763	no
ENSMUSG00000009035.13	ENSMUSG00000009035.13	Tmem184b	chr15:79360683-79403303	Midbrain__WT	Midbrain__KO	OK	17.3463	18.0298	0.0557547	0.256324	0.5271	0.999763	no
ENSMUSG00000009047.3	ENSMUSG00000009047.3	Gm5965	chr16:88777895-88778528	Midbrain__WT	Midbrain__KO	NOTEST	0	0	0	0	1	1	no
ENSMUSG00000009070.14	ENSMUSG00000009070.14	Rsph14	chr10:74957476-75032586	Midbrain__WT	Midbrain__KO	NOTEST	0.0579603	0.0699147	0.270531	0	1	1	no
ENSMUSG00000009073.16	ENSMUSG00000009073.16	Nf2	chr11:4765844-4849536	Midbrain__WT	Midbrain__KO	OK	42.282	43.7471	0.049144	0.189399	0.60285	0.999763	no
ENSMUSG00000009075.2	ENSMUSG00000009075.2	Cabp7	chr11:4704677-4746778	Midbrain__WT	Midbrain__KO	OK	1.76338	1.49317	-0.239969	-0.431343	0.29465	0.999763	no
ENSMUSG00000009076.10	ENSMUSG00000009076.10	Zmat5	chr11:4704677-4746778	Midbrain__WT	Midbrain__KO	OK	19.2752	18.618	-0.0500459	-0.155221	0.7023	0.999763	no
ENSMUSG00000009079.16	ENSMUSG00000009079.16	Ewsr1	chr11:5069688-5106093	Midbrain__WT	Midbrain__KO	OK	401.8	402.477	0.00242837	0.00758068	0.9828	0.999763	no
ENSMUSG00000009090.17	ENSMUSG00000009090.17	Ap1b1	chr11:4986823-5042791	Midbrain__WT	Midbrain__KO	OK	29.1387	30.0049	0.042261	0.163518	0.6401	0.999763	no
ENSMUSG00000009092.4	ENSMUSG00000009092.4	Derl3	chr10:75893397-75895941	Midbrain__WT	Midbrain__KO	OK	0.343493	0.356292	0.0527825	0.0711317	0.8572	0.999763	no
ENSMUSG00000009093.7	ENSMUSG00000009093.7	Gstt4	chr10:75814942-75822543	Midbrain__WT	Midbrain__KO	NOTEST	0	0	0	0	1	1	no
ENSMUSG00000009097.9	ENSMUSG00000009097.9	Tbx1	chr16:18581712-18586969	Midbrain__WT	Midbrain__KO	OK	0.330347	0.450253	0.446751	0.670134	0.10635	0.999763	no
ENSMUSG00000009108.15	ENSMUSG00000009108.15	Gnat2	chr3:108092788-108101432	Midbrain__WT	Midbrain__KO	OK	0.30782	0.291465	-0.0787646	-0.071443	0.837	0.999763	no
ENSMUSG00000009112.4	ENSMUSG00000009112.4	Bcl2l13	chr6:120836211-120892842	Midbrain__WT	Midbrain__KO	OK	26.9037	27.6474	0.0393397	0.0659733	0.84905	0.999763	no
ENSMUSG00000009114.17	ENSMUSG00000009114.17	2610028H24Rik	chr10:76449080-76515856	Midbrain__WT	Midbrain__KO	NOTEST	0.00234474	0.00252284	0.105626	0	1	1	no
ENSMUSG00000009115.5	ENSMUSG00000009115.5	Spatc1l	chr10:76562271-76570532	Midbrain__WT	Midbrain__KO	NOTEST	0.0612783	0.0605471	-0.017319	0	1	1	no
ENSMUSG00000009145.6	ENSMUSG00000009145.6	Dqx1	chr6:83057843-83067318	Midbrain__WT	Midbrain__KO	OK	0.409309	0.434048	0.0846649	0.15582	0.69615	0.999763	no
ENSMUSG00000009185.2	ENSMUSG00000009185.2	Ccl8	chr11:82115184-82116799	Midbrain__WT	Midbrain__KO	NOTEST	0	0	0	0	1	1	no
ENSMUSG00000009207.15	ENSMUSG00000009207.15	Lnp	chr2:74520290-74584544	Midbrain__WT	Midbrain__KO	OK	24.6634	24.3887	-0.0161558	-0.0636559	0.867	0.999763	no
ENSMUSG00000009210.10	ENSMUSG00000009210.10	Prr29	chr11:106365471-106377558	Midbrain__WT	Midbrain__KO	NOTEST	0.0442804	0.0782158	0.820793	0	1	1	no
ENSMUSG00000009214.9	ENSMUSG00000009214.9	Tmem8c	chr2:27061635-27072179	Midbrain__WT	Midbrain__KO	NOTEST	0.010769	0.00613664	-0.811359	0	1	1	no
ENSMUSG00000009216.7	ENSMUSG00000009216.7	Fam163b	chr2:27110379-27142491	Midbrain__WT	Midbrain__KO	NOTEST	0.0831481	0.0845414	0.0239755	0	1	1	no
ENSMUSG00000009246.14	ENSMUSG00000009246.14	Trpm5	chr7:143069152-143094642	Midbrain__WT	Midbrain__KO	OK	0.280011	0.222887	-0.329171	-0.0832678	0.73995	0.999763	no
ENSMUSG00000009248.6	ENSMUSG00000009248.6	Ascl2	chr7:142966828-142969264	Midbrain__WT	Midbrain__KO	NOTEST	0.175791	0.166974	-0.0742406	0	1	1	no
ENSMUSG00000009281.6	ENSMUSG00000009281.6	Rarres2	chr6:48554795-48572789	Midbrain__WT	Midbrain__KO	OK	0.925758	0.647582	-0.515573	-0.283476	0.5583	0.999763	no
ENSMUSG00000009291.12	ENSMUSG00000009291.12	Pttg1ip	chr10:77581719-77598732	Midbrain__WT	Midbrain__KO	OK	24.1733	23.0543	-0.0683814	-0.307722	0.44225	0.999763	no
ENSMUSG00000009292.17	ENSMUSG00000009292.17	Trpm2	chr10:77907721-77970563	Midbrain__WT	Midbrain__KO	OK	0.280635	0.30056	0.0989549	0.0864088	0.81155	0.999763	no
ENSMUSG00000009293.17	ENSMUSG00000009293.17	Ube2g2	chr10:77622274-77645993	Midbrain__WT	Midbrain__KO	OK	34.8007	34.9595	0.00656636	0.0277414	0.94185	0.999763	no
ENSMUSG00000009350.13	ENSMUSG00000009350.13	Mpo	chr11:87793580-87804413	Midbrain__WT	Midbrain__KO	OK	0.677093	0.623938	-0.117953	-0.177862	0.63085	0.999763	no
ENSMUSG00000009356.12	ENSMUSG00000009356.12	Lpo	chr11:87806427-87828289	Midbrain__WT	Midbrain__KO	NOTEST	0.21029	0.212575	0.0155901	0	1	1	no
ENSMUSG00000009376.15	ENSMUSG00000009376.15	Met	chr6:17463799-17573980	Midbrain__WT	Midbrain__KO	OK	1.09742	0.783739	-0.485676	-0.671796	0.04555	0.999763	no
ENSMUSG00000009378.3	ENSMUSG00000009378.3	Slc16a12	chr19:34668402-34747289	Midbrain__WT	Midbrain__KO	OK	0.95304	0.991212	0.0566573	0.137325	0.7333	0.999763	no
ENSMUSG00000009394.13	ENSMUSG00000009394.13	Syn2	chr6:115134901-115282006	Midbrain__WT	Midbrain__KO	OK	1.86536	1.75133	-0.0909997	-0.22863	0.56355	0.999763	no
ENSMUSG00000009406.13	ENSMUSG00000009406.13	Elk1	chrX:20933394-20986737	Midbrain__WT	Midbrain__KO	OK	10.3823	11.1544	0.103488	0.353673	0.3859	0.999763	no
ENSMUSG00000009418.15	ENSMUSG00000009418.15	Nav1	chr1:135434579-135688105	Midbrain__WT	Midbrain__KO	OK	13.2101	15.133	0.196058	0.418838	0.29965	0.999763	no
ENSMUSG00000009470.16	ENSMUSG00000009470.16	Tnpo1	chr13:98839018-98926384	Midbrain__WT	Midbrain__KO	OK	90.618	87.1958	-0.0555384	-0.184177	0.6395	0.999763	no
ENSMUSG00000009471.3	ENSMUSG00000009471.3	Myod1	chr7:46376473-46379092	Midbrain__WT	Midbrain__KO	NOTEST	0.00892442	0.00890231	-0.00357896	0	1	1	no
ENSMUSG00000009487.9	ENSMUSG00000009487.9	Otog	chr7:46240986-46311434	Midbrain__WT	Midbrain__KO	NOTEST	0.0214622	0.0202125	-0.0865449	0	1	1	no
ENSMUSG00000009535.13	ENSMUSG00000009535.13	Rnmt	chr18:68300354-68324852	Midbrain__WT	Midbrain__KO	OK	30.6919	29.9879	-0.033479	-0.111046	0.7853	0.999763	no
ENSMUSG00000009545.14	ENSMUSG00000009545.14	Kcnq1	chr7:143106744-143427042	Midbrain__WT	Midbrain__KO	OK	0.603978	0.738343	0.289796	0.0941672	0.634	0.999763	no
ENSMUSG00000009549.14	ENSMUSG00000009549.14	Srp14	chr2:118475849-118479711	Midbrain__WT	Midbrain__KO	OK	117.728	107.828	-0.12673	-0.58947	0.14935	0.999763	no
ENSMUSG00000009551.2	ENSMUSG00000009551.2	6330409D20Rik	chr2:32721054-32755512	Midbrain__WT	Midbrain__KO	OK	1.16935	1.24761	0.09346	0.0710516	0.85485	0.999763	no
ENSMUSG00000009555.16	ENSMUSG00000009555.16	Cdk9	chr2:32707437-32712784	Midbrain__WT	Midbrain__KO	OK	41.7924	43.7443	0.0658533	0.289546	0.4591	0.999763	no
ENSMUSG00000009563.16	ENSMUSG00000009563.16	Tor2a	chr2:32757025-32775631	Midbrain__WT	Midbrain__KO	OK	21.545	20.4837	-0.0728719	-0.266176	0.4851	0.999763	no
ENSMUSG00000009566.12	ENSMUSG00000009566.12	Fpgs	chr2:32646594-32704145	Midbrain__WT	Midbrain__KO	OK	7.99439	8.07096	0.0137526	0.0336409	0.9304	0.999763	no
ENSMUSG00000009569.14	ENSMUSG00000009569.14	Mkl2	chr16:13256480-13417529	Midbrain__WT	Midbrain__KO	OK	6.46546	7.13343	0.141843	0.523569	0.14485	0.999763	no
ENSMUSG00000009575.14	ENSMUSG00000009575.14	Cbx5	chr15:103191543-103239816	Midbrain__WT	Midbrain__KO	OK	142.91	139.636	-0.0334397	-0.063572	0.8468	0.999763	no
ENSMUSG00000009580.15	ENSMUSG00000009580.15	Odam	chr5:87885028-87894174	Midbrain__WT	Midbrain__KO	NOTEST	0	0	0	0	1	1	no
ENSMUSG00000009585.17	ENSMUSG00000009585.17	Apobec3	chr15:79891658-79908436	Midbrain__WT	Midbrain__KO	OK	1.67097	1.541	-0.116816	-0.23286	0.5352	0.999763	no
ENSMUSG00000009588.9	ENSMUSG00000009588.9	St6galnac1	chr11:116765024-116775507	Midbrain__WT	Midbrain__KO	NOTEST	0.00452178	0.00399051	-0.18032	0	1	1	no
ENSMUSG00000009596.9	ENSMUSG00000009596.9	Taf7l	chrX:134460117-134476490	Midbrain__WT	Midbrain__KO	NOTEST	0.0391622	0.0323522	-0.275595	0	1	1	no
ENSMUSG00000009614.16	ENSMUSG00000009614.16	Sardh	chr2:27188392-27248337	Midbrain__WT	Midbrain__KO	OK	1.42458	1.57509	0.144896	0.247992	0.4821	0.999763	no
ENSMUSG00000009621.18	ENSMUSG00000009621.18	Vav2	chr2:27262103-27427033	Midbrain__WT	Midbrain__KO	OK	21.3772	23.9773	0.16559	0.589313	0.1165	0.999763	no
ENSMUSG00000009628.14	ENSMUSG00000009628.14	Tex15	chr8:33516737-33585582	Midbrain__WT	Midbrain__KO	OK	1.82045	1.49496	-0.284195	-0.559544	0.1256	0.999763	no
ENSMUSG00000009630.9	ENSMUSG00000009630.9	Ppp2cb	chr8:33599620-33641976	Midbrain__WT	Midbrain__KO	OK	56.3115	56.6996	0.00990893	0.0444358	0.91115	0.999763	no
ENSMUSG00000009633.3	ENSMUSG00000009633.3	G0s2	chr1:193203037-193343878	Midbrain__WT	Midbrain__KO	OK	5.27546	4.91606	-0.101796	-0.230033	0.57705	0.999763	no
ENSMUSG00000009640.11	ENSMUSG00000009640.11	Dmap1	chr4:117674680-117682273	Midbrain__WT	Midbrain__KO	OK	30.8538	29.1836	-0.0802881	-0.336992	0.38855	0.999763	no
ENSMUSG00000009646.13	ENSMUSG00000009646.13	Pla2g12b	chr10:59403659-59421976	Midbrain__WT	Midbrain__KO	NOTEST	0.00477515	0.0144376	1.59621	0	1	1	no
ENSMUSG00000009647.13	ENSMUSG00000009647.13	Mcu	chr10:59446983-59616692	Midbrain__WT	Midbrain__KO	OK	5.5431	5.49516	-0.0125313	-0.041703	0.91665	0.999763	no
ENSMUSG00000009654.4	ENSMUSG00000009654.4	Oit3	chr10:59422957-59441778	Midbrain__WT	Midbrain__KO	NOTEST	0.207096	0.229358	0.147306	0	1	1	no
ENSMUSG00000009670.11	ENSMUSG00000009670.11	Tex11	chrX:100838647-101059667	Midbrain__WT	Midbrain__KO	NOTEST	0.00575983	0.0095435	0.728494	0	1	1	no
ENSMUSG00000009681.9	ENSMUSG00000009681.9	Bcr	chr10:75060895-75184923	Midbrain__WT	Midbrain__KO	OK	12.6024	13.312	0.0790257	0.371441	0.35895	0.999763	no
ENSMUSG00000009687.14	ENSMUSG00000009687.14	Fxyd5	chr7:31032721-31042481	Midbrain__WT	Midbrain__KO	OK	5.81238	5.78685	-0.00634949	-0.013328	0.9724	0.999763	no
ENSMUSG00000009731.4	ENSMUSG00000009731.4	Kcnd1	chrX:7822288-7838280	Midbrain__WT	Midbrain__KO	OK	0.973334	1.15017	0.240837	0.452739	0.22815	0.999763	no
ENSMUSG00000009733.8	ENSMUSG00000009733.8	Tfcp2	chr15:100502798-100552008	Midbrain__WT	Midbrain__KO	OK	12.782	12.9408	0.0178114	0.0781244	0.84505	0.999763	no
ENSMUSG00000009734.17	ENSMUSG00000009734.17	Pou6f2	chr13:18121100-18382041	Midbrain__WT	Midbrain__KO	OK	1.14974	0.972896	-0.240953	-0.470777	0.2007	0.999763	no
ENSMUSG00000009739.16	ENSMUSG00000009739.16	Pou6f1	chr15:100575317-100599984	Midbrain__WT	Midbrain__KO	OK	15.9223	17.3444	0.123425	0.37171	0.356	0.999763	no
ENSMUSG00000009741.14	ENSMUSG00000009741.14	Ubp1	chr9:113930933-114046191	Midbrain__WT	Midbrain__KO	OK	35.1823	38.6102	0.134131	0.585543	0.1505	0.999763	no
ENSMUSG00000009772.15	ENSMUSG00000009772.15	Nuak2	chr1:132316125-132333488	Midbrain__WT	Midbrain__KO	OK	31.901	32.1293	0.0102902	0.0467284	0.90345	0.999763	no
ENSMUSG00000009828.15	ENSMUSG00000009828.15	Ick	chr9:78109191-78172107	Midbrain__WT	Midbrain__KO	OK	18.5579	19.4909	0.0707645	0.273318	0.48615	0.999763	no
ENSMUSG00000009863.14	ENSMUSG00000009863.14	Sdhb	chr4:140961202-140979193	Midbrain__WT	Midbrain__KO	OK	120.461	115.441	-0.0614053	-0.292174	0.4741	0.999763	no
ENSMUSG00000009876.13	ENSMUSG00000009876.13	Cox4i2	chr2:152754172-152765037	Midbrain__WT	Midbrain__KO	OK	1.38905	1.39002	0.00100808	0.00160903	0.9909	0.999763	no
ENSMUSG00000009894.15	ENSMUSG00000009894.15	Snap47	chr11:59407133-59458473	Midbrain__WT	Midbrain__KO	OK	55.7454	49.2596	-0.178448	-0.636737	0.10295	0.999763	no
ENSMUSG00000009900.7	ENSMUSG00000009900.7	Wnt3a	chr11:59248032-59290752	Midbrain__WT	Midbrain__KO	OK	1.96719	1.63416	-0.267581	-0.684912	0.09175	0.999763	no
ENSMUSG00000009905.5	ENSMUSG00000009905.5	Kdsr	chr1:106720458-106759727	Midbrain__WT	Midbrain__KO	OK	2.90408	2.86831	-0.0178797	-0.0647219	0.87205	0.999763	no
ENSMUSG00000009907.17	ENSMUSG00000009907.17	Vps4b	chr1:106764070-106796728	Midbrain__WT	Midbrain__KO	OK	19.6704	19.5822	-0.00648497	-0.0204908	0.943	0.999763	no
ENSMUSG00000009927.8	ENSMUSG00000009927.8	Rps25	chr9:44407713-44418003	Midbrain__WT	Midbrain__KO	OK	830.703	842.781	0.0208237	0.0883015	0.8278	0.999763	no
ENSMUSG00000009941.10	ENSMUSG00000009941.10	Nxf2	chrX:134944527-134964754	Midbrain__WT	Midbrain__KO	NOTEST	0.201399	0.189908	-0.0847606	0	1	1	no
ENSMUSG00000009995.17	ENSMUSG00000009995.17	Taz	chrX:74273216-74290151	Midbrain__WT	Midbrain__KO	OK	20.5135	21.4774	0.0662466	0.216042	0.5344	0.999763	no
ENSMUSG00000010021.13	ENSMUSG00000010021.13	Kif19a	chr11:114765387-114790739	Midbrain__WT	Midbrain__KO	OK	1.15913	1.30582	0.171915	0.297462	0.45515	0.999763	no
ENSMUSG00000010025.19	ENSMUSG00000010025.19	Aldh3a2	chr11:61223416-61267464	Midbrain__WT	Midbrain__KO	OK	12.4859	12.0697	-0.0489033	-0.185776	0.63025	0.999763	no
ENSMUSG00000010044.12	ENSMUSG00000010044.12	Zmynd10	chr9:107547297-107551319	Midbrain__WT	Midbrain__KO	OK	0.502452	0.516483	0.0397348	0.0368904	0.92545	0.999763	no
ENSMUSG00000010045.2	ENSMUSG00000010045.2	Tmem115	chr9:107533944-107538673	Midbrain__WT	Midbrain__KO	OK	13.5492	12.61	-0.103645	-0.425435	0.2876	0.999763	no
ENSMUSG00000010047.12	ENSMUSG00000010047.12	Hyal2	chr9:107551554-107572779	Midbrain__WT	Midbrain__KO	OK	48.174	45.9188	-0.0691702	-0.180233	0.64565	0.999763	no
ENSMUSG00000010048.10	ENSMUSG00000010048.10	Ifrd2	chr9:107587641-107593385	Midbrain__WT	Midbrain__KO	OK	13.5836	13.5849	0.000135773	0.000404707	0.99945	0.999763	no
ENSMUSG00000010051.15	ENSMUSG00000010051.15	Hyal1	chr9:107575819-107587425	Midbrain__WT	Midbrain__KO	OK	2.18133	2.42528	0.152947	0.267162	0.5036	0.999763	no
ENSMUSG00000010054.4	ENSMUSG00000010054.4	Tusc2	chr9:107551554-107572779	Midbrain__WT	Midbrain__KO	OK	31.5068	30.2036	-0.0609413	-0.142243	0.70065	0.999763	no
ENSMUSG00000010057.8	ENSMUSG00000010057.8	Nprl2	chr9:107542225-107545706	Midbrain__WT	Midbrain__KO	OK	14.829	13.7912	-0.104679	-0.394874	0.32885	0.999763	no
ENSMUSG00000010064.15	ENSMUSG00000010064.15	Slc38a3	chr9:107650633-107669530	Midbrain__WT	Midbrain__KO	OK	6.63082	7.19577	0.117962	0.395462	0.30545	0.999763	no
ENSMUSG00000010066.15	ENSMUSG00000010066.15	Cacna2d2	chr9:107399611-107529343	Midbrain__WT	Midbrain__KO	OK	7.45084	7.98532	0.0999469	0.408691	0.28645	0.999763	no
ENSMUSG00000010067.13	ENSMUSG00000010067.13	Rassf1	chr9:107551554-107572779	Midbrain__WT	Midbrain__KO	OK	8.58503	8.02052	-0.0981276	-0.120253	0.72835	0.999763	no
ENSMUSG00000010080.15	ENSMUSG00000010080.15	Epn3	chr11:94489598-94499974	Midbrain__WT	Midbrain__KO	OK	0.273036	0.214516	-0.348004	-0.212201	0.4664	0.999763	no
ENSMUSG00000010086.17	ENSMUSG00000010086.17	Rnf112	chr11:61448441-61454131	Midbrain__WT	Midbrain__KO	OK	1.39643	1.45807	0.06232	0.111863	0.75585	0.999763	no
ENSMUSG00000010095.13	ENSMUSG00000010095.13	Slc3a2	chr19:8706881-8723369	Midbrain__WT	Midbrain__KO	OK	50.3076	53.0351	0.0761711	0.329004	0.3926	0.999763	no
ENSMUSG00000010097.13	ENSMUSG00000010097.13	Nxf1	chr19:8757072-8772475	Midbrain__WT	Midbrain__KO	OK	155.049	152.595	-0.0230179	-0.0684325	0.86435	0.999763	no
ENSMUSG00000010110.17	ENSMUSG00000010110.17	Stx5a	chr19:8741412-8756069	Midbrain__WT	Midbrain__KO	OK	36.4633	37.2408	0.0304409	0.128359	0.74765	0.999763	no
ENSMUSG00000010122.14	ENSMUSG00000010122.14	Slc47a1	chr11:61343400-61378345	Midbrain__WT	Midbrain__KO	NOTEST	0.022732	0.0490937	1.11081	0	1	1	no
ENSMUSG00000010136.14	ENSMUSG00000010136.14	Pifo	chr3:105996956-106032814	Midbrain__WT	Midbrain__KO	NOTEST	0.0947696	0.101448	0.0982417	0	1	1	no
ENSMUSG00000010142.12	ENSMUSG00000010142.12	Tnfrsf13b	chr11:61126754-61149372	Midbrain__WT	Midbrain__KO	OK	0.439608	0.510937	0.216927	0.23161	0.43795	0.999763	no
ENSMUSG00000010154.6	ENSMUSG00000010154.6	Spire2	chr8:119910359-124345724	Midbrain__WT	Midbrain__KO	OK	7.71571	7.83468	0.0220753	0.00247838	0.9808	0.999763	no
ENSMUSG00000010175.13	ENSMUSG00000010175.13	Prox1	chr1:190118034-190217276	Midbrain__WT	Midbrain__KO	OK	5.63807	5.90214	0.0660378	0.26693	0.5105	0.999763	no
ENSMUSG00000010205.10	ENSMUSG00000010205.10	Raver1	chr9:21074167-21128393	Midbrain__WT	Midbrain__KO	OK	39.8012	43.3394	0.122868	0.53685	0.1883	0.999763	no
ENSMUSG00000010277.7	ENSMUSG00000010277.7	2610507B11Rik	chr11:78261751-78290623	Midbrain__WT	Midbrain__KO	OK	38.907	39.5554	0.0238473	0.101482	0.7921	0.999763	no
ENSMUSG00000010290.7	ENSMUSG00000010290.7	AI597479	chr1:43098709-43115947	Midbrain__WT	Midbrain__KO	OK	17.9604	17.3585	-0.0491774	-0.226448	0.5746	0.999763	no
ENSMUSG00000010307.6	ENSMUSG00000010307.6	Tmem86a	chr7:47050600-47054776	Midbrain__WT	Midbrain__KO	OK	4.10147	4.31543	0.073365	0.211085	0.61055	0.999763	no
ENSMUSG00000010311.15	ENSMUSG00000010311.15	Optc	chr1:133897198-133921414	Midbrain__WT	Midbrain__KO	OK	2.40123	2.30352	-0.0599358	-0.100235	0.80015	0.999763	no
ENSMUSG00000010342.16	ENSMUSG00000010342.16	Tex14	chr11:87405064-87555823	Midbrain__WT	Midbrain__KO	NOTEST	0.20709	0.219396	0.0832802	0	1	1	no
ENSMUSG00000010358.13	ENSMUSG00000010358.13	Ifi35	chr11:101448406-101458698	Midbrain__WT	Midbrain__KO	OK	0.907759	0.901172	-0.0105077	-0.0184216	0.9661	0.999763	no
ENSMUSG00000010362.9	ENSMUSG00000010362.9	Rdm1	chr11:101627194-101636100	Midbrain__WT	Midbrain__KO	OK	16.0584	15.9457	-0.0101578	-0.0323092	0.9362	0.999763	no
ENSMUSG00000010376.14	ENSMUSG00000010376.14	Nedd8	chr14:55662264-55671906	Midbrain__WT	Midbrain__KO	OK	230.268	222.069	-0.0523027	-0.247738	0.53715	0.999763	no
ENSMUSG00000010392.8	ENSMUSG00000010392.8	Gosr1	chr11:76726601-76763579	Midbrain__WT	Midbrain__KO	OK	10.6751	10.4775	-0.0269549	-0.09931	0.7809	0.999763	no
ENSMUSG00000010406.11	ENSMUSG00000010406.11	Mrpl52	chr14:54426908-54429756	Midbrain__WT	Midbrain__KO	OK	130.199	120.463	-0.112134	-0.46952	0.2459	0.999763	no
ENSMUSG00000010435.6	ENSMUSG00000010435.6	Spaca7	chr8:12554269-12600738	Midbrain__WT	Midbrain__KO	NOTEST	0.0179235	0	-inf	0	1	1	no
ENSMUSG00000010453.12	ENSMUSG00000010453.12	Kansl3	chr1:36335729-36369181	Midbrain__WT	Midbrain__KO	OK	23.8795	25.3462	0.0859983	0.404458	0.3166	0.999763	no
ENSMUSG00000010461.14	ENSMUSG00000010461.14	Eya4	chr10:23104167-23349895	Midbrain__WT	Midbrain__KO	OK	1.91774	2.07001	0.110233	0.316752	0.43565	0.999763	no
ENSMUSG00000010476.13	ENSMUSG00000010476.13	Ebf3	chr7:137193672-137314445	Midbrain__WT	Midbrain__KO	OK	47.8125	49.5539	0.0516104	0.237161	0.56305	0.999763	no
ENSMUSG00000010492.10	ENSMUSG00000010492.10	Uckl1os	chr2:181569148-181655660	Midbrain__WT	Midbrain__KO	OK	0.636372	0.778318	0.290489	0.0742905	0.7346	0.999763	no
ENSMUSG00000010505.15	ENSMUSG00000010505.15	Myt1	chr2:181763331-181827797	Midbrain__WT	Midbrain__KO	OK	36.7965	38.6134	0.0695356	0.257306	0.46055	0.999763	no
ENSMUSG00000010517.7	ENSMUSG00000010517.7	Faf1	chr4:109676587-109963960	Midbrain__WT	Midbrain__KO	OK	18.9012	18.1871	-0.0555629	-0.224549	0.5774	0.999763	no
ENSMUSG00000010529.5	ENSMUSG00000010529.5	Gm266	chr12:111484610-111485823	Midbrain__WT	Midbrain__KO	OK	1.79914	2.00191	0.154076	0.314405	0.44465	0.999763	no
ENSMUSG00000010538.14	ENSMUSG00000010538.14	Tsacc	chr3:88242873-88296999	Midbrain__WT	Midbrain__KO	OK	2.28761	2.26967	-0.0113608	-0.0186719	0.9621	0.999763	no
ENSMUSG00000010554.14	ENSMUSG00000010554.14	Mettl16	chr11:74770829-74828525	Midbrain__WT	Midbrain__KO	OK	18.8714	17.4218	-0.115312	-0.332994	0.35355	0.999763	no
ENSMUSG00000010592.8	ENSMUSG00000010592.8	Dazl	chr17:50279393-50293599	Midbrain__WT	Midbrain__KO	NOTEST	0.0317554	0.0275988	-0.202396	0	1	1	no
ENSMUSG00000010601.13	ENSMUSG00000010601.13	Apol7a	chr15:77388220-77399110	Midbrain__WT	Midbrain__KO	NOTEST	0.00235674	0	-inf	0	1	1	no
ENSMUSG00000010607.8	ENSMUSG00000010607.8	Pigyl	chr9:22156845-22158358	Midbrain__WT	Midbrain__KO	OK	19.1187	18.5217	-0.0457632	-0.145121	0.72875	0.999763	no
ENSMUSG00000010608.15	ENSMUSG00000010608.15	Rbm25	chr12:83631235-83683123	Midbrain__WT	Midbrain__KO	OK	77.4348	78.1218	0.0127443	0.0237463	0.93075	0.999763	no
ENSMUSG00000010609.15	ENSMUSG00000010609.15	Psen2	chr1:180227003-180274963	Midbrain__WT	Midbrain__KO	OK	2.76398	2.79681	0.0170353	0.0409802	0.9136	0.999763	no
ENSMUSG00000010651.4	ENSMUSG00000010651.4	Acaa1b	chr9:119102477-119157093	Midbrain__WT	Midbrain__KO	OK	0.306072	0.317371	0.0522953	0.051673	0.8971	0.999763	no
ENSMUSG00000010660.2	ENSMUSG00000010660.2	Plcd1	chr9:119071526-119093496	Midbrain__WT	Midbrain__KO	OK	9.52608	10.5119	0.142066	0.575528	0.15455	0.999763	no
ENSMUSG00000010663.4	ENSMUSG00000010663.4	Fads1	chr19:10182887-10196870	Midbrain__WT	Midbrain__KO	OK	60.5634	65.2986	0.108606	0.514326	0.20575	0.999763	no
ENSMUSG00000010721.15	ENSMUSG00000010721.15	Lmbr1	chr5:29229801-29378390	Midbrain__WT	Midbrain__KO	OK	6.55531	5.96099	-0.137112	-0.376162	0.35675	0.999763	no
ENSMUSG00000010751.15	ENSMUSG00000010751.15	Tnfrsf22	chr7:143607658-143685872	Midbrain__WT	Midbrain__KO	OK	3.91328	4.13765	0.0804334	0.14544	0.7258	0.999763	no
ENSMUSG00000010755.17	ENSMUSG00000010755.17	Cars	chr7:143557229-143600090	Midbrain__WT	Midbrain__KO	OK	23.3942	24.093	0.0424671	0.192618	0.64045	0.999763	no
ENSMUSG00000010760.5	ENSMUSG00000010760.5	Phlda2	chr7:143501544-143503150	Midbrain__WT	Midbrain__KO	NOTEST	0.185925	0.196684	0.0811604	0	1	1	no
ENSMUSG00000010796.11	ENSMUSG00000010796.11	Asz1	chr6:18050963-18109061	Midbrain__WT	Midbrain__KO	NOTEST	0.00859749	0	-inf	0	1	1	no
ENSMUSG00000010797.6	ENSMUSG00000010797.6	Wnt2	chr6:17988939-18030585	Midbrain__WT	Midbrain__KO	NOTEST	0.18671	0.106539	-0.80941	0	1	1	no
ENSMUSG00000010803.13	ENSMUSG00000010803.13	Gabra1	chr11:42130938-42182930	Midbrain__WT	Midbrain__KO	OK	1.24266	1.09905	-0.177169	-0.203985	0.53655	0.999763	no
ENSMUSG00000010825.17	ENSMUSG00000010825.17	Grid2ip	chr5:143357337-143403748	Midbrain__WT	Midbrain__KO	OK	0.271906	0.229412	-0.245165	-0.372047	0.35795	0.999763	no
ENSMUSG00000010830.7	ENSMUSG00000010830.7	Kdelr3	chr15:79516407-79546741	Midbrain__WT	Midbrain__KO	OK	6.18596	6.14771	-0.00894861	-0.00293973	0.9941	0.999763	no
ENSMUSG00000010841.13	ENSMUSG00000010841.13	1700006E09Rik	chr11:101971142-101992264	Midbrain__WT	Midbrain__KO	NOTEST	0.0111324	0.0142285	0.354021	0	1	1	no
ENSMUSG00000010911.12	ENSMUSG00000010911.12	Apip	chr2:103073674-103092644	Midbrain__WT	Midbrain__KO	OK	21.2956	21.309	0.000904204	0.00310595	0.99255	0.999763	no
ENSMUSG00000010914.10	ENSMUSG00000010914.10	Pdhx	chr2:103021074-103073513	Midbrain__WT	Midbrain__KO	OK	18.5392	17.3389	-0.0965706	-0.342213	0.4005	0.999763	no
ENSMUSG00000010936.10	ENSMUSG00000010936.10	Vac14	chr8:110618637-110720396	Midbrain__WT	Midbrain__KO	OK	15.8094	16.0597	0.0226643	0.101279	0.79995	0.999763	no
ENSMUSG00000011008.13	ENSMUSG00000011008.13	Mcoln2	chr3:146149832-146195513	Midbrain__WT	Midbrain__KO	NOTEST	0.174351	0.137757	-0.339865	0	1	1	no
ENSMUSG00000011034.6	ENSMUSG00000011034.6	Slc5a1	chr5:33104218-33162870	Midbrain__WT	Midbrain__KO	NOTEST	0	0.00223149	inf	0	1	1	no
ENSMUSG00000011052.6	ENSMUSG00000011052.6	1700049J03Rik	chr17:26554253-26656931	Midbrain__WT	Midbrain__KO	NOTEST	0	0	0	0	1	1	no
ENSMUSG00000011096.17	ENSMUSG00000011096.17	Akt1s1	chr7:44812255-44855421	Midbrain__WT	Midbrain__KO	OK	33.8041	33.9259	0.00518934	0.00718105	0.97965	0.999763	no
ENSMUSG00000011114.17	ENSMUSG00000011114.17	Tbrg1	chr9:37649181-37657312	Midbrain__WT	Midbrain__KO	OK	53.2295	52.9007	-0.00894005	-0.0420013	0.9157	0.999763	no
ENSMUSG00000011118.3	ENSMUSG00000011118.3	Panx3	chr9:37659901-37669222	Midbrain__WT	Midbrain__KO	NOTEST	0.032391	0.0410197	0.340725	0	1	1	no
ENSMUSG00000011148.13	ENSMUSG00000011148.13	Adssl1	chr12:112620044-112641354	Midbrain__WT	Midbrain__KO	OK	0.930069	0.869148	-0.0977359	-0.185384	0.6433	0.999763	no
ENSMUSG00000011154.17	ENSMUSG00000011154.17	Cfap161	chr7:83774100-83794880	Midbrain__WT	Midbrain__KO	NOTEST	0.0445959	0.0349901	-0.349962	0	1	1	no
ENSMUSG00000011158.7	ENSMUSG00000011158.7	Brf1	chr12:112959861-113001926	Midbrain__WT	Midbrain__KO	OK	20.1485	21.5762	0.0987723	0.404842	0.31985	0.999763	no
ENSMUSG00000011171.11	ENSMUSG00000011171.11	Vipr2	chr12:116077727-116146261	Midbrain__WT	Midbrain__KO	OK	2.64433	2.79063	0.0776883	0.165549	0.6408	0.999763	no
ENSMUSG00000011179.7	ENSMUSG00000011179.7	Odc1	chr12:17544872-17551502	Midbrain__WT	Midbrain__KO	OK	165.733	160.264	-0.0484072	-0.214879	0.58785	0.999763	no
ENSMUSG00000011254.16	ENSMUSG00000011254.16	Thg1l	chr11:45946842-45955494	Midbrain__WT	Midbrain__KO	OK	13.5276	12.4717	-0.117247	-0.406731	0.3029	0.999763	no
ENSMUSG00000011256.16	ENSMUSG00000011256.16	Adam19	chr11:46055991-46147343	Midbrain__WT	Midbrain__KO	OK	6.47254	7.23803	0.161266	0.647837	0.0876	0.999763	no
ENSMUSG00000011257.19	ENSMUSG00000011257.19	Pabpc4	chr4:123262350-123298925	Midbrain__WT	Midbrain__KO	OK	53.4076	54.8889	0.03947	0.146359	0.7194	0.999763	no
ENSMUSG00000011263.16	ENSMUSG00000011263.16	Exoc3l2	chr7:19463330-19496762	Midbrain__WT	Midbrain__KO	OK	1.00706	1.12119	0.154891	0.342694	0.4007	0.999763	no
ENSMUSG00000011267.8	ENSMUSG00000011267.8	Zfp296	chr7:19564945-19580656	Midbrain__WT	Midbrain__KO	OK	0.308199	0.344304	0.159819	0.0759373	0.87185	0.999763	no
ENSMUSG00000011305.11	ENSMUSG00000011305.11	Plin5	chr17:56111600-56117596	Midbrain__WT	Midbrain__KO	NOTEST	0.0603849	0.0555798	-0.119629	0	1	1	no
ENSMUSG00000011306.6	ENSMUSG00000011306.6	Sugp1	chr8:70042812-70071953	Midbrain__WT	Midbrain__KO	OK	19.287	20.5882	0.0941877	0.41694	0.30385	0.999763	no
ENSMUSG00000011349.5	ENSMUSG00000011349.5	Dmrtc2	chr7:24870056-24877651	Midbrain__WT	Midbrain__KO	NOTEST	0.00797935	0.0126608	0.666029	0	1	1	no
ENSMUSG00000011350.15	ENSMUSG00000011350.15	Gm5893	chr7:24818794-24840275	Midbrain__WT	Midbrain__KO	NOTEST	0	0	0	0	1	1	no
ENSMUSG00000011382.7	ENSMUSG00000011382.7	Dhdh	chr7:45473562-45488796	Midbrain__WT	Midbrain__KO	OK	3.2494	3.28084	0.0138905	0.0422053	0.9149	0.999763	no
ENSMUSG00000011427.16	ENSMUSG00000011427.16	Zfp790	chr7:29816113-29831005	Midbrain__WT	Midbrain__KO	OK	8.85118	7.49289	-0.240347	-0.6707	0.05545	0.999763	no
ENSMUSG00000011463.5	ENSMUSG00000011463.5	Cpb1	chr3:20248263-20275733	Midbrain__WT	Midbrain__KO	NOTEST	0.0064715	0.0240394	1.89323	0	1	1	no
ENSMUSG00000011486.14	ENSMUSG00000011486.14	Slc25a41	chr17:57032772-57041654	Midbrain__WT	Midbrain__KO	NOTEST	0.00845694	0.009001	0.0899494	0	1	1	no
ENSMUSG00000011589.8	ENSMUSG00000011589.8	Fsd1	chr17:55986510-55996881	Midbrain__WT	Midbrain__KO	OK	17.9246	18.5133	0.0466272	0.194108	0.63295	0.999763	no
ENSMUSG00000011632.7	ENSMUSG00000011632.7	Pinlyp	chr7:24541657-24546118	Midbrain__WT	Midbrain__KO	NOTEST	0.0386403	0.0303737	-0.347282	0	1	1	no
ENSMUSG00000011658.15	ENSMUSG00000011658.15	Fuz	chr7:44896078-44929496	Midbrain__WT	Midbrain__KO	OK	11.689	12.8888	0.14097	0.183389	0.63965	0.999763	no
ENSMUSG00000011751.16	ENSMUSG00000011751.16	Sptbn4	chr7:27356382-27447686	Midbrain__WT	Midbrain__KO	OK	0.410204	0.44046	0.102671	0.106398	0.71655	0.999763	no
ENSMUSG00000011752.6	ENSMUSG00000011752.6	Pgam1	chr19:41911870-41918664	Midbrain__WT	Midbrain__KO	OK	201.206	207.113	0.0417428	0.188697	0.64315	0.999763	no
ENSMUSG00000011831.16	ENSMUSG00000011831.16	Evi5	chr5:107744794-107875107	Midbrain__WT	Midbrain__KO	OK	11.9684	11.8642	-0.012614	-0.0471293	0.89605	0.999763	no
ENSMUSG00000011832.15	ENSMUSG00000011832.15	Evi5l	chr8:4162521-4217459	Midbrain__WT	Midbrain__KO	OK	16.3812	16.8782	0.04312	0.107392	0.7928	0.999763	no
ENSMUSG00000011837.4	ENSMUSG00000011837.4	Snapc2	chr8:4253079-4256220	Midbrain__WT	Midbrain__KO	OK	22.5203	22.3102	-0.0135257	-0.0464451	0.90325	0.999763	no
ENSMUSG00000011877.13	ENSMUSG00000011877.13	Git1	chr11:77493561-77507786	Midbrain__WT	Midbrain__KO	OK	27.6453	29.4754	0.0924791	0.436315	0.28435	0.999763	no
ENSMUSG00000011884.13	ENSMUSG00000011884.13	Gltp	chr5:114669397-114690984	Midbrain__WT	Midbrain__KO	OK	20.244	21.1019	0.059877	0.247456	0.5464	0.999763	no
ENSMUSG00000011958.17	ENSMUSG00000011958.17	Bnip2	chr9:69988399-70008317	Midbrain__WT	Midbrain__KO	OK	49.013	48.7725	-0.00709461	-0.0284126	0.94585	0.999763	no
ENSMUSG00000011960.12	ENSMUSG00000011960.12	Ccnt1	chr15:98538688-98570923	Midbrain__WT	Midbrain__KO	OK	16.9663	15.6554	-0.116012	-0.459016	0.25405	0.999763	no
ENSMUSG00000012017.3	ENSMUSG00000012017.3	Scarf2	chr16:17797281-17808287	Midbrain__WT	Midbrain__KO	OK	4.48792	4.92731	0.134754	0.478206	0.238	0.999763	no
ENSMUSG00000012042.8	ENSMUSG00000012042.8	4930579F01Rik	chr3:138164077-138193825	Midbrain__WT	Midbrain__KO	NOTEST	0.00704693	0.00228535	-1.62458	0	1	1	no
ENSMUSG00000012076.7	ENSMUSG00000012076.7	Brms1l	chr12:55836365-55869735	Midbrain__WT	Midbrain__KO	OK	17.6106	17.1143	-0.0412399	-0.18233	0.6493	0.999763	no
ENSMUSG00000012114.16	ENSMUSG00000012114.16	Med15	chr16:17651220-17722930	Midbrain__WT	Midbrain__KO	OK	15.7143	16.9476	0.109001	0.493122	0.22665	0.999763	no
ENSMUSG00000012117.13	ENSMUSG00000012117.13	Dhdds	chr4:133969027-134000918	Midbrain__WT	Midbrain__KO	OK	19.703	20.2135	0.0369093	0.135809	0.73735	0.999763	no
ENSMUSG00000012123.15	ENSMUSG00000012123.15	Aim1l	chr4:134065911-134095082	Midbrain__WT	Midbrain__KO	NOTEST	0.161255	0.193207	0.260803	0	1	1	no
ENSMUSG00000012126.16	ENSMUSG00000012126.16	Ubxn11	chr4:134102569-134128789	Midbrain__WT	Midbrain__KO	OK	2.52512	2.31069	-0.128027	-0.110156	0.7287	0.999763	no
ENSMUSG00000012187.13	ENSMUSG00000012187.13	Mogat1	chr1:78497025-78538173	Midbrain__WT	Midbrain__KO	NOTEST	0.186226	0.223921	0.26594	0	1	1	no
ENSMUSG00000012211.13	ENSMUSG00000012211.13	Tex22	chr12:113074501-113088917	Midbrain__WT	Midbrain__KO	NOTEST	0.0802301	0.0469419	-0.773266	0	1	1	no
ENSMUSG00000012282.2	ENSMUSG00000012282.2	Wnt8a	chr18:34542312-34548273	Midbrain__WT	Midbrain__KO	NOTEST	0.0205331	0.0157761	-0.380212	0	1	1	no
ENSMUSG00000012296.15	ENSMUSG00000012296.15	Tjap1	chr17:46257850-46283026	Midbrain__WT	Midbrain__KO	OK	20.8227	23.1928	0.15552	0.698126	0.08405	0.999763	no
ENSMUSG00000012350.15	ENSMUSG00000012350.15	Ehf	chr2:103263432-103303278	Midbrain__WT	Midbrain__KO	NOTEST	0.00157965	0.00273883	0.793957	0	1	1	no
ENSMUSG00000012396.12	ENSMUSG00000012396.12	Nanog	chr6:122707488-122714633	Midbrain__WT	Midbrain__KO	NOTEST	0.0804402	0.0507279	-0.665138	0	1	1	no
ENSMUSG00000012405.15	ENSMUSG00000012405.15	Rpl15	chr14:18267822-18331859	Midbrain__WT	Midbrain__KO	OK	516.792	497.541	-0.0547674	-0.185958	0.6482	0.999763	no
ENSMUSG00000012422.14	ENSMUSG00000012422.14	Tmem167	chr13:89655311-90112257	Midbrain__WT	Midbrain__KO	OK	16.3238	16.4452	0.0106918	0.0195556	0.9549	0.999763	no
ENSMUSG00000012428.9	ENSMUSG00000012428.9	Steap4	chr5:7960456-7982213	Midbrain__WT	Midbrain__KO	NOTEST	0.112906	0.0679622	-0.732319	0	1	1	no
ENSMUSG00000012429.8	ENSMUSG00000012429.8	Mplkip	chr13:17695412-17699105	Midbrain__WT	Midbrain__KO	OK	8.21256	8.36286	0.0261643	0.10191	0.80105	0.999763	no
ENSMUSG00000012443.3	ENSMUSG00000012443.3	Kif11	chr19:37376402-37421859	Midbrain__WT	Midbrain__KO	OK	57.0913	57.3638	0.00686903	0.0318881	0.9393	0.999763	no
ENSMUSG00000012483.4	ENSMUSG00000012483.4	Rpa3	chr6:8255935-8259173	Midbrain__WT	Midbrain__KO	OK	63.3215	63.2461	-0.00171918	-0.00723785	0.9867	0.999763	no
ENSMUSG00000012519.14	ENSMUSG00000012519.14	Mlkl	chr8:111311796-111338177	Midbrain__WT	Midbrain__KO	NOTEST	0.155034	0.123929	-0.323072	0	1	1	no
ENSMUSG00000012520.10	ENSMUSG00000012520.10	Phox2b	chr5:67094398-67099301	Midbrain__WT	Midbrain__KO	OK	1.24244	0.948653	-0.389227	-0.879126	0.0304	0.999763	no
ENSMUSG00000012535.14	ENSMUSG00000012535.14	Tnpo3	chr6:29526624-29609887	Midbrain__WT	Midbrain__KO	OK	54.3276	52.4462	-0.050847	-0.234725	0.57035	0.999763	no
ENSMUSG00000012609.18	ENSMUSG00000012609.18	Ttll5	chr12:85824658-86053760	Midbrain__WT	Midbrain__KO	OK	8.22375	8.73043	0.0862561	0.260988	0.5176	0.999763	no
ENSMUSG00000012640.16	ENSMUSG00000012640.16	Zfp715	chr7:43296196-43313255	Midbrain__WT	Midbrain__KO	OK	6.84566	6.18354	-0.146757	-0.337052	0.32505	0.999763	no
ENSMUSG00000012705.16	ENSMUSG00000012705.16	Retn	chr8:3655769-3660110	Midbrain__WT	Midbrain__KO	NOTEST	0.0857703	0.129846	0.598255	0	1	1	no
ENSMUSG00000012777.14	ENSMUSG00000012777.14	Acpt	chr7:44246721-44262720	Midbrain__WT	Midbrain__KO	OK	0.266711	0.267508	0.0043051	0.00110566	0.99695	0.999763	no
ENSMUSG00000012819.15	ENSMUSG00000012819.15	Cdh23	chr10:60302747-60696490	Midbrain__WT	Midbrain__KO	OK	0.285124	0.3409	0.257763	0.11475	0.6393	0.999763	no
ENSMUSG00000012848.14	ENSMUSG00000012848.14	Rps5	chr7:12922289-12926686	Midbrain__WT	Midbrain__KO	OK	1078.76	1057.16	-0.0291713	-0.117203	0.7739	0.999763	no
ENSMUSG00000012889.8	ENSMUSG00000012889.8	Podnl1	chr8:84125988-84132527	Midbrain__WT	Midbrain__KO	NOTEST	0.0201508	0.0147822	-0.446973	0	1	1	no
ENSMUSG00000013033.16	ENSMUSG00000013033.16	Adgrl1	chr8:83900104-83955205	Midbrain__WT	Midbrain__KO	OK	20.9323	23.5725	0.171373	0.596202	0.0749	0.999763	no
ENSMUSG00000013076.15	ENSMUSG00000013076.15	Amotl1	chr9:14541965-14615483	Midbrain__WT	Midbrain__KO	OK	16.7152	18.0449	0.110426	0.428331	0.1984	0.999763	no
ENSMUSG00000013083.8	ENSMUSG00000013083.8	2200002J24Rik	chr7:30698925-30700536	Midbrain__WT	Midbrain__KO	NOTEST	0.018516	0.0177117	-0.0640708	0	1	1	no
ENSMUSG00000013089.15	ENSMUSG00000013089.15	Etv5	chr16:22381308-22439719	Midbrain__WT	Midbrain__KO	OK	7.38507	5.76141	-0.358189	-1.30724	0.0005	0.181205	no
ENSMUSG00000013091.5	ENSMUSG00000013091.5	Tmem190	chr7:4782936-4784341	Midbrain__WT	Midbrain__KO	NOTEST	0	0.0148828	inf	0	1	1	no
ENSMUSG00000013150.15	ENSMUSG00000013150.15	Gfod2	chr8:105713853-105758664	Midbrain__WT	Midbrain__KO	OK	19.374	18.4799	-0.0681579	-0.164784	0.6837	0.999763	no
ENSMUSG00000013155.9	ENSMUSG00000013155.9	Enkd1	chr8:105703654-105707933	Midbrain__WT	Midbrain__KO	OK	15.0661	15.3077	0.0229519	0.0846561	0.83875	0.999763	no
ENSMUSG00000013158.5	ENSMUSG00000013158.5	4933405L10Rik	chr8:105708290-105710244	Midbrain__WT	Midbrain__KO	NOTEST	0.0630641	0.122231	0.954715	0	1	1	no
ENSMUSG00000013160.7	ENSMUSG00000013160.7	Atp6v0d1	chr8:105524464-105566047	Midbrain__WT	Midbrain__KO	OK	52.0885	52.85	0.0209403	0.098387	0.80525	0.999763	no
ENSMUSG00000013236.16	ENSMUSG00000013236.16	Ptprs	chr17:56412430-56476483	Midbrain__WT	Midbrain__KO	OK	88.8138	101.474	0.192255	0.795176	0.05015	0.999763	no
ENSMUSG00000013275.9	ENSMUSG00000013275.9	Slc41a1	chr1:131827492-131848865	Midbrain__WT	Midbrain__KO	OK	7.91152	8.20744	0.0529781	0.207673	0.5794	0.999763	no
ENSMUSG00000013338.16	ENSMUSG00000013338.16	Fer1l4	chr2:156019138-156052947	Midbrain__WT	Midbrain__KO	NOTEST	0.00548023	0.0278863	2.34725	0	1	1	no
ENSMUSG00000013353.10	ENSMUSG00000013353.10	4931406B18Rik	chr7:43492043-43505940	Midbrain__WT	Midbrain__KO	NOTEST	0.00184561	0	-inf	0	1	1	no
ENSMUSG00000013367.5	ENSMUSG00000013367.5	Iglon5	chr7:43472903-43490075	Midbrain__WT	Midbrain__KO	OK	20.6896	22.407	0.115045	0.51464	0.1956	0.999763	no
ENSMUSG00000013415.9	ENSMUSG00000013415.9	Igf2bp1	chr11:95957162-96008055	Midbrain__WT	Midbrain__KO	OK	41.7859	47.9186	0.197569	0.607423	0.054	0.999763	no
ENSMUSG00000013418.8	ENSMUSG00000013418.8	B4galnt2	chr11:95865942-95914891	Midbrain__WT	Midbrain__KO	NOTEST	0.0546861	0.0722625	0.402071	0	1	1	no
ENSMUSG00000013419.6	ENSMUSG00000013419.6	Zfp651	chr9:121760032-121771742	Midbrain__WT	Midbrain__KO	OK	4.827	4.89987	0.0216165	0.0909701	0.82355	0.999763	no
ENSMUSG00000013465.18	ENSMUSG00000013465.18	Nelfb	chr2:25199711-25211489	Midbrain__WT	Midbrain__KO	OK	48.1887	45.6036	-0.0795474	-0.251294	0.5359	0.999763	no
ENSMUSG00000013483.14	ENSMUSG00000013483.14	Card14	chr11:119307767-119355536	Midbrain__WT	Midbrain__KO	NOTEST	0.0291357	0.024163	-0.269986	0	1	1	no
ENSMUSG00000013495.15	ENSMUSG00000013495.15	Tmem175	chr5:108629769-108684557	Midbrain__WT	Midbrain__KO	OK	8.89303	8.38605	-0.0846841	-0.154056	0.70325	0.999763	no
ENSMUSG00000013523.13	ENSMUSG00000013523.13	Bcas1	chr2:170346990-170427845	Midbrain__WT	Midbrain__KO	OK	1.12476	1.29377	0.20197	0.34569	0.3063	0.999763	no
ENSMUSG00000013539.13	ENSMUSG00000013539.13	Tango2	chr16:18300826-18343927	Midbrain__WT	Midbrain__KO	OK	13.3836	13.0499	-0.0364303	-0.117101	0.77425	0.999763	no
ENSMUSG00000013562.12	ENSMUSG00000013562.12	4833413E03Rik	chr17:31557125-31559113	Midbrain__WT	Midbrain__KO	NOTEST	0.0105397	0.020717	0.974977	0	1	1	no
ENSMUSG00000013584.5	ENSMUSG00000013584.5	Aldh1a2	chr9:71215788-71296243	Midbrain__WT	Midbrain__KO	OK	0.240535	0.262711	0.127229	0.183522	0.65125	0.999763	no
ENSMUSG00000013593.12	ENSMUSG00000013593.12	Ndufs2	chr1:171234852-171260637	Midbrain__WT	Midbrain__KO	OK	117.893	113.858	-0.0502341	-0.230425	0.57165	0.999763	no
ENSMUSG00000013611.14	ENSMUSG00000013611.14	Snx31	chr15:36504061-36555573	Midbrain__WT	Midbrain__KO	NOTEST	0.210704	0.205156	-0.0385023	0	1	1	no
ENSMUSG00000013622.15	ENSMUSG00000013622.15	Atraid	chr5:31036035-31054623	Midbrain__WT	Midbrain__KO	OK	34.3766	32.8299	-0.0664166	-0.213187	0.59775	0.999763	no
ENSMUSG00000013629.16	ENSMUSG00000013629.16	Cad	chr5:31054779-31078479	Midbrain__WT	Midbrain__KO	OK	26.1275	26.9579	0.0451379	0.189313	0.6052	0.999763	no
ENSMUSG00000013643.13	ENSMUSG00000013643.13	Lypd8	chr11:58379042-58390728	Midbrain__WT	Midbrain__KO	NOTEST	0	0	0	0	1	1	no
ENSMUSG00000013646.17	ENSMUSG00000013646.17	Sh3bp5l	chr11:58330723-58347728	Midbrain__WT	Midbrain__KO	OK	21.5722	21.7303	0.0105306	0.0412227	0.90805	0.999763	no
ENSMUSG00000013653.2	ENSMUSG00000013653.2	1810065E05Rik	chr11:58421110-58426024	Midbrain__WT	Midbrain__KO	NOTEST	0.00400155	0	-inf	0	1	1	no
ENSMUSG00000013662.5	ENSMUSG00000013662.5	Atad1	chr19:32672562-32712298	Midbrain__WT	Midbrain__KO	OK	44.5666	42.2242	-0.0778939	-0.372356	0.35325	0.999763	no
ENSMUSG00000013663.7	ENSMUSG00000013663.7	Pten	chr19:32757496-32826160	Midbrain__WT	Midbrain__KO	OK	12.4682	13.0115	0.0615379	0.293984	0.4674	0.999763	no
ENSMUSG00000013668.9	ENSMUSG00000013668.9	4933402N03Rik	chr7:130162450-133124354	Midbrain__WT	Midbrain__KO	NOTEST	0	0	0	0	1	1	no
ENSMUSG00000013698.12	ENSMUSG00000013698.12	Pea15a	chr1:172148117-172206804	Midbrain__WT	Midbrain__KO	OK	170.716	161.259	-0.0822207	-0.281192	0.48425	0.999763	no
ENSMUSG00000013701.12	ENSMUSG00000013701.12	Timm23	chr14:32180161-32201898	Midbrain__WT	Midbrain__KO	OK	56.413	53.3987	-0.0792237	-0.36032	0.3748	0.999763	no
ENSMUSG00000013707.3	ENSMUSG00000013707.3	Tnfaip8l2	chr3:95139520-95142360	Midbrain__WT	Midbrain__KO	OK	1.12782	1.18468	0.0709635	0.125843	0.759	0.999763	no
ENSMUSG00000013736.16	ENSMUSG00000013736.16	Trnt1	chr6:106769119-106800074	Midbrain__WT	Midbrain__KO	OK	30.7472	29.163	-0.0763172	-0.259539	0.50845	0.999763	no
ENSMUSG00000013766.11	ENSMUSG00000013766.11	Ly6g6e	chr17:35071442-35078804	Midbrain__WT	Midbrain__KO	OK	0.403552	0.350898	-0.2017	-0.136353	0.71235	0.999763	no
ENSMUSG00000013787.15	ENSMUSG00000013787.15	Ehmt2	chr17:34898468-34914051	Midbrain__WT	Midbrain__KO	OK	67.597	70.5239	0.0611514	0.259411	0.50565	0.999763	no
ENSMUSG00000013822.6	ENSMUSG00000013822.6	Elof1	chr9:22112988-22117148	Midbrain__WT	Midbrain__KO	OK	80.2648	78.9678	-0.0235038	-0.107557	0.7872	0.999763	no
ENSMUSG00000013833.15	ENSMUSG00000013833.15	Med16	chr10:79894707-79908923	Midbrain__WT	Midbrain__KO	OK	23.3134	24.3495	0.0627366	0.272714	0.4807	0.999763	no
ENSMUSG00000013846.9	ENSMUSG00000013846.9	St3gal1	chr15:67102874-67113992	Midbrain__WT	Midbrain__KO	OK	3.785	4.31173	0.187975	0.721145	0.07845	0.999763	no
ENSMUSG00000013858.14	ENSMUSG00000013858.14	Tmem259	chr10:79970714-79984330	Midbrain__WT	Midbrain__KO	OK	37.8644	40.2028	0.0864545	0.398538	0.3303	0.999763	no
ENSMUSG00000013878.17	ENSMUSG00000013878.17	Rnf170	chr8:26119367-26143871	Midbrain__WT	Midbrain__KO	OK	8.32431	8.45384	0.0222759	0.0659573	0.8592	0.999763	no
ENSMUSG00000013921.15	ENSMUSG00000013921.15	Clip3	chr7:30291728-30308367	Midbrain__WT	Midbrain__KO	OK	121.636	121.261	-0.00445349	-0.0104405	0.98035	0.999763	no
ENSMUSG00000013928.13	ENSMUSG00000013928.13	Thap8	chr7:30240137-30290237	Midbrain__WT	Midbrain__KO	OK	0.289033	0.387701	0.423713	0.201654	0.674	0.999763	no
ENSMUSG00000013936.12	ENSMUSG00000013936.12	Myl2	chr5:122100950-122138062	Midbrain__WT	Midbrain__KO	NOTEST	0.217696	0.122659	-0.82766	0	1	1	no
ENSMUSG00000013973.12	ENSMUSG00000013973.12	Dedd	chr1:171329144-171345646	Midbrain__WT	Midbrain__KO	OK	12.2171	11.9398	-0.033113	-0.048658	0.90315	0.999763	no
ENSMUSG00000013974.3	ENSMUSG00000013974.3	Mcemp1	chr8:3665753-3669259	Midbrain__WT	Midbrain__KO	NOTEST	0.0811723	0.113859	0.488187	0	1	1	no
ENSMUSG00000013997.10	ENSMUSG00000013997.10	Nit1	chr1:171329144-171345646	Midbrain__WT	Midbrain__KO	OK	27.4548	26.8768	-0.0306988	-0.115354	0.7777	0.999763	no
ENSMUSG00000014030.15	ENSMUSG00000014030.15	Pax5	chr4:44524756-44710487	Midbrain__WT	Midbrain__KO	OK	12.3584	9.19863	-0.426005	-0.894427	0.0005	0.181205	no
ENSMUSG00000014039.17	ENSMUSG00000014039.17	Prdm15	chr16:97791466-97851850	Midbrain__WT	Midbrain__KO	OK	9.09702	9.34888	0.0393985	0.0964602	0.8042	0.999763	no
ENSMUSG00000014074.17	ENSMUSG00000014074.17	Rnf168	chr16:32277458-32301434	Midbrain__WT	Midbrain__KO	OK	19.41	18.673	-0.0558482	-0.25812	0.5292	0.999763	no
ENSMUSG00000014075.15	ENSMUSG00000014075.15	Tctex1d2	chr16:32419701-32429099	Midbrain__WT	Midbrain__KO	OK	11.7809	12.2961	0.0617436	0.181773	0.65665	0.999763	no
ENSMUSG00000014077.13	ENSMUSG00000014077.13	Chp1	chr2:119547696-119587027	Midbrain__WT	Midbrain__KO	OK	33.5717	33.9304	0.0153355	0.0723414	0.8571	0.999763	no
ENSMUSG00000014104.12	ENSMUSG00000014104.12	Sval2	chr6:41852988-41864413	Midbrain__WT	Midbrain__KO	NOTEST	0	0.022618	inf	0	1	1	no
ENSMUSG00000014158.11	ENSMUSG00000014158.11	Trpv4	chr5:114622151-114658421	Midbrain__WT	Midbrain__KO	NOTEST	0.140062	0.145145	0.0514358	0	1	1	no
ENSMUSG00000014164.14	ENSMUSG00000014164.14	Klhl3	chr13:58004220-58113592	Midbrain__WT	Midbrain__KO	OK	1.42854	1.61822	0.179871	0.45921	0.2578	0.999763	no
ENSMUSG00000014177.10	ENSMUSG00000014177.10	Tvp23b	chr11:62879454-62916780	Midbrain__WT	Midbrain__KO	OK	15.6925	14.5445	-0.109605	-0.41763	0.29235	0.999763	no
ENSMUSG00000014195.15	ENSMUSG00000014195.15	Dnajc7	chr11:100574903-100704271	Midbrain__WT	Midbrain__KO	OK	145.002	142.396	-0.0261671	-0.0811039	0.8452	0.999763	no
ENSMUSG00000014198.15	ENSMUSG00000014198.15	Zfp385c	chr11:100574903-100704271	Midbrain__WT	Midbrain__KO	OK	0.236865	0.258491	0.12605	0.0134283	0.8635	0.999763	no
ENSMUSG00000014226.10	ENSMUSG00000014226.10	Cacybp	chr1:160202366-160212875	Midbrain__WT	Midbrain__KO	OK	100.396	93.6076	-0.101002	-0.365452	0.3642	0.999763	no
ENSMUSG00000014232.14	ENSMUSG00000014232.14	Cluap1	chr16:3847267-3941147	Midbrain__WT	Midbrain__KO	OK	11.9059	11.8876	-0.00222084	-0.00405648	0.99165	0.999763	no
ENSMUSG00000014243.5	ENSMUSG00000014243.5	Zswim7	chr11:62267223-62281375	Midbrain__WT	Midbrain__KO	OK	5.16294	5.41625	0.0691024	0.157785	0.69315	0.999763	no
ENSMUSG00000014245.8	ENSMUSG00000014245.8	Pigl	chr11:62281472-62514417	Midbrain__WT	Midbrain__KO	OK	6.86289	6.6053	-0.0551902	-0.0456222	0.90675	0.999763	no
ENSMUSG00000014294.4	ENSMUSG00000014294.4	Ndufa2	chr18:36735067-36744557	Midbrain__WT	Midbrain__KO	OK	157.664	153.362	-0.0399147	-0.160892	0.69565	0.999763	no
ENSMUSG00000014301.12	ENSMUSG00000014301.12	Pam16	chr16:4594712-4624988	Midbrain__WT	Midbrain__KO	OK	34.0068	32.9223	-0.0467593	-0.0782351	0.8383	0.999763	no
ENSMUSG00000014303.13	ENSMUSG00000014303.13	Glis2	chr16:4594712-4624988	Midbrain__WT	Midbrain__KO	OK	17.1591	18.0387	0.0721218	0.203395	0.5886	0.999763	no
ENSMUSG00000014313.14	ENSMUSG00000014313.14	Cox6c	chr15:35931975-35938246	Midbrain__WT	Midbrain__KO	OK	300.332	301.5	0.00560121	0.026385	0.9493	0.999763	no
ENSMUSG00000014329.14	ENSMUSG00000014329.14	Bicc1	chr10:70868668-71159700	Midbrain__WT	Midbrain__KO	OK	6.27941	6.27277	-0.00152689	-0.00606919	0.98705	0.999763	no
ENSMUSG00000014349.7	ENSMUSG00000014349.7	Ube2z	chr11:96047431-96065388	Midbrain__WT	Midbrain__KO	OK	21.5904	22.0486	0.0302987	0.143438	0.72	0.999763	no
ENSMUSG00000014351.12	ENSMUSG00000014351.12	Gip	chr11:96024544-96030831	Midbrain__WT	Midbrain__KO	NOTEST	0.0138709	0	-inf	0	1	1	no
ENSMUSG00000014353.14	ENSMUSG00000014353.14	Tmem87b	chr2:128818117-128854261	Midbrain__WT	Midbrain__KO	OK	12.8845	13.4698	0.0640861	0.151578	0.70515	0.999763	no
ENSMUSG00000014355.10	ENSMUSG00000014355.10	Anapc1	chr2:128610103-128687391	Midbrain__WT	Midbrain__KO	OK	59.0686	60.2076	0.0275532	0.0615305	0.8373	0.999763	no
ENSMUSG00000014361.5	ENSMUSG00000014361.5	Mertk	chr2:128698955-128802894	Midbrain__WT	Midbrain__KO	OK	1.90192	2.04534	0.104888	0.311498	0.44095	0.999763	no
ENSMUSG00000014402.14	ENSMUSG00000014402.14	Tsg101	chr7:46888948-46919969	Midbrain__WT	Midbrain__KO	OK	70.569	66.3496	-0.0889462	-0.422865	0.2961	0.999763	no
ENSMUSG00000014418.15	ENSMUSG00000014418.15	Hps5	chr7:46760465-46796064	Midbrain__WT	Midbrain__KO	OK	11.9838	12.5078	0.0617493	0.158188	0.70335	0.999763	no
ENSMUSG00000014426.8	ENSMUSG00000014426.8	Map3k4	chr17:12227620-12318660	Midbrain__WT	Midbrain__KO	OK	16.237	17.1723	0.0808048	0.382272	0.34205	0.999763	no
ENSMUSG00000014444.16	ENSMUSG00000014444.16	Piezo1	chr8:119910359-124345724	Midbrain__WT	Midbrain__KO	OK	4.43512	5.29405	0.255398	0.0422843	0.71035	0.999763	no
ENSMUSG00000014453.3	ENSMUSG00000014453.3	Blk	chr14:63372836-63417187	Midbrain__WT	Midbrain__KO	NOTEST	0.0043585	0	-inf	0	1	1	no
ENSMUSG00000014470.4	ENSMUSG00000014470.4	Rnf166	chr8:119910359-124345724	Midbrain__WT	Midbrain__KO	OK	13.4772	13.1622	-0.0341194	-0.00381545	0.96695	0.999763	no
ENSMUSG00000014496.7	ENSMUSG00000014496.7	Ankrd28	chr14:31700014-31830415	Midbrain__WT	Midbrain__KO	OK	12.7664	13.1904	0.0471314	0.21974	0.5843	0.999763	no
ENSMUSG00000014498.9	ENSMUSG00000014498.9	Ankrd52	chr10:128377118-128411492	Midbrain__WT	Midbrain__KO	OK	16.3708	18.3052	0.161133	0.562148	0.15935	0.999763	no
ENSMUSG00000014503.14	ENSMUSG00000014503.14	Pkd2l2	chr18:34409422-34506823	Midbrain__WT	Midbrain__KO	OK	0.703291	0.768748	0.128388	0.0822007	0.85495	0.999763	no
ENSMUSG00000014504.16	ENSMUSG00000014504.16	Srp19	chr18:34330846-34336599	Midbrain__WT	Midbrain__KO	OK	54.6378	54.6359	-4.96919e-05	-0.000210537	0.99975	0.99985	no
ENSMUSG00000014529.9	ENSMUSG00000014529.9	Tmbim7	chr5:3571672-3680325	Midbrain__WT	Midbrain__KO	NOTEST	0	0	0	0	1	1	no
ENSMUSG00000014542.3	ENSMUSG00000014542.3	Clec4f	chr6:83644541-83656187	Midbrain__WT	Midbrain__KO	NOTEST	0.0201641	0.0419176	1.05577	0	1	1	no
ENSMUSG00000014543.14	ENSMUSG00000014543.14	Klra17	chr6:129831153-129876672	Midbrain__WT	Midbrain__KO	NOTEST	0.00303012	0	-inf	0	1	1	no
ENSMUSG00000014547.9	ENSMUSG00000014547.9	Wdfy2	chr14:62836907-62956886	Midbrain__WT	Midbrain__KO	OK	10.2939	9.83939	-0.0651456	-0.24658	0.53995	0.999763	no
ENSMUSG00000014550.14	ENSMUSG00000014550.14	Rbsn	chr6:92186711-92214925	Midbrain__WT	Midbrain__KO	OK	13.7435	13.802	0.00613535	0.0223987	0.94665	0.999763	no
ENSMUSG00000014551.8	ENSMUSG00000014551.8	Mrps25	chr6:92091389-92184033	Midbrain__WT	Midbrain__KO	OK	15.1394	15.4193	0.0264248	0.0943038	0.81395	0.999763	no
ENSMUSG00000014554.13	ENSMUSG00000014554.13	Dguok	chr6:83480216-83506969	Midbrain__WT	Midbrain__KO	OK	16.1642	15.3128	-0.078061	-0.17687	0.67595	0.999763	no
ENSMUSG00000014592.19	ENSMUSG00000014592.19	Camta1	chr4:150914561-151861876	Midbrain__WT	Midbrain__KO	OK	24.3325	26.6691	0.132282	0.213051	0.57145	0.999763	no
ENSMUSG00000014599.10	ENSMUSG00000014599.10	Csf1	chr3:107741047-107760469	Midbrain__WT	Midbrain__KO	OK	3.46287	3.32673	-0.0578603	-0.174466	0.6558	0.999763	no
ENSMUSG00000014601.13	ENSMUSG00000014601.13	Strip1	chr3:107612531-107631694	Midbrain__WT	Midbrain__KO	OK	47.6078	48.1189	0.0154056	0.0611452	0.86535	0.999763	no
ENSMUSG00000014602.15	ENSMUSG00000014602.15	Kif1a	chr1:93015463-93101951	Midbrain__WT	Midbrain__KO	OK	32.8153	33.5801	0.0332416	0.116348	0.72565	0.999763	no
ENSMUSG00000014603.2	ENSMUSG00000014603.2	Alx3	chr3:107595030-107605776	Midbrain__WT	Midbrain__KO	OK	1.3422	1.46458	0.125895	0.26559	0.5163	0.999763	no
ENSMUSG00000014606.14	ENSMUSG00000014606.14	Slc25a11	chr11:70644195-70651421	Midbrain__WT	Midbrain__KO	OK	49.1556	45.2752	-0.118637	-0.414065	0.2938	0.999763	no
ENSMUSG00000014609.16	ENSMUSG00000014609.16	Chrne	chr11:70614882-70619216	Midbrain__WT	Midbrain__KO	NOTEST	0.00844377	0.0021799	-1.95362	0	1	1	no
ENSMUSG00000014633.15	ENSMUSG00000014633.15	Cmc2	chr8:116888684-116921455	Midbrain__WT	Midbrain__KO	OK	21.3353	19.9569	-0.0963554	-0.274858	0.49685	0.999763	no
ENSMUSG00000014668.15	ENSMUSG00000014668.15	Chfr	chr5:110135841-110176504	Midbrain__WT	Midbrain__KO	OK	29.0473	28.9371	-0.00548303	-0.0233112	0.95165	0.999763	no
ENSMUSG00000014686.8	ENSMUSG00000014686.8	Ceacam16	chr7:19852002-19861299	Midbrain__WT	Midbrain__KO	NOTEST	0.0271504	0.020398	-0.412544	0	1	1	no
ENSMUSG00000014704.10	ENSMUSG00000014704.10	Hoxa2	chr6:52162416-52221854	Midbrain__WT	Midbrain__KO	NOTEST	0.044343	0.051833	0.225163	0	1	1	no
ENSMUSG00000014725.14	ENSMUSG00000014725.14	Adam28	chr14:68606026-68655842	Midbrain__WT	Midbrain__KO	NOTEST	0.012405	0.0129611	0.0632649	0	1	1	no
ENSMUSG00000014747.6	ENSMUSG00000014747.6	Ankrd53	chr6:83761755-83768326	Midbrain__WT	Midbrain__KO	OK	0.240033	0.322294	0.425145	0.425497	0.28235	0.999763	no
ENSMUSG00000014748.13	ENSMUSG00000014748.13	Tex261	chr6:83768884-83775813	Midbrain__WT	Midbrain__KO	OK	22.4939	22.065	-0.0277761	-0.128992	0.7472	0.999763	no
ENSMUSG00000014763.7	ENSMUSG00000014763.7	Fam120b	chr17:15396245-15433580	Midbrain__WT	Midbrain__KO	OK	13.6521	13.03	-0.0672895	-0.310047	0.43505	0.999763	no
ENSMUSG00000014767.16	ENSMUSG00000014767.16	Tbp	chr17:15499887-15528379	Midbrain__WT	Midbrain__KO	OK	37.5814	35.5862	-0.0787026	-0.245018	0.5422	0.999763	no
ENSMUSG00000014769.9	ENSMUSG00000014769.9	Psmb1	chr17:15475720-15498276	Midbrain__WT	Midbrain__KO	OK	166.794	164.613	-0.0189871	-0.0904821	0.8253	0.999763	no
ENSMUSG00000014771.12	ENSMUSG00000014771.12	Pdcd2	chr17:15499887-15528379	Midbrain__WT	Midbrain__KO	OK	19.333	18.5196	-0.0620176	-0.137418	0.73435	0.999763	no
ENSMUSG00000014773.13	ENSMUSG00000014773.13	Dll1	chr17:15367353-15379475	Midbrain__WT	Midbrain__KO	OK	37.9079	38.7587	0.0320224	0.118462	0.7583	0.999763	no
ENSMUSG00000014776.6	ENSMUSG00000014776.6	Nol3	chr8:105276446-105289528	Midbrain__WT	Midbrain__KO	OK	0.745835	0.709399	-0.0722596	-0.050064	0.9042	0.999763	no
ENSMUSG00000014778.10	ENSMUSG00000014778.10	Fhod1	chr8:105326353-105347953	Midbrain__WT	Midbrain__KO	OK	5.10066	5.76402	0.176389	0.47789	0.2423	0.999763	no
ENSMUSG00000014782.15	ENSMUSG00000014782.15	Plekhg4	chr8:105373273-105413502	Midbrain__WT	Midbrain__KO	OK	0.738541	1.00466	0.443962	0.764752	0.02665	0.999763	no
ENSMUSG00000014786.7	ENSMUSG00000014786.7	Slc9a5	chr8:105348257-105369881	Midbrain__WT	Midbrain__KO	OK	3.91947	4.56104	0.218703	0.853631	0.03345	0.999763	no
ENSMUSG00000014791.9	ENSMUSG00000014791.9	Elmo3	chr8:105305600-105310623	Midbrain__WT	Midbrain__KO	OK	0.529305	0.580019	0.132002	0.256906	0.5197	0.999763	no
ENSMUSG00000014813.8	ENSMUSG00000014813.8	Stc1	chr14:69029288-69041401	Midbrain__WT	Midbrain__KO	OK	0.605954	0.564197	-0.103007	-0.215204	0.5962	0.999763	no
ENSMUSG00000014837.14	ENSMUSG00000014837.14	4931428F04Rik	chr8:105276446-105289528	Midbrain__WT	Midbrain__KO	OK	21.7397	23.6578	0.121979	0.562436	0.16465	0.999763	no
ENSMUSG00000014846.12	ENSMUSG00000014846.12	Tppp3	chr8:105467492-105471526	Midbrain__WT	Midbrain__KO	OK	38.3936	34.7924	-0.142096	-0.586779	0.15335	0.999763	no
ENSMUSG00000014850.15	ENSMUSG00000014850.15	Msh3	chr13:92211871-92389053	Midbrain__WT	Midbrain__KO	OK	14.003	13.3595	-0.0678711	-0.169586	0.677	0.999763	no
ENSMUSG00000014852.16	ENSMUSG00000014852.16	Adamts13	chr2:26973415-27009628	Midbrain__WT	Midbrain__KO	NOTEST	0.00714965	0.0133434	0.900184	0	1	1	no
ENSMUSG00000014856.12	ENSMUSG00000014856.12	Tmem208	chr8:105326353-105347953	Midbrain__WT	Midbrain__KO	OK	29.7937	28.5612	-0.0609518	-0.149562	0.70435	0.999763	no
ENSMUSG00000014859.8	ENSMUSG00000014859.8	E2f4	chr8:105297662-105305369	Midbrain__WT	Midbrain__KO	OK	42.9416	44.6935	0.0576872	0.272059	0.499	0.999763	no
ENSMUSG00000014867.9	ENSMUSG00000014867.9	Surf4	chr2:26913382-26933928	Midbrain__WT	Midbrain__KO	OK	53.8284	52.9619	-0.0234136	-0.0920423	0.8157	0.999763	no
ENSMUSG00000014873.15	ENSMUSG00000014873.15	Surf2	chr2:26913382-26933928	Midbrain__WT	Midbrain__KO	OK	27.869	26.1694	-0.0907818	-0.132496	0.74295	0.999763	no
ENSMUSG00000014905.3	ENSMUSG00000014905.3	Dnajb9	chr12:44205896-44210068	Midbrain__WT	Midbrain__KO	OK	11.0034	10.1821	-0.111905	-0.420651	0.30395	0.999763	no
ENSMUSG00000014907.9	ENSMUSG00000014907.9	Naf1	chr8:66860216-66890564	Midbrain__WT	Midbrain__KO	OK	6.49331	6.88419	0.0843337	0.321018	0.42865	0.999763	no
ENSMUSG00000014932.15	ENSMUSG00000014932.15	Yes1	chr5:32507183-32687057	Midbrain__WT	Midbrain__KO	OK	11.8698	11.2971	-0.0713425	-0.295332	0.4658	0.999763	no
ENSMUSG00000014956.15	ENSMUSG00000014956.15	Ppp1cb	chr5:32458842-32495523	Midbrain__WT	Midbrain__KO	OK	68.8653	66.0095	-0.0611033	-0.135588	0.7117	0.999763	no
ENSMUSG00000014959.12	ENSMUSG00000014959.12	Gorasp2	chr2:70661247-70825728	Midbrain__WT	Midbrain__KO	OK	44.9282	45.5959	0.0212808	0.058139	0.8878	0.999763	no
ENSMUSG00000014980.14	ENSMUSG00000014980.14	Tsen15	chr1:152370734-152386688	Midbrain__WT	Midbrain__KO	OK	15.8509	15.6065	-0.0224159	-0.0797222	0.83925	0.999763	no
ENSMUSG00000015001.17	ENSMUSG00000015001.17	Oc90	chr15:65876052-65912397	Midbrain__WT	Midbrain__KO	NOTEST	0.0271173	0.0520369	0.94032	0	1	1	no
ENSMUSG00000015002.16	ENSMUSG00000015002.16	Efr3a	chr15:65787033-65873816	Midbrain__WT	Midbrain__KO	OK	10.2173	10.1686	-0.00689186	-0.0228081	0.94955	0.999763	no
ENSMUSG00000015013.8	ENSMUSG00000015013.8	Trappc2l	chr8:119910359-124345724	Midbrain__WT	Midbrain__KO	OK	37.0407	35.1796	-0.0743727	-0.00809226	0.93575	0.999763	no
ENSMUSG00000015016.7	ENSMUSG00000015016.7	Acsf3	chr8:119910359-124345724	Midbrain__WT	Midbrain__KO	OK	7.26514	7.95144	0.130226	0.0140274	0.89095	0.999763	no
ENSMUSG00000015023.7	ENSMUSG00000015023.7	Ddx19a	chr8:110974995-110997800	Midbrain__WT	Midbrain__KO	OK	39.067	39.5518	0.0177925	0.0846349	0.8358	0.999763	no
ENSMUSG00000015027.10	ENSMUSG00000015027.10	Galns	chr8:119910359-124345724	Midbrain__WT	Midbrain__KO	OK	3.60387	3.82274	0.0850611	0.00702021	0.9231	0.999763	no
ENSMUSG00000015053.14	ENSMUSG00000015053.14	Gata2	chr6:88193890-88207032	Midbrain__WT	Midbrain__KO	OK	11.8637	12.2511	0.0463575	0.129232	0.7331	0.999763	no
ENSMUSG00000015083.11	ENSMUSG00000015083.11	C8g	chr2:25498650-25505471	Midbrain__WT	Midbrain__KO	OK	1.28859	1.49046	0.20997	0.126266	0.80955	0.999763	no
ENSMUSG00000015085.8	ENSMUSG00000015085.8	Entpd2	chr2:25395873-25409494	Midbrain__WT	Midbrain__KO	NOTEST	0.0753988	0.116152	0.623403	0	1	1	no
ENSMUSG00000015087.14	ENSMUSG00000015087.14	Rabl6	chr2:25583017-25631761	Midbrain__WT	Midbrain__KO	OK	41.9008	44.6931	0.0930755	0.246378	0.4626	0.999763	no
ENSMUSG00000015090.13	ENSMUSG00000015090.13	Ptgds	chr2:25466708-25470046	Midbrain__WT	Midbrain__KO	NOTEST	0.128978	0.0846835	-0.606969	0	1	1	no
ENSMUSG00000015092.9	ENSMUSG00000015092.9	Edf1	chr2:25557846-25562082	Midbrain__WT	Midbrain__KO	OK	130.051	121.432	-0.0989366	-0.461392	0.2547	0.999763	no
ENSMUSG00000015093.15	ENSMUSG00000015093.15	Clic3	chr2:25455140-25461094	Midbrain__WT	Midbrain__KO	OK	0.598528	0.67099	0.164871	0.104275	0.7649	0.999763	no
ENSMUSG00000015094.16	ENSMUSG00000015094.16	Npdc1	chr2:25395873-25409494	Midbrain__WT	Midbrain__KO	OK	63.9499	66.5194	0.0568335	0.238991	0.5483	0.999763	no
ENSMUSG00000015095.12	ENSMUSG00000015095.12	Fbxw5	chr2:25498650-25505471	Midbrain__WT	Midbrain__KO	OK	35.6812	36.5246	0.0337049	0.114089	0.78055	0.999763	no
ENSMUSG00000015112.15	ENSMUSG00000015112.15	Slc25a13	chr6:6041217-6217173	Midbrain__WT	Midbrain__KO	OK	14.5897	14.3921	-0.019673	-0.0805265	0.832	0.999763	no
ENSMUSG00000015120.15	ENSMUSG00000015120.15	Ube2i	chr17:25261915-25274622	Midbrain__WT	Midbrain__KO	OK	317.951	325.978	0.0359678	0.14853	0.70185	0.999763	no
ENSMUSG00000015126.9	ENSMUSG00000015126.9	Tsr3	chr17:25240169-25256364	Midbrain__WT	Midbrain__KO	OK	25.1652	23.6384	-0.0902966	-0.349366	0.3882	0.999763	no
ENSMUSG00000015127.14	ENSMUSG00000015127.14	Unkl	chr17:25188396-25240124	Midbrain__WT	Midbrain__KO	OK	4.01617	4.06966	0.0190877	0.0373051	0.91165	0.999763	no
ENSMUSG00000015133.17	ENSMUSG00000015133.17	Lrrk1	chr7:66226911-66388350	Midbrain__WT	Midbrain__KO	OK	2.52936	2.62691	0.0545961	0.0902097	0.817	0.999763	no
ENSMUSG00000015134.15	ENSMUSG00000015134.15	Aldh1a3	chr7:66390889-66427517	Midbrain__WT	Midbrain__KO	NOTEST	0.207225	0.178798	-0.212863	0	1	1	no
ENSMUSG00000015143.14	ENSMUSG00000015143.14	Actn1	chr12:80167541-80260371	Midbrain__WT	Midbrain__KO	OK	25.9522	27.7037	0.0942248	0.434592	0.2872	0.999763	no
ENSMUSG00000015149.14	ENSMUSG00000015149.14	Sirt2	chr7:28756173-28788661	Midbrain__WT	Midbrain__KO	OK	36.528	35.5371	-0.0396749	-0.162931	0.68745	0.999763	no
ENSMUSG00000015165.16	ENSMUSG00000015165.16	Hnrnpl	chr7:28808540-28822266	Midbrain__WT	Midbrain__KO	OK	296.418	289.354	-0.0347991	-0.111787	0.7819	0.999763	no
ENSMUSG00000015176.9	ENSMUSG00000015176.9	Nolc1	chr19:46075862-46085528	Midbrain__WT	Midbrain__KO	OK	56.9114	52.7307	-0.110076	-0.524631	0.1913	0.999763	no
ENSMUSG00000015189.12	ENSMUSG00000015189.12	Casd1	chr6:4600838-4643355	Midbrain__WT	Midbrain__KO	OK	23.3031	23.2749	-0.00174374	-0.0052131	0.98635	0.999763	no
ENSMUSG00000015202.13	ENSMUSG00000015202.13	Cnksr3	chr10:7119062-7212237	Midbrain__WT	Midbrain__KO	OK	4.79981	4.99	0.0560616	0.204188	0.6105	0.999763	no
ENSMUSG00000015214.14	ENSMUSG00000015214.14	Mtmr1	chrX:71364759-71419196	Midbrain__WT	Midbrain__KO	OK	6.11749	5.84479	-0.0657877	-0.21801	0.5465	0.999763	no
ENSMUSG00000015217.11	ENSMUSG00000015217.11	Hmgb3	chrX:71555917-71560676	Midbrain__WT	Midbrain__KO	OK	305.505	302.936	-0.0121816	-0.0528382	0.8946	0.999763	no
ENSMUSG00000015222.17	ENSMUSG00000015222.17	Map2	chr1:66175272-66442583	Midbrain__WT	Midbrain__KO	OK	195.992	177.2	-0.145412	-0.333175	0.36745	0.999763	no
ENSMUSG00000015224.10	ENSMUSG00000015224.10	Cyp2j9	chr4:96568428-96591578	Midbrain__WT	Midbrain__KO	OK	0.590641	0.518639	-0.187549	-0.327389	0.41835	0.999763	no
ENSMUSG00000015242.14	ENSMUSG00000015242.14	Nipsnap3a	chr4:52989283-53001162	Midbrain__WT	Midbrain__KO	NOTEST	0.010506	0.013747	0.387901	0	1	1	no
ENSMUSG00000015243.4	ENSMUSG00000015243.4	Abca1	chr4:53030786-53159895	Midbrain__WT	Midbrain__KO	OK	4.28712	4.90859	0.1953	0.730445	0.04185	0.999763	no
ENSMUSG00000015247.10	ENSMUSG00000015247.10	Nipsnap3b	chr4:53011879-53022060	Midbrain__WT	Midbrain__KO	OK	29.7827	29.1217	-0.0323781	-0.130128	0.7458	0.999763	no
ENSMUSG00000015289.4	ENSMUSG00000015289.4	Lage3	chrX:74351275-74353618	Midbrain__WT	Midbrain__KO	OK	48.7669	46.6848	-0.062947	-0.259833	0.52355	0.999763	no
ENSMUSG00000015290.15	ENSMUSG00000015290.15	Ubl4a	chrX:74365717-74373349	Midbrain__WT	Midbrain__KO	OK	24.145	24.4065	0.0155424	0.0654536	0.86935	0.999763	no
ENSMUSG00000015291.10	ENSMUSG00000015291.10	Gdi1	chrX:74304997-74311862	Midbrain__WT	Midbrain__KO	OK	161.401	167.109	0.0501345	0.172803	0.6751	0.999763	no
ENSMUSG00000015305.5	ENSMUSG00000015305.5	Sash1	chr10:8722218-8886880	Midbrain__WT	Midbrain__KO	OK	8.12371	8.88287	0.128888	0.592322	0.1417	0.999763	no
ENSMUSG00000015312.8	ENSMUSG00000015312.8	Gadd45b	chr10:80930090-80932204	Midbrain__WT	Midbrain__KO	OK	2.86692	2.60682	-0.137215	-0.313479	0.4373	0.999763	no
ENSMUSG00000015314.10	ENSMUSG00000015314.10	Slamf6	chr1:171909956-171953170	Midbrain__WT	Midbrain__KO	NOTEST	0.0340133	0.0268108	-0.343282	0	1	1	no
ENSMUSG00000015316.11	ENSMUSG00000015316.11	Slamf1	chr1:171767126-171801184	Midbrain__WT	Midbrain__KO	NOTEST	0.0979647	0.108116	0.14224	0	1	1	no
ENSMUSG00000015335.16	ENSMUSG00000015335.16	Zdhhc12	chr2:30077683-30093648	Midbrain__WT	Midbrain__KO	OK	10.5769	10.0767	-0.069891	-0.18166	0.65165	0.999763	no
ENSMUSG00000015337.5	ENSMUSG00000015337.5	Endog	chr2:30171492-30178450	Midbrain__WT	Midbrain__KO	OK	1.60768	1.71181	0.0905446	0.0716668	0.859	0.999763	no
ENSMUSG00000015340.10	ENSMUSG00000015340.10	Cybb	chrX:9435251-9487771	Midbrain__WT	Midbrain__KO	OK	0.247214	0.318274	0.364511	0.39547	0.2254	0.999763	no
ENSMUSG00000015341.16	ENSMUSG00000015341.16	Golga7	chr8:23241352-23257074	Midbrain__WT	Midbrain__KO	OK	89.6855	86.7988	-0.0471999	-0.224871	0.57965	0.999763	no
ENSMUSG00000015342.6	ENSMUSG00000015342.6	Xk	chrX:9272755-9313250	Midbrain__WT	Midbrain__KO	OK	1.56026	1.63506	0.0675585	0.199615	0.6237	0.999763	no
ENSMUSG00000015354.8	ENSMUSG00000015354.8	Pcolce2	chr9:95618910-95698096	Midbrain__WT	Midbrain__KO	OK	0.927584	0.783293	-0.243927	-0.243693	0.54565	0.999763	no
ENSMUSG00000015355.13	ENSMUSG00000015355.13	Cd48	chr1:171682008-171705258	Midbrain__WT	Midbrain__KO	OK	0.259692	0.205365	-0.338609	-0.346652	0.35185	0.999763	no
ENSMUSG00000015357.10	ENSMUSG00000015357.10	Clpx	chr9:65294259-65330658	Midbrain__WT	Midbrain__KO	OK	16.2427	16.1401	-0.00914083	-0.0320482	0.9373	0.999763	no
ENSMUSG00000015363.13	ENSMUSG00000015363.13	Trabd	chr15:89059733-89087077	Midbrain__WT	Midbrain__KO	OK	20.4188	20.8244	0.0283785	0.118971	0.77285	0.999763	no
ENSMUSG00000015365.15	ENSMUSG00000015365.15	Mov10l1	chr15:88982908-89055152	Midbrain__WT	Midbrain__KO	NOTEST	0	0.00300082	inf	0	1	1	no
ENSMUSG00000015377.9	ENSMUSG00000015377.9	Dennd6b	chr15:89182216-89196474	Midbrain__WT	Midbrain__KO	OK	6.76163	7.98218	0.23941	1.00754	0.01225	0.999763	no
ENSMUSG00000015396.3	ENSMUSG00000015396.3	Cd83	chr13:43785106-43803130	Midbrain__WT	Midbrain__KO	OK	1.80755	1.61983	-0.158188	-0.373426	0.35655	0.999763	no
ENSMUSG00000015401.12	ENSMUSG00000015401.12	Tmem27	chrX:164088829-164118860	Midbrain__WT	Midbrain__KO	NOTEST	0.0675153	0.0393808	-0.777721	0	1	1	no
ENSMUSG00000015405.15	ENSMUSG00000015405.15	Ace2	chrX:164139331-164188420	Midbrain__WT	Midbrain__KO	NOTEST	0.0424698	0.0249995	-0.764535	0	1	1	no
ENSMUSG00000015437.4	ENSMUSG00000015437.4	Gzmb	chr14:56258855-56262260	Midbrain__WT	Midbrain__KO	NOTEST	0.029346	0.0165751	-0.824146	0	1	1	no
ENSMUSG00000015441.3	ENSMUSG00000015441.3	Gzmf	chr14:56205265-56211407	Midbrain__WT	Midbrain__KO	NOTEST	0	0	0	0	1	1	no
ENSMUSG00000015443.8	ENSMUSG00000015443.8	Gzmn	chr14:56165796-56174596	Midbrain__WT	Midbrain__KO	NOTEST	0	0	0	0	1	1	no
ENSMUSG00000015451.16	ENSMUSG00000015451.16	C4a	chr17:34809091-34823464	Midbrain__WT	Midbrain__KO	OK	0.302169	0.436114	0.529349	0.426593	0.24545	0.999763	no
ENSMUSG00000015452.14	ENSMUSG00000015452.14	Ager	chr17:34597861-34600936	Midbrain__WT	Midbrain__KO	OK	2.33688	2.88819	0.305579	0.695408	0.088	0.999763	no
ENSMUSG00000015461.15	ENSMUSG00000015461.15	Atf6b	chr17:34647145-34655074	Midbrain__WT	Midbrain__KO	OK	40.1923	40.9395	0.0265762	0.126187	0.7581	0.999763	no
ENSMUSG00000015467.14	ENSMUSG00000015467.14	Egfl8	chr17:34604261-34628510	Midbrain__WT	Midbrain__KO	OK	1.64165	1.82973	0.156486	0.0913333	0.82225	0.999763	no
ENSMUSG00000015468.14	ENSMUSG00000015468.14	Notch4	chr17:34564267-34588503	Midbrain__WT	Midbrain__KO	OK	3.71651	4.1865	0.171795	0.240434	0.45	0.999763	no
ENSMUSG00000015474.16	ENSMUSG00000015474.16	Ppt2	chr17:34604261-34628510	Midbrain__WT	Midbrain__KO	OK	16.2629	17.2204	0.0825375	0.168701	0.67955	0.999763	no
ENSMUSG00000015476.6	ENSMUSG00000015476.6	Prrt1	chr17:34629532-34633126	Midbrain__WT	Midbrain__KO	OK	2.05683	2.54414	0.306753	0.751368	0.06175	0.999763	no
ENSMUSG00000015478.13	ENSMUSG00000015478.13	Rnf5	chr17:34601090-34603690	Midbrain__WT	Midbrain__KO	OK	48.4999	46.9405	-0.0471466	-0.190852	0.6441	0.999763	no
ENSMUSG00000015484.3	ENSMUSG00000015484.3	Fam163a	chr1:156075965-156205026	Midbrain__WT	Midbrain__KO	OK	2.5938	2.56944	-0.0136132	-0.042688	0.9173	0.999763	no
ENSMUSG00000015488.14	ENSMUSG00000015488.14	Cacfd1	chr2:27009925-27021089	Midbrain__WT	Midbrain__KO	OK	47.1961	47.4952	0.00911409	0.0422814	0.91695	0.999763	no
ENSMUSG00000015501.10	ENSMUSG00000015501.10	Hivep2	chr10:13966074-14154446	Midbrain__WT	Midbrain__KO	OK	2.27655	2.44021	0.100157	0.348229	0.37435	0.999763	no
ENSMUSG00000015519.12	ENSMUSG00000015519.12	2310057J18Rik	chr10:28972287-28986303	Midbrain__WT	Midbrain__KO	NOTEST	0	0.0054394	inf	0	1	1	no
ENSMUSG00000015522.18	ENSMUSG00000015522.18	Arnt	chr3:95434387-95497240	Midbrain__WT	Midbrain__KO	OK	17.9349	18.9932	0.0827139	0.33142	0.3733	0.999763	no
ENSMUSG00000015533.8	ENSMUSG00000015533.8	Itga2	chr13:114835915-114932041	Midbrain__WT	Midbrain__KO	OK	0.926537	0.97949	0.0801816	0.195745	0.6319	0.999763	no
ENSMUSG00000015536.14	ENSMUSG00000015536.14	Mocs2	chr13:114818235-114832275	Midbrain__WT	Midbrain__KO	OK	32.5815	31.1561	-0.0645386	-0.270451	0.50565	0.999763	no
ENSMUSG00000015542.17	ENSMUSG00000015542.17	Nat9	chr11:115182831-115247023	Midbrain__WT	Midbrain__KO	OK	9.29451	9.18288	-0.0174322	-0.0386555	0.92115	0.999763	no
ENSMUSG00000015568.15	ENSMUSG00000015568.15	Lpl	chr8:68880490-68906934	Midbrain__WT	Midbrain__KO	OK	8.51893	7.92743	-0.10382	-0.4416	0.2751	0.999763	no
ENSMUSG00000015575.14	ENSMUSG00000015575.14	Atp6v0e	chr17:26676395-26699644	Midbrain__WT	Midbrain__KO	OK	32.8779	32.7794	-0.00432988	-0.0164445	0.97035	0.999763	no
ENSMUSG00000015579.4	ENSMUSG00000015579.4	Nkx2-5	chr17:26838663-26841565	Midbrain__WT	Midbrain__KO	NOTEST	0	0	0	0	1	1	no
ENSMUSG00000015597.16	ENSMUSG00000015597.16	Zfp318	chr17:46383730-46420920	Midbrain__WT	Midbrain__KO	OK	11.4412	12.3855	0.114416	0.523796	0.19675	0.999763	no
ENSMUSG00000015599.8	ENSMUSG00000015599.8	Ttbk1	chr17:46442447-46831413	Midbrain__WT	Midbrain__KO	OK	4.73538	5.17905	0.129206	0.0680316	0.8713	0.999763	no
ENSMUSG00000015605.5	ENSMUSG00000015605.5	Srf	chr17:46442447-46831413	Midbrain__WT	Midbrain__KO	OK	10.5594	11.0426	0.0645465	0.0461657	0.904	0.999763	no
ENSMUSG00000015619.10	ENSMUSG00000015619.10	Gata3	chr2:9857077-9890034	Midbrain__WT	Midbrain__KO	OK	7.39829	8.27275	0.161174	0.280506	0.49085	0.999763	no
ENSMUSG00000015627.5	ENSMUSG00000015627.5	Gata5	chr2:180325132-180340732	Midbrain__WT	Midbrain__KO	NOTEST	0.00526926	0.00885362	0.748667	0	1	1	no
ENSMUSG00000015647.9	ENSMUSG00000015647.9	Lama5	chr2:180176372-180225859	Midbrain__WT	Midbrain__KO	OK	1.78671	1.94905	0.125467	0.22646	0.4182	0.999763	no
ENSMUSG00000015652.9	ENSMUSG00000015652.9	Steap1	chr5:5736316-5749326	Midbrain__WT	Midbrain__KO	OK	1.29282	1.12079	-0.206002	-0.372654	0.34655	0.999763	no
ENSMUSG00000015653.13	ENSMUSG00000015653.13	Steap2	chr5:5664828-5694578	Midbrain__WT	Midbrain__KO	OK	3.79178	4.18265	0.141544	0.331492	0.40595	0.999763	no
ENSMUSG00000015656.16	ENSMUSG00000015656.16	Hspa8	chr9:40800983-40805200	Midbrain__WT	Midbrain__KO	OK	1115.26	957.259	-0.220401	-0.552033	0.1474	0.999763	no
ENSMUSG00000015659.12	ENSMUSG00000015659.12	Serac1	chr17:5941279-6079741	Midbrain__WT	Midbrain__KO	OK	4.62315	4.80154	0.0546228	0.161861	0.6742	0.999763	no
ENSMUSG00000015665.8	ENSMUSG00000015665.8	Awat1	chrX:100572250-100578205	Midbrain__WT	Midbrain__KO	NOTEST	0	0	0	0	1	1	no
ENSMUSG00000015668.13	ENSMUSG00000015668.13	Pdzd11	chrX:100622885-100727214	Midbrain__WT	Midbrain__KO	OK	53.812	51.5933	-0.0607449	-0.143733	0.72285	0.999763	no
ENSMUSG00000015671.10	ENSMUSG00000015671.10	Psma2	chr13:14613241-14625671	Midbrain__WT	Midbrain__KO	OK	166.337	160.464	-0.0518585	-0.247531	0.5419	0.999763	no
ENSMUSG00000015672.3	ENSMUSG00000015672.3	Mrpl32	chr13:14610300-14613037	Midbrain__WT	Midbrain__KO	OK	35.9342	35.2225	-0.0288603	-0.112798	0.78485	0.999763	no
ENSMUSG00000015697.14	ENSMUSG00000015697.14	Setdb1	chr3:95253673-95357202	Midbrain__WT	Midbrain__KO	OK	35.1461	35.4404	0.0120325	0.0386441	0.91995	0.999763	no
ENSMUSG00000015702.13	ENSMUSG00000015702.13	Anxa9	chr3:95253673-95357202	Midbrain__WT	Midbrain__KO	OK	0.777272	0.941184	0.276057	0.0778582	0.8125	0.999763	no
ENSMUSG00000015709.9	ENSMUSG00000015709.9	Arnt2	chr7:84246277-84410176	Midbrain__WT	Midbrain__KO	OK	41.6977	44.4184	0.0911908	0.342457	0.30205	0.999763	no
ENSMUSG00000015711.8	ENSMUSG00000015711.8	Prune	chr3:95253673-95357202	Midbrain__WT	Midbrain__KO	OK	16.5535	15.9845	-0.0504683	-0.0901394	0.8226	0.999763	no
ENSMUSG00000015714.11	ENSMUSG00000015714.11	Cers2	chr3:95253673-95357202	Midbrain__WT	Midbrain__KO	OK	29.9865	29.6553	-0.0160203	-0.0301891	0.9392	0.999763	no
ENSMUSG00000015721.18	ENSMUSG00000015721.18	Nlrp5	chr7:23385888-23441922	Midbrain__WT	Midbrain__KO	NOTEST	0.0262665	0.0171526	-0.614794	0	1	1	no
ENSMUSG00000015733.13	ENSMUSG00000015733.13	Capza2	chr6:17636233-17666972	Midbrain__WT	Midbrain__KO	OK	74.8883	71.8006	-0.0607443	-0.198331	0.569	0.999763	no
ENSMUSG00000015745.9	ENSMUSG00000015745.9	Plekho1	chr3:95988428-95996001	Midbrain__WT	Midbrain__KO	OK	84.1015	83.5672	-0.00919468	-0.0399559	0.9178	0.999763	no
ENSMUSG00000015747.5	ENSMUSG00000015747.5	Vps45	chr3:95999831-96058466	Midbrain__WT	Midbrain__KO	OK	16.1719	15.6575	-0.0466352	-0.0717415	0.8549	0.999763	no
ENSMUSG00000015748.13	ENSMUSG00000015748.13	Prpf3	chr3:95830123-95855885	Midbrain__WT	Midbrain__KO	OK	28.3629	25.7528	-0.139274	-0.58404	0.13025	0.999763	no
ENSMUSG00000015749.12	ENSMUSG00000015749.12	Anp32e	chr3:95929245-95947390	Midbrain__WT	Midbrain__KO	OK	279.115	269.842	-0.0487448	-0.139344	0.73145	0.999763	no
ENSMUSG00000015750.15	ENSMUSG00000015750.15	Aph1a	chr3:95893968-95904691	Midbrain__WT	Midbrain__KO	OK	40.1996	39.7614	-0.0158122	-0.0385148	0.9075	0.999763	no
ENSMUSG00000015755.16	ENSMUSG00000015755.16	Tab2	chr10:7905652-7956230	Midbrain__WT	Midbrain__KO	OK	37.7335	38.3885	0.0248305	0.113979	0.77495	0.999763	no
ENSMUSG00000015757.10	ENSMUSG00000015757.10	Ppil4	chr10:7792890-7823135	Midbrain__WT	Midbrain__KO	OK	18.2187	16.9833	-0.101303	-0.465731	0.25015	0.999763	no
ENSMUSG00000015759.10	ENSMUSG00000015759.10	Cnih1	chr14:46775581-46788411	Midbrain__WT	Midbrain__KO	OK	61.4544	59.0062	-0.0586506	-0.27684	0.492	0.999763	no
ENSMUSG00000015766.14	ENSMUSG00000015766.14	Eps8	chr6:137477244-137654876	Midbrain__WT	Midbrain__KO	OK	2.62684	2.29695	-0.193608	-0.342485	0.3332	0.999763	no
ENSMUSG00000015776.12	ENSMUSG00000015776.12	Med22	chr2:26905261-26910677	Midbrain__WT	Midbrain__KO	OK	52.6419	50.2411	-0.0673429	-0.248701	0.53865	0.999763	no
ENSMUSG00000015787.15	ENSMUSG00000015787.15	Abo	chr2:26842502-26864979	Midbrain__WT	Midbrain__KO	NOTEST	0	0	0	0	1	1	no
ENSMUSG00000015790.16	ENSMUSG00000015790.16	Surf1	chr2:26913382-26933928	Midbrain__WT	Midbrain__KO	OK	23.0937	21.7779	-0.0846364	-0.107347	0.7768	0.999763	no
ENSMUSG00000015804.14	ENSMUSG00000015804.14	Med28	chr5:45520228-45529276	Midbrain__WT	Midbrain__KO	OK	75.8847	72.6522	-0.0628039	-0.249205	0.54735	0.999763	no
ENSMUSG00000015806.12	ENSMUSG00000015806.12	Qdpr	chr5:45434020-45450236	Midbrain__WT	Midbrain__KO	OK	42.6745	42.0227	-0.0222053	-0.0822704	0.84025	0.999763	no
ENSMUSG00000015812.7	ENSMUSG00000015812.7	Gnrh1	chr14:67745228-67749435	Midbrain__WT	Midbrain__KO	OK	0.430434	0.744726	0.790918	0.821091	0.04945	0.999763	no
ENSMUSG00000015829.13	ENSMUSG00000015829.13	Tnr	chr1:159523768-159931729	Midbrain__WT	Midbrain__KO	OK	0.287187	0.276317	-0.055669	-0.0583317	0.8454	0.999763	no
ENSMUSG00000015837.15	ENSMUSG00000015837.15	Sqstm1	chr11:50174443-50210827	Midbrain__WT	Midbrain__KO	OK	55.7243	53.416	-0.0610336	-0.275418	0.4958	0.999763	no
ENSMUSG00000015839.6	ENSMUSG00000015839.6	Nfe2l2	chr2:75675512-75704641	Midbrain__WT	Midbrain__KO	OK	11.8915	10.6528	-0.1587	-0.645345	0.11245	0.999763	no
ENSMUSG00000015843.10	ENSMUSG00000015843.10	Rxrg	chr1:167598383-167639623	Midbrain__WT	Midbrain__KO	OK	0.644601	0.50053	-0.364949	-0.623377	0.1143	0.999763	no
ENSMUSG00000015846.14	ENSMUSG00000015846.14	Rxra	chr2:27676439-27762957	Midbrain__WT	Midbrain__KO	OK	18.3118	19.3693	0.0809982	0.373364	0.35455	0.999763	no
ENSMUSG00000015850.11	ENSMUSG00000015850.11	Adamtsl4	chr3:95676200-95687917	Midbrain__WT	Midbrain__KO	OK	0.249124	0.217999	-0.192543	-0.104448	0.7551	0.999763	no
ENSMUSG00000015852.13	ENSMUSG00000015852.13	Fcrls	chr3:87250757-87263738	Midbrain__WT	Midbrain__KO	OK	4.38691	4.36914	-0.00585631	-0.0148785	0.97045	0.999763	no
ENSMUSG00000015854.7	ENSMUSG00000015854.7	Cd5l	chr3:87357880-87371073	Midbrain__WT	Midbrain__KO	NOTEST	0.0631158	0.059867	-0.0762397	0	1	1	no
ENSMUSG00000015869.16	ENSMUSG00000015869.16	Prpsap1	chr11:116466318-116494202	Midbrain__WT	Midbrain__KO	OK	52.1262	54.1139	0.05399	0.215279	0.5979	0.999763	no
ENSMUSG00000015879.8	ENSMUSG00000015879.8	Fam184b	chr5:45529704-45645469	Midbrain__WT	Midbrain__KO	OK	0.257416	0.185813	-0.470251	-0.745417	0.0701	0.999763	no
ENSMUSG00000015880.13	ENSMUSG00000015880.13	Ncapg	chr5:45669918-45857615	Midbrain__WT	Midbrain__KO	OK	32.5905	31.6933	-0.040275	-0.153652	0.70755	0.999763	no
ENSMUSG00000015882.17	ENSMUSG00000015882.17	Lcorl	chr5:45669918-45857615	Midbrain__WT	Midbrain__KO	OK	12.859	13.0285	0.0188914	0.0365861	0.91305	0.999763	no
ENSMUSG00000015889.7	ENSMUSG00000015889.7	Lta4h	chr10:93453395-93484896	Midbrain__WT	Midbrain__KO	OK	45.591	45.2078	-0.0121777	-0.0577978	0.88585	0.999763	no
ENSMUSG00000015890.2	ENSMUSG00000015890.2	Amdhd1	chr10:93523337-93540033	Midbrain__WT	Midbrain__KO	NOTEST	0.0574539	0.0364124	-0.657975	0	1	1	no
ENSMUSG00000015932.8	ENSMUSG00000015932.8	Dstn	chr2:143915319-143943324	Midbrain__WT	Midbrain__KO	OK	163.44	151.441	-0.110008	-0.506044	0.21015	0.999763	no
ENSMUSG00000015937.14	ENSMUSG00000015937.14	H2afy	chr13:56073618-56136361	Midbrain__WT	Midbrain__KO	OK	233.033	222.788	-0.064861	-0.264422	0.52295	0.999763	no
ENSMUSG00000015942.9	ENSMUSG00000015942.9	Gtf2ird2	chr5:134184026-134218146	Midbrain__WT	Midbrain__KO	OK	6.55712	7.0215	0.0987174	0.296905	0.4512	0.999763	no
ENSMUSG00000015943.11	ENSMUSG00000015943.11	Bola1	chr3:96196587-96220308	Midbrain__WT	Midbrain__KO	OK	24.0889	22.6366	-0.08971	-0.30672	0.4485	0.999763	no
ENSMUSG00000015944.9	ENSMUSG00000015944.9	Gatsl2	chr5:134099710-134144343	Midbrain__WT	Midbrain__KO	OK	9.29353	9.85685	0.0848998	0.390703	0.3328	0.999763	no
ENSMUSG00000015947.10	ENSMUSG00000015947.10	Fcgr1	chr3:96282908-96293969	Midbrain__WT	Midbrain__KO	OK	0.839954	0.757889	-0.148324	-0.301933	0.462	0.999763	no
ENSMUSG00000015950.13	ENSMUSG00000015950.13	Ncf1	chr5:134220259-134229625	Midbrain__WT	Midbrain__KO	OK	1.4479	1.57887	0.124929	0.305804	0.45175	0.999763	no
ENSMUSG00000015957.12	ENSMUSG00000015957.12	Wnt11	chr7:98835111-98855195	Midbrain__WT	Midbrain__KO	OK	0.492607	0.428856	-0.199944	-0.256334	0.5172	0.999763	no
ENSMUSG00000015961.8	ENSMUSG00000015961.8	Adss	chr1:177762961-177796511	Midbrain__WT	Midbrain__KO	OK	35.1268	33.545	-0.0664719	-0.315593	0.43615	0.999763	no
ENSMUSG00000015962.5	ENSMUSG00000015962.5	1700016C15Rik	chr1:177729813-177753324	Midbrain__WT	Midbrain__KO	NOTEST	0.00761132	0.00547958	-0.474083	0	1	1	no
ENSMUSG00000015966.16	ENSMUSG00000015966.16	Il17rb	chr14:29996167-30008896	Midbrain__WT	Midbrain__KO	NOTEST	0.0602427	0.109924	0.86765	0	1	1	no
ENSMUSG00000015968.16	ENSMUSG00000015968.16	Cacna1d	chr14:30009022-30527056	Midbrain__WT	Midbrain__KO	OK	0.588388	0.635726	0.111636	0.127693	0.7555	0.999763	no
ENSMUSG00000015970.18	ENSMUSG00000015970.18	Chdh	chr14:30009022-30527056	Midbrain__WT	Midbrain__KO	NOTEST	0.0596851	0.0224248	-1.41228	0	1	1	no
ENSMUSG00000015971.4	ENSMUSG00000015971.4	Actr8	chr14:29978336-29993221	Midbrain__WT	Midbrain__KO	OK	25.9701	24.7856	-0.0673505	-0.305368	0.4458	0.999763	no
ENSMUSG00000015980.14	ENSMUSG00000015980.14	Lrrc27	chr7:139103637-139242979	Midbrain__WT	Midbrain__KO	OK	3.75622	3.70876	-0.0183469	-0.0271111	0.94455	0.999763	no
ENSMUSG00000015981.12	ENSMUSG00000015981.12	Stk32c	chr7:139103637-139242979	Midbrain__WT	Midbrain__KO	OK	3.03276	3.13171	0.0463192	0.106481	0.7985	0.999763	no
ENSMUSG00000015994.9	ENSMUSG00000015994.9	Fnta	chr8:25998728-26015601	Midbrain__WT	Midbrain__KO	OK	34.4697	33.1379	-0.0568438	-0.26072	0.5216	0.999763	no
ENSMUSG00000016018.3	ENSMUSG00000016018.3	Skiv2l2	chr13:112800893-112927380	Midbrain__WT	Midbrain__KO	OK	47.3474	45.4907	-0.0577143	-0.266669	0.5144	0.999763	no
ENSMUSG00000016024.9	ENSMUSG00000016024.9	Lbp	chr2:158306492-158332852	Midbrain__WT	Midbrain__KO	OK	0.84822	1.04933	0.306964	0.328551	0.34575	0.999763	no
ENSMUSG00000016028.9	ENSMUSG00000016028.9	Celsr1	chr15:85898757-86033777	Midbrain__WT	Midbrain__KO	OK	10.205	9.96804	-0.0338911	-0.160065	0.69445	0.999763	no
ENSMUSG00000016087.13	ENSMUSG00000016087.13	Fli1	chr9:32422203-32542861	Midbrain__WT	Midbrain__KO	OK	3.3539	3.79921	0.179862	0.494254	0.23135	0.999763	no
ENSMUSG00000016128.14	ENSMUSG00000016128.14	Stard13	chr5:151037509-151432118	Midbrain__WT	Midbrain__KO	OK	2.05961	2.4693	0.261733	0.341405	0.2271	0.999763	no
ENSMUSG00000016150.15	ENSMUSG00000016150.15	Tenm1	chrX:42502452-43274786	Midbrain__WT	Midbrain__KO	OK	0.370241	0.362313	-0.0312284	-0.0398515	0.9236	0.999763	no
ENSMUSG00000016179.11	ENSMUSG00000016179.11	Camk1g	chr1:193346345-193370298	Midbrain__WT	Midbrain__KO	OK	8.03152	7.65376	-0.0695034	-0.224311	0.5836	0.999763	no
ENSMUSG00000016181.9	ENSMUSG00000016181.9	Diexf	chr1:193091103-193130272	Midbrain__WT	Midbrain__KO	OK	11.3591	10.8603	-0.0647812	-0.140064	0.70125	0.999763	no
ENSMUSG00000016194.14	ENSMUSG00000016194.14	Hsd11b1	chr1:193203037-193343878	Midbrain__WT	Midbrain__KO	NOTEST	0.0179726	0.0320313	0.833687	0	1	1	no
ENSMUSG00000016200.13	ENSMUSG00000016200.13	Syt14	chr1:192891232-193035775	Midbrain__WT	Midbrain__KO	OK	5.2229	5.44837	0.0609736	0.253868	0.54115	0.999763	no
ENSMUSG00000016206.6	ENSMUSG00000016206.6	H2-M3	chr17:37270219-37274484	Midbrain__WT	Midbrain__KO	OK	0.755561	0.679823	-0.15239	-0.256531	0.529	0.999763	no
ENSMUSG00000016239.11	ENSMUSG00000016239.11	Lonrf3	chrX:36328352-36362341	Midbrain__WT	Midbrain__KO	OK	1.57014	1.34623	-0.221966	-0.479312	0.21615	0.999763	no
ENSMUSG00000016252.7	ENSMUSG00000016252.7	Atp5e	chr2:174461071-174464105	Midbrain__WT	Midbrain__KO	OK	363.621	354.746	-0.0356503	-0.168658	0.67365	0.999763	no
ENSMUSG00000016253.12	ENSMUSG00000016253.12	Nelfcd	chr2:174415803-174439039	Midbrain__WT	Midbrain__KO	OK	55.4627	53.7215	-0.0460175	-0.180697	0.64575	0.999763	no
ENSMUSG00000016255.5	ENSMUSG00000016255.5	Tubb1	chr2:174450694-174457882	Midbrain__WT	Midbrain__KO	OK	2.48426	3.35731	0.434492	1.02324	0.0127	0.999763	no
ENSMUSG00000016256.10	ENSMUSG00000016256.10	Ctsz	chr2:174415803-174439039	Midbrain__WT	Midbrain__KO	OK	35.9136	35.0354	-0.0357148	-0.0886029	0.82945	0.999763	no
ENSMUSG00000016257.15	ENSMUSG00000016257.15	Slmo2	chr2:174465066-174473081	Midbrain__WT	Midbrain__KO	OK	50.4183	47.8733	-0.0747259	-0.302145	0.45265	0.999763	no
ENSMUSG00000016262.14	ENSMUSG00000016262.14	Sertad4	chr1:192844487-192856246	Midbrain__WT	Midbrain__KO	OK	6.62751	6.81112	0.0394243	0.148701	0.70445	0.999763	no
ENSMUSG00000016283.13	ENSMUSG00000016283.13	H2-M2	chr17:37480850-37483552	Midbrain__WT	Midbrain__KO	NOTEST	0	0	0	0	1	1	no
ENSMUSG00000016308.12	ENSMUSG00000016308.12	Ube2a	chrX:36823736-36884222	Midbrain__WT	Midbrain__KO	OK	31.4747	31.1026	-0.017156	-0.0387894	0.9239	0.999763	no
ENSMUSG00000016319.3	ENSMUSG00000016319.3	Slc25a5	chrX:36795650-36798807	Midbrain__WT	Midbrain__KO	OK	396.268	374.574	-0.0812249	-0.355976	0.3772	0.999763	no
ENSMUSG00000016327.9	ENSMUSG00000016327.9	Atp1b4	chrX:38316183-38336769	Midbrain__WT	Midbrain__KO	NOTEST	0.00295481	0.00590774	0.999541	0	1	1	no
ENSMUSG00000016344.14	ENSMUSG00000016344.14	Ppdpf	chr2:181187246-181188771	Midbrain__WT	Midbrain__KO	OK	114.433	107.414	-0.0913194	-0.406806	0.31855	0.999763	no
ENSMUSG00000016346.17	ENSMUSG00000016346.17	Kcnq2	chr2:181075578-181135300	Midbrain__WT	Midbrain__KO	OK	9.75468	10.1349	0.0551639	0.226943	0.5562	0.999763	no
ENSMUSG00000016349.10	ENSMUSG00000016349.10	Eef1a2	chr2:181147652-181157014	Midbrain__WT	Midbrain__KO	OK	3.05039	3.03013	-0.00961135	-0.026061	0.94785	0.999763	no
ENSMUSG00000016356.17	ENSMUSG00000016356.17	Col20a1	chr2:180983923-181017540	Midbrain__WT	Midbrain__KO	NOTEST	0.214301	0.201207	-0.090958	0	1	1	no
ENSMUSG00000016382.15	ENSMUSG00000016382.15	Pls3	chrX:75785653-75875182	Midbrain__WT	Midbrain__KO	OK	32.9339	30.9264	-0.0907324	-0.422185	0.29355	0.999763	no
ENSMUSG00000016386.15	ENSMUSG00000016386.15	Mpped2	chr2:106693268-106868356	Midbrain__WT	Midbrain__KO	OK	13.8079	12.9797	-0.0892328	-0.308602	0.4416	0.999763	no
ENSMUSG00000016409.4	ENSMUSG00000016409.4	Nkap	chrX:37126794-37168842	Midbrain__WT	Midbrain__KO	OK	11.254	10.7265	-0.0692545	-0.30965	0.43805	0.999763	no
ENSMUSG00000016427.7	ENSMUSG00000016427.7	Ndufa1	chrX:37187587-37191163	Midbrain__WT	Midbrain__KO	OK	116.83	120.036	0.0390544	0.162047	0.69375	0.999763	no
ENSMUSG00000016458.13	ENSMUSG00000016458.13	Wt1	chr2:105126528-105173616	Midbrain__WT	Midbrain__KO	NOTEST	0.0549231	0.0226833	-1.27579	0	1	1	no
ENSMUSG00000016477.17	ENSMUSG00000016477.17	E2f3	chr13:29906574-29985668	Midbrain__WT	Midbrain__KO	OK	20.7639	20.9631	0.0137712	0.0190844	0.9275	0.999763	no
ENSMUSG00000016481.15	ENSMUSG00000016481.15	Cr1l	chr1:195097381-195131586	Midbrain__WT	Midbrain__KO	OK	17.7272	17.9538	0.0183215	0.0654043	0.8683	0.999763	no
ENSMUSG00000016487.15	ENSMUSG00000016487.15	Ppfibp1	chr6:146888486-147032025	Midbrain__WT	Midbrain__KO	OK	13.5936	13.8631	0.0283201	0.0828166	0.81025	0.999763	no
ENSMUSG00000016493.13	ENSMUSG00000016493.13	Cd46	chr1:194938818-195092249	Midbrain__WT	Midbrain__KO	OK	0.578767	0.689477	0.25252	0.268637	0.50655	0.999763	no
ENSMUSG00000016494.9	ENSMUSG00000016494.9	Cd34	chr1:194938818-195092249	Midbrain__WT	Midbrain__KO	OK	21.9857	24.5527	0.159314	0.688527	0.0936	0.999763	no
ENSMUSG00000016495.12	ENSMUSG00000016495.12	Plgrkt	chr19:29348598-29367390	Midbrain__WT	Midbrain__KO	OK	24.1378	23.6232	-0.0310868	-0.108691	0.78315	0.999763	no
ENSMUSG00000016496.7	ENSMUSG00000016496.7	Cd274	chr19:29367454-29388095	Midbrain__WT	Midbrain__KO	OK	0.356978	0.333576	-0.0978209	-0.176963	0.66395	0.999763	no
ENSMUSG00000016498.9	ENSMUSG00000016498.9	Pdcd1lg2	chr19:29410918-29471157	Midbrain__WT	Midbrain__KO	NOTEST	0.00201376	0.00442512	1.13583	0	1	1	no
ENSMUSG00000016503.16	ENSMUSG00000016503.16	Gtf3a	chr5:146948656-146963800	Midbrain__WT	Midbrain__KO	OK	14.436	14.5411	0.0104742	0.0286626	0.94265	0.999763	no
ENSMUSG00000016510.11	ENSMUSG00000016510.11	Mtif3	chr5:146948656-146963800	Midbrain__WT	Midbrain__KO	OK	11.9839	10.8703	-0.140697	-0.350705	0.36715	0.999763	no
ENSMUSG00000016520.7	ENSMUSG00000016520.7	Lnx2	chr5:147016654-147076586	Midbrain__WT	Midbrain__KO	OK	4.11064	3.96892	-0.0506194	-0.132033	0.74125	0.999763	no
ENSMUSG00000016524.12	ENSMUSG00000016524.12	Il19	chr1:130932655-130940115	Midbrain__WT	Midbrain__KO	NOTEST	0.0466824	0.0172744	-1.43424	0	1	1	no
ENSMUSG00000016526.8	ENSMUSG00000016526.8	Dyrk3	chr1:131127454-131138340	Midbrain__WT	Midbrain__KO	OK	7.91057	7.68522	-0.0416948	-0.114975	0.77615	0.999763	no
ENSMUSG00000016528.10	ENSMUSG00000016528.10	Mapkapk2	chr1:131053699-131097826	Midbrain__WT	Midbrain__KO	OK	57.1827	58.4542	0.0317283	0.137968	0.72805	0.999763	no
ENSMUSG00000016529.5	ENSMUSG00000016529.5	Il10	chr1:131019844-131024974	Midbrain__WT	Midbrain__KO	NOTEST	0	0.00272049	inf	0	1	1	no
ENSMUSG00000016534.15	ENSMUSG00000016534.15	Lamp2	chrX:38401356-38456454	Midbrain__WT	Midbrain__KO	OK	32.1799	31.5972	-0.0263625	-0.118643	0.76535	0.999763	no
ENSMUSG00000016541.9	ENSMUSG00000016541.9	Atxn10	chr15:85336380-85463836	Midbrain__WT	Midbrain__KO	OK	123.296	117.247	-0.0725799	-0.3374	0.4043	0.999763	no
ENSMUSG00000016552.13	ENSMUSG00000016552.13	Foxred2	chr15:77940521-77956722	Midbrain__WT	Midbrain__KO	OK	3.0778	3.31366	0.106526	0.379229	0.35425	0.999763	no
ENSMUSG00000016554.8	ENSMUSG00000016554.8	Eif3d	chr15:77958997-77970824	Midbrain__WT	Midbrain__KO	OK	113.192	109.589	-0.0466614	-0.219784	0.5841	0.999763	no
ENSMUSG00000016559.14	ENSMUSG00000016559.14	H3f3b	chr11:116021911-116027962	Midbrain__WT	Midbrain__KO	OK	473.635	454.172	-0.0605381	-0.226947	0.57495	0.999763	no
ENSMUSG00000016619.9	ENSMUSG00000016619.9	Nup50	chr15:84923427-84942955	Midbrain__WT	Midbrain__KO	OK	33.013	33.5712	0.0241893	0.115953	0.7708	0.999763	no
ENSMUSG00000016624.15	ENSMUSG00000016624.15	Phf21b	chr15:84785380-84856049	Midbrain__WT	Midbrain__KO	OK	44.276	48.9043	0.143436	0.668483	0.09545	0.999763	no
ENSMUSG00000016626.10	ENSMUSG00000016626.10	Nlrp14	chr7:107166989-107198102	Midbrain__WT	Midbrain__KO	NOTEST	0	0	0	0	1	1	no
ENSMUSG00000016637.6	ENSMUSG00000016637.6	Ift27	chr15:78159464-78174108	Midbrain__WT	Midbrain__KO	OK	37.8953	37.6872	-0.00794477	-0.0336882	0.9353	0.999763	no
ENSMUSG00000016664.14	ENSMUSG00000016664.14	Pacsin2	chr15:83375606-83464606	Midbrain__WT	Midbrain__KO	OK	17.8812	18.2549	0.0298374	0.134602	0.7411	0.999763	no
ENSMUSG00000016756.16	ENSMUSG00000016756.16	Cmah	chr13:24327419-24477285	Midbrain__WT	Midbrain__KO	OK	0.226713	0.265999	0.230556	0.284123	0.33425	0.999763	no
ENSMUSG00000016757.10	ENSMUSG00000016757.10	Ttll12	chr15:83575643-83595157	Midbrain__WT	Midbrain__KO	OK	26.2284	26.4428	0.0117482	0.0552924	0.89055	0.999763	no
ENSMUSG00000016758.3	ENSMUSG00000016758.3	Bik	chr15:83526861-83544635	Midbrain__WT	Midbrain__KO	OK	0.968297	0.928324	-0.0608205	-0.0964833	0.81175	0.999763	no
ENSMUSG00000016763.14	ENSMUSG00000016763.14	Scube1	chr15:83602582-83725021	Midbrain__WT	Midbrain__KO	OK	22.6012	25.0417	0.147932	0.656572	0.10775	0.999763	no
ENSMUSG00000016831.11	ENSMUSG00000016831.11	Tox4	chr14:52261758-52305128	Midbrain__WT	Midbrain__KO	OK	19.4877	18.9659	-0.0391504	-0.126579	0.7346	0.999763	no
ENSMUSG00000016833.14	ENSMUSG00000016833.14	Mrps18c	chr5:100798626-100804471	Midbrain__WT	Midbrain__KO	OK	52.5755	53.0936	0.0141479	0.0564759	0.8872	0.999763	no
ENSMUSG00000016918.15	ENSMUSG00000016918.15	Sulf1	chr1:12692276-12861192	Midbrain__WT	Midbrain__KO	OK	42.0836	38.5084	-0.128087	-0.586385	0.1487	0.999763	no
ENSMUSG00000016921.14	ENSMUSG00000016921.14	Srsf6	chr2:162931527-162937121	Midbrain__WT	Midbrain__KO	OK	153.901	161.557	0.0700446	0.227745	0.54625	0.999763	no
ENSMUSG00000016933.17	ENSMUSG00000016933.17	Plcg1	chr2:160731309-160906002	Midbrain__WT	Midbrain__KO	OK	47.3769	52.0743	0.136388	0.458207	0.2469	0.999763	no
ENSMUSG00000016940.18	ENSMUSG00000016940.18	Kctd2	chr11:115420127-115431274	Midbrain__WT	Midbrain__KO	OK	26.6729	26.163	-0.0278467	-0.115215	0.7725	0.999763	no
ENSMUSG00000016942.5	ENSMUSG00000016942.5	Tmprss6	chr15:78439667-78468634	Midbrain__WT	Midbrain__KO	NOTEST	0.021418	0.0273818	0.354394	0	1	1	no
ENSMUSG00000016946.5	ENSMUSG00000016946.5	Kctd5	chr17:24047733-24073485	Midbrain__WT	Midbrain__KO	OK	34.8697	34.5097	-0.0149732	-0.0704526	0.85955	0.999763	no
ENSMUSG00000016982.6	ENSMUSG00000016982.6	Pom121l2	chr13:21981193-21988734	Midbrain__WT	Midbrain__KO	NOTEST	0.021986	0.0528216	1.26454	0	1	1	no
ENSMUSG00000016984.7	ENSMUSG00000016984.7	Etaa1	chr11:17938755-17953875	Midbrain__WT	Midbrain__KO	OK	10.54	10.2606	-0.0387629	-0.17154	0.66465	0.999763	no
ENSMUSG00000016995.17	ENSMUSG00000016995.17	Matn4	chr2:164389392-164415448	Midbrain__WT	Midbrain__KO	NOTEST	0.0390585	0.0327671	-0.253389	0	1	1	no
ENSMUSG00000016998.2	ENSMUSG00000016998.2	Svs4	chr2:164275951-164278459	Midbrain__WT	Midbrain__KO	NOTEST	0	0	0	0	1	1	no
ENSMUSG00000017000.2	ENSMUSG00000017000.2	Svs6	chr2:164316750-164318453	Midbrain__WT	Midbrain__KO	NOTEST	0	0	0	0	1	1	no
ENSMUSG00000017002.14	ENSMUSG00000017002.14	Slpi	chr2:164354069-164389095	Midbrain__WT	Midbrain__KO	NOTEST	0.205818	0.193842	-0.0864847	0	1	1	no
ENSMUSG00000017003.7	ENSMUSG00000017003.7	Svs3a	chr2:164289267-164291500	Midbrain__WT	Midbrain__KO	NOTEST	0	0	0	0	1	1	no
ENSMUSG00000017004.7	ENSMUSG00000017004.7	Svs5	chr2:164332739-164334396	Midbrain__WT	Midbrain__KO	NOTEST	0	0	0	0	1	1	no
ENSMUSG00000017007.9	ENSMUSG00000017007.9	Rbpjl	chr2:164389392-164415448	Midbrain__WT	Midbrain__KO	NOTEST	0	0	0	0	1	1	no
ENSMUSG00000017009.3	ENSMUSG00000017009.3	Sdc4	chr2:164424246-164443887	Midbrain__WT	Midbrain__KO	OK	3.75186	3.44961	-0.121172	-0.331153	0.424	0.999763	no
ENSMUSG00000017049.4	ENSMUSG00000017049.4	Ccdc70	chr8:21969774-21974041	Midbrain__WT	Midbrain__KO	NOTEST	0	0	0	0	1	1	no
ENSMUSG00000017057.9	ENSMUSG00000017057.9	Il13ra1	chrX:36112109-36171259	Midbrain__WT	Midbrain__KO	OK	1.49705	1.49589	-0.001116	-0.00295643	0.9935	0.999763	no
ENSMUSG00000017064.4	ENSMUSG00000017064.4	Prl5a1	chr13:28142483-28151611	Midbrain__WT	Midbrain__KO	NOTEST	0	0	0	0	1	1	no
ENSMUSG00000017119.19	ENSMUSG00000017119.19	Nbr1	chr11:101552148-101581951	Midbrain__WT	Midbrain__KO	OK	55.7446	52.7747	-0.078983	-0.339747	0.36205	0.999763	no
ENSMUSG00000017132.17	ENSMUSG00000017132.17	Cyth1	chr11:118132018-118248592	Midbrain__WT	Midbrain__KO	OK	12.5336	12.6665	0.0152164	0.0626074	0.87045	0.999763	no
ENSMUSG00000017144.8	ENSMUSG00000017144.8	Rnd3	chr2:51130437-51149111	Midbrain__WT	Midbrain__KO	OK	124.602	113.522	-0.134346	-0.611322	0.1251	0.999763	no
ENSMUSG00000017146.12	ENSMUSG00000017146.12	Brca1	chr11:101488763-101551879	Midbrain__WT	Midbrain__KO	OK	15.5394	15.214	-0.0305273	-0.112844	0.73925	0.999763	no
ENSMUSG00000017165.1	ENSMUSG00000017165.1	Gast	chr11:100334406-100336996	Midbrain__WT	Midbrain__KO	NOTEST	0.222755	0.183165	-0.282311	0	1	1	no
ENSMUSG00000017167.6	ENSMUSG00000017167.6	Cntnap1	chr11:101162678-101190724	Midbrain__WT	Midbrain__KO	OK	0.927861	0.976966	0.0743998	0.052853	0.90135	0.999763	no
ENSMUSG00000017176.17	ENSMUSG00000017176.17	Nt5c3b	chr11:100415696-100441808	Midbrain__WT	Midbrain__KO	OK	39.4124	39.2933	-0.00436762	-0.0125623	0.97395	0.999763	no
ENSMUSG00000017188.3	ENSMUSG00000017188.3	Coa3	chr11:101277967-101302286	Midbrain__WT	Midbrain__KO	OK	53.5599	52.3121	-0.0340104	-0.0828282	0.83735	0.999763	no
ENSMUSG00000017195.15	ENSMUSG00000017195.15	Zpbp2	chr11:98551096-98558665	Midbrain__WT	Midbrain__KO	NOTEST	0.0766461	0.113509	0.566521	0	1	1	no
ENSMUSG00000017204.4	ENSMUSG00000017204.4	Gsdma	chr11:98664350-98677708	Midbrain__WT	Midbrain__KO	NOTEST	0.00922833	0.00602255	-0.615695	0	1	1	no
ENSMUSG00000017210.14	ENSMUSG00000017210.14	Med24	chr11:98704590-98729435	Midbrain__WT	Midbrain__KO	OK	40.456	41.035	0.0205	0.074111	0.8321	0.999763	no
ENSMUSG00000017211.14	ENSMUSG00000017211.14	Gsdma2	chr11:98646758-98657964	Midbrain__WT	Midbrain__KO	NOTEST	0.00264073	0.0320833	3.60282	0	1	1	no
ENSMUSG00000017221.14	ENSMUSG00000017221.14	Psmd3	chr11:98682553-98695979	Midbrain__WT	Midbrain__KO	OK	75.0462	79.8308	0.0891656	0.417888	0.2973	0.999763	no
ENSMUSG00000017264.16	ENSMUSG00000017264.16	Exosc10	chr4:148558428-148582401	Midbrain__WT	Midbrain__KO	OK	41.6604	39.0031	-0.0950871	-0.453348	0.26335	0.999763	no
ENSMUSG00000017286.15	ENSMUSG00000017286.15	Glod4	chr11:76179670-76250619	Midbrain__WT	Midbrain__KO	OK	50.8116	50.0787	-0.0209606	-0.0564292	0.88675	0.999763	no
ENSMUSG00000017288.15	ENSMUSG00000017288.15	Vps53	chr11:76046225-76179647	Midbrain__WT	Midbrain__KO	OK	18.9162	19.2357	0.0241664	0.0820894	0.83375	0.999763	no
ENSMUSG00000017291.13	ENSMUSG00000017291.13	Taok1	chr11:77508098-77607815	Midbrain__WT	Midbrain__KO	OK	15.1594	15.4709	0.0293388	0.135402	0.7392	0.999763	no
ENSMUSG00000017299.13	ENSMUSG00000017299.13	Dnttip1	chr2:164745982-164769666	Midbrain__WT	Midbrain__KO	OK	23.8919	24.1347	0.0145895	0.0536406	0.8932	0.999763	no
ENSMUSG00000017300.9	ENSMUSG00000017300.9	Tnnc2	chr2:164769897-164779967	Midbrain__WT	Midbrain__KO	NOTEST	0.0895229	0.0409811	-1.1273	0	1	1	no
ENSMUSG00000017307.15	ENSMUSG00000017307.15	Acot8	chr2:164785822-164804882	Midbrain__WT	Midbrain__KO	OK	5.39936	5.19254	-0.0563491	-0.115559	0.77245	0.999763	no
ENSMUSG00000017309.11	ENSMUSG00000017309.11	Cd300lg	chr11:102041508-102055620	Midbrain__WT	Midbrain__KO	NOTEST	0.0494812	0.068998	0.479675	0	1	1	no
ENSMUSG00000017310.7	ENSMUSG00000017310.7	Spint4	chr2:164698500-164702453	Midbrain__WT	Midbrain__KO	NOTEST	0	0.0109942	inf	0	1	1	no
ENSMUSG00000017311.15	ENSMUSG00000017311.15	Pyy	chr11:102106675-102107832	Midbrain__WT	Midbrain__KO	NOTEST	0.038444	0.0416079	0.114098	0	1	1	no
ENSMUSG00000017314.12	ENSMUSG00000017314.12	Mpp2	chr11:102057014-102088515	Midbrain__WT	Midbrain__KO	OK	9.49517	10.0088	0.0760077	0.253357	0.4529	0.999763	no
ENSMUSG00000017316.13	ENSMUSG00000017316.13	Ppy	chr11:102099929-102101319	Midbrain__WT	Midbrain__KO	NOTEST	0	0.0288435	inf	0	1	1	no
ENSMUSG00000017344.4	ENSMUSG00000017344.4	Vtn	chr11:78499119-78502324	Midbrain__WT	Midbrain__KO	OK	46.6098	50.9199	0.127598	0.597768	0.13325	0.999763	no
ENSMUSG00000017376.15	ENSMUSG00000017376.15	Nlk	chr11:78567167-78697373	Midbrain__WT	Midbrain__KO	OK	19.3465	19.3175	-0.00216062	-0.00922976	0.98065	0.999763	no
ENSMUSG00000017386.10	ENSMUSG00000017386.10	Traf4	chr11:78159399-78165589	Midbrain__WT	Midbrain__KO	OK	61.4402	59.9329	-0.0358335	-0.171378	0.666	0.999763	no
ENSMUSG00000017390.15	ENSMUSG00000017390.15	Aldoc	chr11:78322967-78327781	Midbrain__WT	Midbrain__KO	OK	1.05687	1.10447	0.0635554	0.0965785	0.7899	0.999763	no
ENSMUSG00000017400.10	ENSMUSG00000017400.10	Stac2	chr11:98036622-98053462	Midbrain__WT	Midbrain__KO	OK	0.423115	0.495017	0.226427	0.373546	0.32405	0.999763	no
ENSMUSG00000017404.12	ENSMUSG00000017404.12	Rpl19	chr11:98001507-98030492	Midbrain__WT	Midbrain__KO	OK	996.76	969.284	-0.0403262	-0.159672	0.69245	0.999763	no
ENSMUSG00000017405.14	ENSMUSG00000017405.14	Nek8	chr11:78166105-78176675	Midbrain__WT	Midbrain__KO	OK	2.6596	2.75085	0.048669	0.136815	0.73225	0.999763	no
ENSMUSG00000017412.15	ENSMUSG00000017412.15	Cacnb4	chr2:52425011-52676831	Midbrain__WT	Midbrain__KO	OK	1.99555	1.85799	-0.10304	-0.207964	0.48235	0.999763	no
ENSMUSG00000017417.14	ENSMUSG00000017417.14	Plxdc1	chr11:97923237-97986444	Midbrain__WT	Midbrain__KO	NOTEST	0.128393	0.120339	-0.0934599	0	1	1	no
ENSMUSG00000017418.13	ENSMUSG00000017418.13	Arl5b	chr2:14995130-15082456	Midbrain__WT	Midbrain__KO	OK	24.845	25.5537	0.0405763	0.141901	0.6722	0.999763	no
ENSMUSG00000017421.18	ENSMUSG00000017421.18	Zfp207	chr11:80383278-80405733	Midbrain__WT	Midbrain__KO	OK	163.202	158.809	-0.0393669	-0.173654	0.6706	0.999763	no
ENSMUSG00000017428.16	ENSMUSG00000017428.16	Psmd11	chr11:80428622-80473248	Midbrain__WT	Midbrain__KO	OK	59.0127	58.9252	-0.00214013	-0.00939747	0.97875	0.999763	no
ENSMUSG00000017446.14	ENSMUSG00000017446.14	C1qtnf1	chr11:118428202-118454995	Midbrain__WT	Midbrain__KO	OK	1.28529	1.40745	0.130997	0.196241	0.60315	0.999763	no
ENSMUSG00000017453.4	ENSMUSG00000017453.4	Pipox	chr11:77880614-77894096	Midbrain__WT	Midbrain__KO	OK	4.87241	4.68854	-0.0554988	-0.166659	0.6773	0.999763	no
ENSMUSG00000017466.9	ENSMUSG00000017466.9	Timp2	chr11:118301068-118355740	Midbrain__WT	Midbrain__KO	OK	18.2544	19.5015	0.0953386	0.323888	0.42235	0.999763	no
ENSMUSG00000017478.15	ENSMUSG00000017478.15	Zc3h18	chr8:119910359-124345724	Midbrain__WT	Midbrain__KO	OK	37.9695	39.4322	0.0545328	0.0160467	0.9557	0.999763	no
ENSMUSG00000017485.10	ENSMUSG00000017485.10	Top2b	chr14:16365178-16430787	Midbrain__WT	Midbrain__KO	OK	83.4215	83.0675	-0.00613491	-0.0264504	0.94745	0.999763	no
ENSMUSG00000017491.8	ENSMUSG00000017491.8	Rarb	chr14:16430841-16575472	Midbrain__WT	Midbrain__KO	OK	4.58972	4.82769	0.0729251	0.252242	0.52845	0.999763	no
ENSMUSG00000017493.12	ENSMUSG00000017493.12	Igfbp4	chr11:99041243-99054392	Midbrain__WT	Midbrain__KO	OK	87.4039	88.8242	0.0232562	0.0740318	0.8602	0.999763	no
ENSMUSG00000017499.15	ENSMUSG00000017499.15	Cdc6	chr11:98907800-98923936	Midbrain__WT	Midbrain__KO	OK	20.2679	18.5082	-0.13103	-0.57552	0.15825	0.999763	no
ENSMUSG00000017548.15	ENSMUSG00000017548.15	Suz12	chr11:79993105-80034123	Midbrain__WT	Midbrain__KO	OK	32.2408	33.2832	0.045908	0.219402	0.5853	0.999763	no
ENSMUSG00000017550.14	ENSMUSG00000017550.14	Atad5	chr11:80089399-80135794	Midbrain__WT	Midbrain__KO	OK	13.3977	13.7379	0.0361727	0.165764	0.6766	0.999763	no
ENSMUSG00000017561.16	ENSMUSG00000017561.16	Crlf3	chr11:80046492-80080991	Midbrain__WT	Midbrain__KO	OK	9.63834	10.0166	0.0555356	0.214908	0.60215	0.999763	no
ENSMUSG00000017588.2	ENSMUSG00000017588.2	Krt27	chr11:99345564-99351104	Midbrain__WT	Midbrain__KO	NOTEST	0.0139799	0.01095	-0.35242	0	1	1	no
ENSMUSG00000017607.9	ENSMUSG00000017607.9	Tns4	chr11:99065677-99089306	Midbrain__WT	Midbrain__KO	OK	0.396463	0.361407	-0.133564	-0.0817575	0.7942	0.999763	no
ENSMUSG00000017615.12	ENSMUSG00000017615.12	Tnfaip1	chr11:78522849-78536332	Midbrain__WT	Midbrain__KO	OK	32.3563	32.6852	0.0145935	0.0697825	0.86095	0.999763	no
ENSMUSG00000017631.18	ENSMUSG00000017631.18	Abr	chr11:76416733-76622314	Midbrain__WT	Midbrain__KO	OK	30.6606	32.2606	0.0733874	0.268955	0.4382	0.999763	no
ENSMUSG00000017639.13	ENSMUSG00000017639.13	Rab11fip4	chr11:79591211-79698023	Midbrain__WT	Midbrain__KO	OK	23.2843	25.1086	0.108823	0.33672	0.38435	0.999763	no
ENSMUSG00000017652.16	ENSMUSG00000017652.16	Cd40	chr2:165055626-165072948	Midbrain__WT	Midbrain__KO	OK	2.34596	2.64361	0.172334	0.308287	0.4332	0.999763	no
ENSMUSG00000017664.16	ENSMUSG00000017664.16	Slc35c2	chr2:165276553-165287869	Midbrain__WT	Midbrain__KO	OK	26.2342	24.6705	-0.0886614	-0.35169	0.37595	0.999763	no
ENSMUSG00000017667.9	ENSMUSG00000017667.9	Zfp334	chr2:165374263-165388259	Midbrain__WT	Midbrain__KO	OK	15.9937	15.7874	-0.0187275	-0.0899168	0.8254	0.999763	no
ENSMUSG00000017670.16	ENSMUSG00000017670.16	Elmo2	chr2:165288030-165326479	Midbrain__WT	Midbrain__KO	OK	29.4502	28.4616	-0.0492607	-0.210847	0.57075	0.999763	no
ENSMUSG00000017677.11	ENSMUSG00000017677.11	Wsb1	chr11:79239371-79254671	Midbrain__WT	Midbrain__KO	OK	139.976	147.265	0.073233	0.304809	0.4589	0.999763	no
ENSMUSG00000017679.16	ENSMUSG00000017679.16	Ttpal	chr2:163602313-163619012	Midbrain__WT	Midbrain__KO	OK	17.1299	17.4767	0.0289191	0.0722223	0.81555	0.999763	no
ENSMUSG00000017686.16	ENSMUSG00000017686.16	Rhot1	chr11:80209018-80267907	Midbrain__WT	Midbrain__KO	OK	23.5869	23.0262	-0.0347098	-0.158145	0.702	0.999763	no
ENSMUSG00000017688.14	ENSMUSG00000017688.14	Hnf4g	chr3:3508029-3658052	Midbrain__WT	Midbrain__KO	NOTEST	0.00562545	0.0103854	0.884512	0	1	1	no
ENSMUSG00000017692.8	ENSMUSG00000017692.8	Rhbdl3	chr11:80300911-80355955	Midbrain__WT	Midbrain__KO	OK	11.4776	12.2719	0.096538	0.426993	0.29085	0.999763	no
ENSMUSG00000017697.3	ENSMUSG00000017697.3	Ada	chr2:163726583-163750239	Midbrain__WT	Midbrain__KO	OK	3.27569	3.10411	-0.0776176	-0.19288	0.61975	0.999763	no
ENSMUSG00000017707.9	ENSMUSG00000017707.9	Serinc3	chr2:163623271-163645801	Midbrain__WT	Midbrain__KO	OK	53.2268	51.8628	-0.0374533	-0.153925	0.6777	0.999763	no
ENSMUSG00000017713.9	ENSMUSG00000017713.9	Tha1	chr11:117867951-117887416	Midbrain__WT	Midbrain__KO	OK	1.95699	1.80114	-0.119725	-0.223697	0.58545	0.999763	no
ENSMUSG00000017715.11	ENSMUSG00000017715.11	Pgs1	chr11:117986291-118129219	Midbrain__WT	Midbrain__KO	OK	11.5698	12.1613	0.0719389	0.294323	0.472	0.999763	no
ENSMUSG00000017716.15	ENSMUSG00000017716.15	Birc5	chr11:117849250-117855743	Midbrain__WT	Midbrain__KO	OK	110.773	105.291	-0.0732234	-0.321206	0.43145	0.999763	no
ENSMUSG00000017718.15	ENSMUSG00000017718.15	Afmid	chr11:117809667-117839908	Midbrain__WT	Midbrain__KO	OK	1.58264	1.79993	0.185606	0.183206	0.6617	0.999763	no
ENSMUSG00000017720.2	ENSMUSG00000017720.2	Trp53tg5	chr2:164470300-164473724	Midbrain__WT	Midbrain__KO	NOTEST	0.0304337	0.0356928	0.229966	0	1	1	no
ENSMUSG00000017721.15	ENSMUSG00000017721.15	Pigt	chr2:164497519-164508301	Midbrain__WT	Midbrain__KO	OK	29.774	32.1453	0.110557	0.514502	0.1988	0.999763	no
ENSMUSG00000017723.11	ENSMUSG00000017723.11	Wfdc2	chr2:164562412-164568510	Midbrain__WT	Midbrain__KO	OK	9.98313	8.9662	-0.154996	-0.340262	0.41255	0.999763	no
ENSMUSG00000017724.14	ENSMUSG00000017724.14	Etv4	chr11:101769741-101785371	Midbrain__WT	Midbrain__KO	OK	5.83863	4.70023	-0.312899	-0.646601	0.0926	0.999763	no
ENSMUSG00000017733.4	ENSMUSG00000017733.4	Eppin	chr2:164588342-164593594	Midbrain__WT	Midbrain__KO	NOTEST	0.0207862	0.0150688	-0.464062	0	1	1	no
ENSMUSG00000017734.15	ENSMUSG00000017734.15	Dbndd2	chr2:164486105-164493319	Midbrain__WT	Midbrain__KO	OK	4.00466	4.05054	0.0164335	0.0366697	0.9272	0.999763	no
ENSMUSG00000017737.2	ENSMUSG00000017737.2	Mmp9	chr2:164940779-164955850	Midbrain__WT	Midbrain__KO	OK	0.582201	0.520162	-0.162556	-0.253749	0.46955	0.999763	no
ENSMUSG00000017740.17	ENSMUSG00000017740.17	Slc12a5	chr2:164960815-164999731	Midbrain__WT	Midbrain__KO	OK	2.4916	2.86248	0.200194	0.597168	0.1254	0.999763	no
ENSMUSG00000017747.13	ENSMUSG00000017747.13	Ghdc	chr11:100766031-100770957	Midbrain__WT	Midbrain__KO	OK	2.41357	2.1707	-0.153007	-0.358382	0.34965	0.999763	no
ENSMUSG00000017754.13	ENSMUSG00000017754.13	Pltp	chr2:164830731-164857711	Midbrain__WT	Midbrain__KO	OK	31.5891	36.5523	0.210538	0.567033	0.1525	0.999763	no
ENSMUSG00000017756.8	ENSMUSG00000017756.8	Slc12a7	chr13:73763696-73816743	Midbrain__WT	Midbrain__KO	OK	21.5031	22.4353	0.0612262	0.292198	0.46165	0.999763	no
ENSMUSG00000017760.15	ENSMUSG00000017760.15	Ctsa	chr2:164830731-164857711	Midbrain__WT	Midbrain__KO	OK	36.4911	35.7145	-0.0310343	-0.075334	0.8504	0.999763	no
ENSMUSG00000017764.2	ENSMUSG00000017764.2	Zswim1	chr2:164822685-164828537	Midbrain__WT	Midbrain__KO	OK	5.13112	5.23101	0.0278165	0.093045	0.81785	0.999763	no
ENSMUSG00000017765.16	ENSMUSG00000017765.16	Slc12a4	chr8:105934332-105966115	Midbrain__WT	Midbrain__KO	OK	3.87206	4.36755	0.173723	0.552352	0.17235	0.999763	no
ENSMUSG00000017767.3	ENSMUSG00000017767.3	Spata25	chr2:164822685-164828537	Midbrain__WT	Midbrain__KO	OK	1.49599	1.68837	0.174532	0.101304	0.7974	0.999763	no
ENSMUSG00000017774.19	ENSMUSG00000017774.19	Myo1c	chr11:75650503-75673910	Midbrain__WT	Midbrain__KO	OK	6.75262	7.21196	0.0949436	0.375159	0.3364	0.999763	no
ENSMUSG00000017776.15	ENSMUSG00000017776.15	Crk	chr11:75679258-75706908	Midbrain__WT	Midbrain__KO	OK	61.7911	61.9448	0.00358239	0.0165626	0.9659	0.999763	no
ENSMUSG00000017778.14	ENSMUSG00000017778.14	Cox7c	chr13:86044815-86046904	Midbrain__WT	Midbrain__KO	OK	283.257	279.982	-0.0167759	-0.0766261	0.8507	0.999763	no
ENSMUSG00000017781.17	ENSMUSG00000017781.17	Pitpna	chr11:75588096-75628804	Midbrain__WT	Midbrain__KO	OK	45.3762	44.5303	-0.0271462	-0.118896	0.7676	0.999763	no
ENSMUSG00000017801.15	ENSMUSG00000017801.15	Mlx	chr11:101087276-101095436	Midbrain__WT	Midbrain__KO	OK	25.5211	24.4129	-0.0640474	-0.15945	0.687	0.999763	no
ENSMUSG00000017802.14	ENSMUSG00000017802.14	Fam134c	chr11:101096321-101119893	Midbrain__WT	Midbrain__KO	OK	28.1537	28.6167	0.0235373	0.109378	0.7891	0.999763	no
ENSMUSG00000017817.11	ENSMUSG00000017817.11	Jph2	chr2:163336241-163397993	Midbrain__WT	Midbrain__KO	OK	0.396353	0.425299	0.101694	0.200522	0.61825	0.999763	no
ENSMUSG00000017830.15	ENSMUSG00000017830.15	Dhx58	chr11:100574903-100704271	Midbrain__WT	Midbrain__KO	OK	1.02532	0.935555	-0.132178	-0.032812	0.8643	0.999763	no
ENSMUSG00000017831.7	ENSMUSG00000017831.7	Rab5a	chr17:53479233-53539451	Midbrain__WT	Midbrain__KO	OK	31.1355	31.6538	0.0238168	0.109882	0.78525	0.999763	no
ENSMUSG00000017832.2	ENSMUSG00000017832.2	Hspb9	chr11:100713849-100714575	Midbrain__WT	Midbrain__KO	OK	0.306726	0.391845	0.353333	0.350545	0.3591	0.999763	no
ENSMUSG00000017837.12	ENSMUSG00000017837.12	Nkiras2	chr11:100574903-100704271	Midbrain__WT	Midbrain__KO	OK	38.2866	40.2847	0.0733918	0.143235	0.72075	0.999763	no
ENSMUSG00000017843.13	ENSMUSG00000017843.13	Ppp2r5c	chr12:110485738-110583061	Midbrain__WT	Midbrain__KO	OK	31.7145	29.8109	-0.0893021	-0.430113	0.29365	0.999763	no
ENSMUSG00000017858.12	ENSMUSG00000017858.12	Ift52	chr2:163017353-163046141	Midbrain__WT	Midbrain__KO	OK	24.6708	24.4184	-0.0148392	-0.0569639	0.88405	0.999763	no
ENSMUSG00000017861.11	ENSMUSG00000017861.11	Mybl2	chr2:163054686-163084688	Midbrain__WT	Midbrain__KO	OK	18.7586	20.5958	0.134797	0.537335	0.1739	0.999763	no
ENSMUSG00000017868.16	ENSMUSG00000017868.16	Sgk2	chr2:162987329-163014127	Midbrain__WT	Midbrain__KO	NOTEST	0.00592551	0.00952378	0.684593	0	1	1	no
ENSMUSG00000017897.18	ENSMUSG00000017897.18	Eya2	chr2:165595031-165771727	Midbrain__WT	Midbrain__KO	OK	5.34083	5.66917	0.0860756	0.227967	0.525	0.999763	no
ENSMUSG00000017922.13	ENSMUSG00000017922.13	Prl3c1	chr13:27196658-27203749	Midbrain__WT	Midbrain__KO	NOTEST	0	0	0	0	1	1	no
ENSMUSG00000017929.13	ENSMUSG00000017929.13	B4galt5	chr2:167298443-167349183	Midbrain__WT	Midbrain__KO	OK	10.443	11.173	0.0974715	0.35616	0.3108	0.999763	no
ENSMUSG00000017943.15	ENSMUSG00000017943.15	Gdap1l1	chr2:163438475-163455324	Midbrain__WT	Midbrain__KO	OK	22.7367	20.8404	-0.125641	-0.492578	0.2316	0.999763	no
ENSMUSG00000017950.16	ENSMUSG00000017950.16	Hnf4a	chr2:163492317-163572910	Midbrain__WT	Midbrain__KO	NOTEST	0.00669131	0.00355002	-0.914463	0	1	1	no
ENSMUSG00000017969.13	ENSMUSG00000017969.13	Ptgis	chr2:167095968-167240604	Midbrain__WT	Midbrain__KO	OK	5.21962	5.51546	0.0795369	0.165779	0.67745	0.999763	no
ENSMUSG00000017978.18	ENSMUSG00000017978.18	Cadps2	chr6:23262772-23839421	Midbrain__WT	Midbrain__KO	OK	1.85557	1.74872	-0.0855617	-0.213111	0.57975	0.999763	no
ENSMUSG00000017999.16	ENSMUSG00000017999.16	Ddx27	chr2:167015192-167034947	Midbrain__WT	Midbrain__KO	OK	27.0299	26.6867	-0.0184378	-0.0853347	0.83105	0.999763	no
ENSMUSG00000018001.18	ENSMUSG00000018001.18	Cyth3	chr5:143622446-143710250	Midbrain__WT	Midbrain__KO	OK	12.6147	11.9145	-0.0823855	-0.303642	0.37585	0.999763	no
ENSMUSG00000018008.7	ENSMUSG00000018008.7	Cyth4	chr15:78597046-78622019	Midbrain__WT	Midbrain__KO	OK	2.07896	2.19993	0.0815931	0.220835	0.5861	0.999763	no
ENSMUSG00000018012.11	ENSMUSG00000018012.11	Rac3	chr11:120721469-120723969	Midbrain__WT	Midbrain__KO	OK	24.3642	24.6209	0.0151187	0.0500547	0.9015	0.999763	no
ENSMUSG00000018040.9	ENSMUSG00000018040.9	Rrp7a	chr15:83089505-83122801	Midbrain__WT	Midbrain__KO	OK	19.4633	19.5218	0.00433276	0.0150402	0.9688	0.999763	no
ENSMUSG00000018042.17	ENSMUSG00000018042.17	Cyb5r3	chr15:83153493-83172592	Midbrain__WT	Midbrain__KO	OK	93.4658	95.8331	0.0360852	0.124377	0.75525	0.999763	no
ENSMUSG00000018068.13	ENSMUSG00000018068.13	Ints2	chr11:86201369-86357602	Midbrain__WT	Midbrain__KO	OK	23.7798	23.7679	-0.000726945	-0.000856374	0.99735	0.999763	no
ENSMUSG00000018076.12	ENSMUSG00000018076.12	Med13l	chr5:118560718-118765438	Midbrain__WT	Midbrain__KO	OK	8.35782	8.93538	0.0964013	0.425761	0.26595	0.999763	no
ENSMUSG00000018102.4	ENSMUSG00000018102.4	Hist1h2bc	chr13:23684198-23692488	Midbrain__WT	Midbrain__KO	OK	6.77695	6.856	0.0167317	0.0407977	0.9184	0.999763	no
ENSMUSG00000018126.15	ENSMUSG00000018126.15	Baiap2l2	chr15:79258194-79285537	Midbrain__WT	Midbrain__KO	OK	0.483049	0.615205	0.348897	0.25257	0.51675	0.999763	no
ENSMUSG00000018143.10	ENSMUSG00000018143.10	Mafk	chr5:139791512-139826885	Midbrain__WT	Midbrain__KO	OK	3.01433	3.01672	0.00114228	0.00232677	0.99565	0.999763	no
ENSMUSG00000018160.15	ENSMUSG00000018160.15	Med1	chr11:98152153-98193293	Midbrain__WT	Midbrain__KO	OK	22.138	22.247	0.00708887	0.0166397	0.96515	0.999763	no
ENSMUSG00000018166.8	ENSMUSG00000018166.8	Erbb3	chr10:128567522-128589652	Midbrain__WT	Midbrain__KO	OK	0.434478	0.318796	-0.446648	-0.904298	0.0239	0.999763	no
ENSMUSG00000018167.10	ENSMUSG00000018167.10	Stard3	chr11:98358367-98381112	Midbrain__WT	Midbrain__KO	OK	23.3619	24.8282	0.0878203	0.315617	0.43975	0.999763	no
ENSMUSG00000018168.8	ENSMUSG00000018168.8	Ikzf3	chr11:98464901-98545800	Midbrain__WT	Midbrain__KO	NOTEST	0.0198353	0.0181672	-0.126735	0	1	1	no
ENSMUSG00000018169.12	ENSMUSG00000018169.12	Mfng	chr15:78755881-78773475	Midbrain__WT	Midbrain__KO	OK	54.5031	55.1059	0.0158673	0.0571013	0.86895	0.999763	no
ENSMUSG00000018171.9	ENSMUSG00000018171.9	Vmp1	chr11:86583864-86683836	Midbrain__WT	Midbrain__KO	OK	29.6656	28.5007	-0.0577966	-0.163627	0.6845	0.999763	no
ENSMUSG00000018189.12	ENSMUSG00000018189.12	Uchl5	chr1:143777271-143807466	Midbrain__WT	Midbrain__KO	OK	26.1159	24.4334	-0.0960743	-0.340103	0.39365	0.999763	no
ENSMUSG00000018196.18	ENSMUSG00000018196.18	Glrx2	chr1:143739028-143749676	Midbrain__WT	Midbrain__KO	OK	25.6654	26.502	0.0462756	0.128956	0.7561	0.999763	no
ENSMUSG00000018199.8	ENSMUSG00000018199.8	Trove2	chr1:143750789-143777068	Midbrain__WT	Midbrain__KO	OK	20.6385	19.8888	-0.0533807	-0.254691	0.5263	0.999763	no
ENSMUSG00000018209.15	ENSMUSG00000018209.15	Stk4	chr2:164053539-164155524	Midbrain__WT	Midbrain__KO	OK	22.713	22.1167	-0.0383781	-0.148651	0.69155	0.999763	no
ENSMUSG00000018211.13	ENSMUSG00000018211.13	Wfdc15b	chr2:164214453-164221660	Midbrain__WT	Midbrain__KO	NOTEST	0	0	0	0	1	1	no
ENSMUSG00000018217.12	ENSMUSG00000018217.12	Pmp22	chr11:63128981-63159547	Midbrain__WT	Midbrain__KO	OK	13.094	11.1718	-0.229039	-0.726308	0.0693	0.999763	no
ENSMUSG00000018238.6	ENSMUSG00000018238.6	Gdf9	chr11:53431022-53437904	Midbrain__WT	Midbrain__KO	OK	1.08466	1.27055	0.228211	0.285744	0.42935	0.999763	no
ENSMUSG00000018239.9	ENSMUSG00000018239.9	Zcchc10	chr11:53324678-53333301	Midbrain__WT	Midbrain__KO	OK	8.36664	7.85447	-0.0911348	-0.281012	0.49245	0.999763	no
ENSMUSG00000018259.12	ENSMUSG00000018259.12	Prl8a2	chr13:27345682-27354216	Midbrain__WT	Midbrain__KO	NOTEST	0	0.00831018	inf	0	1	1	no
ENSMUSG00000018263.11	ENSMUSG00000018263.11	Tbx5	chr5:119832667-119885219	Midbrain__WT	Midbrain__KO	NOTEST	0.0252939	0.0370062	0.548978	0	1	1	no
ENSMUSG00000018286.6	ENSMUSG00000018286.6	Psmb6	chr11:70525385-70527649	Midbrain__WT	Midbrain__KO	OK	267.996	256.801	-0.0615657	-0.294023	0.4664	0.999763	no
ENSMUSG00000018287.12	ENSMUSG00000018287.12	Spag7	chr11:70663770-70669416	Midbrain__WT	Midbrain__KO	OK	60.9558	60.3224	-0.0150687	-0.0643206	0.8772	0.999763	no
ENSMUSG00000018293.4	ENSMUSG00000018293.4	Pfn1	chr11:70651849-70654644	Midbrain__WT	Midbrain__KO	OK	349.391	346.708	-0.0111218	-0.0520943	0.89655	0.999763	no
ENSMUSG00000018322.10	ENSMUSG00000018322.10	Tomm34	chr2:164053539-164155524	Midbrain__WT	Midbrain__KO	OK	20.026	18.0946	-0.146317	-0.332318	0.41635	0.999763	no
ENSMUSG00000018326.9	ENSMUSG00000018326.9	Ywhab	chr2:163994959-164018588	Midbrain__WT	Midbrain__KO	OK	132.03	132.087	0.000626211	0.00277835	0.99415	0.999763	no
ENSMUSG00000018334.17	ENSMUSG00000018334.17	Ksr1	chr11:79013439-79146407	Midbrain__WT	Midbrain__KO	OK	5.83476	6.11172	0.0669043	0.113031	0.7784	0.999763	no
ENSMUSG00000018339.11	ENSMUSG00000018339.11	Gpx3	chr11:54902452-54910377	Midbrain__WT	Midbrain__KO	OK	14.6776	14.1701	-0.0507626	-0.196226	0.62625	0.999763	no
ENSMUSG00000018340.13	ENSMUSG00000018340.13	Anxa6	chr11:54979107-55033445	Midbrain__WT	Midbrain__KO	OK	37.404	39.4208	0.0757647	0.35442	0.38175	0.999763	no
ENSMUSG00000018341.12	ENSMUSG00000018341.12	Il12rb2	chr6:67179798-67376188	Midbrain__WT	Midbrain__KO	OK	1.67018	1.89979	0.185841	0.0617881	0.8951	0.999763	no
ENSMUSG00000018347.16	ENSMUSG00000018347.16	Zkscan6	chr11:65807174-65829239	Midbrain__WT	Midbrain__KO	OK	6.22193	6.00533	-0.0511195	-0.17562	0.66475	0.999763	no
ENSMUSG00000018362.14	ENSMUSG00000018362.14	Kpna2	chr11:106988628-106999541	Midbrain__WT	Midbrain__KO	OK	247.35	231.574	-0.0950778	-0.403008	0.3103	0.999763	no
ENSMUSG00000018363.16	ENSMUSG00000018363.16	Smurf2	chr11:106820065-106920715	Midbrain__WT	Midbrain__KO	OK	28.1568	26.7722	-0.07275	-0.287516	0.44885	0.999763	no
ENSMUSG00000018372.13	ENSMUSG00000018372.13	Cep95	chr11:106789251-106819930	Midbrain__WT	Midbrain__KO	OK	13.8048	13.7678	-0.00386423	-0.0103788	0.9793	0.999763	no
ENSMUSG00000018377.10	ENSMUSG00000018377.10	Vezf1	chr11:88068278-88084729	Midbrain__WT	Midbrain__KO	OK	44.8104	46.0878	0.0405515	0.192476	0.637	0.999763	no
ENSMUSG00000018378.13	ENSMUSG00000018378.13	Cuedc1	chr11:88098057-88194140	Midbrain__WT	Midbrain__KO	OK	16.8269	17.5529	0.0609362	0.272929	0.49265	0.999763	no
ENSMUSG00000018379.17	ENSMUSG00000018379.17	Srsf1	chr11:88011990-88053755	Midbrain__WT	Midbrain__KO	OK	261.942	262.916	0.00535368	0.0178321	0.9629	0.999763	no
ENSMUSG00000018381.15	ENSMUSG00000018381.15	Abi3	chr11:95824498-95845734	Midbrain__WT	Midbrain__KO	OK	0.884659	1.20836	0.449854	0.557066	0.14015	0.999763	no
ENSMUSG00000018387.12	ENSMUSG00000018387.12	Shroom1	chr11:53457204-53467766	Midbrain__WT	Midbrain__KO	OK	0.535577	0.538072	0.00670497	0.00958043	0.97935	0.999763	no
ENSMUSG00000018395.19	ENSMUSG00000018395.19	Kif3a	chr11:53567378-53601967	Midbrain__WT	Midbrain__KO	OK	32.1951	30.485	-0.0787384	-0.352563	0.3862	0.999763	no
ENSMUSG00000018398.18	ENSMUSG00000018398.18	Sept8	chr11:53519256-53549565	Midbrain__WT	Midbrain__KO	OK	14.0925	14.2139	0.0123731	0.0504689	0.8965	0.999763	no
ENSMUSG00000018401.17	ENSMUSG00000018401.17	Mtmr4	chr11:87592161-87616302	Midbrain__WT	Midbrain__KO	OK	36.9593	35.3274	-0.0651529	-0.230388	0.55035	0.999763	no
ENSMUSG00000018405.7	ENSMUSG00000018405.7	Mrm1	chr11:84813060-84819515	Midbrain__WT	Midbrain__KO	OK	4.80702	4.87352	0.0198209	0.0654807	0.8698	0.999763	no
ENSMUSG00000018411.17	ENSMUSG00000018411.17	Mapt	chr11:104231389-104332090	Midbrain__WT	Midbrain__KO	OK	35.525	36.0893	0.0227364	0.0715895	0.8458	0.999763	no
ENSMUSG00000018412.16	ENSMUSG00000018412.16	Kansl1	chr11:104333228-104468861	Midbrain__WT	Midbrain__KO	OK	33.6704	33.3791	-0.0125349	-0.0505998	0.89215	0.999763	no
ENSMUSG00000018415.14	ENSMUSG00000018415.14	Gid4	chr11:60400625-60445277	Midbrain__WT	Midbrain__KO	OK	13.7005	14.1052	0.0419983	0.166179	0.68135	0.999763	no
ENSMUSG00000018417.14	ENSMUSG00000018417.14	Myo1b	chr1:51749764-51916071	Midbrain__WT	Midbrain__KO	OK	39.2343	38.675	-0.0207156	-0.0919968	0.80725	0.999763	no
ENSMUSG00000018425.18	ENSMUSG00000018425.18	Dhx40	chr11:86768845-86807746	Midbrain__WT	Midbrain__KO	OK	24.3743	23.9193	-0.0271838	-0.124565	0.75455	0.999763	no
ENSMUSG00000018427.7	ENSMUSG00000018427.7	Ypel2	chr11:86936424-86993707	Midbrain__WT	Midbrain__KO	OK	3.37868	3.17378	-0.0902575	-0.325443	0.41445	0.999763	no
ENSMUSG00000018428.15	ENSMUSG00000018428.15	Akap1	chr11:88830791-88881395	Midbrain__WT	Midbrain__KO	OK	13.6836	14.3648	0.070085	0.30896	0.4433	0.999763	no
ENSMUSG00000018433.14	ENSMUSG00000018433.14	Nol11	chr11:107157407-107189381	Midbrain__WT	Midbrain__KO	OK	28.2849	27.9926	-0.0149842	-0.0680942	0.85665	0.999763	no
ENSMUSG00000018442.13	ENSMUSG00000018442.13	Derl2	chr11:71007163-71027371	Midbrain__WT	Midbrain__KO	OK	13.9704	13.2887	-0.0721773	-0.18877	0.6387	0.999763	no
ENSMUSG00000018446.8	ENSMUSG00000018446.8	C1qbp	chr11:70977835-70983026	Midbrain__WT	Midbrain__KO	OK	78.9548	80.7767	0.0329131	0.155284	0.705	0.999763	no
ENSMUSG00000018449.12	ENSMUSG00000018449.12	Rpain	chr11:70970212-70977833	Midbrain__WT	Midbrain__KO	OK	22.0381	21.8145	-0.0147075	-0.0356266	0.93185	0.999763	no
ENSMUSG00000018451.6	ENSMUSG00000018451.6	6330403K07Rik	chr11:71031940-71033513	Midbrain__WT	Midbrain__KO	OK	120.846	112.634	-0.101529	-0.485209	0.229	0.999763	no
ENSMUSG00000018459.15	ENSMUSG00000018459.15	Slc13a3	chr2:165405027-165473230	Midbrain__WT	Midbrain__KO	OK	0.345196	0.346498	0.00543034	0.00936571	0.98175	0.999763	no
ENSMUSG00000018470.8	ENSMUSG00000018470.8	Kcnab3	chr11:69326257-69333042	Midbrain__WT	Midbrain__KO	OK	1.00818	1.2027	0.254522	0.559542	0.16765	0.999763	no
ENSMUSG00000018474.17	ENSMUSG00000018474.17	Chd3	chr11:69343272-69369408	Midbrain__WT	Midbrain__KO	OK	87.2829	89.566	0.0372512	0.0576691	0.88145	0.999763	no
ENSMUSG00000018476.7	ENSMUSG00000018476.7	Kdm6b	chr11:69398507-69413675	Midbrain__WT	Midbrain__KO	OK	19.6734	21.876	0.153104	0.552741	0.13375	0.999763	no
ENSMUSG00000018479.12	ENSMUSG00000018479.12	1700125H20Rik	chr11:85170403-85181145	Midbrain__WT	Midbrain__KO	OK	0.0829733	0.244796	1.56086	1.10331	0.142	0.999763	no
ENSMUSG00000018481.9	ENSMUSG00000018481.9	Appbp2	chr11:85187261-85235130	Midbrain__WT	Midbrain__KO	OK	29.0456	27.9523	-0.0553531	-0.264697	0.51045	0.999763	no
ENSMUSG00000018486.2	ENSMUSG00000018486.2	Wnt9b	chr11:103727363-103749821	Midbrain__WT	Midbrain__KO	OK	0.435554	0.388407	-0.165282	-0.321839	0.4258	0.999763	no
ENSMUSG00000018500.2	ENSMUSG00000018500.2	Adora2b	chr11:62248983-62266453	Midbrain__WT	Midbrain__KO	OK	1.17258	0.953919	-0.297745	-0.596218	0.1392	0.999763	no
ENSMUSG00000018501.17	ENSMUSG00000018501.17	Ncor1	chr11:62281472-62514417	Midbrain__WT	Midbrain__KO	OK	81.3497	82.237	0.0156495	0.0447619	0.90295	0.999763	no
ENSMUSG00000018507.16	ENSMUSG00000018507.16	Trpv2	chr11:62574485-62600515	Midbrain__WT	Midbrain__KO	OK	3.21829	3.40163	0.0799326	0.16586	0.67895	0.999763	no
ENSMUSG00000018509.8	ENSMUSG00000018509.8	Cenpv	chr11:62524945-62539261	Midbrain__WT	Midbrain__KO	OK	48.1891	49.5019	0.0387745	0.145803	0.7246	0.999763	no
ENSMUSG00000018537.16	ENSMUSG00000018537.16	Pcgf2	chr11:97688822-97700497	Midbrain__WT	Midbrain__KO	OK	34.6611	38.5772	0.154431	0.624218	0.1151	0.999763	no
ENSMUSG00000018541.10	ENSMUSG00000018541.10	Cwc25	chr11:97745480-97766556	Midbrain__WT	Midbrain__KO	OK	11.7122	11.3459	-0.0458477	-0.190332	0.63065	0.999763	no
ENSMUSG00000018543.8	ENSMUSG00000018543.8	1700001P01Rik	chr11:97771480-97775918	Midbrain__WT	Midbrain__KO	NOTEST	0.241461	0.239412	-0.0122954	0	1	1	no
ENSMUSG00000018547.8	ENSMUSG00000018547.8	Pip4k2b	chr11:97715156-97744704	Midbrain__WT	Midbrain__KO	OK	25.1842	25.4026	0.0124569	0.056874	0.8857	0.999763	no
ENSMUSG00000018548.15	ENSMUSG00000018548.15	Trim37	chr11:87127076-87220683	Midbrain__WT	Midbrain__KO	OK	40.9202	38.993	-0.0695975	-0.232481	0.5618	0.999763	no
ENSMUSG00000018554.13	ENSMUSG00000018554.13	Ybx2	chr11:69935795-69941605	Midbrain__WT	Midbrain__KO	OK	4.71608	5.07123	0.104747	0.277074	0.49485	0.999763	no
ENSMUSG00000018559.16	ENSMUSG00000018559.16	Ctdnep1	chr11:69968223-69990601	Midbrain__WT	Midbrain__KO	OK	54.5628	57.8183	0.0836084	0.216505	0.5925	0.999763	no
ENSMUSG00000018565.17	ENSMUSG00000018565.17	Elp5	chr11:69968223-69990601	Midbrain__WT	Midbrain__KO	OK	48.2859	45.9819	-0.0705368	-0.216915	0.5809	0.999763	no
ENSMUSG00000018566.14	ENSMUSG00000018566.14	Slc2a4	chr11:69942542-69948188	Midbrain__WT	Midbrain__KO	OK	4.52531	4.81083	0.0882693	0.18325	0.64075	0.999763	no
ENSMUSG00000018567.14	ENSMUSG00000018567.14	Gabarap	chr11:69991142-69994951	Midbrain__WT	Midbrain__KO	OK	196.306	186.57	-0.073387	-0.32667	0.4237	0.999763	no
ENSMUSG00000018569.12	ENSMUSG00000018569.12	Cldn7	chr11:69964778-69967885	Midbrain__WT	Midbrain__KO	OK	1.44646	0.856596	-0.755844	-0.559053	0.0883	0.999763	no
ENSMUSG00000018570.17	ENSMUSG00000018570.17	2810408A11Rik	chr11:69897351-69900957	Midbrain__WT	Midbrain__KO	OK	10.0319	10.3558	0.0458564	0.147329	0.7072	0.999763	no
ENSMUSG00000018572.10	ENSMUSG00000018572.10	Phf23	chr11:69995776-70000009	Midbrain__WT	Midbrain__KO	OK	48.4959	47.4833	-0.030443	-0.137299	0.73255	0.999763	no
ENSMUSG00000018574.14	ENSMUSG00000018574.14	Acadvl	chr11:70000594-70015408	Midbrain__WT	Midbrain__KO	OK	16.9955	16.8771	-0.010083	-0.0260819	0.95	0.999763	no
ENSMUSG00000018581.15	ENSMUSG00000018581.15	Dnah11	chr12:117804288-118199043	Midbrain__WT	Midbrain__KO	OK	0.66808	0.637808	-0.0669004	-0.131378	0.73505	0.999763	no
ENSMUSG00000018583.5	ENSMUSG00000018583.5	G3bp1	chr11:55469684-55504838	Midbrain__WT	Midbrain__KO	OK	82.8236	79.3972	-0.0609526	-0.200378	0.54585	0.999763	no
ENSMUSG00000018585.9	ENSMUSG00000018585.9	Atox1	chr11:55446640-55461239	Midbrain__WT	Midbrain__KO	OK	76.2996	73.8898	-0.0463003	-0.189942	0.64325	0.999763	no
ENSMUSG00000018589.8	ENSMUSG00000018589.8	Glra2	chrX:165129016-165327393	Midbrain__WT	Midbrain__KO	OK	0.532053	0.400821	-0.40861	-0.756765	0.06435	0.999763	no
ENSMUSG00000018593.12	ENSMUSG00000018593.12	Sparc	chr11:55394499-55420080	Midbrain__WT	Midbrain__KO	OK	146.395	140.365	-0.0606859	-0.27717	0.492	0.999763	no
ENSMUSG00000018595.6	ENSMUSG00000018595.6	Glra4	chrX:136732941-136803364	Midbrain__WT	Midbrain__KO	NOTEST	0.0215903	0.0563245	1.38338	0	1	1	no
ENSMUSG00000018599.5	ENSMUSG00000018599.5	Mief2	chr11:60728397-60732951	Midbrain__WT	Midbrain__KO	OK	5.8449	5.59531	-0.0629591	-0.143195	0.69835	0.999763	no
ENSMUSG00000018604.18	ENSMUSG00000018604.18	Tbx3	chr5:119570129-119684724	Midbrain__WT	Midbrain__KO	OK	0.315055	0.352061	0.160224	0.218842	0.5336	0.999763	no
ENSMUSG00000018620.2	ENSMUSG00000018620.2	Mmp20	chr9:7628230-7699585	Midbrain__WT	Midbrain__KO	NOTEST	0	0	0	0	1	1	no
ENSMUSG00000018623.9	ENSMUSG00000018623.9	Mmp7	chr9:7628230-7699585	Midbrain__WT	Midbrain__KO	NOTEST	0	0.00347126	inf	0	1	1	no
ENSMUSG00000018634.10	ENSMUSG00000018634.10	Crhr1	chr11:104132854-104175523	Midbrain__WT	Midbrain__KO	NOTEST	0.180435	0.131783	-0.453313	0	1	1	no
ENSMUSG00000018648.15	ENSMUSG00000018648.15	Dusp14	chr11:84048040-84069261	Midbrain__WT	Midbrain__KO	OK	2.44003	2.58424	0.0828397	0.190854	0.6388	0.999763	no
ENSMUSG00000018651.14	ENSMUSG00000018651.14	Tada2a	chr11:84078919-84129600	Midbrain__WT	Midbrain__KO	OK	19.3198	19.7071	0.0286413	0.109674	0.78365	0.999763	no
ENSMUSG00000018654.17	ENSMUSG00000018654.17	Ikzf1	chr11:11642202-11772926	Midbrain__WT	Midbrain__KO	OK	1.93758	2.4658	0.347803	0.495153	0.12775	0.999763	no
ENSMUSG00000018656.5	ENSMUSG00000018656.5	Tcaf3	chr6:42584865-42597692	Midbrain__WT	Midbrain__KO	NOTEST	0.00395204	0.00519579	0.394747	0	1	1	no
ENSMUSG00000018659.12	ENSMUSG00000018659.12	Pnpo	chr11:96907425-96982959	Midbrain__WT	Midbrain__KO	OK	11.2278	12.6369	0.170562	0.261672	0.5222	0.999763	no
ENSMUSG00000018661.17	ENSMUSG00000018661.17	Cog1	chr11:113244852-113684155	Midbrain__WT	Midbrain__KO	OK	13.543	13.8498	0.0323115	0.0812156	0.82125	0.999763	no
ENSMUSG00000018666.13	ENSMUSG00000018666.13	Cbx1	chr11:96789126-96808640	Midbrain__WT	Midbrain__KO	OK	149.129	137.834	-0.113628	-0.532186	0.18725	0.999763	no
ENSMUSG00000018669.14	ENSMUSG00000018669.14	Cdk5rap3	chr11:96907425-96982959	Midbrain__WT	Midbrain__KO	OK	35.0395	35.2969	0.0105617	0.0287388	0.94525	0.999763	no
ENSMUSG00000018672.15	ENSMUSG00000018672.15	Copz2	chr11:96849875-96861203	Midbrain__WT	Midbrain__KO	OK	13.3456	13.3526	0.000755075	0.00241779	0.9944	0.999763	no
ENSMUSG00000018677.9	ENSMUSG00000018677.9	Slc25a39	chr11:102402984-102407946	Midbrain__WT	Midbrain__KO	OK	54.2878	55.5445	0.033016	0.149675	0.71575	0.999763	no
ENSMUSG00000018678.12	ENSMUSG00000018678.12	Sp2	chr11:96907425-96982959	Midbrain__WT	Midbrain__KO	OK	11.2295	12.0831	0.105697	0.211734	0.59955	0.999763	no
ENSMUSG00000018697.14	ENSMUSG00000018697.14	Aatf	chr11:84422854-84513522	Midbrain__WT	Midbrain__KO	OK	21.0539	18.5986	-0.178898	-0.763485	0.0597	0.999763	no
ENSMUSG00000018698.15	ENSMUSG00000018698.15	Lhx1	chr11:84518283-84525535	Midbrain__WT	Midbrain__KO	OK	19.4786	20.658	0.0848115	0.340155	0.3973	0.999763	no
ENSMUSG00000018707.13	ENSMUSG00000018707.13	Dync1h1	chr12:110601451-110666945	Midbrain__WT	Midbrain__KO	OK	60.3473	65.4935	0.118063	0.429072	0.28815	0.999763	no
ENSMUSG00000018727.19	ENSMUSG00000018727.19	Cpsf4l	chr11:113698171-113710017	Midbrain__WT	Midbrain__KO	OK	0.226849	0.285346	0.330976	0.372927	0.30995	0.999763	no
ENSMUSG00000018733.10	ENSMUSG00000018733.10	Pex12	chr11:83294641-83405035	Midbrain__WT	Midbrain__KO	OK	9.64379	9.14557	-0.076527	-0.0568532	0.85145	0.999763	no
ENSMUSG00000018736.14	ENSMUSG00000018736.14	Ndel1	chr11:68821433-68871858	Midbrain__WT	Midbrain__KO	OK	21.9388	20.7507	-0.0803281	-0.270843	0.4858	0.999763	no
ENSMUSG00000018740.14	ENSMUSG00000018740.14	Slc25a35	chr11:68968130-68975185	Midbrain__WT	Midbrain__KO	OK	0.565456	0.596866	0.0779905	0.0653498	0.86305	0.999763	no
ENSMUSG00000018750.14	ENSMUSG00000018750.14	Zbtb4	chr11:69765911-69784023	Midbrain__WT	Midbrain__KO	OK	2.08834	2.55264	0.289629	0.495818	0.1525	0.999763	no
ENSMUSG00000018752.19	ENSMUSG00000018752.19	Tnfsfm13	chr11:69682137-69696098	Midbrain__WT	Midbrain__KO	OK	0.561617	0.575885	0.0361951	0.03813	0.92385	0.999763	no
ENSMUSG00000018761.14	ENSMUSG00000018761.14	Mpdu1	chr11:69655313-69662642	Midbrain__WT	Midbrain__KO	OK	40.49	41.4917	0.0352594	0.155989	0.70455	0.999763	no
ENSMUSG00000018765.5	ENSMUSG00000018765.5	Fxr2	chr11:69632989-69653297	Midbrain__WT	Midbrain__KO	OK	50.3135	52.012	0.0478997	0.168695	0.6665	0.999763	no
ENSMUSG00000018770.9	ENSMUSG00000018770.9	Atp5g3	chr2:73908446-73911326	Midbrain__WT	Midbrain__KO	OK	390.092	385.268	-0.0179503	-0.0844061	0.83625	0.999763	no
ENSMUSG00000018774.13	ENSMUSG00000018774.13	Cd68	chr11:69664212-69666153	Midbrain__WT	Midbrain__KO	OK	4.08918	4.2012	0.038989	0.0875652	0.82515	0.999763	no
ENSMUSG00000018776.9	ENSMUSG00000018776.9	Slc35g3	chr11:69759889-69761968	Midbrain__WT	Midbrain__KO	NOTEST	0.0914563	0.128699	0.492851	0	1	1	no
ENSMUSG00000018796.12	ENSMUSG00000018796.12	Acsl1	chr8:46471040-46536051	Midbrain__WT	Midbrain__KO	OK	3.361	3.42186	0.025894	0.071426	0.8372	0.999763	no
ENSMUSG00000018800.14	ENSMUSG00000018800.14	Abca5	chr11:110269368-110337716	Midbrain__WT	Midbrain__KO	OK	1.89149	1.79845	-0.0727668	-0.154254	0.61515	0.999763	no
ENSMUSG00000018809.2	ENSMUSG00000018809.2	Smyd4	chr11:75348432-75405705	Midbrain__WT	Midbrain__KO	OK	4.96326	4.42514	-0.165564	-0.425006	0.23055	0.999763	no
ENSMUSG00000018819.10	ENSMUSG00000018819.10	Lsp1	chr7:142460808-142516008	Midbrain__WT	Midbrain__KO	OK	9.14223	8.79659	-0.0556014	-0.165614	0.6814	0.999763	no
[truncated: 26,713 more rows]
