# Supplementary material for: The Firre locus produces a trans-acting RNA molecule that functions in hematopoiesis
Source: Nat Commun. 2019 Nov 13;10:5137. doi: 10.1038/s41467-019-12970-4 (PMC6853988; doi:10.1038/s41467-019-12970-4)
Supplement: Supplementary file 5 — Supplementary Data 2 [file 41467_2019_12970_MOESM5_ESM.csv]

test_id	gene_id	gene	locus	sample_1	sample_2	status	value_1	value_2	log2(fold_change)	test_stat	p_value	q_value	significant
ENSMUSG00000000001.4	ENSMUSG00000000001.4	Gnai3	chr3:108107279-108146146	Forebrain__WT	Forebrain__KO	OK	95.8522	83.4471	-0.199951	-1.15037	0.00495	0.029983	yes
ENSMUSG00000000003.15	ENSMUSG00000000003.15	Pbsn	chrX:77837900-77853623	Forebrain__WT	Forebrain__KO	NOTEST	0	0	0	0	1	1	no
ENSMUSG00000000028.14	ENSMUSG00000000028.14	Cdc45	chr16:18780446-18835261	Forebrain__WT	Forebrain__KO	OK	42.5367	38.0899	-0.1593	-0.65417	0.10935	0.272245	no
ENSMUSG00000000031.15	ENSMUSG00000000031.15	H19	chr7:142575528-142578143	Forebrain__WT	Forebrain__KO	OK	342.507	362.827	0.0831465	0.372278	0.3533	0.589786	no
ENSMUSG00000000037.16	ENSMUSG00000000037.16	Scml2	chrX:161117192-161258213	Forebrain__WT	Forebrain__KO	OK	4.04292	4.05852	0.00555504	0.0100542	0.98075	0.9934	no
ENSMUSG00000000049.11	ENSMUSG00000000049.11	Apoh	chr11:107933386-108414396	Forebrain__WT	Forebrain__KO	NOTEST	0.0191435	0	-inf	0	1	1	no
ENSMUSG00000000056.7	ENSMUSG00000000056.7	Narf	chr11:121237252-121255856	Forebrain__WT	Forebrain__KO	OK	23.8881	22.3016	-0.099141	-0.568694	0.1597	0.353225	no
ENSMUSG00000000058.6	ENSMUSG00000000058.6	Cav2	chr6:17197750-17385604	Forebrain__WT	Forebrain__KO	OK	2.7377	2.00843	-0.446895	-0.960392	0.018	0.0757659	no
ENSMUSG00000000078.6	ENSMUSG00000000078.6	Klf6	chr13:5861488-5870393	Forebrain__WT	Forebrain__KO	OK	10.5777	11.1542	0.0765612	0.39339	0.32445	0.560279	no
ENSMUSG00000000085.16	ENSMUSG00000000085.16	Scmh1	chr4:120405280-120530186	Forebrain__WT	Forebrain__KO	OK	16.2422	19.9544	0.296956	0.89661	0.0248	0.0953486	no
ENSMUSG00000000088.6	ENSMUSG00000000088.6	Cox5a	chr9:57521231-57543187	Forebrain__WT	Forebrain__KO	OK	159.557	141.689	-0.171352	-0.852126	0.0357	0.123782	no
ENSMUSG00000000093.6	ENSMUSG00000000093.6	Tbx2	chr11:85832550-85841948	Forebrain__WT	Forebrain__KO	OK	1.0014	4.04566	2.01435	5.89008	5e-05	0.000944946	yes
ENSMUSG00000000094.12	ENSMUSG00000000094.12	Tbx4	chr11:85886421-85916097	Forebrain__WT	Forebrain__KO	NOTEST	0.0987014	0.128242	0.377724	0	1	1	no
ENSMUSG00000000103.12	ENSMUSG00000000103.12	Zfy2	chrY:2106014-2170409	Forebrain__WT	Forebrain__KO	NOTEST	0	0	0	0	1	1	no
ENSMUSG00000000120.6	ENSMUSG00000000120.6	Ngfr	chr11:95568817-95587735	Forebrain__WT	Forebrain__KO	OK	2.96611	4.65717	0.65088	2.44012	5e-05	0.000944946	yes
ENSMUSG00000000125.5	ENSMUSG00000000125.5	Wnt3	chr11:103774149-103817957	Forebrain__WT	Forebrain__KO	OK	2.61316	3.12585	0.258449	0.847122	0.03785	0.128902	no
ENSMUSG00000000126.11	ENSMUSG00000000126.11	Wnt9a	chr11:59306927-59333552	Forebrain__WT	Forebrain__KO	OK	4.26598	4.45246	0.0617271	0.243167	0.55095	0.76949	no
ENSMUSG00000000127.14	ENSMUSG00000000127.14	Fer	chr17:63896017-64139494	Forebrain__WT	Forebrain__KO	OK	12.9251	11.2121	-0.205117	-1.00263	0.0131	0.0606853	no
ENSMUSG00000000131.15	ENSMUSG00000000131.15	Xpo6	chr7:126101714-126200501	Forebrain__WT	Forebrain__KO	OK	28.8718	35.4002	0.294094	1.48886	5e-05	0.000944946	yes
ENSMUSG00000000134.17	ENSMUSG00000000134.17	Tfe3	chrX:7762585-7775202	Forebrain__WT	Forebrain__KO	OK	12.4359	15.0867	0.278758	0.959164	0.01195	0.0567134	no
ENSMUSG00000000142.15	ENSMUSG00000000142.15	Axin2	chr11:108920348-108950783	Forebrain__WT	Forebrain__KO	OK	26.6849	31.8855	0.256875	1.04473	0.01065	0.0521637	no
ENSMUSG00000000148.17	ENSMUSG00000000148.17	Brat1	chr5:140705010-140719379	Forebrain__WT	Forebrain__KO	OK	6.77501	7.63391	0.172198	0.767224	0.0587	0.176167	no
ENSMUSG00000000149.10	ENSMUSG00000000149.10	Gna12	chr5:140758407-140830431	Forebrain__WT	Forebrain__KO	OK	32.695	38.1668	0.22325	1.29015	0.0017	0.0138279	yes
ENSMUSG00000000154.16	ENSMUSG00000000154.16	Slc22a18	chr7:143473735-143499334	Forebrain__WT	Forebrain__KO	NOTEST	0.0917606	0.0825762	-0.152148	0	1	1	no
ENSMUSG00000000157.15	ENSMUSG00000000157.15	Itgb2l	chr16:96361667-96525793	Forebrain__WT	Forebrain__KO	NOTEST	0.0126917	0.00226915	-2.48366	0	1	1	no
ENSMUSG00000000159.15	ENSMUSG00000000159.15	Igsf5	chr16:96361667-96525793	Forebrain__WT	Forebrain__KO	NOTEST	0.0349002	0.0117095	-1.57556	0	1	1	no
ENSMUSG00000000167.14	ENSMUSG00000000167.14	Pih1d2	chr9:50603900-50624997	Forebrain__WT	Forebrain__KO	OK	2.24446	1.97584	-0.183897	-0.148407	0.70665	0.873435	no
ENSMUSG00000000168.9	ENSMUSG00000000168.9	Dlat	chr9:50634632-50659780	Forebrain__WT	Forebrain__KO	OK	22.4182	24.5935	0.133604	0.45933	0.2548	0.480973	no
ENSMUSG00000000171.4	ENSMUSG00000000171.4	Sdhd	chr9:50596337-50603849	Forebrain__WT	Forebrain__KO	OK	106.931	86.3078	-0.309117	-1.78101	5e-05	0.000944946	yes
ENSMUSG00000000182.9	ENSMUSG00000000182.9	Fgf23	chr6:127072901-127081408	Forebrain__WT	Forebrain__KO	NOTEST	0.081205	0.110693	0.44692	0	1	1	no
ENSMUSG00000000183.6	ENSMUSG00000000183.6	Fgf6	chr6:127015585-127028187	Forebrain__WT	Forebrain__KO	NOTEST	0.000861891	0.0029927	1.79587	0	1	1	no
ENSMUSG00000000184.12	ENSMUSG00000000184.12	Ccnd2	chr6:127122965-127212411	Forebrain__WT	Forebrain__KO	OK	158.742	161.343	0.0234435	0.0714671	0.8404	0.941428	no
ENSMUSG00000000194.13	ENSMUSG00000000194.13	Gpr107	chr2:31152315-31218775	Forebrain__WT	Forebrain__KO	OK	12.2487	11.8508	-0.0476442	-0.150685	0.68155	0.857617	no
ENSMUSG00000000197.7	ENSMUSG00000000197.7	Nalcn	chr14:123276640-123627144	Forebrain__WT	Forebrain__KO	OK	1.62382	1.6399	0.0142184	0.052874	0.8992	0.966863	no
ENSMUSG00000000202.9	ENSMUSG00000000202.9	Btbd17	chr11:114791216-114795945	Forebrain__WT	Forebrain__KO	OK	18.671	18.6605	-0.000811283	-0.00235781	0.9958	0.998501	no
ENSMUSG00000000204.15	ENSMUSG00000000204.15	Slfn4	chr11:83175185-83190221	Forebrain__WT	Forebrain__KO	NOTEST	0.00423785	0.00500136	0.238988	0	1	1	no
ENSMUSG00000000214.11	ENSMUSG00000000214.11	Th	chr7:142892751-142931128	Forebrain__WT	Forebrain__KO	OK	4.71924	6.19123	0.391669	1.35544	0.0006	0.00639598	yes
ENSMUSG00000000215.10	ENSMUSG00000000215.10	Ins2	chr7:142678655-142699510	Forebrain__WT	Forebrain__KO	NOTEST	0	0	0	0	1	1	no
ENSMUSG00000000216.8	ENSMUSG00000000216.8	Scnn1g	chr7:121734478-121768475	Forebrain__WT	Forebrain__KO	NOTEST	0.0210442	0.0217552	0.047942	0	1	1	no
ENSMUSG00000000223.13	ENSMUSG00000000223.13	Drp2	chrX:134404550-134456573	Forebrain__WT	Forebrain__KO	OK	3.20267	3.68154	0.201037	0.74503	0.06325	0.185753	no
ENSMUSG00000000244.17	ENSMUSG00000000244.17	Tspan32	chr7:142988968-143019644	Forebrain__WT	Forebrain__KO	OK	1.61171	1.61524	0.00315756	0.00729846	0.9851	0.994612	no
ENSMUSG00000000247.11	ENSMUSG00000000247.11	Lhx2	chr2:38339280-38369733	Forebrain__WT	Forebrain__KO	OK	130.985	125.865	-0.057524	-0.259582	0.5221	0.746716	no
ENSMUSG00000000248.16	ENSMUSG00000000248.16	Clec2g	chr6:128934380-128984707	Forebrain__WT	Forebrain__KO	NOTEST	0.00150629	0	-inf	0	1	1	no
ENSMUSG00000000253.12	ENSMUSG00000000253.12	Gmpr	chr13:45507443-45546382	Forebrain__WT	Forebrain__KO	OK	6.65993	7.80104	0.228159	0.720895	0.07475	0.208215	no
ENSMUSG00000000263.15	ENSMUSG00000000263.15	Glra1	chr11:55514237-55608198	Forebrain__WT	Forebrain__KO	NOTEST	0.00305205	0	-inf	0	1	1	no
ENSMUSG00000000266.11	ENSMUSG00000000266.11	Mid2	chrX:140664598-140767715	Forebrain__WT	Forebrain__KO	OK	1.3781	1.56264	0.181303	0.373535	0.3444	0.580538	no
ENSMUSG00000000275.16	ENSMUSG00000000275.16	Trim25	chr11:88999375-89020293	Forebrain__WT	Forebrain__KO	OK	1.14756	1.81102	0.658233	2.16745	5e-05	0.000944946	yes
ENSMUSG00000000276.11	ENSMUSG00000000276.11	Dgke	chr11:89035178-89069098	Forebrain__WT	Forebrain__KO	OK	3.4467	3.51889	0.0299056	0.12794	0.75235	0.898344	no
ENSMUSG00000000278.10	ENSMUSG00000000278.10	Scpep1	chr11:88905927-88955465	Forebrain__WT	Forebrain__KO	OK	26.4457	26.1368	-0.0169528	-0.0894001	0.8237	0.935335	no
ENSMUSG00000000282.12	ENSMUSG00000000282.12	Mnt	chr11:74830919-74845725	Forebrain__WT	Forebrain__KO	OK	6.76	8.59708	0.346823	1.50908	5e-05	0.000944946	yes
ENSMUSG00000000290.13	ENSMUSG00000000290.13	Itgb2	chr10:77530251-77565686	Forebrain__WT	Forebrain__KO	OK	0.380832	0.470527	0.305123	0.418135	0.20865	0.42149	no
ENSMUSG00000000295.12	ENSMUSG00000000295.12	Hddc2	chr10:31313381-31328204	Forebrain__WT	Forebrain__KO	OK	37.1149	31.1804	-0.251357	-1.13261	0.0053	0.031327	yes
ENSMUSG00000000296.7	ENSMUSG00000000296.7	Tpd52l1	chr10:31332379-31445921	Forebrain__WT	Forebrain__KO	OK	7.38038	6.82983	-0.111846	-0.372677	0.3558	0.59228	no
ENSMUSG00000000301.16	ENSMUSG00000000301.16	Pemt	chr11:59970613-60046489	Forebrain__WT	Forebrain__KO	OK	5.12808	3.70084	-0.470565	-0.974665	0.00985	0.0492624	yes
ENSMUSG00000000303.12	ENSMUSG00000000303.12	Cdh1	chr8:106603350-106670246	Forebrain__WT	Forebrain__KO	OK	2.02848	2.41762	0.253184	0.844774	0.03285	0.116388	no
ENSMUSG00000000305.12	ENSMUSG00000000305.12	Cdh4	chr2:179442430-179899373	Forebrain__WT	Forebrain__KO	OK	9.26786	11.294	0.285253	1.33485	0.0002	0.00285094	yes
ENSMUSG00000000308.14	ENSMUSG00000000308.14	Ckmt1	chr2:121357713-121380940	Forebrain__WT	Forebrain__KO	OK	1.69095	1.92088	0.183935	0.423905	0.27315	0.502948	no
ENSMUSG00000000317.11	ENSMUSG00000000317.11	Bcl6b	chr11:70224127-70229739	Forebrain__WT	Forebrain__KO	OK	1.95706	2.45513	0.327114	1.0035	0.00985	0.0492624	yes
ENSMUSG00000000318.16	ENSMUSG00000000318.16	Clec10a	chr11:70156196-70170834	Forebrain__WT	Forebrain__KO	NOTEST	0.102987	0.184261	0.839284	0	1	1	no
ENSMUSG00000000320.10	ENSMUSG00000000320.10	Alox12	chr11:70241456-70255353	Forebrain__WT	Forebrain__KO	OK	1.14718	1.72209	0.586063	1.59551	0.0001	0.00168547	yes
ENSMUSG00000000325.15	ENSMUSG00000000325.15	Arvcf	chr16:18348181-18479073	Forebrain__WT	Forebrain__KO	OK	53.442	55.115	0.0444698	0.131351	0.7436	0.894007	no
ENSMUSG00000000326.12	ENSMUSG00000000326.12	Comt	chr16:18348181-18479073	Forebrain__WT	Forebrain__KO	OK	19.6093	19.1996	-0.0304633	-0.0521969	0.89895	0.966837	no
ENSMUSG00000000339.14	ENSMUSG00000000339.14	Rtca	chr3:116488962-116508208	Forebrain__WT	Forebrain__KO	OK	34.3124	30.0759	-0.190125	-0.859077	0.03565	0.123689	no
ENSMUSG00000000340.10	ENSMUSG00000000340.10	Dbt	chr3:116513069-116549981	Forebrain__WT	Forebrain__KO	OK	9.13828	7.55889	-0.273749	-0.977815	0.0182	0.0763852	no
ENSMUSG00000000346.8	ENSMUSG00000000346.8	Dazap2	chr15:100615627-100620731	Forebrain__WT	Forebrain__KO	OK	108.712	93.3244	-0.220179	-1.2932	0.0014	0.0120019	yes
ENSMUSG00000000355.13	ENSMUSG00000000355.13	Mcts1	chrX:38600577-38613426	Forebrain__WT	Forebrain__KO	OK	43.5038	38.8479	-0.163307	-0.705252	0.0816	0.221398	no
ENSMUSG00000000359.3	ENSMUSG00000000359.3	Rem1	chr2:152626950-152635194	Forebrain__WT	Forebrain__KO	NOTEST	0.0662292	0.0781002	0.237858	0	1	1	no
ENSMUSG00000000365.8	ENSMUSG00000000365.8	Rnf17	chr14:56402696-56525032	Forebrain__WT	Forebrain__KO	OK	0.286183	0.254958	-0.166679	-0.349164	0.3813	0.616645	no
ENSMUSG00000000374.7	ENSMUSG00000000374.7	Trappc10	chr10:78186724-78244642	Forebrain__WT	Forebrain__KO	OK	13.1902	14.8648	0.17243	0.952399	0.0173	0.0738164	no
ENSMUSG00000000378.15	ENSMUSG00000000378.15	Ccm2	chr11:6546886-6596744	Forebrain__WT	Forebrain__KO	OK	26.7355	26.9649	0.0123253	0.0573492	0.8888	0.961516	no
ENSMUSG00000000381.10	ENSMUSG00000000381.10	Wap	chr11:6635481-6638637	Forebrain__WT	Forebrain__KO	NOTEST	0.00397379	0	-inf	0	1	1	no
ENSMUSG00000000384.15	ENSMUSG00000000384.15	Tbrg4	chr11:6615598-6626067	Forebrain__WT	Forebrain__KO	OK	31.0294	34.35	0.146675	0.614414	0.12205	0.294141	no
ENSMUSG00000000385.7	ENSMUSG00000000385.7	Tmprss2	chr16:97564683-97611195	Forebrain__WT	Forebrain__KO	NOTEST	0.110272	0.0764703	-0.528099	0	1	1	no
ENSMUSG00000000386.14	ENSMUSG00000000386.14	Mx1	chr16:97447036-97462906	Forebrain__WT	Forebrain__KO	NOTEST	0.0334474	0.0458595	0.455327	0	1	1	no
ENSMUSG00000000392.17	ENSMUSG00000000392.17	Fap	chr2:62500942-62574075	Forebrain__WT	Forebrain__KO	OK	2.19892	2.3251	0.0805023	0.191122	0.60195	0.805939	no
ENSMUSG00000000394.15	ENSMUSG00000000394.15	Gcg	chr2:62474529-62483650	Forebrain__WT	Forebrain__KO	NOTEST	0.122569	0.121592	-0.0115375	0	1	1	no
ENSMUSG00000000399.10	ENSMUSG00000000399.10	Ndufa9	chr6:126821720-126849125	Forebrain__WT	Forebrain__KO	OK	75.7498	64.7972	-0.225311	-1.26644	0.00205	0.0157025	yes
ENSMUSG00000000402.2	ENSMUSG00000000402.2	Egfl6	chrX:166523006-166585720	Forebrain__WT	Forebrain__KO	OK	2.4123	2.48367	0.0420637	0.129946	0.74485	0.894563	no
ENSMUSG00000000409.14	ENSMUSG00000000409.14	Lck	chr4:129548343-129573641	Forebrain__WT	Forebrain__KO	OK	4.46658	3.955	-0.175491	-0.586892	0.14735	0.334999	no
ENSMUSG00000000411.7	ENSMUSG00000000411.7	Tssk3	chr4:129489013-129491022	Forebrain__WT	Forebrain__KO	NOTEST	0.0131158	0.0218475	0.736161	0	1	1	no
ENSMUSG00000000416.16	ENSMUSG00000000416.16	Cttnbp2	chr6:18366564-18514821	Forebrain__WT	Forebrain__KO	OK	3.64018	4.39905	0.273182	0.503056	0.18385	0.388011	no
ENSMUSG00000000420.15	ENSMUSG00000000420.15	Galnt1	chr18:24205343-24286818	Forebrain__WT	Forebrain__KO	OK	50.6721	46.7418	-0.11648	-0.624327	0.10785	0.269396	no
ENSMUSG00000000435.1	ENSMUSG00000000435.1	Myf5	chr10:107482907-107486134	Forebrain__WT	Forebrain__KO	NOTEST	0.0103512	0.0197745	0.933841	0	1	1	no
ENSMUSG00000000439.9	ENSMUSG00000000439.9	Mkrn2	chr6:115601901-115676635	Forebrain__WT	Forebrain__KO	OK	7.05766	7.17477	0.0237425	0.0192864	0.9513	0.983826	no
ENSMUSG00000000440.12	ENSMUSG00000000440.12	Pparg	chr6:115360950-115490399	Forebrain__WT	Forebrain__KO	NOTEST	0.0640058	0.0781679	0.288373	0	1	1	no
ENSMUSG00000000441.17	ENSMUSG00000000441.17	Raf1	chr6:115601901-115676635	Forebrain__WT	Forebrain__KO	OK	67.9844	68.3121	0.00693836	0.0360405	0.92435	0.975733	no
ENSMUSG00000000486.13	ENSMUSG00000000486.13	Sept1	chr7:127214461-127232646	Forebrain__WT	Forebrain__KO	OK	9.01794	9.51636	0.0776115	0.23484	0.5502	0.768781	no
ENSMUSG00000000489.6	ENSMUSG00000000489.6	Pdgfb	chr15:79995899-80014808	Forebrain__WT	Forebrain__KO	OK	2.53146	3.61986	0.515966	1.75141	5e-05	0.000944946	yes
ENSMUSG00000000530.16	ENSMUSG00000000530.16	Acvrl1	chr15:101128521-101145336	Forebrain__WT	Forebrain__KO	OK	3.88757	5.62756	0.533639	1.6985	5e-05	0.000944946	yes
ENSMUSG00000000531.4	ENSMUSG00000000531.4	Grasp	chr15:101224206-101232755	Forebrain__WT	Forebrain__KO	OK	4.1235	5.07425	0.299326	1.02136	0.01185	0.0563566	no
ENSMUSG00000000532.10	ENSMUSG00000000532.10	Acvr1b	chr15:101174066-101213679	Forebrain__WT	Forebrain__KO	OK	15.1334	16.7438	0.145894	0.804245	0.04555	0.14685	no
ENSMUSG00000000538.18	ENSMUSG00000000538.18	Tom1l2	chr11:60226713-60352905	Forebrain__WT	Forebrain__KO	OK	8.95423	10.5352	0.234572	1.09314	0.0052	0.030943	yes
ENSMUSG00000000544.14	ENSMUSG00000000544.14	Gpa33	chr1:166130237-166166510	Forebrain__WT	Forebrain__KO	NOTEST	0.0752022	0.0762934	0.020784	0	1	1	no
ENSMUSG00000000552.9	ENSMUSG00000000552.9	Zfp385a	chr15:103313894-103340086	Forebrain__WT	Forebrain__KO	OK	16.3276	20.7946	0.348896	1.75255	5e-05	0.000944946	yes
ENSMUSG00000000555.6	ENSMUSG00000000555.6	Itga5	chr15:103344288-103366763	Forebrain__WT	Forebrain__KO	OK	9.35334	12.3429	0.40013	2.0642	5e-05	0.000944946	yes
ENSMUSG00000000560.9	ENSMUSG00000000560.9	Gabra2	chr5:70957596-71095849	Forebrain__WT	Forebrain__KO	OK	1.21479	1.08398	-0.164378	-0.42004	0.2611	0.488974	no
ENSMUSG00000000561.14	ENSMUSG00000000561.14	Wdr77	chr3:105942697-105969760	Forebrain__WT	Forebrain__KO	OK	41.1235	43.1228	0.0684897	0.170666	0.66835	0.850637	no
ENSMUSG00000000562.5	ENSMUSG00000000562.5	Adora3	chr3:105870857-105924042	Forebrain__WT	Forebrain__KO	NOTEST	0.030709	0.0223847	-0.456149	0	1	1	no
ENSMUSG00000000563.17	ENSMUSG00000000563.17	Atp5f1	chr3:105942697-105969760	Forebrain__WT	Forebrain__KO	OK	190.378	158.956	-0.260236	-1.16479	0.0045	0.0278842	yes
ENSMUSG00000000567.5	ENSMUSG00000000567.5	Sox9	chr11:112782223-112787760	Forebrain__WT	Forebrain__KO	OK	24.2678	28.3667	0.225152	1.2865	0.002	0.0154012	yes
ENSMUSG00000000568.15	ENSMUSG00000000568.15	Hnrnpd	chr5:99955934-99978938	Forebrain__WT	Forebrain__KO	OK	418.48	487.583	0.220489	0.835476	0.03675	0.126402	no
ENSMUSG00000000579.14	ENSMUSG00000000579.14	Dynlt1c	chr17:6601670-6609679	Forebrain__WT	Forebrain__KO	OK	12.7882	13.5594	0.0844797	0.408602	0.3048	0.538636	no
ENSMUSG00000000581.8	ENSMUSG00000000581.8	C1d	chr11:17257578-17269176	Forebrain__WT	Forebrain__KO	OK	59.2001	50.758	-0.221964	-0.617668	0.12815	0.304411	no
ENSMUSG00000000594.7	ENSMUSG00000000594.7	Gm2a	chr11:55098114-55113029	Forebrain__WT	Forebrain__KO	OK	3.06308	2.60364	-0.234449	-0.86923	0.03195	0.11409	no
ENSMUSG00000000600.15	ENSMUSG00000000600.15	Krit1	chr5:3803183-3866596	Forebrain__WT	Forebrain__KO	OK	28.8477	25.9834	-0.150863	-0.72008	0.0739	0.206608	no
ENSMUSG00000000605.8	ENSMUSG00000000605.8	Clcn4	chr7:7282315-7299511	Forebrain__WT	Forebrain__KO	OK	16.4787	16.3839	-0.00832135	-0.0462773	0.9076	0.969544	no
ENSMUSG00000000606.15	ENSMUSG00000000606.15	Vmn2r88	chr14:51361755-51662953	Forebrain__WT	Forebrain__KO	NOTEST	0	0	0	0	1	1	no
ENSMUSG00000000617.14	ENSMUSG00000000617.14	Grm6	chr11:50850684-50866208	Forebrain__WT	Forebrain__KO	NOTEST	0.00675846	0.0133091	0.977645	0	1	1	no
ENSMUSG00000000627.15	ENSMUSG00000000627.15	Sema4f	chr6:82911884-82939769	Forebrain__WT	Forebrain__KO	OK	1.13329	1.44577	0.351331	0.878189	0.0171	0.0732976	no
ENSMUSG00000000628.10	ENSMUSG00000000628.10	Hk2	chr6:82725024-82774454	Forebrain__WT	Forebrain__KO	OK	15.6382	15.3121	-0.030399	-0.15236	0.6835	0.858909	no
ENSMUSG00000000631.20	ENSMUSG00000000631.20	Myo18a	chr11:77763245-77865980	Forebrain__WT	Forebrain__KO	OK	15.4363	19.6851	0.350781	1.46513	5e-05	0.000944946	yes
ENSMUSG00000000632.13	ENSMUSG00000000632.13	Sez6	chr11:77930799-77979048	Forebrain__WT	Forebrain__KO	OK	3.90876	5.2006	0.411969	1.60485	5e-05	0.000944946	yes
ENSMUSG00000000673.8	ENSMUSG00000000673.8	Haao	chr17:83831355-83846790	Forebrain__WT	Forebrain__KO	NOTEST	0.0221666	0.0570818	1.36464	0	1	1	no
ENSMUSG00000000682.7	ENSMUSG00000000682.7	Cd52	chr4:134065911-134095082	Forebrain__WT	Forebrain__KO	OK	1.62566	1.20491	-0.432094	-0.44427	0.2428	0.466634	no
ENSMUSG00000000686.11	ENSMUSG00000000686.11	Abhd15	chr11:77508098-77607815	Forebrain__WT	Forebrain__KO	OK	0.432744	0.367994	-0.233831	-0.0797301	0.8592	0.94898	no
ENSMUSG00000000690.5	ENSMUSG00000000690.5	Hoxb6	chr11:96291023-96306910	Forebrain__WT	Forebrain__KO	NOTEST	0.00939051	0	-inf	0	1	1	no
ENSMUSG00000000693.10	ENSMUSG00000000693.10	Loxl3	chr6:83034172-83057808	Forebrain__WT	Forebrain__KO	OK	3.25653	3.68588	0.178674	0.237826	0.41545	0.652229	no
ENSMUSG00000000701.7	ENSMUSG00000000701.7	Tcl1b5	chr12:105176357-105181143	Forebrain__WT	Forebrain__KO	NOTEST	0	0	0	0	1	1	no
ENSMUSG00000000706.15	ENSMUSG00000000706.15	Btn1a1	chr13:23456991-23465901	Forebrain__WT	Forebrain__KO	NOTEST	0.0639212	0.0521384	-0.293947	0	1	1	no
ENSMUSG00000000708.14	ENSMUSG00000000708.14	Kat2b	chr17:53566860-53672720	Forebrain__WT	Forebrain__KO	OK	4.85556	4.76087	-0.0284112	-0.0706857	0.811	0.929749	no
ENSMUSG00000000711.2	ENSMUSG00000000711.2	Rab5b	chr10:128677192-128696268	Forebrain__WT	Forebrain__KO	OK	35.274	34.9763	-0.0122296	-0.0705018	0.8609	0.949441	no
ENSMUSG00000000724.10	ENSMUSG00000000724.10	Cryba1	chr11:77686154-77741921	Forebrain__WT	Forebrain__KO	OK	0.242251	0.323099	0.415473	0.115452	0.79465	0.921968	no
ENSMUSG00000000730.13	ENSMUSG00000000730.13	Dnmt3l	chr10:78030021-78063622	Forebrain__WT	Forebrain__KO	NOTEST	0.00667321	0.0120694	0.854899	0	1	1	no
ENSMUSG00000000731.15	ENSMUSG00000000731.15	Aire	chr10:78030021-78063622	Forebrain__WT	Forebrain__KO	NOTEST	0.129109	0.135508	0.0697887	0	1	1	no
ENSMUSG00000000732.8	ENSMUSG00000000732.8	Icosl	chr10:78069359-78079525	Forebrain__WT	Forebrain__KO	OK	1.24791	1.38588	0.151294	0.403831	0.3157	0.550976	no
ENSMUSG00000000738.17	ENSMUSG00000000738.17	Spg7	chr8:119910359-124345724	Forebrain__WT	Forebrain__KO	OK	22.8087	26.574	0.220431	0.0355526	0.66955	0.851333	no
ENSMUSG00000000739.13	ENSMUSG00000000739.13	Sult5a1	chr8:119910359-124345724	Forebrain__WT	Forebrain__KO	OK	0.892114	1.06215	0.251684	0.00694161	0.74135	0.892585	no
ENSMUSG00000000740.11	ENSMUSG00000000740.11	Rpl13	chr8:119910359-124345724	Forebrain__WT	Forebrain__KO	OK	1038.62	863.117	-0.267039	-0.173451	0.6688	0.850978	no
ENSMUSG00000000743.8	ENSMUSG00000000743.8	Chmp1a	chr8:119910359-124345724	Forebrain__WT	Forebrain__KO	OK	50.3371	45.1765	-0.156048	-0.0459551	0.9069	0.969544	no
ENSMUSG00000000751.13	ENSMUSG00000000751.13	Rpa1	chr11:75298165-75348324	Forebrain__WT	Forebrain__KO	OK	76.6804	71.8151	-0.0945706	-0.543187	0.1811	0.384094	no
ENSMUSG00000000753.15	ENSMUSG00000000753.15	Serpinf1	chr11:75409768-75422701	Forebrain__WT	Forebrain__KO	OK	11.3941	14.7488	0.372316	1.48715	0.0002	0.00285094	yes
ENSMUSG00000000759.14	ENSMUSG00000000759.14	Tubgcp3	chr8:12614276-12679229	Forebrain__WT	Forebrain__KO	OK	28.0102	26.5428	-0.0776323	-0.441327	0.28085	0.512554	no
ENSMUSG00000000766.18	ENSMUSG00000000766.18	Oprm1	chr10:6758505-7052478	Forebrain__WT	Forebrain__KO	NOTEST	0.0808617	0.0999241	0.305377	0	1	1	no
ENSMUSG00000000776.12	ENSMUSG00000000776.12	Polr3d	chr14:70438747-70443471	Forebrain__WT	Forebrain__KO	OK	15.1485	15.9441	0.0738473	0.34961	0.3973	0.63375	no
ENSMUSG00000000782.15	ENSMUSG00000000782.15	Tcf7	chr11:51949881-52286179	Forebrain__WT	Forebrain__KO	OK	5.20489	6.11563	0.232634	0.120912	0.77845	0.912768	no
ENSMUSG00000000787.12	ENSMUSG00000000787.12	Ddx3x	chrX:13280969-13294052	Forebrain__WT	Forebrain__KO	OK	222.218	199.002	-0.159195	-0.699237	0.08075	0.220069	no
ENSMUSG00000000791.8	ENSMUSG00000000791.8	Il12rb1	chr8:70808448-70821424	Forebrain__WT	Forebrain__KO	NOTEST	0.0211812	0.0285789	0.432166	0	1	1	no
ENSMUSG00000000792.2	ENSMUSG00000000792.2	Slc5a5	chr8:70882888-70892757	Forebrain__WT	Forebrain__KO	OK	0.253511	0.278202	0.134086	0.237443	0.55095	0.76949	no
ENSMUSG00000000794.9	ENSMUSG00000000794.9	Kcnn3	chr3:89520163-89667761	Forebrain__WT	Forebrain__KO	OK	0.454332	0.50605	0.15553	0.323549	0.41285	0.649623	no
ENSMUSG00000000804.14	ENSMUSG00000000804.14	Usp32	chr11:84984441-85140161	Forebrain__WT	Forebrain__KO	OK	9.803	10.177	0.0540125	0.237485	0.48335	0.712981	no
ENSMUSG00000000805.18	ENSMUSG00000000805.18	Car4	chr11:84957787-84966044	Forebrain__WT	Forebrain__KO	OK	0.653958	0.566301	-0.207629	-0.333048	0.3769	0.61227	no
ENSMUSG00000000811.13	ENSMUSG00000000811.13	Txnrd3	chr6:89643987-89675529	Forebrain__WT	Forebrain__KO	OK	3.13248	3.5363	0.174936	0.607405	0.13545	0.316594	no
ENSMUSG00000000817.10	ENSMUSG00000000817.10	Fasl	chr1:161780688-161788495	Forebrain__WT	Forebrain__KO	NOTEST	0.0334015	0.0697492	1.06227	0	1	1	no
ENSMUSG00000000823.16	ENSMUSG00000000823.16	Zfp512b	chr2:181569148-181655660	Forebrain__WT	Forebrain__KO	OK	23.8467	29.443	0.304136	0.623005	0.0623	0.183642	no
ENSMUSG00000000826.16	ENSMUSG00000000826.16	Dnajc5	chr2:181520484-181555133	Forebrain__WT	Forebrain__KO	OK	40.3033	41.7624	0.0513077	0.254051	0.52155	0.746265	no
ENSMUSG00000000827.18	ENSMUSG00000000827.18	Tpd52l2	chr2:181497163-181517966	Forebrain__WT	Forebrain__KO	OK	65.3201	54.3236	-0.265948	-1.21167	0.0034	0.0226391	yes
ENSMUSG00000000838.17	ENSMUSG00000000838.17	Fmr1	chrX:68678540-68717963	Forebrain__WT	Forebrain__KO	OK	29.7091	30.2119	0.024211	0.140465	0.7291	0.886307	no
ENSMUSG00000000861.15	ENSMUSG00000000861.15	Bcl11a	chr11:24078055-24174123	Forebrain__WT	Forebrain__KO	OK	26.8266	28.0419	0.0639181	0.282385	0.4782	0.708474	no
ENSMUSG00000000869.12	ENSMUSG00000000869.12	Il4	chr11:53602981-53618669	Forebrain__WT	Forebrain__KO	OK	0.791348	0.828046	0.065398	0.0857936	0.8258	0.936168	no
ENSMUSG00000000876.11	ENSMUSG00000000876.11	Pxmp4	chr2:154585757-154603708	Forebrain__WT	Forebrain__KO	OK	4.93653	4.85908	-0.022815	-0.0497171	0.90395	0.968152	no
ENSMUSG00000000881.12	ENSMUSG00000000881.12	Dlg3	chrX:100767721-100818408	Forebrain__WT	Forebrain__KO	OK	25.4102	25.4928	0.00467877	0.0205174	0.9531	0.984386	no
ENSMUSG00000000884.16	ENSMUSG00000000884.16	Gnb1l	chr16:18498767-18566679	Forebrain__WT	Forebrain__KO	OK	3.49809	3.04328	-0.200939	-0.312294	0.30545	0.539125	no
ENSMUSG00000000889.8	ENSMUSG00000000889.8	Dbh	chr2:27165232-27183200	Forebrain__WT	Forebrain__KO	NOTEST	0	0.00164984	inf	0	1	1	no
ENSMUSG00000000901.15	ENSMUSG00000000901.15	Mmp11	chr10:75923221-75932502	Forebrain__WT	Forebrain__KO	OK	8.86535	10.2894	0.214904	0.900231	0.02525	0.0965648	no
ENSMUSG00000000902.13	ENSMUSG00000000902.13	Smarcb1	chr10:75896768-75921617	Forebrain__WT	Forebrain__KO	OK	70.7709	83.5188	0.238946	1.38063	0.00075	0.00750189	yes
ENSMUSG00000000903.3	ENSMUSG00000000903.3	Vpreb3	chr10:75943056-75949657	Forebrain__WT	Forebrain__KO	NOTEST	0.098531	0.125587	0.350034	0	1	1	no
ENSMUSG00000000915.15	ENSMUSG00000000915.15	Hip1r	chr5:123973627-124032270	Forebrain__WT	Forebrain__KO	OK	3.38812	3.59821	0.0867942	0.211694	0.5212	0.745966	no
ENSMUSG00000000916.15	ENSMUSG00000000916.15	Nsun5	chr5:135369952-135394546	Forebrain__WT	Forebrain__KO	OK	7.34126	7.81523	0.0902612	0.136264	0.70935	0.8752	no
ENSMUSG00000000934.8	ENSMUSG00000000934.8	Top1mt	chr15:75657034-75678800	Forebrain__WT	Forebrain__KO	OK	5.05067	4.79809	-0.0740143	-0.252641	0.53545	0.757764	no
ENSMUSG00000000938.11	ENSMUSG00000000938.11	Hoxa10	chr6:52231196-52240854	Forebrain__WT	Forebrain__KO	NOTEST	0.00428828	0.00554604	0.371059	0	1	1	no
ENSMUSG00000000942.10	ENSMUSG00000000942.10	Hoxa4	chr6:52162416-52221854	Forebrain__WT	Forebrain__KO	NOTEST	0	0	0	0	1	1	no
ENSMUSG00000000948.16	ENSMUSG00000000948.16	Gm38393	chr7:59976739-59980932	Forebrain__WT	Forebrain__KO	OK	10.426	9.68444	-0.10644	-0.221711	0.5859	0.793819	no
ENSMUSG00000000957.9	ENSMUSG00000000957.9	Mmp14	chr14:54431611-54441265	Forebrain__WT	Forebrain__KO	OK	31.2671	37.69	0.269538	1.41585	0.0002	0.00285094	yes
ENSMUSG00000000958.9	ENSMUSG00000000958.9	Slc7a7	chr14:54360840-54417780	Forebrain__WT	Forebrain__KO	OK	2.40494	2.55703	0.0884687	0.10468	0.76875	0.907453	no
ENSMUSG00000000959.6	ENSMUSG00000000959.6	Oxa1l	chr14:54360840-54417780	Forebrain__WT	Forebrain__KO	OK	34.2811	30.1078	-0.187273	-1.01628	0.01305	0.0605243	no
ENSMUSG00000000976.13	ENSMUSG00000000976.13	Heatr6	chr11:83753695-83783754	Forebrain__WT	Forebrain__KO	OK	12.0453	13.6127	0.176482	0.725846	0.03375	0.118835	no
ENSMUSG00000000982.5	ENSMUSG00000000982.5	Ccl3	chr11:83647843-83649355	Forebrain__WT	Forebrain__KO	OK	0.267829	0.365485	0.4485	0.511595	0.21195	0.426638	no
ENSMUSG00000000983.13	ENSMUSG00000000983.13	Wfdc18	chr11:83709014-83711348	Forebrain__WT	Forebrain__KO	NOTEST	0	0	0	0	1	1	no
ENSMUSG00000001014.5	ENSMUSG00000001014.5	Icam4	chr9:21029372-21030531	Forebrain__WT	Forebrain__KO	OK	2.21253	2.46502	0.155902	0.345382	0.3942	0.630387	no
ENSMUSG00000001016.12	ENSMUSG00000001016.12	Ilf2	chr3:90476146-90491033	Forebrain__WT	Forebrain__KO	OK	157.457	135.13	-0.220609	-1.16932	0.0036	0.0236733	yes
ENSMUSG00000001017.15	ENSMUSG00000001017.15	Chtop	chr3:90498955-90509498	Forebrain__WT	Forebrain__KO	OK	124.785	117.151	-0.0910717	-0.495047	0.22105	0.438185	no
ENSMUSG00000001018.15	ENSMUSG00000001018.15	Snapin	chr3:90476146-90491033	Forebrain__WT	Forebrain__KO	OK	23.991	20.7923	-0.20644	-0.409849	0.31525	0.550674	no
ENSMUSG00000001020.8	ENSMUSG00000001020.8	S100a4	chr3:90603770-90606045	Forebrain__WT	Forebrain__KO	OK	1.57207	1.33776	-0.232845	-0.342222	0.3798	0.615158	no
ENSMUSG00000001021.12	ENSMUSG00000001021.12	S100a3	chr3:90560577-90602702	Forebrain__WT	Forebrain__KO	NOTEST	0.0182067	0	-inf	0	1	1	no
ENSMUSG00000001023.10	ENSMUSG00000001023.10	S100a5	chr3:90608522-90611780	Forebrain__WT	Forebrain__KO	NOTEST	0	0.0399694	inf	0	1	1	no
ENSMUSG00000001025.8	ENSMUSG00000001025.8	S100a6	chr3:90612881-90614414	Forebrain__WT	Forebrain__KO	OK	14.917	11.2453	-0.40763	-1.15125	0.00505	0.0303573	yes
ENSMUSG00000001027.7	ENSMUSG00000001027.7	Scn4a	chr11:106349454-106353288	Forebrain__WT	Forebrain__KO	NOTEST	0.0100435	0.0256538	1.35291	0	1	1	no
ENSMUSG00000001029.15	ENSMUSG00000001029.15	Icam2	chr11:106377655-106388075	Forebrain__WT	Forebrain__KO	OK	5.01772	5.20135	0.051854	0.130602	0.7469	0.895596	no
ENSMUSG00000001034.17	ENSMUSG00000001034.17	Mapk7	chr11:61485430-61494406	Forebrain__WT	Forebrain__KO	OK	30.0324	36.96	0.299445	0.927307	0.02285	0.0896957	no
ENSMUSG00000001036.17	ENSMUSG00000001036.17	Epn2	chr11:61517248-61579687	Forebrain__WT	Forebrain__KO	OK	14.7889	15.8285	0.0980093	0.385063	0.2598	0.487516	no
ENSMUSG00000001039.12	ENSMUSG00000001039.12	B9d1	chr11:61505143-61512931	Forebrain__WT	Forebrain__KO	OK	32.8823	28.3616	-0.213371	-0.871021	0.0321	0.114394	no
ENSMUSG00000001052.15	ENSMUSG00000001052.15	Sec24b	chr3:129982758-130061553	Forebrain__WT	Forebrain__KO	OK	26.6365	31.3974	0.23724	0.685556	0.0888	0.234801	no
ENSMUSG00000001053.15	ENSMUSG00000001053.15	N4bp3	chr11:51643062-51650842	Forebrain__WT	Forebrain__KO	OK	4.54621	5.32118	0.22708	0.780233	0.0514	0.160281	no
ENSMUSG00000001054.9	ENSMUSG00000001054.9	Rmnd5b	chr11:51619734-51635896	Forebrain__WT	Forebrain__KO	OK	13.6127	14.6818	0.109078	0.27332	0.4697	0.700995	no
ENSMUSG00000001056.3	ENSMUSG00000001056.3	Nhp2	chr11:51619734-51635896	Forebrain__WT	Forebrain__KO	OK	77.3351	64.3978	-0.264111	-1.24211	0.0025	0.0180696	yes
ENSMUSG00000001062.17	ENSMUSG00000001062.17	Vps9d1	chr8:119910359-124345724	Forebrain__WT	Forebrain__KO	OK	8.11102	10.6575	0.393909	0.0550183	0.55245	0.770908	no
ENSMUSG00000001065.14	ENSMUSG00000001065.14	Zfp276	chr8:119910359-124345724	Forebrain__WT	Forebrain__KO	OK	6.42401	6.75643	0.0727853	0.011021	0.9387	0.980849	no
ENSMUSG00000001076.6	ENSMUSG00000001076.6	C1ql4	chr15:99084685-99087817	Forebrain__WT	Forebrain__KO	NOTEST	0.0230102	0.0551746	1.26173	0	1	1	no
ENSMUSG00000001082.12	ENSMUSG00000001082.12	Mfsd10	chr5:34633641-34637212	Forebrain__WT	Forebrain__KO	OK	17.8531	20.4233	0.194043	0.72216	0.0481	0.152992	no
ENSMUSG00000001089.14	ENSMUSG00000001089.14	Luzp1	chr4:136469760-136602723	Forebrain__WT	Forebrain__KO	OK	22.1338	22.5457	0.0266062	0.0708277	0.8148	0.931274	no
ENSMUSG00000001095.5	ENSMUSG00000001095.5	Slc13a2	chr11:78394484-78422217	Forebrain__WT	Forebrain__KO	NOTEST	0.00406353	0.00349429	-0.217737	0	1	1	no
ENSMUSG00000001098.15	ENSMUSG00000001098.15	Kctd10	chr5:114289165-114380508	Forebrain__WT	Forebrain__KO	OK	33.9556	36.9811	0.123139	0.610865	0.1331	0.312804	no
ENSMUSG00000001100.10	ENSMUSG00000001100.10	Poldip2	chr11:78512192-78522736	Forebrain__WT	Forebrain__KO	OK	45.6542	45.6717	0.000552078	0.00259216	0.9948	0.99775	no
ENSMUSG00000001103.7	ENSMUSG00000001103.7	Sebox	chr11:78503446-78505081	Forebrain__WT	Forebrain__KO	NOTEST	0.0175758	0.0158892	-0.145538	0	1	1	no
ENSMUSG00000001105.15	ENSMUSG00000001105.15	Ift20	chr11:78536360-78541737	Forebrain__WT	Forebrain__KO	OK	40.0913	34.0928	-0.233819	-0.978655	0.01715	0.0734525	no
ENSMUSG00000001119.7	ENSMUSG00000001119.7	Col6a1	chr10:76708791-76726168	Forebrain__WT	Forebrain__KO	OK	4.73694	5.31613	0.166423	0.712403	0.0771	0.2126	no
ENSMUSG00000001120.15	ENSMUSG00000001120.15	Pcbp3	chr10:76761856-76961887	Forebrain__WT	Forebrain__KO	OK	16.5292	18.6927	0.177461	0.701795	0.08515	0.228033	no
ENSMUSG00000001123.15	ENSMUSG00000001123.15	Lgals9	chr11:78962973-78984946	Forebrain__WT	Forebrain__KO	OK	1.72112	1.4078	-0.289902	-0.675307	0.0962	0.248821	no
ENSMUSG00000001127.12	ENSMUSG00000001127.12	Araf	chrX:20848542-20921004	Forebrain__WT	Forebrain__KO	OK	29.9629	33.7985	0.173781	0.794735	0.05075	0.158909	no
ENSMUSG00000001128.7	ENSMUSG00000001128.7	Cfp	chrX:20925453-20931555	Forebrain__WT	Forebrain__KO	OK	5.36671	6.22822	0.214784	0.534514	0.18595	0.390628	no
ENSMUSG00000001131.11	ENSMUSG00000001131.11	Timp1	chrX:20848542-20921004	Forebrain__WT	Forebrain__KO	OK	4.07153	3.44379	-0.241576	-0.225037	0.59285	0.798876	no
ENSMUSG00000001134.9	ENSMUSG00000001134.9	Uxt	chrX:20933394-20986737	Forebrain__WT	Forebrain__KO	OK	30.6031	25.7417	-0.249568	-0.535545	0.19015	0.395893	no
ENSMUSG00000001138.13	ENSMUSG00000001138.13	Cnnm3	chr1:36511866-36528237	Forebrain__WT	Forebrain__KO	OK	5.84003	6.89095	0.238726	1.14986	0.0052	0.030943	yes
ENSMUSG00000001143.13	ENSMUSG00000001143.13	Lman2l	chr1:36372290-36445271	Forebrain__WT	Forebrain__KO	OK	17.3227	18.9976	0.133151	0.513604	0.204	0.414891	no
ENSMUSG00000001150.6	ENSMUSG00000001150.6	Mcm3ap	chr10:76449080-76515856	Forebrain__WT	Forebrain__KO	OK	19.1685	21.1721	0.143432	0.805358	0.04915	0.155306	no
ENSMUSG00000001151.9	ENSMUSG00000001151.9	Pcnt	chr10:76351253-76442912	Forebrain__WT	Forebrain__KO	OK	11.022	12.1506	0.140636	0.8085	0.04775	0.152214	no
ENSMUSG00000001155.13	ENSMUSG00000001155.13	Ftcd	chr10:76575647-76589561	Forebrain__WT	Forebrain__KO	NOTEST	0.0165642	0.00590708	-1.48756	0	1	1	no
ENSMUSG00000001156.9	ENSMUSG00000001156.9	Mxd1	chr6:86647041-86669161	Forebrain__WT	Forebrain__KO	OK	4.14247	4.76062	0.200657	0.842493	0.0357	0.123782	no
ENSMUSG00000001157.13	ENSMUSG00000001157.13	Gmcl1	chr6:86691767-86733383	Forebrain__WT	Forebrain__KO	OK	14.3898	15.4871	0.106015	0.532725	0.1873	0.39191	no
ENSMUSG00000001158.13	ENSMUSG00000001158.13	Snrnp27	chr6:86675150-86684522	Forebrain__WT	Forebrain__KO	OK	61.7094	50.8651	-0.278816	-1.39961	0.00055	0.00599979	yes
ENSMUSG00000001166.17	ENSMUSG00000001166.17	Oas1c	chr5:120777795-120812514	Forebrain__WT	Forebrain__KO	OK	0.427251	0.32489	-0.395133	-0.503752	0.1718	0.371054	no
ENSMUSG00000001168.16	ENSMUSG00000001168.16	Oas1h	chr5:120861420-120873506	Forebrain__WT	Forebrain__KO	NOTEST	0	0	0	0	1	1	no
ENSMUSG00000001173.15	ENSMUSG00000001173.15	Ocrl	chrX:47912386-47965868	Forebrain__WT	Forebrain__KO	OK	12.2998	13.3801	0.121452	0.584496	0.15395	0.344389	no
ENSMUSG00000001175.13	ENSMUSG00000001175.13	Calm1	chr12:100199434-100209814	Forebrain__WT	Forebrain__KO	OK	148.528	123.796	-0.26277	-1.34569	0.0009	0.00861723	yes
ENSMUSG00000001211.14	ENSMUSG00000001211.14	Agpat3	chr10:78269177-78352489	Forebrain__WT	Forebrain__KO	OK	22.3301	22.8239	0.0315508	0.128706	0.7346	0.888767	no
ENSMUSG00000001225.12	ENSMUSG00000001225.12	Slc26a3	chr12:31390870-31473917	Forebrain__WT	Forebrain__KO	NOTEST	0.00591612	0.00503223	-0.233455	0	1	1	no
ENSMUSG00000001227.11	ENSMUSG00000001227.11	Sema6b	chr17:56123084-56140343	Forebrain__WT	Forebrain__KO	OK	1.24398	1.67738	0.431248	1.27764	0.0019	0.0148762	yes
ENSMUSG00000001228.14	ENSMUSG00000001228.14	Uhrf1	chr17:56303320-56323486	Forebrain__WT	Forebrain__KO	OK	135.055	136.278	0.0130112	0.0691103	0.8591	0.948957	no
ENSMUSG00000001229.7	ENSMUSG00000001229.7	Dpp9	chr17:56186681-56218889	Forebrain__WT	Forebrain__KO	OK	20.8067	25.265	0.280089	1.56536	0.00025	0.00336452	yes
ENSMUSG00000001240.13	ENSMUSG00000001240.13	Ramp2	chr11:101246027-101248250	Forebrain__WT	Forebrain__KO	OK	15.9606	18.134	0.184189	0.557468	0.16465	0.36066	no
ENSMUSG00000001247.16	ENSMUSG00000001247.16	Lsr	chr7:30916982-30973464	Forebrain__WT	Forebrain__KO	OK	10.7152	11.7887	0.137743	0.360018	0.3822	0.617283	no
ENSMUSG00000001248.14	ENSMUSG00000001248.14	Gramd1a	chr7:31130126-31170641	Forebrain__WT	Forebrain__KO	OK	39.1534	46.5288	0.248984	1.27874	0.00135	0.0117379	yes
ENSMUSG00000001249.14	ENSMUSG00000001249.14	Hpn	chr7:31098724-31115290	Forebrain__WT	Forebrain__KO	OK	0.149309	0.31508	1.07742	0.922588	0.0014	0.0120019	yes
ENSMUSG00000001260.10	ENSMUSG00000001260.10	Gabrg1	chr5:70751046-70842617	Forebrain__WT	Forebrain__KO	OK	0.289923	0.196898	-0.558225	-1.03484	0.0129	0.0600388	no
ENSMUSG00000001270.8	ENSMUSG00000001270.8	Ckb	chr12:111669354-111672338	Forebrain__WT	Forebrain__KO	OK	646.129	610.318	-0.0822621	-0.382167	0.34215	0.578279	no
ENSMUSG00000001280.12	ENSMUSG00000001280.12	Sp1	chr15:102406142-102436404	Forebrain__WT	Forebrain__KO	OK	26.0985	24.6091	-0.0847746	-0.355276	0.25675	0.483964	no
ENSMUSG00000001281.9	ENSMUSG00000001281.9	Itgb7	chr15:102215994-102231935	Forebrain__WT	Forebrain__KO	NOTEST	0.102914	0.143391	0.478514	0	1	1	no
ENSMUSG00000001285.12	ENSMUSG00000001285.12	Myg1	chr15:102326115-102338139	Forebrain__WT	Forebrain__KO	OK	49.0755	40.1919	-0.288098	-0.842533	0.0434	0.141876	no
ENSMUSG00000001288.14	ENSMUSG00000001288.14	Rarg	chr15:102234937-102257517	Forebrain__WT	Forebrain__KO	OK	7.60256	11.3955	0.583912	2.10952	5e-05	0.000944946	yes
ENSMUSG00000001289.12	ENSMUSG00000001289.12	Pfdn5	chr15:102326115-102338139	Forebrain__WT	Forebrain__KO	OK	203.777	175.218	-0.217838	-0.801927	0.04665	0.149759	no
ENSMUSG00000001300.16	ENSMUSG00000001300.16	Efnb2	chr8:8617433-8661242	Forebrain__WT	Forebrain__KO	OK	37.399	36.4581	-0.0367603	-0.185501	0.6467	0.835455	no
ENSMUSG00000001305.5	ENSMUSG00000001305.5	Rrp15	chr1:186720977-186749358	Forebrain__WT	Forebrain__KO	OK	33.421	26.1128	-0.355998	-1.74167	5e-05	0.000944946	yes
ENSMUSG00000001313.12	ENSMUSG00000001313.12	Rnd2	chr11:101458744-101471853	Forebrain__WT	Forebrain__KO	OK	69.3978	68.8569	-0.0112893	-0.0461537	0.90845	0.96977	no
ENSMUSG00000001323.17	ENSMUSG00000001323.17	Srr	chr11:74898077-75164448	Forebrain__WT	Forebrain__KO	OK	15.6336	14.1894	-0.139829	-0.301072	0.39615	0.632551	no
ENSMUSG00000001333.9	ENSMUSG00000001333.9	Sync	chr4:129287616-129335370	Forebrain__WT	Forebrain__KO	NOTEST	0.153789	0.137795	-0.158423	0	1	1	no
ENSMUSG00000001334.9	ENSMUSG00000001334.9	Fndc5	chr4:129136998-129144593	Forebrain__WT	Forebrain__KO	OK	0.471149	0.488076	0.0509225	0.104754	0.798	0.923168	no
ENSMUSG00000001348.14	ENSMUSG00000001348.14	Acp5	chr9:22126730-22135746	Forebrain__WT	Forebrain__KO	OK	9.1026	11.0992	0.286112	1.0762	0.0094	0.0477328	yes
ENSMUSG00000001349.4	ENSMUSG00000001349.4	Cnn1	chr9:22099280-22109630	Forebrain__WT	Forebrain__KO	NOTEST	0.174205	0.173725	-0.00397802	0	1	1	no
ENSMUSG00000001366.14	ENSMUSG00000001366.14	Fbxo9	chr9:78081498-78109065	Forebrain__WT	Forebrain__KO	OK	12.1551	11.7177	-0.0528799	-0.219879	0.58025	0.790207	no
ENSMUSG00000001376.17	ENSMUSG00000001376.17	Vps50	chr6:3498381-3603531	Forebrain__WT	Forebrain__KO	OK	19.1868	15.8486	-0.275761	-1.12568	0.0048	0.0292415	yes
ENSMUSG00000001380.6	ENSMUSG00000001380.6	Hars	chr18:36766529-36792562	Forebrain__WT	Forebrain__KO	OK	52.8326	46.0807	-0.197268	-0.938886	0.0199	0.0815813	no
ENSMUSG00000001383.8	ENSMUSG00000001383.8	Zmat2	chr18:36793922-36799660	Forebrain__WT	Forebrain__KO	OK	55.8637	50.4327	-0.147552	-0.853029	0.0348	0.121483	no
ENSMUSG00000001403.13	ENSMUSG00000001403.13	Ube2c	chr2:164769897-164779967	Forebrain__WT	Forebrain__KO	OK	158.958	165.677	0.0597282	0.346058	0.38915	0.625268	no
ENSMUSG00000001415.10	ENSMUSG00000001415.10	Smg5	chr3:88336259-88362338	Forebrain__WT	Forebrain__KO	OK	42.5343	41.3811	-0.0396538	-0.222113	0.57485	0.787309	no
ENSMUSG00000001416.13	ENSMUSG00000001416.13	Cct3	chr3:88297115-88321767	Forebrain__WT	Forebrain__KO	OK	328.095	263.004	-0.319033	-1.65614	5e-05	0.000944946	yes
ENSMUSG00000001418.13	ENSMUSG00000001418.13	Glmp	chr3:88325022-88336148	Forebrain__WT	Forebrain__KO	OK	42.792	42.6523	-0.00471595	-0.0156301	0.9688	0.990105	no
ENSMUSG00000001419.17	ENSMUSG00000001419.17	Mef2d	chr3:88142371-88177785	Forebrain__WT	Forebrain__KO	OK	8.54836	11.8185	0.467324	1.72661	5e-05	0.000944946	yes
ENSMUSG00000001420.13	ENSMUSG00000001420.13	Tmem79	chr3:88325022-88336148	Forebrain__WT	Forebrain__KO	OK	1.94497	1.9035	-0.0310949	-0.034299	0.9337	0.978713	no
ENSMUSG00000001424.14	ENSMUSG00000001424.14	Snd1	chr6:28475138-28935162	Forebrain__WT	Forebrain__KO	OK	78.2461	85.9775	0.135939	0.342167	0.39775	0.634277	no
ENSMUSG00000001435.14	ENSMUSG00000001435.14	Col18a1	chr10:77032240-77166548	Forebrain__WT	Forebrain__KO	OK	37.3729	50.7791	0.442242	2.42378	5e-05	0.000944946	yes
ENSMUSG00000001436.15	ENSMUSG00000001436.15	Slc19a1	chr10:77032240-77166548	Forebrain__WT	Forebrain__KO	OK	9.70229	11.4936	0.244437	0.364529	0.3156	0.550976	no
ENSMUSG00000001440.5	ENSMUSG00000001440.5	Kpnb1	chr11:97159713-97187881	Forebrain__WT	Forebrain__KO	OK	173.866	180.351	0.0528274	0.22815	0.56745	0.782293	no
ENSMUSG00000001441.13	ENSMUSG00000001441.13	Npepps	chr11:97205841-97282897	Forebrain__WT	Forebrain__KO	OK	36.2315	42.4118	0.22722	1.23248	0.0012	0.0107211	yes
ENSMUSG00000001444.2	ENSMUSG00000001444.2	Tbx21	chr11:97098070-97115331	Forebrain__WT	Forebrain__KO	NOTEST	0.0971156	0.0858532	-0.177831	0	1	1	no
ENSMUSG00000001445.10	ENSMUSG00000001445.10	Mrpl10	chr11:97041559-97068904	Forebrain__WT	Forebrain__KO	OK	27.8579	27.7662	-0.00475924	-0.019608	0.9622	0.987806	no
ENSMUSG00000001467.5	ENSMUSG00000001467.5	Cyp51	chr5:3928177-4104746	Forebrain__WT	Forebrain__KO	OK	66.9491	59.02	-0.18186	-0.504785	0.1569	0.348584	no
ENSMUSG00000001472.16	ENSMUSG00000001472.16	Tcf25	chr8:119910359-124345724	Forebrain__WT	Forebrain__KO	OK	75.3662	75.6356	0.00514824	0.00224712	0.99665	0.998787	no
ENSMUSG00000001473.6	ENSMUSG00000001473.6	Tubb6	chr18:67390716-67402748	Forebrain__WT	Forebrain__KO	OK	25.5482	23.441	-0.124188	-0.622847	0.1178	0.286549	no
ENSMUSG00000001482.14	ENSMUSG00000001482.14	Def8	chr8:119910359-124345724	Forebrain__WT	Forebrain__KO	OK	22.8016	22.1727	-0.0403531	-0.00835542	0.9542	0.984401	no
ENSMUSG00000001493.9	ENSMUSG00000001493.9	Meox1	chr11:101877509-101894374	Forebrain__WT	Forebrain__KO	NOTEST	0.115261	0.190481	0.724738	0	1	1	no
ENSMUSG00000001494.6	ENSMUSG00000001494.6	Sost	chr11:101962457-101967015	Forebrain__WT	Forebrain__KO	NOTEST	0.167096	0.209468	0.326058	0	1	1	no
ENSMUSG00000001496.15	ENSMUSG00000001496.15	Nkx2-1	chr12:56531957-56607476	Forebrain__WT	Forebrain__KO	OK	9.25158	23.3964	1.33851	5.93699	5e-05	0.000944946	yes
ENSMUSG00000001497.18	ENSMUSG00000001497.18	Pax9	chr12:56689917-57197472	Forebrain__WT	Forebrain__KO	OK	0.0358252	0.453354	3.66159	2.15325	0.0042	0.0264795	yes
ENSMUSG00000001504.10	ENSMUSG00000001504.10	Irx2	chr13:72628819-72634198	Forebrain__WT	Forebrain__KO	OK	1.93218	2.16677	0.165318	0.244618	0.5436	0.763856	no
ENSMUSG00000001506.10	ENSMUSG00000001506.10	Col1a1	chr11:94936223-94953042	Forebrain__WT	Forebrain__KO	OK	36.3144	49.4891	0.446568	2.39639	5e-05	0.000944946	yes
ENSMUSG00000001507.16	ENSMUSG00000001507.16	Itga3	chr11:95044473-95076801	Forebrain__WT	Forebrain__KO	OK	2.43352	3.25479	0.41952	1.46528	0.00035	0.00433924	yes
ENSMUSG00000001508.15	ENSMUSG00000001508.15	Sgca	chr11:94962790-94976327	Forebrain__WT	Forebrain__KO	NOTEST	0.0193299	0.0573257	1.56835	0	1	1	no
ENSMUSG00000001510.8	ENSMUSG00000001510.8	Dlx3	chr11:95120118-95125296	Forebrain__WT	Forebrain__KO	OK	0.366338	0.445896	0.283531	0.529021	0.19065	0.396726	no
ENSMUSG00000001517.14	ENSMUSG00000001517.14	Foxm1	chr6:128362966-128408932	Forebrain__WT	Forebrain__KO	OK	41.0966	50.2132	0.289046	1.40701	0.0003	0.00386089	yes
ENSMUSG00000001518.12	ENSMUSG00000001518.12	Itfg2	chr6:128409443-128424931	Forebrain__WT	Forebrain__KO	OK	11.5348	12.4607	0.111382	0.3915	0.28945	0.522193	no
ENSMUSG00000001520.12	ENSMUSG00000001520.12	Nrip2	chr6:128362966-128408932	Forebrain__WT	Forebrain__KO	OK	0.887484	0.953503	0.103516	0.0581253	0.88595	0.960393	no
ENSMUSG00000001521.12	ENSMUSG00000001521.12	Tulp3	chr6:128321160-128355851	Forebrain__WT	Forebrain__KO	OK	12.1696	14.571	0.259813	0.894338	0.02745	0.102368	no
ENSMUSG00000001524.14	ENSMUSG00000001524.14	Gtf2h4	chr17:35667729-35673739	Forebrain__WT	Forebrain__KO	OK	20.0566	17.8475	-0.168357	-0.730157	0.05275	0.163019	no
ENSMUSG00000001525.10	ENSMUSG00000001525.10	Tubb5	chr17:35833920-35838306	Forebrain__WT	Forebrain__KO	OK	1274.68	1278.56	0.0043833	0.0107428	0.97875	0.992919	no
ENSMUSG00000001542.6	ENSMUSG00000001542.6	Ell2	chr13:75707483-75772356	Forebrain__WT	Forebrain__KO	OK	2.22908	2.49167	0.160668	0.543365	0.1722	0.371615	no
ENSMUSG00000001552.14	ENSMUSG00000001552.14	Jup	chr11:100368957-100397763	Forebrain__WT	Forebrain__KO	OK	8.97203	12.6208	0.492291	2.01658	5e-05	0.000944946	yes
ENSMUSG00000001555.10	ENSMUSG00000001555.10	Fkbp10	chr11:100415696-100441808	Forebrain__WT	Forebrain__KO	OK	12.5034	16.3836	0.38993	1.16906	0.00475	0.0289814	yes
ENSMUSG00000001558.5	ENSMUSG00000001558.5	Klhl10	chr11:100441916-100457022	Forebrain__WT	Forebrain__KO	OK	0.365858	0.359161	-0.0266524	-0.0429477	0.9154	0.973426	no
ENSMUSG00000001566.9	ENSMUSG00000001566.9	Mnx1	chr5:29473033-29478470	Forebrain__WT	Forebrain__KO	NOTEST	0.0103792	0.00163458	-2.6667	0	1	1	no
ENSMUSG00000001569.10	ENSMUSG00000001569.10	Nom1	chr5:29434663-29457843	Forebrain__WT	Forebrain__KO	OK	5.13876	4.98343	-0.044281	-0.229942	0.5685	0.782455	no
ENSMUSG00000001576.14	ENSMUSG00000001576.14	Ergic1	chr17:26554253-26656931	Forebrain__WT	Forebrain__KO	OK	59.7419	70.0092	0.228802	1.24291	0.0016	0.0132381	yes
ENSMUSG00000001583.13	ENSMUSG00000001583.13	Tnk1	chr11:69846375-69858730	Forebrain__WT	Forebrain__KO	OK	0.271274	0.401509	0.565683	0.335805	0.32825	0.564633	no
ENSMUSG00000001588.12	ENSMUSG00000001588.12	Acap1	chr11:69881566-69895539	Forebrain__WT	Forebrain__KO	OK	0.573298	0.798511	0.478027	0.884457	0.0313	0.112451	no
ENSMUSG00000001604.14	ENSMUSG00000001604.14	Tcea3	chr4:136247728-136274898	Forebrain__WT	Forebrain__KO	OK	0.887699	0.754103	-0.235308	-0.417303	0.2788	0.509749	no
ENSMUSG00000001622.15	ENSMUSG00000001622.15	Csn3	chr5:87908578-88008534	Forebrain__WT	Forebrain__KO	NOTEST	0.0174498	0.0257663	0.562273	0	1	1	no
ENSMUSG00000001627.11	ENSMUSG00000001627.11	Ifrd1	chr12:40201566-40248504	Forebrain__WT	Forebrain__KO	OK	41.5963	37.9102	-0.133869	-0.369087	0.3611	0.5971	no
ENSMUSG00000001630.13	ENSMUSG00000001630.13	Stk38l	chr6:146724994-146778812	Forebrain__WT	Forebrain__KO	OK	9.53902	8.47338	-0.170903	-0.738982	0.06955	0.197645	no
ENSMUSG00000001632.16	ENSMUSG00000001632.16	Brpf1	chr6:113307136-113326747	Forebrain__WT	Forebrain__KO	OK	16.828	19.2623	0.194916	1.08893	0.00725	0.0395305	yes
ENSMUSG00000001642.18	ENSMUSG00000001642.18	Akr1b3	chr6:34290264-34324249	Forebrain__WT	Forebrain__KO	OK	80.5694	66.1267	-0.285	-1.613	0.00015	0.00228144	yes
ENSMUSG00000001655.6	ENSMUSG00000001655.6	Hoxc13	chr15:102921102-102928814	Forebrain__WT	Forebrain__KO	NOTEST	0.0234524	0.0119977	-0.966986	0	1	1	no
ENSMUSG00000001656.3	ENSMUSG00000001656.3	Hoxc11	chr15:102954426-102957708	Forebrain__WT	Forebrain__KO	NOTEST	0	0	0	0	1	1	no
ENSMUSG00000001657.7	ENSMUSG00000001657.7	Hoxc8	chr15:102966795-103017429	Forebrain__WT	Forebrain__KO	NOTEST	0.0022868	0	-inf	0	1	1	no
ENSMUSG00000001661.5	ENSMUSG00000001661.5	Hoxc6	chr15:102966795-103017429	Forebrain__WT	Forebrain__KO	NOTEST	0.0171309	0	-inf	0	1	1	no
ENSMUSG00000001663.10	ENSMUSG00000001663.10	Gstt1	chr10:75783812-75798584	Forebrain__WT	Forebrain__KO	OK	2.68154	2.44589	-0.132706	-0.312466	0.43625	0.670641	no
ENSMUSG00000001665.10	ENSMUSG00000001665.10	Gstt3	chr10:75771229-75781414	Forebrain__WT	Forebrain__KO	OK	0.363895	0.49424	0.441689	0.249833	0.45455	0.687228	no
ENSMUSG00000001666.8	ENSMUSG00000001666.8	Ddt	chr10:75771229-75781414	Forebrain__WT	Forebrain__KO	OK	49.643	42.4495	-0.225843	-0.985172	0.0147	0.0657405	no
ENSMUSG00000001670.13	ENSMUSG00000001670.13	Tat	chr8:109990436-109999803	Forebrain__WT	Forebrain__KO	NOTEST	0	0.00221361	inf	0	1	1	no
ENSMUSG00000001672.14	ENSMUSG00000001672.14	Marveld3	chr8:109947913-109962203	Forebrain__WT	Forebrain__KO	OK	0.295033	0.29864	0.0175313	0.0263998	0.94805	0.982944	no
ENSMUSG00000001674.11	ENSMUSG00000001674.11	Ddx18	chr1:121553834-121567989	Forebrain__WT	Forebrain__KO	OK	51.2558	43.514	-0.236234	-1.25696	0.0006	0.00639598	yes
ENSMUSG00000001687.15	ENSMUSG00000001687.15	Ubl3	chr5:148504634-148552789	Forebrain__WT	Forebrain__KO	OK	25.9773	26.2971	0.0176563	0.0621884	0.87775	0.957184	no
ENSMUSG00000001700.9	ENSMUSG00000001700.9	Gramd3	chr18:56432131-56503792	Forebrain__WT	Forebrain__KO	OK	6.56131	5.73092	-0.195217	-0.784837	0.05065	0.158689	no
ENSMUSG00000001707.7	ENSMUSG00000001707.7	Eef1e1	chr13:38645697-38659028	Forebrain__WT	Forebrain__KO	OK	58.8554	48.9737	-0.265167	-1.37645	0.0005	0.00561625	yes
ENSMUSG00000001729.14	ENSMUSG00000001729.14	Akt1	chr12:112653820-112674884	Forebrain__WT	Forebrain__KO	OK	100.958	109.819	0.121376	0.662756	0.09795	0.252402	no
ENSMUSG00000001739.14	ENSMUSG00000001739.14	Cldn15	chr5:136966615-136975858	Forebrain__WT	Forebrain__KO	OK	0.32576	0.408137	0.325243	0.398995	0.2771	0.507516	no
ENSMUSG00000001741.12	ENSMUSG00000001741.12	Il16	chr7:83631958-83739937	Forebrain__WT	Forebrain__KO	OK	0.478489	0.491779	0.0395218	0.046315	0.89805	0.966553	no
ENSMUSG00000001750.15	ENSMUSG00000001750.15	Tcirg1	chr19:3896049-3907133	Forebrain__WT	Forebrain__KO	OK	4.42807	5.26391	0.249457	0.954123	0.0212	0.0852182	no
ENSMUSG00000001751.9	ENSMUSG00000001751.9	Naglu	chr11:101070011-101077672	Forebrain__WT	Forebrain__KO	OK	2.97737	2.98583	0.00409538	0.0111816	0.98025	0.993248	no
ENSMUSG00000001755.12	ENSMUSG00000001755.12	Coasy	chr11:101082564-101086619	Forebrain__WT	Forebrain__KO	OK	21.7755	21.7351	-0.00267839	-0.0115432	0.9786	0.992919	no
ENSMUSG00000001761.7	ENSMUSG00000001761.7	Smo	chr6:29735693-29761365	Forebrain__WT	Forebrain__KO	OK	55.1296	58.5884	0.0877879	0.515775	0.20545	0.417146	no
ENSMUSG00000001763.14	ENSMUSG00000001763.14	Tspan33	chr6:29694221-29718559	Forebrain__WT	Forebrain__KO	OK	7.09658	8.09985	0.190771	0.743721	0.0695	0.197538	no
ENSMUSG00000001767.5	ENSMUSG00000001767.5	Crnkl1	chr2:145917478-146215039	Forebrain__WT	Forebrain__KO	OK	22.6367	18.8798	-0.261822	-1.43545	0.0003	0.00386089	yes
ENSMUSG00000001768.15	ENSMUSG00000001768.15	Rin2	chr2:145784733-145887616	Forebrain__WT	Forebrain__KO	OK	4.1978	4.62084	0.138523	0.439114	0.18265	0.386145	no
ENSMUSG00000001773.14	ENSMUSG00000001773.14	Folh1	chr7:86718976-86775943	Forebrain__WT	Forebrain__KO	NOTEST	0.0535722	0.0649835	0.278589	0	1	1	no
ENSMUSG00000001774.7	ENSMUSG00000001774.7	Chordc1	chr9:18292266-18314000	Forebrain__WT	Forebrain__KO	OK	47.1228	40.6776	-0.21219	-1.20594	0.00235	0.0173001	yes
ENSMUSG00000001783.3	ENSMUSG00000001783.3	Rtcb	chr10:85938636-85957823	Forebrain__WT	Forebrain__KO	OK	103.337	89.5012	-0.207384	-1.21864	0.0026	0.0186314	yes
ENSMUSG00000001785.11	ENSMUSG00000001785.11	Pwp1	chr10:85871830-85889096	Forebrain__WT	Forebrain__KO	OK	40.727	34.276	-0.248785	-1.41441	0.0006	0.00639598	yes
ENSMUSG00000001786.14	ENSMUSG00000001786.14	Fbxo7	chr10:86020440-86051873	Forebrain__WT	Forebrain__KO	OK	6.57551	6.47682	-0.0218179	-0.0683914	0.86825	0.953179	no
ENSMUSG00000001794.13	ENSMUSG00000001794.13	Capns1	chr7:30186941-30200889	Forebrain__WT	Forebrain__KO	OK	101.686	97.5079	-0.0605236	-0.344766	0.4025	0.63887	no
ENSMUSG00000001802.16	ENSMUSG00000001802.16	Lrp3	chr7:35186384-35215498	Forebrain__WT	Forebrain__KO	OK	20.2113	23.5654	0.221507	0.897332	0.01295	0.060201	no
ENSMUSG00000001804.9	ENSMUSG00000001804.9	Dsg4	chr18:20436174-20471821	Forebrain__WT	Forebrain__KO	NOTEST	0	0	0	0	1	1	no
ENSMUSG00000001815.15	ENSMUSG00000001815.15	Evx2	chr2:74652990-74659557	Forebrain__WT	Forebrain__KO	NOTEST	0.00123026	0.00428386	1.79995	0	1	1	no
ENSMUSG00000001819.4	ENSMUSG00000001819.4	Hoxd13	chr2:74668309-74671599	Forebrain__WT	Forebrain__KO	NOTEST	0.00122585	0.0042195	1.78329	0	1	1	no
ENSMUSG00000001823.5	ENSMUSG00000001823.5	Hoxd12	chr2:74675012-74677705	Forebrain__WT	Forebrain__KO	NOTEST	0.00209643	0	-inf	0	1	1	no
ENSMUSG00000001827.11	ENSMUSG00000001827.11	Folr1	chr7:101858330-101870788	Forebrain__WT	Forebrain__KO	OK	5.90164	4.88508	-0.272732	-0.549498	0.1654	0.361904	no
ENSMUSG00000001829.16	ENSMUSG00000001829.16	Clpb	chr7:101663632-101790168	Forebrain__WT	Forebrain__KO	OK	23.3394	24.0652	0.044183	0.127603	0.75255	0.898447	no
ENSMUSG00000001833.16	ENSMUSG00000001833.16	Sept7	chr9:25252438-25308571	Forebrain__WT	Forebrain__KO	OK	121.254	101.065	-0.26275	-1.51703	0.00015	0.00228144	yes
ENSMUSG00000001844.10	ENSMUSG00000001844.10	Zdhhc4	chr5:143316488-143332704	Forebrain__WT	Forebrain__KO	OK	23.0682	23.5726	0.0312048	0.113539	0.77815	0.912609	no
ENSMUSG00000001847.14	ENSMUSG00000001847.14	Rac1	chr5:143464583-143528036	Forebrain__WT	Forebrain__KO	OK	180.791	202.549	0.163951	0.668409	0.10395	0.263044	no
ENSMUSG00000001855.15	ENSMUSG00000001855.15	Nup214	chr2:31974435-32064911	Forebrain__WT	Forebrain__KO	OK	16.0569	20.5828	0.358247	1.46232	5e-05	0.000944946	yes
ENSMUSG00000001864.13	ENSMUSG00000001864.13	Aif1l	chr2:31950138-31973442	Forebrain__WT	Forebrain__KO	OK	39.8607	34.5578	-0.205956	-0.694952	0.028	0.103761	no
ENSMUSG00000001865.2	ENSMUSG00000001865.2	Cpa3	chr3:20215619-20242181	Forebrain__WT	Forebrain__KO	NOTEST	0.114654	0.14867	0.374825	0	1	1	no
ENSMUSG00000001870.15	ENSMUSG00000001870.15	Ltbp1	chr17:75005567-75391767	Forebrain__WT	Forebrain__KO	OK	3.64414	4.82697	0.405541	1.20677	0.002	0.0154012	yes
ENSMUSG00000001891.16	ENSMUSG00000001891.16	Ugp2	chr11:21321137-21374161	Forebrain__WT	Forebrain__KO	OK	27.9901	25.8414	-0.115235	-0.594304	0.13275	0.312166	no
ENSMUSG00000001901.15	ENSMUSG00000001901.15	Kcnh6	chr11:106008123-106034549	Forebrain__WT	Forebrain__KO	OK	0.163396	0.225273	0.463304	0.646789	0.06905	0.19654	no
ENSMUSG00000001909.15	ENSMUSG00000001909.15	Trmt1	chr8:84670482-84699808	Forebrain__WT	Forebrain__KO	OK	28.7697	28.514	-0.0128813	-0.029543	0.9319	0.977923	no
ENSMUSG00000001910.4	ENSMUSG00000001910.4	Nacc1	chr8:84670482-84699808	Forebrain__WT	Forebrain__KO	OK	40.3272	48.6037	0.269313	1.37782	0.0008	0.00786345	yes
ENSMUSG00000001911.16	ENSMUSG00000001911.16	Nfix	chr8:84699875-84800344	Forebrain__WT	Forebrain__KO	OK	7.12048	6.92745	-0.0396492	-0.1154	0.76435	0.904797	no
ENSMUSG00000001918.17	ENSMUSG00000001918.17	Slc1a5	chr7:16781339-16798274	Forebrain__WT	Forebrain__KO	OK	18.8892	20.77	0.136941	0.72092	0.0723	0.203423	no
ENSMUSG00000001924.15	ENSMUSG00000001924.15	Uba1	chrX:20658325-20683179	Forebrain__WT	Forebrain__KO	OK	204.571	210.326	0.0400236	0.172208	0.6426	0.832802	no
ENSMUSG00000001930.17	ENSMUSG00000001930.17	Vwf	chr6:125546773-125686679	Forebrain__WT	Forebrain__KO	OK	1.55493	3.22284	1.05149	2.70285	5e-05	0.000944946	yes
ENSMUSG00000001942.7	ENSMUSG00000001942.7	Siae	chr9:37613846-37648318	Forebrain__WT	Forebrain__KO	OK	4.32277	3.80484	-0.18412	-0.716612	0.07505	0.208831	no
ENSMUSG00000001943.7	ENSMUSG00000001943.7	Vsig2	chr9:37539254-37544205	Forebrain__WT	Forebrain__KO	OK	0.302606	0.403818	0.416261	0.58679	0.1495	0.33805	no
ENSMUSG00000001946.13	ENSMUSG00000001946.13	Esam	chr9:37528077-37538319	Forebrain__WT	Forebrain__KO	OK	7.79729	9.98308	0.356512	1.36668	0.0005	0.00561625	yes
ENSMUSG00000001948.9	ENSMUSG00000001948.9	Spa17	chr9:37603294-37613720	Forebrain__WT	Forebrain__KO	OK	11.4357	10.0966	-0.179671	-0.544967	0.17065	0.369424	no
ENSMUSG00000001962.8	ENSMUSG00000001962.8	Fam50a	chrX:74313032-74320149	Forebrain__WT	Forebrain__KO	OK	27.8296	26.8333	-0.0525971	-0.256642	0.5248	0.748759	no
ENSMUSG00000001964.14	ENSMUSG00000001964.14	Emd	chrX:74254686-74261548	Forebrain__WT	Forebrain__KO	OK	71.6969	65.9201	-0.121193	-0.676989	0.0957	0.248093	no
ENSMUSG00000001983.7	ENSMUSG00000001983.7	Taco1	chr11:106065076-106073612	Forebrain__WT	Forebrain__KO	OK	14.9787	12.9282	-0.212392	-0.879131	0.03045	0.11037	no
ENSMUSG00000001985.9	ENSMUSG00000001985.9	Grik3	chr4:125490699-125714173	Forebrain__WT	Forebrain__KO	OK	2.94936	4.80004	0.702642	3.37772	5e-05	0.000944946	yes
ENSMUSG00000001986.16	ENSMUSG00000001986.16	Gria3	chrX:41401127-41678601	Forebrain__WT	Forebrain__KO	OK	1.58234	1.56337	-0.0173995	-0.0402406	0.9067	0.96953	no
ENSMUSG00000001988.8	ENSMUSG00000001988.8	Npas1	chr7:16455720-16476780	Forebrain__WT	Forebrain__KO	OK	0.384355	0.453353	0.238197	0.433013	0.2841	0.516028	no
ENSMUSG00000001995.8	ENSMUSG00000001995.8	Sipa1l2	chr8:125418062-125492710	Forebrain__WT	Forebrain__KO	OK	12.3379	13.6619	0.14706	0.824584	0.0403	0.134933	no
ENSMUSG00000001998.15	ENSMUSG00000001998.15	Ap4e1	chr2:127008723-127067909	Forebrain__WT	Forebrain__KO	OK	6.19231	6.67341	0.107945	0.491464	0.2206	0.437894	no
ENSMUSG00000001999.15	ENSMUSG00000001999.15	Blvra	chr2:127070666-127097084	Forebrain__WT	Forebrain__KO	OK	6.77632	6.6555	-0.025956	-0.0771207	0.8524	0.945894	no
ENSMUSG00000002006.12	ENSMUSG00000002006.12	Pdzd4	chrX:73793358-73824969	Forebrain__WT	Forebrain__KO	OK	10.3962	11.2857	0.118441	0.577546	0.1598	0.353298	no
ENSMUSG00000002007.5	ENSMUSG00000002007.5	Srpk3	chrX:73774404-73778925	Forebrain__WT	Forebrain__KO	NOTEST	0.0281091	0.0227972	-0.302184	0	1	1	no
ENSMUSG00000002010.17	ENSMUSG00000002010.17	Idh3g	chrX:73778962-73786897	Forebrain__WT	Forebrain__KO	OK	84.2549	71.9528	-0.22771	-1.25999	0.0018	0.0143476	yes
ENSMUSG00000002012.13	ENSMUSG00000002012.13	Pnck	chrX:73655993-73660117	Forebrain__WT	Forebrain__KO	OK	6.81946	6.24108	-0.127862	-0.427378	0.29525	0.528786	no
ENSMUSG00000002014.12	ENSMUSG00000002014.12	Ssr4	chrX:73787027-73790826	Forebrain__WT	Forebrain__KO	OK	45.6628	38.2754	-0.254601	-1.16699	0.0042	0.0264795	yes
ENSMUSG00000002015.5	ENSMUSG00000002015.5	Bcap31	chrX:73686177-73716175	Forebrain__WT	Forebrain__KO	OK	52.4864	43.4679	-0.271994	-1.43119	0.00035	0.00433924	yes
ENSMUSG00000002017.9	ENSMUSG00000002017.9	Fam98a	chr17:75537085-75551946	Forebrain__WT	Forebrain__KO	OK	26.6537	23.7523	-0.166269	-0.915833	0.02315	0.0904489	no
ENSMUSG00000002020.15	ENSMUSG00000002020.15	Ltbp2	chr12:84783211-84878132	Forebrain__WT	Forebrain__KO	NOTEST	0.0461049	0.0488541	0.0835598	0	1	1	no
ENSMUSG00000002028.12	ENSMUSG00000002028.12	Kmt2a	chr9:44803354-44881296	Forebrain__WT	Forebrain__KO	OK	14.3136	18.0362	0.333511	1.89915	5e-05	0.000944946	yes
ENSMUSG00000002031.11	ENSMUSG00000002031.11	Ift46	chr9:44767907-44792714	Forebrain__WT	Forebrain__KO	OK	58.7453	51.414	-0.192312	-0.603969	0.129	0.305882	no
ENSMUSG00000002032.16	ENSMUSG00000002032.16	Tmem25	chr9:44793775-44799307	Forebrain__WT	Forebrain__KO	OK	0.93052	1.17694	0.338934	0.837247	0.04	0.134155	no
ENSMUSG00000002033.13	ENSMUSG00000002033.13	Cd3g	chr9:44969571-44980431	Forebrain__WT	Forebrain__KO	NOTEST	0.0315151	0.0497689	0.659203	0	1	1	no
ENSMUSG00000002043.17	ENSMUSG00000002043.17	Trappc6a	chr7:19508711-19516145	Forebrain__WT	Forebrain__KO	OK	11.368	12.3271	0.116853	0.358677	0.37455	0.61028	no
ENSMUSG00000002052.6	ENSMUSG00000002052.6	Supt6	chr11:78206745-78255496	Forebrain__WT	Forebrain__KO	OK	29.5414	34.8635	0.238977	1.29052	0.00155	0.0129593	yes
ENSMUSG00000002055.9	ENSMUSG00000002055.9	Spag5	chr11:78301528-78322457	Forebrain__WT	Forebrain__KO	OK	46.1342	43.0349	-0.100331	-0.584332	0.1508	0.339877	no
ENSMUSG00000002057.4	ENSMUSG00000002057.4	Foxn1	chr11:78357576-78386558	Forebrain__WT	Forebrain__KO	NOTEST	0.00832905	0.00694167	-0.262868	0	1	1	no
ENSMUSG00000002058.13	ENSMUSG00000002058.13	Unc119	chr11:78343481-78349164	Forebrain__WT	Forebrain__KO	OK	35.2183	37.2068	0.0792431	0.381584	0.34645	0.582326	no
ENSMUSG00000002059.18	ENSMUSG00000002059.18	Rab34	chr11:78188429-78192193	Forebrain__WT	Forebrain__KO	OK	20.4493	21.4693	0.0702255	0.28444	0.4839	0.713593	no
ENSMUSG00000002064.10	ENSMUSG00000002064.10	Sdf2	chr11:78206745-78255496	Forebrain__WT	Forebrain__KO	OK	30.9188	26.311	-0.232822	-0.479737	0.2336	0.455172	no
ENSMUSG00000002068.16	ENSMUSG00000002068.16	Ccne1	chr7:38097983-38107534	Forebrain__WT	Forebrain__KO	OK	29.7778	28.2782	-0.074543	-0.321709	0.4251	0.661368	no
ENSMUSG00000002076.11	ENSMUSG00000002076.11	Hsf2bp	chr17:31944768-32034508	Forebrain__WT	Forebrain__KO	OK	0.281049	0.290294	0.0466905	0.0353711	0.92925	0.97717	no
ENSMUSG00000002083.12	ENSMUSG00000002083.12	Bbc3	chr7:16309615-16318205	Forebrain__WT	Forebrain__KO	OK	4.83013	4.97934	0.0438918	0.119797	0.76895	0.907453	no
ENSMUSG00000002100.15	ENSMUSG00000002100.15	Mybpc3	chr2:91118143-91136516	Forebrain__WT	Forebrain__KO	NOTEST	0.00397525	0.00371298	-0.0984682	0	1	1	no
ENSMUSG00000002102.15	ENSMUSG00000002102.15	Psmc3	chr2:91054008-91070417	Forebrain__WT	Forebrain__KO	OK	172.127	146.43	-0.233258	-1.22835	0.0021	0.0159853	yes
ENSMUSG00000002103.15	ENSMUSG00000002103.15	Acp2	chr2:91202884-91236982	Forebrain__WT	Forebrain__KO	OK	16.5462	15.1251	-0.129556	-0.395805	0.32485	0.560787	no
ENSMUSG00000002104.11	ENSMUSG00000002104.11	Rapsn	chr2:91035619-91053933	Forebrain__WT	Forebrain__KO	OK	0.573017	0.530729	-0.110602	-0.172023	0.6613	0.844844	no
ENSMUSG00000002105.15	ENSMUSG00000002105.15	Slc39a13	chr2:91054008-91070417	Forebrain__WT	Forebrain__KO	OK	8.81603	9.82538	0.156383	0.195459	0.55485	0.7729	no
ENSMUSG00000002107.18	ENSMUSG00000002107.18	Celf2	chr2:6539693-7509563	Forebrain__WT	Forebrain__KO	OK	50.573	49.8107	-0.0219125	-0.0765068	0.79845	0.923402	no
ENSMUSG00000002108.10	ENSMUSG00000002108.10	Nr1h3	chr2:91184060-91202834	Forebrain__WT	Forebrain__KO	OK	0.976874	0.886244	-0.140468	-0.187637	0.60565	0.808511	no
ENSMUSG00000002109.14	ENSMUSG00000002109.14	Ddb2	chr2:91202884-91236982	Forebrain__WT	Forebrain__KO	OK	9.1594	8.59605	-0.0915799	-0.217978	0.5943	0.799611	no
ENSMUSG00000002111.8	ENSMUSG00000002111.8	Spi1	chr2:91082389-91115756	Forebrain__WT	Forebrain__KO	OK	1.57403	1.38753	-0.181943	-0.25505	0.53115	0.754567	no
ENSMUSG00000002129.11	ENSMUSG00000002129.11	Sf3a1	chr11:4160349-4182541	Forebrain__WT	Forebrain__KO	OK	41.5299	50.688	0.287493	1.62231	5e-05	0.000944946	yes
ENSMUSG00000002147.18	ENSMUSG00000002147.18	Stat6	chr10:127642985-127701049	Forebrain__WT	Forebrain__KO	OK	2.94708	3.33283	0.177461	0.343079	0.3942	0.630387	no
ENSMUSG00000002190.13	ENSMUSG00000002190.13	Clgn	chr8:83389866-83428552	Forebrain__WT	Forebrain__KO	OK	3.60049	2.88757	-0.318338	-1.09038	0.00785	0.0418403	yes
ENSMUSG00000002204.9	ENSMUSG00000002204.9	Napsa	chr7:44572379-44590624	Forebrain__WT	Forebrain__KO	NOTEST	0.0651254	0.0601794	-0.113952	0	1	1	no
ENSMUSG00000002205.16	ENSMUSG00000002205.16	Vrk3	chr7:44731479-44777515	Forebrain__WT	Forebrain__KO	OK	22.3403	22.3642	0.00153721	0.00613386	0.98735	0.995303	no
ENSMUSG00000002210.11	ENSMUSG00000002210.11	Smg9	chr7:24399618-24422778	Forebrain__WT	Forebrain__KO	OK	8.83184	10.1004	0.193624	0.753772	0.04725	0.151075	no
ENSMUSG00000002221.11	ENSMUSG00000002221.11	Paxip1	chr5:27740079-27791691	Forebrain__WT	Forebrain__KO	OK	17.7597	20.2456	0.188995	0.821685	0.0148	0.0660576	no
ENSMUSG00000002222.14	ENSMUSG00000002222.14	Rmnd5a	chr6:71388633-71440637	Forebrain__WT	Forebrain__KO	OK	19.3044	20.3864	0.0786769	0.426693	0.2918	0.524883	no
ENSMUSG00000002227.15	ENSMUSG00000002227.15	Mov10	chr3:104794835-104818563	Forebrain__WT	Forebrain__KO	OK	5.30631	6.88382	0.375501	1.20008	0.0038	0.0245218	yes
ENSMUSG00000002228.7	ENSMUSG00000002228.7	Ppm1j	chr3:104753122-104786018	Forebrain__WT	Forebrain__KO	OK	0.249904	0.324299	0.375955	0.536101	0.19305	0.400828	no
ENSMUSG00000002233.13	ENSMUSG00000002233.13	Rhoc	chr3:104788374-104794459	Forebrain__WT	Forebrain__KO	OK	52.1578	48.2282	-0.113005	-0.545117	0.1809	0.383773	no
ENSMUSG00000002240.12	ENSMUSG00000002240.12	Prr27	chr5:87825685-87846387	Forebrain__WT	Forebrain__KO	NOTEST	0	0	0	0	1	1	no
ENSMUSG00000002249.17	ENSMUSG00000002249.17	Tead3	chr17:28331670-28350805	Forebrain__WT	Forebrain__KO	OK	10.9277	14.4512	0.403205	1.27559	0.0034	0.0226391	yes
ENSMUSG00000002250.15	ENSMUSG00000002250.15	Ppard	chr17:28232753-28301469	Forebrain__WT	Forebrain__KO	OK	5.40857	7.06146	0.38472	1.41172	0.0005	0.00561625	yes
ENSMUSG00000002257.7	ENSMUSG00000002257.7	Def6	chr17:28207777-28228608	Forebrain__WT	Forebrain__KO	OK	0.820375	0.98629	0.265729	0.571225	0.14025	0.323814	no
ENSMUSG00000002265.16	ENSMUSG00000002265.16	Peg3	chr7:6703891-6730421	Forebrain__WT	Forebrain__KO	OK	41.8152	53.3599	0.351727	1.92376	5e-05	0.000944946	yes
ENSMUSG00000002266.16	ENSMUSG00000002266.16	Zim1	chr7:6671268-6696450	Forebrain__WT	Forebrain__KO	OK	0.979848	1.29927	0.40707	1.03061	0.01375	0.0627996	no
ENSMUSG00000002274.12	ENSMUSG00000002274.12	Metrn	chr17:25794570-25985680	Forebrain__WT	Forebrain__KO	OK	32.5656	29.2185	-0.156469	-0.174519	0.68145	0.857617	no
ENSMUSG00000002279.18	ENSMUSG00000002279.18	Lmf1	chr17:25579173-25662826	Forebrain__WT	Forebrain__KO	OK	6.73173	8.07224	0.261992	0.846092	0.0383	0.130156	no
ENSMUSG00000002280.10	ENSMUSG00000002280.10	Narfl	chr17:25773775-25785673	Forebrain__WT	Forebrain__KO	OK	9.20855	8.37908	-0.136182	-0.425332	0.29385	0.527258	no
ENSMUSG00000002289.15	ENSMUSG00000002289.15	Angptl4	chr17:33773749-33781575	Forebrain__WT	Forebrain__KO	OK	4.82991	4.61879	-0.0644786	-0.183879	0.6453	0.83527	no
ENSMUSG00000002297.15	ENSMUSG00000002297.15	Dbf4	chr5:8396972-8422716	Forebrain__WT	Forebrain__KO	OK	57.6652	51.5981	-0.160383	-0.890268	0.02605	0.0987688	no
ENSMUSG00000002307.15	ENSMUSG00000002307.15	Daxx	chr17:33909413-33915589	Forebrain__WT	Forebrain__KO	OK	23.7846	28.0226	0.236565	0.957831	0.0188	0.0782013	no
ENSMUSG00000002308.15	ENSMUSG00000002308.15	Cd320	chr17:33843090-33849774	Forebrain__WT	Forebrain__KO	OK	18.4071	14.9018	-0.304778	-1.23616	0.0025	0.0180696	yes
ENSMUSG00000002319.15	ENSMUSG00000002319.15	Ipo4	chr14:55625399-55643806	Forebrain__WT	Forebrain__KO	OK	22.201	26.9323	0.278709	0.937465	0.00905	0.0464452	yes
ENSMUSG00000002320.15	ENSMUSG00000002320.15	Tm9sf1	chr14:55625399-55643806	Forebrain__WT	Forebrain__KO	OK	25.4758	28.1525	0.144136	0.437286	0.23565	0.457875	no
ENSMUSG00000002324.7	ENSMUSG00000002324.7	Rec8	chr14:55618036-55625395	Forebrain__WT	Forebrain__KO	OK	2.50819	3.19825	0.350634	1.07033	0.0077	0.041304	yes
ENSMUSG00000002325.14	ENSMUSG00000002325.14	Irf9	chr14:55591707-55610030	Forebrain__WT	Forebrain__KO	OK	5.40087	6.03742	0.160743	0.476464	0.2363	0.458354	no
ENSMUSG00000002326.5	ENSMUSG00000002326.5	Gmpr2	chr14:55672234-55678750	Forebrain__WT	Forebrain__KO	OK	28.6701	24.1106	-0.249878	-1.23934	0.0021	0.0159853	yes
ENSMUSG00000002329.6	ENSMUSG00000002329.6	Mdp1	chr14:55657878-55660508	Forebrain__WT	Forebrain__KO	OK	26.238	24.5348	-0.096828	-0.489085	0.224	0.442543	no
ENSMUSG00000002332.15	ENSMUSG00000002332.15	Dhrs1	chr14:55739021-55745690	Forebrain__WT	Forebrain__KO	OK	34.3972	29.8595	-0.204103	-1.04139	0.00915	0.0467621	yes
ENSMUSG00000002341.8	ENSMUSG00000002341.8	Ncan	chr8:70093084-70120873	Forebrain__WT	Forebrain__KO	OK	16.7506	19.8575	0.245476	1.41268	0.00025	0.00336452	yes
ENSMUSG00000002342.17	ENSMUSG00000002342.17	Tmem161a	chr8:70172355-70183681	Forebrain__WT	Forebrain__KO	OK	24.9057	23.0449	-0.112027	-0.334523	0.4058	0.642345	no
ENSMUSG00000002343.11	ENSMUSG00000002343.11	Armc6	chr8:70220171-70279915	Forebrain__WT	Forebrain__KO	OK	9.33647	8.53993	-0.128653	-0.263752	0.4881	0.716867	no
ENSMUSG00000002345.17	ENSMUSG00000002345.17	Borcs8	chr8:70139498-70167488	Forebrain__WT	Forebrain__KO	OK	17.7382	15.8388	-0.163399	-0.586759	0.14755	0.335166	no
ENSMUSG00000002346.16	ENSMUSG00000002346.16	Slc25a42	chr8:70184339-70212305	Forebrain__WT	Forebrain__KO	OK	0.891227	1.1027	0.307174	0.787918	0.0539	0.165671	no
ENSMUSG00000002365.9	ENSMUSG00000002365.9	Snx9	chr17:5841327-5931033	Forebrain__WT	Forebrain__KO	OK	10.2844	11.1462	0.116088	0.527025	0.1956	0.404221	no
ENSMUSG00000002372.8	ENSMUSG00000002372.8	Ranbp3	chr17:56673224-56711769	Forebrain__WT	Forebrain__KO	OK	57.231	55.6836	-0.0395442	-0.230736	0.5641	0.780042	no
ENSMUSG00000002379.6	ENSMUSG00000002379.6	Ndufa11	chr17:56717761-56724248	Forebrain__WT	Forebrain__KO	OK	16.6473	13.7922	-0.271435	-1.35811	0.0014	0.0120019	yes
ENSMUSG00000002384.2	ENSMUSG00000002384.2	Bmp8b	chr4:123105164-123139951	Forebrain__WT	Forebrain__KO	NOTEST	0.0867587	0.0885942	0.0302048	0	1	1	no
ENSMUSG00000002393.14	ENSMUSG00000002393.14	Nr2f6	chr8:71371297-71381960	Forebrain__WT	Forebrain__KO	OK	23.9661	24.7701	0.0476035	0.118907	0.7665	0.906236	no
ENSMUSG00000002395.14	ENSMUSG00000002395.14	Use1	chr8:71366847-71369732	Forebrain__WT	Forebrain__KO	OK	55.8123	47.3884	-0.236051	-1.1513	0.0046	0.0283491	yes
ENSMUSG00000002396.8	ENSMUSG00000002396.8	Ocel1	chr8:71371297-71381960	Forebrain__WT	Forebrain__KO	OK	2.50692	2.3831	-0.0730753	-0.154024	0.7099	0.875409	no
ENSMUSG00000002409.18	ENSMUSG00000002409.18	Dyrk1b	chr7:28179468-28187294	Forebrain__WT	Forebrain__KO	OK	8.28874	11.4036	0.460263	2.01369	5e-05	0.000944946	yes
ENSMUSG00000002413.15	ENSMUSG00000002413.15	Braf	chr6:39573872-39725463	Forebrain__WT	Forebrain__KO	OK	10.2792	10.8837	0.0824353	0.291931	0.47905	0.709271	no
ENSMUSG00000002416.13	ENSMUSG00000002416.13	Ndufb2	chr6:39573872-39725463	Forebrain__WT	Forebrain__KO	OK	62.6168	53.3322	-0.231542	-0.461	0.25455	0.480786	no
ENSMUSG00000002428.12	ENSMUSG00000002428.12	Hltf	chr3:20057810-20118490	Forebrain__WT	Forebrain__KO	OK	9.5409	8.02365	-0.249867	-1.27525	0.0014	0.0120019	yes
ENSMUSG00000002455.14	ENSMUSG00000002455.14	Prpf6	chr2:181569148-181655660	Forebrain__WT	Forebrain__KO	OK	47.5393	41.9881	-0.17914	-0.636147	0.10855	0.270804	no
ENSMUSG00000002458.13	ENSMUSG00000002458.13	Rgs19	chr2:181688418-181693977	Forebrain__WT	Forebrain__KO	OK	22.3626	22.7624	0.025569	0.0959456	0.80775	0.92782	no
ENSMUSG00000002459.17	ENSMUSG00000002459.17	Rgs20	chr1:4909575-5162529	Forebrain__WT	Forebrain__KO	OK	2.05435	2.11344	0.0409137	0.0420046	0.9243	0.975733	no
ENSMUSG00000002475.15	ENSMUSG00000002475.15	Abhd3	chr18:10644410-10706771	Forebrain__WT	Forebrain__KO	OK	0.363676	0.282199	-0.36594	-0.560665	0.13175	0.310595	no
ENSMUSG00000002477.4	ENSMUSG00000002477.4	Snrpd1	chr18:10617795-10628230	Forebrain__WT	Forebrain__KO	OK	231.856	191.233	-0.2779	-1.6243	5e-05	0.000944946	yes
ENSMUSG00000002486.15	ENSMUSG00000002486.15	Tchp	chr5:114707759-114722327	Forebrain__WT	Forebrain__KO	OK	11.1888	13.7191	0.294128	1.20744	0.0035	0.0231402	yes
ENSMUSG00000002489.15	ENSMUSG00000002489.15	Tiam1	chr16:89787110-89980080	Forebrain__WT	Forebrain__KO	OK	8.2108	10.3381	0.332381	1.00063	0.0014	0.0120019	yes
ENSMUSG00000002496.9	ENSMUSG00000002496.9	Tsc2	chr17:24549949-24632629	Forebrain__WT	Forebrain__KO	OK	17.2756	23.4076	0.438242	1.88042	5e-05	0.000944946	yes
ENSMUSG00000002500.15	ENSMUSG00000002500.15	Rpl3l	chr17:24727819-24736143	Forebrain__WT	Forebrain__KO	NOTEST	0.0111174	0.0120094	0.111346	0	1	1	no
ENSMUSG00000002504.14	ENSMUSG00000002504.14	Slc9a3r2	chr17:24639281-24650305	Forebrain__WT	Forebrain__KO	OK	7.78598	9.81086	0.333501	1.32406	0.001	0.00934392	yes
ENSMUSG00000002524.15	ENSMUSG00000002524.15	Puf60	chr15:76070183-76080946	Forebrain__WT	Forebrain__KO	OK	142.03	138.453	-0.0367955	-0.213347	0.6014	0.805617	no
ENSMUSG00000002546.16	ENSMUSG00000002546.16	Golga2	chr2:32278815-32307921	Forebrain__WT	Forebrain__KO	OK	16.3076	18.9232	0.214609	0.508577	0.20085	0.411168	no
ENSMUSG00000002550.16	ENSMUSG00000002550.16	Uck1	chr2:32236589-32260159	Forebrain__WT	Forebrain__KO	OK	27.8948	25.7091	-0.117721	-0.478714	0.237	0.459319	no
ENSMUSG00000002565.16	ENSMUSG00000002565.16	Scin	chr12:40059768-40134228	Forebrain__WT	Forebrain__KO	NOTEST	0.0135697	0.0115766	-0.229183	0	1	1	no
ENSMUSG00000002578.15	ENSMUSG00000002578.15	Ikzf4	chr10:128630842-128649811	Forebrain__WT	Forebrain__KO	OK	2.61852	3.37515	0.366203	0.93095	0.0063	0.0355962	yes
ENSMUSG00000002580.7	ENSMUSG00000002580.7	Mien1	chr11:98412469-98439046	Forebrain__WT	Forebrain__KO	OK	40.4178	35.059	-0.205207	-0.534345	0.1808	0.383612	no
ENSMUSG00000002588.12	ENSMUSG00000002588.12	Pon1	chr6:5168089-5193946	Forebrain__WT	Forebrain__KO	NOTEST	0.045701	0.0292404	-0.644262	0	1	1	no
ENSMUSG00000002602.16	ENSMUSG00000002602.16	Axl	chr7:25757272-25788705	Forebrain__WT	Forebrain__KO	OK	14.4838	15.5769	0.104971	0.522479	0.17335	0.373134	no
ENSMUSG00000002603.15	ENSMUSG00000002603.15	Tgfb1	chr7:25687001-25705077	Forebrain__WT	Forebrain__KO	OK	1.9692	3.50354	0.831208	2.36427	5e-05	0.000944946	yes
ENSMUSG00000002608.8	ENSMUSG00000002608.8	Ccdc97	chr7:25711105-25719088	Forebrain__WT	Forebrain__KO	OK	19.2708	22.9987	0.255139	0.936036	0.00875	0.0453744	yes
ENSMUSG00000002617.14	ENSMUSG00000002617.14	Zfp40	chr17:23173868-23193252	Forebrain__WT	Forebrain__KO	OK	10.1801	7.69804	-0.40319	-1.28403	0.002	0.0154012	yes
ENSMUSG00000002625.9	ENSMUSG00000002625.9	Akap8l	chr17:32321424-32350581	Forebrain__WT	Forebrain__KO	OK	16.733	20.9846	0.326634	1.61525	0.0001	0.00168547	yes
ENSMUSG00000002633.4	ENSMUSG00000002633.4	Shh	chr5:28456814-28933995	Forebrain__WT	Forebrain__KO	OK	1.82705	3.9427	1.10967	3.21752	5e-05	0.000944946	yes
ENSMUSG00000002635.11	ENSMUSG00000002635.11	Pdcd2l	chr7:34184498-34196661	Forebrain__WT	Forebrain__KO	OK	19.0808	17.704	-0.108049	-0.433252	0.28345	0.515287	no
ENSMUSG00000002658.9	ENSMUSG00000002658.9	Gtf2f1	chr17:57003404-57011288	Forebrain__WT	Forebrain__KO	OK	56.2387	47.8069	-0.234345	-1.31749	0.00145	0.0123506	yes
ENSMUSG00000002660.7	ENSMUSG00000002660.7	Clpp	chr17:56990263-56996371	Forebrain__WT	Forebrain__KO	OK	40.6582	33.5599	-0.276806	-1.38565	0.00045	0.00519789	yes
ENSMUSG00000002661.14	ENSMUSG00000002661.14	Alkbh7	chr17:56997338-56999322	Forebrain__WT	Forebrain__KO	OK	10.2004	9.67156	-0.0768113	-0.248502	0.54955	0.768278	no
ENSMUSG00000002664.2	ENSMUSG00000002664.2	Pspn	chr17:56999456-57000018	Forebrain__WT	Forebrain__KO	OK	0.400615	0.370305	-0.113505	-0.104563	0.79125	0.92051	no
ENSMUSG00000002668.7	ENSMUSG00000002668.7	Dennd1c	chr17:57066055-57078510	Forebrain__WT	Forebrain__KO	OK	1.64437	2.17962	0.406536	1.16155	0.0042	0.0264795	yes
ENSMUSG00000002679.14	ENSMUSG00000002679.14	Med6	chr12:81573556-81595006	Forebrain__WT	Forebrain__KO	OK	47.6821	39.9681	-0.254599	-1.25524	0.0024	0.0175382	yes
ENSMUSG00000002688.7	ENSMUSG00000002688.7	Prkd1	chr12:50341230-50649223	Forebrain__WT	Forebrain__KO	OK	4.6125	5.20406	0.17409	0.732329	0.07355	0.205883	no
ENSMUSG00000002699.13	ENSMUSG00000002699.13	Lcp2	chr11:33629338-34098554	Forebrain__WT	Forebrain__KO	OK	1.08498	1.2499	0.204141	0.286024	0.49025	0.71816	no
ENSMUSG00000002718.14	ENSMUSG00000002718.14	Cse1l	chr2:166906039-166946389	Forebrain__WT	Forebrain__KO	OK	115.306	96.7169	-0.253626	-1.15389	0.0047	0.0287868	yes
ENSMUSG00000002728.14	ENSMUSG00000002728.14	Naa20	chr2:145902098-145916425	Forebrain__WT	Forebrain__KO	OK	48.3415	40.1475	-0.267955	-1.36014	0.00105	0.00967461	yes
ENSMUSG00000002731.6	ENSMUSG00000002731.6	Prkra	chr2:76629897-76648015	Forebrain__WT	Forebrain__KO	OK	44.3034	38.4772	-0.203412	-1.06027	0.0101	0.0503227	no
ENSMUSG00000002732.14	ENSMUSG00000002732.14	Fkbp7	chr2:76663043-76673070	Forebrain__WT	Forebrain__KO	OK	5.02973	4.67996	-0.103983	-0.273945	0.4939	0.72118	no
ENSMUSG00000002733.8	ENSMUSG00000002733.8	Plekha3	chr2:76675280-76696828	Forebrain__WT	Forebrain__KO	OK	10.4569	9.90779	-0.0778172	-0.340208	0.40095	0.637653	no
ENSMUSG00000002741.9	ENSMUSG00000002741.9	Ykt6	chr11:5955692-5967780	Forebrain__WT	Forebrain__KO	OK	63.5136	62.6958	-0.0186955	-0.102249	0.7969	0.922799	no
ENSMUSG00000002748.7	ENSMUSG00000002748.7	Baz1b	chr5:135187263-135246129	Forebrain__WT	Forebrain__KO	OK	70.9764	76.3472	0.105235	0.562722	0.164	0.359583	no
ENSMUSG00000002763.16	ENSMUSG00000002763.16	Pex6	chr17:46442447-46831413	Forebrain__WT	Forebrain__KO	OK	14.7734	17.3134	0.228887	0.203177	0.61085	0.811231	no
ENSMUSG00000002767.13	ENSMUSG00000002767.13	Mrpl2	chr17:46442447-46831413	Forebrain__WT	Forebrain__KO	OK	46.8554	44.7037	-0.0678216	-0.0448468	0.88675	0.960806	no
ENSMUSG00000002768.7	ENSMUSG00000002768.7	Mea1	chr17:46442447-46831413	Forebrain__WT	Forebrain__KO	OK	71.8352	59.0441	-0.282898	-0.224086	0.57625	0.787864	no
ENSMUSG00000002769.8	ENSMUSG00000002769.8	Gnmt	chr17:46442447-46831413	Forebrain__WT	Forebrain__KO	OK	0.228218	0.232965	0.0297023	0.00171659	0.9785	0.992919	no
ENSMUSG00000002771.11	ENSMUSG00000002771.11	Grin2d	chr7:45832482-45866681	Forebrain__WT	Forebrain__KO	NOTEST	0.132849	0.215794	0.699872	0	1	1	no
ENSMUSG00000002778.13	ENSMUSG00000002778.13	Kdelr1	chr7:45872839-45883726	Forebrain__WT	Forebrain__KO	OK	49.4912	53.9549	0.12458	0.689593	0.08325	0.224419	no
ENSMUSG00000002781.18	ENSMUSG00000002781.18	Tmem143	chr7:45897068-45917408	Forebrain__WT	Forebrain__KO	OK	3.5179	3.71415	0.0783174	0.255975	0.5272	0.750835	no
ENSMUSG00000002797.9	ENSMUSG00000002797.9	Ggct	chr6:54982579-54992950	Forebrain__WT	Forebrain__KO	OK	3.6636	3.17817	-0.205067	-0.30813	0.44475	0.678654	no
ENSMUSG00000002799.5	ENSMUSG00000002799.5	Jag2	chr12:112908589-112929495	Forebrain__WT	Forebrain__KO	OK	3.31982	4.65006	0.486142	1.95718	5e-05	0.000944946	yes
ENSMUSG00000002803.13	ENSMUSG00000002803.13	Btbd6	chr12:112959861-113001926	Forebrain__WT	Forebrain__KO	OK	8.95166	8.38085	-0.0950585	-0.243291	0.54625	0.765617	no
ENSMUSG00000002804.3	ENSMUSG00000002804.3	Nudt14	chr12:112934732-112942118	Forebrain__WT	Forebrain__KO	OK	18.6252	17.2129	-0.113767	-0.4206	0.30275	0.536265	no
ENSMUSG00000002808.6	ENSMUSG00000002808.6	Epdr1	chr13:19591708-19619830	Forebrain__WT	Forebrain__KO	OK	9.71439	7.59875	-0.354362	-1.51643	0.00035	0.00433924	yes
ENSMUSG00000002812.4	ENSMUSG00000002812.4	Flii	chr11:60699722-60727263	Forebrain__WT	Forebrain__KO	OK	28.7754	32.0459	0.155305	0.46329	0.25905	0.487086	no
ENSMUSG00000002814.15	ENSMUSG00000002814.15	Top3a	chr11:60740057-60777365	Forebrain__WT	Forebrain__KO	OK	11.5152	11.2007	-0.0399552	-0.195269	0.63265	0.826303	no
ENSMUSG00000002820.5	ENSMUSG00000002820.5	Atg4d	chr9:21265298-21287969	Forebrain__WT	Forebrain__KO	OK	9.03262	9.94923	0.13944	0.427599	0.28845	0.521158	no
ENSMUSG00000002825.6	ENSMUSG00000002825.6	Qtrt1	chr9:21411836-21420277	Forebrain__WT	Forebrain__KO	OK	21.5767	18.3671	-0.232353	-1.04196	0.0109	0.0530124	no
ENSMUSG00000002831.13	ENSMUSG00000002831.13	Plin4	chr17:56079656-56109803	Forebrain__WT	Forebrain__KO	NOTEST	0.0459653	0.0461012	0.00425782	0	1	1	no
ENSMUSG00000002833.10	ENSMUSG00000002833.10	Hdgfrp2	chr17:56079656-56109803	Forebrain__WT	Forebrain__KO	OK	50.5761	59.7974	0.241627	1.39676	0.0006	0.00639598	yes
ENSMUSG00000002835.8	ENSMUSG00000002835.8	Chaf1a	chr17:56040415-56075028	Forebrain__WT	Forebrain__KO	OK	37.5056	42.3815	0.176328	0.831559	0.0409	0.13631	no
ENSMUSG00000002844.8	ENSMUSG00000002844.8	Adprh	chr16:38445398-38453493	Forebrain__WT	Forebrain__KO	OK	66.5028	76.025	0.19306	1.10418	0.00585	0.033774	yes
ENSMUSG00000002845.14	ENSMUSG00000002845.14	Tmem39a	chr16:38558697-38592162	Forebrain__WT	Forebrain__KO	OK	37.4108	33.0607	-0.178338	-0.650431	0.1068	0.267615	no
ENSMUSG00000002846.9	ENSMUSG00000002846.9	Timmdc1	chr16:38498346-38522663	Forebrain__WT	Forebrain__KO	OK	16.1573	14.7214	-0.134271	-0.584179	0.1537	0.344072	no
ENSMUSG00000002847.6	ENSMUSG00000002847.6	Pla1a	chr16:38396118-38433145	Forebrain__WT	Forebrain__KO	NOTEST	0.0822087	0.0601118	-0.451644	0	1	1	no
ENSMUSG00000002870.8	ENSMUSG00000002870.8	Mcm2	chr6:88883473-88898780	Forebrain__WT	Forebrain__KO	OK	116.41	109.644	-0.0863892	-0.481735	0.2353	0.457531	no
ENSMUSG00000002871.14	ENSMUSG00000002871.14	Tpra1	chr6:88902250-88912231	Forebrain__WT	Forebrain__KO	OK	9.80307	11.7877	0.265976	0.79288	0.0226	0.0889781	no
ENSMUSG00000002881.14	ENSMUSG00000002881.14	Nab1	chr1:52457293-52500679	Forebrain__WT	Forebrain__KO	OK	4.71542	4.8709	0.0468	0.169949	0.66945	0.851287	no
ENSMUSG00000002885.14	ENSMUSG00000002885.14	Adgre5	chr8:83715176-83741326	Forebrain__WT	Forebrain__KO	OK	5.94094	7.16049	0.269367	0.485792	0.23565	0.457875	no
ENSMUSG00000002897.5	ENSMUSG00000002897.5	Il17ra	chr6:120463246-120487559	Forebrain__WT	Forebrain__KO	OK	1.83641	2.28137	0.313013	0.484162	0.2374	0.459702	no
ENSMUSG00000002900.15	ENSMUSG00000002900.15	Lamb1	chr12:31265233-31329644	Forebrain__WT	Forebrain__KO	OK	14.9934	20.226	0.431886	2.33403	5e-05	0.000944946	yes
ENSMUSG00000002908.15	ENSMUSG00000002908.15	Kcnn1	chr8:70842048-70857008	Forebrain__WT	Forebrain__KO	OK	3.3094	3.84428	0.216146	0.851945	0.036	0.124577	no
ENSMUSG00000002910.10	ENSMUSG00000002910.10	Arrdc2	chr8:70835154-70839720	Forebrain__WT	Forebrain__KO	OK	2.71218	2.9792	0.135471	0.423375	0.29145	0.524432	no
ENSMUSG00000002930.6	ENSMUSG00000002930.6	Ppp1r17	chr6:56017496-56032689	Forebrain__WT	Forebrain__KO	OK	1.41019	1.8145	0.363685	0.89068	0.02795	0.103697	no
ENSMUSG00000002944.15	ENSMUSG00000002944.15	Cd36	chr5:17781689-17888801	Forebrain__WT	Forebrain__KO	OK	0.339309	0.323489	-0.0688844	-0.0889019	0.8101	0.929253	no
ENSMUSG00000002948.19	ENSMUSG00000002948.19	Map2k7	chr8:4238739-4247897	Forebrain__WT	Forebrain__KO	OK	21.0306	25.4244	0.273725	1.17335	0.0018	0.0143476	yes
ENSMUSG00000002949.15	ENSMUSG00000002949.15	Timm44	chr8:4259730-4275913	Forebrain__WT	Forebrain__KO	OK	36.2361	33.9711	-0.0931168	-0.425542	0.2977	0.530751	no
ENSMUSG00000002957.11	ENSMUSG00000002957.11	Ap2a2	chr7:141562172-141633011	Forebrain__WT	Forebrain__KO	OK	35.8353	40.5258	0.17746	1.03733	0.0102	0.0507097	no
ENSMUSG00000002963.17	ENSMUSG00000002963.17	Pnkp	chr7:44857138-44862992	Forebrain__WT	Forebrain__KO	OK	12.11	12.7314	0.0721918	0.30597	0.444	0.678095	no
ENSMUSG00000002968.8	ENSMUSG00000002968.8	Med25	chr7:44876764-44892712	Forebrain__WT	Forebrain__KO	OK	46.947	56.1379	0.257942	1.16659	0.00405	0.0258102	yes
ENSMUSG00000002980.14	ENSMUSG00000002980.14	Bcam	chr7:19756130-19775403	Forebrain__WT	Forebrain__KO	OK	8.37041	9.43248	0.172339	0.707713	0.0798	0.218078	no
ENSMUSG00000002981.10	ENSMUSG00000002981.10	Clptm1	chr7:19631570-19665033	Forebrain__WT	Forebrain__KO	OK	18.2934	20.3752	0.15549	0.828253	0.0343	0.120266	no
ENSMUSG00000002983.17	ENSMUSG00000002983.17	Relb	chr7:19606216-19629438	Forebrain__WT	Forebrain__KO	OK	0.899244	1.0041	0.159117	0.326582	0.4011	0.637667	no
ENSMUSG00000002984.17	ENSMUSG00000002984.17	Tomm40	chr7:19701312-19750483	Forebrain__WT	Forebrain__KO	OK	39.5732	44.8604	0.180919	0.721258	0.07305	0.20488	no
ENSMUSG00000002985.16	ENSMUSG00000002985.16	Apoe	chr7:19696108-19699188	Forebrain__WT	Forebrain__KO	OK	60.1081	60.2721	0.0039292	0.0176979	0.96495	0.988713	no
ENSMUSG00000002992.17	ENSMUSG00000002992.17	Apoc2	chr7:19671578-19681479	Forebrain__WT	Forebrain__KO	NOTEST	0.0716712	0.0488625	-0.552664	0	1	1	no
ENSMUSG00000002996.17	ENSMUSG00000002996.17	Hbp1	chr12:31654868-31950535	Forebrain__WT	Forebrain__KO	OK	33.409	29.6092	-0.174192	-0.760915	0.05305	0.163755	no
ENSMUSG00000002997.15	ENSMUSG00000002997.15	Prkar2b	chr12:31958475-32061296	Forebrain__WT	Forebrain__KO	OK	18.846	19.6287	0.0587042	0.302082	0.45945	0.691852	no
ENSMUSG00000003031.14	ENSMUSG00000003031.14	Cdkn1b	chr6:134920400-134925513	Forebrain__WT	Forebrain__KO	OK	42.4732	40.1626	-0.0807015	-0.414816	0.3101	0.54425	no
ENSMUSG00000003032.8	ENSMUSG00000003032.8	Klf4	chr4:55527142-55532466	Forebrain__WT	Forebrain__KO	OK	1.296	1.53978	0.248656	0.634912	0.09745	0.251358	no
ENSMUSG00000003033.14	ENSMUSG00000003033.14	Ap1m1	chr8:72240017-72257385	Forebrain__WT	Forebrain__KO	OK	63.1159	65.0798	0.0442062	0.251655	0.5355	0.757767	no
ENSMUSG00000003037.16	ENSMUSG00000003037.16	Rab8a	chr8:72161199-72183904	Forebrain__WT	Forebrain__KO	OK	22.9643	21.2271	-0.113486	-0.50395	0.13235	0.311594	no
ENSMUSG00000003038.15	ENSMUSG00000003038.15	Hmgn2	chr4:133964737-133968650	Forebrain__WT	Forebrain__KO	OK	1041.29	931.838	-0.160226	-0.6713	0.0955	0.247817	no
ENSMUSG00000003039.8	ENSMUSG00000003039.8	Fam32a	chr8:72219729-72223764	Forebrain__WT	Forebrain__KO	OK	52.6127	45.4096	-0.212415	-1.20192	0.0028	0.0197004	yes
ENSMUSG00000003051.13	ENSMUSG00000003051.13	Elf3	chr1:135248560-135284084	Forebrain__WT	Forebrain__KO	OK	0.345428	0.499469	0.532008	0.320122	0.5367	0.758519	no
ENSMUSG00000003053.17	ENSMUSG00000003053.17	Cyp2c29	chr19:39269404-39330699	Forebrain__WT	Forebrain__KO	NOTEST	0	0	0	0	1	1	no
ENSMUSG00000003062.12	ENSMUSG00000003062.12	Stard3nl	chr13:19357678-19395759	Forebrain__WT	Forebrain__KO	OK	31.2729	27.1244	-0.205324	-0.984264	0.0152	0.0673888	no
ENSMUSG00000003068.15	ENSMUSG00000003068.15	Stk11	chr10:80115802-80145818	Forebrain__WT	Forebrain__KO	OK	43.2529	47.0568	0.121607	0.392711	0.33455	0.570897	no
ENSMUSG00000003070.6	ENSMUSG00000003070.6	Efna2	chr10:80179481-80190010	Forebrain__WT	Forebrain__KO	OK	15.4844	18.0874	0.224163	1.08867	0.00655	0.0367216	yes
ENSMUSG00000003072.15	ENSMUSG00000003072.15	Atp5d	chr10:80115802-80145818	Forebrain__WT	Forebrain__KO	OK	119.731	123.886	0.0492177	0.189562	0.64145	0.832114	no
ENSMUSG00000003099.11	ENSMUSG00000003099.11	Ppp5c	chr7:17004639-17027924	Forebrain__WT	Forebrain__KO	OK	40.5331	43.2792	0.0945744	0.519751	0.1874	0.392067	no
ENSMUSG00000003119.14	ENSMUSG00000003119.14	Cdk12	chr11:98203058-98278504	Forebrain__WT	Forebrain__KO	OK	18.4543	20.4857	0.150661	0.796122	0.04325	0.141677	no
ENSMUSG00000003123.15	ENSMUSG00000003123.15	Lipe	chr7:25376818-25566417	Forebrain__WT	Forebrain__KO	OK	2.62194	2.87367	0.132257	0.41224	0.30885	0.542956	no
ENSMUSG00000003131.6	ENSMUSG00000003131.6	Pafah1b2	chr9:45965310-45984871	Forebrain__WT	Forebrain__KO	OK	90.3235	80.3843	-0.168188	-0.942666	0.02115	0.0851249	no
ENSMUSG00000003134.10	ENSMUSG00000003134.10	Tbc1d8	chr1:39367841-39478755	Forebrain__WT	Forebrain__KO	OK	3.41917	3.43957	0.00858021	0.00690913	0.9864	0.995266	no
ENSMUSG00000003135.15	ENSMUSG00000003135.15	Cnot11	chr1:39534991-39546889	Forebrain__WT	Forebrain__KO	OK	18.7042	18.985	0.0215017	0.0829856	0.83895	0.941428	no
ENSMUSG00000003153.10	ENSMUSG00000003153.10	Slc2a3	chr6:122727808-122801640	Forebrain__WT	Forebrain__KO	OK	17.1087	16.484	-0.05366	-0.246253	0.5286	0.752424	no
ENSMUSG00000003154.15	ENSMUSG00000003154.15	Foxj2	chr6:122813618-122845366	Forebrain__WT	Forebrain__KO	OK	3.23788	4.05701	0.325367	1.28169	0.00115	0.0103853	yes
ENSMUSG00000003161.15	ENSMUSG00000003161.15	Sri	chr5:8037293-8069379	Forebrain__WT	Forebrain__KO	OK	20.2983	20.6778	0.026718	0.137249	0.7362	0.88968	no
ENSMUSG00000003166.19	ENSMUSG00000003166.19	Dgcr2	chr16:17840354-17894145	Forebrain__WT	Forebrain__KO	OK	48.4355	54.2746	0.164212	0.961423	0.01785	0.0754141	no
ENSMUSG00000003184.15	ENSMUSG00000003184.15	Irf3	chr7:44997647-45002848	Forebrain__WT	Forebrain__KO	OK	29.9992	27.3556	-0.133086	-0.543885	0.1859	0.390574	no
ENSMUSG00000003190.12	ENSMUSG00000003190.12	Bcl2l12	chr7:44986899-44997579	Forebrain__WT	Forebrain__KO	OK	30.4973	34.2204	0.166176	0.623362	0.1252	0.299508	no
ENSMUSG00000003198.9	ENSMUSG00000003198.9	Zfp959	chr17:55892119-55898928	Forebrain__WT	Forebrain__KO	OK	4.39784	4.16186	-0.0795658	-0.26737	0.50545	0.73186	no
ENSMUSG00000003199.16	ENSMUSG00000003199.16	Mpnd	chr17:56005710-56036637	Forebrain__WT	Forebrain__KO	OK	62.6958	66.933	0.0943493	0.387876	0.3384	0.574568	no
ENSMUSG00000003200.9	ENSMUSG00000003200.9	Sh3gl1	chr17:56005710-56036637	Forebrain__WT	Forebrain__KO	OK	37.3024	40.5227	0.119464	0.457847	0.2599	0.487646	no
ENSMUSG00000003206.6	ENSMUSG00000003206.6	Ebi3	chr17:55952622-55967949	Forebrain__WT	Forebrain__KO	OK	0.612404	0.546712	-0.163701	-0.117269	0.7763	0.911701	no
ENSMUSG00000003208.8	ENSMUSG00000003208.8	Ccdc94	chr17:55952622-55967949	Forebrain__WT	Forebrain__KO	OK	12.0062	11.3554	-0.0803995	-0.307156	0.4462	0.680083	no
ENSMUSG00000003226.6	ENSMUSG00000003226.6	Ranbp2	chr10:58446851-58494155	Forebrain__WT	Forebrain__KO	OK	36.2961	30.6689	-0.243037	-1.37416	0.00065	0.00675677	yes
ENSMUSG00000003227.4	ENSMUSG00000003227.4	Edar	chr10:58600788-58675654	Forebrain__WT	Forebrain__KO	OK	0.494406	0.463845	-0.092054	-0.204368	0.6161	0.814531	no
ENSMUSG00000003228.8	ENSMUSG00000003228.8	Grk5	chr19:60889748-61092553	Forebrain__WT	Forebrain__KO	OK	4.94106	5.48728	0.151271	0.616328	0.12765	0.303541	no
ENSMUSG00000003233.11	ENSMUSG00000003233.11	Dvl3	chr16:20511132-20532520	Forebrain__WT	Forebrain__KO	OK	23.8479	32.5076	0.446916	2.42436	5e-05	0.000944946	yes
ENSMUSG00000003234.15	ENSMUSG00000003234.15	Abcf3	chr16:20548576-20561379	Forebrain__WT	Forebrain__KO	OK	21.9813	19.5757	-0.167218	-0.907912	0.02515	0.0962751	no
ENSMUSG00000003235.12	ENSMUSG00000003235.12	Eif2b5	chr16:20498816-20509955	Forebrain__WT	Forebrain__KO	OK	37.6709	38.3348	0.0252069	0.140874	0.72515	0.88466	no
ENSMUSG00000003269.15	ENSMUSG00000003269.15	Cyth2	chr7:45806636-45814316	Forebrain__WT	Forebrain__KO	OK	34.1554	38.9432	0.189257	1.06736	0.00895	0.0460211	yes
ENSMUSG00000003271.16	ENSMUSG00000003271.16	Sult2b1	chr7:45729983-45759555	Forebrain__WT	Forebrain__KO	NOTEST	0.170401	0.184272	0.112898	0	1	1	no
ENSMUSG00000003273.13	ENSMUSG00000003273.13	Car11	chr7:45699866-45704659	Forebrain__WT	Forebrain__KO	OK	1.38506	1.5917	0.200621	0.463985	0.2591	0.487123	no
ENSMUSG00000003279.16	ENSMUSG00000003279.16	Dlgap1	chr17:69969072-70821413	Forebrain__WT	Forebrain__KO	OK	0.411176	0.433108	0.0749711	0.158473	0.68135	0.857617	no
ENSMUSG00000003282.9	ENSMUSG00000003282.9	Plag1	chr4:3900995-3938382	Forebrain__WT	Forebrain__KO	OK	5.42478	4.42681	-0.293297	-1.30781	0.0016	0.0132381	yes
ENSMUSG00000003283.13	ENSMUSG00000003283.13	Hck	chr2:153108467-153151441	Forebrain__WT	Forebrain__KO	OK	0.576619	0.716444	0.313235	0.639179	0.1177	0.286394	no
ENSMUSG00000003299.9	ENSMUSG00000003299.9	Mrpl4	chr9:21002736-21008835	Forebrain__WT	Forebrain__KO	OK	35.0808	33.1782	-0.0804458	-0.402461	0.3182	0.553819	no
ENSMUSG00000003308.14	ENSMUSG00000003308.14	Keap1	chr9:21225370-21239332	Forebrain__WT	Forebrain__KO	OK	15.1889	16.3287	0.104391	0.443052	0.2123	0.427072	no
ENSMUSG00000003309.13	ENSMUSG00000003309.13	Ap1m2	chr9:21295456-21312333	Forebrain__WT	Forebrain__KO	OK	0.574999	0.976163	0.763563	1.1159	0.06255	0.184174	no
ENSMUSG00000003316.14	ENSMUSG00000003316.14	Glg1	chr8:111154420-111259216	Forebrain__WT	Forebrain__KO	OK	36.3564	42.8739	0.237892	1.27468	0.0018	0.0143476	yes
ENSMUSG00000003341.8	ENSMUSG00000003341.8	Atp8b3	chr10:80519584-80539124	Forebrain__WT	Forebrain__KO	NOTEST	0.187829	0.191533	0.0281781	0	1	1	no
ENSMUSG00000003344.14	ENSMUSG00000003344.14	Btbd2	chr10:80642616-80657071	Forebrain__WT	Forebrain__KO	OK	30.7102	37.6139	0.292551	1.37718	0.00075	0.00750189	yes
ENSMUSG00000003345.15	ENSMUSG00000003345.15	Csnk1g2	chr10:80622779-80640771	Forebrain__WT	Forebrain__KO	OK	58.971	68.0661	0.206932	1.20177	0.00265	0.0188875	yes
ENSMUSG00000003346.14	ENSMUSG00000003346.14	Abhd17a	chr10:80583653-80590341	Forebrain__WT	Forebrain__KO	OK	26.7355	28.2113	0.0775167	0.373244	0.3522	0.588444	no
ENSMUSG00000003348.9	ENSMUSG00000003348.9	Mob3a	chr10:80681837-80701820	Forebrain__WT	Forebrain__KO	OK	20.8348	20.4961	-0.0236475	-0.123706	0.7611	0.903489	no
ENSMUSG00000003352.13	ENSMUSG00000003352.13	Cacnb3	chr15:98632219-98644530	Forebrain__WT	Forebrain__KO	OK	18.7357	25.939	0.469328	2.48564	5e-05	0.000944946	yes
ENSMUSG00000003354.5	ENSMUSG00000003354.5	Ccdc65	chr15:98708206-98723326	Forebrain__WT	Forebrain__KO	OK	0.338031	0.45217	0.419707	0.720264	0.0788	0.215939	no
ENSMUSG00000003355.6	ENSMUSG00000003355.6	Fkbp11	chr15:98724372-98728198	Forebrain__WT	Forebrain__KO	OK	3.18293	3.09145	-0.0420715	-0.0944044	0.81995	0.933277	no
ENSMUSG00000003360.14	ENSMUSG00000003360.14	Ddx23	chr15:98645133-98662889	Forebrain__WT	Forebrain__KO	OK	58.7105	59.0505	0.00833189	0.0293067	0.9355	0.979373	no
ENSMUSG00000003363.15	ENSMUSG00000003363.15	Pld3	chr7:27531999-27553218	Forebrain__WT	Forebrain__KO	OK	17.2265	18.4816	0.101459	0.425167	0.26585	0.495128	no
ENSMUSG00000003378.9	ENSMUSG00000003378.9	Grik5	chr7:25009848-25072310	Forebrain__WT	Forebrain__KO	OK	21.7637	27.6175	0.343656	1.52206	5e-05	0.000944946	yes
ENSMUSG00000003379.7	ENSMUSG00000003379.7	Cd79a	chr7:24897380-24902197	Forebrain__WT	Forebrain__KO	NOTEST	0.132324	0.142584	0.107729	0	1	1	no
ENSMUSG00000003380.11	ENSMUSG00000003380.11	Rabac1	chr7:24969751-24972754	Forebrain__WT	Forebrain__KO	OK	32.8198	28.8297	-0.18701	-0.695332	0.0941	0.245225	no
ENSMUSG00000003382.18	ENSMUSG00000003382.18	Etv3	chr3:87525406-87540156	Forebrain__WT	Forebrain__KO	OK	7.35881	7.74974	0.0746747	0.356268	0.38595	0.621383	no
ENSMUSG00000003402.13	ENSMUSG00000003402.13	Prkcsh	chr9:22003034-22014219	Forebrain__WT	Forebrain__KO	OK	54.2785	61.4057	0.177992	1.02176	0.0126	0.0590054	no
ENSMUSG00000003410.7	ENSMUSG00000003410.7	Elavl3	chr9:22015004-22052023	Forebrain__WT	Forebrain__KO	OK	27.6254	34.0924	0.303453	1.76739	5e-05	0.000944946	yes
ENSMUSG00000003411.10	ENSMUSG00000003411.10	Rab3b	chr4:108879062-108972077	Forebrain__WT	Forebrain__KO	OK	7.67832	7.5902	-0.0166525	-0.0513327	0.9018	0.96748	no
ENSMUSG00000003418.11	ENSMUSG00000003418.11	St8sia6	chr2:13651020-13794064	Forebrain__WT	Forebrain__KO	NOTEST	0.167879	0.206641	0.299707	0	1	1	no
ENSMUSG00000003420.7	ENSMUSG00000003420.7	Fcgrt	chr7:45092992-45103822	Forebrain__WT	Forebrain__KO	OK	2.84324	2.52632	-0.170496	-0.480221	0.234	0.455728	no
ENSMUSG00000003421.12	ENSMUSG00000003421.12	Nosip	chr7:45062428-45078503	Forebrain__WT	Forebrain__KO	OK	18.3046	17.5086	-0.0641446	-0.316703	0.4342	0.668783	no
ENSMUSG00000003423.14	ENSMUSG00000003423.14	Pih1d1	chr7:45141841-45160064	Forebrain__WT	Forebrain__KO	OK	44.8337	41.277	-0.119245	-0.48194	0.23725	0.45958	no
ENSMUSG00000003429.10	ENSMUSG00000003429.10	Rps11	chr7:45122387-45124389	Forebrain__WT	Forebrain__KO	OK	1463.34	1192.25	-0.295582	-1.52147	0.00015	0.00228144	yes
ENSMUSG00000003435.9	ENSMUSG00000003435.9	Supt5	chr7:28314893-28338719	Forebrain__WT	Forebrain__KO	OK	51.1556	57.0072	0.156253	0.873078	0.0285	0.105075	no
ENSMUSG00000003436.11	ENSMUSG00000003436.11	Dll3	chr7:28293552-28302238	Forebrain__WT	Forebrain__KO	OK	8.6825	10.5777	0.284843	1.28305	0.0022	0.0165093	yes
ENSMUSG00000003437.14	ENSMUSG00000003437.14	Paf1	chr7:28392950-28399388	Forebrain__WT	Forebrain__KO	OK	36.9278	39.6879	0.103992	0.576964	0.14925	0.337725	no
ENSMUSG00000003438.17	ENSMUSG00000003438.17	Timm50	chr7:28305515-28312072	Forebrain__WT	Forebrain__KO	OK	67.5368	59.4489	-0.184024	-1.01263	0.01	0.0499027	yes
ENSMUSG00000003444.8	ENSMUSG00000003444.8	Med29	chr7:28376783-28392708	Forebrain__WT	Forebrain__KO	OK	22.3625	20.5826	-0.119661	-0.511721	0.20815	0.421015	no
ENSMUSG00000003452.15	ENSMUSG00000003452.15	Bicd1	chr6:149408983-149563329	Forebrain__WT	Forebrain__KO	OK	4.81624	3.86297	-0.318199	-1.06171	0.00445	0.027704	yes
ENSMUSG00000003458.12	ENSMUSG00000003458.12	Ncstn	chr1:172066012-172122330	Forebrain__WT	Forebrain__KO	OK	28.8493	34.5235	0.259042	0.587908	0.1487	0.337073	no
ENSMUSG00000003464.13	ENSMUSG00000003464.13	Pex19	chr1:172126754-172136493	Forebrain__WT	Forebrain__KO	OK	58.8374	58.3678	-0.011561	-0.0655777	0.8681	0.953135	no
ENSMUSG00000003469.9	ENSMUSG00000003469.9	Phyhip	chr14:70457475-70468832	Forebrain__WT	Forebrain__KO	OK	0.624045	0.65032	0.0594982	0.105185	0.7647	0.904797	no
ENSMUSG00000003476.15	ENSMUSG00000003476.15	Crhr2	chr6:55090048-55133014	Forebrain__WT	Forebrain__KO	NOTEST	0.0560485	0.0617939	0.140789	0	1	1	no
ENSMUSG00000003477.5	ENSMUSG00000003477.5	Inmt	chr6:55170625-55175043	Forebrain__WT	Forebrain__KO	OK	0.774572	0.526458	-0.557081	-0.855307	0.03735	0.127747	no
ENSMUSG00000003484.4	ENSMUSG00000003484.4	Cyp4f18	chr8:71951037-72009626	Forebrain__WT	Forebrain__KO	NOTEST	0.0677449	0.0766918	0.178961	0	1	1	no
ENSMUSG00000003500.13	ENSMUSG00000003500.13	Impdh1	chr6:29200433-29216364	Forebrain__WT	Forebrain__KO	OK	10.9415	13.3549	0.287562	1.18348	0.00245	0.0178135	yes
ENSMUSG00000003505.15	ENSMUSG00000003505.15	Psg18	chr7:18345421-18355009	Forebrain__WT	Forebrain__KO	NOTEST	0	0	0	0	1	1	no
ENSMUSG00000003518.13	ENSMUSG00000003518.13	Dusp3	chr11:101971142-101992264	Forebrain__WT	Forebrain__KO	OK	5.19013	5.50877	0.0859597	0.170329	0.6835	0.858909	no
ENSMUSG00000003526.11	ENSMUSG00000003526.11	Prodh	chr16:18052859-18090203	Forebrain__WT	Forebrain__KO	OK	6.91401	6.53839	-0.0805871	-0.138733	0.71855	0.880271	no
ENSMUSG00000003527.8	ENSMUSG00000003527.8	Dgcr14	chr16:17900710-17911348	Forebrain__WT	Forebrain__KO	OK	13.8735	15.6803	0.176619	0.890271	0.02715	0.101654	no
ENSMUSG00000003528.14	ENSMUSG00000003528.14	Slc25a1	chr16:17925210-17928219	Forebrain__WT	Forebrain__KO	OK	29.0999	31.4943	0.114076	0.484539	0.239	0.461563	no
ENSMUSG00000003531.14	ENSMUSG00000003531.14	Dgcr6	chr16:18052859-18090203	Forebrain__WT	Forebrain__KO	OK	53.4928	49.1734	-0.121468	-0.556247	0.1702	0.368902	no
ENSMUSG00000003534.17	ENSMUSG00000003534.17	Ddr1	chr17:35681566-35708244	Forebrain__WT	Forebrain__KO	OK	62.7975	70.9116	0.175315	0.895454	0.0191	0.0791592	no
ENSMUSG00000003541.6	ENSMUSG00000003541.6	Ier3	chr17:35821683-35822923	Forebrain__WT	Forebrain__KO	OK	1.88925	2.01626	0.0938669	0.215106	0.59205	0.798409	no
ENSMUSG00000003545.3	ENSMUSG00000003545.3	Fosb	chr7:19302695-19310051	Forebrain__WT	Forebrain__KO	NOTEST	0.0277727	0.033782	0.282586	0	1	1	no
ENSMUSG00000003546.9	ENSMUSG00000003546.9	Klc4	chr17:46442447-46831413	Forebrain__WT	Forebrain__KO	OK	14.325	14.5557	0.0230481	0.0167095	0.9661	0.989062	no
ENSMUSG00000003549.9	ENSMUSG00000003549.9	Ercc1	chr7:19344777-19359481	Forebrain__WT	Forebrain__KO	OK	22.0954	19.327	-0.193128	-0.646097	0.1019	0.259302	no
ENSMUSG00000003555.7	ENSMUSG00000003555.7	Cyp17a1	chr19:46667164-46672974	Forebrain__WT	Forebrain__KO	NOTEST	0.0114607	0	-inf	0	1	1	no
ENSMUSG00000003559.7	ENSMUSG00000003559.7	As3mt	chr19:46707442-46741095	Forebrain__WT	Forebrain__KO	OK	8.89009	7.50264	-0.244799	-0.943908	0.02065	0.0837273	no
ENSMUSG00000003573.15	ENSMUSG00000003573.15	Homer3	chr8:70282826-70302489	Forebrain__WT	Forebrain__KO	OK	28.1263	29.5981	0.0735825	0.285912	0.4793	0.709376	no
ENSMUSG00000003575.13	ENSMUSG00000003575.13	Crtc1	chr8:70382354-70439579	Forebrain__WT	Forebrain__KO	OK	6.08071	7.98931	0.39383	1.92853	5e-05	0.000944946	yes
ENSMUSG00000003581.14	ENSMUSG00000003581.14	Rnf215	chr11:4135201-4160293	Forebrain__WT	Forebrain__KO	OK	14.0791	14.8988	0.0816431	0.230651	0.5686	0.782455	no
ENSMUSG00000003585.13	ENSMUSG00000003585.13	Sec14l2	chr11:4097038-4123415	Forebrain__WT	Forebrain__KO	OK	2.47243	2.78817	0.173388	0.486659	0.20085	0.411168	no
ENSMUSG00000003604.14	ENSMUSG00000003604.14	Aven	chr2:112492963-113217087	Forebrain__WT	Forebrain__KO	OK	9.11403	10.09	0.146767	0.355986	0.3839	0.619085	no
ENSMUSG00000003617.16	ENSMUSG00000003617.16	Cp	chr3:19957053-20035315	Forebrain__WT	Forebrain__KO	OK	2.1955	1.84819	-0.248434	-0.516081	0.16065	0.354352	no
ENSMUSG00000003623.4	ENSMUSG00000003623.4	Crot	chr5:8966032-8997324	Forebrain__WT	Forebrain__KO	OK	15.3676	13.2881	-0.209755	-1.03364	0.0105	0.0516358	no
ENSMUSG00000003644.17	ENSMUSG00000003644.17	Rps6ka1	chr4:133847289-133887797	Forebrain__WT	Forebrain__KO	OK	8.86242	11.8298	0.416658	1.95612	5e-05	0.000944946	yes
ENSMUSG00000003657.8	ENSMUSG00000003657.8	Calb2	chr8:110142538-110168206	Forebrain__WT	Forebrain__KO	OK	11.0989	9.45154	-0.231792	-0.891078	0.0273	0.102024	no
ENSMUSG00000003660.10	ENSMUSG00000003660.10	Snrnp200	chr2:127208398-127240451	Forebrain__WT	Forebrain__KO	OK	78.8617	77.9206	-0.0173195	-0.0868545	0.824	0.935475	no
ENSMUSG00000003662.10	ENSMUSG00000003662.10	Ciao1	chr2:127240937-127247816	Forebrain__WT	Forebrain__KO	OK	23.365	19.7361	-0.24351	-0.921405	0.02255	0.0888032	no
ENSMUSG00000003665.6	ENSMUSG00000003665.6	Has1	chr17:17843327-17855188	Forebrain__WT	Forebrain__KO	OK	0.244183	0.375778	0.621917	1.007	0.01485	0.0662622	no
ENSMUSG00000003680.15	ENSMUSG00000003680.15	Taf6l	chr19:8772521-8786417	Forebrain__WT	Forebrain__KO	OK	25.9755	25.7696	-0.0114834	-0.0481398	0.909	0.970096	no
ENSMUSG00000003721.14	ENSMUSG00000003721.14	Insig2	chr1:121304352-121332589	Forebrain__WT	Forebrain__KO	OK	9.85296	8.85111	-0.154699	-0.425048	0.2517	0.477674	no
ENSMUSG00000003731.13	ENSMUSG00000003731.13	Kpna6	chr4:129643979-129672767	Forebrain__WT	Forebrain__KO	OK	19.7075	18.7944	-0.0684452	-0.34751	0.3812	0.616608	no
ENSMUSG00000003746.15	ENSMUSG00000003746.15	Man1a	chr10:53904787-54075796	Forebrain__WT	Forebrain__KO	OK	1.23822	1.25747	0.0222673	0.0635922	0.87185	0.954143	no
ENSMUSG00000003752.9	ENSMUSG00000003752.9	Itpkc	chr7:27187006-27228628	Forebrain__WT	Forebrain__KO	OK	4.88112	5.40495	0.14707	0.2401	0.5501	0.768708	no
ENSMUSG00000003762.13	ENSMUSG00000003762.13	Adck4	chr7:27233022-27282141	Forebrain__WT	Forebrain__KO	OK	10.0057	11.0358	0.141363	0.371616	0.3438	0.580019	no
ENSMUSG00000003778.14	ENSMUSG00000003778.14	Brd8	chr18:34598614-34624601	Forebrain__WT	Forebrain__KO	OK	55.3994	58.1872	0.0708315	0.409033	0.30685	0.540636	no
ENSMUSG00000003779.15	ENSMUSG00000003779.15	Kif20a	chr18:34624623-34651735	Forebrain__WT	Forebrain__KO	OK	54.0178	46.1681	-0.226537	-0.832996	0.0411	0.13669	no
ENSMUSG00000003808.18	ENSMUSG00000003808.18	Farsa	chr8:84856988-84869257	Forebrain__WT	Forebrain__KO	OK	47.9336	46.7678	-0.0355214	-0.200012	0.61945	0.817193	no
ENSMUSG00000003809.14	ENSMUSG00000003809.14	Gcdh	chr8:84872110-84893921	Forebrain__WT	Forebrain__KO	OK	17.78	16.0252	-0.149912	-0.596125	0.1436	0.329253	no
ENSMUSG00000003810.12	ENSMUSG00000003810.12	Mast2	chr4:116306761-116464183	Forebrain__WT	Forebrain__KO	OK	26.0772	32.9959	0.3395	1.24843	0.00105	0.00967461	yes
ENSMUSG00000003812.13	ENSMUSG00000003812.13	Dnase2a	chr8:84908559-84937359	Forebrain__WT	Forebrain__KO	OK	6.28365	5.7938	-0.117094	-0.188516	0.5985	0.803423	no
ENSMUSG00000003813.15	ENSMUSG00000003813.15	Rad23a	chr8:84831521-84840665	Forebrain__WT	Forebrain__KO	OK	40.1656	42.4371	0.0793638	0.341157	0.399	0.635569	no
ENSMUSG00000003814.8	ENSMUSG00000003814.8	Calr	chr8:84841849-84846934	Forebrain__WT	Forebrain__KO	OK	303.758	303.152	-0.00288262	-0.0145673	0.9712	0.990646	no
ENSMUSG00000003824.12	ENSMUSG00000003824.12	Syce2	chr8:84872110-84893921	Forebrain__WT	Forebrain__KO	OK	27.2552	22.653	-0.266831	-0.820533	0.0428	0.140579	no
ENSMUSG00000003847.16	ENSMUSG00000003847.16	Nfat5	chr8:107293469-107379516	Forebrain__WT	Forebrain__KO	OK	8.62918	10.9998	0.350186	1.01099	0.0136	0.0623474	no
ENSMUSG00000003848.14	ENSMUSG00000003848.14	Nob1	chr8:107412488-107425049	Forebrain__WT	Forebrain__KO	OK	37.0341	32.3734	-0.194043	-1.02021	0.01155	0.0553439	no
ENSMUSG00000003849.8	ENSMUSG00000003849.8	Nqo1	chr8:107388224-107403206	Forebrain__WT	Forebrain__KO	OK	3.3877	3.10953	-0.123608	-0.354243	0.3768	0.612251	no
ENSMUSG00000003863.17	ENSMUSG00000003863.17	Ppfia3	chr7:45339126-45367019	Forebrain__WT	Forebrain__KO	OK	3.83438	4.60322	0.263652	1.14047	0.005	0.030148	yes
ENSMUSG00000003865.15	ENSMUSG00000003865.15	Gys1	chr7:45434838-45456617	Forebrain__WT	Forebrain__KO	OK	14.158	17.3054	0.289607	1.54596	0.00015	0.00228144	yes
ENSMUSG00000003868.13	ENSMUSG00000003868.13	Ruvbl2	chr7:45421897-45434464	Forebrain__WT	Forebrain__KO	OK	93.6422	89.4074	-0.0667639	-0.389968	0.33495	0.571273	no
ENSMUSG00000003872.8	ENSMUSG00000003872.8	Lin7b	chr7:45367891-45370564	Forebrain__WT	Forebrain__KO	OK	0.329702	0.334834	0.0222849	0.0248425	0.9638	0.988172	no
ENSMUSG00000003873.10	ENSMUSG00000003873.10	Bax	chr7:45461694-45466898	Forebrain__WT	Forebrain__KO	OK	85.1702	72.3834	-0.23469	-1.25195	0.00175	0.0140762	yes
ENSMUSG00000003882.4	ENSMUSG00000003882.4	Il7r	chr15:9506160-9529876	Forebrain__WT	Forebrain__KO	NOTEST	0.0118953	0.016357	0.459517	0	1	1	no
ENSMUSG00000003923.14	ENSMUSG00000003923.14	Tfam	chr10:71225463-71238280	Forebrain__WT	Forebrain__KO	OK	58.5845	52.266	-0.164645	-0.611828	0.1378	0.319876	no
ENSMUSG00000003929.10	ENSMUSG00000003929.10	Zfp81	chr17:33329341-33358878	Forebrain__WT	Forebrain__KO	OK	8.59763	6.79555	-0.339348	-1.78181	5e-05	0.000944946	yes
ENSMUSG00000003934.5	ENSMUSG00000003934.5	Efnb3	chr11:69554091-69560205	Forebrain__WT	Forebrain__KO	OK	23.41	27.983	0.257423	1.43944	0.00045	0.00519789	yes
ENSMUSG00000003948.16	ENSMUSG00000003948.16	Mmd	chr11:90187683-90278589	Forebrain__WT	Forebrain__KO	OK	26.0612	28.3208	0.119962	0.653743	0.10655	0.267072	no
ENSMUSG00000003949.16	ENSMUSG00000003949.16	Hlf	chr11:90336535-90390895	Forebrain__WT	Forebrain__KO	OK	0.727381	0.868709	0.256162	0.366827	0.2543	0.480543	no
ENSMUSG00000003955.7	ENSMUSG00000003955.7	Fam162a	chr16:36043843-36071515	Forebrain__WT	Forebrain__KO	OK	120.933	100.471	-0.267431	-1.40528	0.0005	0.00561625	yes
ENSMUSG00000003970.8	ENSMUSG00000003970.8	Rpl8	chr15:76904070-76906318	Forebrain__WT	Forebrain__KO	OK	1304.6	1144.81	-0.188506	-0.874583	0.0295	0.107787	no
ENSMUSG00000003974.6	ENSMUSG00000003974.6	Grm3	chr5:9485540-9725170	Forebrain__WT	Forebrain__KO	OK	0.385015	0.355692	-0.114289	-0.22323	0.5843	0.7928	no
ENSMUSG00000003992.14	ENSMUSG00000003992.14	Ssbp2	chr13:91460282-91786148	Forebrain__WT	Forebrain__KO	OK	73.4852	61.657	-0.253188	-1.26043	0.0018	0.0143476	yes
ENSMUSG00000004018.9	ENSMUSG00000004018.9	Fancl	chr11:26386134-26593999	Forebrain__WT	Forebrain__KO	OK	17.2175	13.9136	-0.307379	-0.906767	0.0247	0.0950791	no
ENSMUSG00000004031.13	ENSMUSG00000004031.13	Brinp2	chr1:158245268-158356326	Forebrain__WT	Forebrain__KO	OK	2.67646	2.85876	0.0950655	0.338978	0.397	0.63359	no
ENSMUSG00000004032.10	ENSMUSG00000004032.10	Gstm5	chr3:107877228-107898686	Forebrain__WT	Forebrain__KO	OK	116.445	96.0038	-0.278483	-1.36522	0.00075	0.00750189	yes
ENSMUSG00000004035.12	ENSMUSG00000004035.12	Gstm7	chr3:107926333-107931817	Forebrain__WT	Forebrain__KO	OK	17.0925	18.6091	0.122642	0.462856	0.25595	0.482742	no
ENSMUSG00000004038.9	ENSMUSG00000004038.9	Gstm3	chr3:107963695-107969283	Forebrain__WT	Forebrain__KO	NOTEST	0.00436435	0	-inf	0	1	1	no
ENSMUSG00000004040.16	ENSMUSG00000004040.16	Stat3	chr11:100859350-100939540	Forebrain__WT	Forebrain__KO	OK	5.99109	7.84255	0.388504	1.64845	5e-05	0.000944946	yes
ENSMUSG00000004043.14	ENSMUSG00000004043.14	Stat5a	chr11:100859350-100939540	Forebrain__WT	Forebrain__KO	OK	0.382187	0.572442	0.582852	0.456048	0.13575	0.316969	no
ENSMUSG00000004044.9	ENSMUSG00000004044.9	Ptrf	chr11:100956732-100970887	Forebrain__WT	Forebrain__KO	OK	5.70409	6.27724	0.138134	0.586887	0.13925	0.322254	no
ENSMUSG00000004054.8	ENSMUSG00000004054.8	Map3k11	chr19:5689130-5702862	Forebrain__WT	Forebrain__KO	OK	10.1327	11.9868	0.242429	1.22566	0.00245	0.0178135	yes
ENSMUSG00000004056.15	ENSMUSG00000004056.15	Akt2	chr7:27591551-27640826	Forebrain__WT	Forebrain__KO	OK	33.4971	35.1486	0.0694281	0.359679	0.34395	0.580149	no
ENSMUSG00000004069.16	ENSMUSG00000004069.16	Dnaja3	chr16:4626132-4707695	Forebrain__WT	Forebrain__KO	OK	18.4882	18.5083	0.0015657	0.00578659	0.98725	0.995303	no
ENSMUSG00000004070.15	ENSMUSG00000004070.15	Hmox2	chr16:4726360-4790292	Forebrain__WT	Forebrain__KO	OK	40.7935	35.2956	-0.20885	-0.517937	0.1792	0.381541	no
ENSMUSG00000004071.12	ENSMUSG00000004071.12	Cdip1	chr16:4726360-4790292	Forebrain__WT	Forebrain__KO	OK	46.5456	44.9233	-0.0511804	-0.243944	0.5493	0.768063	no
ENSMUSG00000004085.14	ENSMUSG00000004085.14	Zak	chr2:72285636-72442610	Forebrain__WT	Forebrain__KO	OK	2.69695	3.00933	0.158114	0.498742	0.1561	0.347341	no
ENSMUSG00000004096.8	ENSMUSG00000004096.8	Cwc15	chr9:14500616-14510577	Forebrain__WT	Forebrain__KO	OK	115.137	101.554	-0.181111	-1.04107	0.0109	0.0530124	no
ENSMUSG00000004098.7	ENSMUSG00000004098.7	Col5a3	chr9:20770049-20815067	Forebrain__WT	Forebrain__KO	OK	0.292257	0.373477	0.353779	0.81608	0.04705	0.150708	no
ENSMUSG00000004099.15	ENSMUSG00000004099.15	Dnmt1	chr9:20907205-20959888	Forebrain__WT	Forebrain__KO	OK	85.7083	103.43	0.271142	1.43418	0.0006	0.00639598	yes
ENSMUSG00000004100.11	ENSMUSG00000004100.11	Ppan	chr9:20888174-20892178	Forebrain__WT	Forebrain__KO	OK	25.5655	27.0155	0.0795864	0.401216	0.3154	0.550815	no
ENSMUSG00000004105.8	ENSMUSG00000004105.8	Angptl2	chr2:33133416-33371486	Forebrain__WT	Forebrain__KO	OK	10.822	11.3434	0.0678893	0.206941	0.6055	0.808511	no
ENSMUSG00000004110.14	ENSMUSG00000004110.14	Cacna1e	chr1:154390730-154726356	Forebrain__WT	Forebrain__KO	OK	0.768564	0.979393	0.349722	1.33977	0.0007	0.00715946	yes
ENSMUSG00000004113.18	ENSMUSG00000004113.18	Cacna1b	chr2:24603886-24763152	Forebrain__WT	Forebrain__KO	OK	1.53857	2.33112	0.599436	1.08619	5e-05	0.000944946	yes
ENSMUSG00000004127.12	ENSMUSG00000004127.12	Trmt10a	chr3:138143447-138159821	Forebrain__WT	Forebrain__KO	OK	11.0773	10.1411	-0.127384	-0.3029	0.45245	0.685468	no
ENSMUSG00000004151.16	ENSMUSG00000004151.16	Etv1	chr12:38779379-38868215	Forebrain__WT	Forebrain__KO	OK	9.40193	7.64184	-0.299037	-1.21924	0.0019	0.0148762	yes
ENSMUSG00000004187.10	ENSMUSG00000004187.10	Kifc2	chr15:76660640-76668196	Forebrain__WT	Forebrain__KO	OK	1.43969	1.83662	0.351292	1.02739	0.0116	0.0555165	no
ENSMUSG00000004207.14	ENSMUSG00000004207.14	Psap	chr10:60277626-60302597	Forebrain__WT	Forebrain__KO	OK	109.824	123.562	0.170053	0.976917	0.01625	0.0704906	no
ENSMUSG00000004221.16	ENSMUSG00000004221.16	Ikbkg	chrX:74393289-74453854	Forebrain__WT	Forebrain__KO	OK	17.3944	15.5494	-0.161762	-0.405913	0.3078	0.541709	no
ENSMUSG00000004231.15	ENSMUSG00000004231.15	Pax2	chr19:44756044-44837871	Forebrain__WT	Forebrain__KO	OK	0.152271	0.254632	0.741775	1.10714	0.0072	0.0393254	yes
ENSMUSG00000004233.14	ENSMUSG00000004233.14	Wars2	chr3:99141067-99220203	Forebrain__WT	Forebrain__KO	OK	4.41749	3.91241	-0.175169	-0.421693	0.2302	0.450813	no
ENSMUSG00000004263.15	ENSMUSG00000004263.15	Atn1	chr6:124742543-124756524	Forebrain__WT	Forebrain__KO	OK	27.1743	36.8939	0.441138	2.34174	5e-05	0.000944946	yes
ENSMUSG00000004264.17	ENSMUSG00000004264.17	Phb2	chr6:124712335-124718831	Forebrain__WT	Forebrain__KO	OK	145.88	150.276	0.0428345	0.239592	0.54345	0.763783	no
ENSMUSG00000004266.15	ENSMUSG00000004266.15	Ptpn6	chr6:124720706-124738714	Forebrain__WT	Forebrain__KO	OK	1.64804	1.57723	-0.0633641	-0.144059	0.7013	0.869317	no
ENSMUSG00000004267.16	ENSMUSG00000004267.16	Eno2	chr6:124760054-124769673	Forebrain__WT	Forebrain__KO	OK	3.37714	3.98502	0.238783	0.523791	0.1987	0.408659	no
ENSMUSG00000004268.11	ENSMUSG00000004268.11	Emg1	chr6:124663026-124712178	Forebrain__WT	Forebrain__KO	OK	131.393	106.18	-0.307382	-1.58548	5e-05	0.000944946	yes
ENSMUSG00000004270.13	ENSMUSG00000004270.13	Lpcat3	chr6:124663026-124712178	Forebrain__WT	Forebrain__KO	OK	9.46928	10.4294	0.139328	0.306754	0.432	0.666687	no
ENSMUSG00000004285.12	ENSMUSG00000004285.12	Atp6v1f	chr6:29467717-29470512	Forebrain__WT	Forebrain__KO	OK	74.7732	62.4177	-0.260566	-1.29101	0.0015	0.0126545	yes
ENSMUSG00000004296.14	ENSMUSG00000004296.14	Il12b	chr11:44400062-44414033	Forebrain__WT	Forebrain__KO	NOTEST	0.00445391	0.00393543	-0.178551	0	1	1	no
ENSMUSG00000004317.14	ENSMUSG00000004317.14	Clcn5	chrX:7153809-7319358	Forebrain__WT	Forebrain__KO	OK	12.6148	13.4793	0.0956314	0.286778	0.3962	0.632567	no
ENSMUSG00000004319.15	ENSMUSG00000004319.15	Clcn3	chr8:60910388-60983300	Forebrain__WT	Forebrain__KO	OK	21.4162	18.6044	-0.203063	-1.12256	0.0069	0.0381722	yes
ENSMUSG00000004328.15	ENSMUSG00000004328.15	Hif3a	chr7:17031506-17062427	Forebrain__WT	Forebrain__KO	OK	4.57436	4.85067	0.0846135	0.238311	0.42355	0.660004	no
ENSMUSG00000004341.7	ENSMUSG00000004341.7	Gpx6	chr13:21312216-21319624	Forebrain__WT	Forebrain__KO	NOTEST	0.0250753	0.0260203	0.0533699	0	1	1	no
ENSMUSG00000004344.11	ENSMUSG00000004344.11	Gpx5	chr13:21286428-21292731	Forebrain__WT	Forebrain__KO	NOTEST	0	0	0	0	1	1	no
ENSMUSG00000004347.16	ENSMUSG00000004347.16	Pde1c	chr6:56069803-56569103	Forebrain__WT	Forebrain__KO	OK	2.31177	2.31156	-0.000128412	-0.000414249	0.9992	0.999627	no
ENSMUSG00000004356.7	ENSMUSG00000004356.7	Utp20	chr10:88746606-88826814	Forebrain__WT	Forebrain__KO	OK	14.7081	13.6901	-0.103479	-0.601557	0.135	0.315682	no
ENSMUSG00000004359.16	ENSMUSG00000004359.16	Spic	chr10:88674771-88685015	Forebrain__WT	Forebrain__KO	NOTEST	0.0304549	0.0269349	-0.177197	0	1	1	no
ENSMUSG00000004360.8	ENSMUSG00000004360.8	9330159F19Rik	chr10:29211642-29230779	Forebrain__WT	Forebrain__KO	OK	5.43884	5.95186	0.130042	0.623323	0.1203	0.290939	no
ENSMUSG00000004364.14	ENSMUSG00000004364.14	Cul3	chr1:80264922-80340480	Forebrain__WT	Forebrain__KO	OK	50.2805	53.7417	0.0960431	0.527188	0.196	0.404627	no
ENSMUSG00000004366.3	ENSMUSG00000004366.3	Sst	chr16:23889580-23890844	Forebrain__WT	Forebrain__KO	OK	1.21176	1.4758	0.284392	0.435346	0.2845	0.516428	no
ENSMUSG00000004371.14	ENSMUSG00000004371.14	Il11	chr7:4772372-4782857	Forebrain__WT	Forebrain__KO	NOTEST	0.0696827	0.0622838	-0.161945	0	1	1	no
ENSMUSG00000004383.17	ENSMUSG00000004383.17	Large	chr8:72814598-73353540	Forebrain__WT	Forebrain__KO	OK	9.11464	10.5447	0.21026	1.03184	0.0111	0.0537058	no
ENSMUSG00000004393.10	ENSMUSG00000004393.10	Ddx56	chr11:6258918-6267772	Forebrain__WT	Forebrain__KO	OK	32.2386	34.5762	0.100989	0.525392	0.19575	0.404372	no
ENSMUSG00000004394.12	ENSMUSG00000004394.12	Tmed4	chr11:6270368-6274870	Forebrain__WT	Forebrain__KO	OK	42.2383	37.8002	-0.160158	-0.819766	0.0442	0.14387	no
ENSMUSG00000004415.15	ENSMUSG00000004415.15	Col26a1	chr5:136741758-136883184	Forebrain__WT	Forebrain__KO	OK	23.5159	30.234	0.362532	1.85413	5e-05	0.000944946	yes
ENSMUSG00000004446.12	ENSMUSG00000004446.12	Bid	chr6:120892853-120916853	Forebrain__WT	Forebrain__KO	OK	5.43384	4.79567	-0.180241	-0.623955	0.1117	0.2761	no
ENSMUSG00000004451.14	ENSMUSG00000004451.14	Ralb	chr1:119470304-119504794	Forebrain__WT	Forebrain__KO	OK	18.3216	19.1524	0.0639858	0.321358	0.42725	0.663091	no
ENSMUSG00000004455.16	ENSMUSG00000004455.16	Ppp1cc	chr5:122158277-122175273	Forebrain__WT	Forebrain__KO	OK	162.998	156.41	-0.0595193	-0.325886	0.42735	0.663116	no
ENSMUSG00000004460.16	ENSMUSG00000004460.16	Dnajb11	chr16:22857844-22879634	Forebrain__WT	Forebrain__KO	OK	34.2541	35.3246	0.0443939	0.227621	0.57495	0.787309	no
ENSMUSG00000004462.6	ENSMUSG00000004462.6	Tbccd1	chr16:22813214-22857569	Forebrain__WT	Forebrain__KO	OK	10.552	9.01309	-0.227419	-1.03889	0.00965	0.0485832	yes
ENSMUSG00000004473.10	ENSMUSG00000004473.10	Clec11a	chr7:44302686-44306902	Forebrain__WT	Forebrain__KO	OK	0.578951	0.540443	-0.0992984	-0.217246	0.59345	0.799008	no
ENSMUSG00000004500.8	ENSMUSG00000004500.8	Zfp324	chr7:12965837-12973822	Forebrain__WT	Forebrain__KO	OK	5.12136	4.93285	-0.0541059	-0.237657	0.56	0.77667	no
ENSMUSG00000004508.6	ENSMUSG00000004508.6	Gab2	chr7:97081585-97308946	Forebrain__WT	Forebrain__KO	OK	4.4499	5.65859	0.346668	1.41343	0.00045	0.00519789	yes
ENSMUSG00000004530.12	ENSMUSG00000004530.12	Coro1c	chr5:113842435-113908758	Forebrain__WT	Forebrain__KO	OK	67.2154	77.7922	0.210833	1.17798	0.00265	0.0188875	yes
ENSMUSG00000004535.12	ENSMUSG00000004535.12	Tax1bp1	chr6:52713728-52766780	Forebrain__WT	Forebrain__KO	OK	48.4998	42.0341	-0.206418	-1.19229	0.00305	0.021022	yes
ENSMUSG00000004540.7	ENSMUSG00000004540.7	Psg17	chr7:18813936-18821607	Forebrain__WT	Forebrain__KO	NOTEST	0.0269484	0.044282	0.71652	0	1	1	no
ENSMUSG00000004542.15	ENSMUSG00000004542.15	Psg19	chr7:18789566-18798520	Forebrain__WT	Forebrain__KO	NOTEST	0.011581	0.00359425	-1.688	0	1	1	no
ENSMUSG00000004552.16	ENSMUSG00000004552.16	Ctse	chr1:131638305-131675505	Forebrain__WT	Forebrain__KO	NOTEST	0.0427681	0.0531077	0.312385	0	1	1	no
ENSMUSG00000004558.14	ENSMUSG00000004558.14	Ndrg2	chr14:51905270-51913488	Forebrain__WT	Forebrain__KO	OK	4.54836	3.86893	-0.233414	-0.786709	0.05395	0.165761	no
ENSMUSG00000004561.14	ENSMUSG00000004561.14	Mettl17	chr14:51884841-51891868	Forebrain__WT	Forebrain__KO	OK	15.4399	13.59	-0.184121	-0.794317	0.05185	0.161241	no
ENSMUSG00000004562.16	ENSMUSG00000004562.16	Arhgef40	chr14:51984837-52020733	Forebrain__WT	Forebrain__KO	OK	23.6197	30.069	0.348291	0.760492	0.0089	0.045853	yes
ENSMUSG00000004565.15	ENSMUSG00000004565.15	Pnpla6	chr8:3515383-3544267	Forebrain__WT	Forebrain__KO	OK	7.58368	9.39378	0.308807	0.939127	0.0089	0.045853	yes
ENSMUSG00000004567.16	ENSMUSG00000004567.16	Mcoln1	chr8:3500456-3515232	Forebrain__WT	Forebrain__KO	OK	12.2398	15.4143	0.332693	1.18063	0.0029	0.0202427	yes
ENSMUSG00000004568.12	ENSMUSG00000004568.12	Arhgef18	chr8:3393037-3456601	Forebrain__WT	Forebrain__KO	OK	8.82597	10.1254	0.198155	0.941263	0.012	0.0569167	no
ENSMUSG00000004591.16	ENSMUSG00000004591.16	Pkn2	chr3:142790901-142898245	Forebrain__WT	Forebrain__KO	OK	29.5656	26.7715	-0.143224	-0.75567	0.06355	0.186324	no
ENSMUSG00000004609.11	ENSMUSG00000004609.11	Cd33	chr7:43524215-43544428	Forebrain__WT	Forebrain__KO	OK	0.455258	0.532824	0.226977	0.196555	0.5683	0.782455	no
ENSMUSG00000004610.4	ENSMUSG00000004610.4	Etfb	chr7:43444082-43457800	Forebrain__WT	Forebrain__KO	OK	82.17	71.2248	-0.206232	-1.0158	0.01165	0.0556553	no
ENSMUSG00000004612.9	ENSMUSG00000004612.9	Nkg7	chr7:43437072-43438249	Forebrain__WT	Forebrain__KO	NOTEST	0.0266728	0.0519718	0.962359	0	1	1	no
ENSMUSG00000004613.7	ENSMUSG00000004613.7	Lim2	chr7:43430087-43435996	Forebrain__WT	Forebrain__KO	NOTEST	0.0113715	0	-inf	0	1	1	no
ENSMUSG00000004626.14	ENSMUSG00000004626.14	Stxbp2	chr8:3630954-3643644	Forebrain__WT	Forebrain__KO	OK	10.3049	11.5668	0.166651	0.571176	0.15235	0.342255	no
ENSMUSG00000004630.18	ENSMUSG00000004630.18	Pcp2	chr8:3621550-3625545	Forebrain__WT	Forebrain__KO	OK	1.00271	1.05415	0.0721736	0.082388	0.81345	0.930284	no
ENSMUSG00000004631.15	ENSMUSG00000004631.15	Sgce	chr6:4674349-4747207	Forebrain__WT	Forebrain__KO	OK	21.5918	18.8461	-0.196215	-0.920061	0.0236	0.0917784	no
ENSMUSG00000004633.17	ENSMUSG00000004633.17	Chn2	chr6:54039553-54566489	Forebrain__WT	Forebrain__KO	OK	9.38205	8.23124	-0.188793	-0.194585	0.59215	0.798476	no
ENSMUSG00000004637.15	ENSMUSG00000004637.15	Wwox	chr8:114439654-115352708	Forebrain__WT	Forebrain__KO	OK	4.54661	5.24818	0.207027	0.700363	0.07405	0.206809	no
ENSMUSG00000004642.13	ENSMUSG00000004642.13	Slbp	chr5:33634951-33652574	Forebrain__WT	Forebrain__KO	OK	98.3109	81.8334	-0.264662	-1.52776	0.00025	0.00336452	yes
ENSMUSG00000004651.6	ENSMUSG00000004651.6	Tyr	chr7:87424770-87493512	Forebrain__WT	Forebrain__KO	NOTEST	0.0381243	0.063043	0.725624	0	1	1	no
ENSMUSG00000004654.6	ENSMUSG00000004654.6	Ghrhr	chr6:55376342-55388530	Forebrain__WT	Forebrain__KO	NOTEST	0	0	0	0	1	1	no
ENSMUSG00000004655.5	ENSMUSG00000004655.5	Aqp1	chr6:55336431-55348555	Forebrain__WT	Forebrain__KO	OK	3.18428	2.88161	-0.144096	-0.473526	0.2363	0.458354	no
ENSMUSG00000004661.15	ENSMUSG00000004661.15	Arid3b	chr9:57777864-57836793	Forebrain__WT	Forebrain__KO	OK	10.7011	12.933	0.273305	1.0905	0.0028	0.0197004	yes
ENSMUSG00000004665.10	ENSMUSG00000004665.10	Cnn2	chr10:79988583-79996062	Forebrain__WT	Forebrain__KO	OK	57.6424	65.3565	0.181201	0.900869	0.02905	0.106461	no
ENSMUSG00000004667.18	ENSMUSG00000004667.18	Polr2e	chr10:80035948-80039795	Forebrain__WT	Forebrain__KO	OK	94.3853	77.5934	-0.282628	-1.59291	5e-05	0.000944946	yes
ENSMUSG00000004668.14	ENSMUSG00000004668.14	Abca13	chr11:9191941-9684259	Forebrain__WT	Forebrain__KO	NOTEST	0.0367098	0.0474805	0.371171	0	1	1	no
ENSMUSG00000004677.15	ENSMUSG00000004677.15	Myo9b	chr8:71251124-71360712	Forebrain__WT	Forebrain__KO	OK	15.7541	18.6774	0.245572	1.28494	0.00155	0.0129593	yes
ENSMUSG00000004698.9	ENSMUSG00000004698.9	Hdac9	chr12:34371502-34528889	Forebrain__WT	Forebrain__KO	OK	2.59588	2.38877	-0.119957	-0.436723	0.2774	0.507773	no
ENSMUSG00000004707.14	ENSMUSG00000004707.14	Ly9	chr1:171588623-171607410	Forebrain__WT	Forebrain__KO	NOTEST	0.0442549	0.0537319	0.27994	0	1	1	no
ENSMUSG00000004709.14	ENSMUSG00000004709.14	Cd244	chr1:171559192-171585318	Forebrain__WT	Forebrain__KO	NOTEST	0.00909271	0.00632465	-0.523724	0	1	1	no
ENSMUSG00000004730.14	ENSMUSG00000004730.14	Adgre1	chr17:57358685-57483529	Forebrain__WT	Forebrain__KO	OK	1.29015	1.08096	-0.25523	-0.693303	0.0851	0.227937	no
ENSMUSG00000004748.5	ENSMUSG00000004748.5	Mtfp1	chr11:4091479-4095445	Forebrain__WT	Forebrain__KO	OK	3.83995	3.57704	-0.10232	-0.279681	0.4721	0.703107	no
ENSMUSG00000004768.14	ENSMUSG00000004768.14	Rab23	chr1:33719886-33742564	Forebrain__WT	Forebrain__KO	OK	10.6661	10.7125	0.00627249	0.026443	0.94155	0.9817	no
ENSMUSG00000004771.12	ENSMUSG00000004771.12	Rab11a	chr9:64715298-64737758	Forebrain__WT	Forebrain__KO	OK	103.493	91.2914	-0.180979	-0.573341	0.1603	0.353911	no
ENSMUSG00000004788.11	ENSMUSG00000004788.11	Eif2b2	chr12:85219480-85226628	Forebrain__WT	Forebrain__KO	OK	39.0168	37.3968	-0.0611803	-0.311686	0.4518	0.685285	no
ENSMUSG00000004789.9	ENSMUSG00000004789.9	Dlst	chr12:85110832-85134091	Forebrain__WT	Forebrain__KO	OK	66.3148	64.6778	-0.0360606	-0.212044	0.6016	0.80575	no
ENSMUSG00000004791.6	ENSMUSG00000004791.6	Pgf	chr12:85166638-85177296	Forebrain__WT	Forebrain__KO	OK	1.09551	1.0027	-0.12772	-0.274288	0.5014	0.728251	no
ENSMUSG00000004798.14	ENSMUSG00000004798.14	Ulk2	chr11:61775648-61855073	Forebrain__WT	Forebrain__KO	OK	19.2987	19.6526	0.0262175	0.137465	0.7307	0.886613	no
ENSMUSG00000004814.10	ENSMUSG00000004814.10	Ccl24	chr5:135569936-135573049	Forebrain__WT	Forebrain__KO	OK	0.557552	0.384642	-0.535591	-0.566456	0.17825	0.380232	no
ENSMUSG00000004815.12	ENSMUSG00000004815.12	Dgkq	chr5:108629769-108684557	Forebrain__WT	Forebrain__KO	OK	4.96614	6.03259	0.280652	1.04088	0.01	0.0499027	yes
ENSMUSG00000004821.1	ENSMUSG00000004821.1	Tmed11	chr5:108777234-108795363	Forebrain__WT	Forebrain__KO	NOTEST	0	0	0	0	1	1	no
ENSMUSG00000004837.2	ENSMUSG00000004837.2	Grap	chr11:61653264-61720826	Forebrain__WT	Forebrain__KO	OK	2.70176	2.65036	-0.0277113	-0.0680307	0.8685	0.953179	no
ENSMUSG00000004842.18	ENSMUSG00000004842.18	Pou1f1	chr16:65520510-65535005	Forebrain__WT	Forebrain__KO	NOTEST	0	0.00346534	inf	0	1	1	no
ENSMUSG00000004843.6	ENSMUSG00000004843.6	Chmp2b	chr16:65539132-65562697	Forebrain__WT	Forebrain__KO	OK	15.6408	16.5768	0.0838517	0.390495	0.33745	0.573629	no
ENSMUSG00000004846.10	ENSMUSG00000004846.10	Plod3	chr5:136982163-136996648	Forebrain__WT	Forebrain__KO	OK	18.6237	21.4027	0.200651	0.6721	0.09985	0.255558	no
ENSMUSG00000004849.14	ENSMUSG00000004849.14	Ap1s1	chr5:137034992-137046135	Forebrain__WT	Forebrain__KO	OK	117.472	106.988	-0.134877	-0.604172	0.137	0.318904	no
ENSMUSG00000004864.12	ENSMUSG00000004864.12	Mapk13	chr17:28769306-28778698	Forebrain__WT	Forebrain__KO	OK	0.893706	1.22789	0.458307	0.934021	0.0209	0.0844179	no
ENSMUSG00000004865.15	ENSMUSG00000004865.15	Srpk1	chr17:28587647-28622521	Forebrain__WT	Forebrain__KO	OK	41.3039	40.6683	-0.0223714	-0.124815	0.75105	0.897653	no
ENSMUSG00000004872.15	ENSMUSG00000004872.15	Pax3	chr1:78101266-78197134	Forebrain__WT	Forebrain__KO	OK	1.58933	2.81521	0.824824	2.52678	5e-05	0.000944946	yes
ENSMUSG00000004880.11	ENSMUSG00000004880.11	Lbr	chr1:181815334-181843046	Forebrain__WT	Forebrain__KO	OK	66.1495	58.4193	-0.179285	-0.597907	0.02275	0.0893473	no
ENSMUSG00000004885.5	ENSMUSG00000004885.5	Crabp2	chr3:87948665-87953376	Forebrain__WT	Forebrain__KO	OK	240.642	220.079	-0.128866	-0.744772	0.0633	0.185866	no
ENSMUSG00000004891.16	ENSMUSG00000004891.16	Nes	chr3:87971092-87980451	Forebrain__WT	Forebrain__KO	OK	171.448	185.126	0.110734	0.475128	0.24	0.462916	no
ENSMUSG00000004892.13	ENSMUSG00000004892.13	Bcan	chr3:87987530-88000230	Forebrain__WT	Forebrain__KO	OK	0.0980651	0.288235	1.55543	1.31226	0.0001	0.00168547	yes
ENSMUSG00000004894.10	ENSMUSG00000004894.10	Hapln2	chr3:88022060-88027478	Forebrain__WT	Forebrain__KO	NOTEST	0.0165533	0.0143153	-0.209558	0	1	1	no
ENSMUSG00000004895.9	ENSMUSG00000004895.9	Prcc	chr3:87858902-87885608	Forebrain__WT	Forebrain__KO	OK	34.2719	39.1409	0.191651	1.06239	0.00785	0.0418403	yes
ENSMUSG00000004896.16	ENSMUSG00000004896.16	Rrnad1	chr3:87919505-87940686	Forebrain__WT	Forebrain__KO	OK	13.0937	13.4933	0.0433731	0.0781476	0.8383	0.941289	no
ENSMUSG00000004897.16	ENSMUSG00000004897.16	Hdgf	chr3:87906320-87916132	Forebrain__WT	Forebrain__KO	OK	187.544	183.919	-0.0281602	-0.144613	0.70435	0.871676	no
ENSMUSG00000004902.7	ENSMUSG00000004902.7	Slc25a18	chr6:120773577-120794336	Forebrain__WT	Forebrain__KO	NOTEST	0.215504	0.21144	-0.0274671	0	1	1	no
ENSMUSG00000004929.12	ENSMUSG00000004929.12	Thop1	chr10:81070034-81082559	Forebrain__WT	Forebrain__KO	OK	27.5987	29.5182	0.0970036	0.520182	0.1838	0.388009	no
ENSMUSG00000004931.10	ENSMUSG00000004931.10	Apba3	chr10:81268171-81291267	Forebrain__WT	Forebrain__KO	OK	8.71348	9.79842	0.169299	0.657877	0.10475	0.264353	no
ENSMUSG00000004933.17	ENSMUSG00000004933.17	Matk	chr10:81252934-81263365	Forebrain__WT	Forebrain__KO	OK	0.878828	1.06902	0.282635	0.58512	0.13535	0.316407	no
ENSMUSG00000004934.13	ENSMUSG00000004934.13	Pias4	chr10:81153265-81167923	Forebrain__WT	Forebrain__KO	OK	14.8039	16.7601	0.179052	0.857559	0.0312	0.112193	no
ENSMUSG00000004936.8	ENSMUSG00000004936.8	Map2k1	chr9:64185769-64253631	Forebrain__WT	Forebrain__KO	OK	26.7231	26.0248	-0.0382013	-0.206715	0.6075	0.809355	no
ENSMUSG00000004937.5	ENSMUSG00000004937.5	Sgta	chr10:81044074-81060178	Forebrain__WT	Forebrain__KO	OK	68.5444	74.872	0.127387	0.742035	0.0677	0.194193	no
ENSMUSG00000004939.6	ENSMUSG00000004939.6	Nmrk2	chr10:81194608-81230833	Forebrain__WT	Forebrain__KO	NOTEST	0.00339787	0.0094924	1.48214	0	1	1	no
ENSMUSG00000004945.15	ENSMUSG00000004945.15	Tmem242	chr17:5388762-5440259	Forebrain__WT	Forebrain__KO	OK	66.8828	57.9733	-0.206246	-1.07071	0.00935	0.0475701	yes
ENSMUSG00000004947.15	ENSMUSG00000004947.15	Dtx2	chr5:135994799-136032872	Forebrain__WT	Forebrain__KO	OK	9.20128	9.76694	0.0860716	0.347162	0.38305	0.618279	no
ENSMUSG00000004948.12	ENSMUSG00000004948.12	Zp3	chr5:135980098-135988624	Forebrain__WT	Forebrain__KO	NOTEST	0.0233596	0.0186374	-0.325815	0	1	1	no
ENSMUSG00000004951.10	ENSMUSG00000004951.10	Hspb1	chr5:135887918-135889563	Forebrain__WT	Forebrain__KO	OK	2.83428	2.62486	-0.110738	-0.255382	0.53315	0.756259	no
ENSMUSG00000004952.13	ENSMUSG00000004952.13	Rasa4	chr5:136083915-136111860	Forebrain__WT	Forebrain__KO	OK	2.26035	2.61004	0.207525	0.45425	0.2521	0.478034	no
ENSMUSG00000004961.7	ENSMUSG00000004961.7	Syt5	chr7:4539764-4547541	Forebrain__WT	Forebrain__KO	OK	5.80915	5.47723	-0.084879	-0.18071	0.65755	0.842419	no
ENSMUSG00000004980.16	ENSMUSG00000004980.16	Hnrnpa2b1	chr6:51460931-51469894	Forebrain__WT	Forebrain__KO	OK	1665.5	1507.84	-0.14348	-0.410817	0.28985	0.522736	no
ENSMUSG00000004988.9	ENSMUSG00000004988.9	Fxyd4	chr6:117933558-117937692	Forebrain__WT	Forebrain__KO	NOTEST	0.083914	0.124209	0.565789	0	1	1	no
ENSMUSG00000004994.12	ENSMUSG00000004994.12	Ccdc130	chr8:84257794-84270380	Forebrain__WT	Forebrain__KO	OK	5.92191	5.76461	-0.0388382	-0.107429	0.77095	0.90881	no
ENSMUSG00000004996.9	ENSMUSG00000004996.9	Mri1	chr8:84249905-84257326	Forebrain__WT	Forebrain__KO	OK	7.58099	7.29234	-0.0560046	-0.145202	0.7133	0.877214	no
ENSMUSG00000005034.15	ENSMUSG00000005034.15	Prkacb	chr3:146729573-146812960	Forebrain__WT	Forebrain__KO	OK	30.0245	30.4671	0.0211156	0.123213	0.7633	0.904277	no
ENSMUSG00000005043.13	ENSMUSG00000005043.13	Sgsh	chr11:119307767-119355536	Forebrain__WT	Forebrain__KO	OK	2.63622	3.21086	0.284492	0.958754	0.01345	0.0618918	no
ENSMUSG00000005045.16	ENSMUSG00000005045.16	Chd5	chr4:152338650-152390194	Forebrain__WT	Forebrain__KO	OK	0.781752	0.892406	0.19099	0.360924	0.2593	0.487268	no
ENSMUSG00000005054.6	ENSMUSG00000005054.6	Cstb	chr10:78425669-78427619	Forebrain__WT	Forebrain__KO	OK	52.9384	46.2587	-0.194593	-0.853981	0.03355	0.118367	no
ENSMUSG00000005057.13	ENSMUSG00000005057.13	Sh2b2	chr5:136218146-136246556	Forebrain__WT	Forebrain__KO	OK	5.53767	6.69034	0.272802	0.992026	0.0102	0.0507097	no
ENSMUSG00000005069.12	ENSMUSG00000005069.12	Pex5	chr6:124396815-124415067	Forebrain__WT	Forebrain__KO	OK	18.0704	21.7471	0.267194	1.29124	0.00165	0.0134695	yes
ENSMUSG00000005078.16	ENSMUSG00000005078.16	Jkamp	chr12:72085588-72185029	Forebrain__WT	Forebrain__KO	OK	25.6152	23.6672	-0.114111	-0.505772	0.2158	0.431546	no
ENSMUSG00000005087.17	ENSMUSG00000005087.17	Cd44	chr2:102811140-102901665	Forebrain__WT	Forebrain__KO	OK	1.48258	1.4744	-0.00798683	-0.021625	0.95825	0.985623	no
ENSMUSG00000005089.15	ENSMUSG00000005089.15	Slc1a2	chr2:102658658-102790784	Forebrain__WT	Forebrain__KO	OK	5.80826	6.33974	0.126317	0.310102	0.37095	0.606822	no
ENSMUSG00000005102.13	ENSMUSG00000005102.13	Eif2ak4	chr2:118388617-118475234	Forebrain__WT	Forebrain__KO	OK	10.3082	10.6939	0.0530041	0.270035	0.49925	0.726523	no
ENSMUSG00000005103.12	ENSMUSG00000005103.12	Wdr1	chr5:38526812-38563221	Forebrain__WT	Forebrain__KO	OK	52.9584	52.8973	-0.00166441	-0.00950309	0.98145	0.993615	no
ENSMUSG00000005107.13	ENSMUSG00000005107.13	Slc2a9	chr5:38349272-38503143	Forebrain__WT	Forebrain__KO	NOTEST	0.196829	0.215068	0.127853	0	1	1	no
ENSMUSG00000005124.9	ENSMUSG00000005124.9	Wisp1	chr15:66891319-66923201	Forebrain__WT	Forebrain__KO	OK	2.29218	1.94024	-0.240486	-0.81084	0.0338	0.118932	no
ENSMUSG00000005125.12	ENSMUSG00000005125.12	Ndrg1	chr15:66929320-67013039	Forebrain__WT	Forebrain__KO	OK	0.930895	1.20452	0.371774	0.639197	0.04215	0.139077	no
ENSMUSG00000005131.3	ENSMUSG00000005131.3	4930550C14Rik	chr9:53405285-53432803	Forebrain__WT	Forebrain__KO	NOTEST	0.0859287	0.0745342	-0.205238	0	1	1	no
ENSMUSG00000005142.9	ENSMUSG00000005142.9	Man2b1	chr8:85083268-85098739	Forebrain__WT	Forebrain__KO	OK	5.23373	6.8935	0.397398	1.81703	5e-05	0.000944946	yes
ENSMUSG00000005148.7	ENSMUSG00000005148.7	Klf5	chr14:99298690-99313405	Forebrain__WT	Forebrain__KO	OK	0.476421	0.468097	-0.02543	-0.0447583	0.91325	0.97253	no
ENSMUSG00000005150.16	ENSMUSG00000005150.16	Wdr83	chr8:85071756-85082339	Forebrain__WT	Forebrain__KO	OK	22.6515	22.4792	-0.0110157	-0.0324504	0.9373	0.980212	no
ENSMUSG00000005161.15	ENSMUSG00000005161.15	Prdx2	chr8:84956609-84974834	Forebrain__WT	Forebrain__KO	OK	615.699	506.697	-0.281104	-1.26533	0.0022	0.0165093	yes
ENSMUSG00000005198.15	ENSMUSG00000005198.15	Polr2a	chr11:69733996-69758637	Forebrain__WT	Forebrain__KO	OK	49.2123	69.1108	0.489891	2.5144	5e-05	0.000944946	yes
ENSMUSG00000005202.2	ENSMUSG00000005202.2	Shbg	chr11:69614803-69617905	Forebrain__WT	Forebrain__KO	NOTEST	0.0213433	0.00387032	-2.46326	0	1	1	no
ENSMUSG00000005204.12	ENSMUSG00000005204.12	Senp3	chr11:69673114-69682084	Forebrain__WT	Forebrain__KO	OK	59.7185	57.3068	-0.0594722	-0.280943	0.48305	0.712736	no
ENSMUSG00000005220.10	ENSMUSG00000005220.10	Corin	chr5:72300024-72504473	Forebrain__WT	Forebrain__KO	OK	1.19408	1.37985	0.208605	0.598157	0.11925	0.289103	no
ENSMUSG00000005225.15	ENSMUSG00000005225.15	Plekha8	chr6:54577603-54645839	Forebrain__WT	Forebrain__KO	OK	13.6056	14.891	0.130236	0.673224	0.09875	0.253682	no
ENSMUSG00000005232.11	ENSMUSG00000005232.11	G6pc2	chr2:69211072-69227841	Forebrain__WT	Forebrain__KO	NOTEST	0.00672745	0.0247683	1.88037	0	1	1	no
ENSMUSG00000005233.16	ENSMUSG00000005233.16	Spc25	chr2:69193894-69206194	Forebrain__WT	Forebrain__KO	OK	93.1797	76.7356	-0.280121	-1.50834	0.0001	0.00168547	yes
ENSMUSG00000005237.14	ENSMUSG00000005237.14	Dnah2	chr11:69420808-69549110	Forebrain__WT	Forebrain__KO	OK	0.842145	1.02878	0.28879	0.366065	0.34035	0.576217	no
ENSMUSG00000005251.14	ENSMUSG00000005251.14	Ripk4	chr16:97741932-97763737	Forebrain__WT	Forebrain__KO	OK	0.682613	0.711902	0.0606122	0.145162	0.7169	0.879877	no
ENSMUSG00000005262.12	ENSMUSG00000005262.12	Ufd1l	chr16:18780446-18835261	Forebrain__WT	Forebrain__KO	OK	39.4572	37.8912	-0.0584274	-0.174464	0.6173	0.815507	no
ENSMUSG00000005267.13	ENSMUSG00000005267.13	Zfp287	chr11:62700355-62731885	Forebrain__WT	Forebrain__KO	OK	5.85702	5.76086	-0.0238827	-0.0919341	0.8153	0.931319	no
ENSMUSG00000005268.20	ENSMUSG00000005268.20	Prlr	chr15:10177413-10349180	Forebrain__WT	Forebrain__KO	NOTEST	0.0656883	0.0716767	0.125868	0	1	1	no
ENSMUSG00000005299.6	ENSMUSG00000005299.6	Letm1	chr5:33739672-33782817	Forebrain__WT	Forebrain__KO	OK	12.5582	14.1565	0.172836	0.58265	0.13395	0.313919	no
ENSMUSG00000005312.14	ENSMUSG00000005312.14	Ubqln1	chr13:58176155-58215653	Forebrain__WT	Forebrain__KO	OK	50.7728	56.1145	0.144317	0.849772	0.0336	0.118412	no
ENSMUSG00000005320.9	ENSMUSG00000005320.9	Fgfr4	chr13:55152639-55168759	Forebrain__WT	Forebrain__KO	NOTEST	0.0780402	0.0875503	0.165895	0	1	1	no
ENSMUSG00000005338.13	ENSMUSG00000005338.13	Cadm3	chr1:173331889-173466040	Forebrain__WT	Forebrain__KO	OK	7.12742	8.73127	0.29281	0.990313	0.01565	0.068751	no
ENSMUSG00000005339.10	ENSMUSG00000005339.10	Fcer1a	chr1:173221283-173227214	Forebrain__WT	Forebrain__KO	NOTEST	0.015208	0.0047894	-1.66691	0	1	1	no
ENSMUSG00000005354.15	ENSMUSG00000005354.15	Txn2	chr15:77915046-77929006	Forebrain__WT	Forebrain__KO	OK	107.296	91.6989	-0.226626	-1.24424	0.00165	0.0134695	yes
ENSMUSG00000005355.8	ENSMUSG00000005355.8	Casp14	chr10:78711996-78718293	Forebrain__WT	Forebrain__KO	NOTEST	0.00335531	0.0053242	0.666119	0	1	1	no
ENSMUSG00000005357.8	ENSMUSG00000005357.8	Slc1a6	chr10:78780495-78814825	Forebrain__WT	Forebrain__KO	OK	1.10995	1.27296	0.197686	0.473266	0.2523	0.478185	no
ENSMUSG00000005360.14	ENSMUSG00000005360.14	Slc1a3	chr15:8634123-8710764	Forebrain__WT	Forebrain__KO	OK	17.4539	13.2334	-0.399368	-2.09201	5e-05	0.000944946	yes
ENSMUSG00000005362.14	ENSMUSG00000005362.14	Crbn	chr6:106769119-106800074	Forebrain__WT	Forebrain__KO	OK	19.3393	16.3733	-0.240195	-0.795033	0.0488	0.154507	no
ENSMUSG00000005364.11	ENSMUSG00000005364.11	Il5ra	chr6:106710356-106749037	Forebrain__WT	Forebrain__KO	NOTEST	0.00698246	0.00742792	0.0892236	0	1	1	no
ENSMUSG00000005370.3	ENSMUSG00000005370.3	Msh6	chr17:87975049-88065291	Forebrain__WT	Forebrain__KO	OK	52.5237	48.0707	-0.127809	-0.547604	0.18	0.382783	no
ENSMUSG00000005371.14	ENSMUSG00000005371.14	Fbxo11	chr17:87975049-88065291	Forebrain__WT	Forebrain__KO	OK	31.0719	34.7689	0.162188	0.516109	0.20555	0.417243	no
ENSMUSG00000005373.13	ENSMUSG00000005373.13	Mlxipl	chr5:135089889-135138382	Forebrain__WT	Forebrain__KO	OK	0.954073	1.40262	0.555948	0.821496	0.03185	0.113809	no
ENSMUSG00000005374.13	ENSMUSG00000005374.13	Tbl2	chr5:135149656-135165760	Forebrain__WT	Forebrain__KO	OK	8.34045	8.5107	0.0291529	0.0879852	0.8229	0.935188	no
ENSMUSG00000005378.17	ENSMUSG00000005378.17	Wbscr22	chr5:135052956-135065862	Forebrain__WT	Forebrain__KO	OK	47.0601	42.7124	-0.13985	-0.430002	0.18865	0.393905	no
ENSMUSG00000005397.7	ENSMUSG00000005397.7	Nid1	chr13:13437601-13512275	Forebrain__WT	Forebrain__KO	OK	20.383	28.8712	0.502269	2.91346	5e-05	0.000944946	yes
ENSMUSG00000005410.5	ENSMUSG00000005410.5	Mcm5	chr8:75109527-75128439	Forebrain__WT	Forebrain__KO	OK	110.935	98.5596	-0.170647	-0.957768	0.0182	0.0763852	no
ENSMUSG00000005413.7	ENSMUSG00000005413.7	Hmox1	chr8:75093590-75100596	Forebrain__WT	Forebrain__KO	OK	11.3012	9.93664	-0.185651	-0.74801	0.06025	0.179094	no
ENSMUSG00000005417.17	ENSMUSG00000005417.17	Mprip	chr11:59661304-59780860	Forebrain__WT	Forebrain__KO	OK	74.0497	86.756	0.22847	1.02446	0.01245	0.0584926	no
ENSMUSG00000005442.13	ENSMUSG00000005442.13	Cic	chr7:25267703-25294159	Forebrain__WT	Forebrain__KO	OK	31.5501	40.4524	0.35858	1.34513	5e-05	0.000944946	yes
ENSMUSG00000005447.12	ENSMUSG00000005447.12	Pafah1b3	chr7:25295048-25297986	Forebrain__WT	Forebrain__KO	OK	136.681	123.742	-0.143478	-0.801315	0.0487	0.154252	no
ENSMUSG00000005465.8	ENSMUSG00000005465.8	Il27ra	chr8:84021470-84042575	Forebrain__WT	Forebrain__KO	NOTEST	0.0719873	0.0599658	-0.263601	0	1	1	no
ENSMUSG00000005469.9	ENSMUSG00000005469.9	Prkaca	chr8:83972977-83996445	Forebrain__WT	Forebrain__KO	OK	50.8127	61.6796	0.279606	1.62166	5e-05	0.000944946	yes
ENSMUSG00000005470.8	ENSMUSG00000005470.8	Asf1b	chr8:83955506-83970197	Forebrain__WT	Forebrain__KO	OK	33.3255	30.665	-0.120037	-0.598327	0.134	0.31399	no
ENSMUSG00000005474.9	ENSMUSG00000005474.9	Myl10	chr5:136693145-136701094	Forebrain__WT	Forebrain__KO	NOTEST	0	0	0	0	1	1	no
ENSMUSG00000005481.17	ENSMUSG00000005481.17	Ddx39	chr8:83715176-83741326	Forebrain__WT	Forebrain__KO	OK	95.5126	79.2589	-0.269117	-1.42903	0.0005	0.00561625	yes
ENSMUSG00000005483.9	ENSMUSG00000005483.9	Dnajb1	chr8:83608174-83611902	Forebrain__WT	Forebrain__KO	OK	33.203	29.6599	-0.162802	-0.893848	0.0255	0.0972635	no
ENSMUSG00000005493.15	ENSMUSG00000005493.15	Msh4	chr3:153857148-153906138	Forebrain__WT	Forebrain__KO	NOTEST	0.0209197	0.0496556	1.2471	0	1	1	no
ENSMUSG00000005501.14	ENSMUSG00000005501.14	Usp40	chr1:87853286-88008551	Forebrain__WT	Forebrain__KO	OK	15.1449	14.7608	-0.0370605	-0.12822	0.75615	0.900946	no
ENSMUSG00000005503.8	ENSMUSG00000005503.8	Evx1	chr6:52308388-52318378	Forebrain__WT	Forebrain__KO	NOTEST	0.0338961	0.0417306	0.299985	0	1	1	no
ENSMUSG00000005505.12	ENSMUSG00000005505.12	Kbtbd4	chr2:90894633-90918258	Forebrain__WT	Forebrain__KO	OK	19.0842	15.8686	-0.266206	-0.366969	0.33885	0.574902	no
ENSMUSG00000005506.16	ENSMUSG00000005506.16	Celf1	chr2:90940381-91019497	Forebrain__WT	Forebrain__KO	OK	88.3183	91.3685	0.048985	0.198111	0.5518	0.770339	no
ENSMUSG00000005510.9	ENSMUSG00000005510.9	Ndufs3	chr2:90894633-90918258	Forebrain__WT	Forebrain__KO	OK	81.2276	78.858	-0.0427132	-0.162061	0.69205	0.864119	no
ENSMUSG00000005514.14	ENSMUSG00000005514.14	Por	chr5:135653809-135735326	Forebrain__WT	Forebrain__KO	OK	38.7334	45.9172	0.245457	0.937442	0.0198	0.0812971	no
ENSMUSG00000005533.10	ENSMUSG00000005533.10	Igf1r	chr7:67952826-68233668	Forebrain__WT	Forebrain__KO	OK	11.7965	15.4125	0.385751	2.25838	5e-05	0.000944946	yes
ENSMUSG00000005534.10	ENSMUSG00000005534.10	Insr	chr8:3150921-3279617	Forebrain__WT	Forebrain__KO	OK	9.06542	11.007	0.279971	1.16111	0.0005	0.00561625	yes
ENSMUSG00000005540.10	ENSMUSG00000005540.10	Fcer2a	chr8:3681736-3694175	Forebrain__WT	Forebrain__KO	NOTEST	0.054756	0.0915422	0.74142	0	1	1	no
ENSMUSG00000005547.14	ENSMUSG00000005547.14	Cyp2a5	chr7:26835304-26843548	Forebrain__WT	Forebrain__KO	NOTEST	0.00827205	0.0189617	1.19677	0	1	1	no
ENSMUSG00000005553.14	ENSMUSG00000005553.14	Atp4a	chr7:30712208-30725534	Forebrain__WT	Forebrain__KO	NOTEST	0.198653	0.183412	-0.115157	0	1	1	no
ENSMUSG00000005566.13	ENSMUSG00000005566.13	Trim28	chr7:13024151-13031035	Forebrain__WT	Forebrain__KO	OK	223.464	256.631	0.199648	0.962686	0.0173	0.0738164	no
ENSMUSG00000005575.15	ENSMUSG00000005575.15	Ube2m	chr7:13035119-13038275	Forebrain__WT	Forebrain__KO	OK	102.029	103.03	0.0140802	0.0724671	0.85275	0.946206	no
ENSMUSG00000005580.11	ENSMUSG00000005580.11	Adcy9	chr16:4287528-4420498	Forebrain__WT	Forebrain__KO	OK	0.797133	0.862457	0.113632	0.306655	0.44435	0.678434	no
ENSMUSG00000005583.16	ENSMUSG00000005583.16	Mef2c	chr13:83504033-83667080	Forebrain__WT	Forebrain__KO	OK	4.5807	5.53651	0.273409	0.62284	0.10965	0.27265	no
ENSMUSG00000005609.15	ENSMUSG00000005609.15	Ctr9	chr7:111028950-111056377	Forebrain__WT	Forebrain__KO	OK	34.5219	33.5188	-0.0425422	-0.234065	0.5401	0.760956	no
ENSMUSG00000005610.16	ENSMUSG00000005610.16	Eif4g2	chr7:111070567-111083030	Forebrain__WT	Forebrain__KO	OK	664.393	619.384	-0.101204	-0.247452	0.4636	0.695334	no
ENSMUSG00000005611.15	ENSMUSG00000005611.15	Mrvi1	chr7:110868265-110982461	Forebrain__WT	Forebrain__KO	OK	0.531598	1.09415	1.0414	1.48687	5e-05	0.000944946	yes
ENSMUSG00000005615.14	ENSMUSG00000005615.14	Pcyt1a	chr16:32430920-32475070	Forebrain__WT	Forebrain__KO	OK	20.7639	20.0753	-0.0486513	-0.276752	0.4944	0.721579	no
ENSMUSG00000005621.11	ENSMUSG00000005621.11	Zfp592	chr7:80993680-81045164	Forebrain__WT	Forebrain__KO	OK	7.16521	9.63718	0.427602	1.99276	5e-05	0.000944946	yes
ENSMUSG00000005625.15	ENSMUSG00000005625.15	Psmd4	chr3:95032693-95042614	Forebrain__WT	Forebrain__KO	OK	136.917	118.998	-0.202362	-1.13369	0.0037	0.0241213	yes
ENSMUSG00000005628.12	ENSMUSG00000005628.12	Tmod4	chr3:95124475-95129209	Forebrain__WT	Forebrain__KO	OK	0.291824	0.37398	0.357863	0.324428	0.26985	0.499394	no
ENSMUSG00000005640.11	ENSMUSG00000005640.11	Insrr	chr3:87749096-87824306	Forebrain__WT	Forebrain__KO	OK	0.179859	0.267393	0.572092	0.362636	0.2315	0.452523	no
ENSMUSG00000005649.17	ENSMUSG00000005649.17	Cabp5	chr7:13398131-13408887	Forebrain__WT	Forebrain__KO	NOTEST	0.141758	0.134266	-0.0783325	0	1	1	no
ENSMUSG00000005656.8	ENSMUSG00000005656.8	Snx6	chr12:54746348-54795703	Forebrain__WT	Forebrain__KO	OK	86.6912	73.5181	-0.237785	-1.39011	0.001	0.00934392	yes
ENSMUSG00000005667.8	ENSMUSG00000005667.8	Mthfd2	chr6:83305690-83325908	Forebrain__WT	Forebrain__KO	OK	23.6136	21.4618	-0.137849	-0.6929	0.08135	0.220946	no
ENSMUSG00000005672.12	ENSMUSG00000005672.12	Kit	chr5:75574915-75656722	Forebrain__WT	Forebrain__KO	OK	6.51772	8.21517	0.333923	1.65413	5e-05	0.000944946	yes
ENSMUSG00000005674.9	ENSMUSG00000005674.9	Tomm40l	chr1:171213969-171222514	Forebrain__WT	Forebrain__KO	OK	18.264	16.8531	-0.115992	-0.336501	0.4018	0.638302	no
ENSMUSG00000005677.14	ENSMUSG00000005677.14	Nr1i3	chr1:171213969-171222514	Forebrain__WT	Forebrain__KO	NOTEST	0.038331	0.0298726	-0.359689	0	1	1	no
ENSMUSG00000005681.12	ENSMUSG00000005681.12	Apoa2	chr1:171225053-171226379	Forebrain__WT	Forebrain__KO	OK	1.81298	1.58381	-0.194964	-0.299059	0.4385	0.672928	no
ENSMUSG00000005682.8	ENSMUSG00000005682.8	Pan2	chr10:128303334-128321358	Forebrain__WT	Forebrain__KO	OK	18.8329	23.3897	0.312624	1.77742	5e-05	0.000944946	yes
ENSMUSG00000005683.7	ENSMUSG00000005683.7	Cs	chr10:128337831-128362479	Forebrain__WT	Forebrain__KO	OK	125.884	130.556	0.0525747	0.295697	0.4653	0.696635	no
ENSMUSG00000005686.16	ENSMUSG00000005686.16	Ampd3	chr7:110768205-110812405	Forebrain__WT	Forebrain__KO	OK	0.635295	0.908896	0.516688	0.658733	0.05555	0.169335	no
ENSMUSG00000005687.14	ENSMUSG00000005687.14	Bcas2	chr3:103171654-103179152	Forebrain__WT	Forebrain__KO	OK	71.4258	72.722	0.0259464	0.148239	0.71285	0.876999	no
ENSMUSG00000005696.11	ENSMUSG00000005696.11	Sh2d1a	chrX:42502452-43274786	Forebrain__WT	Forebrain__KO	NOTEST	0.0950053	0.0727918	-0.384231	0	1	1	no
ENSMUSG00000005698.15	ENSMUSG00000005698.15	Ctcf	chr8:105566323-105682922	Forebrain__WT	Forebrain__KO	OK	66.3341	68.6233	0.0489489	0.220404	0.555	0.772973	no
ENSMUSG00000005699.15	ENSMUSG00000005699.15	Pard6a	chr8:105701153-105703493	Forebrain__WT	Forebrain__KO	OK	8.83152	7.83271	-0.173149	-0.600467	0.13825	0.320593	no
ENSMUSG00000005705.10	ENSMUSG00000005705.10	Agrp	chr8:105566323-105682922	Forebrain__WT	Forebrain__KO	OK	0.271216	0.268407	-0.0150166	-0.00213457	0.98725	0.995303	no
ENSMUSG00000005716.16	ENSMUSG00000005716.16	Pvalb	chr15:78191113-78206400	Forebrain__WT	Forebrain__KO	NOTEST	0.00735915	0.00466254	-0.658425	0	1	1	no
ENSMUSG00000005718.7	ENSMUSG00000005718.7	Tfap4	chr16:4544660-4559720	Forebrain__WT	Forebrain__KO	OK	12.8505	13.3753	0.0577456	0.265439	0.51005	0.736039	no
ENSMUSG00000005732.14	ENSMUSG00000005732.14	Ranbp1	chr16:18239783-18248732	Forebrain__WT	Forebrain__KO	OK	387.178	329.192	-0.234068	-1.25647	0.00175	0.0140762	yes
ENSMUSG00000005763.15	ENSMUSG00000005763.15	Cd247	chr1:165781074-166002678	Forebrain__WT	Forebrain__KO	OK	0.898398	0.706273	-0.347129	-0.179755	0.6704	0.851337	no
ENSMUSG00000005774.12	ENSMUSG00000005774.12	Rfx5	chr3:94954074-94962048	Forebrain__WT	Forebrain__KO	OK	5.25305	5.31302	0.0163768	0.0393832	0.90725	0.969544	no
ENSMUSG00000005779.12	ENSMUSG00000005779.12	Psmb4	chr3:94884092-94886961	Forebrain__WT	Forebrain__KO	OK	179.431	158.195	-0.181717	-1.06752	0.0074	0.0401008	yes
ENSMUSG00000005800.2	ENSMUSG00000005800.2	Mmp8	chr9:7558428-7568486	Forebrain__WT	Forebrain__KO	NOTEST	0.00604392	0.00476606	-0.342689	0	1	1	no
ENSMUSG00000005802.12	ENSMUSG00000005802.12	Slc30a4	chr2:122681232-122721456	Forebrain__WT	Forebrain__KO	OK	6.66961	5.95341	-0.163885	-0.783437	0.054	0.16585	no
ENSMUSG00000005803.14	ENSMUSG00000005803.14	Sqrdl	chr2:122765236-122809569	Forebrain__WT	Forebrain__KO	OK	1.47329	1.43122	-0.0417949	-0.0724357	0.8421	0.941564	no
ENSMUSG00000005804.14	ENSMUSG00000005804.14	Bloc1s6	chr2:122738502-122749475	Forebrain__WT	Forebrain__KO	OK	35.6755	31.5865	-0.175623	-0.645667	0.1083	0.270308	no
ENSMUSG00000005813.12	ENSMUSG00000005813.12	Metap1	chr3:138458955-138489515	Forebrain__WT	Forebrain__KO	OK	29.3016	26.1826	-0.162371	-0.896877	0.0251	0.0961763	no
ENSMUSG00000005823.8	ENSMUSG00000005823.8	Gpr108	chr17:57234913-57247641	Forebrain__WT	Forebrain__KO	OK	8.66023	8.48537	-0.0294264	-0.121648	0.76765	0.907064	no
ENSMUSG00000005824.6	ENSMUSG00000005824.6	Tnfsf14	chr17:57189491-57194189	Forebrain__WT	Forebrain__KO	OK	0.164607	0.242129	0.556753	0.773819	0.05495	0.167989	no
ENSMUSG00000005836.8	ENSMUSG00000005836.8	Gata6	chr18:11049086-11085635	Forebrain__WT	Forebrain__KO	NOTEST	0.0910459	0.107593	0.240921	0	1	1	no
ENSMUSG00000005846.11	ENSMUSG00000005846.11	Rsl1d1	chr16:11192969-11203331	Forebrain__WT	Forebrain__KO	OK	122.559	99.0539	-0.307193	-1.80101	5e-05	0.000944946	yes
ENSMUSG00000005864.7	ENSMUSG00000005864.7	Cnga2	chrX:71991848-72010218	Forebrain__WT	Forebrain__KO	NOTEST	0.0401874	0.132188	1.71777	0	1	1	no
ENSMUSG00000005871.14	ENSMUSG00000005871.14	Apc	chr18:34220923-34322189	Forebrain__WT	Forebrain__KO	OK	27.7636	30.7197	0.145969	0.364182	0.20805	0.420973	no
ENSMUSG00000005873.5	ENSMUSG00000005873.5	Reep5	chr18:34344888-34373415	Forebrain__WT	Forebrain__KO	OK	20.0586	19.7938	-0.0191696	-0.102278	0.7978	0.923139	no
ENSMUSG00000005881.13	ENSMUSG00000005881.13	Ergic3	chr2:156008044-156018279	Forebrain__WT	Forebrain__KO	OK	66.2225	66.3732	0.00328049	0.0160873	0.9684	0.989823	no
ENSMUSG00000005882.18	ENSMUSG00000005882.18	Uqcc1	chr2:155846893-155930310	Forebrain__WT	Forebrain__KO	OK	31.3359	26.05	-0.266533	-0.994252	0.0144	0.0648735	no
ENSMUSG00000005883.15	ENSMUSG00000005883.15	Spo11	chr2:172979841-172993576	Forebrain__WT	Forebrain__KO	OK	0.229415	0.225323	-0.0259688	-0.0218932	0.94875	0.983014	no
ENSMUSG00000005886.14	ENSMUSG00000005886.14	Ncoa2	chr1:13139104-13374083	Forebrain__WT	Forebrain__KO	OK	14.5263	17.0448	0.23066	1.19863	0.00185	0.0146215	yes
ENSMUSG00000005891.6	ENSMUSG00000005891.6	Prl4a1	chr13:28016211-28023548	Forebrain__WT	Forebrain__KO	NOTEST	0	0	0	0	1	1	no
ENSMUSG00000005892.4	ENSMUSG00000005892.4	Trh	chr6:92242060-92244650	Forebrain__WT	Forebrain__KO	OK	0.260324	0.355784	0.450697	0.628514	0.1207	0.29164	no
ENSMUSG00000005893.14	ENSMUSG00000005893.14	Nr2c2	chr6:92091389-92184033	Forebrain__WT	Forebrain__KO	OK	16.5573	17.0893	0.0456213	0.132823	0.7212	0.882219	no
ENSMUSG00000005897.14	ENSMUSG00000005897.14	Nr2c1	chr10:94148022-94197211	Forebrain__WT	Forebrain__KO	OK	6.39371	6.79517	0.0878572	0.373903	0.35735	0.594051	no
ENSMUSG00000005899.12	ENSMUSG00000005899.12	Smpd4	chr16:17619353-17644828	Forebrain__WT	Forebrain__KO	OK	38.5396	38.8198	0.0104512	0.0439512	0.90195	0.967493	no
ENSMUSG00000005907.14	ENSMUSG00000005907.14	Pex1	chr5:3571672-3680325	Forebrain__WT	Forebrain__KO	OK	5.74062	5.89765	0.0389335	0.0682156	0.8297	0.93785	no
ENSMUSG00000005917.15	ENSMUSG00000005917.15	Otx1	chr11:21994763-22002897	Forebrain__WT	Forebrain__KO	OK	26.2075	29.9741	0.193739	1.00514	0.013	0.0603452	no
ENSMUSG00000005936.18	ENSMUSG00000005936.18	Kctd20	chr17:28951949-28969549	Forebrain__WT	Forebrain__KO	OK	47.8647	51.0993	0.0943438	0.449456	0.26685	0.49606	no
ENSMUSG00000005947.11	ENSMUSG00000005947.11	Itgae	chr11:73090582-73147446	Forebrain__WT	Forebrain__KO	NOTEST	0.120594	0.184564	0.613962	0	1	1	no
ENSMUSG00000005949.9	ENSMUSG00000005949.9	Ctns	chr11:73183595-73199042	Forebrain__WT	Forebrain__KO	OK	9.51524	8.79135	-0.114155	-0.490019	0.21905	0.436343	no
ENSMUSG00000005950.14	ENSMUSG00000005950.14	P2rx5	chr11:73160420-73172685	Forebrain__WT	Forebrain__KO	NOTEST	0.0941782	0.124188	0.399057	0	1	1	no
ENSMUSG00000005951.13	ENSMUSG00000005951.13	Shpk	chr11:73199459-73224511	Forebrain__WT	Forebrain__KO	OK	0.457388	0.503845	0.139561	0.287866	0.4698	0.700995	no
ENSMUSG00000005952.15	ENSMUSG00000005952.15	Trpv1	chr11:73234291-73261242	Forebrain__WT	Forebrain__KO	NOTEST	0.00116457	0.0171022	3.87631	0	1	1	no
ENSMUSG00000005958.14	ENSMUSG00000005958.14	Ephb3	chr16:21204754-21223304	Forebrain__WT	Forebrain__KO	OK	6.81841	10.4162	0.611317	2.94947	5e-05	0.000944946	yes
ENSMUSG00000005968.14	ENSMUSG00000005968.14	Tuft1	chr3:94612756-94658872	Forebrain__WT	Forebrain__KO	OK	1.99821	1.99636	-0.0013369	-0.00380964	0.99315	0.996976	no
ENSMUSG00000005973.6	ENSMUSG00000005973.6	Rcn1	chr2:105386290-105399319	Forebrain__WT	Forebrain__KO	OK	58.9453	50.0595	-0.235734	-1.37861	0.0007	0.00715946	yes
ENSMUSG00000005980.15	ENSMUSG00000005980.15	Dnase1	chr16:4032838-4077827	Forebrain__WT	Forebrain__KO	OK	1.59984	1.38048	-0.212762	-0.0862048	0.79255	0.921087	no
ENSMUSG00000005981.11	ENSMUSG00000005981.11	Trap1	chr16:4032838-4077827	Forebrain__WT	Forebrain__KO	OK	46.1571	42.8898	-0.105919	-0.594757	0.14335	0.328822	no
ENSMUSG00000005982.13	ENSMUSG00000005982.13	Naa60	chr16:3847267-3941147	Forebrain__WT	Forebrain__KO	OK	22.0696	25.5106	0.209036	0.679924	0.089	0.235212	no
ENSMUSG00000005983.15	ENSMUSG00000005983.15	1700037C18Rik	chr16:3847267-3941147	Forebrain__WT	Forebrain__KO	OK	3.95283	4.02101	0.0246734	0.0310056	0.91545	0.973426	no
ENSMUSG00000005986.15	ENSMUSG00000005986.15	Ankrd13d	chr19:4270179-4283137	Forebrain__WT	Forebrain__KO	OK	4.2986	5.0773	0.240197	0.779383	0.0533	0.16424	no
ENSMUSG00000005994.14	ENSMUSG00000005994.14	Tyrp1	chr4:80834122-80851719	Forebrain__WT	Forebrain__KO	NOTEST	0.0573373	0.0612191	0.0945075	0	1	1	no
ENSMUSG00000006005.17	ENSMUSG00000006005.17	Tpr	chr1:150361304-150466165	Forebrain__WT	Forebrain__KO	OK	59.2279	62.8944	0.0866545	0.280057	0.48495	0.714214	no
ENSMUSG00000006007.14	ENSMUSG00000006007.14	Pdc	chr1:150319416-150346771	Forebrain__WT	Forebrain__KO	NOTEST	0.0369771	0.00621839	-2.57202	0	1	1	no
ENSMUSG00000006010.14	ENSMUSG00000006010.14	BC003331	chr1:150361304-150466165	Forebrain__WT	Forebrain__KO	OK	10.3378	9.16919	-0.173065	-0.239433	0.5308	0.75434	no
ENSMUSG00000006014.16	ENSMUSG00000006014.16	Prg4	chr1:150361304-150466165	Forebrain__WT	Forebrain__KO	OK	0.401626	0.46205	0.202195	0.0500322	0.8378	0.941039	no
ENSMUSG00000006019.15	ENSMUSG00000006019.15	Dhx34	chr7:16197146-16222037	Forebrain__WT	Forebrain__KO	OK	6.03775	7.37117	0.287884	1.31302	0.00075	0.00750189	yes
ENSMUSG00000006021.5	ENSMUSG00000006021.5	Kptn	chr7:16119894-16127516	Forebrain__WT	Forebrain__KO	OK	7.71668	7.86205	0.0269264	0.100301	0.80405	0.925979	no
ENSMUSG00000006024.12	ENSMUSG00000006024.12	Napa	chr7:16098457-16117975	Forebrain__WT	Forebrain__KO	OK	40.7012	40.4072	-0.0104559	-0.0385062	0.9259	0.976514	no
ENSMUSG00000006050.11	ENSMUSG00000006050.11	Sra1	chr18:36666680-36683861	Forebrain__WT	Forebrain__KO	OK	39.5197	36.2194	-0.125809	-0.329251	0.4198	0.656464	no
ENSMUSG00000006056.13	ENSMUSG00000006056.13	Calcoco2	chr11:96099325-96111964	Forebrain__WT	Forebrain__KO	NOTEST	0	0	0	0	1	1	no
ENSMUSG00000006057.15	ENSMUSG00000006057.15	Atp5g1	chr11:96068851-96075670	Forebrain__WT	Forebrain__KO	OK	140.031	120.387	-0.218068	-1.0639	0.0088	0.0455001	yes
ENSMUSG00000006058.10	ENSMUSG00000006058.10	Snf8	chr11:96034884-96047430	Forebrain__WT	Forebrain__KO	OK	45.851	45.4081	-0.0140042	-0.0652266	0.86995	0.95364	no
ENSMUSG00000006095.12	ENSMUSG00000006095.12	Tbcb	chr7:30224130-30233390	Forebrain__WT	Forebrain__KO	OK	60.3826	51.5432	-0.22835	-1.04052	0.0086	0.0448012	yes
ENSMUSG00000006127.9	ENSMUSG00000006127.9	Inpp5k	chr11:75630987-75648871	Forebrain__WT	Forebrain__KO	OK	8.52479	9.1765	0.106279	0.364277	0.3599	0.595859	no
ENSMUSG00000006134.3	ENSMUSG00000006134.3	Crkl	chr16:17451986-17486255	Forebrain__WT	Forebrain__KO	OK	32.8925	32.773	-0.00525073	-0.0305075	0.939	0.98092	no
ENSMUSG00000006143.12	ENSMUSG00000006143.12	Upk3bl	chr5:136054491-136064326	Forebrain__WT	Forebrain__KO	OK	0.326751	0.19499	-0.744795	-0.585147	0.1227	0.29535	no
ENSMUSG00000006154.13	ENSMUSG00000006154.13	Eps8l1	chr7:4445696-4480487	Forebrain__WT	Forebrain__KO	OK	1.37589	1.69027	0.296891	0.338374	0.3536	0.589977	no
ENSMUSG00000006169.19	ENSMUSG00000006169.19	Clint1	chr11:45852050-45910625	Forebrain__WT	Forebrain__KO	OK	36.1495	39.3279	0.121577	0.699802	0.0883	0.233751	no
ENSMUSG00000006179.8	ENSMUSG00000006179.8	Prss16	chr13:22002175-22009742	Forebrain__WT	Forebrain__KO	NOTEST	0.0690198	0.108541	0.653151	0	1	1	no
ENSMUSG00000006191.17	ENSMUSG00000006191.17	Cdkal1	chr13:29325300-29855674	Forebrain__WT	Forebrain__KO	OK	8.96523	7.5425	-0.249299	-1.05313	0.0079	0.0420645	yes
ENSMUSG00000006200.3	ENSMUSG00000006200.3	Rhox6	chrX:37826909-37829857	Forebrain__WT	Forebrain__KO	NOTEST	0	0	0	0	1	1	no
ENSMUSG00000006204.5	ENSMUSG00000006204.5	5430419D17Rik	chr7:130162450-133124354	Forebrain__WT	Forebrain__KO	NOTEST	0	0	0	0	1	1	no
ENSMUSG00000006205.13	ENSMUSG00000006205.13	Htra1	chr7:130162450-133124354	Forebrain__WT	Forebrain__KO	OK	0.907392	0.939983	0.0509086	0.00581737	0.94365	0.982055	no
ENSMUSG00000006215.12	ENSMUSG00000006215.12	Zbtb17	chr4:141444653-141538597	Forebrain__WT	Forebrain__KO	OK	22.8227	25.1792	0.141766	0.372881	0.33115	0.567166	no
ENSMUSG00000006216.10	ENSMUSG00000006216.10	Clcnkb	chr4:141398828-141416014	Forebrain__WT	Forebrain__KO	NOTEST	0	0	0	0	1	1	no
ENSMUSG00000006218.4	ENSMUSG00000006218.4	Fam131c	chr4:141368219-141384175	Forebrain__WT	Forebrain__KO	NOTEST	0.200008	0.193905	-0.0447125	0	1	1	no
ENSMUSG00000006219.12	ENSMUSG00000006219.12	Fblim1	chr4:141576061-141606096	Forebrain__WT	Forebrain__KO	OK	8.16007	11.0313	0.434952	1.29817	0.0009	0.00861723	yes
ENSMUSG00000006221.7	ENSMUSG00000006221.7	Hspb7	chr4:141420778-141425311	Forebrain__WT	Forebrain__KO	NOTEST	0.00111883	0.00151148	0.433974	0	1	1	no
ENSMUSG00000006235.5	ENSMUSG00000006235.5	Epor	chr9:21958898-21963576	Forebrain__WT	Forebrain__KO	OK	2.74334	3.30513	0.268775	0.787184	0.053	0.163665	no
ENSMUSG00000006241.15	ENSMUSG00000006241.15	Ccdc159	chr9:21921009-21935872	Forebrain__WT	Forebrain__KO	OK	1.33773	1.79026	0.420383	0.673942	0.0996	0.255041	no
ENSMUSG00000006262.15	ENSMUSG00000006262.15	Mob1b	chr5:88720854-88764220	Forebrain__WT	Forebrain__KO	OK	12.4814	13.1918	0.0798601	0.368529	0.36355	0.599756	no
ENSMUSG00000006269.7	ENSMUSG00000006269.7	Atp6v1b1	chr6:83742989-83758855	Forebrain__WT	Forebrain__KO	NOTEST	0	0.0116163	inf	0	1	1	no
ENSMUSG00000006270.7	ENSMUSG00000006270.7	Vax1	chr19:59166186-59170056	Forebrain__WT	Forebrain__KO	OK	4.88752	6.67297	0.449228	1.24684	0.0019	0.0148762	yes
ENSMUSG00000006273.14	ENSMUSG00000006273.14	Atp6v1b2	chr8:69037710-69113711	Forebrain__WT	Forebrain__KO	OK	58.1182	52.0475	-0.159161	-0.928179	0.0217	0.0865061	no
ENSMUSG00000006276.9	ENSMUSG00000006276.9	Eps15l1	chr8:72341000-72421474	Forebrain__WT	Forebrain__KO	OK	28.6446	31.4853	0.136412	0.776464	0.0555	0.169215	no
ENSMUSG00000006281.7	ENSMUSG00000006281.7	Tep1	chr14:50824061-50879003	Forebrain__WT	Forebrain__KO	OK	1.8146	2.44267	0.428806	1.65724	5e-05	0.000944946	yes
ENSMUSG00000006288.7	ENSMUSG00000006288.7	Ttc5	chr14:50765414-50785518	Forebrain__WT	Forebrain__KO	OK	40.9184	35.741	-0.19517	-1.06738	0.00665	0.0371512	yes
ENSMUSG00000006289.14	ENSMUSG00000006289.14	Osgep	chr14:50913593-50924893	Forebrain__WT	Forebrain__KO	OK	48.5616	40.2156	-0.272062	-1.26638	0.00175	0.0140762	yes
ENSMUSG00000006299.13	ENSMUSG00000006299.13	Aamp	chr1:74279839-74284738	Forebrain__WT	Forebrain__KO	OK	79.846	77.0269	-0.0518581	-0.284497	0.46465	0.696187	no
ENSMUSG00000006301.17	ENSMUSG00000006301.17	Tmbim1	chr1:74284929-74353694	Forebrain__WT	Forebrain__KO	OK	2.32516	2.84663	0.291922	0.403184	0.25395	0.480299	no
ENSMUSG00000006304.14	ENSMUSG00000006304.14	Arpc2	chr1:74236083-74268209	Forebrain__WT	Forebrain__KO	OK	139.714	128.898	-0.116251	-0.681988	0.09285	0.242883	no
ENSMUSG00000006307.16	ENSMUSG00000006307.16	Kmt2b	chr7:30568857-30588726	Forebrain__WT	Forebrain__KO	OK	17.2347	22.7685	0.401721	2.10641	5e-05	0.000944946	yes
ENSMUSG00000006310.10	ENSMUSG00000006310.10	Zbtb32	chr7:30589680-30598909	Forebrain__WT	Forebrain__KO	OK	0.167811	0.227824	0.441077	0.469364	0.18325	0.387105	no
ENSMUSG00000006311.8	ENSMUSG00000006311.8	Etv2	chr7:30633615-30635852	Forebrain__WT	Forebrain__KO	NOTEST	0.0137313	0.0093156	-0.559752	0	1	1	no
ENSMUSG00000006313.5	ENSMUSG00000006313.5	Upk1a	chr7:30603091-30612847	Forebrain__WT	Forebrain__KO	OK	0.394932	0.552378	0.484054	0.796152	0.0519	0.161365	no
ENSMUSG00000006315.9	ENSMUSG00000006315.9	Tmem147	chr7:30727700-30729540	Forebrain__WT	Forebrain__KO	OK	53.2793	46.6077	-0.193008	-0.940223	0.02045	0.083086	no
ENSMUSG00000006333.14	ENSMUSG00000006333.14	Rps9	chr7:3703992-3706897	Forebrain__WT	Forebrain__KO	OK	1304.38	1283.3	-0.0234978	-0.111363	0.782	0.915116	no
ENSMUSG00000006335.16	ENSMUSG00000006335.16	Tfpt	chr7:3617372-3629929	Forebrain__WT	Forebrain__KO	OK	14.1281	12.6155	-0.16337	-0.41174	0.3063	0.540026	no
ENSMUSG00000006342.14	ENSMUSG00000006342.14	Susd2	chr10:75636618-75644008	Forebrain__WT	Forebrain__KO	OK	0.747135	0.974514	0.383314	0.945845	0.0208	0.0841423	no
ENSMUSG00000006344.16	ENSMUSG00000006344.16	Ggt5	chr10:75589339-75617200	Forebrain__WT	Forebrain__KO	OK	0.37355	0.413126	0.145284	0.138494	0.7209	0.882055	no
ENSMUSG00000006345.10	ENSMUSG00000006345.10	Ggt1	chr10:75561603-75586200	Forebrain__WT	Forebrain__KO	OK	0.773408	0.727403	-0.0884754	-0.107309	0.72015	0.881619	no
ENSMUSG00000006356.10	ENSMUSG00000006356.10	Crip2	chr12:113140235-113145506	Forebrain__WT	Forebrain__KO	OK	43.6001	48.4632	0.152559	0.768803	0.057	0.172563	no
ENSMUSG00000006360.11	ENSMUSG00000006360.11	Crip1	chr12:113146315-113153879	Forebrain__WT	Forebrain__KO	OK	24.2765	21.9508	-0.145289	-0.45444	0.2627	0.491334	no
ENSMUSG00000006362.15	ENSMUSG00000006362.15	Cbfa2t3	chr8:119910359-124345724	Forebrain__WT	Forebrain__KO	OK	2.72038	4.06689	0.580117	0.0502484	0.316	0.551405	no
ENSMUSG00000006369.14	ENSMUSG00000006369.14	Fbln1	chr15:85205948-85286535	Forebrain__WT	Forebrain__KO	OK	45.5088	55.8644	0.295782	1.67126	5e-05	0.000944946	yes
ENSMUSG00000006373.10	ENSMUSG00000006373.10	Pgrmc1	chrX:36598205-36606079	Forebrain__WT	Forebrain__KO	OK	126.353	124.274	-0.0239291	-0.140612	0.72255	0.88319	no
ENSMUSG00000006378.13	ENSMUSG00000006378.13	Gcat	chr15:79030873-79043558	Forebrain__WT	Forebrain__KO	OK	19.2842	15.7343	-0.293504	-1.41732	0.00055	0.00599979	yes
ENSMUSG00000006386.15	ENSMUSG00000006386.15	Tek	chr4:94739288-94874976	Forebrain__WT	Forebrain__KO	OK	4.915	5.02019	0.0305502	0.122727	0.7431	0.893609	no
ENSMUSG00000006389.12	ENSMUSG00000006389.12	Mpl	chr4:118442414-118457513	Forebrain__WT	Forebrain__KO	OK	0.317083	0.621621	0.971171	1.83994	5e-05	0.000944946	yes
ENSMUSG00000006390.15	ENSMUSG00000006390.15	Elovl1	chr4:118428092-118437352	Forebrain__WT	Forebrain__KO	OK	14.9407	14.3005	-0.0631815	-0.0908899	0.81025	0.929291	no
ENSMUSG00000006392.16	ENSMUSG00000006392.16	Med8	chr4:118409336-118415782	Forebrain__WT	Forebrain__KO	OK	66.7323	64.2046	-0.0557087	-0.281615	0.47805	0.708318	no
ENSMUSG00000006398.15	ENSMUSG00000006398.15	Cdc20	chr4:118428092-118437352	Forebrain__WT	Forebrain__KO	OK	107.808	112.136	0.0567886	0.318778	0.4343	0.668816	no
ENSMUSG00000006403.12	ENSMUSG00000006403.12	Adamts4	chr1:171234852-171260637	Forebrain__WT	Forebrain__KO	OK	2.33349	2.91977	0.323366	0.437321	0.2951	0.528786	no
ENSMUSG00000006411.12	ENSMUSG00000006411.12	Pvrl4	chr1:171370098-171388598	Forebrain__WT	Forebrain__KO	OK	0.606548	0.567755	-0.0953535	-0.208247	0.60875	0.810393	no
ENSMUSG00000006412.10	ENSMUSG00000006412.10	Pfdn2	chr1:171345669-171360798	Forebrain__WT	Forebrain__KO	OK	101.932	95.1234	-0.0997309	-0.412962	0.3117	0.546515	no
ENSMUSG00000006418.17	ENSMUSG00000006418.17	Rnf114	chr2:167481132-167516173	Forebrain__WT	Forebrain__KO	OK	49.7883	44.2926	-0.168741	-0.843606	0.03955	0.133123	no
ENSMUSG00000006423.15	ENSMUSG00000006423.15	C330007P06Rik	chrX:36823736-36884222	Forebrain__WT	Forebrain__KO	OK	17.7877	15.3725	-0.21053	-0.873036	0.02425	0.0936418	no
ENSMUSG00000006435.15	ENSMUSG00000006435.15	Neurl1a	chr19:47178819-47259440	Forebrain__WT	Forebrain__KO	OK	1.11606	1.49	0.416901	1.20196	0.003	0.0207403	yes
ENSMUSG00000006442.10	ENSMUSG00000006442.10	Srm	chr4:148591502-148594993	Forebrain__WT	Forebrain__KO	OK	52.4691	50.9907	-0.0412351	-0.21364	0.58625	0.793887	no
ENSMUSG00000006445.3	ENSMUSG00000006445.3	Epha2	chr4:141301239-141329384	Forebrain__WT	Forebrain__KO	OK	1.97324	2.60996	0.403457	1.23902	0.0013	0.0114093	yes
ENSMUSG00000006456.10	ENSMUSG00000006456.10	Rbm14	chr19:4784292-4811634	Forebrain__WT	Forebrain__KO	OK	35.2988	39.0526	0.1458	0.693425	0.0851	0.227937	no
ENSMUSG00000006457.3	ENSMUSG00000006457.3	Actn3	chr19:4861222-4877909	Forebrain__WT	Forebrain__KO	OK	0.69641	0.771123	0.147023	0.300912	0.44805	0.681595	no
ENSMUSG00000006462.6	ENSMUSG00000006462.6	A530013C23Rik	chr2:167691176-167729172	Forebrain__WT	Forebrain__KO	NOTEST	0	0	0	0	1	1	no
ENSMUSG00000006463.13	ENSMUSG00000006463.13	Zdhhc24	chr19:4878667-4885397	Forebrain__WT	Forebrain__KO	OK	7.02972	7.21802	0.0381363	0.133031	0.7418	0.892909	no
ENSMUSG00000006464.8	ENSMUSG00000006464.8	Bbs1	chr19:4886897-4906627	Forebrain__WT	Forebrain__KO	OK	7.45596	8.21579	0.140005	0.716946	0.073	0.204849	no
ENSMUSG00000006469.13	ENSMUSG00000006469.13	Slc34a3	chr2:25228897-25234364	Forebrain__WT	Forebrain__KO	NOTEST	0	0.00127731	inf	0	1	1	no
ENSMUSG00000006471.17	ENSMUSG00000006471.17	Ndor1	chr2:25244820-25255416	Forebrain__WT	Forebrain__KO	OK	11.458	13.607	0.248	0.888086	0.0267	0.100609	no
ENSMUSG00000006476.19	ENSMUSG00000006476.19	Nsmf	chr2:25054354-25062881	Forebrain__WT	Forebrain__KO	OK	17.9664	19.1973	0.0955988	0.458729	0.2496	0.475392	no
ENSMUSG00000006488.16	ENSMUSG00000006488.16	Prl7a1	chr13:27633379-27642474	Forebrain__WT	Forebrain__KO	NOTEST	0.00381946	0	-inf	0	1	1	no
ENSMUSG00000006490.2	ENSMUSG00000006490.2	Prl8a9	chr13:27558008-27564604	Forebrain__WT	Forebrain__KO	NOTEST	0	0	0	0	1	1	no
ENSMUSG00000006494.11	ENSMUSG00000006494.11	Pdk1	chr2:71873223-71903858	Forebrain__WT	Forebrain__KO	OK	21.9772	20.7592	-0.0822575	-0.316952	0.4306	0.665819	no
ENSMUSG00000006498.16	ENSMUSG00000006498.16	Ptbp1	chr10:79851380-79883174	Forebrain__WT	Forebrain__KO	OK	191.785	198.735	0.0513529	0.170752	0.66465	0.847489	no
ENSMUSG00000006517.4	ENSMUSG00000006517.4	Mvd	chr8:119910359-124345724	Forebrain__WT	Forebrain__KO	OK	23.1996	23.1614	-0.00237891	-0.000439643	0.99775	0.99907	no
ENSMUSG00000006519.10	ENSMUSG00000006519.10	Cyba	chr8:119910359-124345724	Forebrain__WT	Forebrain__KO	OK	14.1963	15.2091	0.0994184	0.00883576	0.9133	0.97253	no
ENSMUSG00000006522.15	ENSMUSG00000006522.15	Itih3	chr14:30908572-30923760	Forebrain__WT	Forebrain__KO	NOTEST	0.0183914	0.028359	0.624772	0	1	1	no
ENSMUSG00000006526.11	ENSMUSG00000006526.11	Tmem110	chr14:30825589-30876986	Forebrain__WT	Forebrain__KO	OK	8.72651	8.62077	-0.017588	-0.0609172	0.87815	0.957281	no
ENSMUSG00000006527.14	ENSMUSG00000006527.14	Sfmbt1	chr14:30714848-30822713	Forebrain__WT	Forebrain__KO	OK	13.0299	13.164	0.0147723	0.0686947	0.86405	0.950977	no
ENSMUSG00000006529.14	ENSMUSG00000006529.14	Itih1	chr14:30929179-30943289	Forebrain__WT	Forebrain__KO	NOTEST	0	0	0	0	1	1	no
ENSMUSG00000006538.10	ENSMUSG00000006538.10	Ihh	chr1:74945314-74951672	Forebrain__WT	Forebrain__KO	NOTEST	0.0706164	0.0679885	-0.0547112	0	1	1	no
ENSMUSG00000006542.13	ENSMUSG00000006542.13	Prkag3	chr1:74738921-74749221	Forebrain__WT	Forebrain__KO	NOTEST	0.022273	0.014915	-0.578529	0	1	1	no
ENSMUSG00000006546.3	ENSMUSG00000006546.3	Cryba2	chr1:74889933-74893143	Forebrain__WT	Forebrain__KO	NOTEST	0.0105046	0	-inf	0	1	1	no
ENSMUSG00000006567.11	ENSMUSG00000006567.11	Atp7b	chr8:21992784-22060305	Forebrain__WT	Forebrain__KO	OK	1.24999	1.58329	0.341009	1.1726	0.0035	0.0231402	yes
ENSMUSG00000006570.3	ENSMUSG00000006570.3	Defb2	chr8:21839925-21843482	Forebrain__WT	Forebrain__KO	NOTEST	0	0	0	0	1	1	no
ENSMUSG00000006574.15	ENSMUSG00000006574.15	Slc4a1	chr11:102348823-102366203	Forebrain__WT	Forebrain__KO	OK	28.5034	33.8824	0.249402	1.36073	0.00035	0.00433924	yes
ENSMUSG00000006575.14	ENSMUSG00000006575.14	Rundc3a	chr11:102393402-102402555	Forebrain__WT	Forebrain__KO	OK	31.4522	36.1787	0.201982	0.68779	0.08635	0.230199	no
ENSMUSG00000006576.16	ENSMUSG00000006576.16	Slc4a3	chr1:75546265-75562172	Forebrain__WT	Forebrain__KO	OK	5.14868	6.24827	0.279255	0.798944	0.0118	0.0561693	no
ENSMUSG00000006585.2	ENSMUSG00000006585.2	Cdt1	chr8:119910359-124345724	Forebrain__WT	Forebrain__KO	OK	28.9868	33.0268	0.188244	0.0452615	0.86475	0.951363	no
ENSMUSG00000006586.15	ENSMUSG00000006586.15	Runx1t1	chr4:13743435-13893649	Forebrain__WT	Forebrain__KO	OK	5.17619	7.2939	0.4948	1.638	0.00025	0.00336452	yes
ENSMUSG00000006587.5	ENSMUSG00000006587.5	Snai3	chr8:119910359-124345724	Forebrain__WT	Forebrain__KO	NOTEST	0.0220099	0.0214514	-0.0370777	0	1	1	no
ENSMUSG00000006589.7	ENSMUSG00000006589.7	Aprt	chr8:119910359-124345724	Forebrain__WT	Forebrain__KO	OK	113.508	91.4364	-0.311949	-0.0792273	0.79275	0.921118	no
ENSMUSG00000006599.13	ENSMUSG00000006599.13	Gtf2h1	chr7:46796102-46823800	Forebrain__WT	Forebrain__KO	OK	25.8198	22.6602	-0.188318	-0.827545	0.04475	0.145154	no
ENSMUSG00000006611.14	ENSMUSG00000006611.14	Hfe	chr13:23702033-23710854	Forebrain__WT	Forebrain__KO	OK	1.14117	1.01026	-0.175784	-0.342836	0.37635	0.611752	no
ENSMUSG00000006638.14	ENSMUSG00000006638.14	Abhd1	chr5:30950065-30960361	Forebrain__WT	Forebrain__KO	OK	0.453111	0.363434	-0.318172	-0.111058	0.68855	0.862125	no
ENSMUSG00000006641.12	ENSMUSG00000006641.12	Slc5a6	chr5:31036035-31054623	Forebrain__WT	Forebrain__KO	OK	4.86527	4.75161	-0.0341025	-0.0711156	0.85455	0.947069	no
ENSMUSG00000006642.3	ENSMUSG00000006642.3	Tcf23	chr5:30968661-30977018	Forebrain__WT	Forebrain__KO	NOTEST	0.000852304	0.000918908	0.108552	0	1	1	no
ENSMUSG00000006649.17	ENSMUSG00000006649.17	Nphs1	chr7:30458314-30487223	Forebrain__WT	Forebrain__KO	NOTEST	0.0148354	0.0277995	0.906021	0	1	1	no
ENSMUSG00000006651.8	ENSMUSG00000006651.8	Aplp1	chr7:30434981-30445535	Forebrain__WT	Forebrain__KO	OK	35.4749	37.2953	0.0721965	0.402609	0.3185	0.554159	no
ENSMUSG00000006673.14	ENSMUSG00000006673.14	Qrich1	chr9:108516805-108560163	Forebrain__WT	Forebrain__KO	OK	59.2235	62.9683	0.0884577	0.427245	0.25055	0.476459	no
ENSMUSG00000006675.10	ENSMUSG00000006675.10	P4htm	chr9:108578861-108597667	Forebrain__WT	Forebrain__KO	OK	3.36183	3.83665	0.190599	0.565869	0.1482	0.336163	no
ENSMUSG00000006676.16	ENSMUSG00000006676.16	Usp19	chr9:108490601-108502337	Forebrain__WT	Forebrain__KO	OK	38.1277	44.9887	0.238724	1.15505	0.0024	0.0175382	yes
ENSMUSG00000006678.6	ENSMUSG00000006678.6	Pola1	chrX:93304766-93632155	Forebrain__WT	Forebrain__KO	OK	22.4105	18.7763	-0.255259	-1.39311	0.0004	0.00479819	yes
ENSMUSG00000006699.17	ENSMUSG00000006699.17	Cdc42	chr4:137319695-137357720	Forebrain__WT	Forebrain__KO	OK	229.218	195.726	-0.227885	-1.23697	0.0026	0.0186314	yes
ENSMUSG00000006705.12	ENSMUSG00000006705.12	Pknox1	chr17:31564748-31607684	Forebrain__WT	Forebrain__KO	OK	9.47558	8.68038	-0.126455	-0.604519	0.13595	0.317343	no
ENSMUSG00000006711.15	ENSMUSG00000006711.15	D130043K22Rik	chr13:24845134-24901270	Forebrain__WT	Forebrain__KO	OK	0.350689	0.37768	0.106971	0.120318	0.69915	0.86808	no
ENSMUSG00000006715.11	ENSMUSG00000006715.11	Gmnn	chr13:24751844-24761923	Forebrain__WT	Forebrain__KO	OK	93.6504	77.7288	-0.268836	-1.46834	0.00015	0.00228144	yes
ENSMUSG00000006717.6	ENSMUSG00000006717.6	Acot13	chr13:24817947-24831517	Forebrain__WT	Forebrain__KO	OK	29.1603	24.8813	-0.228941	-0.917443	0.0222	0.0878165	no
ENSMUSG00000006720.16	ENSMUSG00000006720.16	Zfp184	chr13:21940373-21960779	Forebrain__WT	Forebrain__KO	OK	15.7564	12.8415	-0.295122	-1.14473	0.00475	0.0289814	yes
ENSMUSG00000006724.12	ENSMUSG00000006724.12	Cyp27b1	chr10:127048249-127052969	Forebrain__WT	Forebrain__KO	NOTEST	0.116566	0.157743	0.43643	0	1	1	no
ENSMUSG00000006728.12	ENSMUSG00000006728.12	Cdk4	chr10:127063533-127070261	Forebrain__WT	Forebrain__KO	OK	906.611	763.493	-0.247869	-0.917989	0.02275	0.0893473	no
ENSMUSG00000006731.9	ENSMUSG00000006731.9	B4galnt1	chr10:127165155-127172340	Forebrain__WT	Forebrain__KO	OK	2.43602	2.6306	0.110866	0.340934	0.40375	0.640248	no
ENSMUSG00000006732.14	ENSMUSG00000006732.14	Mettl1	chr10:127031003-127046365	Forebrain__WT	Forebrain__KO	OK	14.2193	13.9448	-0.0281255	-0.11895	0.77305	0.91007	no
ENSMUSG00000006736.8	ENSMUSG00000006736.8	Tspan31	chr10:127063533-127070261	Forebrain__WT	Forebrain__KO	OK	66.291	62.4597	-0.0858876	-0.115893	0.77555	0.911595	no
ENSMUSG00000006740.13	ENSMUSG00000006740.13	Kif5b	chr18:6201001-6242174	Forebrain__WT	Forebrain__KO	OK	43.1772	43.0749	-0.00342115	-0.0188581	0.9631	0.988172	no
ENSMUSG00000006763.13	ENSMUSG00000006763.13	Saal1	chr7:46686107-46710651	Forebrain__WT	Forebrain__KO	OK	12.3348	10.7624	-0.196735	-1.04291	0.00985	0.0492624	yes
ENSMUSG00000006764.8	ENSMUSG00000006764.8	Tph2	chr10:115078640-115185022	Forebrain__WT	Forebrain__KO	NOTEST	0.021475	0.0306023	0.510978	0	1	1	no
ENSMUSG00000006777.7	ENSMUSG00000006777.7	Krt23	chr11:99477973-99493137	Forebrain__WT	Forebrain__KO	NOTEST	0.00952926	0.0615846	2.69213	0	1	1	no
ENSMUSG00000006782.16	ENSMUSG00000006782.16	Cnp	chr11:100574903-100704271	Forebrain__WT	Forebrain__KO	OK	6.89474	6.84189	-0.0111022	-0.0134304	0.9729	0.991083	no
ENSMUSG00000006784.14	ENSMUSG00000006784.14	Ttc25	chr11:100545606-100572568	Forebrain__WT	Forebrain__KO	OK	0.798932	0.676246	-0.240526	-0.52333	0.2013	0.411453	no
ENSMUSG00000006800.13	ENSMUSG00000006800.13	Sulf2	chr2:165992635-166155663	Forebrain__WT	Forebrain__KO	OK	48.2117	61.9179	0.360972	1.63409	5e-05	0.000944946	yes
ENSMUSG00000006818.4	ENSMUSG00000006818.4	Sod2	chr17:13007838-13018119	Forebrain__WT	Forebrain__KO	OK	16.2388	14.2241	-0.191109	-1.02288	0.01145	0.0549476	no
ENSMUSG00000006850.7	ENSMUSG00000006850.7	Tmco6	chr18:36735067-36744557	Forebrain__WT	Forebrain__KO	OK	9.7639	9.18473	-0.0882211	-0.206654	0.61585	0.81447	no
ENSMUSG00000006906.10	ENSMUSG00000006906.10	Stambp	chr6:83543216-83588123	Forebrain__WT	Forebrain__KO	OK	6.82303	6.41891	-0.0880837	-0.345535	0.3991	0.635664	no
ENSMUSG00000006920.14	ENSMUSG00000006920.14	Ezh1	chr11:101191114-101226463	Forebrain__WT	Forebrain__KO	OK	5.01014	5.51213	0.13776	0.389881	0.32385	0.559633	no
ENSMUSG00000006930.15	ENSMUSG00000006930.15	Hap1	chr11:100347326-100356128	Forebrain__WT	Forebrain__KO	OK	29.6903	34.6943	0.224707	1.11553	0.00505	0.0303573	yes
ENSMUSG00000006931.15	ENSMUSG00000006931.15	P3h4	chr11:100408455-100414836	Forebrain__WT	Forebrain__KO	OK	6.94715	6.6337	-0.066609	-0.214911	0.54895	0.767776	no
ENSMUSG00000006932.16	ENSMUSG00000006932.16	Ctnnb1	chr9:120924454-121277197	Forebrain__WT	Forebrain__KO	OK	568.23	524.234	-0.116266	-0.339534	0.32615	0.562359	no
ENSMUSG00000006941.4	ENSMUSG00000006941.4	Eif1b	chr9:120492605-120495327	Forebrain__WT	Forebrain__KO	OK	139.374	130.36	-0.0964592	-0.553353	0.16655	0.363369	no
ENSMUSG00000006948.7	ENSMUSG00000006948.7	Klk4	chr7:43881159-43885804	Forebrain__WT	Forebrain__KO	NOTEST	0.00526569	0.00675212	0.358718	0	1	1	no
ENSMUSG00000006958.13	ENSMUSG00000006958.13	Chrd	chr16:20725157-20742384	Forebrain__WT	Forebrain__KO	OK	1.43672	1.72156	0.26093	0.752615	0.0659	0.190508	no
ENSMUSG00000006998.15	ENSMUSG00000006998.15	Psmd2	chr16:20651651-20663414	Forebrain__WT	Forebrain__KO	OK	191.15	174.624	-0.130454	-0.664726	0.08785	0.23287	no
ENSMUSG00000007021.4	ENSMUSG00000007021.4	Syngr3	chr17:24685091-24689955	Forebrain__WT	Forebrain__KO	OK	2.92477	3.19341	0.126775	0.373992	0.3469	0.582388	no
ENSMUSG00000007029.16	ENSMUSG00000007029.16	Vars	chr17:35000986-35016322	Forebrain__WT	Forebrain__KO	OK	52.1651	63.7382	0.289072	1.36647	0.00065	0.00675677	yes
ENSMUSG00000007030.8	ENSMUSG00000007030.8	Vwa7	chr17:35016578-35028016	Forebrain__WT	Forebrain__KO	OK	0.186328	0.253925	0.446555	0.678362	0.0943	0.245504	no
ENSMUSG00000007033.4	ENSMUSG00000007033.4	Hspa1l	chr17:34972702-34981788	Forebrain__WT	Forebrain__KO	OK	0.544088	0.534284	-0.0262316	-0.0345677	0.9327	0.978246	no
ENSMUSG00000007034.15	ENSMUSG00000007034.15	Slc44a4	chr17:34914469-34930436	Forebrain__WT	Forebrain__KO	NOTEST	0.0064961	0.018919	1.54219	0	1	1	no
ENSMUSG00000007035.15	ENSMUSG00000007035.15	Msh5	chr17:35028604-35046726	Forebrain__WT	Forebrain__KO	OK	1.05583	1.48337	0.49049	1.0116	0.0139	0.0633209	no
ENSMUSG00000007036.15	ENSMUSG00000007036.15	Abhd16a	chr17:35089290-35102987	Forebrain__WT	Forebrain__KO	OK	13.7178	13.9637	0.0256269	0.111322	0.7821	0.915166	no
ENSMUSG00000007038.5	ENSMUSG00000007038.5	Neu1	chr17:34931252-34935921	Forebrain__WT	Forebrain__KO	OK	4.99731	5.1979	0.0567754	0.213432	0.5987	0.803423	no
ENSMUSG00000007039.12	ENSMUSG00000007039.12	Ddah2	chr17:35059034-35062095	Forebrain__WT	Forebrain__KO	OK	192.515	196.281	0.0279439	0.162483	0.6813	0.857617	no
ENSMUSG00000007041.9	ENSMUSG00000007041.9	Clic1	chr17:35049965-35058749	Forebrain__WT	Forebrain__KO	OK	93.3011	82.9355	-0.169904	-0.983924	0.0137	0.0626973	no
ENSMUSG00000007050.17	ENSMUSG00000007050.17	Lsm2	chr17:34981879-34985891	Forebrain__WT	Forebrain__KO	OK	68.0923	73.1306	0.102982	0.448409	0.2683	0.497824	no
ENSMUSG00000007080.14	ENSMUSG00000007080.14	Pole	chr5:110286305-110337474	Forebrain__WT	Forebrain__KO	OK	27.6596	28.9035	0.0634653	0.273209	0.4858	0.715002	no
ENSMUSG00000007097.14	ENSMUSG00000007097.14	Atp1a2	chr1:172261640-172319841	Forebrain__WT	Forebrain__KO	OK	3.89426	3.98531	0.0333437	0.0624664	0.8783	0.957324	no
ENSMUSG00000007107.6	ENSMUSG00000007107.6	Atp1a4	chr1:172223512-172258414	Forebrain__WT	Forebrain__KO	NOTEST	0.0291177	0.0144945	-1.00639	0	1	1	no
ENSMUSG00000007122.11	ENSMUSG00000007122.11	Casq1	chr1:172209893-172219868	Forebrain__WT	Forebrain__KO	OK	0.499182	0.556677	0.157274	0.261411	0.48275	0.712492	no
ENSMUSG00000007207.10	ENSMUSG00000007207.10	Stx1a	chr5:135023481-135051100	Forebrain__WT	Forebrain__KO	OK	6.45612	7.98162	0.306014	0.860966	0.033	0.116842	no
ENSMUSG00000007209.4	ENSMUSG00000007209.4	Ceacam9	chr7:16721928-16726132	Forebrain__WT	Forebrain__KO	NOTEST	0	0.00322005	inf	0	1	1	no
ENSMUSG00000007216.6	ENSMUSG00000007216.6	Zfp775	chr6:48589444-48623227	Forebrain__WT	Forebrain__KO	OK	4.56744	4.83172	0.0811497	0.118398	0.7627	0.903844	no
ENSMUSG00000007279.14	ENSMUSG00000007279.14	Scube2	chr7:109798675-109865679	Forebrain__WT	Forebrain__KO	OK	0.641529	0.831969	0.375015	0.803481	0.03665	0.126195	no
ENSMUSG00000007338.9	ENSMUSG00000007338.9	Mrpl49	chr19:6046575-6057751	Forebrain__WT	Forebrain__KO	OK	43.3316	35.0439	-0.306258	-1.20772	0.0029	0.0202427	yes
ENSMUSG00000007379.15	ENSMUSG00000007379.15	Dennd2c	chr3:103102603-103169769	Forebrain__WT	Forebrain__KO	OK	1.25292	1.31512	0.0699047	0.215299	0.59255	0.798676	no
ENSMUSG00000007411.15	ENSMUSG00000007411.15	Mark3	chr12:111574509-111656227	Forebrain__WT	Forebrain__KO	OK	43.1519	43.0573	-0.00316769	-0.0184596	0.962	0.987715	no
ENSMUSG00000007415.15	ENSMUSG00000007415.15	Gatad1	chr5:3571672-3680325	Forebrain__WT	Forebrain__KO	OK	80.9949	74.4268	-0.122008	-0.469668	0.2515	0.47758	no
ENSMUSG00000007440.10	ENSMUSG00000007440.10	Pcdha11	chr18:36930183-37841873	Forebrain__WT	Forebrain__KO	NOTEST	0.113345	0.106553	-0.0891485	0	1	1	no
ENSMUSG00000007457.3	ENSMUSG00000007457.3	2310003L06Rik	chr5:87908578-88008534	Forebrain__WT	Forebrain__KO	NOTEST	0	0.00275118	inf	0	1	1	no
ENSMUSG00000007458.14	ENSMUSG00000007458.14	M6pr	chr6:122308719-122317680	Forebrain__WT	Forebrain__KO	OK	34.6926	33.494	-0.0507258	-0.284967	0.48255	0.712395	no
ENSMUSG00000007476.18	ENSMUSG00000007476.18	Lrrc8a	chr2:30236794-30263790	Forebrain__WT	Forebrain__KO	OK	9.84551	11.4306	0.215366	1.10135	0.00715	0.0391869	yes
ENSMUSG00000007480.3	ENSMUSG00000007480.3	Mc5r	chr18:68337602-68339711	Forebrain__WT	Forebrain__KO	NOTEST	0.0929687	0.155694	0.743897	0	1	1	no
ENSMUSG00000007564.14	ENSMUSG00000007564.14	Ppp2r1a	chr17:20945310-20965916	Forebrain__WT	Forebrain__KO	OK	152.125	168.708	0.149279	0.820367	0.03925	0.13245	no
ENSMUSG00000007570.15	ENSMUSG00000007570.15	Fance	chr17:28313529-28326568	Forebrain__WT	Forebrain__KO	OK	22.8799	20.2573	-0.175635	-0.555381	0.17365	0.373679	no
ENSMUSG00000007589.8	ENSMUSG00000007589.8	Tinf2	chr14:55679082-55681817	Forebrain__WT	Forebrain__KO	OK	30.9063	28.3344	-0.125343	-0.65133	0.10725	0.268446	no
ENSMUSG00000007591.14	ENSMUSG00000007591.14	Tssk4	chr14:55650181-55652539	Forebrain__WT	Forebrain__KO	OK	0.669773	0.794103	0.245654	0.480786	0.2348	0.45695	no
ENSMUSG00000007594.9	ENSMUSG00000007594.9	Hapln4	chr8:70083528-70090862	Forebrain__WT	Forebrain__KO	NOTEST	0.0330218	0.0645825	0.967723	0	1	1	no
ENSMUSG00000007603.8	ENSMUSG00000007603.8	Dus3l	chr17:56764750-56770092	Forebrain__WT	Forebrain__KO	OK	14.4339	16.5484	0.197227	0.959632	0.01665	0.0718531	no
ENSMUSG00000007610.15	ENSMUSG00000007610.15	Gtpbp3	chr8:71488102-71493400	Forebrain__WT	Forebrain__KO	OK	7.4344	7.77116	0.0639139	0.277216	0.4942	0.721419	no
ENSMUSG00000007613.15	ENSMUSG00000007613.15	Tgfbr1	chr4:47353221-47414931	Forebrain__WT	Forebrain__KO	OK	53.5691	53.2353	-0.00901802	-0.0499882	0.8982	0.966553	no
ENSMUSG00000007617.17	ENSMUSG00000007617.17	Homer1	chr13:93303756-93404129	Forebrain__WT	Forebrain__KO	OK	16.0734	14.527	-0.145941	-0.713492	0.07105	0.20083	no
ENSMUSG00000007646.13	ENSMUSG00000007646.13	Rad51c	chr11:87376644-87404954	Forebrain__WT	Forebrain__KO	OK	7.09346	6.41121	-0.145893	-0.520952	0.1976	0.40719	no
ENSMUSG00000007653.12	ENSMUSG00000007653.12	Gabrb2	chr11:42419756-42629028	Forebrain__WT	Forebrain__KO	OK	2.16471	2.10305	-0.0416905	-0.130688	0.739	0.891632	no
ENSMUSG00000007655.16	ENSMUSG00000007655.16	Cav1	chr6:17197750-17385604	Forebrain__WT	Forebrain__KO	OK	3.97495	3.31745	-0.260863	-0.50449	0.1318	0.310621	no
ENSMUSG00000007656.13	ENSMUSG00000007656.13	Arpp19	chr9:75037613-75060313	Forebrain__WT	Forebrain__KO	OK	145.976	122.485	-0.253124	-0.80239	0.04425	0.143973	no
ENSMUSG00000007659.18	ENSMUSG00000007659.18	Bcl2l1	chr2:152780667-152831728	Forebrain__WT	Forebrain__KO	OK	41.498	43.9038	0.0813039	0.375008	0.3481	0.583557	no
ENSMUSG00000007670.9	ENSMUSG00000007670.9	Khsrp	chr17:57021057-57031507	Forebrain__WT	Forebrain__KO	OK	56.8527	72.7064	0.354852	2.05412	5e-05	0.000944946	yes
ENSMUSG00000007682.5	ENSMUSG00000007682.5	Dio2	chr12:90724553-90750693	Forebrain__WT	Forebrain__KO	OK	0.311519	0.300858	-0.0502413	-0.110865	0.7869	0.918146	no
ENSMUSG00000007721.5	ENSMUSG00000007721.5	Ccdc124	chr8:70868226-70873490	Forebrain__WT	Forebrain__KO	OK	89.6312	81.8897	-0.130319	-0.710921	0.07215	0.203217	no
ENSMUSG00000007739.10	ENSMUSG00000007739.10	Cct4	chr11:22990518-23003780	Forebrain__WT	Forebrain__KO	OK	217.508	181.909	-0.257847	-1.34739	0.00035	0.00433924	yes
ENSMUSG00000007777.9	ENSMUSG00000007777.9	0610009B22Rik	chr11:51685385-51688874	Forebrain__WT	Forebrain__KO	OK	24.9694	21.1593	-0.238867	-0.956271	0.02005	0.0819005	no
ENSMUSG00000007783.9	ENSMUSG00000007783.9	Cpt1c	chr7:44959372-44974851	Forebrain__WT	Forebrain__KO	OK	6.46436	7.69763	0.251908	1.06314	0.0083	0.0436388	yes
ENSMUSG00000007805.4	ENSMUSG00000007805.4	Twist2	chr1:91798527-91848028	Forebrain__WT	Forebrain__KO	OK	2.49681	2.92932	0.230483	0.554172	0.18195	0.385332	no
ENSMUSG00000007812.16	ENSMUSG00000007812.16	Zfp655	chr5:145231714-145247302	Forebrain__WT	Forebrain__KO	OK	13.1947	10.7458	-0.296186	-1.01916	0.0124	0.0583612	no
ENSMUSG00000007815.13	ENSMUSG00000007815.13	Rhoa	chr9:108302957-108338273	Forebrain__WT	Forebrain__KO	OK	122.974	120.887	-0.024695	-0.11947	0.7674	0.906844	no
ENSMUSG00000007817.14	ENSMUSG00000007817.14	Zmiz1	chr14:25455736-25666743	Forebrain__WT	Forebrain__KO	OK	38.9499	52.0325	0.417792	1.60635	5e-05	0.000944946	yes
ENSMUSG00000007827.10	ENSMUSG00000007827.10	Ankrd26	chr6:118501307-118562226	Forebrain__WT	Forebrain__KO	OK	10.8118	9.86753	-0.131851	-0.729678	0.06715	0.193208	no
ENSMUSG00000007833.14	ENSMUSG00000007833.14	Aldh16a1	chr7:45141841-45160064	Forebrain__WT	Forebrain__KO	OK	12.7553	14.5792	0.192814	0.697789	0.0863	0.230182	no
ENSMUSG00000007836.6	ENSMUSG00000007836.6	Hnrnpa0	chr13:58125878-58128556	Forebrain__WT	Forebrain__KO	OK	180.876	202.497	0.162897	0.86188	0.03425	0.120117	no
ENSMUSG00000007837.10	ENSMUSG00000007837.10	Prrg2	chr7:45053612-45061652	Forebrain__WT	Forebrain__KO	OK	5.71706	5.60912	-0.0275006	-0.0867779	0.82505	0.935865	no
ENSMUSG00000007850.16	ENSMUSG00000007850.16	Hnrnph1	chr11:50376989-50386528	Forebrain__WT	Forebrain__KO	OK	815.449	748.264	-0.124047	-0.383847	0.33785	0.573941	no
ENSMUSG00000007867.8	ENSMUSG00000007867.8	Ift43	chr12:86082560-86162458	Forebrain__WT	Forebrain__KO	OK	25.3616	23.3757	-0.117636	-0.470618	0.24825	0.473729	no
ENSMUSG00000007872.3	ENSMUSG00000007872.3	Id3	chr4:136143496-136145755	Forebrain__WT	Forebrain__KO	OK	82.7366	89.3753	0.111351	0.624214	0.11805	0.286894	no
ENSMUSG00000007877.2	ENSMUSG00000007877.2	Tcap	chr11:98383810-98384953	Forebrain__WT	Forebrain__KO	NOTEST	0.171761	0.196799	0.196315	0	1	1	no
ENSMUSG00000007880.16	ENSMUSG00000007880.16	Arid1a	chr4:133679007-133756769	Forebrain__WT	Forebrain__KO	OK	43.4327	57.7727	0.411607	2.25736	5e-05	0.000944946	yes
ENSMUSG00000007888.15	ENSMUSG00000007888.15	Crlf1	chr8:70493157-70504081	Forebrain__WT	Forebrain__KO	OK	0.860665	5.01871	2.54379	2.36324	5e-05	0.000944946	yes
ENSMUSG00000007891.15	ENSMUSG00000007891.15	Ctsd	chr7:142325836-142388038	Forebrain__WT	Forebrain__KO	OK	62.697	56.0001	-0.162967	-0.943766	0.0212	0.0852182	no
ENSMUSG00000007892.7	ENSMUSG00000007892.7	Rplp1	chr9:61913283-61914538	Forebrain__WT	Forebrain__KO	OK	2777.47	2269.67	-0.291286	-1.35525	0.00055	0.00599979	yes
ENSMUSG00000007907.4	ENSMUSG00000007907.4	Cabs1	chr5:87908578-88008534	Forebrain__WT	Forebrain__KO	NOTEST	0	0.00361888	inf	0	1	1	no
ENSMUSG00000007908.14	ENSMUSG00000007908.14	Hmgcll1	chr9:75775363-76136350	Forebrain__WT	Forebrain__KO	OK	3.59352	3.14479	-0.192434	-0.514771	0.20045	0.410614	no
ENSMUSG00000007944.8	ENSMUSG00000007944.8	Ttc9b	chr7:27653914-27674598	Forebrain__WT	Forebrain__KO	OK	2.32306	2.59409	0.159202	0.242779	0.5473	0.76648	no
ENSMUSG00000007946.10	ENSMUSG00000007946.10	Phox2a	chr7:101818312-101838076	Forebrain__WT	Forebrain__KO	NOTEST	0.0631543	0.0358996	-0.814913	0	1	1	no
ENSMUSG00000007950.8	ENSMUSG00000007950.8	Abhd8	chr8:71456699-71463657	Forebrain__WT	Forebrain__KO	OK	27.2251	27.2099	-0.000803671	-0.0042137	0.9919	0.996477	no
ENSMUSG00000007987.12	ENSMUSG00000007987.12	Ift22	chr5:136908149-136915404	Forebrain__WT	Forebrain__KO	OK	51.078	42.6288	-0.260875	-1.01033	0.01155	0.0553439	no
ENSMUSG00000007989.6	ENSMUSG00000007989.6	Fzd3	chr14:65201025-65262463	Forebrain__WT	Forebrain__KO	OK	25.4941	25.4372	-0.00322314	-0.0184072	0.9637	0.988172	no
ENSMUSG00000008028.15	ENSMUSG00000008028.15	1700008O03Rik	chr7:44310252-44400187	Forebrain__WT	Forebrain__KO	OK	0.891782	1.16416	0.384529	0.221404	0.6058	0.808511	no
ENSMUSG00000008035.12	ENSMUSG00000008035.12	Mid1ip1	chrX:10707175-10719690	Forebrain__WT	Forebrain__KO	OK	20.4351	20.2203	-0.015244	-0.0444586	0.91775	0.973775	no
ENSMUSG00000008036.11	ENSMUSG00000008036.11	Ap2s1	chr7:16738409-16749294	Forebrain__WT	Forebrain__KO	OK	142.894	125.527	-0.186942	-1.05862	0.00885	0.0456694	yes
ENSMUSG00000008090.14	ENSMUSG00000008090.14	Fgfrl1	chr5:108692381-108706924	Forebrain__WT	Forebrain__KO	OK	10.7719	11.5285	0.0979349	0.436892	0.27255	0.502367	no
ENSMUSG00000008129.14	ENSMUSG00000008129.14	4930432K21Rik	chr8:84148024-84172590	Forebrain__WT	Forebrain__KO	OK	1.05541	1.03786	-0.0241967	-0.046391	0.9025	0.967603	no
ENSMUSG00000008136.14	ENSMUSG00000008136.14	Fhl2	chr1:43123073-43196984	Forebrain__WT	Forebrain__KO	OK	1.38767	1.52191	0.133222	0.282746	0.45645	0.688705	no
ENSMUSG00000008140.17	ENSMUSG00000008140.17	Emc10	chr7:44489936-44496529	Forebrain__WT	Forebrain__KO	OK	49.2615	52.9646	0.104569	0.581203	0.1517	0.341373	no
ENSMUSG00000008153.11	ENSMUSG00000008153.11	Clstn3	chr6:124430758-124464794	Forebrain__WT	Forebrain__KO	OK	6.26252	7.24654	0.210549	0.882296	0.0181	0.0760861	no
ENSMUSG00000008167.14	ENSMUSG00000008167.14	Fbxw9	chr8:85036914-85067121	Forebrain__WT	Forebrain__KO	OK	9.30313	10.1322	0.123153	0.205308	0.62535	0.82163	no
ENSMUSG00000008193.13	ENSMUSG00000008193.13	Spib	chr7:44525992-44532071	Forebrain__WT	Forebrain__KO	NOTEST	0.0303	0.0730359	1.26929	0	1	1	no
ENSMUSG00000008200.14	ENSMUSG00000008200.14	Fnbp4	chr2:90745369-90781021	Forebrain__WT	Forebrain__KO	OK	53.0193	56.9943	0.104301	0.361921	0.3635	0.599756	no
ENSMUSG00000008206.16	ENSMUSG00000008206.16	Cers4	chr8:4493025-4531680	Forebrain__WT	Forebrain__KO	OK	5.08843	5.99558	0.236677	0.300213	0.4639	0.695587	no
ENSMUSG00000008226.14	ENSMUSG00000008226.14	Scrn3	chr2:73271924-73337818	Forebrain__WT	Forebrain__KO	OK	7.28313	6.74345	-0.111071	-0.207675	0.61005	0.810712	no
ENSMUSG00000008301.11	ENSMUSG00000008301.11	Phax	chr18:56509686-56587712	Forebrain__WT	Forebrain__KO	OK	49.8459	43.2168	-0.20588	-0.734581	0.06895	0.196361	no
ENSMUSG00000008305.18	ENSMUSG00000008305.18	Tle1	chr4:72117141-72200919	Forebrain__WT	Forebrain__KO	OK	45.8913	49.9646	0.122685	0.627822	0.1003	0.25638	no
ENSMUSG00000008307.11	ENSMUSG00000008307.11	1700109H08Rik	chr5:3571672-3680325	Forebrain__WT	Forebrain__KO	OK	0.608469	0.710837	0.224335	0.0494375	0.81165	0.929813	no
ENSMUSG00000008318.10	ENSMUSG00000008318.10	Relt	chr7:100845846-100863446	Forebrain__WT	Forebrain__KO	OK	1.66638	1.6384	-0.0244337	-0.0368305	0.91145	0.97159	no
ENSMUSG00000008333.12	ENSMUSG00000008333.12	Snrpb2	chr2:143063038-143072853	Forebrain__WT	Forebrain__KO	OK	85.4196	73.8317	-0.210327	-0.928415	0.0219	0.0871286	no
ENSMUSG00000008348.9	ENSMUSG00000008348.9	Ubc	chr5:125385964-125390554	Forebrain__WT	Forebrain__KO	OK	44.7409	57.125	0.352528	2.03016	5e-05	0.000944946	yes
ENSMUSG00000008373.16	ENSMUSG00000008373.16	Prpf31	chr7:3629984-3644636	Forebrain__WT	Forebrain__KO	OK	65.2785	54.4835	-0.260787	-1.44502	0.00015	0.00228144	yes
ENSMUSG00000008384.8	ENSMUSG00000008384.8	Sertad1	chr7:27486909-27490316	Forebrain__WT	Forebrain__KO	OK	6.91807	6.15483	-0.168651	-0.51538	0.1882	0.393223	no
ENSMUSG00000008393.8	ENSMUSG00000008393.8	Carhsp1	chr16:8658586-8672153	Forebrain__WT	Forebrain__KO	OK	56.2084	60.1648	0.0981322	0.574817	0.15435	0.344895	no
ENSMUSG00000008398.14	ENSMUSG00000008398.14	Elk3	chr10:93247413-93311135	Forebrain__WT	Forebrain__KO	OK	6.76895	9.95448	0.556413	2.24781	5e-05	0.000944946	yes
ENSMUSG00000008429.7	ENSMUSG00000008429.7	Herpud2	chr9:25108129-25151781	Forebrain__WT	Forebrain__KO	OK	10.6223	11.7519	0.145795	0.689704	0.0867	0.2309	no
ENSMUSG00000008435.15	ENSMUSG00000008435.15	Rdh13	chr7:4425666-4445649	Forebrain__WT	Forebrain__KO	OK	17.9183	16.1491	-0.149978	-0.430593	0.2814	0.513027	no
ENSMUSG00000008438.3	ENSMUSG00000008438.3	Adam21	chr12:81558583-81568474	Forebrain__WT	Forebrain__KO	NOTEST	0.107341	0.108021	0.00911446	0	1	1	no
ENSMUSG00000008450.7	ENSMUSG00000008450.7	Nutf2	chr8:105860633-105880402	Forebrain__WT	Forebrain__KO	OK	57.5988	52.016	-0.147083	-0.842135	0.03985	0.133736	no
ENSMUSG00000008461.5	ENSMUSG00000008461.5	Fut1	chr7:45617605-45621059	Forebrain__WT	Forebrain__KO	NOTEST	0.00731098	0.0283106	1.95321	0	1	1	no
ENSMUSG00000008475.13	ENSMUSG00000008475.13	Arpc5	chr1:152766541-152775597	Forebrain__WT	Forebrain__KO	OK	55.6492	55.3948	-0.00660981	-0.0380287	0.92645	0.976576	no
ENSMUSG00000008482.8	ENSMUSG00000008482.8	Rnf151	chr17:24715838-24718057	Forebrain__WT	Forebrain__KO	NOTEST	0.17193	0.185114	0.106595	0	1	1	no
ENSMUSG00000008489.18	ENSMUSG00000008489.18	Elavl2	chr4:91250762-91400785	Forebrain__WT	Forebrain__KO	OK	44.6361	35.3	-0.338541	-1.58403	5e-05	0.000944946	yes
ENSMUSG00000008496.18	ENSMUSG00000008496.18	Pou2f2	chr7:25087343-25132512	Forebrain__WT	Forebrain__KO	OK	3.54916	5.62918	0.665448	1.41205	0.0004	0.00479819	yes
ENSMUSG00000008540.11	ENSMUSG00000008540.11	Mgst1	chr6:138140315-138156755	Forebrain__WT	Forebrain__KO	OK	16.4031	14.8198	-0.146449	-0.452914	0.2699	0.499394	no
ENSMUSG00000008575.17	ENSMUSG00000008575.17	Nfib	chr4:82290172-82705750	Forebrain__WT	Forebrain__KO	OK	11.9737	10.43	-0.199132	-0.913253	0.0141	0.0638477	no
ENSMUSG00000008590.4	ENSMUSG00000008590.4	Htr3b	chr9:48935007-48964990	Forebrain__WT	Forebrain__KO	NOTEST	0.0849094	0.167952	0.98405	0	1	1	no
ENSMUSG00000008601.12	ENSMUSG00000008601.12	Rab25	chr3:88542028-88548300	Forebrain__WT	Forebrain__KO	OK	0.441841	0.685718	0.634085	0.960679	0.0162	0.0704082	no
ENSMUSG00000008604.11	ENSMUSG00000008604.11	Ubqln4	chr3:88553757-88569725	Forebrain__WT	Forebrain__KO	OK	50.0523	56.2789	0.169157	0.920139	0.0146	0.065533	no
ENSMUSG00000008658.15	ENSMUSG00000008658.15	Rbfox1	chr16:6809221-7412479	Forebrain__WT	Forebrain__KO	OK	1.46151	1.48574	0.023725	0.0510849	0.8982	0.966553	no
ENSMUSG00000008668.14	ENSMUSG00000008668.14	Rps18	chr17:33951998-33966984	Forebrain__WT	Forebrain__KO	OK	1700.18	1407.65	-0.272405	-1.26014	0.00135	0.0117379	yes
ENSMUSG00000008682.13	ENSMUSG00000008682.13	Rpl10	chrX:74270811-74273135	Forebrain__WT	Forebrain__KO	OK	1658.5	1342.27	-0.305206	-1.42353	0.0007	0.00715946	yes
ENSMUSG00000008683.16	ENSMUSG00000008683.16	Rps15a	chr7:118104371-118116188	Forebrain__WT	Forebrain__KO	OK	1614.14	1324.61	-0.285204	-0.797839	0.0504	0.158124	no
ENSMUSG00000008690.15	ENSMUSG00000008690.15	Ncaph2	chr15:89355718-89377039	Forebrain__WT	Forebrain__KO	OK	70.1094	63.3767	-0.145657	-0.794713	0.05155	0.160623	no
ENSMUSG00000008730.17	ENSMUSG00000008730.17	Hipk1	chr3:103739814-103791563	Forebrain__WT	Forebrain__KO	OK	17.6907	20.0491	0.180551	0.976371	0.01615	0.0702293	no
ENSMUSG00000008734.9	ENSMUSG00000008734.9	Gprc5b	chr7:118740225-118995211	Forebrain__WT	Forebrain__KO	OK	16.3301	15.8335	-0.0445536	-0.0740034	0.8305	0.938123	no
ENSMUSG00000008763.16	ENSMUSG00000008763.16	Man1a2	chr3:100562207-100685503	Forebrain__WT	Forebrain__KO	OK	17.5237	16.7574	-0.0645071	-0.178558	0.63125	0.825358	no
ENSMUSG00000008789.10	ENSMUSG00000008789.10	Ceacam5	chr7:17713237-17761132	Forebrain__WT	Forebrain__KO	NOTEST	0	0	0	0	1	1	no
ENSMUSG00000008813.12	ENSMUSG00000008813.12	Tppp2	chr14:51918424-51920699	Forebrain__WT	Forebrain__KO	NOTEST	0	0	0	0	1	1	no
ENSMUSG00000008822.15	ENSMUSG00000008822.15	Acyp1	chr12:85272397-85288438	Forebrain__WT	Forebrain__KO	OK	24.8093	21.4314	-0.211156	-0.772783	0.0547	0.167547	no
ENSMUSG00000008843.4	ENSMUSG00000008843.4	Cldn13	chr5:134914248-134915526	Forebrain__WT	Forebrain__KO	OK	2.20576	1.82215	-0.275638	-0.618997	0.13025	0.308156	no
ENSMUSG00000008845.9	ENSMUSG00000008845.9	Cd163	chr6:124304655-124330527	Forebrain__WT	Forebrain__KO	NOTEST	0.00527042	0.00773622	0.553711	0	1	1	no
ENSMUSG00000008855.17	ENSMUSG00000008855.17	Hdac5	chr11:102194431-102230166	Forebrain__WT	Forebrain__KO	OK	15.3042	18.6872	0.288117	1.30273	0.0004	0.00479819	yes
ENSMUSG00000008859.7	ENSMUSG00000008859.7	Rala	chr13:17880574-17944239	Forebrain__WT	Forebrain__KO	OK	41.9699	38.8638	-0.110929	-0.637928	0.11575	0.283428	no
ENSMUSG00000008874.3	ENSMUSG00000008874.3	Clec3a	chr8:114418085-114425846	Forebrain__WT	Forebrain__KO	NOTEST	0	0	0	0	1	1	no
ENSMUSG00000008892.11	ENSMUSG00000008892.11	Vdac3	chr8:22577074-22593813	Forebrain__WT	Forebrain__KO	OK	119.702	105.577	-0.181143	-1.05836	0.0095	0.0481023	yes
ENSMUSG00000008932.9	ENSMUSG00000008932.9	Slc1a7	chr4:107968331-108013532	Forebrain__WT	Forebrain__KO	NOTEST	0.00393075	0.00431986	0.136179	0	1	1	no
ENSMUSG00000008958.14	ENSMUSG00000008958.14	Vps72	chr3:95111021-95123051	Forebrain__WT	Forebrain__KO	OK	82.6603	89.5272	0.115132	0.607697	0.1259	0.30082	no
ENSMUSG00000008976.16	ENSMUSG00000008976.16	Gabpa	chr16:84827865-84863779	Forebrain__WT	Forebrain__KO	OK	27.9378	26.6851	-0.0661821	-0.233401	0.55225	0.770696	no
ENSMUSG00000008999.7	ENSMUSG00000008999.7	Bmp7	chr2:172868011-172940321	Forebrain__WT	Forebrain__KO	OK	7.81137	9.78081	0.324378	1.55129	5e-05	0.000944946	yes
ENSMUSG00000009013.5	ENSMUSG00000009013.5	Dynll1	chr5:115297109-115300999	Forebrain__WT	Forebrain__KO	OK	479.589	380.176	-0.335132	-1.55832	0.00015	0.00228144	yes
ENSMUSG00000009030.14	ENSMUSG00000009030.14	Pdcl	chr2:37350073-37359332	Forebrain__WT	Forebrain__KO	OK	41.7405	34.1033	-0.291537	-1.27001	0.00175	0.0140762	yes
ENSMUSG00000009035.13	ENSMUSG00000009035.13	Tmem184b	chr15:79360683-79403303	Forebrain__WT	Forebrain__KO	OK	15.754	19.2464	0.288871	1.54516	0.00015	0.00228144	yes
ENSMUSG00000009047.3	ENSMUSG00000009047.3	Gm5965	chr16:88777895-88778528	Forebrain__WT	Forebrain__KO	NOTEST	0	0	0	0	1	1	no
ENSMUSG00000009070.14	ENSMUSG00000009070.14	Rsph14	chr10:74957476-75032586	Forebrain__WT	Forebrain__KO	NOTEST	0.0481038	0.0272756	-0.818538	0	1	1	no
ENSMUSG00000009073.16	ENSMUSG00000009073.16	Nf2	chr11:4765844-4849536	Forebrain__WT	Forebrain__KO	OK	35.6338	42.3149	0.247919	1.1426	0.0028	0.0197004	yes
ENSMUSG00000009075.2	ENSMUSG00000009075.2	Cabp7	chr11:4704677-4746778	Forebrain__WT	Forebrain__KO	OK	1.99094	1.80069	-0.144897	-0.313167	0.44645	0.680333	no
ENSMUSG00000009076.10	ENSMUSG00000009076.10	Zmat5	chr11:4704677-4746778	Forebrain__WT	Forebrain__KO	OK	19.8903	16.7733	-0.245895	-0.835281	0.03865	0.131009	no
ENSMUSG00000009079.16	ENSMUSG00000009079.16	Ewsr1	chr11:5069688-5106093	Forebrain__WT	Forebrain__KO	OK	434.238	438.436	0.0138805	0.056131	0.88465	0.959693	no
ENSMUSG00000009090.17	ENSMUSG00000009090.17	Ap1b1	chr11:4986823-5042791	Forebrain__WT	Forebrain__KO	OK	25.5711	29.7066	0.216266	0.895881	0.01205	0.0570858	no
ENSMUSG00000009092.4	ENSMUSG00000009092.4	Derl3	chr10:75893397-75895941	Forebrain__WT	Forebrain__KO	OK	0.496778	0.473743	-0.0684986	-0.11203	0.7845	0.916674	no
ENSMUSG00000009093.7	ENSMUSG00000009093.7	Gstt4	chr10:75814942-75822543	Forebrain__WT	Forebrain__KO	NOTEST	0	0.00381805	inf	0	1	1	no
ENSMUSG00000009097.9	ENSMUSG00000009097.9	Tbx1	chr16:18581712-18586969	Forebrain__WT	Forebrain__KO	OK	0.316673	0.585404	0.886439	1.53106	0.00065	0.00675677	yes
ENSMUSG00000009108.15	ENSMUSG00000009108.15	Gnat2	chr3:108092788-108101432	Forebrain__WT	Forebrain__KO	OK	0.474803	0.353579	-0.425295	-0.466529	0.1971	0.40637	no
ENSMUSG00000009112.4	ENSMUSG00000009112.4	Bcl2l13	chr6:120836211-120892842	Forebrain__WT	Forebrain__KO	OK	28.893	26.8839	-0.103978	-0.199845	0.60925	0.810393	no
ENSMUSG00000009114.17	ENSMUSG00000009114.17	2610028H24Rik	chr10:76449080-76515856	Forebrain__WT	Forebrain__KO	NOTEST	0.00219391	0.0109224	2.31572	0	1	1	no
ENSMUSG00000009115.5	ENSMUSG00000009115.5	Spatc1l	chr10:76562271-76570532	Forebrain__WT	Forebrain__KO	NOTEST	0.0643239	0.0748492	0.218632	0	1	1	no
ENSMUSG00000009145.6	ENSMUSG00000009145.6	Dqx1	chr6:83057843-83067318	Forebrain__WT	Forebrain__KO	OK	0.358376	0.505159	0.495262	1.0292	0.0118	0.0561693	no
ENSMUSG00000009185.2	ENSMUSG00000009185.2	Ccl8	chr11:82115184-82116799	Forebrain__WT	Forebrain__KO	NOTEST	0	0	0	0	1	1	no
ENSMUSG00000009207.15	ENSMUSG00000009207.15	Lnp	chr2:74520290-74584544	Forebrain__WT	Forebrain__KO	OK	22.9578	20.9603	-0.131324	-0.591978	0.1172	0.285824	no
ENSMUSG00000009210.10	ENSMUSG00000009210.10	Prr29	chr11:106365471-106377558	Forebrain__WT	Forebrain__KO	NOTEST	0.0168114	0.03258	0.954547	0	1	1	no
ENSMUSG00000009214.9	ENSMUSG00000009214.9	Tmem8c	chr2:27061635-27072179	Forebrain__WT	Forebrain__KO	NOTEST	0.0066669	0.00247457	-1.42984	0	1	1	no
ENSMUSG00000009216.7	ENSMUSG00000009216.7	Fam163b	chr2:27110379-27142491	Forebrain__WT	Forebrain__KO	NOTEST	0.0383526	0.0743526	0.955058	0	1	1	no
ENSMUSG00000009246.14	ENSMUSG00000009246.14	Trpm5	chr7:143069152-143094642	Forebrain__WT	Forebrain__KO	OK	0.271337	0.296006	0.12554	0.0410329	0.90285	0.967603	no
ENSMUSG00000009248.6	ENSMUSG00000009248.6	Ascl2	chr7:142966828-142969264	Forebrain__WT	Forebrain__KO	NOTEST	0.0975927	0.0963381	-0.0186671	0	1	1	no
ENSMUSG00000009281.6	ENSMUSG00000009281.6	Rarres2	chr6:48554795-48572789	Forebrain__WT	Forebrain__KO	OK	0.616042	0.544707	-0.177549	-0.101857	0.8349	0.940507	no
ENSMUSG00000009291.12	ENSMUSG00000009291.12	Pttg1ip	chr10:77581719-77598732	Forebrain__WT	Forebrain__KO	OK	26.0426	23.7613	-0.13226	-0.695908	0.08445	0.226923	no
ENSMUSG00000009292.17	ENSMUSG00000009292.17	Trpm2	chr10:77907721-77970563	Forebrain__WT	Forebrain__KO	NOTEST	0.209348	0.174471	-0.26292	0	1	1	no
ENSMUSG00000009293.17	ENSMUSG00000009293.17	Ube2g2	chr10:77622274-77645993	Forebrain__WT	Forebrain__KO	OK	39.5716	36.1774	-0.129376	-0.636305	0.10045	0.25668	no
ENSMUSG00000009350.13	ENSMUSG00000009350.13	Mpo	chr11:87793580-87804413	Forebrain__WT	Forebrain__KO	OK	0.800195	1.22795	0.617826	1.11774	0.00595	0.0341282	yes
ENSMUSG00000009356.12	ENSMUSG00000009356.12	Lpo	chr11:87806427-87828289	Forebrain__WT	Forebrain__KO	NOTEST	0.139283	0.104028	-0.421041	0	1	1	no
ENSMUSG00000009376.15	ENSMUSG00000009376.15	Met	chr6:17463799-17573980	Forebrain__WT	Forebrain__KO	OK	0.532004	0.436247	-0.28629	-0.303387	0.33265	0.568999	no
ENSMUSG00000009378.3	ENSMUSG00000009378.3	Slc16a12	chr19:34668402-34747289	Forebrain__WT	Forebrain__KO	OK	0.32841	0.346484	0.0772893	0.160517	0.68995	0.862989	no
ENSMUSG00000009394.13	ENSMUSG00000009394.13	Syn2	chr6:115134901-115282006	Forebrain__WT	Forebrain__KO	OK	0.693893	0.823271	0.246654	0.544232	0.165	0.361277	no
ENSMUSG00000009406.13	ENSMUSG00000009406.13	Elk1	chrX:20933394-20986737	Forebrain__WT	Forebrain__KO	OK	9.59841	11.8648	0.305817	1.30408	0.0016	0.0132381	yes
ENSMUSG00000009418.15	ENSMUSG00000009418.15	Nav1	chr1:135434579-135688105	Forebrain__WT	Forebrain__KO	OK	15.2664	21.367	0.485028	1.18689	0.00415	0.0262371	yes
ENSMUSG00000009470.16	ENSMUSG00000009470.16	Tnpo1	chr13:98839018-98926384	Forebrain__WT	Forebrain__KO	OK	96.8989	85.5196	-0.180225	-0.74451	0.0623	0.183642	no
ENSMUSG00000009471.3	ENSMUSG00000009471.3	Myod1	chr7:46376473-46379092	Forebrain__WT	Forebrain__KO	NOTEST	0.00866736	0.00368539	-1.23377	0	1	1	no
ENSMUSG00000009487.9	ENSMUSG00000009487.9	Otog	chr7:46240986-46311434	Forebrain__WT	Forebrain__KO	NOTEST	0.0159396	0.0234011	0.553957	0	1	1	no
ENSMUSG00000009535.13	ENSMUSG00000009535.13	Rnmt	chr18:68300354-68324852	Forebrain__WT	Forebrain__KO	OK	32.0534	28.2411	-0.182685	-0.723259	0.07975	0.218078	no
ENSMUSG00000009545.14	ENSMUSG00000009545.14	Kcnq1	chr7:143106744-143427042	Forebrain__WT	Forebrain__KO	OK	0.552322	0.595822	0.109371	0.0641038	0.8127	0.930212	no
ENSMUSG00000009549.14	ENSMUSG00000009549.14	Srp14	chr2:118475849-118479711	Forebrain__WT	Forebrain__KO	OK	121.382	98.7295	-0.298	-1.63553	0.0001	0.00168547	yes
ENSMUSG00000009551.2	ENSMUSG00000009551.2	6330409D20Rik	chr2:32721054-32755512	Forebrain__WT	Forebrain__KO	OK	0.742291	0.836368	0.172153	0.128676	0.7397	0.891882	no
ENSMUSG00000009555.16	ENSMUSG00000009555.16	Cdk9	chr2:32707437-32712784	Forebrain__WT	Forebrain__KO	OK	41.3131	47.4651	0.200267	1.04385	0.0076	0.0409057	yes
ENSMUSG00000009563.16	ENSMUSG00000009563.16	Tor2a	chr2:32757025-32775631	Forebrain__WT	Forebrain__KO	OK	25.6527	21.6065	-0.247648	-1.06293	0.0045	0.0278842	yes
ENSMUSG00000009566.12	ENSMUSG00000009566.12	Fpgs	chr2:32646594-32704145	Forebrain__WT	Forebrain__KO	OK	9.02955	9.73096	0.107928	0.318451	0.4232	0.659704	no
ENSMUSG00000009569.14	ENSMUSG00000009569.14	Mkl2	chr16:13256480-13417529	Forebrain__WT	Forebrain__KO	OK	6.51137	8.47516	0.38028	1.70737	5e-05	0.000944946	yes
ENSMUSG00000009575.14	ENSMUSG00000009575.14	Cbx5	chr15:103191543-103239816	Forebrain__WT	Forebrain__KO	OK	147.94	138.337	-0.0968211	-0.228342	0.50455	0.730889	no
ENSMUSG00000009580.15	ENSMUSG00000009580.15	Odam	chr5:87885028-87894174	Forebrain__WT	Forebrain__KO	NOTEST	0	0	0	0	1	1	no
ENSMUSG00000009585.17	ENSMUSG00000009585.17	Apobec3	chr15:79891658-79908436	Forebrain__WT	Forebrain__KO	OK	2.73401	2.75906	0.0131607	0.0314027	0.9372	0.980212	no
ENSMUSG00000009588.9	ENSMUSG00000009588.9	St6galnac1	chr11:116765024-116775507	Forebrain__WT	Forebrain__KO	NOTEST	0	0	0	0	1	1	no
ENSMUSG00000009596.9	ENSMUSG00000009596.9	Taf7l	chrX:134460117-134476490	Forebrain__WT	Forebrain__KO	NOTEST	0.0280391	0.0250685	-0.161568	0	1	1	no
ENSMUSG00000009614.16	ENSMUSG00000009614.16	Sardh	chr2:27188392-27248337	Forebrain__WT	Forebrain__KO	OK	1.10299	1.55576	0.496195	0.751749	0.03075	0.111178	no
ENSMUSG00000009621.18	ENSMUSG00000009621.18	Vav2	chr2:27262103-27427033	Forebrain__WT	Forebrain__KO	OK	12.7927	16.1965	0.340366	1.3558	0.00075	0.00750189	yes
ENSMUSG00000009628.14	ENSMUSG00000009628.14	Tex15	chr8:33516737-33585582	Forebrain__WT	Forebrain__KO	OK	3.84014	3.49323	-0.136598	-0.346617	0.3948	0.630902	no
ENSMUSG00000009630.9	ENSMUSG00000009630.9	Ppp2cb	chr8:33599620-33641976	Forebrain__WT	Forebrain__KO	OK	56.1256	55.9477	-0.00458072	-0.0246128	0.94975	0.983512	no
ENSMUSG00000009633.3	ENSMUSG00000009633.3	G0s2	chr1:193203037-193343878	Forebrain__WT	Forebrain__KO	OK	3.27329	3.28315	0.00433894	0.0097498	0.98175	0.993679	no
ENSMUSG00000009640.11	ENSMUSG00000009640.11	Dmap1	chr4:117674680-117682273	Forebrain__WT	Forebrain__KO	OK	34.1249	29.9352	-0.188979	-0.928046	0.02015	0.0821611	no
ENSMUSG00000009646.13	ENSMUSG00000009646.13	Pla2g12b	chr10:59403659-59421976	Forebrain__WT	Forebrain__KO	NOTEST	0.0196076	0.011757	-0.737894	0	1	1	no
ENSMUSG00000009647.13	ENSMUSG00000009647.13	Mcu	chr10:59446983-59616692	Forebrain__WT	Forebrain__KO	OK	6.36214	6.80962	0.0980631	0.384355	0.3419	0.578163	no
ENSMUSG00000009654.4	ENSMUSG00000009654.4	Oit3	chr10:59422957-59441778	Forebrain__WT	Forebrain__KO	OK	0.24549	0.236283	-0.0551431	-0.0922751	0.817	0.932457	no
ENSMUSG00000009670.11	ENSMUSG00000009670.11	Tex11	chrX:100838647-101059667	Forebrain__WT	Forebrain__KO	NOTEST	0.00109231	0	-inf	0	1	1	no
ENSMUSG00000009681.9	ENSMUSG00000009681.9	Bcr	chr10:75060895-75184923	Forebrain__WT	Forebrain__KO	OK	11.3697	14.1754	0.318197	1.78734	5e-05	0.000944946	yes
ENSMUSG00000009687.14	ENSMUSG00000009687.14	Fxyd5	chr7:31032721-31042481	Forebrain__WT	Forebrain__KO	OK	5.84549	5.38691	-0.117867	-0.276245	0.47885	0.709271	no
ENSMUSG00000009731.4	ENSMUSG00000009731.4	Kcnd1	chrX:7822288-7838280	Forebrain__WT	Forebrain__KO	OK	0.686127	1.15811	0.755223	1.48674	0.00045	0.00519789	yes
ENSMUSG00000009733.8	ENSMUSG00000009733.8	Tfcp2	chr15:100502798-100552008	Forebrain__WT	Forebrain__KO	OK	11.1047	12.031	0.115579	0.572326	0.1529	0.343151	no
ENSMUSG00000009734.17	ENSMUSG00000009734.17	Pou6f2	chr13:18121100-18382041	Forebrain__WT	Forebrain__KO	OK	0.163902	0.24731	0.593485	0.654684	0.0501	0.157463	no
ENSMUSG00000009739.16	ENSMUSG00000009739.16	Pou6f1	chr15:100575317-100599984	Forebrain__WT	Forebrain__KO	OK	10.1638	11.9594	0.234711	0.799381	0.0492	0.155402	no
ENSMUSG00000009741.14	ENSMUSG00000009741.14	Ubp1	chr9:113930933-114046191	Forebrain__WT	Forebrain__KO	OK	35.7314	40.4822	0.180096	0.953755	0.018	0.0757659	no
ENSMUSG00000009772.15	ENSMUSG00000009772.15	Nuak2	chr1:132316125-132333488	Forebrain__WT	Forebrain__KO	OK	15.9681	16.7073	0.0652827	0.327237	0.4048	0.641273	no
ENSMUSG00000009828.15	ENSMUSG00000009828.15	Ick	chr9:78109191-78172107	Forebrain__WT	Forebrain__KO	OK	14.5003	17.0106	0.230348	1.04151	0.0081	0.0428567	yes
ENSMUSG00000009863.14	ENSMUSG00000009863.14	Sdhb	chr4:140961202-140979193	Forebrain__WT	Forebrain__KO	OK	139.028	114.532	-0.27962	-1.62614	0.0001	0.00168547	yes
ENSMUSG00000009876.13	ENSMUSG00000009876.13	Cox4i2	chr2:152754172-152765037	Forebrain__WT	Forebrain__KO	OK	1.62818	1.48394	-0.133829	-0.247101	0.5454	0.765033	no
ENSMUSG00000009894.15	ENSMUSG00000009894.15	Snap47	chr11:59407133-59458473	Forebrain__WT	Forebrain__KO	OK	57.9207	47.0945	-0.298521	-1.27056	0.00165	0.0134695	yes
ENSMUSG00000009900.7	ENSMUSG00000009900.7	Wnt3a	chr11:59248032-59290752	Forebrain__WT	Forebrain__KO	OK	4.80051	5.04058	0.0704027	0.270914	0.50705	0.73338	no
ENSMUSG00000009905.5	ENSMUSG00000009905.5	Kdsr	chr1:106720458-106759727	Forebrain__WT	Forebrain__KO	OK	2.68805	2.79195	0.0547117	0.219463	0.5848	0.793005	no
ENSMUSG00000009907.17	ENSMUSG00000009907.17	Vps4b	chr1:106764070-106796728	Forebrain__WT	Forebrain__KO	OK	21.681	19.116	-0.18165	-0.763455	0.01585	0.069323	no
ENSMUSG00000009927.8	ENSMUSG00000009927.8	Rps25	chr9:44407713-44418003	Forebrain__WT	Forebrain__KO	OK	1013.94	840.242	-0.271097	-1.43161	0.00025	0.00336452	yes
ENSMUSG00000009941.10	ENSMUSG00000009941.10	Nxf2	chrX:134944527-134964754	Forebrain__WT	Forebrain__KO	NOTEST	0.215452	0.158291	-0.444792	0	1	1	no
ENSMUSG00000009995.17	ENSMUSG00000009995.17	Taz	chrX:74273216-74290151	Forebrain__WT	Forebrain__KO	OK	20.9411	21.2897	0.0238178	0.0871142	0.81055	0.929568	no
ENSMUSG00000010021.13	ENSMUSG00000010021.13	Kif19a	chr11:114765387-114790739	Forebrain__WT	Forebrain__KO	OK	0.452004	0.954705	1.07872	1.4995	5e-05	0.000944946	yes
ENSMUSG00000010025.19	ENSMUSG00000010025.19	Aldh3a2	chr11:61223416-61267464	Forebrain__WT	Forebrain__KO	OK	11.8537	11.3985	-0.0564941	-0.240404	0.5451	0.764882	no
ENSMUSG00000010044.12	ENSMUSG00000010044.12	Zmynd10	chr9:107547297-107551319	Forebrain__WT	Forebrain__KO	OK	0.841584	0.77436	-0.120103	-0.163202	0.6839	0.858931	no
ENSMUSG00000010045.2	ENSMUSG00000010045.2	Tmem115	chr9:107533944-107538673	Forebrain__WT	Forebrain__KO	OK	12.8606	12.6332	-0.0257453	-0.118758	0.76955	0.9079	no
ENSMUSG00000010047.12	ENSMUSG00000010047.12	Hyal2	chr9:107551554-107572779	Forebrain__WT	Forebrain__KO	OK	47.2507	44.2006	-0.0962683	-0.302488	0.43685	0.671434	no
ENSMUSG00000010048.10	ENSMUSG00000010048.10	Ifrd2	chr9:107587641-107593385	Forebrain__WT	Forebrain__KO	OK	14.6259	15.5386	0.087332	0.284514	0.4747	0.705459	no
ENSMUSG00000010051.15	ENSMUSG00000010051.15	Hyal1	chr9:107575819-107587425	Forebrain__WT	Forebrain__KO	OK	2.1969	2.13236	-0.0430195	-0.0881879	0.82295	0.935188	no
ENSMUSG00000010054.4	ENSMUSG00000010054.4	Tusc2	chr9:107551554-107572779	Forebrain__WT	Forebrain__KO	OK	29.9707	27.4366	-0.127453	-0.343943	0.3547	0.591006	no
ENSMUSG00000010057.8	ENSMUSG00000010057.8	Nprl2	chr9:107542225-107545706	Forebrain__WT	Forebrain__KO	OK	16.653	14.1121	-0.238856	-1.02908	0.0105	0.0516358	no
ENSMUSG00000010064.15	ENSMUSG00000010064.15	Slc38a3	chr9:107650633-107669530	Forebrain__WT	Forebrain__KO	OK	4.17678	4.82344	0.207669	0.687219	0.07555	0.209819	no
ENSMUSG00000010066.15	ENSMUSG00000010066.15	Cacna2d2	chr9:107399611-107529343	Forebrain__WT	Forebrain__KO	OK	6.80889	7.72947	0.18295	0.612594	0.12765	0.303541	no
ENSMUSG00000010067.13	ENSMUSG00000010067.13	Rassf1	chr9:107551554-107572779	Forebrain__WT	Forebrain__KO	OK	9.75421	8.67819	-0.168631	-0.267081	0.4706	0.701662	no
ENSMUSG00000010080.15	ENSMUSG00000010080.15	Epn3	chr11:94489598-94499974	Forebrain__WT	Forebrain__KO	OK	0.392183	0.434939	0.149286	0.142982	0.6946	0.865405	no
ENSMUSG00000010086.17	ENSMUSG00000010086.17	Rnf112	chr11:61448441-61454131	Forebrain__WT	Forebrain__KO	OK	1.1609	1.77809	0.615078	1.35248	0.00055	0.00599979	yes
ENSMUSG00000010095.13	ENSMUSG00000010095.13	Slc3a2	chr19:8706881-8723369	Forebrain__WT	Forebrain__KO	OK	45.144	52.1477	0.208071	1.04128	0.0053	0.031327	yes
ENSMUSG00000010097.13	ENSMUSG00000010097.13	Nxf1	chr19:8757072-8772475	Forebrain__WT	Forebrain__KO	OK	156.595	142.388	-0.137209	-0.558892	0.1659	0.362648	no
ENSMUSG00000010110.17	ENSMUSG00000010110.17	Stx5a	chr19:8741412-8756069	Forebrain__WT	Forebrain__KO	OK	36.6535	35.4754	-0.0471307	-0.232827	0.5611	0.777517	no
ENSMUSG00000010122.14	ENSMUSG00000010122.14	Slc47a1	chr11:61343400-61378345	Forebrain__WT	Forebrain__KO	NOTEST	0.019352	0.0245084	0.340792	0	1	1	no
ENSMUSG00000010136.14	ENSMUSG00000010136.14	Pifo	chr3:105996956-106032814	Forebrain__WT	Forebrain__KO	OK	0.688908	0.448919	-0.617857	-0.839519	0.03855	0.130782	no
ENSMUSG00000010142.12	ENSMUSG00000010142.12	Tnfrsf13b	chr11:61126754-61149372	Forebrain__WT	Forebrain__KO	OK	0.352846	0.335044	-0.0746862	-0.0715468	0.8035	0.925681	no
ENSMUSG00000010154.6	ENSMUSG00000010154.6	Spire2	chr8:119910359-124345724	Forebrain__WT	Forebrain__KO	OK	4.48987	5.02152	0.161451	0.0157217	0.8554	0.947437	no
ENSMUSG00000010175.13	ENSMUSG00000010175.13	Prox1	chr1:190118034-190217276	Forebrain__WT	Forebrain__KO	OK	2.74155	4.091	0.577465	2.28082	5e-05	0.000944946	yes
ENSMUSG00000010205.10	ENSMUSG00000010205.10	Raver1	chr9:21074167-21128393	Forebrain__WT	Forebrain__KO	OK	39.8924	51.3216	0.363453	1.97028	5e-05	0.000944946	yes
ENSMUSG00000010277.7	ENSMUSG00000010277.7	2610507B11Rik	chr11:78261751-78290623	Forebrain__WT	Forebrain__KO	OK	43.5262	45.8479	0.0749694	0.392525	0.2972	0.530306	no
ENSMUSG00000010290.7	ENSMUSG00000010290.7	AI597479	chr1:43098709-43115947	Forebrain__WT	Forebrain__KO	OK	19.6181	16.7376	-0.229091	-1.2405	0.0016	0.0132381	yes
ENSMUSG00000010307.6	ENSMUSG00000010307.6	Tmem86a	chr7:47050600-47054776	Forebrain__WT	Forebrain__KO	OK	3.28265	3.51524	0.0987636	0.30153	0.45925	0.691616	no
ENSMUSG00000010311.15	ENSMUSG00000010311.15	Optc	chr1:133897198-133921414	Forebrain__WT	Forebrain__KO	OK	4.23414	3.8269	-0.145894	-0.348892	0.38975	0.625979	no
ENSMUSG00000010342.16	ENSMUSG00000010342.16	Tex14	chr11:87405064-87555823	Forebrain__WT	Forebrain__KO	NOTEST	0.136224	0.10997	-0.308869	0	1	1	no
ENSMUSG00000010358.13	ENSMUSG00000010358.13	Ifi35	chr11:101448406-101458698	Forebrain__WT	Forebrain__KO	OK	0.776444	0.884685	0.188283	0.360882	0.3758	0.611108	no
ENSMUSG00000010362.9	ENSMUSG00000010362.9	Rdm1	chr11:101627194-101636100	Forebrain__WT	Forebrain__KO	OK	21.2739	16.8021	-0.340449	-1.30707	0.00125	0.0110559	yes
ENSMUSG00000010376.14	ENSMUSG00000010376.14	Nedd8	chr14:55662264-55671906	Forebrain__WT	Forebrain__KO	OK	280.334	225.456	-0.314301	-1.80433	5e-05	0.000944946	yes
ENSMUSG00000010392.8	ENSMUSG00000010392.8	Gosr1	chr11:76726601-76763579	Forebrain__WT	Forebrain__KO	OK	9.85689	9.77383	-0.012208	-0.0531654	0.8876	0.960806	no
ENSMUSG00000010406.11	ENSMUSG00000010406.11	Mrpl52	chr14:54426908-54429756	Forebrain__WT	Forebrain__KO	OK	142.906	120.068	-0.251209	-1.20639	0.00285	0.0199638	yes
ENSMUSG00000010435.6	ENSMUSG00000010435.6	Spaca7	chr8:12554269-12600738	Forebrain__WT	Forebrain__KO	NOTEST	0	0.00436151	inf	0	1	1	no
ENSMUSG00000010453.12	ENSMUSG00000010453.12	Kansl3	chr1:36335729-36369181	Forebrain__WT	Forebrain__KO	OK	20.8903	24.0632	0.203995	1.15077	0.0044	0.0275004	yes
ENSMUSG00000010461.14	ENSMUSG00000010461.14	Eya4	chr10:23104167-23349895	Forebrain__WT	Forebrain__KO	OK	5.17398	5.92738	0.196122	0.843043	0.03795	0.12916	no
ENSMUSG00000010476.13	ENSMUSG00000010476.13	Ebf3	chr7:137193672-137314445	Forebrain__WT	Forebrain__KO	OK	6.2547	8.91774	0.511739	2.43739	5e-05	0.000944946	yes
ENSMUSG00000010492.10	ENSMUSG00000010492.10	Uckl1os	chr2:181569148-181655660	Forebrain__WT	Forebrain__KO	OK	0.635574	0.742253	0.22385	0.0687012	0.79995	0.923878	no
ENSMUSG00000010505.15	ENSMUSG00000010505.15	Myt1	chr2:181763331-181827797	Forebrain__WT	Forebrain__KO	OK	22.5542	24.2963	0.10734	0.529637	0.1421	0.326682	no
ENSMUSG00000010517.7	ENSMUSG00000010517.7	Faf1	chr4:109676587-109963960	Forebrain__WT	Forebrain__KO	OK	20.913	19.2255	-0.121379	-0.588261	0.14745	0.335083	no
ENSMUSG00000010529.5	ENSMUSG00000010529.5	Gm266	chr12:111484610-111485823	Forebrain__WT	Forebrain__KO	OK	1.53571	2.14795	0.484056	1.09065	0.00875	0.0453744	yes
ENSMUSG00000010538.14	ENSMUSG00000010538.14	Tsacc	chr3:88242873-88296999	Forebrain__WT	Forebrain__KO	OK	2.54989	1.88887	-0.432907	-0.756597	0.06035	0.179257	no
ENSMUSG00000010554.14	ENSMUSG00000010554.14	Mettl16	chr11:74770829-74828525	Forebrain__WT	Forebrain__KO	OK	19.5129	18.3981	-0.0848653	-0.283521	0.46095	0.692864	no
ENSMUSG00000010592.8	ENSMUSG00000010592.8	Dazl	chr17:50279393-50293599	Forebrain__WT	Forebrain__KO	NOTEST	0.0315948	0.0260519	-0.278299	0	1	1	no
ENSMUSG00000010601.13	ENSMUSG00000010601.13	Apol7a	chr15:77388220-77399110	Forebrain__WT	Forebrain__KO	NOTEST	0.00160832	0	-inf	0	1	1	no
ENSMUSG00000010607.8	ENSMUSG00000010607.8	Pigyl	chr9:22156845-22158358	Forebrain__WT	Forebrain__KO	OK	21.6348	18.8378	-0.199723	-0.728018	0.0734	0.205644	no
ENSMUSG00000010608.15	ENSMUSG00000010608.15	Rbm25	chr12:83631235-83683123	Forebrain__WT	Forebrain__KO	OK	75.281	78.0455	0.0520289	0.123785	0.67665	0.855238	no
ENSMUSG00000010609.15	ENSMUSG00000010609.15	Psen2	chr1:180227003-180274963	Forebrain__WT	Forebrain__KO	OK	2.45267	2.65725	0.115582	0.296727	0.43115	0.666151	no
ENSMUSG00000010651.4	ENSMUSG00000010651.4	Acaa1b	chr9:119102477-119157093	Forebrain__WT	Forebrain__KO	OK	0.397681	0.309785	-0.360345	-0.413832	0.31305	0.548036	no
ENSMUSG00000010660.2	ENSMUSG00000010660.2	Plcd1	chr9:119071526-119093496	Forebrain__WT	Forebrain__KO	OK	4.97318	6.13432	0.302734	1.18264	0.00265	0.0188875	yes
ENSMUSG00000010663.4	ENSMUSG00000010663.4	Fads1	chr19:10182887-10196870	Forebrain__WT	Forebrain__KO	OK	55.0617	64.9454	0.238177	1.39924	0.00045	0.00519789	yes
ENSMUSG00000010721.15	ENSMUSG00000010721.15	Lmbr1	chr5:29229801-29378390	Forebrain__WT	Forebrain__KO	OK	5.78928	5.29783	-0.127983	-0.368642	0.3588	0.594968	no
ENSMUSG00000010751.15	ENSMUSG00000010751.15	Tnfrsf22	chr7:143607658-143685872	Forebrain__WT	Forebrain__KO	OK	4.75661	4.9236	0.0497791	0.116576	0.76825	0.907242	no
ENSMUSG00000010755.17	ENSMUSG00000010755.17	Cars	chr7:143557229-143600090	Forebrain__WT	Forebrain__KO	OK	23.9593	26.0283	0.119492	0.637657	0.11625	0.284389	no
ENSMUSG00000010760.5	ENSMUSG00000010760.5	Phlda2	chr7:143501544-143503150	Forebrain__WT	Forebrain__KO	NOTEST	0.208188	0.155707	-0.419056	0	1	1	no
ENSMUSG00000010796.11	ENSMUSG00000010796.11	Asz1	chr6:18050963-18109061	Forebrain__WT	Forebrain__KO	NOTEST	0.00185899	0.00232157	0.320579	0	1	1	no
ENSMUSG00000010797.6	ENSMUSG00000010797.6	Wnt2	chr6:17988939-18030585	Forebrain__WT	Forebrain__KO	NOTEST	0.116224	0.0466918	-1.31566	0	1	1	no
ENSMUSG00000010803.13	ENSMUSG00000010803.13	Gabra1	chr11:42130938-42182930	Forebrain__WT	Forebrain__KO	OK	0.474536	0.346325	-0.454389	-0.382357	0.20725	0.419836	no
ENSMUSG00000010825.17	ENSMUSG00000010825.17	Grid2ip	chr5:143357337-143403748	Forebrain__WT	Forebrain__KO	OK	0.185375	0.246129	0.40897	0.650564	0.10205	0.259434	no
ENSMUSG00000010830.7	ENSMUSG00000010830.7	Kdelr3	chr15:79516407-79546741	Forebrain__WT	Forebrain__KO	OK	4.45599	4.32298	-0.0437175	-0.0149806	0.9771	0.992397	no
ENSMUSG00000010841.13	ENSMUSG00000010841.13	1700006E09Rik	chr11:101971142-101992264	Forebrain__WT	Forebrain__KO	NOTEST	0.00903445	0	-inf	0	1	1	no
ENSMUSG00000010911.12	ENSMUSG00000010911.12	Apip	chr2:103073674-103092644	Forebrain__WT	Forebrain__KO	OK	23.9693	22.6488	-0.081752	-0.321951	0.4054	0.641904	no
ENSMUSG00000010914.10	ENSMUSG00000010914.10	Pdhx	chr2:103021074-103073513	Forebrain__WT	Forebrain__KO	OK	19.8566	16.5822	-0.259981	-1.05856	0.00895	0.0460211	yes
ENSMUSG00000010936.10	ENSMUSG00000010936.10	Vac14	chr8:110618637-110720396	Forebrain__WT	Forebrain__KO	OK	14.114	17.1295	0.279358	1.44068	0.0003	0.00386089	yes
ENSMUSG00000011008.13	ENSMUSG00000011008.13	Mcoln2	chr3:146149832-146195513	Forebrain__WT	Forebrain__KO	NOTEST	0.111967	0.117686	0.0718729	0	1	1	no
ENSMUSG00000011034.6	ENSMUSG00000011034.6	Slc5a1	chr5:33104218-33162870	Forebrain__WT	Forebrain__KO	NOTEST	0	0.00207335	inf	0	1	1	no
ENSMUSG00000011052.6	ENSMUSG00000011052.6	1700049J03Rik	chr17:26554253-26656931	Forebrain__WT	Forebrain__KO	NOTEST	0	0.0148022	inf	0	1	1	no
ENSMUSG00000011096.17	ENSMUSG00000011096.17	Akt1s1	chr7:44812255-44855421	Forebrain__WT	Forebrain__KO	OK	34.1349	34.6066	0.0197965	0.0373941	0.911	0.971383	no
ENSMUSG00000011114.17	ENSMUSG00000011114.17	Tbrg1	chr9:37649181-37657312	Forebrain__WT	Forebrain__KO	OK	54.363	53.1169	-0.0334521	-0.18667	0.64245	0.83274	no
ENSMUSG00000011118.3	ENSMUSG00000011118.3	Panx3	chr9:37659901-37669222	Forebrain__WT	Forebrain__KO	NOTEST	0.0399561	0.0413746	0.0503306	0	1	1	no
ENSMUSG00000011148.13	ENSMUSG00000011148.13	Adssl1	chr12:112620044-112641354	Forebrain__WT	Forebrain__KO	OK	1.16381	1.10284	-0.0776334	-0.174528	0.6671	0.84959	no
ENSMUSG00000011154.17	ENSMUSG00000011154.17	Cfap161	chr7:83774100-83794880	Forebrain__WT	Forebrain__KO	NOTEST	0.0864022	0.060883	-0.505027	0	1	1	no
ENSMUSG00000011158.7	ENSMUSG00000011158.7	Brf1	chr12:112959861-113001926	Forebrain__WT	Forebrain__KO	OK	18.2729	21.6582	0.245211	1.16498	0.00405	0.0258102	yes
ENSMUSG00000011171.11	ENSMUSG00000011171.11	Vipr2	chr12:116077727-116146261	Forebrain__WT	Forebrain__KO	OK	2.53184	2.16511	-0.225749	-0.539575	0.1197	0.289708	no
ENSMUSG00000011179.7	ENSMUSG00000011179.7	Odc1	chr12:17544872-17551502	Forebrain__WT	Forebrain__KO	OK	215.104	192.396	-0.160957	-0.853139	0.0344	0.12051	no
ENSMUSG00000011254.16	ENSMUSG00000011254.16	Thg1l	chr11:45946842-45955494	Forebrain__WT	Forebrain__KO	OK	13.4027	11.6728	-0.199379	-0.769283	0.05365	0.165031	no
ENSMUSG00000011256.16	ENSMUSG00000011256.16	Adam19	chr11:46055991-46147343	Forebrain__WT	Forebrain__KO	OK	5.06567	7.15662	0.498526	2.32183	5e-05	0.000944946	yes
ENSMUSG00000011257.19	ENSMUSG00000011257.19	Pabpc4	chr4:123262350-123298925	Forebrain__WT	Forebrain__KO	OK	56.6146	63.5377	0.16644	0.698166	0.0845	0.226942	no
ENSMUSG00000011263.16	ENSMUSG00000011263.16	Exoc3l2	chr7:19463330-19496762	Forebrain__WT	Forebrain__KO	OK	1.13131	1.72513	0.608708	1.60726	0.00035	0.00433924	yes
ENSMUSG00000011267.8	ENSMUSG00000011267.8	Zfp296	chr7:19564945-19580656	Forebrain__WT	Forebrain__KO	OK	0.359823	0.366455	0.0263514	0.0149239	0.97205	0.990814	no
ENSMUSG00000011305.11	ENSMUSG00000011305.11	Plin5	chr17:56111600-56117596	Forebrain__WT	Forebrain__KO	NOTEST	0.0401835	0.0620176	0.626076	0	1	1	no
ENSMUSG00000011306.6	ENSMUSG00000011306.6	Sugp1	chr8:70042812-70071953	Forebrain__WT	Forebrain__KO	OK	17.4161	20.5166	0.236373	1.19646	0.00295	0.0204927	yes
ENSMUSG00000011349.5	ENSMUSG00000011349.5	Dmrtc2	chr7:24870056-24877651	Forebrain__WT	Forebrain__KO	NOTEST	0.0403578	0.0698164	0.79072	0	1	1	no
ENSMUSG00000011350.15	ENSMUSG00000011350.15	Gm5893	chr7:24818794-24840275	Forebrain__WT	Forebrain__KO	NOTEST	0	0	0	0	1	1	no
ENSMUSG00000011382.7	ENSMUSG00000011382.7	Dhdh	chr7:45473562-45488796	Forebrain__WT	Forebrain__KO	OK	2.93149	2.93723	0.00282225	0.00934666	0.9807	0.9934	no
ENSMUSG00000011427.16	ENSMUSG00000011427.16	Zfp790	chr7:29816113-29831005	Forebrain__WT	Forebrain__KO	OK	8.00076	6.96134	-0.200772	-0.585159	0.0985	0.253368	no
ENSMUSG00000011463.5	ENSMUSG00000011463.5	Cpb1	chr3:20248263-20275733	Forebrain__WT	Forebrain__KO	NOTEST	0.00339514	0.00100889	-1.7507	0	1	1	no
ENSMUSG00000011486.14	ENSMUSG00000011486.14	Slc25a41	chr17:57032772-57041654	Forebrain__WT	Forebrain__KO	NOTEST	0.0197089	0.0501885	1.34851	0	1	1	no
ENSMUSG00000011589.8	ENSMUSG00000011589.8	Fsd1	chr17:55986510-55996881	Forebrain__WT	Forebrain__KO	OK	14.004	15.8469	0.17836	0.805004	0.04785	0.15241	no
ENSMUSG00000011632.7	ENSMUSG00000011632.7	Pinlyp	chr7:24541657-24546118	Forebrain__WT	Forebrain__KO	NOTEST	0.0680535	0.0272244	-1.32177	0	1	1	no
ENSMUSG00000011658.15	ENSMUSG00000011658.15	Fuz	chr7:44896078-44929496	Forebrain__WT	Forebrain__KO	OK	11.3734	12.8049	0.17104	0.307522	0.43455	0.668816	no
ENSMUSG00000011751.16	ENSMUSG00000011751.16	Sptbn4	chr7:27356382-27447686	Forebrain__WT	Forebrain__KO	OK	0.152742	0.333498	1.12659	0.901077	0.00545	0.0320586	yes
ENSMUSG00000011752.6	ENSMUSG00000011752.6	Pgam1	chr19:41911870-41918664	Forebrain__WT	Forebrain__KO	OK	255.955	281.675	0.138142	0.739909	0.0705	0.199631	no
ENSMUSG00000011831.16	ENSMUSG00000011831.16	Evi5	chr5:107744794-107875107	Forebrain__WT	Forebrain__KO	OK	13.9308	13.7406	-0.019828	-0.0889627	0.80815	0.928088	no
ENSMUSG00000011832.15	ENSMUSG00000011832.15	Evi5l	chr8:4162521-4217459	Forebrain__WT	Forebrain__KO	OK	10.715	12.9376	0.271941	0.758084	0.05925	0.177198	no
ENSMUSG00000011837.4	ENSMUSG00000011837.4	Snapc2	chr8:4253079-4256220	Forebrain__WT	Forebrain__KO	OK	23.9031	25.7824	0.109187	0.430072	0.2959	0.529263	no
ENSMUSG00000011877.13	ENSMUSG00000011877.13	Git1	chr11:77493561-77507786	Forebrain__WT	Forebrain__KO	OK	26.1928	33.3538	0.348678	1.98476	5e-05	0.000944946	yes
ENSMUSG00000011884.13	ENSMUSG00000011884.13	Gltp	chr5:114669397-114690984	Forebrain__WT	Forebrain__KO	OK	21.1927	24.8273	0.228359	1.08221	0.0082	0.0432418	yes
ENSMUSG00000011958.17	ENSMUSG00000011958.17	Bnip2	chr9:69988399-70008317	Forebrain__WT	Forebrain__KO	OK	50.7939	49.1804	-0.0465713	-0.220421	0.5868	0.794091	no
ENSMUSG00000011960.12	ENSMUSG00000011960.12	Ccnt1	chr15:98538688-98570923	Forebrain__WT	Forebrain__KO	OK	16.6948	15.308	-0.125117	-0.588716	0.1419	0.326438	no
ENSMUSG00000012017.3	ENSMUSG00000012017.3	Scarf2	chr16:17797281-17808287	Forebrain__WT	Forebrain__KO	OK	4.54346	6.70513	0.561474	2.30575	5e-05	0.000944946	yes
ENSMUSG00000012042.8	ENSMUSG00000012042.8	4930579F01Rik	chr3:138164077-138193825	Forebrain__WT	Forebrain__KO	NOTEST	0.0100927	0	-inf	0	1	1	no
ENSMUSG00000012076.7	ENSMUSG00000012076.7	Brms1l	chr12:55836365-55869735	Forebrain__WT	Forebrain__KO	OK	18.4606	17.2318	-0.0993725	-0.509666	0.20145	0.411601	no
ENSMUSG00000012114.16	ENSMUSG00000012114.16	Med15	chr16:17651220-17722930	Forebrain__WT	Forebrain__KO	OK	14.3321	17.9006	0.320751	1.68084	5e-05	0.000944946	yes
ENSMUSG00000012117.13	ENSMUSG00000012117.13	Dhdds	chr4:133969027-134000918	Forebrain__WT	Forebrain__KO	OK	23.4136	24.1371	0.0439046	0.194119	0.63295	0.82636	no
ENSMUSG00000012123.15	ENSMUSG00000012123.15	Aim1l	chr4:134065911-134095082	Forebrain__WT	Forebrain__KO	OK	0.374331	0.358296	-0.0631628	-0.0410671	0.90035	0.967164	no
ENSMUSG00000012126.16	ENSMUSG00000012126.16	Ubxn11	chr4:134102569-134128789	Forebrain__WT	Forebrain__KO	OK	3.04571	3.39831	0.158038	0.161264	0.60745	0.809355	no
ENSMUSG00000012187.13	ENSMUSG00000012187.13	Mogat1	chr1:78497025-78538173	Forebrain__WT	Forebrain__KO	NOTEST	0.171228	0.186259	0.121389	0	1	1	no
ENSMUSG00000012211.13	ENSMUSG00000012211.13	Tex22	chr12:113074501-113088917	Forebrain__WT	Forebrain__KO	NOTEST	0.0300269	0.0623206	1.05346	0	1	1	no
ENSMUSG00000012282.2	ENSMUSG00000012282.2	Wnt8a	chr18:34542312-34548273	Forebrain__WT	Forebrain__KO	NOTEST	0.0176351	0.0140749	-0.325329	0	1	1	no
ENSMUSG00000012296.15	ENSMUSG00000012296.15	Tjap1	chr17:46257850-46283026	Forebrain__WT	Forebrain__KO	OK	19.2002	24.1357	0.33005	1.71755	5e-05	0.000944946	yes
ENSMUSG00000012350.15	ENSMUSG00000012350.15	Ehf	chr2:103263432-103303278	Forebrain__WT	Forebrain__KO	NOTEST	0.0264061	0.0247185	-0.0952822	0	1	1	no
ENSMUSG00000012396.12	ENSMUSG00000012396.12	Nanog	chr6:122707488-122714633	Forebrain__WT	Forebrain__KO	NOTEST	0.0643054	0.0905808	0.494264	0	1	1	no
ENSMUSG00000012405.15	ENSMUSG00000012405.15	Rpl15	chr14:18267822-18331859	Forebrain__WT	Forebrain__KO	OK	620.112	509.653	-0.283013	-1.20352	0.00325	0.0219624	yes
ENSMUSG00000012422.14	ENSMUSG00000012422.14	Tmem167	chr13:89655311-90112257	Forebrain__WT	Forebrain__KO	OK	19.6502	16.2354	-0.275394	-0.494973	0.1786	0.380723	no
ENSMUSG00000012428.9	ENSMUSG00000012428.9	Steap4	chr5:7960456-7982213	Forebrain__WT	Forebrain__KO	NOTEST	0.148068	0.135402	-0.129012	0	1	1	no
ENSMUSG00000012429.8	ENSMUSG00000012429.8	Mplkip	chr13:17695412-17699105	Forebrain__WT	Forebrain__KO	OK	8.33148	7.32023	-0.186683	-0.80667	0.05025	0.157778	no
ENSMUSG00000012443.3	ENSMUSG00000012443.3	Kif11	chr19:37376402-37421859	Forebrain__WT	Forebrain__KO	OK	74.4143	66.3317	-0.165881	-0.937426	0.02005	0.0819005	no
ENSMUSG00000012483.4	ENSMUSG00000012483.4	Rpa3	chr6:8255935-8259173	Forebrain__WT	Forebrain__KO	OK	84.5618	69.9917	-0.272822	-1.3665	0.00075	0.00750189	yes
ENSMUSG00000012519.14	ENSMUSG00000012519.14	Mlkl	chr8:111311796-111338177	Forebrain__WT	Forebrain__KO	NOTEST	0.114831	0.118738	0.0482779	0	1	1	no
ENSMUSG00000012520.10	ENSMUSG00000012520.10	Phox2b	chr5:67094398-67099301	Forebrain__WT	Forebrain__KO	NOTEST	0.00284976	0.0121468	2.09166	0	1	1	no
ENSMUSG00000012535.14	ENSMUSG00000012535.14	Tnpo3	chr6:29526624-29609887	Forebrain__WT	Forebrain__KO	OK	62.174	53.4525	-0.218055	-1.23883	0.00195	0.0151408	yes
ENSMUSG00000012609.18	ENSMUSG00000012609.18	Ttll5	chr12:85824658-86053760	Forebrain__WT	Forebrain__KO	OK	7.97261	8.81206	0.144428	0.507933	0.19785	0.407599	no
ENSMUSG00000012640.16	ENSMUSG00000012640.16	Zfp715	chr7:43296196-43313255	Forebrain__WT	Forebrain__KO	OK	6.94795	5.84378	-0.249686	-0.75306	0.0553	0.168799	no
ENSMUSG00000012705.16	ENSMUSG00000012705.16	Retn	chr8:3655769-3660110	Forebrain__WT	Forebrain__KO	NOTEST	0.0782854	0.0753738	-0.0546793	0	1	1	no
ENSMUSG00000012777.14	ENSMUSG00000012777.14	Acpt	chr7:44246721-44262720	Forebrain__WT	Forebrain__KO	OK	0.309933	0.216488	-0.51767	-0.148157	0.6795	0.856665	no
ENSMUSG00000012819.15	ENSMUSG00000012819.15	Cdh23	chr10:60302747-60696490	Forebrain__WT	Forebrain__KO	OK	0.139728	0.293856	1.07248	0.541367	0.0648	0.188494	no
ENSMUSG00000012848.14	ENSMUSG00000012848.14	Rps5	chr7:12922289-12926686	Forebrain__WT	Forebrain__KO	OK	1237.92	1004.58	-0.301318	-1.49769	0.0001	0.00168547	yes
ENSMUSG00000012889.8	ENSMUSG00000012889.8	Podnl1	chr8:84125988-84132527	Forebrain__WT	Forebrain__KO	NOTEST	0.0111052	0.00756363	-0.554087	0	1	1	no
ENSMUSG00000013033.16	ENSMUSG00000013033.16	Adgrl1	chr8:83900104-83955205	Forebrain__WT	Forebrain__KO	OK	22.5454	28.5843	0.342392	1.33669	0.00015	0.00228144	yes
ENSMUSG00000013076.15	ENSMUSG00000013076.15	Amotl1	chr9:14541965-14615483	Forebrain__WT	Forebrain__KO	OK	15.6811	19.3411	0.30264	1.4528	0.0001	0.00168547	yes
ENSMUSG00000013083.8	ENSMUSG00000013083.8	2200002J24Rik	chr7:30698925-30700536	Forebrain__WT	Forebrain__KO	NOTEST	0.0185904	0.0433142	1.22028	0	1	1	no
ENSMUSG00000013089.15	ENSMUSG00000013089.15	Etv5	chr16:22381308-22439719	Forebrain__WT	Forebrain__KO	OK	11.5692	12.622	0.12565	0.608605	0.11675	0.285217	no
ENSMUSG00000013091.5	ENSMUSG00000013091.5	Tmem190	chr7:4782936-4784341	Forebrain__WT	Forebrain__KO	NOTEST	0.0120772	0.0236569	0.969973	0	1	1	no
ENSMUSG00000013150.15	ENSMUSG00000013150.15	Gfod2	chr8:105713853-105758664	Forebrain__WT	Forebrain__KO	OK	17.1614	17.23	0.00575577	0.0157132	0.96795	0.989823	no
ENSMUSG00000013155.9	ENSMUSG00000013155.9	Enkd1	chr8:105703654-105707933	Forebrain__WT	Forebrain__KO	OK	18.0545	18.5915	0.042284	0.183556	0.65955	0.843422	no
ENSMUSG00000013158.5	ENSMUSG00000013158.5	4933405L10Rik	chr8:105708290-105710244	Forebrain__WT	Forebrain__KO	NOTEST	0.115807	0.145926	0.333511	0	1	1	no
ENSMUSG00000013160.7	ENSMUSG00000013160.7	Atp6v0d1	chr8:105524464-105566047	Forebrain__WT	Forebrain__KO	OK	39.8832	42.1498	0.0797421	0.431816	0.27705	0.507483	no
ENSMUSG00000013236.16	ENSMUSG00000013236.16	Ptprs	chr17:56412430-56476483	Forebrain__WT	Forebrain__KO	OK	84.7402	107.831	0.347648	1.77627	5e-05	0.000944946	yes
ENSMUSG00000013275.9	ENSMUSG00000013275.9	Slc41a1	chr1:131827492-131848865	Forebrain__WT	Forebrain__KO	OK	6.8249	7.55907	0.147401	0.583457	0.0939	0.244784	no
ENSMUSG00000013338.16	ENSMUSG00000013338.16	Fer1l4	chr2:156019138-156052947	Forebrain__WT	Forebrain__KO	NOTEST	0.0190041	0.00765203	-1.3124	0	1	1	no
ENSMUSG00000013353.10	ENSMUSG00000013353.10	4931406B18Rik	chr7:43492043-43505940	Forebrain__WT	Forebrain__KO	NOTEST	0	0.0029376	inf	0	1	1	no
ENSMUSG00000013367.5	ENSMUSG00000013367.5	Iglon5	chr7:43472903-43490075	Forebrain__WT	Forebrain__KO	OK	13.9852	16.9002	0.273137	1.35968	0.00085	0.00828828	yes
ENSMUSG00000013415.9	ENSMUSG00000013415.9	Igf2bp1	chr11:95957162-96008055	Forebrain__WT	Forebrain__KO	OK	37.235	47.5575	0.353015	1.35518	5e-05	0.000944946	yes
ENSMUSG00000013418.8	ENSMUSG00000013418.8	B4galnt2	chr11:95865942-95914891	Forebrain__WT	Forebrain__KO	NOTEST	0.0342223	0.042248	0.303948	0	1	1	no
ENSMUSG00000013419.6	ENSMUSG00000013419.6	Zfp651	chr9:121760032-121771742	Forebrain__WT	Forebrain__KO	OK	5.81583	5.91236	0.023748	0.117908	0.765	0.905017	no
ENSMUSG00000013465.18	ENSMUSG00000013465.18	Nelfb	chr2:25199711-25211489	Forebrain__WT	Forebrain__KO	OK	39.1546	46.2477	0.240202	0.892322	0.02695	0.101215	no
ENSMUSG00000013483.14	ENSMUSG00000013483.14	Card14	chr11:119307767-119355536	Forebrain__WT	Forebrain__KO	NOTEST	0.0337546	0.0329899	-0.033061	0	1	1	no
ENSMUSG00000013495.15	ENSMUSG00000013495.15	Tmem175	chr5:108629769-108684557	Forebrain__WT	Forebrain__KO	OK	9.21362	8.59306	-0.100596	-0.227652	0.58035	0.790207	no
ENSMUSG00000013523.13	ENSMUSG00000013523.13	Bcas1	chr2:170346990-170427845	Forebrain__WT	Forebrain__KO	OK	0.158785	0.297749	0.907026	0.580945	0.01775	0.0751514	no
ENSMUSG00000013539.13	ENSMUSG00000013539.13	Tango2	chr16:18300826-18343927	Forebrain__WT	Forebrain__KO	OK	11.3201	10.6772	-0.0843555	-0.290267	0.4764	0.70673	no
ENSMUSG00000013562.12	ENSMUSG00000013562.12	4833413E03Rik	chr17:31557125-31559113	Forebrain__WT	Forebrain__KO	NOTEST	0.00911346	0.00861716	-0.080786	0	1	1	no
ENSMUSG00000013584.5	ENSMUSG00000013584.5	Aldh1a2	chr9:71215788-71296243	Forebrain__WT	Forebrain__KO	OK	0.274939	0.638885	1.21644	2.11123	5e-05	0.000944946	yes
ENSMUSG00000013593.12	ENSMUSG00000013593.12	Ndufs2	chr1:171234852-171260637	Forebrain__WT	Forebrain__KO	OK	125.762	111.892	-0.168591	-0.951249	0.01915	0.0793044	no
ENSMUSG00000013611.14	ENSMUSG00000013611.14	Snx31	chr15:36504061-36555573	Forebrain__WT	Forebrain__KO	OK	0.23987	0.157465	-0.607227	-0.3771	0.17665	0.377884	no
ENSMUSG00000013622.15	ENSMUSG00000013622.15	Atraid	chr5:31036035-31054623	Forebrain__WT	Forebrain__KO	OK	32.4194	27.566	-0.233968	-0.866622	0.0336	0.118412	no
ENSMUSG00000013629.16	ENSMUSG00000013629.16	Cad	chr5:31054779-31078479	Forebrain__WT	Forebrain__KO	OK	31.1595	38.0258	0.287303	1.49584	5e-05	0.000944946	yes
ENSMUSG00000013643.13	ENSMUSG00000013643.13	Lypd8	chr11:58379042-58390728	Forebrain__WT	Forebrain__KO	NOTEST	0	0	0	0	1	1	no
ENSMUSG00000013646.17	ENSMUSG00000013646.17	Sh3bp5l	chr11:58330723-58347728	Forebrain__WT	Forebrain__KO	OK	18.795	19.7876	0.0742465	0.339385	0.3513	0.587372	no
ENSMUSG00000013653.2	ENSMUSG00000013653.2	1810065E05Rik	chr11:58421110-58426024	Forebrain__WT	Forebrain__KO	NOTEST	0	0	0	0	1	1	no
ENSMUSG00000013662.5	ENSMUSG00000013662.5	Atad1	chr19:32672562-32712298	Forebrain__WT	Forebrain__KO	OK	48.3917	39.6033	-0.289138	-1.675	5e-05	0.000944946	yes
ENSMUSG00000013663.7	ENSMUSG00000013663.7	Pten	chr19:32757496-32826160	Forebrain__WT	Forebrain__KO	OK	12.8195	13.3055	0.0536816	0.309184	0.44335	0.677558	no
ENSMUSG00000013668.9	ENSMUSG00000013668.9	4933402N03Rik	chr7:130162450-133124354	Forebrain__WT	Forebrain__KO	NOTEST	0	0	0	0	1	1	no
ENSMUSG00000013698.12	ENSMUSG00000013698.12	Pea15a	chr1:172148117-172206804	Forebrain__WT	Forebrain__KO	OK	184.19	158.991	-0.212248	-0.852964	0.0318	0.113784	no
ENSMUSG00000013701.12	ENSMUSG00000013701.12	Timm23	chr14:32180161-32201898	Forebrain__WT	Forebrain__KO	OK	66.5519	54.0636	-0.299823	-1.61979	0.00015	0.00228144	yes
ENSMUSG00000013707.3	ENSMUSG00000013707.3	Tnfaip8l2	chr3:95139520-95142360	Forebrain__WT	Forebrain__KO	OK	0.650739	0.657327	0.0145318	0.0244777	0.95905	0.986088	no
ENSMUSG00000013736.16	ENSMUSG00000013736.16	Trnt1	chr6:106769119-106800074	Forebrain__WT	Forebrain__KO	OK	38.0598	29.9775	-0.344388	-1.46623	0.00035	0.00433924	yes
ENSMUSG00000013766.11	ENSMUSG00000013766.11	Ly6g6e	chr17:35071442-35078804	Forebrain__WT	Forebrain__KO	OK	0.286822	0.308449	0.104876	0.0675349	0.85885	0.948878	no
ENSMUSG00000013787.15	ENSMUSG00000013787.15	Ehmt2	chr17:34898468-34914051	Forebrain__WT	Forebrain__KO	OK	64.3041	73.8234	0.199167	1.0632	0.00585	0.033774	yes
ENSMUSG00000013822.6	ENSMUSG00000013822.6	Elof1	chr9:22112988-22117148	Forebrain__WT	Forebrain__KO	OK	92.619	79.5246	-0.219908	-1.18852	0.00415	0.0262371	yes
ENSMUSG00000013833.15	ENSMUSG00000013833.15	Med16	chr10:79894707-79908923	Forebrain__WT	Forebrain__KO	OK	19.7795	22.9158	0.212336	1.06796	0.00585	0.033774	yes
ENSMUSG00000013846.9	ENSMUSG00000013846.9	St3gal1	chr15:67102874-67113992	Forebrain__WT	Forebrain__KO	OK	3.49788	4.6686	0.416512	1.79268	5e-05	0.000944946	yes
ENSMUSG00000013858.14	ENSMUSG00000013858.14	Tmem259	chr10:79970714-79984330	Forebrain__WT	Forebrain__KO	OK	35.3362	38.867	0.1374	0.743913	0.07035	0.199348	no
ENSMUSG00000013878.17	ENSMUSG00000013878.17	Rnf170	chr8:26119367-26143871	Forebrain__WT	Forebrain__KO	OK	8.03326	8.10027	0.0119848	0.0396169	0.9193	0.97435	no
ENSMUSG00000013921.15	ENSMUSG00000013921.15	Clip3	chr7:30291728-30308367	Forebrain__WT	Forebrain__KO	OK	89.9522	117.499	0.385415	1.22511	0.00235	0.0173001	yes
ENSMUSG00000013928.13	ENSMUSG00000013928.13	Thap8	chr7:30240137-30290237	Forebrain__WT	Forebrain__KO	OK	0.327563	0.472351	0.528089	0.265986	0.56695	0.781877	no
ENSMUSG00000013936.12	ENSMUSG00000013936.12	Myl2	chr5:122100950-122138062	Forebrain__WT	Forebrain__KO	NOTEST	0.0526743	0.0536883	0.0275076	0	1	1	no
ENSMUSG00000013973.12	ENSMUSG00000013973.12	Dedd	chr1:171329144-171345646	Forebrain__WT	Forebrain__KO	OK	12.6477	12.1044	-0.0633535	-0.105945	0.7972	0.922838	no
ENSMUSG00000013974.3	ENSMUSG00000013974.3	Mcemp1	chr8:3665753-3669259	Forebrain__WT	Forebrain__KO	NOTEST	0.0944699	0.0737675	-0.356868	0	1	1	no
ENSMUSG00000013997.10	ENSMUSG00000013997.10	Nit1	chr1:171329144-171345646	Forebrain__WT	Forebrain__KO	OK	27.2315	26.8847	-0.0184926	-0.0784878	0.84525	0.942703	no
ENSMUSG00000014030.15	ENSMUSG00000014030.15	Pax5	chr4:44524756-44710487	Forebrain__WT	Forebrain__KO	OK	0.633493	0.560074	-0.177712	-0.156488	0.5028	0.729218	no
ENSMUSG00000014039.17	ENSMUSG00000014039.17	Prdm15	chr16:97791466-97851850	Forebrain__WT	Forebrain__KO	OK	9.48435	9.5731	0.0134367	0.0382834	0.9225	0.975335	no
ENSMUSG00000014074.17	ENSMUSG00000014074.17	Rnf168	chr16:32277458-32301434	Forebrain__WT	Forebrain__KO	OK	22.8828	21.1978	-0.110347	-0.593364	0.1489	0.337317	no
ENSMUSG00000014075.15	ENSMUSG00000014075.15	Tctex1d2	chr16:32419701-32429099	Forebrain__WT	Forebrain__KO	OK	15.2711	12.8159	-0.252869	-0.881382	0.0309	0.111493	no
ENSMUSG00000014077.13	ENSMUSG00000014077.13	Chp1	chr2:119547696-119587027	Forebrain__WT	Forebrain__KO	OK	32.5413	33.4536	0.0398878	0.223849	0.5794	0.789793	no
ENSMUSG00000014104.12	ENSMUSG00000014104.12	Sval2	chr6:41852988-41864413	Forebrain__WT	Forebrain__KO	NOTEST	0.00707146	0	-inf	0	1	1	no
ENSMUSG00000014158.11	ENSMUSG00000014158.11	Trpv4	chr5:114622151-114658421	Forebrain__WT	Forebrain__KO	NOTEST	0.138444	0.162168	0.228189	0	1	1	no
ENSMUSG00000014164.14	ENSMUSG00000014164.14	Klhl3	chr13:58004220-58113592	Forebrain__WT	Forebrain__KO	OK	1.14038	1.4139	0.310162	0.849181	0.03775	0.1287	no
ENSMUSG00000014177.10	ENSMUSG00000014177.10	Tvp23b	chr11:62879454-62916780	Forebrain__WT	Forebrain__KO	OK	14.4656	12.1368	-0.253232	-1.0426	0.0103	0.050936	no
ENSMUSG00000014195.15	ENSMUSG00000014195.15	Dnajc7	chr11:100574903-100704271	Forebrain__WT	Forebrain__KO	OK	146.141	134.668	-0.117949	-0.467944	0.245	0.46933	no
ENSMUSG00000014198.15	ENSMUSG00000014198.15	Zfp385c	chr11:100574903-100704271	Forebrain__WT	Forebrain__KO	NOTEST	0.153202	0.151389	-0.0171699	0	1	1	no
ENSMUSG00000014226.10	ENSMUSG00000014226.10	Cacybp	chr1:160202366-160212875	Forebrain__WT	Forebrain__KO	OK	125.185	97.8261	-0.355767	-1.59514	5e-05	0.000944946	yes
ENSMUSG00000014232.14	ENSMUSG00000014232.14	Cluap1	chr16:3847267-3941147	Forebrain__WT	Forebrain__KO	OK	14.3248	12.54	-0.191976	-0.472713	0.23905	0.461604	no
ENSMUSG00000014243.5	ENSMUSG00000014243.5	Zswim7	chr11:62267223-62281375	Forebrain__WT	Forebrain__KO	OK	6.50047	5.72202	-0.184018	-0.489726	0.2252	0.44403	no
ENSMUSG00000014245.8	ENSMUSG00000014245.8	Pigl	chr11:62281472-62514417	Forebrain__WT	Forebrain__KO	OK	6.25758	6.365	0.0245556	0.0236582	0.95295	0.984386	no
ENSMUSG00000014294.4	ENSMUSG00000014294.4	Ndufa2	chr18:36735067-36744557	Forebrain__WT	Forebrain__KO	OK	182.795	149.332	-0.291697	-1.44778	0.0005	0.00561625	yes
ENSMUSG00000014301.12	ENSMUSG00000014301.12	Pam16	chr16:4594712-4624988	Forebrain__WT	Forebrain__KO	OK	37.5858	29.9119	-0.329464	-0.733216	0.0739	0.206608	no
ENSMUSG00000014303.13	ENSMUSG00000014303.13	Glis2	chr16:4594712-4624988	Forebrain__WT	Forebrain__KO	OK	14.9549	18.754	0.326574	1.28377	0.00165	0.0134695	yes
ENSMUSG00000014313.14	ENSMUSG00000014313.14	Cox6c	chr15:35931975-35938246	Forebrain__WT	Forebrain__KO	OK	342.784	287.495	-0.25376	-1.45324	0.0004	0.00479819	yes
ENSMUSG00000014329.14	ENSMUSG00000014329.14	Bicc1	chr10:70868668-71159700	Forebrain__WT	Forebrain__KO	OK	4.09058	4.65473	0.186394	0.77032	0.0576	0.173784	no
ENSMUSG00000014349.7	ENSMUSG00000014349.7	Ube2z	chr11:96047431-96065388	Forebrain__WT	Forebrain__KO	OK	19.9513	22.7946	0.192208	1.08219	0.0076	0.0409057	yes
ENSMUSG00000014351.12	ENSMUSG00000014351.12	Gip	chr11:96024544-96030831	Forebrain__WT	Forebrain__KO	NOTEST	0.0187173	0.0294127	0.652069	0	1	1	no
ENSMUSG00000014353.14	ENSMUSG00000014353.14	Tmem87b	chr2:128818117-128854261	Forebrain__WT	Forebrain__KO	OK	12.5598	11.8782	-0.0805016	-0.206976	0.5987	0.803423	no
ENSMUSG00000014355.10	ENSMUSG00000014355.10	Anapc1	chr2:128610103-128687391	Forebrain__WT	Forebrain__KO	OK	62.7975	68.5243	0.125908	0.347898	0.35555	0.591987	no
ENSMUSG00000014361.5	ENSMUSG00000014361.5	Mertk	chr2:128698955-128802894	Forebrain__WT	Forebrain__KO	OK	2.09931	2.84553	0.438781	1.53692	0.00015	0.00228144	yes
ENSMUSG00000014402.14	ENSMUSG00000014402.14	Tsg101	chr7:46888948-46919969	Forebrain__WT	Forebrain__KO	OK	74.0052	64.7945	-0.191755	-1.11086	0.006	0.0342789	yes
ENSMUSG00000014418.15	ENSMUSG00000014418.15	Hps5	chr7:46760465-46796064	Forebrain__WT	Forebrain__KO	OK	11.5335	12.0003	0.0572394	0.173559	0.66385	0.846944	no
ENSMUSG00000014426.8	ENSMUSG00000014426.8	Map3k4	chr17:12227620-12318660	Forebrain__WT	Forebrain__KO	OK	15.5805	19.2981	0.30872	1.75342	5e-05	0.000944946	yes
ENSMUSG00000014444.16	ENSMUSG00000014444.16	Piezo1	chr8:119910359-124345724	Forebrain__WT	Forebrain__KO	OK	4.41569	6.48285	0.553989	0.105285	0.42345	0.659964	no
ENSMUSG00000014453.3	ENSMUSG00000014453.3	Blk	chr14:63372836-63417187	Forebrain__WT	Forebrain__KO	NOTEST	0	0	0	0	1	1	no
ENSMUSG00000014470.4	ENSMUSG00000014470.4	Rnf166	chr8:119910359-124345724	Forebrain__WT	Forebrain__KO	OK	13.3266	12.8562	-0.0518459	-0.0066948	0.9539	0.984386	no
ENSMUSG00000014496.7	ENSMUSG00000014496.7	Ankrd28	chr14:31700014-31830415	Forebrain__WT	Forebrain__KO	OK	18.7004	17.6427	-0.083997	-0.478785	0.23335	0.454852	no
ENSMUSG00000014498.9	ENSMUSG00000014498.9	Ankrd52	chr10:128377118-128411492	Forebrain__WT	Forebrain__KO	OK	15.3569	20.4272	0.411597	1.79537	5e-05	0.000944946	yes
ENSMUSG00000014503.14	ENSMUSG00000014503.14	Pkd2l2	chr18:34409422-34506823	Forebrain__WT	Forebrain__KO	OK	0.582188	0.715223	0.296907	0.24294	0.55925	0.775969	no
ENSMUSG00000014504.16	ENSMUSG00000014504.16	Srp19	chr18:34330846-34336599	Forebrain__WT	Forebrain__KO	OK	63.8885	53.7825	-0.248418	-1.22856	0.0025	0.0180696	yes
ENSMUSG00000014529.9	ENSMUSG00000014529.9	Tmbim7	chr5:3571672-3680325	Forebrain__WT	Forebrain__KO	NOTEST	0	0	0	0	1	1	no
ENSMUSG00000014542.3	ENSMUSG00000014542.3	Clec4f	chr6:83644541-83656187	Forebrain__WT	Forebrain__KO	NOTEST	0	0	0	0	1	1	no
ENSMUSG00000014543.14	ENSMUSG00000014543.14	Klra17	chr6:129831153-129876672	Forebrain__WT	Forebrain__KO	NOTEST	0	0	0	0	1	1	no
ENSMUSG00000014547.9	ENSMUSG00000014547.9	Wdfy2	chr14:62836907-62956886	Forebrain__WT	Forebrain__KO	OK	8.99918	9.35745	0.0563207	0.233968	0.56705	0.781877	no
ENSMUSG00000014550.14	ENSMUSG00000014550.14	Rbsn	chr6:92186711-92214925	Forebrain__WT	Forebrain__KO	OK	14.6614	13.725	-0.0952241	-0.36945	0.27515	0.504817	no
ENSMUSG00000014551.8	ENSMUSG00000014551.8	Mrps25	chr6:92091389-92184033	Forebrain__WT	Forebrain__KO	OK	17.2679	16.2203	-0.0902918	-0.391472	0.33875	0.574855	no
ENSMUSG00000014554.13	ENSMUSG00000014554.13	Dguok	chr6:83480216-83506969	Forebrain__WT	Forebrain__KO	OK	14.8991	15.7271	0.0780307	0.202558	0.60745	0.809355	no
ENSMUSG00000014592.19	ENSMUSG00000014592.19	Camta1	chr4:150914561-151861876	Forebrain__WT	Forebrain__KO	OK	22.3972	24.1409	0.10816	0.211587	0.585	0.793208	no
ENSMUSG00000014599.10	ENSMUSG00000014599.10	Csf1	chr3:107741047-107760469	Forebrain__WT	Forebrain__KO	OK	2.88525	3.22989	0.162789	0.498022	0.21585	0.431591	no
ENSMUSG00000014601.13	ENSMUSG00000014601.13	Strip1	chr3:107612531-107631694	Forebrain__WT	Forebrain__KO	OK	43.1965	47.4963	0.136901	0.667519	0.06635	0.191461	no
ENSMUSG00000014602.15	ENSMUSG00000014602.15	Kif1a	chr1:93015463-93101951	Forebrain__WT	Forebrain__KO	OK	29.1901	34.5008	0.241151	1.09188	0.0017	0.0138279	yes
ENSMUSG00000014603.2	ENSMUSG00000014603.2	Alx3	chr3:107595030-107605776	Forebrain__WT	Forebrain__KO	OK	6.22099	9.71682	0.64334	2.42212	5e-05	0.000944946	yes
ENSMUSG00000014606.14	ENSMUSG00000014606.14	Slc25a11	chr11:70644195-70651421	Forebrain__WT	Forebrain__KO	OK	51.7138	45.9993	-0.168936	-0.743465	0.0606	0.179831	no
ENSMUSG00000014609.16	ENSMUSG00000014609.16	Chrne	chr11:70614882-70619216	Forebrain__WT	Forebrain__KO	NOTEST	0.0088002	0.00468434	-0.909691	0	1	1	no
ENSMUSG00000014633.15	ENSMUSG00000014633.15	Cmc2	chr8:116888684-116921455	Forebrain__WT	Forebrain__KO	OK	26.2735	20.7267	-0.342116	-1.09248	0.00805	0.0426489	yes
ENSMUSG00000014668.15	ENSMUSG00000014668.15	Chfr	chr5:110135841-110176504	Forebrain__WT	Forebrain__KO	OK	24.0201	23.7459	-0.0165656	-0.0834832	0.8267	0.936293	no
ENSMUSG00000014686.8	ENSMUSG00000014686.8	Ceacam16	chr7:19852002-19861299	Forebrain__WT	Forebrain__KO	NOTEST	0.0145008	0.019276	0.41068	0	1	1	no
ENSMUSG00000014704.10	ENSMUSG00000014704.10	Hoxa2	chr6:52162416-52221854	Forebrain__WT	Forebrain__KO	NOTEST	0.0017679	1.23629e-08	-17.1257	0	1	1	no
ENSMUSG00000014725.14	ENSMUSG00000014725.14	Adam28	chr14:68606026-68655842	Forebrain__WT	Forebrain__KO	NOTEST	0.010336	0.0134182	0.376509	0	1	1	no
ENSMUSG00000014747.6	ENSMUSG00000014747.6	Ankrd53	chr6:83761755-83768326	Forebrain__WT	Forebrain__KO	OK	0.2599	0.349246	0.426287	0.496759	0.20585	0.417692	no
ENSMUSG00000014748.13	ENSMUSG00000014748.13	Tex261	chr6:83768884-83775813	Forebrain__WT	Forebrain__KO	OK	24.5084	23.7628	-0.044566	-0.246259	0.53285	0.756259	no
ENSMUSG00000014763.7	ENSMUSG00000014763.7	Fam120b	chr17:15396245-15433580	Forebrain__WT	Forebrain__KO	OK	13.0665	12.3894	-0.0767609	-0.410842	0.30695	0.54066	no
ENSMUSG00000014767.16	ENSMUSG00000014767.16	Tbp	chr17:15499887-15528379	Forebrain__WT	Forebrain__KO	OK	42.7075	36.0457	-0.244661	-0.944175	0.0204	0.0829464	no
ENSMUSG00000014769.9	ENSMUSG00000014769.9	Psmb1	chr17:15475720-15498276	Forebrain__WT	Forebrain__KO	OK	182.742	151.396	-0.271477	-1.58778	0.0001	0.00168547	yes
ENSMUSG00000014771.12	ENSMUSG00000014771.12	Pdcd2	chr17:15499887-15528379	Forebrain__WT	Forebrain__KO	OK	20.7536	17.8076	-0.220868	-0.581451	0.15295	0.343166	no
ENSMUSG00000014773.13	ENSMUSG00000014773.13	Dll1	chr17:15367353-15379475	Forebrain__WT	Forebrain__KO	OK	32.7269	36.2019	0.145592	0.642195	0.0986	0.253461	no
ENSMUSG00000014776.6	ENSMUSG00000014776.6	Nol3	chr8:105276446-105289528	Forebrain__WT	Forebrain__KO	OK	0.362359	0.475443	0.391853	0.299076	0.4658	0.697252	no
ENSMUSG00000014778.10	ENSMUSG00000014778.10	Fhod1	chr8:105326353-105347953	Forebrain__WT	Forebrain__KO	OK	5.08637	6.87483	0.434687	1.38991	0.00115	0.0103853	yes
ENSMUSG00000014782.15	ENSMUSG00000014782.15	Plekhg4	chr8:105373273-105413502	Forebrain__WT	Forebrain__KO	OK	1.20779	1.53815	0.348832	0.689823	0.0347	0.121214	no
ENSMUSG00000014786.7	ENSMUSG00000014786.7	Slc9a5	chr8:105348257-105369881	Forebrain__WT	Forebrain__KO	OK	5.30551	6.86651	0.372087	1.77879	5e-05	0.000944946	yes
ENSMUSG00000014791.9	ENSMUSG00000014791.9	Elmo3	chr8:105305600-105310623	Forebrain__WT	Forebrain__KO	OK	0.572522	0.719176	0.329014	0.750635	0.06505	0.18891	no
ENSMUSG00000014813.8	ENSMUSG00000014813.8	Stc1	chr14:69029288-69041401	Forebrain__WT	Forebrain__KO	OK	1.30575	1.41184	0.112696	0.329957	0.4196	0.65628	no
ENSMUSG00000014837.14	ENSMUSG00000014837.14	4931428F04Rik	chr8:105276446-105289528	Forebrain__WT	Forebrain__KO	OK	13.3278	16.4259	0.30153	1.55821	5e-05	0.000944946	yes
ENSMUSG00000014846.12	ENSMUSG00000014846.12	Tppp3	chr8:105467492-105471526	Forebrain__WT	Forebrain__KO	OK	10.0668	12.2186	0.279475	0.940864	0.021	0.0846712	no
ENSMUSG00000014850.15	ENSMUSG00000014850.15	Msh3	chr13:92211871-92389053	Forebrain__WT	Forebrain__KO	OK	16.7219	14.7913	-0.176992	-0.555291	0.16815	0.365756	no
ENSMUSG00000014852.16	ENSMUSG00000014852.16	Adamts13	chr2:26973415-27009628	Forebrain__WT	Forebrain__KO	NOTEST	0.0210822	0.0141473	-0.575495	0	1	1	no
ENSMUSG00000014856.12	ENSMUSG00000014856.12	Tmem208	chr8:105326353-105347953	Forebrain__WT	Forebrain__KO	OK	31.0089	25.887	-0.260454	-0.725861	0.07345	0.205676	no
ENSMUSG00000014859.8	ENSMUSG00000014859.8	E2f4	chr8:105297662-105305369	Forebrain__WT	Forebrain__KO	OK	44.3098	49.6427	0.163956	0.927817	0.0217	0.0865061	no
ENSMUSG00000014867.9	ENSMUSG00000014867.9	Surf4	chr2:26913382-26933928	Forebrain__WT	Forebrain__KO	OK	53.216	54.8962	0.0448464	0.223409	0.56765	0.782432	no
ENSMUSG00000014873.15	ENSMUSG00000014873.15	Surf2	chr2:26913382-26933928	Forebrain__WT	Forebrain__KO	OK	28.3292	24.8593	-0.188508	-0.344005	0.3854	0.620874	no
ENSMUSG00000014905.3	ENSMUSG00000014905.3	Dnajb9	chr12:44205896-44210068	Forebrain__WT	Forebrain__KO	OK	9.74728	8.59733	-0.181111	-0.735483	0.0656	0.189917	no
ENSMUSG00000014907.9	ENSMUSG00000014907.9	Naf1	chr8:66860216-66890564	Forebrain__WT	Forebrain__KO	OK	8.11526	8.75056	0.108738	0.491999	0.2209	0.438096	no
ENSMUSG00000014932.15	ENSMUSG00000014932.15	Yes1	chr5:32507183-32687057	Forebrain__WT	Forebrain__KO	OK	15.1814	12.7489	-0.251938	-1.25196	0.0014	0.0120019	yes
ENSMUSG00000014956.15	ENSMUSG00000014956.15	Ppp1cb	chr5:32458842-32495523	Forebrain__WT	Forebrain__KO	OK	74.7294	65.2341	-0.196049	-0.564976	0.11965	0.289675	no
ENSMUSG00000014959.12	ENSMUSG00000014959.12	Gorasp2	chr2:70661247-70825728	Forebrain__WT	Forebrain__KO	OK	43.5301	46.8689	0.106617	0.363509	0.37605	0.611452	no
ENSMUSG00000014980.14	ENSMUSG00000014980.14	Tsen15	chr1:152370734-152386688	Forebrain__WT	Forebrain__KO	OK	25.1245	23.8831	-0.0731026	-0.326708	0.42175	0.658542	no
ENSMUSG00000015001.17	ENSMUSG00000015001.17	Oc90	chr15:65876052-65912397	Forebrain__WT	Forebrain__KO	NOTEST	0.0140041	0	-inf	0	1	1	no
ENSMUSG00000015002.16	ENSMUSG00000015002.16	Efr3a	chr15:65787033-65873816	Forebrain__WT	Forebrain__KO	OK	11.5771	10.7362	-0.108784	-0.43321	0.25885	0.486825	no
ENSMUSG00000015013.8	ENSMUSG00000015013.8	Trappc2l	chr8:119910359-124345724	Forebrain__WT	Forebrain__KO	OK	32.9331	27.1724	-0.277397	-0.030259	0.7574	0.901664	no
ENSMUSG00000015016.7	ENSMUSG00000015016.7	Acsf3	chr8:119910359-124345724	Forebrain__WT	Forebrain__KO	OK	6.38302	7.49955	0.232564	0.0265759	0.79845	0.923402	no
ENSMUSG00000015023.7	ENSMUSG00000015023.7	Ddx19a	chr8:110974995-110997800	Forebrain__WT	Forebrain__KO	OK	40.217	43.5513	0.11491	0.659678	0.0994	0.254776	no
ENSMUSG00000015027.10	ENSMUSG00000015027.10	Galns	chr8:119910359-124345724	Forebrain__WT	Forebrain__KO	OK	2.89377	3.204	0.146924	0.0121434	0.87145	0.954067	no
ENSMUSG00000015053.14	ENSMUSG00000015053.14	Gata2	chr6:88193890-88207032	Forebrain__WT	Forebrain__KO	OK	0.943261	2.72284	1.52938	2.07344	5e-05	0.000944946	yes
ENSMUSG00000015083.11	ENSMUSG00000015083.11	C8g	chr2:25498650-25505471	Forebrain__WT	Forebrain__KO	OK	1.4329	1.30741	-0.132219	-0.0911811	0.83785	0.941039	no
ENSMUSG00000015085.8	ENSMUSG00000015085.8	Entpd2	chr2:25395873-25409494	Forebrain__WT	Forebrain__KO	NOTEST	0.0444326	0.0470832	0.0835918	0	1	1	no
ENSMUSG00000015087.14	ENSMUSG00000015087.14	Rabl6	chr2:25583017-25631761	Forebrain__WT	Forebrain__KO	OK	46.0549	47.7633	0.0525464	0.163898	0.6567	0.842013	no
ENSMUSG00000015090.13	ENSMUSG00000015090.13	Ptgds	chr2:25466708-25470046	Forebrain__WT	Forebrain__KO	NOTEST	0.205465	0.187391	-0.132838	0	1	1	no
ENSMUSG00000015092.9	ENSMUSG00000015092.9	Edf1	chr2:25557846-25562082	Forebrain__WT	Forebrain__KO	OK	133.259	120.46	-0.145679	-0.80281	0.04635	0.148946	no
ENSMUSG00000015093.15	ENSMUSG00000015093.15	Clic3	chr2:25455140-25461094	Forebrain__WT	Forebrain__KO	OK	0.578603	0.743931	0.362594	0.262642	0.4469	0.680823	no
ENSMUSG00000015094.16	ENSMUSG00000015094.16	Npdc1	chr2:25395873-25409494	Forebrain__WT	Forebrain__KO	OK	44.5321	52.6678	0.242076	1.17073	0.00345	0.0229049	yes
ENSMUSG00000015095.12	ENSMUSG00000015095.12	Fbxw5	chr2:25498650-25505471	Forebrain__WT	Forebrain__KO	OK	32.121	37.6247	0.228163	0.925027	0.0241	0.0931757	no
ENSMUSG00000015112.15	ENSMUSG00000015112.15	Slc25a13	chr6:6041217-6217173	Forebrain__WT	Forebrain__KO	OK	17.8456	15.8664	-0.16959	-0.821189	0.03555	0.12345	no
ENSMUSG00000015120.15	ENSMUSG00000015120.15	Ube2i	chr17:25261915-25274622	Forebrain__WT	Forebrain__KO	OK	314.438	324.722	0.0464289	0.235424	0.5631	0.77927	no
ENSMUSG00000015126.9	ENSMUSG00000015126.9	Tsr3	chr17:25240169-25256364	Forebrain__WT	Forebrain__KO	OK	26.0323	23.3085	-0.159447	-0.721075	0.07545	0.209724	no
ENSMUSG00000015127.14	ENSMUSG00000015127.14	Unkl	chr17:25188396-25240124	Forebrain__WT	Forebrain__KO	OK	3.27425	3.8376	0.22904	0.530826	0.11845	0.287514	no
ENSMUSG00000015133.17	ENSMUSG00000015133.17	Lrrk1	chr7:66226911-66388350	Forebrain__WT	Forebrain__KO	OK	2.0603	2.5815	0.32536	0.537126	0.1928	0.400466	no
ENSMUSG00000015134.15	ENSMUSG00000015134.15	Aldh1a3	chr7:66390889-66427517	Forebrain__WT	Forebrain__KO	OK	0.812217	1.72221	1.08432	2.26812	5e-05	0.000944946	yes
ENSMUSG00000015143.14	ENSMUSG00000015143.14	Actn1	chr12:80167541-80260371	Forebrain__WT	Forebrain__KO	OK	27.8487	35.5274	0.351323	1.95741	5e-05	0.000944946	yes
ENSMUSG00000015149.14	ENSMUSG00000015149.14	Sirt2	chr7:28756173-28788661	Forebrain__WT	Forebrain__KO	OK	32.5502	33.5908	0.0454003	0.219452	0.58865	0.795985	no
ENSMUSG00000015165.16	ENSMUSG00000015165.16	Hnrnpl	chr7:28808540-28822266	Forebrain__WT	Forebrain__KO	OK	304.564	321.796	0.0794027	0.326215	0.4251	0.661368	no
ENSMUSG00000015176.9	ENSMUSG00000015176.9	Nolc1	chr19:46075862-46085528	Forebrain__WT	Forebrain__KO	OK	66.9689	58.7418	-0.189106	-1.10531	0.00645	0.0363147	yes
ENSMUSG00000015189.12	ENSMUSG00000015189.12	Casd1	chr6:4600838-4643355	Forebrain__WT	Forebrain__KO	OK	24.5898	22.4345	-0.132343	-0.466088	0.21985	0.43717	no
ENSMUSG00000015202.13	ENSMUSG00000015202.13	Cnksr3	chr10:7119062-7212237	Forebrain__WT	Forebrain__KO	OK	4.55454	4.87154	0.0970735	0.393685	0.335	0.571297	no
ENSMUSG00000015214.14	ENSMUSG00000015214.14	Mtmr1	chrX:71364759-71419196	Forebrain__WT	Forebrain__KO	OK	6.73524	5.87055	-0.198234	-0.825359	0.0275	0.102482	no
ENSMUSG00000015217.11	ENSMUSG00000015217.11	Hmgb3	chrX:71555917-71560676	Forebrain__WT	Forebrain__KO	OK	362.608	340.338	-0.091445	-0.476629	0.24165	0.465324	no
ENSMUSG00000015222.17	ENSMUSG00000015222.17	Map2	chr1:66175272-66442583	Forebrain__WT	Forebrain__KO	OK	140.883	132.943	-0.083686	-0.227838	0.5691	0.782734	no
ENSMUSG00000015224.10	ENSMUSG00000015224.10	Cyp2j9	chr4:96568428-96591578	Forebrain__WT	Forebrain__KO	OK	0.816139	0.638423	-0.354302	-0.742502	0.06745	0.193686	no
ENSMUSG00000015242.14	ENSMUSG00000015242.14	Nipsnap3a	chr4:52989283-53001162	Forebrain__WT	Forebrain__KO	NOTEST	0	0	0	0	1	1	no
ENSMUSG00000015243.4	ENSMUSG00000015243.4	Abca1	chr4:53030786-53159895	Forebrain__WT	Forebrain__KO	OK	2.82742	3.78188	0.419618	1.60937	5e-05	0.000944946	yes
ENSMUSG00000015247.10	ENSMUSG00000015247.10	Nipsnap3b	chr4:53011879-53022060	Forebrain__WT	Forebrain__KO	OK	27.5046	22.6041	-0.283088	-1.21236	0.00325	0.0219624	yes
ENSMUSG00000015289.4	ENSMUSG00000015289.4	Lage3	chrX:74351275-74353618	Forebrain__WT	Forebrain__KO	OK	62.1934	50.4115	-0.303008	-1.46322	0.0005	0.00561625	yes
ENSMUSG00000015290.15	ENSMUSG00000015290.15	Ubl4a	chrX:74365717-74373349	Forebrain__WT	Forebrain__KO	OK	23.9864	23.1548	-0.0509077	-0.245131	0.5381	0.759553	no
ENSMUSG00000015291.10	ENSMUSG00000015291.10	Gdi1	chrX:74304997-74311862	Forebrain__WT	Forebrain__KO	OK	111.309	126.724	0.18713	0.796418	0.046	0.147971	no
ENSMUSG00000015305.5	ENSMUSG00000015305.5	Sash1	chr10:8722218-8886880	Forebrain__WT	Forebrain__KO	OK	4.7418	6.19501	0.38567	1.92982	5e-05	0.000944946	yes
ENSMUSG00000015312.8	ENSMUSG00000015312.8	Gadd45b	chr10:80930090-80932204	Forebrain__WT	Forebrain__KO	OK	3.55376	3.11173	-0.191633	-0.514728	0.20805	0.420973	no
ENSMUSG00000015314.10	ENSMUSG00000015314.10	Slamf6	chr1:171909956-171953170	Forebrain__WT	Forebrain__KO	NOTEST	0.0143515	0.0116501	-0.300866	0	1	1	no
ENSMUSG00000015316.11	ENSMUSG00000015316.11	Slamf1	chr1:171767126-171801184	Forebrain__WT	Forebrain__KO	NOTEST	0.126425	0.151195	0.258122	0	1	1	no
ENSMUSG00000015335.16	ENSMUSG00000015335.16	Zdhhc12	chr2:30077683-30093648	Forebrain__WT	Forebrain__KO	OK	10.6811	9.91986	-0.106672	-0.298413	0.46465	0.696187	no
ENSMUSG00000015337.5	ENSMUSG00000015337.5	Endog	chr2:30171492-30178450	Forebrain__WT	Forebrain__KO	OK	1.78857	1.45678	-0.296024	-0.253778	0.53415	0.756945	no
ENSMUSG00000015340.10	ENSMUSG00000015340.10	Cybb	chrX:9435251-9487771	Forebrain__WT	Forebrain__KO	OK	0.245458	0.238694	-0.0403162	-0.0427206	0.8996	0.966947	no
ENSMUSG00000015341.16	ENSMUSG00000015341.16	Golga7	chr8:23241352-23257074	Forebrain__WT	Forebrain__KO	OK	96.8806	81.658	-0.246614	-1.43771	0.00025	0.00336452	yes
ENSMUSG00000015342.6	ENSMUSG00000015342.6	Xk	chrX:9272755-9313250	Forebrain__WT	Forebrain__KO	OK	2.10186	2.06394	-0.0262634	-0.0946435	0.819	0.933277	no
ENSMUSG00000015354.8	ENSMUSG00000015354.8	Pcolce2	chr9:95618910-95698096	Forebrain__WT	Forebrain__KO	OK	1.35572	1.08636	-0.319563	-0.399666	0.32115	0.557184	no
ENSMUSG00000015355.13	ENSMUSG00000015355.13	Cd48	chr1:171682008-171705258	Forebrain__WT	Forebrain__KO	NOTEST	0.15053	0.180924	0.265333	0	1	1	no
ENSMUSG00000015357.10	ENSMUSG00000015357.10	Clpx	chr9:65294259-65330658	Forebrain__WT	Forebrain__KO	OK	18.9204	17.7011	-0.0961032	-0.406704	0.3068	0.540636	no
ENSMUSG00000015363.13	ENSMUSG00000015363.13	Trabd	chr15:89059733-89087077	Forebrain__WT	Forebrain__KO	OK	22.1224	22.9705	0.0542738	0.269017	0.507	0.73338	no
ENSMUSG00000015365.15	ENSMUSG00000015365.15	Mov10l1	chr15:88982908-89055152	Forebrain__WT	Forebrain__KO	NOTEST	0.00457053	0	-inf	0	1	1	no
ENSMUSG00000015377.9	ENSMUSG00000015377.9	Dennd6b	chr15:89182216-89196474	Forebrain__WT	Forebrain__KO	OK	4.98583	6.36676	0.352725	1.61429	5e-05	0.000944946	yes
ENSMUSG00000015396.3	ENSMUSG00000015396.3	Cd83	chr13:43785106-43803130	Forebrain__WT	Forebrain__KO	OK	1.31202	1.30592	-0.00672713	-0.0167437	0.96575	0.988959	no
ENSMUSG00000015401.12	ENSMUSG00000015401.12	Tmem27	chrX:164088829-164118860	Forebrain__WT	Forebrain__KO	OK	0.522464	0.370198	-0.497034	-0.651268	0.06775	0.194231	no
ENSMUSG00000015405.15	ENSMUSG00000015405.15	Ace2	chrX:164139331-164188420	Forebrain__WT	Forebrain__KO	NOTEST	0.129941	0.132245	0.0253606	0	1	1	no
ENSMUSG00000015437.4	ENSMUSG00000015437.4	Gzmb	chr14:56258855-56262260	Forebrain__WT	Forebrain__KO	NOTEST	0.0054531	0.0113035	1.05162	0	1	1	no
ENSMUSG00000015441.3	ENSMUSG00000015441.3	Gzmf	chr14:56205265-56211407	Forebrain__WT	Forebrain__KO	NOTEST	0.00532115	0	-inf	0	1	1	no
ENSMUSG00000015443.8	ENSMUSG00000015443.8	Gzmn	chr14:56165796-56174596	Forebrain__WT	Forebrain__KO	NOTEST	0	0	0	0	1	1	no
ENSMUSG00000015451.16	ENSMUSG00000015451.16	C4a	chr17:34809091-34823464	Forebrain__WT	Forebrain__KO	OK	0.389145	0.556539	0.516176	0.434021	0.2827	0.514453	no
ENSMUSG00000015452.14	ENSMUSG00000015452.14	Ager	chr17:34597861-34600936	Forebrain__WT	Forebrain__KO	OK	2.2937	3.21846	0.48869	1.27534	0.0022	0.0165093	yes
ENSMUSG00000015461.15	ENSMUSG00000015461.15	Atf6b	chr17:34647145-34655074	Forebrain__WT	Forebrain__KO	OK	33.4712	37.844	0.177143	0.999448	0.01375	0.0627996	no
ENSMUSG00000015467.14	ENSMUSG00000015467.14	Egfl8	chr17:34604261-34628510	Forebrain__WT	Forebrain__KO	OK	1.26198	1.19512	-0.0785381	-0.0461827	0.921	0.974917	no
ENSMUSG00000015468.14	ENSMUSG00000015468.14	Notch4	chr17:34564267-34588503	Forebrain__WT	Forebrain__KO	OK	2.46287	3.29552	0.420164	0.549272	0.06625	0.191242	no
ENSMUSG00000015474.16	ENSMUSG00000015474.16	Ppt2	chr17:34604261-34628510	Forebrain__WT	Forebrain__KO	OK	14.5721	16.1832	0.151287	0.379854	0.3498	0.585789	no
ENSMUSG00000015476.6	ENSMUSG00000015476.6	Prrt1	chr17:34629532-34633126	Forebrain__WT	Forebrain__KO	OK	1.20119	1.9469	0.696711	1.74244	5e-05	0.000944946	yes
ENSMUSG00000015478.13	ENSMUSG00000015478.13	Rnf5	chr17:34601090-34603690	Forebrain__WT	Forebrain__KO	OK	44.3952	39.8811	-0.154698	-0.718009	0.0781	0.214539	no
ENSMUSG00000015484.3	ENSMUSG00000015484.3	Fam163a	chr1:156075965-156205026	Forebrain__WT	Forebrain__KO	OK	0.858628	0.968212	0.173289	0.460872	0.25405	0.480299	no
ENSMUSG00000015488.14	ENSMUSG00000015488.14	Cacfd1	chr2:27009925-27021089	Forebrain__WT	Forebrain__KO	OK	40.6429	44.9341	0.144809	0.808698	0.04355	0.142278	no
ENSMUSG00000015501.10	ENSMUSG00000015501.10	Hivep2	chr10:13966074-14154446	Forebrain__WT	Forebrain__KO	OK	1.30915	1.81299	0.469737	1.68525	0.00015	0.00228144	yes
ENSMUSG00000015519.12	ENSMUSG00000015519.12	2310057J18Rik	chr10:28972287-28986303	Forebrain__WT	Forebrain__KO	NOTEST	0	0.0055588	inf	0	1	1	no
ENSMUSG00000015522.18	ENSMUSG00000015522.18	Arnt	chr3:95434387-95497240	Forebrain__WT	Forebrain__KO	OK	15.9737	19.4094	0.281057	1.3536	0.0007	0.00715946	yes
ENSMUSG00000015533.8	ENSMUSG00000015533.8	Itga2	chr13:114835915-114932041	Forebrain__WT	Forebrain__KO	OK	1.24321	1.35027	0.119179	0.356799	0.37195	0.607644	no
ENSMUSG00000015536.14	ENSMUSG00000015536.14	Mocs2	chr13:114818235-114832275	Forebrain__WT	Forebrain__KO	OK	35.7891	30.1384	-0.247918	-1.18605	0.00355	0.0233832	yes
ENSMUSG00000015542.17	ENSMUSG00000015542.17	Nat9	chr11:115182831-115247023	Forebrain__WT	Forebrain__KO	OK	8.1303	8.30737	0.0310844	0.0707995	0.8613	0.949441	no
ENSMUSG00000015568.15	ENSMUSG00000015568.15	Lpl	chr8:68880490-68906934	Forebrain__WT	Forebrain__KO	OK	12.3772	10.1894	-0.28062	-1.44544	0.00035	0.00433924	yes
ENSMUSG00000015575.14	ENSMUSG00000015575.14	Atp6v0e	chr17:26676395-26699644	Forebrain__WT	Forebrain__KO	OK	38.0451	30.8056	-0.304522	-1.32339	0.0014	0.0120019	yes
ENSMUSG00000015579.4	ENSMUSG00000015579.4	Nkx2-5	chr17:26838663-26841565	Forebrain__WT	Forebrain__KO	NOTEST	0.00209502	0	-inf	0	1	1	no
ENSMUSG00000015597.16	ENSMUSG00000015597.16	Zfp318	chr17:46383730-46420920	Forebrain__WT	Forebrain__KO	OK	10.3219	11.9397	0.210054	1.14605	0.00505	0.0303573	yes
ENSMUSG00000015599.8	ENSMUSG00000015599.8	Ttbk1	chr17:46442447-46831413	Forebrain__WT	Forebrain__KO	OK	3.79351	4.40926	0.217003	0.135484	0.7401	0.892004	no
ENSMUSG00000015605.5	ENSMUSG00000015605.5	Srf	chr17:46442447-46831413	Forebrain__WT	Forebrain__KO	OK	9.41354	10.4358	0.148726	0.108306	0.7882	0.918921	no
ENSMUSG00000015619.10	ENSMUSG00000015619.10	Gata3	chr2:9857077-9890034	Forebrain__WT	Forebrain__KO	OK	0.369099	0.621558	0.751879	0.717573	0.0131	0.0606853	no
ENSMUSG00000015627.5	ENSMUSG00000015627.5	Gata5	chr2:180325132-180340732	Forebrain__WT	Forebrain__KO	NOTEST	0.00483446	0.0082058	0.76329	0	1	1	no
ENSMUSG00000015647.9	ENSMUSG00000015647.9	Lama5	chr2:180176372-180225859	Forebrain__WT	Forebrain__KO	OK	2.61761	3.31649	0.341406	0.883615	0.00785	0.0418403	yes
ENSMUSG00000015652.9	ENSMUSG00000015652.9	Steap1	chr5:5736316-5749326	Forebrain__WT	Forebrain__KO	OK	1.6773	1.44939	-0.210698	-0.462624	0.2506	0.476497	no
ENSMUSG00000015653.13	ENSMUSG00000015653.13	Steap2	chr5:5664828-5694578	Forebrain__WT	Forebrain__KO	OK	4.21369	4.29652	0.0280832	0.0841875	0.83235	0.938586	no
ENSMUSG00000015656.16	ENSMUSG00000015656.16	Hspa8	chr9:40800983-40805200	Forebrain__WT	Forebrain__KO	OK	1316.39	1024.52	-0.361629	-0.936561	0.01365	0.0625225	no
ENSMUSG00000015659.12	ENSMUSG00000015659.12	Serac1	chr17:5941279-6079741	Forebrain__WT	Forebrain__KO	OK	4.77212	5.02407	0.0742253	0.23428	0.54625	0.765617	no
ENSMUSG00000015665.8	ENSMUSG00000015665.8	Awat1	chrX:100572250-100578205	Forebrain__WT	Forebrain__KO	NOTEST	0	0	0	0	1	1	no
ENSMUSG00000015668.13	ENSMUSG00000015668.13	Pdzd11	chrX:100622885-100727214	Forebrain__WT	Forebrain__KO	OK	56.221	46.7946	-0.264766	-0.716083	0.0756	0.209921	no
ENSMUSG00000015671.10	ENSMUSG00000015671.10	Psma2	chr13:14613241-14625671	Forebrain__WT	Forebrain__KO	OK	193.393	159.222	-0.280498	-1.63686	5e-05	0.000944946	yes
ENSMUSG00000015672.3	ENSMUSG00000015672.3	Mrpl32	chr13:14610300-14613037	Forebrain__WT	Forebrain__KO	OK	42.0391	34.6926	-0.277103	-1.23944	0.0023	0.0170744	yes
ENSMUSG00000015697.14	ENSMUSG00000015697.14	Setdb1	chr3:95253673-95357202	Forebrain__WT	Forebrain__KO	OK	37.033	39.6166	0.097297	0.399234	0.3239	0.559633	no
ENSMUSG00000015702.13	ENSMUSG00000015702.13	Anxa9	chr3:95253673-95357202	Forebrain__WT	Forebrain__KO	OK	0.858723	0.970775	0.176944	0.0664508	0.9094	0.970251	no
ENSMUSG00000015709.9	ENSMUSG00000015709.9	Arnt2	chr7:84246277-84410176	Forebrain__WT	Forebrain__KO	OK	35.3494	42.168	0.254465	1.23428	0.0002	0.00285094	yes
ENSMUSG00000015711.8	ENSMUSG00000015711.8	Prune	chr3:95253673-95357202	Forebrain__WT	Forebrain__KO	OK	13.5019	14.2898	0.0818193	0.166134	0.686	0.860214	no
ENSMUSG00000015714.11	ENSMUSG00000015714.11	Cers2	chr3:95253673-95357202	Forebrain__WT	Forebrain__KO	OK	33.2995	33.8706	0.024536	0.0611528	0.8771	0.956935	no
ENSMUSG00000015721.18	ENSMUSG00000015721.18	Nlrp5	chr7:23385888-23441922	Forebrain__WT	Forebrain__KO	NOTEST	0.0117321	0.0113005	-0.0540675	0	1	1	no
ENSMUSG00000015733.13	ENSMUSG00000015733.13	Capza2	chr6:17636233-17666972	Forebrain__WT	Forebrain__KO	OK	75.1181	65.9419	-0.187965	-0.95475	0.01045	0.0514536	no
ENSMUSG00000015745.9	ENSMUSG00000015745.9	Plekho1	chr3:95988428-95996001	Forebrain__WT	Forebrain__KO	OK	98.247	94.0036	-0.0636965	-0.329757	0.41385	0.650552	no
ENSMUSG00000015747.5	ENSMUSG00000015747.5	Vps45	chr3:95999831-96058466	Forebrain__WT	Forebrain__KO	OK	15.7773	14.5201	-0.119803	-0.186622	0.6313	0.825358	no
ENSMUSG00000015748.13	ENSMUSG00000015748.13	Prpf3	chr3:95830123-95855885	Forebrain__WT	Forebrain__KO	OK	32.5043	28.6484	-0.182177	-0.930178	0.01785	0.0754141	no
ENSMUSG00000015749.12	ENSMUSG00000015749.12	Anp32e	chr3:95929245-95947390	Forebrain__WT	Forebrain__KO	OK	319.615	295.654	-0.112424	-0.423319	0.29545	0.528786	no
ENSMUSG00000015750.15	ENSMUSG00000015750.15	Aph1a	chr3:95893968-95904691	Forebrain__WT	Forebrain__KO	OK	37.4146	42.4575	0.182417	0.469397	0.21965	0.436881	no
ENSMUSG00000015755.16	ENSMUSG00000015755.16	Tab2	chr10:7905652-7956230	Forebrain__WT	Forebrain__KO	OK	35.4683	38.8826	0.132593	0.752334	0.06595	0.190584	no
ENSMUSG00000015757.10	ENSMUSG00000015757.10	Ppil4	chr10:7792890-7823135	Forebrain__WT	Forebrain__KO	OK	19.5891	16.7131	-0.229072	-1.24039	0.00175	0.0140762	yes
ENSMUSG00000015759.10	ENSMUSG00000015759.10	Cnih1	chr14:46775581-46788411	Forebrain__WT	Forebrain__KO	OK	63.9676	57.5424	-0.152714	-0.860268	0.03235	0.115001	no
ENSMUSG00000015766.14	ENSMUSG00000015766.14	Eps8	chr6:137477244-137654876	Forebrain__WT	Forebrain__KO	OK	1.83394	2.56573	0.484427	0.988502	0.00565	0.0329304	yes
ENSMUSG00000015776.12	ENSMUSG00000015776.12	Med22	chr2:26905261-26910677	Forebrain__WT	Forebrain__KO	OK	53.5226	52.5112	-0.027524	-0.120341	0.7677	0.907064	no
ENSMUSG00000015787.15	ENSMUSG00000015787.15	Abo	chr2:26842502-26864979	Forebrain__WT	Forebrain__KO	NOTEST	0.00209295	0.00159785	-0.389405	0	1	1	no
ENSMUSG00000015790.16	ENSMUSG00000015790.16	Surf1	chr2:26913382-26933928	Forebrain__WT	Forebrain__KO	OK	22.0939	19.3615	-0.190452	-0.29458	0.44635	0.680246	no
ENSMUSG00000015804.14	ENSMUSG00000015804.14	Med28	chr5:45520228-45529276	Forebrain__WT	Forebrain__KO	OK	88.318	75.3595	-0.228917	-1.08841	0.00775	0.0414742	yes
ENSMUSG00000015806.12	ENSMUSG00000015806.12	Qdpr	chr5:45434020-45450236	Forebrain__WT	Forebrain__KO	OK	44.4838	40.8608	-0.122562	-0.515341	0.2044	0.415545	no
ENSMUSG00000015812.7	ENSMUSG00000015812.7	Gnrh1	chr14:67745228-67749435	Forebrain__WT	Forebrain__KO	OK	0.475946	0.774474	0.702418	0.823562	0.0472	0.151067	no
ENSMUSG00000015829.13	ENSMUSG00000015829.13	Tnr	chr1:159523768-159931729	Forebrain__WT	Forebrain__KO	OK	0.12471	0.234421	0.910522	0.960101	0.002	0.0154012	yes
ENSMUSG00000015837.15	ENSMUSG00000015837.15	Sqstm1	chr11:50174443-50210827	Forebrain__WT	Forebrain__KO	OK	51.2742	47.2774	-0.117084	-0.628082	0.12095	0.292155	no
ENSMUSG00000015839.6	ENSMUSG00000015839.6	Nfe2l2	chr2:75675512-75704641	Forebrain__WT	Forebrain__KO	OK	12.8279	11.0996	-0.208783	-0.971444	0.01765	0.0748876	no
ENSMUSG00000015843.10	ENSMUSG00000015843.10	Rxrg	chr1:167598383-167639623	Forebrain__WT	Forebrain__KO	OK	0.333654	0.560475	0.748296	1.25469	0.002	0.0154012	yes
ENSMUSG00000015846.14	ENSMUSG00000015846.14	Rxra	chr2:27676439-27762957	Forebrain__WT	Forebrain__KO	OK	14.0847	17.9248	0.34783	1.85779	5e-05	0.000944946	yes
ENSMUSG00000015850.11	ENSMUSG00000015850.11	Adamtsl4	chr3:95676200-95687917	Forebrain__WT	Forebrain__KO	OK	0.239263	0.17744	-0.431265	-0.249778	0.4581	0.690408	no
ENSMUSG00000015852.13	ENSMUSG00000015852.13	Fcrls	chr3:87250757-87263738	Forebrain__WT	Forebrain__KO	OK	3.03377	2.67253	-0.182909	-0.458837	0.25055	0.476459	no
ENSMUSG00000015854.7	ENSMUSG00000015854.7	Cd5l	chr3:87357880-87371073	Forebrain__WT	Forebrain__KO	NOTEST	0.0825098	0.0291855	-1.49931	0	1	1	no
ENSMUSG00000015869.16	ENSMUSG00000015869.16	Prpsap1	chr11:116466318-116494202	Forebrain__WT	Forebrain__KO	OK	48.4492	54.2021	0.161875	0.776372	0.0571	0.172767	no
ENSMUSG00000015879.8	ENSMUSG00000015879.8	Fam184b	chr5:45529704-45645469	Forebrain__WT	Forebrain__KO	OK	1.56768	1.26051	-0.31463	-0.926135	0.02305	0.0902356	no
ENSMUSG00000015880.13	ENSMUSG00000015880.13	Ncapg	chr5:45669918-45857615	Forebrain__WT	Forebrain__KO	OK	46.5666	37.7776	-0.301766	-1.47428	0.0002	0.00285094	yes
ENSMUSG00000015882.17	ENSMUSG00000015882.17	Lcorl	chr5:45669918-45857615	Forebrain__WT	Forebrain__KO	OK	13.331	11.8961	-0.1643	-0.359241	0.29845	0.531671	no
ENSMUSG00000015889.7	ENSMUSG00000015889.7	Lta4h	chr10:93453395-93484896	Forebrain__WT	Forebrain__KO	OK	46.0303	47.7403	0.052623	0.29932	0.45635	0.688619	no
ENSMUSG00000015890.2	ENSMUSG00000015890.2	Amdhd1	chr10:93523337-93540033	Forebrain__WT	Forebrain__KO	NOTEST	0.0737752	0.0831413	0.17243	0	1	1	no
ENSMUSG00000015932.8	ENSMUSG00000015932.8	Dstn	chr2:143915319-143943324	Forebrain__WT	Forebrain__KO	OK	171.74	139.705	-0.297847	-1.71519	5e-05	0.000944946	yes
ENSMUSG00000015937.14	ENSMUSG00000015937.14	H2afy	chr13:56073618-56136361	Forebrain__WT	Forebrain__KO	OK	248.92	243.232	-0.0333506	-0.16809	0.67655	0.855184	no
ENSMUSG00000015942.9	ENSMUSG00000015942.9	Gtf2ird2	chr5:134184026-134218146	Forebrain__WT	Forebrain__KO	OK	5.73233	6.5122	0.184024	0.566625	0.15515	0.345808	no
ENSMUSG00000015943.11	ENSMUSG00000015943.11	Bola1	chr3:96196587-96220308	Forebrain__WT	Forebrain__KO	OK	29.3119	24.1794	-0.27771	-1.10742	0.00565	0.0329304	yes
ENSMUSG00000015944.9	ENSMUSG00000015944.9	Gatsl2	chr5:134099710-134144343	Forebrain__WT	Forebrain__KO	OK	6.93644	8.15702	0.233848	1.18345	0.0019	0.0148762	yes
ENSMUSG00000015947.10	ENSMUSG00000015947.10	Fcgr1	chr3:96282908-96293969	Forebrain__WT	Forebrain__KO	OK	0.535226	0.522166	-0.0356403	-0.0738377	0.8503	0.945106	no
ENSMUSG00000015950.13	ENSMUSG00000015950.13	Ncf1	chr5:134220259-134229625	Forebrain__WT	Forebrain__KO	OK	1.01062	0.998798	-0.0169701	-0.0420478	0.918	0.973816	no
ENSMUSG00000015957.12	ENSMUSG00000015957.12	Wnt11	chr7:98835111-98855195	Forebrain__WT	Forebrain__KO	OK	0.277719	0.246582	-0.17156	-0.180925	0.6181	0.815954	no
ENSMUSG00000015961.8	ENSMUSG00000015961.8	Adss	chr1:177762961-177796511	Forebrain__WT	Forebrain__KO	OK	39.0711	33.1489	-0.237143	-1.35429	0.0006	0.00639598	yes
ENSMUSG00000015962.5	ENSMUSG00000015962.5	1700016C15Rik	chr1:177729813-177753324	Forebrain__WT	Forebrain__KO	NOTEST	0	0.0230197	inf	0	1	1	no
ENSMUSG00000015966.16	ENSMUSG00000015966.16	Il17rb	chr14:29996167-30008896	Forebrain__WT	Forebrain__KO	NOTEST	0.0690783	0.0869427	0.331832	0	1	1	no
ENSMUSG00000015968.16	ENSMUSG00000015968.16	Cacna1d	chr14:30009022-30527056	Forebrain__WT	Forebrain__KO	OK	0.364883	0.577994	0.663619	0.750835	0.0708	0.200373	no
ENSMUSG00000015970.18	ENSMUSG00000015970.18	Chdh	chr14:30009022-30527056	Forebrain__WT	Forebrain__KO	NOTEST	0.0149518	0.0282866	0.919801	0	1	1	no
ENSMUSG00000015971.4	ENSMUSG00000015971.4	Actr8	chr14:29978336-29993221	Forebrain__WT	Forebrain__KO	OK	23.7727	23.0379	-0.0452926	-0.234954	0.5553	0.773188	no
ENSMUSG00000015980.14	ENSMUSG00000015980.14	Lrrc27	chr7:139103637-139242979	Forebrain__WT	Forebrain__KO	OK	2.41528	2.70034	0.160952	0.237094	0.5439	0.764075	no
ENSMUSG00000015981.12	ENSMUSG00000015981.12	Stk32c	chr7:139103637-139242979	Forebrain__WT	Forebrain__KO	OK	1.64818	2.38036	0.530308	1.21014	0.0034	0.0226391	yes
ENSMUSG00000015994.9	ENSMUSG00000015994.9	Fnta	chr8:25998728-26015601	Forebrain__WT	Forebrain__KO	OK	35.0802	30.8942	-0.183318	-0.983146	0.0154	0.0679721	no
ENSMUSG00000016018.3	ENSMUSG00000016018.3	Skiv2l2	chr13:112800893-112927380	Forebrain__WT	Forebrain__KO	OK	54.6974	45.4485	-0.267238	-1.52778	0.0002	0.00285094	yes
ENSMUSG00000016024.9	ENSMUSG00000016024.9	Lbp	chr2:158306492-158332852	Forebrain__WT	Forebrain__KO	OK	0.637132	0.799542	0.327582	0.48744	0.18495	0.38935	no
ENSMUSG00000016028.9	ENSMUSG00000016028.9	Celsr1	chr15:85898757-86033777	Forebrain__WT	Forebrain__KO	OK	9.49304	10.9142	0.201266	1.15183	0.00375	0.0242978	yes
ENSMUSG00000016087.13	ENSMUSG00000016087.13	Fli1	chr9:32422203-32542861	Forebrain__WT	Forebrain__KO	OK	4.2732	5.7519	0.428722	1.28316	0.00225	0.0167894	yes
ENSMUSG00000016128.14	ENSMUSG00000016128.14	Stard13	chr5:151037509-151432118	Forebrain__WT	Forebrain__KO	OK	2.27361	2.474	0.121864	0.183785	0.51265	0.738316	no
ENSMUSG00000016150.15	ENSMUSG00000016150.15	Tenm1	chrX:42502452-43274786	Forebrain__WT	Forebrain__KO	NOTEST	0.211585	0.190725	-0.149742	0	1	1	no
ENSMUSG00000016179.11	ENSMUSG00000016179.11	Camk1g	chr1:193346345-193370298	Forebrain__WT	Forebrain__KO	OK	5.89014	6.0821	0.0462664	0.155558	0.69175	0.863954	no
ENSMUSG00000016181.9	ENSMUSG00000016181.9	Diexf	chr1:193091103-193130272	Forebrain__WT	Forebrain__KO	OK	11.6244	11.1362	-0.0618936	-0.149349	0.6892	0.862458	no
ENSMUSG00000016194.14	ENSMUSG00000016194.14	Hsd11b1	chr1:193203037-193343878	Forebrain__WT	Forebrain__KO	NOTEST	0.0279177	0.0155481	-0.844445	0	1	1	no
ENSMUSG00000016200.13	ENSMUSG00000016200.13	Syt14	chr1:192891232-193035775	Forebrain__WT	Forebrain__KO	OK	5.95035	5.58377	-0.0917346	-0.459706	0.25445	0.480712	no
ENSMUSG00000016206.6	ENSMUSG00000016206.6	H2-M3	chr17:37270219-37274484	Forebrain__WT	Forebrain__KO	OK	1.06266	0.874908	-0.280476	-0.574343	0.15565	0.34663	no
ENSMUSG00000016239.11	ENSMUSG00000016239.11	Lonrf3	chrX:36328352-36362341	Forebrain__WT	Forebrain__KO	OK	2.00294	1.8642	-0.103566	-0.255389	0.5297	0.753518	no
ENSMUSG00000016252.7	ENSMUSG00000016252.7	Atp5e	chr2:174461071-174464105	Forebrain__WT	Forebrain__KO	OK	385.772	328.561	-0.231586	-1.31324	0.00135	0.0117379	yes
ENSMUSG00000016253.12	ENSMUSG00000016253.12	Nelfcd	chr2:174415803-174439039	Forebrain__WT	Forebrain__KO	OK	58.2189	57.7267	-0.0122465	-0.0607518	0.88055	0.958199	no
ENSMUSG00000016255.5	ENSMUSG00000016255.5	Tubb1	chr2:174450694-174457882	Forebrain__WT	Forebrain__KO	OK	2.67829	4.11454	0.61942	1.72379	0.0001	0.00168547	yes
ENSMUSG00000016256.10	ENSMUSG00000016256.10	Ctsz	chr2:174415803-174439039	Forebrain__WT	Forebrain__KO	OK	31.3008	31.0424	-0.0119574	-0.0344243	0.9286	0.976939	no
ENSMUSG00000016257.15	ENSMUSG00000016257.15	Slmo2	chr2:174465066-174473081	Forebrain__WT	Forebrain__KO	OK	54.5809	48.0924	-0.182586	-0.86874	0.03015	0.109582	no
ENSMUSG00000016262.14	ENSMUSG00000016262.14	Sertad4	chr1:192844487-192856246	Forebrain__WT	Forebrain__KO	OK	8.87238	11.3599	0.356558	1.59937	5e-05	0.000944946	yes
ENSMUSG00000016283.13	ENSMUSG00000016283.13	H2-M2	chr17:37480850-37483552	Forebrain__WT	Forebrain__KO	NOTEST	0	0	0	0	1	1	no
ENSMUSG00000016308.12	ENSMUSG00000016308.12	Ube2a	chrX:36823736-36884222	Forebrain__WT	Forebrain__KO	OK	34.8037	33.2007	-0.0680281	-0.183341	0.6435	0.833629	no
ENSMUSG00000016319.3	ENSMUSG00000016319.3	Slc25a5	chrX:36795650-36798807	Forebrain__WT	Forebrain__KO	OK	511.088	389.442	-0.392161	-2.07796	5e-05	0.000944946	yes
ENSMUSG00000016327.9	ENSMUSG00000016327.9	Atp1b4	chrX:38316183-38336769	Forebrain__WT	Forebrain__KO	NOTEST	0.00227958	0.00161297	-0.49905	0	1	1	no
ENSMUSG00000016344.14	ENSMUSG00000016344.14	Ppdpf	chr2:181187246-181188771	Forebrain__WT	Forebrain__KO	OK	121.11	117.994	-0.0376019	-0.198963	0.62805	0.823548	no
ENSMUSG00000016346.17	ENSMUSG00000016346.17	Kcnq2	chr2:181075578-181135300	Forebrain__WT	Forebrain__KO	OK	5.48917	6.74662	0.297575	1.23979	0.001	0.00934392	yes
ENSMUSG00000016349.10	ENSMUSG00000016349.10	Eef1a2	chr2:181147652-181157014	Forebrain__WT	Forebrain__KO	OK	1.3944	1.66425	0.255226	0.647769	0.11175	0.2761	no
ENSMUSG00000016356.17	ENSMUSG00000016356.17	Col20a1	chr2:180983923-181017540	Forebrain__WT	Forebrain__KO	NOTEST	0.103713	0.15272	0.558294	0	1	1	no
ENSMUSG00000016382.15	ENSMUSG00000016382.15	Pls3	chrX:75785653-75875182	Forebrain__WT	Forebrain__KO	OK	36.2471	30.5555	-0.246432	-1.38417	0.00065	0.00675677	yes
ENSMUSG00000016386.15	ENSMUSG00000016386.15	Mpped2	chr2:106693268-106868356	Forebrain__WT	Forebrain__KO	OK	35.1559	29.8413	-0.236453	-1.10422	0.0057	0.0331125	yes
ENSMUSG00000016409.4	ENSMUSG00000016409.4	Nkap	chrX:37126794-37168842	Forebrain__WT	Forebrain__KO	OK	11.0841	10.4773	-0.0812269	-0.417933	0.30435	0.53814	no
ENSMUSG00000016427.7	ENSMUSG00000016427.7	Ndufa1	chrX:37187587-37191163	Forebrain__WT	Forebrain__KO	OK	129.583	107.777	-0.265821	-1.25512	0.0021	0.0159853	yes
ENSMUSG00000016458.13	ENSMUSG00000016458.13	Wt1	chr2:105126528-105173616	Forebrain__WT	Forebrain__KO	NOTEST	0.0444223	0.0298207	-0.574967	0	1	1	no
ENSMUSG00000016477.17	ENSMUSG00000016477.17	E2f3	chr13:29906574-29985668	Forebrain__WT	Forebrain__KO	OK	22.9176	25.8061	0.171258	0.324576	0.1501	0.338828	no
ENSMUSG00000016481.15	ENSMUSG00000016481.15	Cr1l	chr1:195097381-195131586	Forebrain__WT	Forebrain__KO	OK	17.6657	17.0745	-0.0491102	-0.198084	0.62245	0.819586	no
ENSMUSG00000016487.15	ENSMUSG00000016487.15	Ppfibp1	chr6:146888486-147032025	Forebrain__WT	Forebrain__KO	OK	18.4721	19.0392	0.0436301	0.143203	0.71805	0.880039	no
ENSMUSG00000016493.13	ENSMUSG00000016493.13	Cd46	chr1:194938818-195092249	Forebrain__WT	Forebrain__KO	OK	0.491787	0.549618	0.160396	0.181467	0.651	0.838482	no
ENSMUSG00000016494.9	ENSMUSG00000016494.9	Cd34	chr1:194938818-195092249	Forebrain__WT	Forebrain__KO	OK	25.903	27.4108	0.0816202	0.431187	0.28575	0.517928	no
ENSMUSG00000016495.12	ENSMUSG00000016495.12	Plgrkt	chr19:29348598-29367390	Forebrain__WT	Forebrain__KO	OK	29.403	24.5826	-0.258322	-1.05278	0.01045	0.0514536	no
ENSMUSG00000016496.7	ENSMUSG00000016496.7	Cd274	chr19:29367454-29388095	Forebrain__WT	Forebrain__KO	OK	0.297337	0.279947	-0.0869446	-0.168305	0.67905	0.856301	no
ENSMUSG00000016498.9	ENSMUSG00000016498.9	Pdcd1lg2	chr19:29410918-29471157	Forebrain__WT	Forebrain__KO	NOTEST	0.00336901	0.0135539	2.00831	0	1	1	no
ENSMUSG00000016503.16	ENSMUSG00000016503.16	Gtf3a	chr5:146948656-146963800	Forebrain__WT	Forebrain__KO	OK	15.8125	17.8189	0.172342	0.556514	0.17415	0.374501	no
ENSMUSG00000016510.11	ENSMUSG00000016510.11	Mtif3	chr5:146948656-146963800	Forebrain__WT	Forebrain__KO	OK	12.1343	10.7651	-0.172724	-0.492616	0.20015	0.410422	no
ENSMUSG00000016520.7	ENSMUSG00000016520.7	Lnx2	chr5:147016654-147076586	Forebrain__WT	Forebrain__KO	OK	4.02615	4.78315	0.248561	0.735314	0.06435	0.187804	no
ENSMUSG00000016524.12	ENSMUSG00000016524.12	Il19	chr1:130932655-130940115	Forebrain__WT	Forebrain__KO	NOTEST	0.0519866	0.0408624	-0.347364	0	1	1	no
ENSMUSG00000016526.8	ENSMUSG00000016526.8	Dyrk3	chr1:131127454-131138340	Forebrain__WT	Forebrain__KO	OK	7.79927	7.43983	-0.0680703	-0.207106	0.6041	0.807327	no
ENSMUSG00000016528.10	ENSMUSG00000016528.10	Mapkapk2	chr1:131053699-131097826	Forebrain__WT	Forebrain__KO	OK	41.4474	45.7445	0.142318	0.815627	0.04605	0.148102	no
ENSMUSG00000016529.5	ENSMUSG00000016529.5	Il10	chr1:131019844-131024974	Forebrain__WT	Forebrain__KO	NOTEST	0	0	0	0	1	1	no
ENSMUSG00000016534.15	ENSMUSG00000016534.15	Lamp2	chrX:38401356-38456454	Forebrain__WT	Forebrain__KO	OK	34.005	29.4433	-0.207809	-1.11989	0.00585	0.033774	yes
ENSMUSG00000016541.9	ENSMUSG00000016541.9	Atxn10	chr15:85336380-85463836	Forebrain__WT	Forebrain__KO	OK	126.516	122.755	-0.0435421	-0.250106	0.53075	0.754336	no
ENSMUSG00000016552.13	ENSMUSG00000016552.13	Foxred2	chr15:77940521-77956722	Forebrain__WT	Forebrain__KO	OK	3.91464	4.34503	0.150485	0.647757	0.1124	0.277362	no
ENSMUSG00000016554.8	ENSMUSG00000016554.8	Eif3d	chr15:77958997-77970824	Forebrain__WT	Forebrain__KO	OK	121.465	114.45	-0.0858128	-0.498454	0.22535	0.444161	no
ENSMUSG00000016559.14	ENSMUSG00000016559.14	H3f3b	chr11:116021911-116027962	Forebrain__WT	Forebrain__KO	OK	526.343	480.02	-0.132909	-0.588435	0.147	0.334395	no
ENSMUSG00000016619.9	ENSMUSG00000016619.9	Nup50	chr15:84923427-84942955	Forebrain__WT	Forebrain__KO	OK	33.8763	36.8	0.119433	0.700816	0.08455	0.227	no
ENSMUSG00000016624.15	ENSMUSG00000016624.15	Phf21b	chr15:84785380-84856049	Forebrain__WT	Forebrain__KO	OK	26.6632	34.0655	0.353461	1.97511	5e-05	0.000944946	yes
ENSMUSG00000016626.10	ENSMUSG00000016626.10	Nlrp14	chr7:107166989-107198102	Forebrain__WT	Forebrain__KO	NOTEST	0	0	0	0	1	1	no
ENSMUSG00000016637.6	ENSMUSG00000016637.6	Ift27	chr15:78159464-78174108	Forebrain__WT	Forebrain__KO	OK	41.3773	38.8439	-0.0911517	-0.445763	0.2669	0.496095	no
ENSMUSG00000016664.14	ENSMUSG00000016664.14	Pacsin2	chr15:83375606-83464606	Forebrain__WT	Forebrain__KO	OK	16.5154	18.7113	0.180096	0.942047	0.0209	0.0844179	no
ENSMUSG00000016756.16	ENSMUSG00000016756.16	Cmah	chr13:24327419-24477285	Forebrain__WT	Forebrain__KO	OK	0.477272	0.485832	0.0256456	0.0566109	0.8729	0.954701	no
ENSMUSG00000016757.10	ENSMUSG00000016757.10	Ttll12	chr15:83575643-83595157	Forebrain__WT	Forebrain__KO	OK	25.5867	30.0115	0.23012	1.29968	0.00135	0.0117379	yes
ENSMUSG00000016758.3	ENSMUSG00000016758.3	Bik	chr15:83526861-83544635	Forebrain__WT	Forebrain__KO	OK	1.1516	1.16175	0.0126578	0.023743	0.94795	0.982944	no
ENSMUSG00000016763.14	ENSMUSG00000016763.14	Scube1	chr15:83602582-83725021	Forebrain__WT	Forebrain__KO	OK	13.1197	17.6103	0.424689	2.21577	5e-05	0.000944946	yes
ENSMUSG00000016831.11	ENSMUSG00000016831.11	Tox4	chr14:52261758-52305128	Forebrain__WT	Forebrain__KO	OK	20.2531	19.0342	-0.0895453	-0.364587	0.3302	0.566332	no
ENSMUSG00000016833.14	ENSMUSG00000016833.14	Mrps18c	chr5:100798626-100804471	Forebrain__WT	Forebrain__KO	OK	68.791	54.7869	-0.328388	-1.51526	0.00025	0.00336452	yes
ENSMUSG00000016918.15	ENSMUSG00000016918.15	Sulf1	chr1:12692276-12861192	Forebrain__WT	Forebrain__KO	OK	38.609	36.0606	-0.0985134	-0.548821	0.17375	0.373844	no
ENSMUSG00000016921.14	ENSMUSG00000016921.14	Srsf6	chr2:162931527-162937121	Forebrain__WT	Forebrain__KO	OK	158.483	166.806	0.0738432	0.293968	0.4488	0.682235	no
ENSMUSG00000016933.17	ENSMUSG00000016933.17	Plcg1	chr2:160731309-160906002	Forebrain__WT	Forebrain__KO	OK	38.4411	50.8816	0.404492	1.70409	5e-05	0.000944946	yes
ENSMUSG00000016940.18	ENSMUSG00000016940.18	Kctd2	chr11:115420127-115431274	Forebrain__WT	Forebrain__KO	OK	25.341	24.4453	-0.0519153	-0.24641	0.5429	0.763345	no
ENSMUSG00000016942.5	ENSMUSG00000016942.5	Tmprss6	chr15:78439667-78468634	Forebrain__WT	Forebrain__KO	NOTEST	0.0267464	0.103951	1.95849	0	1	1	no
ENSMUSG00000016946.5	ENSMUSG00000016946.5	Kctd5	chr17:24047733-24073485	Forebrain__WT	Forebrain__KO	OK	37.2438	35.6291	-0.0639477	-0.35969	0.36965	0.605318	no
ENSMUSG00000016982.6	ENSMUSG00000016982.6	Pom121l2	chr13:21981193-21988734	Forebrain__WT	Forebrain__KO	NOTEST	0.03557	0.0592891	0.737105	0	1	1	no
ENSMUSG00000016984.7	ENSMUSG00000016984.7	Etaa1	chr11:17938755-17953875	Forebrain__WT	Forebrain__KO	OK	12.6773	11.2724	-0.169452	-0.885747	0.02805	0.103874	no
ENSMUSG00000016995.17	ENSMUSG00000016995.17	Matn4	chr2:164389392-164415448	Forebrain__WT	Forebrain__KO	NOTEST	0.0109544	0.0254968	1.2188	0	1	1	no
ENSMUSG00000016998.2	ENSMUSG00000016998.2	Svs4	chr2:164275951-164278459	Forebrain__WT	Forebrain__KO	NOTEST	0	0	0	0	1	1	no
ENSMUSG00000017000.2	ENSMUSG00000017000.2	Svs6	chr2:164316750-164318453	Forebrain__WT	Forebrain__KO	NOTEST	0	0	0	0	1	1	no
ENSMUSG00000017002.14	ENSMUSG00000017002.14	Slpi	chr2:164354069-164389095	Forebrain__WT	Forebrain__KO	OK	0.0968099	0.25388	1.39092	0.783822	0.01355	0.0622259	no
ENSMUSG00000017003.7	ENSMUSG00000017003.7	Svs3a	chr2:164289267-164291500	Forebrain__WT	Forebrain__KO	NOTEST	0	0	0	0	1	1	no
ENSMUSG00000017004.7	ENSMUSG00000017004.7	Svs5	chr2:164332739-164334396	Forebrain__WT	Forebrain__KO	NOTEST	0	0	0	0	1	1	no
ENSMUSG00000017007.9	ENSMUSG00000017007.9	Rbpjl	chr2:164389392-164415448	Forebrain__WT	Forebrain__KO	NOTEST	0	0.00158818	inf	0	1	1	no
ENSMUSG00000017009.3	ENSMUSG00000017009.3	Sdc4	chr2:164424246-164443887	Forebrain__WT	Forebrain__KO	OK	4.6948	5.42211	0.207791	0.655001	0.1096	0.272611	no
ENSMUSG00000017049.4	ENSMUSG00000017049.4	Ccdc70	chr8:21969774-21974041	Forebrain__WT	Forebrain__KO	NOTEST	0	0	0	0	1	1	no
ENSMUSG00000017057.9	ENSMUSG00000017057.9	Il13ra1	chrX:36112109-36171259	Forebrain__WT	Forebrain__KO	OK	1.24166	1.28473	0.0491965	0.140996	0.72615	0.88499	no
ENSMUSG00000017064.4	ENSMUSG00000017064.4	Prl5a1	chr13:28142483-28151611	Forebrain__WT	Forebrain__KO	NOTEST	0	0	0	0	1	1	no
ENSMUSG00000017119.19	ENSMUSG00000017119.19	Nbr1	chr11:101552148-101581951	Forebrain__WT	Forebrain__KO	OK	51.7309	46.8124	-0.144133	-0.823432	0.03735	0.127747	no
ENSMUSG00000017132.17	ENSMUSG00000017132.17	Cyth1	chr11:118132018-118248592	Forebrain__WT	Forebrain__KO	OK	8.68809	10.4779	0.270236	1.15902	0.0026	0.0186314	yes
ENSMUSG00000017144.8	ENSMUSG00000017144.8	Rnd3	chr2:51130437-51149111	Forebrain__WT	Forebrain__KO	OK	55.4881	52.4718	-0.0806364	-0.470334	0.24665	0.471581	no
ENSMUSG00000017146.12	ENSMUSG00000017146.12	Brca1	chr11:101488763-101551879	Forebrain__WT	Forebrain__KO	OK	20.174	18.1463	-0.152822	-0.664159	0.0474	0.151402	no
ENSMUSG00000017165.1	ENSMUSG00000017165.1	Gast	chr11:100334406-100336996	Forebrain__WT	Forebrain__KO	OK	0.23237	0.225498	-0.043308	-0.0323212	0.94025	0.981243	no
ENSMUSG00000017167.6	ENSMUSG00000017167.6	Cntnap1	chr11:101162678-101190724	Forebrain__WT	Forebrain__KO	OK	0.649875	0.844017	0.377111	0.29574	0.4749	0.705558	no
ENSMUSG00000017176.17	ENSMUSG00000017176.17	Nt5c3b	chr11:100415696-100441808	Forebrain__WT	Forebrain__KO	OK	50.2555	46.0292	-0.126731	-0.458789	0.2395	0.462248	no
ENSMUSG00000017188.3	ENSMUSG00000017188.3	Coa3	chr11:101277967-101302286	Forebrain__WT	Forebrain__KO	OK	49.2467	48.0362	-0.035903	-0.103873	0.79525	0.922337	no
ENSMUSG00000017195.15	ENSMUSG00000017195.15	Zpbp2	chr11:98551096-98558665	Forebrain__WT	Forebrain__KO	NOTEST	0.128875	0.108859	-0.243521	0	1	1	no
ENSMUSG00000017204.4	ENSMUSG00000017204.4	Gsdma	chr11:98664350-98677708	Forebrain__WT	Forebrain__KO	NOTEST	0.00245435	0.0100898	2.03949	0	1	1	no
ENSMUSG00000017210.14	ENSMUSG00000017210.14	Med24	chr11:98704590-98729435	Forebrain__WT	Forebrain__KO	OK	33.9632	38.5444	0.182549	0.795836	0.03145	0.112811	no
ENSMUSG00000017211.14	ENSMUSG00000017211.14	Gsdma2	chr11:98646758-98657964	Forebrain__WT	Forebrain__KO	NOTEST	0	0	0	0	1	1	no
ENSMUSG00000017221.14	ENSMUSG00000017221.14	Psmd3	chr11:98682553-98695979	Forebrain__WT	Forebrain__KO	OK	70.2216	81.0977	0.207746	1.19544	0.0028	0.0197004	yes
ENSMUSG00000017264.16	ENSMUSG00000017264.16	Exosc10	chr4:148558428-148582401	Forebrain__WT	Forebrain__KO	OK	45.5467	39.8586	-0.192455	-1.1082	0.0057	0.0331125	yes
ENSMUSG00000017286.15	ENSMUSG00000017286.15	Glod4	chr11:76179670-76250619	Forebrain__WT	Forebrain__KO	OK	58.0661	51.3033	-0.178644	-0.648088	0.1127	0.277886	no
ENSMUSG00000017288.15	ENSMUSG00000017288.15	Vps53	chr11:76046225-76179647	Forebrain__WT	Forebrain__KO	OK	15.9587	18.4461	0.208971	0.830111	0.032	0.114191	no
ENSMUSG00000017291.13	ENSMUSG00000017291.13	Taok1	chr11:77508098-77607815	Forebrain__WT	Forebrain__KO	OK	16.0537	15.4555	-0.0547854	-0.305551	0.4561	0.688438	no
ENSMUSG00000017299.13	ENSMUSG00000017299.13	Dnttip1	chr2:164745982-164769666	Forebrain__WT	Forebrain__KO	OK	24.0673	23.4358	-0.0383607	-0.164302	0.68185	0.857723	no
ENSMUSG00000017300.9	ENSMUSG00000017300.9	Tnnc2	chr2:164769897-164779967	Forebrain__WT	Forebrain__KO	NOTEST	0.0787357	0.050885	-0.629779	0	1	1	no
ENSMUSG00000017307.15	ENSMUSG00000017307.15	Acot8	chr2:164785822-164804882	Forebrain__WT	Forebrain__KO	OK	5.63012	5.44901	-0.047171	-0.110946	0.78275	0.915639	no
ENSMUSG00000017309.11	ENSMUSG00000017309.11	Cd300lg	chr11:102041508-102055620	Forebrain__WT	Forebrain__KO	NOTEST	0.078893	0.138908	0.81616	0	1	1	no
ENSMUSG00000017310.7	ENSMUSG00000017310.7	Spint4	chr2:164698500-164702453	Forebrain__WT	Forebrain__KO	NOTEST	0	0	0	0	1	1	no
ENSMUSG00000017311.15	ENSMUSG00000017311.15	Pyy	chr11:102106675-102107832	Forebrain__WT	Forebrain__KO	NOTEST	0.0208234	0.0184654	-0.173381	0	1	1	no
ENSMUSG00000017314.12	ENSMUSG00000017314.12	Mpp2	chr11:102057014-102088515	Forebrain__WT	Forebrain__KO	OK	10.0365	12.1176	0.271843	0.948471	0.00375	0.0242978	yes
ENSMUSG00000017316.13	ENSMUSG00000017316.13	Ppy	chr11:102099929-102101319	Forebrain__WT	Forebrain__KO	NOTEST	0.00928654	0	-inf	0	1	1	no
ENSMUSG00000017344.4	ENSMUSG00000017344.4	Vtn	chr11:78499119-78502324	Forebrain__WT	Forebrain__KO	OK	11.9887	12.8808	0.103553	0.446036	0.272	0.50176	no
ENSMUSG00000017376.15	ENSMUSG00000017376.15	Nlk	chr11:78567167-78697373	Forebrain__WT	Forebrain__KO	OK	18.0202	19.2967	0.0987393	0.489057	0.2027	0.413358	no
ENSMUSG00000017386.10	ENSMUSG00000017386.10	Traf4	chr11:78159399-78165589	Forebrain__WT	Forebrain__KO	OK	54.6726	57.8429	0.081322	0.468539	0.24595	0.470583	no
ENSMUSG00000017390.15	ENSMUSG00000017390.15	Aldoc	chr11:78322967-78327781	Forebrain__WT	Forebrain__KO	OK	3.18145	2.22674	-0.514749	-1.26555	0.0012	0.0107211	yes
ENSMUSG00000017400.10	ENSMUSG00000017400.10	Stac2	chr11:98036622-98053462	Forebrain__WT	Forebrain__KO	OK	0.432201	0.709622	0.715348	1.37934	0.0003	0.00386089	yes
ENSMUSG00000017404.12	ENSMUSG00000017404.12	Rpl19	chr11:98001507-98030492	Forebrain__WT	Forebrain__KO	OK	1166.45	957.33	-0.285037	-1.39985	0.0004	0.00479819	yes
ENSMUSG00000017405.14	ENSMUSG00000017405.14	Nek8	chr11:78166105-78176675	Forebrain__WT	Forebrain__KO	OK	2.95222	3.1155	0.0776643	0.253882	0.52105	0.745819	no
ENSMUSG00000017412.15	ENSMUSG00000017412.15	Cacnb4	chr2:52425011-52676831	Forebrain__WT	Forebrain__KO	OK	1.97952	1.77664	-0.156001	-0.150365	0.59185	0.798409	no
ENSMUSG00000017417.14	ENSMUSG00000017417.14	Plxdc1	chr11:97923237-97986444	Forebrain__WT	Forebrain__KO	NOTEST	0.0647761	0.0992923	0.616221	0	1	1	no
ENSMUSG00000017418.13	ENSMUSG00000017418.13	Arl5b	chr2:14995130-15082456	Forebrain__WT	Forebrain__KO	OK	22.2547	21.4459	-0.053408	-0.238974	0.5013	0.728172	no
ENSMUSG00000017421.18	ENSMUSG00000017421.18	Zfp207	chr11:80383278-80405733	Forebrain__WT	Forebrain__KO	OK	192.789	161.159	-0.258533	-1.39763	0.00045	0.00519789	yes
ENSMUSG00000017428.16	ENSMUSG00000017428.16	Psmd11	chr11:80428622-80473248	Forebrain__WT	Forebrain__KO	OK	60.4429	62.7032	0.0529656	0.280511	0.48115	0.71132	no
ENSMUSG00000017446.14	ENSMUSG00000017446.14	C1qtnf1	chr11:118428202-118454995	Forebrain__WT	Forebrain__KO	OK	1.02545	1.18894	0.213422	0.318466	0.35115	0.587307	no
ENSMUSG00000017453.4	ENSMUSG00000017453.4	Pipox	chr11:77880614-77894096	Forebrain__WT	Forebrain__KO	OK	5.42624	5.41446	-0.00313689	-0.0111096	0.97875	0.992919	no
ENSMUSG00000017466.9	ENSMUSG00000017466.9	Timp2	chr11:118301068-118355740	Forebrain__WT	Forebrain__KO	OK	19.3085	22.4635	0.218349	0.884852	0.03065	0.110867	no
ENSMUSG00000017478.15	ENSMUSG00000017478.15	Zc3h18	chr8:119910359-124345724	Forebrain__WT	Forebrain__KO	OK	37.2596	43.0176	0.207314	0.0690032	0.84165	0.941428	no
ENSMUSG00000017485.10	ENSMUSG00000017485.10	Top2b	chr14:16365178-16430787	Forebrain__WT	Forebrain__KO	OK	89.1903	89.199	0.000140264	0.000735179	0.9981	0.999156	no
ENSMUSG00000017491.8	ENSMUSG00000017491.8	Rarb	chr14:16430841-16575472	Forebrain__WT	Forebrain__KO	OK	4.91905	5.67116	0.205263	0.817264	0.0435	0.142173	no
ENSMUSG00000017493.12	ENSMUSG00000017493.12	Igfbp4	chr11:99041243-99054392	Forebrain__WT	Forebrain__KO	OK	76.8238	103.686	0.432592	1.62883	5e-05	0.000944946	yes
ENSMUSG00000017499.15	ENSMUSG00000017499.15	Cdc6	chr11:98907800-98923936	Forebrain__WT	Forebrain__KO	OK	27.8749	22.93	-0.281726	-1.49458	0.0003	0.00386089	yes
ENSMUSG00000017548.15	ENSMUSG00000017548.15	Suz12	chr11:79993105-80034123	Forebrain__WT	Forebrain__KO	OK	39.9522	39.5468	-0.0147115	-0.0855234	0.83345	0.939427	no
ENSMUSG00000017550.14	ENSMUSG00000017550.14	Atad5	chr11:80089399-80135794	Forebrain__WT	Forebrain__KO	OK	18.7677	16.8518	-0.155348	-0.876283	0.03065	0.110867	no
ENSMUSG00000017561.16	ENSMUSG00000017561.16	Crlf3	chr11:80046492-80080991	Forebrain__WT	Forebrain__KO	OK	14.9174	14.3969	-0.0512335	-0.245611	0.5435	0.763783	no
ENSMUSG00000017588.2	ENSMUSG00000017588.2	Krt27	chr11:99345564-99351104	Forebrain__WT	Forebrain__KO	NOTEST	0	0	0	0	1	1	no
ENSMUSG00000017607.9	ENSMUSG00000017607.9	Tns4	chr11:99065677-99089306	Forebrain__WT	Forebrain__KO	OK	0.353788	0.330941	-0.0963116	-0.112339	0.77745	0.912344	no
ENSMUSG00000017615.12	ENSMUSG00000017615.12	Tnfaip1	chr11:78522849-78536332	Forebrain__WT	Forebrain__KO	OK	34.9636	36.9812	0.0809403	0.472189	0.2504	0.476401	no
ENSMUSG00000017631.18	ENSMUSG00000017631.18	Abr	chr11:76416733-76622314	Forebrain__WT	Forebrain__KO	OK	23.4448	28.8461	0.299112	1.2686	0.00135	0.0117379	yes
ENSMUSG00000017639.13	ENSMUSG00000017639.13	Rab11fip4	chr11:79591211-79698023	Forebrain__WT	Forebrain__KO	OK	19.0895	20.8799	0.12934	0.396896	0.31895	0.554335	no
ENSMUSG00000017652.16	ENSMUSG00000017652.16	Cd40	chr2:165055626-165072948	Forebrain__WT	Forebrain__KO	OK	2.00259	2.069	0.0470687	0.0879953	0.81575	0.931489	no
ENSMUSG00000017664.16	ENSMUSG00000017664.16	Slc35c2	chr2:165276553-165287869	Forebrain__WT	Forebrain__KO	OK	25.9406	24.2699	-0.0960422	-0.424553	0.28895	0.521824	no
ENSMUSG00000017667.9	ENSMUSG00000017667.9	Zfp334	chr2:165374263-165388259	Forebrain__WT	Forebrain__KO	OK	14.3059	14.5272	0.0221488	0.128397	0.7501	0.897072	no
ENSMUSG00000017670.16	ENSMUSG00000017670.16	Elmo2	chr2:165288030-165326479	Forebrain__WT	Forebrain__KO	OK	30.2898	32.416	0.0978762	0.491979	0.17655	0.377873	no
ENSMUSG00000017677.11	ENSMUSG00000017677.11	Wsb1	chr11:79239371-79254671	Forebrain__WT	Forebrain__KO	OK	123.828	124.171	0.00399659	0.0210429	0.9603	0.986939	no
ENSMUSG00000017679.16	ENSMUSG00000017679.16	Ttpal	chr2:163602313-163619012	Forebrain__WT	Forebrain__KO	OK	17.1629	17.3644	0.0168387	0.0516462	0.8731	0.954788	no
ENSMUSG00000017686.16	ENSMUSG00000017686.16	Rhot1	chr11:80209018-80267907	Forebrain__WT	Forebrain__KO	OK	24.6868	22.4605	-0.136352	-0.73456	0.06745	0.193686	no
ENSMUSG00000017688.14	ENSMUSG00000017688.14	Hnf4g	chr3:3508029-3658052	Forebrain__WT	Forebrain__KO	NOTEST	0.00440002	0.00301969	-0.543112	0	1	1	no
ENSMUSG00000017692.8	ENSMUSG00000017692.8	Rhbdl3	chr11:80300911-80355955	Forebrain__WT	Forebrain__KO	OK	3.98737	4.68215	0.231733	0.934894	0.02175	0.0866837	no
ENSMUSG00000017697.3	ENSMUSG00000017697.3	Ada	chr2:163726583-163750239	Forebrain__WT	Forebrain__KO	OK	5.34469	4.36368	-0.29256	-0.931838	0.0208	0.0841423	no
ENSMUSG00000017707.9	ENSMUSG00000017707.9	Serinc3	chr2:163623271-163645801	Forebrain__WT	Forebrain__KO	OK	49.1642	43.0537	-0.191472	-0.884155	0.03175	0.113656	no
ENSMUSG00000017713.9	ENSMUSG00000017713.9	Tha1	chr11:117867951-117887416	Forebrain__WT	Forebrain__KO	OK	1.70502	1.76647	0.0510812	0.10104	0.80995	0.929148	no
ENSMUSG00000017715.11	ENSMUSG00000017715.11	Pgs1	chr11:117986291-118129219	Forebrain__WT	Forebrain__KO	OK	10.17	11.9943	0.238033	1.09308	0.0075	0.0405046	yes
ENSMUSG00000017716.15	ENSMUSG00000017716.15	Birc5	chr11:117849250-117855743	Forebrain__WT	Forebrain__KO	OK	148.857	125.478	-0.246494	-1.34723	0.0012	0.0107211	yes
ENSMUSG00000017718.15	ENSMUSG00000017718.15	Afmid	chr11:117809667-117839908	Forebrain__WT	Forebrain__KO	OK	2.27369	2.14552	-0.0837077	-0.0993048	0.80775	0.92782	no
ENSMUSG00000017720.2	ENSMUSG00000017720.2	Trp53tg5	chr2:164470300-164473724	Forebrain__WT	Forebrain__KO	NOTEST	0.028437	0.0295121	0.0535374	0	1	1	no
ENSMUSG00000017721.15	ENSMUSG00000017721.15	Pigt	chr2:164497519-164508301	Forebrain__WT	Forebrain__KO	OK	23.3333	29.4267	0.334733	1.81676	5e-05	0.000944946	yes
ENSMUSG00000017723.11	ENSMUSG00000017723.11	Wfdc2	chr2:164562412-164568510	Forebrain__WT	Forebrain__KO	OK	28.2829	24.1231	-0.229513	-0.77071	0.0577	0.173987	no
ENSMUSG00000017724.14	ENSMUSG00000017724.14	Etv4	chr11:101769741-101785371	Forebrain__WT	Forebrain__KO	OK	8.47123	9.06603	0.097899	0.284416	0.45975	0.692107	no
ENSMUSG00000017733.4	ENSMUSG00000017733.4	Eppin	chr2:164588342-164593594	Forebrain__WT	Forebrain__KO	NOTEST	0.00556822	0.024574	2.14185	0	1	1	no
ENSMUSG00000017734.15	ENSMUSG00000017734.15	Dbndd2	chr2:164486105-164493319	Forebrain__WT	Forebrain__KO	OK	3.85834	3.62584	-0.0896628	-0.220435	0.59105	0.798008	no
ENSMUSG00000017737.2	ENSMUSG00000017737.2	Mmp9	chr2:164940779-164955850	Forebrain__WT	Forebrain__KO	OK	0.16425	0.303547	0.886025	0.759653	0.0196	0.0806426	no
ENSMUSG00000017740.17	ENSMUSG00000017740.17	Slc12a5	chr2:164960815-164999731	Forebrain__WT	Forebrain__KO	OK	1.48502	2.16423	0.54337	1.62846	5e-05	0.000944946	yes
ENSMUSG00000017747.13	ENSMUSG00000017747.13	Ghdc	chr11:100766031-100770957	Forebrain__WT	Forebrain__KO	OK	1.8754	2.15609	0.201215	0.51828	0.1897	0.395422	no
ENSMUSG00000017754.13	ENSMUSG00000017754.13	Pltp	chr2:164830731-164857711	Forebrain__WT	Forebrain__KO	OK	11.2549	16.5604	0.557177	1.4357	0.00065	0.00675677	yes
ENSMUSG00000017756.8	ENSMUSG00000017756.8	Slc12a7	chr13:73763696-73816743	Forebrain__WT	Forebrain__KO	OK	23.1181	26.9128	0.219273	1.27454	0.00155	0.0129593	yes
ENSMUSG00000017760.15	ENSMUSG00000017760.15	Ctsa	chr2:164830731-164857711	Forebrain__WT	Forebrain__KO	OK	33.5004	32.9251	-0.0249906	-0.0887517	0.8186	0.933277	no
ENSMUSG00000017764.2	ENSMUSG00000017764.2	Zswim1	chr2:164822685-164828537	Forebrain__WT	Forebrain__KO	OK	4.56102	5.8065	0.348312	1.27979	0.00175	0.0140762	yes
ENSMUSG00000017765.16	ENSMUSG00000017765.16	Slc12a4	chr8:105934332-105966115	Forebrain__WT	Forebrain__KO	OK	3.13251	4.44306	0.504236	1.67541	5e-05	0.000944946	yes
ENSMUSG00000017767.3	ENSMUSG00000017767.3	Spata25	chr2:164822685-164828537	Forebrain__WT	Forebrain__KO	OK	1.34612	1.75908	0.386014	0.263299	0.51625	0.741217	no
ENSMUSG00000017774.19	ENSMUSG00000017774.19	Myo1c	chr11:75650503-75673910	Forebrain__WT	Forebrain__KO	OK	6.36427	7.65953	0.267262	1.20159	0.0015	0.0126545	yes
ENSMUSG00000017776.15	ENSMUSG00000017776.15	Crk	chr11:75679258-75706908	Forebrain__WT	Forebrain__KO	OK	69.7813	61.0953	-0.19178	-1.09881	0.0059	0.033964	yes
ENSMUSG00000017778.14	ENSMUSG00000017778.14	Cox7c	chr13:86044815-86046904	Forebrain__WT	Forebrain__KO	OK	326.472	272.56	-0.260384	-1.44875	0.0003	0.00386089	yes
ENSMUSG00000017781.17	ENSMUSG00000017781.17	Pitpna	chr11:75588096-75628804	Forebrain__WT	Forebrain__KO	OK	43.7957	45.146	0.0438105	0.229681	0.5725	0.785443	no
ENSMUSG00000017801.15	ENSMUSG00000017801.15	Mlx	chr11:101087276-101095436	Forebrain__WT	Forebrain__KO	OK	27.0244	21.4394	-0.334	-0.882414	0.02725	0.101909	no
ENSMUSG00000017802.14	ENSMUSG00000017802.14	Fam134c	chr11:101096321-101119893	Forebrain__WT	Forebrain__KO	OK	27.3797	26.6532	-0.0388029	-0.212494	0.59745	0.802626	no
ENSMUSG00000017817.11	ENSMUSG00000017817.11	Jph2	chr2:163336241-163397993	Forebrain__WT	Forebrain__KO	OK	0.257931	0.309924	0.264933	0.523511	0.1921	0.399377	no
ENSMUSG00000017830.15	ENSMUSG00000017830.15	Dhx58	chr11:100574903-100704271	Forebrain__WT	Forebrain__KO	OK	0.903014	1.15724	0.357873	0.115611	0.68085	0.857483	no
ENSMUSG00000017831.7	ENSMUSG00000017831.7	Rab5a	chr17:53479233-53539451	Forebrain__WT	Forebrain__KO	OK	27.13	27.9056	0.0406654	0.218287	0.5985	0.803423	no
ENSMUSG00000017832.2	ENSMUSG00000017832.2	Hspb9	chr11:100713849-100714575	Forebrain__WT	Forebrain__KO	OK	0.221847	0.428915	0.951127	0.931542	0.01515	0.0672234	no
ENSMUSG00000017837.12	ENSMUSG00000017837.12	Nkiras2	chr11:100574903-100704271	Forebrain__WT	Forebrain__KO	OK	32.9759	36.1857	0.13401	0.322341	0.4125	0.649393	no
ENSMUSG00000017843.13	ENSMUSG00000017843.13	Ppp2r5c	chr12:110485738-110583061	Forebrain__WT	Forebrain__KO	OK	30.706	28.5293	-0.106078	-0.616438	0.128	0.304146	no
ENSMUSG00000017858.12	ENSMUSG00000017858.12	Ift52	chr2:163017353-163046141	Forebrain__WT	Forebrain__KO	OK	24.8261	23.9122	-0.0541082	-0.236893	0.5351	0.757686	no
ENSMUSG00000017861.11	ENSMUSG00000017861.11	Mybl2	chr2:163054686-163084688	Forebrain__WT	Forebrain__KO	OK	23.2819	26.9826	0.21282	1.03927	0.0078	0.0416717	yes
ENSMUSG00000017868.16	ENSMUSG00000017868.16	Sgk2	chr2:162987329-163014127	Forebrain__WT	Forebrain__KO	NOTEST	0.0041623	0.00569156	0.451444	0	1	1	no
ENSMUSG00000017897.18	ENSMUSG00000017897.18	Eya2	chr2:165595031-165771727	Forebrain__WT	Forebrain__KO	OK	4.50965	7.09085	0.652942	1.90062	5e-05	0.000944946	yes
ENSMUSG00000017922.13	ENSMUSG00000017922.13	Prl3c1	chr13:27196658-27203749	Forebrain__WT	Forebrain__KO	NOTEST	0	0	0	0	1	1	no
ENSMUSG00000017929.13	ENSMUSG00000017929.13	B4galt5	chr2:167298443-167349183	Forebrain__WT	Forebrain__KO	OK	8.88696	10.4601	0.235134	0.935783	0.01015	0.0504927	no
ENSMUSG00000017943.15	ENSMUSG00000017943.15	Gdap1l1	chr2:163438475-163455324	Forebrain__WT	Forebrain__KO	OK	11.3337	12.6345	0.156757	0.621271	0.127	0.302539	no
ENSMUSG00000017950.16	ENSMUSG00000017950.16	Hnf4a	chr2:163492317-163572910	Forebrain__WT	Forebrain__KO	NOTEST	0.00135271	0.00270594	1.00027	0	1	1	no
ENSMUSG00000017969.13	ENSMUSG00000017969.13	Ptgis	chr2:167095968-167240604	Forebrain__WT	Forebrain__KO	OK	5.07258	5.94756	0.229577	0.586935	0.15135	0.34073	no
ENSMUSG00000017978.18	ENSMUSG00000017978.18	Cadps2	chr6:23262772-23839421	Forebrain__WT	Forebrain__KO	OK	2.78301	2.23543	-0.316094	-0.759465	0.05905	0.17685	no
ENSMUSG00000017999.16	ENSMUSG00000017999.16	Ddx27	chr2:167015192-167034947	Forebrain__WT	Forebrain__KO	OK	28.6709	29.3376	0.0331635	0.184136	0.64875	0.836883	no
ENSMUSG00000018001.18	ENSMUSG00000018001.18	Cyth3	chr5:143622446-143710250	Forebrain__WT	Forebrain__KO	OK	12.0537	12.6955	0.0748439	0.330794	0.3504	0.586485	no
ENSMUSG00000018008.7	ENSMUSG00000018008.7	Cyth4	chr15:78597046-78622019	Forebrain__WT	Forebrain__KO	OK	1.4317	1.66444	0.217307	0.606591	0.13275	0.312166	no
ENSMUSG00000018012.11	ENSMUSG00000018012.11	Rac3	chr11:120721469-120723969	Forebrain__WT	Forebrain__KO	OK	16.4789	17.7389	0.10629	0.355765	0.3816	0.616816	no
ENSMUSG00000018040.9	ENSMUSG00000018040.9	Rrp7a	chr15:83089505-83122801	Forebrain__WT	Forebrain__KO	OK	16.6973	18.034	0.1111	0.460684	0.2194	0.436712	no
ENSMUSG00000018042.17	ENSMUSG00000018042.17	Cyb5r3	chr15:83153493-83172592	Forebrain__WT	Forebrain__KO	OK	72.8215	74.4494	0.031896	0.134339	0.7418	0.892909	no
ENSMUSG00000018068.13	ENSMUSG00000018068.13	Ints2	chr11:86201369-86357602	Forebrain__WT	Forebrain__KO	OK	26.5236	24.5641	-0.110726	-0.167606	0.48445	0.713941	no
ENSMUSG00000018076.12	ENSMUSG00000018076.12	Med13l	chr5:118560718-118765438	Forebrain__WT	Forebrain__KO	OK	9.01051	11.0575	0.295343	1.45279	5e-05	0.000944946	yes
ENSMUSG00000018102.4	ENSMUSG00000018102.4	Hist1h2bc	chr13:23684198-23692488	Forebrain__WT	Forebrain__KO	OK	7.81559	7.1955	-0.11926	-0.336181	0.41135	0.648611	no
ENSMUSG00000018126.15	ENSMUSG00000018126.15	Baiap2l2	chr15:79258194-79285537	Forebrain__WT	Forebrain__KO	OK	0.788081	0.892814	0.180016	0.17729	0.67335	0.852835	no
ENSMUSG00000018143.10	ENSMUSG00000018143.10	Mafk	chr5:139791512-139826885	Forebrain__WT	Forebrain__KO	OK	2.5941	2.94751	0.184261	0.401365	0.3006	0.534243	no
ENSMUSG00000018160.15	ENSMUSG00000018160.15	Med1	chr11:98152153-98193293	Forebrain__WT	Forebrain__KO	OK	22.9125	23.7233	0.0501714	0.139121	0.73055	0.886613	no
ENSMUSG00000018166.8	ENSMUSG00000018166.8	Erbb3	chr10:128567522-128589652	Forebrain__WT	Forebrain__KO	OK	0.505303	1.07631	1.09087	2.97526	5e-05	0.000944946	yes
ENSMUSG00000018167.10	ENSMUSG00000018167.10	Stard3	chr11:98358367-98381112	Forebrain__WT	Forebrain__KO	OK	19.9514	20.0724	0.00872683	0.0362	0.92875	0.976939	no
ENSMUSG00000018168.8	ENSMUSG00000018168.8	Ikzf3	chr11:98464901-98545800	Forebrain__WT	Forebrain__KO	NOTEST	0.0361659	0.0078918	-2.1962	0	1	1	no
ENSMUSG00000018169.12	ENSMUSG00000018169.12	Mfng	chr15:78755881-78773475	Forebrain__WT	Forebrain__KO	OK	52.0785	53.8605	0.0485383	0.214006	0.5578	0.774768	no
ENSMUSG00000018171.9	ENSMUSG00000018171.9	Vmp1	chr11:86583864-86683836	Forebrain__WT	Forebrain__KO	OK	32.0098	27.1577	-0.237152	-0.753944	0.05975	0.17814	no
ENSMUSG00000018189.12	ENSMUSG00000018189.12	Uchl5	chr1:143777271-143807466	Forebrain__WT	Forebrain__KO	OK	32.3488	27.7062	-0.223505	-0.981243	0.0151	0.0670577	no
ENSMUSG00000018196.18	ENSMUSG00000018196.18	Glrx2	chr1:143739028-143749676	Forebrain__WT	Forebrain__KO	OK	41.1579	35.2747	-0.222534	-0.76489	0.0587	0.176167	no
ENSMUSG00000018199.8	ENSMUSG00000018199.8	Trove2	chr1:143750789-143777068	Forebrain__WT	Forebrain__KO	OK	23.3213	19.101	-0.288002	-1.68389	5e-05	0.000944946	yes
ENSMUSG00000018209.15	ENSMUSG00000018209.15	Stk4	chr2:164053539-164155524	Forebrain__WT	Forebrain__KO	OK	25.1288	22.1045	-0.184999	-0.866236	0.02215	0.0876624	no
ENSMUSG00000018211.13	ENSMUSG00000018211.13	Wfdc15b	chr2:164214453-164221660	Forebrain__WT	Forebrain__KO	NOTEST	0	0	0	0	1	1	no
ENSMUSG00000018217.12	ENSMUSG00000018217.12	Pmp22	chr11:63128981-63159547	Forebrain__WT	Forebrain__KO	OK	8.01517	6.70346	-0.257827	-0.808095	0.04555	0.14685	no
ENSMUSG00000018238.6	ENSMUSG00000018238.6	Gdf9	chr11:53431022-53437904	Forebrain__WT	Forebrain__KO	OK	0.575462	0.657394	0.192036	0.256706	0.50855	0.734742	no
ENSMUSG00000018239.9	ENSMUSG00000018239.9	Zcchc10	chr11:53324678-53333301	Forebrain__WT	Forebrain__KO	OK	9.29779	8.6702	-0.100822	-0.360587	0.3752	0.610569	no
ENSMUSG00000018259.12	ENSMUSG00000018259.12	Prl8a2	chr13:27345682-27354216	Forebrain__WT	Forebrain__KO	NOTEST	0.0039399	0.0101249	1.36167	0	1	1	no
ENSMUSG00000018263.11	ENSMUSG00000018263.11	Tbx5	chr5:119832667-119885219	Forebrain__WT	Forebrain__KO	NOTEST	0.0192635	0.0260672	0.436366	0	1	1	no
ENSMUSG00000018286.6	ENSMUSG00000018286.6	Psmb6	chr11:70525385-70527649	Forebrain__WT	Forebrain__KO	OK	295.945	253.224	-0.224914	-1.32085	0.0008	0.00786345	yes
ENSMUSG00000018287.12	ENSMUSG00000018287.12	Spag7	chr11:70663770-70669416	Forebrain__WT	Forebrain__KO	OK	57.967	54.2821	-0.0947555	-0.471402	0.25025	0.47623	no
ENSMUSG00000018293.4	ENSMUSG00000018293.4	Pfn1	chr11:70651849-70654644	Forebrain__WT	Forebrain__KO	OK	363.136	384.501	0.0824801	0.474534	0.2441	0.46834	no
ENSMUSG00000018322.10	ENSMUSG00000018322.10	Tomm34	chr2:164053539-164155524	Forebrain__WT	Forebrain__KO	OK	21.1324	19.6452	-0.105275	-0.290411	0.4793	0.709377	no
ENSMUSG00000018326.9	ENSMUSG00000018326.9	Ywhab	chr2:163994959-164018588	Forebrain__WT	Forebrain__KO	OK	122.589	125.244	0.030916	0.17255	0.67155	0.852275	no
ENSMUSG00000018334.17	ENSMUSG00000018334.17	Ksr1	chr11:79013439-79146407	Forebrain__WT	Forebrain__KO	OK	6.79512	7.84509	0.207292	0.404077	0.31885	0.554335	no
ENSMUSG00000018339.11	ENSMUSG00000018339.11	Gpx3	chr11:54902452-54910377	Forebrain__WT	Forebrain__KO	OK	14.5508	15.428	0.084451	0.37126	0.3608	0.596852	no
ENSMUSG00000018340.13	ENSMUSG00000018340.13	Anxa6	chr11:54979107-55033445	Forebrain__WT	Forebrain__KO	OK	32.162	34.0604	0.0827356	0.457806	0.261	0.48896	no
ENSMUSG00000018341.12	ENSMUSG00000018341.12	Il12rb2	chr6:67179798-67376188	Forebrain__WT	Forebrain__KO	OK	1.93082	1.7785	-0.118558	-0.0453161	0.9477	0.982944	no
ENSMUSG00000018347.16	ENSMUSG00000018347.16	Zkscan6	chr11:65807174-65829239	Forebrain__WT	Forebrain__KO	OK	5.82119	5.30875	-0.132943	-0.499543	0.21435	0.429619	no
ENSMUSG00000018362.14	ENSMUSG00000018362.14	Kpna2	chr11:106988628-106999541	Forebrain__WT	Forebrain__KO	OK	325.573	260.116	-0.323826	-1.65416	5e-05	0.000944946	yes
ENSMUSG00000018363.16	ENSMUSG00000018363.16	Smurf2	chr11:106820065-106920715	Forebrain__WT	Forebrain__KO	OK	28.4075	25.4874	-0.156488	-0.746136	0.05015	0.157558	no
ENSMUSG00000018372.13	ENSMUSG00000018372.13	Cep95	chr11:106789251-106819930	Forebrain__WT	Forebrain__KO	OK	14.7206	14.1059	-0.0615325	-0.20634	0.5899	0.797132	no
ENSMUSG00000018377.10	ENSMUSG00000018377.10	Vezf1	chr11:88068278-88084729	Forebrain__WT	Forebrain__KO	OK	38.6343	43.1646	0.159968	0.936854	0.02215	0.0876624	no
ENSMUSG00000018378.13	ENSMUSG00000018378.13	Cuedc1	chr11:88098057-88194140	Forebrain__WT	Forebrain__KO	OK	15.6454	17.7715	0.183824	0.960918	0.0177	0.0749997	no
ENSMUSG00000018379.17	ENSMUSG00000018379.17	Srsf1	chr11:88011990-88053755	Forebrain__WT	Forebrain__KO	OK	293.094	280.69	-0.0623816	-0.246435	0.5416	0.762529	no
ENSMUSG00000018381.15	ENSMUSG00000018381.15	Abi3	chr11:95824498-95845734	Forebrain__WT	Forebrain__KO	OK	0.706046	1.14614	0.69895	0.854591	0.01635	0.0707891	no
ENSMUSG00000018387.12	ENSMUSG00000018387.12	Shroom1	chr11:53457204-53467766	Forebrain__WT	Forebrain__KO	OK	0.405786	0.622542	0.617451	0.984251	0.007	0.0385777	yes
ENSMUSG00000018395.19	ENSMUSG00000018395.19	Kif3a	chr11:53567378-53601967	Forebrain__WT	Forebrain__KO	OK	29.8087	27.5436	-0.114013	-0.592237	0.14705	0.334461	no
ENSMUSG00000018398.18	ENSMUSG00000018398.18	Sept8	chr11:53519256-53549565	Forebrain__WT	Forebrain__KO	OK	16.5521	19.6316	0.246165	1.21795	0.00255	0.0183475	yes
ENSMUSG00000018401.17	ENSMUSG00000018401.17	Mtmr4	chr11:87592161-87616302	Forebrain__WT	Forebrain__KO	OK	32.4334	34.7729	0.100482	0.441754	0.2521	0.478034	no
ENSMUSG00000018405.7	ENSMUSG00000018405.7	Mrm1	chr11:84813060-84819515	Forebrain__WT	Forebrain__KO	OK	5.40577	4.86134	-0.153148	-0.576833	0.15385	0.344262	no
ENSMUSG00000018411.17	ENSMUSG00000018411.17	Mapt	chr11:104231389-104332090	Forebrain__WT	Forebrain__KO	OK	9.43935	12.6237	0.419376	1.06978	0.00635	0.035866	yes
ENSMUSG00000018412.16	ENSMUSG00000018412.16	Kansl1	chr11:104333228-104468861	Forebrain__WT	Forebrain__KO	OK	29.2792	32.0023	0.128297	0.631914	0.1016	0.258828	no
ENSMUSG00000018415.14	ENSMUSG00000018415.14	Gid4	chr11:60400625-60445277	Forebrain__WT	Forebrain__KO	OK	14.2345	14.6448	0.0409948	0.195431	0.6287	0.82392	no
ENSMUSG00000018417.14	ENSMUSG00000018417.14	Myo1b	chr1:51749764-51916071	Forebrain__WT	Forebrain__KO	OK	40.8593	41.3788	0.0182248	0.102764	0.79585	0.922561	no
ENSMUSG00000018425.18	ENSMUSG00000018425.18	Dhx40	chr11:86768845-86807746	Forebrain__WT	Forebrain__KO	OK	23.8632	22.6656	-0.074281	-0.407092	0.30395	0.537612	no
ENSMUSG00000018427.7	ENSMUSG00000018427.7	Ypel2	chr11:86936424-86993707	Forebrain__WT	Forebrain__KO	OK	2.8822	2.97707	0.0467195	0.183836	0.65375	0.840256	no
ENSMUSG00000018428.15	ENSMUSG00000018428.15	Akap1	chr11:88830791-88881395	Forebrain__WT	Forebrain__KO	OK	11.7969	12.8137	0.119274	0.592983	0.14935	0.337855	no
ENSMUSG00000018433.14	ENSMUSG00000018433.14	Nol11	chr11:107157407-107189381	Forebrain__WT	Forebrain__KO	OK	33.8685	29.5468	-0.196943	-1.03306	0.0072	0.0393254	yes
ENSMUSG00000018442.13	ENSMUSG00000018442.13	Derl2	chr11:71007163-71027371	Forebrain__WT	Forebrain__KO	OK	15.3496	13.7938	-0.154183	-0.472646	0.2375	0.45984	no
ENSMUSG00000018446.8	ENSMUSG00000018446.8	C1qbp	chr11:70977835-70983026	Forebrain__WT	Forebrain__KO	OK	86.0918	90.347	0.069601	0.395181	0.3274	0.563964	no
ENSMUSG00000018449.12	ENSMUSG00000018449.12	Rpain	chr11:70970212-70977833	Forebrain__WT	Forebrain__KO	OK	26.575	22.2065	-0.259085	-0.711664	0.07835	0.21504	no
ENSMUSG00000018451.6	ENSMUSG00000018451.6	6330403K07Rik	chr11:71031940-71033513	Forebrain__WT	Forebrain__KO	OK	89.7442	85.8585	-0.0638586	-0.369244	0.35725	0.594051	no
ENSMUSG00000018459.15	ENSMUSG00000018459.15	Slc13a3	chr2:165405027-165473230	Forebrain__WT	Forebrain__KO	OK	0.388472	0.418806	0.108471	0.218877	0.58955	0.79693	no
ENSMUSG00000018470.8	ENSMUSG00000018470.8	Kcnab3	chr11:69326257-69333042	Forebrain__WT	Forebrain__KO	OK	1.12525	1.39297	0.307909	0.787615	0.0545	0.167031	no
ENSMUSG00000018474.17	ENSMUSG00000018474.17	Chd3	chr11:69343272-69369408	Forebrain__WT	Forebrain__KO	OK	87.4217	108.13	0.30671	0.619775	0.11055	0.274201	no
ENSMUSG00000018476.7	ENSMUSG00000018476.7	Kdm6b	chr11:69398507-69413675	Forebrain__WT	Forebrain__KO	OK	15.3721	22.4289	0.545043	2.44755	5e-05	0.000944946	yes
ENSMUSG00000018479.12	ENSMUSG00000018479.12	1700125H20Rik	chr11:85170403-85181145	Forebrain__WT	Forebrain__KO	NOTEST	0.132189	0.148774	0.170522	0	1	1	no
ENSMUSG00000018481.9	ENSMUSG00000018481.9	Appbp2	chr11:85187261-85235130	Forebrain__WT	Forebrain__KO	OK	29.2555	28.0449	-0.0609706	-0.358486	0.3746	0.61028	no
ENSMUSG00000018486.2	ENSMUSG00000018486.2	Wnt9b	chr11:103727363-103749821	Forebrain__WT	Forebrain__KO	OK	0.338719	0.390115	0.203812	0.436486	0.2869	0.519302	no
ENSMUSG00000018500.2	ENSMUSG00000018500.2	Adora2b	chr11:62248983-62266453	Forebrain__WT	Forebrain__KO	OK	0.910782	0.977452	0.101921	0.222726	0.5838	0.792596	no
ENSMUSG00000018501.17	ENSMUSG00000018501.17	Ncor1	chr11:62281472-62514417	Forebrain__WT	Forebrain__KO	OK	84.6183	92.7012	0.131618	0.471195	0.2221	0.439554	no
ENSMUSG00000018507.16	ENSMUSG00000018507.16	Trpv2	chr11:62574485-62600515	Forebrain__WT	Forebrain__KO	OK	1.53403	1.72709	0.171018	0.356311	0.3597	0.595797	no
ENSMUSG00000018509.8	ENSMUSG00000018509.8	Cenpv	chr11:62524945-62539261	Forebrain__WT	Forebrain__KO	OK	58.0304	52.9609	-0.131883	-0.584473	0.15135	0.34073	no
ENSMUSG00000018537.16	ENSMUSG00000018537.16	Pcgf2	chr11:97688822-97700497	Forebrain__WT	Forebrain__KO	OK	33.1517	42.3367	0.352827	1.64715	0.0001	0.00168547	yes
ENSMUSG00000018541.10	ENSMUSG00000018541.10	Cwc25	chr11:97745480-97766556	Forebrain__WT	Forebrain__KO	OK	10.59	10.955	0.0488922	0.227611	0.56695	0.781877	no
ENSMUSG00000018543.8	ENSMUSG00000018543.8	1700001P01Rik	chr11:97771480-97775918	Forebrain__WT	Forebrain__KO	OK	0.262742	0.206172	-0.349796	-0.324695	0.43515	0.669338	no
ENSMUSG00000018547.8	ENSMUSG00000018547.8	Pip4k2b	chr11:97715156-97744704	Forebrain__WT	Forebrain__KO	OK	23.3929	25.3027	0.113224	0.615433	0.1077	0.269231	no
ENSMUSG00000018548.15	ENSMUSG00000018548.15	Trim37	chr11:87127076-87220683	Forebrain__WT	Forebrain__KO	OK	46.5531	40.692	-0.194134	-0.807229	0.0452	0.146077	no
ENSMUSG00000018554.13	ENSMUSG00000018554.13	Ybx2	chr11:69935795-69941605	Forebrain__WT	Forebrain__KO	OK	8.43352	10.4261	0.305998	1.10487	0.00675	0.0375646	yes
ENSMUSG00000018559.16	ENSMUSG00000018559.16	Ctdnep1	chr11:69968223-69990601	Forebrain__WT	Forebrain__KO	OK	54.9062	63.4236	0.208051	0.680952	0.09245	0.242116	no
ENSMUSG00000018565.17	ENSMUSG00000018565.17	Elp5	chr11:69968223-69990601	Forebrain__WT	Forebrain__KO	OK	54.1425	46.3351	-0.224657	-0.873366	0.0315	0.112889	no
ENSMUSG00000018566.14	ENSMUSG00000018566.14	Slc2a4	chr11:69942542-69948188	Forebrain__WT	Forebrain__KO	OK	6.30778	7.4856	0.246985	0.683576	0.078	0.214412	no
ENSMUSG00000018567.14	ENSMUSG00000018567.14	Gabarap	chr11:69991142-69994951	Forebrain__WT	Forebrain__KO	OK	179.07	159.139	-0.170234	-0.932502	0.0211	0.0849667	no
ENSMUSG00000018569.12	ENSMUSG00000018569.12	Cldn7	chr11:69964778-69967885	Forebrain__WT	Forebrain__KO	OK	1.57874	2.05209	0.378314	0.429313	0.2316	0.452607	no
ENSMUSG00000018570.17	ENSMUSG00000018570.17	2810408A11Rik	chr11:69897351-69900957	Forebrain__WT	Forebrain__KO	OK	9.54634	10.3367	0.114753	0.412225	0.28745	0.520001	no
ENSMUSG00000018572.10	ENSMUSG00000018572.10	Phf23	chr11:69995776-70000009	Forebrain__WT	Forebrain__KO	OK	51.7228	52.4469	0.0200573	0.108862	0.777	0.912018	no
ENSMUSG00000018574.14	ENSMUSG00000018574.14	Acadvl	chr11:70000594-70015408	Forebrain__WT	Forebrain__KO	OK	18.1471	17.1209	-0.0839813	-0.285803	0.47955	0.709482	no
ENSMUSG00000018581.15	ENSMUSG00000018581.15	Dnah11	chr12:117804288-118199043	Forebrain__WT	Forebrain__KO	OK	0.783951	0.70755	-0.147931	-0.328742	0.4027	0.638901	no
ENSMUSG00000018583.5	ENSMUSG00000018583.5	G3bp1	chr11:55469684-55504838	Forebrain__WT	Forebrain__KO	OK	95.739	88.7879	-0.108743	-0.42871	0.2165	0.432401	no
ENSMUSG00000018585.9	ENSMUSG00000018585.9	Atox1	chr11:55446640-55461239	Forebrain__WT	Forebrain__KO	OK	83.8839	69.1654	-0.278342	-1.29771	0.00125	0.0110559	yes
ENSMUSG00000018589.8	ENSMUSG00000018589.8	Glra2	chrX:165129016-165327393	Forebrain__WT	Forebrain__KO	OK	0.434617	0.260332	-0.739392	-1.38177	0.00105	0.00967461	yes
ENSMUSG00000018593.12	ENSMUSG00000018593.12	Sparc	chr11:55394499-55420080	Forebrain__WT	Forebrain__KO	OK	119.533	129.406	0.114505	0.657705	0.1045	0.26389	no
ENSMUSG00000018595.6	ENSMUSG00000018595.6	Glra4	chrX:136732941-136803364	Forebrain__WT	Forebrain__KO	NOTEST	0.0139011	0.028381	1.02972	0	1	1	no
ENSMUSG00000018599.5	ENSMUSG00000018599.5	Mief2	chr11:60728397-60732951	Forebrain__WT	Forebrain__KO	OK	5.65257	5.993	0.0843717	0.217222	0.582	0.791166	no
ENSMUSG00000018604.18	ENSMUSG00000018604.18	Tbx3	chr5:119570129-119684724	Forebrain__WT	Forebrain__KO	OK	0.158639	0.703713	2.14924	2.54904	5e-05	0.000944946	yes
ENSMUSG00000018620.2	ENSMUSG00000018620.2	Mmp20	chr9:7628230-7699585	Forebrain__WT	Forebrain__KO	NOTEST	0	0	0	0	1	1	no
ENSMUSG00000018623.9	ENSMUSG00000018623.9	Mmp7	chr9:7628230-7699585	Forebrain__WT	Forebrain__KO	NOTEST	0	0	0	0	1	1	no
ENSMUSG00000018634.10	ENSMUSG00000018634.10	Crhr1	chr11:104132854-104175523	Forebrain__WT	Forebrain__KO	NOTEST	0.0777628	0.0629532	-0.304801	0	1	1	no
ENSMUSG00000018648.15	ENSMUSG00000018648.15	Dusp14	chr11:84048040-84069261	Forebrain__WT	Forebrain__KO	OK	5.16704	4.85548	-0.0897251	-0.28024	0.48785	0.716758	no
ENSMUSG00000018651.14	ENSMUSG00000018651.14	Tada2a	chr11:84078919-84129600	Forebrain__WT	Forebrain__KO	OK	25.1287	23.4749	-0.0982164	-0.436266	0.276	0.506085	no
ENSMUSG00000018654.17	ENSMUSG00000018654.17	Ikzf1	chr11:11642202-11772926	Forebrain__WT	Forebrain__KO	OK	1.91208	2.2621	0.242522	0.365793	0.218	0.434578	no
ENSMUSG00000018656.5	ENSMUSG00000018656.5	Tcaf3	chr6:42584865-42597692	Forebrain__WT	Forebrain__KO	NOTEST	0.00114441	0	-inf	0	1	1	no
ENSMUSG00000018659.12	ENSMUSG00000018659.12	Pnpo	chr11:96907425-96982959	Forebrain__WT	Forebrain__KO	OK	12.811	13.7768	0.104851	0.24174	0.5501	0.768708	no
ENSMUSG00000018661.17	ENSMUSG00000018661.17	Cog1	chr11:113244852-113684155	Forebrain__WT	Forebrain__KO	OK	12.5633	13.671	0.121897	0.380269	0.29145	0.524432	no
ENSMUSG00000018666.13	ENSMUSG00000018666.13	Cbx1	chr11:96789126-96808640	Forebrain__WT	Forebrain__KO	OK	143.437	132.456	-0.114898	-0.657766	0.10245	0.26016	no
ENSMUSG00000018669.14	ENSMUSG00000018669.14	Cdk5rap3	chr11:96907425-96982959	Forebrain__WT	Forebrain__KO	OK	32.688	31.5254	-0.0522432	-0.164841	0.6787	0.855991	no
ENSMUSG00000018672.15	ENSMUSG00000018672.15	Copz2	chr11:96849875-96861203	Forebrain__WT	Forebrain__KO	OK	10.41	10.5194	0.0150805	0.0506012	0.9008	0.967251	no
ENSMUSG00000018677.9	ENSMUSG00000018677.9	Slc25a39	chr11:102402984-102407946	Forebrain__WT	Forebrain__KO	OK	52.6567	57.7707	0.133722	0.71823	0.07535	0.209519	no
ENSMUSG00000018678.12	ENSMUSG00000018678.12	Sp2	chr11:96907425-96982959	Forebrain__WT	Forebrain__KO	OK	9.05336	11.8642	0.390087	1.07352	0.009	0.0462334	yes
ENSMUSG00000018697.14	ENSMUSG00000018697.14	Aatf	chr11:84422854-84513522	Forebrain__WT	Forebrain__KO	OK	22.1146	19.0468	-0.215453	-1.055	0.0092	0.0469572	yes
ENSMUSG00000018698.15	ENSMUSG00000018698.15	Lhx1	chr11:84518283-84525535	Forebrain__WT	Forebrain__KO	OK	3.28732	4.30913	0.390482	1.18939	0.00335	0.0224473	yes
ENSMUSG00000018707.13	ENSMUSG00000018707.13	Dync1h1	chr12:110601451-110666945	Forebrain__WT	Forebrain__KO	OK	50.5762	65.102	0.364244	1.66355	5e-05	0.000944946	yes
ENSMUSG00000018727.19	ENSMUSG00000018727.19	Cpsf4l	chr11:113698171-113710017	Forebrain__WT	Forebrain__KO	OK	0.258723	0.30575	0.240945	0.315469	0.4075	0.644202	no
ENSMUSG00000018733.10	ENSMUSG00000018733.10	Pex12	chr11:83294641-83405035	Forebrain__WT	Forebrain__KO	OK	9.37281	8.37057	-0.163156	-0.170024	0.6022	0.805939	no
ENSMUSG00000018736.14	ENSMUSG00000018736.14	Ndel1	chr11:68821433-68871858	Forebrain__WT	Forebrain__KO	OK	20.6277	19.6865	-0.0673762	-0.293576	0.47055	0.701653	no
ENSMUSG00000018740.14	ENSMUSG00000018740.14	Slc25a35	chr11:68968130-68975185	Forebrain__WT	Forebrain__KO	OK	0.555765	0.779956	0.488918	0.483909	0.2133	0.428379	no
ENSMUSG00000018750.14	ENSMUSG00000018750.14	Zbtb4	chr11:69765911-69784023	Forebrain__WT	Forebrain__KO	OK	1.75649	1.81493	0.047223	0.0863229	0.79275	0.921118	no
ENSMUSG00000018752.19	ENSMUSG00000018752.19	Tnfsfm13	chr11:69682137-69696098	Forebrain__WT	Forebrain__KO	OK	0.411392	0.532813	0.373113	0.381134	0.34005	0.575954	no
ENSMUSG00000018761.14	ENSMUSG00000018761.14	Mpdu1	chr11:69655313-69662642	Forebrain__WT	Forebrain__KO	OK	41.9678	39.7213	-0.0793707	-0.409028	0.3154	0.550815	no
ENSMUSG00000018765.5	ENSMUSG00000018765.5	Fxr2	chr11:69632989-69653297	Forebrain__WT	Forebrain__KO	OK	46.6929	51.8734	0.151794	0.636468	0.1054	0.265277	no
ENSMUSG00000018770.9	ENSMUSG00000018770.9	Atp5g3	chr2:73908446-73911326	Forebrain__WT	Forebrain__KO	OK	403.344	370.446	-0.122747	-0.722582	0.0765	0.211865	no
ENSMUSG00000018774.13	ENSMUSG00000018774.13	Cd68	chr11:69664212-69666153	Forebrain__WT	Forebrain__KO	OK	4.75898	4.42989	-0.103381	-0.2604	0.52465	0.748679	no
ENSMUSG00000018776.9	ENSMUSG00000018776.9	Slc35g3	chr11:69759889-69761968	Forebrain__WT	Forebrain__KO	NOTEST	0.155371	0.127471	-0.285553	0	1	1	no
ENSMUSG00000018796.12	ENSMUSG00000018796.12	Acsl1	chr8:46471040-46536051	Forebrain__WT	Forebrain__KO	OK	2.19067	2.9003	0.404833	1.12317	0.00135	0.0117379	yes
ENSMUSG00000018800.14	ENSMUSG00000018800.14	Abca5	chr11:110269368-110337716	Forebrain__WT	Forebrain__KO	OK	1.87986	1.78919	-0.0713232	-0.165115	0.64395	0.83394	no
ENSMUSG00000018809.2	ENSMUSG00000018809.2	Smyd4	chr11:75348432-75405705	Forebrain__WT	Forebrain__KO	OK	5.74926	5.40288	-0.0896494	-0.271703	0.47595	0.706392	no
ENSMUSG00000018819.10	ENSMUSG00000018819.10	Lsp1	chr7:142460808-142516008	Forebrain__WT	Forebrain__KO	OK	5.83489	6.39442	0.132109	0.408168	0.3031	0.536646	no
[truncated: 26,713 more rows]
