# Supplementary material for: The Firre locus produces a trans-acting RNA molecule that functions in hematopoiesis
Source: Nat Commun. 2019 Nov 13;10:5137. doi: 10.1038/s41467-019-12970-4 (PMC6853988; doi:10.1038/s41467-019-12970-4)
Supplement: Supplementary file 6 — Supplementary Data 3 [file 41467_2019_12970_MOESM6_ESM.csv]

test_id	gene_id	gene	locus	sample_1	sample_2	status	value_1	value_2	log2(fold_change)	test_stat	p_value	q_value	significant
ENSMUSG00000000001.4	ENSMUSG00000000001.4	Gnai3	chr3:108107279-108146146	PSM__WT	PSM__KO	OK	94.3294	88.2578	-0.0959845	-0.291302	0.46915	0.999954	no
ENSMUSG00000000003.15	ENSMUSG00000000003.15	Pbsn	chrX:77837900-77853623	PSM__WT	PSM__KO	NOTEST	0	0	0	0	1	1	no
ENSMUSG00000000028.14	ENSMUSG00000000028.14	Cdc45	chr16:18780446-18835261	PSM__WT	PSM__KO	OK	47.8334	46.2034	-0.0500193	-0.117518	0.77055	0.999954	no
ENSMUSG00000000031.15	ENSMUSG00000000031.15	H19	chr7:142575528-142578143	PSM__WT	PSM__KO	OK	1326.64	1226.19	-0.113594	-0.190717	0.61975	0.999954	no
ENSMUSG00000000037.16	ENSMUSG00000000037.16	Scml2	chrX:161117192-161258213	PSM__WT	PSM__KO	OK	4.88987	4.52201	-0.112834	-0.13485	0.7434	0.999954	no
ENSMUSG00000000049.11	ENSMUSG00000000049.11	Apoh	chr11:107933386-108414396	PSM__WT	PSM__KO	NOTEST	0.00662928	0.00572095	-0.212598	0	1	1	no
ENSMUSG00000000056.7	ENSMUSG00000000056.7	Narf	chr11:121237252-121255856	PSM__WT	PSM__KO	OK	19.8193	16.589	-0.256674	-0.798964	0.04935	0.938945	no
ENSMUSG00000000058.6	ENSMUSG00000000058.6	Cav2	chr6:17197750-17385604	PSM__WT	PSM__KO	OK	1.73996	1.35825	-0.357309	-0.432441	0.25025	0.999954	no
ENSMUSG00000000078.6	ENSMUSG00000000078.6	Klf6	chr13:5861488-5870393	PSM__WT	PSM__KO	OK	7.39961	6.86317	-0.108574	-0.313416	0.4385	0.999954	no
ENSMUSG00000000085.16	ENSMUSG00000000085.16	Scmh1	chr4:120405280-120530186	PSM__WT	PSM__KO	OK	12.1941	13.7698	0.175324	0.329439	0.31485	0.999954	no
ENSMUSG00000000088.6	ENSMUSG00000000088.6	Cox5a	chr9:57521231-57543187	PSM__WT	PSM__KO	OK	204.139	192.51	-0.0846164	-0.236972	0.5659	0.999954	no
ENSMUSG00000000093.6	ENSMUSG00000000093.6	Tbx2	chr11:85832550-85841948	PSM__WT	PSM__KO	OK	2.89275	2.35663	-0.295717	-0.686998	0.09165	0.999954	no
ENSMUSG00000000094.12	ENSMUSG00000000094.12	Tbx4	chr11:85886421-85916097	PSM__WT	PSM__KO	NOTEST	0.0633206	0.0410655	-0.624748	0	1	1	no
ENSMUSG00000000103.12	ENSMUSG00000000103.12	Zfy2	chrY:2106014-2170409	PSM__WT	PSM__KO	NOTEST	0	0	0	0	1	1	no
ENSMUSG00000000120.6	ENSMUSG00000000120.6	Ngfr	chr11:95568817-95587735	PSM__WT	PSM__KO	OK	21.2476	28.0081	0.398543	1.21871	0.00245	0.260762	no
ENSMUSG00000000125.5	ENSMUSG00000000125.5	Wnt3	chr11:103774149-103817957	PSM__WT	PSM__KO	OK	4.17887	3.94052	-0.0847251	-0.209851	0.60085	0.999954	no
ENSMUSG00000000126.11	ENSMUSG00000000126.11	Wnt9a	chr11:59306927-59333552	PSM__WT	PSM__KO	OK	0.82641	0.709391	-0.220277	-0.404209	0.3152	0.999954	no
ENSMUSG00000000127.14	ENSMUSG00000000127.14	Fer	chr17:63896017-64139494	PSM__WT	PSM__KO	OK	8.85905	8.24614	-0.103434	-0.289387	0.47715	0.999954	no
ENSMUSG00000000131.15	ENSMUSG00000000131.15	Xpo6	chr7:126101714-126200501	PSM__WT	PSM__KO	OK	27.7977	32.9145	0.243758	0.6864	0.0608	0.999954	no
ENSMUSG00000000134.17	ENSMUSG00000000134.17	Tfe3	chrX:7762585-7775202	PSM__WT	PSM__KO	OK	10.051	10.6198	0.0794245	0.160663	0.60565	0.999954	no
ENSMUSG00000000142.15	ENSMUSG00000000142.15	Axin2	chr11:108920348-108950783	PSM__WT	PSM__KO	OK	16.7548	22.2848	0.411485	0.958476	0.00505	0.362552	no
ENSMUSG00000000148.17	ENSMUSG00000000148.17	Brat1	chr5:140705010-140719379	PSM__WT	PSM__KO	OK	5.66524	6.28648	0.150114	0.404682	0.3211	0.999954	no
ENSMUSG00000000149.10	ENSMUSG00000000149.10	Gna12	chr5:140758407-140830431	PSM__WT	PSM__KO	OK	31.1798	34.9738	0.165663	0.518035	0.2023	0.999954	no
ENSMUSG00000000154.16	ENSMUSG00000000154.16	Slc22a18	chr7:143473735-143499334	PSM__WT	PSM__KO	NOTEST	0.164206	0.159904	-0.0382956	0	1	1	no
ENSMUSG00000000157.15	ENSMUSG00000000157.15	Itgb2l	chr16:96361667-96525793	PSM__WT	PSM__KO	OK	0.538999	0.956135	0.82693	0.522107	0.14575	0.999954	no
ENSMUSG00000000159.15	ENSMUSG00000000159.15	Igsf5	chr16:96361667-96525793	PSM__WT	PSM__KO	NOTEST	0.157215	0.136277	-0.206197	0	1	1	no
ENSMUSG00000000167.14	ENSMUSG00000000167.14	Pih1d2	chr9:50603900-50624997	PSM__WT	PSM__KO	OK	2.09447	1.79049	-0.226233	-0.103738	0.87825	0.999954	no
ENSMUSG00000000168.9	ENSMUSG00000000168.9	Dlat	chr9:50634632-50659780	PSM__WT	PSM__KO	OK	31.706	34.6771	0.129227	0.267054	0.5096	0.999954	no
ENSMUSG00000000171.4	ENSMUSG00000000171.4	Sdhd	chr9:50596337-50603849	PSM__WT	PSM__KO	OK	138.681	125.194	-0.147602	-0.460421	0.2552	0.999954	no
ENSMUSG00000000182.9	ENSMUSG00000000182.9	Fgf23	chr6:127072901-127081408	PSM__WT	PSM__KO	NOTEST	0.0409475	0.0478304	0.224152	0	1	1	no
ENSMUSG00000000183.6	ENSMUSG00000000183.6	Fgf6	chr6:127015585-127028187	PSM__WT	PSM__KO	NOTEST	0.0106198	0.00922972	-0.202399	0	1	1	no
ENSMUSG00000000184.12	ENSMUSG00000000184.12	Ccnd2	chr6:127122965-127212411	PSM__WT	PSM__KO	OK	44.0474	41.8722	-0.0730642	-0.138782	0.6531	0.999954	no
ENSMUSG00000000194.13	ENSMUSG00000000194.13	Gpr107	chr2:31152315-31218775	PSM__WT	PSM__KO	OK	11.2271	11.464	0.0301222	0.0642921	0.836	0.999954	no
ENSMUSG00000000197.7	ENSMUSG00000000197.7	Nalcn	chr14:123276640-123627144	PSM__WT	PSM__KO	NOTEST	0.0206841	0.0187346	-0.142812	0	1	1	no
ENSMUSG00000000202.9	ENSMUSG00000000202.9	Btbd17	chr11:114791216-114795945	PSM__WT	PSM__KO	OK	0.479908	0.283712	-0.75833	-0.609838	0.051	0.9469	no
ENSMUSG00000000204.15	ENSMUSG00000000204.15	Slfn4	chr11:83175185-83190221	PSM__WT	PSM__KO	NOTEST	0.0355006	0.00848037	-2.06565	0	1	1	no
ENSMUSG00000000214.11	ENSMUSG00000000214.11	Th	chr7:142892751-142931128	PSM__WT	PSM__KO	OK	0.98222	0.726269	-0.435542	-0.700733	0.0738	0.999954	no
ENSMUSG00000000215.10	ENSMUSG00000000215.10	Ins2	chr7:142678655-142699510	PSM__WT	PSM__KO	NOTEST	0.108424	0.0421174	-1.3642	0	1	1	no
ENSMUSG00000000216.8	ENSMUSG00000000216.8	Scnn1g	chr7:121734478-121768475	PSM__WT	PSM__KO	OK	0.407985	0.288938	-0.497756	-0.750758	0.06285	0.999954	no
ENSMUSG00000000223.13	ENSMUSG00000000223.13	Drp2	chrX:134404550-134456573	PSM__WT	PSM__KO	OK	0.676046	0.842207	0.317055	0.575056	0.146	0.999954	no
ENSMUSG00000000244.17	ENSMUSG00000000244.17	Tspan32	chr7:142988968-143019644	PSM__WT	PSM__KO	OK	3.76928	3.29962	-0.19199	-0.343518	0.3842	0.999954	no
ENSMUSG00000000247.11	ENSMUSG00000000247.11	Lhx2	chr2:38339280-38369733	PSM__WT	PSM__KO	OK	0.997375	0.119844	-3.05698	-1.71181	5e-05	0.0237812	yes
ENSMUSG00000000248.16	ENSMUSG00000000248.16	Clec2g	chr6:128934380-128984707	PSM__WT	PSM__KO	NOTEST	0	0.0108694	inf	0	1	1	no
ENSMUSG00000000253.12	ENSMUSG00000000253.12	Gmpr	chr13:45507443-45546382	PSM__WT	PSM__KO	OK	22.6845	22.0921	-0.0381724	-0.102614	0.79425	0.999954	no
ENSMUSG00000000263.15	ENSMUSG00000000263.15	Glra1	chr11:55514237-55608198	PSM__WT	PSM__KO	NOTEST	0.0157662	0.00153572	-3.35985	0	1	1	no
ENSMUSG00000000266.11	ENSMUSG00000000266.11	Mid2	chrX:140664598-140767715	PSM__WT	PSM__KO	OK	1.67994	1.75175	0.0603806	0.109738	0.7608	0.999954	no
ENSMUSG00000000275.16	ENSMUSG00000000275.16	Trim25	chr11:88999375-89020293	PSM__WT	PSM__KO	OK	2.55235	3.1401	0.298989	0.761312	0.06115	0.999954	no
ENSMUSG00000000276.11	ENSMUSG00000000276.11	Dgke	chr11:89035178-89069098	PSM__WT	PSM__KO	OK	2.85477	3.08759	0.113107	0.292204	0.473	0.999954	no
ENSMUSG00000000278.10	ENSMUSG00000000278.10	Scpep1	chr11:88905927-88955465	PSM__WT	PSM__KO	OK	25.6804	25.0161	-0.0378122	-0.114544	0.77915	0.999954	no
ENSMUSG00000000282.12	ENSMUSG00000000282.12	Mnt	chr11:74830919-74845725	PSM__WT	PSM__KO	OK	5.6109	6.54893	0.223027	0.536084	0.13265	0.999954	no
ENSMUSG00000000290.13	ENSMUSG00000000290.13	Itgb2	chr10:77530251-77565686	PSM__WT	PSM__KO	OK	0.935907	0.94113	0.00802978	0.0118271	0.9723	0.999954	no
ENSMUSG00000000295.12	ENSMUSG00000000295.12	Hddc2	chr10:31313381-31328204	PSM__WT	PSM__KO	OK	47.348	42.5561	-0.153938	-0.438202	0.2881	0.999954	no
ENSMUSG00000000296.7	ENSMUSG00000000296.7	Tpd52l1	chr10:31332379-31445921	PSM__WT	PSM__KO	OK	22.3498	22.0464	-0.0197194	-0.0541223	0.89515	0.999954	no
ENSMUSG00000000301.16	ENSMUSG00000000301.16	Pemt	chr11:59970613-60046489	PSM__WT	PSM__KO	OK	6.36576	5.97627	-0.0910881	-0.151306	0.6967	0.999954	no
ENSMUSG00000000303.12	ENSMUSG00000000303.12	Cdh1	chr8:106603350-106670246	PSM__WT	PSM__KO	OK	23.8509	19.8639	-0.263901	-0.819031	0.0409	0.890555	no
ENSMUSG00000000305.12	ENSMUSG00000000305.12	Cdh4	chr2:179442430-179899373	PSM__WT	PSM__KO	OK	1.1641	1.28693	0.144717	0.171112	0.5277	0.999954	no
ENSMUSG00000000308.14	ENSMUSG00000000308.14	Ckmt1	chr2:121357713-121380940	PSM__WT	PSM__KO	NOTEST	0.195012	0.176542	-0.14355	0	1	1	no
ENSMUSG00000000317.11	ENSMUSG00000000317.11	Bcl6b	chr11:70224127-70229739	PSM__WT	PSM__KO	OK	1.72589	2.32534	0.430102	0.881171	0.02105	0.701053	no
ENSMUSG00000000318.16	ENSMUSG00000000318.16	Clec10a	chr11:70156196-70170834	PSM__WT	PSM__KO	NOTEST	0.0809272	0.0705989	-0.196979	0	1	1	no
ENSMUSG00000000320.10	ENSMUSG00000000320.10	Alox12	chr11:70241456-70255353	PSM__WT	PSM__KO	OK	1.66206	1.55285	-0.098057	-0.19192	0.63635	0.999954	no
ENSMUSG00000000325.15	ENSMUSG00000000325.15	Arvcf	chr16:18348181-18479073	PSM__WT	PSM__KO	OK	11.0462	12.4915	0.177398	0.233333	0.4575	0.999954	no
ENSMUSG00000000326.12	ENSMUSG00000000326.12	Comt	chr16:18348181-18479073	PSM__WT	PSM__KO	OK	27.1282	27.9825	0.0447303	0.0742681	0.85405	0.999954	no
ENSMUSG00000000339.14	ENSMUSG00000000339.14	Rtca	chr3:116488962-116508208	PSM__WT	PSM__KO	OK	31.1111	29.1982	-0.0915486	-0.242695	0.55725	0.999954	no
ENSMUSG00000000340.10	ENSMUSG00000000340.10	Dbt	chr3:116513069-116549981	PSM__WT	PSM__KO	OK	12.9891	12.673	-0.0355459	-0.0849439	0.8	0.999954	no
ENSMUSG00000000346.8	ENSMUSG00000000346.8	Dazap2	chr15:100615627-100620731	PSM__WT	PSM__KO	OK	101.843	91.1553	-0.159951	-0.503748	0.21515	0.999954	no
ENSMUSG00000000355.13	ENSMUSG00000000355.13	Mcts1	chrX:38600577-38613426	PSM__WT	PSM__KO	OK	39.3642	36.5394	-0.107434	-0.289671	0.473	0.999954	no
ENSMUSG00000000359.3	ENSMUSG00000000359.3	Rem1	chr2:152626950-152635194	PSM__WT	PSM__KO	NOTEST	0.0625752	0.0670316	0.0992511	0	1	1	no
ENSMUSG00000000365.8	ENSMUSG00000000365.8	Rnf17	chr14:56402696-56525032	PSM__WT	PSM__KO	OK	0.275365	0.22866	-0.268141	-0.428272	0.2944	0.999954	no
ENSMUSG00000000374.7	ENSMUSG00000000374.7	Trappc10	chr10:78186724-78244642	PSM__WT	PSM__KO	OK	10.9142	12.0901	0.147613	0.453025	0.26375	0.999954	no
ENSMUSG00000000378.15	ENSMUSG00000000378.15	Ccm2	chr11:6546886-6596744	PSM__WT	PSM__KO	OK	24.7836	26.2941	0.0853537	0.241166	0.52885	0.999954	no
ENSMUSG00000000381.10	ENSMUSG00000000381.10	Wap	chr11:6635481-6638637	PSM__WT	PSM__KO	NOTEST	0	0.00389501	inf	0	1	1	no
ENSMUSG00000000384.15	ENSMUSG00000000384.15	Tbrg4	chr11:6615598-6626067	PSM__WT	PSM__KO	OK	40.1148	43.4614	0.115597	0.275696	0.4886	0.999954	no
ENSMUSG00000000385.7	ENSMUSG00000000385.7	Tmprss2	chr16:97564683-97611195	PSM__WT	PSM__KO	OK	4.5129	5.09982	0.176391	0.454424	0.2647	0.999954	no
ENSMUSG00000000386.14	ENSMUSG00000000386.14	Mx1	chr16:97447036-97462906	PSM__WT	PSM__KO	NOTEST	0.104411	0.109518	0.0688962	0	1	1	no
ENSMUSG00000000392.17	ENSMUSG00000000392.17	Fap	chr2:62500942-62574075	PSM__WT	PSM__KO	NOTEST	0.111311	0.0945632	-0.235246	0	1	1	no
ENSMUSG00000000394.15	ENSMUSG00000000394.15	Gcg	chr2:62474529-62483650	PSM__WT	PSM__KO	NOTEST	0	0	0	0	1	1	no
ENSMUSG00000000399.10	ENSMUSG00000000399.10	Ndufa9	chr6:126821720-126849125	PSM__WT	PSM__KO	OK	82.5596	73.7395	-0.162999	-0.502316	0.2125	0.999954	no
ENSMUSG00000000402.2	ENSMUSG00000000402.2	Egfl6	chrX:166523006-166585720	PSM__WT	PSM__KO	OK	0.584671	0.454074	-0.364699	-0.599444	0.13755	0.999954	no
ENSMUSG00000000409.14	ENSMUSG00000000409.14	Lck	chr4:129548343-129573641	PSM__WT	PSM__KO	OK	4.30778	3.94289	-0.127691	-0.295346	0.46835	0.999954	no
ENSMUSG00000000411.7	ENSMUSG00000000411.7	Tssk3	chr4:129489013-129491022	PSM__WT	PSM__KO	NOTEST	0.0136864	0.010342	-0.404216	0	1	1	no
ENSMUSG00000000416.16	ENSMUSG00000000416.16	Cttnbp2	chr6:18366564-18514821	PSM__WT	PSM__KO	OK	2.11646	2.10534	-0.00760467	-0.00823352	0.97775	0.999954	no
ENSMUSG00000000420.15	ENSMUSG00000000420.15	Galnt1	chr18:24205343-24286818	PSM__WT	PSM__KO	OK	47.3403	46.7879	-0.016931	-0.0491585	0.89405	0.999954	no
ENSMUSG00000000435.1	ENSMUSG00000000435.1	Myf5	chr10:107482907-107486134	PSM__WT	PSM__KO	OK	1.08405	0.756442	-0.519125	-0.886456	0.0299	0.808563	no
ENSMUSG00000000439.9	ENSMUSG00000000439.9	Mkrn2	chr6:115601901-115676635	PSM__WT	PSM__KO	OK	7.09919	7.02432	-0.0152965	-0.00690046	0.97385	0.999954	no
ENSMUSG00000000440.12	ENSMUSG00000000440.12	Pparg	chr6:115360950-115490399	PSM__WT	PSM__KO	NOTEST	0.14155	0.176657	0.319639	0	1	1	no
ENSMUSG00000000441.17	ENSMUSG00000000441.17	Raf1	chr6:115601901-115676635	PSM__WT	PSM__KO	OK	57.066	56.6013	-0.0117974	-0.0338438	0.9328	0.999954	no
ENSMUSG00000000486.13	ENSMUSG00000000486.13	Sept1	chr7:127214461-127232646	PSM__WT	PSM__KO	OK	3.75021	3.92418	0.0654201	0.109541	0.7715	0.999954	no
ENSMUSG00000000489.6	ENSMUSG00000000489.6	Pdgfb	chr15:79995899-80014808	PSM__WT	PSM__KO	OK	2.13385	2.96148	0.472864	1.04684	0.0101	0.506502	no
ENSMUSG00000000530.16	ENSMUSG00000000530.16	Acvrl1	chr15:101128521-101145336	PSM__WT	PSM__KO	OK	3.78558	3.80574	0.00766259	0.0154946	0.96455	0.999954	no
ENSMUSG00000000531.4	ENSMUSG00000000531.4	Grasp	chr15:101224206-101232755	PSM__WT	PSM__KO	OK	1.72526	2.10297	0.285615	0.567328	0.1553	0.999954	no
ENSMUSG00000000532.10	ENSMUSG00000000532.10	Acvr1b	chr15:101174066-101213679	PSM__WT	PSM__KO	OK	15.3273	16.9945	0.148971	0.463866	0.25165	0.999954	no
ENSMUSG00000000538.18	ENSMUSG00000000538.18	Tom1l2	chr11:60226713-60352905	PSM__WT	PSM__KO	OK	5.51118	6.12065	0.151324	0.397997	0.31345	0.999954	no
ENSMUSG00000000544.14	ENSMUSG00000000544.14	Gpa33	chr1:166130237-166166510	PSM__WT	PSM__KO	NOTEST	0.181141	0.180253	-0.00709549	0	1	1	no
ENSMUSG00000000552.9	ENSMUSG00000000552.9	Zfp385a	chr15:103313894-103340086	PSM__WT	PSM__KO	OK	13.3856	16.3232	0.286234	0.819755	0.044	0.918032	no
ENSMUSG00000000555.6	ENSMUSG00000000555.6	Itga5	chr15:103344288-103366763	PSM__WT	PSM__KO	OK	29.7525	39.3895	0.404801	1.24878	0.00195	0.237432	no
ENSMUSG00000000560.9	ENSMUSG00000000560.9	Gabra2	chr5:70957596-71095849	PSM__WT	PSM__KO	NOTEST	0.0205967	0.0490491	1.25181	0	1	1	no
ENSMUSG00000000561.14	ENSMUSG00000000561.14	Wdr77	chr3:105942697-105969760	PSM__WT	PSM__KO	OK	58.9398	63.9611	0.117951	0.143679	0.7278	0.999954	no
ENSMUSG00000000562.5	ENSMUSG00000000562.5	Adora3	chr3:105870857-105924042	PSM__WT	PSM__KO	NOTEST	0.0892565	0.0482649	-0.886982	0	1	1	no
ENSMUSG00000000563.17	ENSMUSG00000000563.17	Atp5f1	chr3:105942697-105969760	PSM__WT	PSM__KO	OK	203.806	180.193	-0.177655	-0.365145	0.3782	0.999954	no
ENSMUSG00000000567.5	ENSMUSG00000000567.5	Sox9	chr11:112782223-112787760	PSM__WT	PSM__KO	OK	3.36687	3.96946	0.237535	0.604508	0.1306	0.999954	no
ENSMUSG00000000568.15	ENSMUSG00000000568.15	Hnrnpd	chr5:99955934-99978938	PSM__WT	PSM__KO	OK	336.328	383.293	0.188581	0.391665	0.3344	0.999954	no
ENSMUSG00000000579.14	ENSMUSG00000000579.14	Dynlt1c	chr17:6601670-6609679	PSM__WT	PSM__KO	OK	5.8486	6.1835	0.0803335	0.208812	0.6061	0.999954	no
ENSMUSG00000000581.8	ENSMUSG00000000581.8	C1d	chr11:17257578-17269176	PSM__WT	PSM__KO	OK	63.5422	54.0786	-0.232657	-0.372	0.35505	0.999954	no
ENSMUSG00000000594.7	ENSMUSG00000000594.7	Gm2a	chr11:55098114-55113029	PSM__WT	PSM__KO	OK	1.98057	1.60119	-0.306775	-0.698382	0.08035	0.999954	no
ENSMUSG00000000600.15	ENSMUSG00000000600.15	Krit1	chr5:3803183-3866596	PSM__WT	PSM__KO	OK	20.6895	20.8657	0.0122324	0.0333959	0.9293	0.999954	no
ENSMUSG00000000605.8	ENSMUSG00000000605.8	Clcn4	chr7:7282315-7299511	PSM__WT	PSM__KO	OK	10.7514	10.2626	-0.067137	-0.204392	0.61585	0.999954	no
ENSMUSG00000000606.15	ENSMUSG00000000606.15	Vmn2r88	chr14:51361755-51662953	PSM__WT	PSM__KO	NOTEST	0	0	0	0	1	1	no
ENSMUSG00000000617.14	ENSMUSG00000000617.14	Grm6	chr11:50850684-50866208	PSM__WT	PSM__KO	NOTEST	0.0405289	0.0866806	1.09676	0	1	1	no
ENSMUSG00000000627.15	ENSMUSG00000000627.15	Sema4f	chr6:82911884-82939769	PSM__WT	PSM__KO	OK	0.279948	0.341275	0.28578	0.310866	0.341	0.999954	no
ENSMUSG00000000628.10	ENSMUSG00000000628.10	Hk2	chr6:82725024-82774454	PSM__WT	PSM__KO	OK	25.2143	24.742	-0.0272828	-0.0721967	0.83515	0.999954	no
ENSMUSG00000000631.20	ENSMUSG00000000631.20	Myo18a	chr11:77763245-77865980	PSM__WT	PSM__KO	OK	8.7659	9.64749	0.138253	0.19858	0.3865	0.999954	no
ENSMUSG00000000632.13	ENSMUSG00000000632.13	Sez6	chr11:77930799-77979048	PSM__WT	PSM__KO	NOTEST	0.0162096	0.00477438	-1.76346	0	1	1	no
ENSMUSG00000000673.8	ENSMUSG00000000673.8	Haao	chr17:83831355-83846790	PSM__WT	PSM__KO	NOTEST	0.088867	0.2124	1.25707	0	1	1	no
ENSMUSG00000000682.7	ENSMUSG00000000682.7	Cd52	chr4:134065911-134095082	PSM__WT	PSM__KO	OK	4.60417	3.83184	-0.264905	-0.35676	0.38645	0.999954	no
ENSMUSG00000000686.11	ENSMUSG00000000686.11	Abhd15	chr11:77508098-77607815	PSM__WT	PSM__KO	NOTEST	0.201226	0.172009	-0.226335	0	1	1	no
ENSMUSG00000000690.5	ENSMUSG00000000690.5	Hoxb6	chr11:96291023-96306910	PSM__WT	PSM__KO	OK	15.0348	18.7324	0.317229	0.466064	0.24925	0.999954	no
ENSMUSG00000000693.10	ENSMUSG00000000693.10	Loxl3	chr6:83034172-83057808	PSM__WT	PSM__KO	OK	1.18028	0.997623	-0.242556	-0.112034	0.69455	0.999954	no
ENSMUSG00000000701.7	ENSMUSG00000000701.7	Tcl1b5	chr12:105176357-105181143	PSM__WT	PSM__KO	NOTEST	0	0	0	0	1	1	no
ENSMUSG00000000706.15	ENSMUSG00000000706.15	Btn1a1	chr13:23456991-23465901	PSM__WT	PSM__KO	NOTEST	0.0341135	0.0359884	0.0771893	0	1	1	no
ENSMUSG00000000708.14	ENSMUSG00000000708.14	Kat2b	chr17:53566860-53672720	PSM__WT	PSM__KO	OK	1.87711	1.42858	-0.393932	-0.552885	0.0603	0.999954	no
ENSMUSG00000000711.2	ENSMUSG00000000711.2	Rab5b	chr10:128677192-128696268	PSM__WT	PSM__KO	OK	32.0517	31.133	-0.0419549	-0.133435	0.75	0.999954	no
ENSMUSG00000000724.10	ENSMUSG00000000724.10	Cryba1	chr11:77686154-77741921	PSM__WT	PSM__KO	NOTEST	0.0223498	0.0049507	-2.17456	0	1	1	no
ENSMUSG00000000730.13	ENSMUSG00000000730.13	Dnmt3l	chr10:78030021-78063622	PSM__WT	PSM__KO	NOTEST	0.00968126	0.00914811	-0.0817208	0	1	1	no
ENSMUSG00000000731.15	ENSMUSG00000000731.15	Aire	chr10:78030021-78063622	PSM__WT	PSM__KO	NOTEST	0.0552241	0.0412441	-0.42111	0	1	1	no
ENSMUSG00000000732.8	ENSMUSG00000000732.8	Icosl	chr10:78069359-78079525	PSM__WT	PSM__KO	OK	1.02636	1.08939	0.0859889	0.163203	0.6871	0.999954	no
ENSMUSG00000000738.17	ENSMUSG00000000738.17	Spg7	chr8:119910359-124345724	PSM__WT	PSM__KO	OK	21.7299	25.6549	0.239554	0.0313088	0.671	0.999954	no
ENSMUSG00000000739.13	ENSMUSG00000000739.13	Sult5a1	chr8:119910359-124345724	PSM__WT	PSM__KO	OK	0.903368	0.692425	-0.383657	-0.00746282	0.6265	0.999954	no
ENSMUSG00000000740.11	ENSMUSG00000000740.11	Rpl13	chr8:119910359-124345724	PSM__WT	PSM__KO	OK	1364.56	1259.6	-0.115479	-0.0662093	0.8755	0.999954	no
ENSMUSG00000000743.8	ENSMUSG00000000743.8	Chmp1a	chr8:119910359-124345724	PSM__WT	PSM__KO	OK	41.1341	39.2164	-0.0688799	-0.0147472	0.94815	0.999954	no
ENSMUSG00000000751.13	ENSMUSG00000000751.13	Rpa1	chr11:75298165-75348324	PSM__WT	PSM__KO	OK	69.6923	65.3867	-0.0920024	-0.287067	0.48255	0.999954	no
ENSMUSG00000000753.15	ENSMUSG00000000753.15	Serpinf1	chr11:75409768-75422701	PSM__WT	PSM__KO	OK	4.06066	4.48972	0.14491	0.307353	0.42045	0.999954	no
ENSMUSG00000000759.14	ENSMUSG00000000759.14	Tubgcp3	chr8:12614276-12679229	PSM__WT	PSM__KO	OK	23.9608	23.34	-0.0378723	-0.119483	0.76745	0.999954	no
ENSMUSG00000000766.18	ENSMUSG00000000766.18	Oprm1	chr10:6758505-7052478	PSM__WT	PSM__KO	NOTEST	0	0	0	0	1	1	no
ENSMUSG00000000776.12	ENSMUSG00000000776.12	Polr3d	chr14:70438747-70443471	PSM__WT	PSM__KO	OK	18.3624	21.5479	0.230791	0.682003	0.09935	0.999954	no
ENSMUSG00000000782.15	ENSMUSG00000000782.15	Tcf7	chr11:51949881-52286179	PSM__WT	PSM__KO	OK	15.5821	20.1009	0.367375	0.180369	0.7062	0.999954	no
ENSMUSG00000000787.12	ENSMUSG00000000787.12	Ddx3x	chrX:13280969-13294052	PSM__WT	PSM__KO	OK	237.692	227.514	-0.0631397	-0.14813	0.7142	0.999954	no
ENSMUSG00000000791.8	ENSMUSG00000000791.8	Il12rb1	chr8:70808448-70821424	PSM__WT	PSM__KO	NOTEST	0.0253243	0.0233911	-0.114561	0	1	1	no
ENSMUSG00000000792.2	ENSMUSG00000000792.2	Slc5a5	chr8:70882888-70892757	PSM__WT	PSM__KO	NOTEST	0.213526	0.228768	0.0994695	0	1	1	no
ENSMUSG00000000794.9	ENSMUSG00000000794.9	Kcnn3	chr3:89520163-89667761	PSM__WT	PSM__KO	OK	1.28426	1.46906	0.193963	0.388065	0.3333	0.999954	no
ENSMUSG00000000804.14	ENSMUSG00000000804.14	Usp32	chr11:84984441-85140161	PSM__WT	PSM__KO	OK	6.25645	6.23506	-0.00494186	-0.0130042	0.97125	0.999954	no
ENSMUSG00000000805.18	ENSMUSG00000000805.18	Car4	chr11:84957787-84966044	PSM__WT	PSM__KO	OK	3.6917	4.04162	0.130648	0.266271	0.5029	0.999954	no
ENSMUSG00000000811.13	ENSMUSG00000000811.13	Txnrd3	chr6:89643987-89675529	PSM__WT	PSM__KO	OK	4.21862	4.71319	0.159934	0.399562	0.32725	0.999954	no
ENSMUSG00000000817.10	ENSMUSG00000000817.10	Fasl	chr1:161780688-161788495	PSM__WT	PSM__KO	NOTEST	0.0378525	0.00811992	-2.22085	0	1	1	no
ENSMUSG00000000823.16	ENSMUSG00000000823.16	Zfp512b	chr2:181569148-181655660	PSM__WT	PSM__KO	OK	9.56378	11.1766	0.224829	0.189276	0.4405	0.999954	no
ENSMUSG00000000826.16	ENSMUSG00000000826.16	Dnajc5	chr2:181520484-181555133	PSM__WT	PSM__KO	OK	37.0945	37.1801	0.00332211	0.00870796	0.98115	0.999954	no
ENSMUSG00000000827.18	ENSMUSG00000000827.18	Tpd52l2	chr2:181497163-181517966	PSM__WT	PSM__KO	OK	69.4336	62.7441	-0.146154	-0.353123	0.38385	0.999954	no
ENSMUSG00000000838.17	ENSMUSG00000000838.17	Fmr1	chrX:68678540-68717963	PSM__WT	PSM__KO	OK	28.6482	29.4877	0.0416677	0.132505	0.74425	0.999954	no
ENSMUSG00000000861.15	ENSMUSG00000000861.15	Bcl11a	chr11:24078055-24174123	PSM__WT	PSM__KO	OK	4.81075	4.63779	-0.0528247	-0.104513	0.79485	0.999954	no
ENSMUSG00000000869.12	ENSMUSG00000000869.12	Il4	chr11:53602981-53618669	PSM__WT	PSM__KO	OK	0.456193	0.319458	-0.51402	-0.405926	0.2479	0.999954	no
ENSMUSG00000000876.11	ENSMUSG00000000876.11	Pxmp4	chr2:154585757-154603708	PSM__WT	PSM__KO	OK	5.87816	5.85817	-0.00491538	-0.007534	0.98425	0.999954	no
ENSMUSG00000000881.12	ENSMUSG00000000881.12	Dlg3	chrX:100767721-100818408	PSM__WT	PSM__KO	OK	24.6427	24.3637	-0.0164268	-0.0452089	0.8965	0.999954	no
ENSMUSG00000000884.16	ENSMUSG00000000884.16	Gnb1l	chr16:18498767-18566679	PSM__WT	PSM__KO	OK	4.17261	4.2107	0.013112	0.014828	0.95845	0.999954	no
ENSMUSG00000000889.8	ENSMUSG00000000889.8	Dbh	chr2:27165232-27183200	PSM__WT	PSM__KO	NOTEST	0.0544468	0.0316861	-0.780998	0	1	1	no
ENSMUSG00000000901.15	ENSMUSG00000000901.15	Mmp11	chr10:75923221-75932502	PSM__WT	PSM__KO	OK	12.3911	12.3054	-0.0100215	-0.0273114	0.9439	0.999954	no
ENSMUSG00000000902.13	ENSMUSG00000000902.13	Smarcb1	chr10:75896768-75921617	PSM__WT	PSM__KO	OK	65.436	72.9945	0.157703	0.493969	0.2279	0.999954	no
ENSMUSG00000000903.3	ENSMUSG00000000903.3	Vpreb3	chr10:75943056-75949657	PSM__WT	PSM__KO	OK	0.918155	0.825078	-0.154207	-0.184335	0.6463	0.999954	no
ENSMUSG00000000915.15	ENSMUSG00000000915.15	Hip1r	chr5:123973627-124032270	PSM__WT	PSM__KO	OK	2.38658	2.22027	-0.104205	-0.131778	0.65375	0.999954	no
ENSMUSG00000000916.15	ENSMUSG00000000916.15	Nsun5	chr5:135369952-135394546	PSM__WT	PSM__KO	OK	8.52453	9.46105	0.15038	0.129657	0.71235	0.999954	no
ENSMUSG00000000934.8	ENSMUSG00000000934.8	Top1mt	chr15:75657034-75678800	PSM__WT	PSM__KO	OK	3.9824	3.9406	-0.0152237	-0.0342888	0.93155	0.999954	no
ENSMUSG00000000938.11	ENSMUSG00000000938.11	Hoxa10	chr6:52231196-52240854	PSM__WT	PSM__KO	OK	70.6439	67.5617	-0.0643585	-0.196607	0.632	0.999954	no
ENSMUSG00000000942.10	ENSMUSG00000000942.10	Hoxa4	chr6:52162416-52221854	PSM__WT	PSM__KO	OK	2.87445	3.84646	0.420247	0.198774	0.7152	0.999954	no
ENSMUSG00000000948.16	ENSMUSG00000000948.16	Gm38393	chr7:59976739-59980932	PSM__WT	PSM__KO	OK	5.18525	5.4357	0.0680523	0.0797721	0.78	0.999954	no
ENSMUSG00000000957.9	ENSMUSG00000000957.9	Mmp14	chr14:54431611-54441265	PSM__WT	PSM__KO	OK	30.1316	36.9718	0.295146	0.873063	0.02305	0.727844	no
ENSMUSG00000000958.9	ENSMUSG00000000958.9	Slc7a7	chr14:54360840-54417780	PSM__WT	PSM__KO	OK	2.17715	2.49842	0.198576	0.137578	0.7586	0.999954	no
ENSMUSG00000000959.6	ENSMUSG00000000959.6	Oxa1l	chr14:54360840-54417780	PSM__WT	PSM__KO	OK	31.234	29.6248	-0.0763146	-0.232016	0.56955	0.999954	no
ENSMUSG00000000976.13	ENSMUSG00000000976.13	Heatr6	chr11:83753695-83783754	PSM__WT	PSM__KO	OK	9.34515	10.3433	0.146411	0.356355	0.29045	0.999954	no
ENSMUSG00000000982.5	ENSMUSG00000000982.5	Ccl3	chr11:83647843-83649355	PSM__WT	PSM__KO	OK	0.293906	0.220624	-0.413765	-0.357124	0.401	0.999954	no
ENSMUSG00000000983.13	ENSMUSG00000000983.13	Wfdc18	chr11:83709014-83711348	PSM__WT	PSM__KO	NOTEST	0	0	0	0	1	1	no
ENSMUSG00000001014.5	ENSMUSG00000001014.5	Icam4	chr9:21029372-21030531	PSM__WT	PSM__KO	OK	8.54569	7.26163	-0.234902	-0.435007	0.28445	0.999954	no
ENSMUSG00000001016.12	ENSMUSG00000001016.12	Ilf2	chr3:90476146-90491033	PSM__WT	PSM__KO	OK	161.446	152.553	-0.0817477	-0.231091	0.56865	0.999954	no
ENSMUSG00000001017.15	ENSMUSG00000001017.15	Chtop	chr3:90498955-90509498	PSM__WT	PSM__KO	OK	112.791	113.943	0.0146624	0.0434199	0.9137	0.999954	no
ENSMUSG00000001018.15	ENSMUSG00000001018.15	Snapin	chr3:90476146-90491033	PSM__WT	PSM__KO	OK	21.9152	21.062	-0.0572893	-0.0582815	0.8863	0.999954	no
ENSMUSG00000001020.8	ENSMUSG00000001020.8	S100a4	chr3:90603770-90606045	PSM__WT	PSM__KO	OK	0.251348	0.312084	0.312247	0.153637	0.72615	0.999954	no
ENSMUSG00000001021.12	ENSMUSG00000001021.12	S100a3	chr3:90560577-90602702	PSM__WT	PSM__KO	OK	0.454541	0.588973	0.373791	0.333023	0.3718	0.999954	no
ENSMUSG00000001023.10	ENSMUSG00000001023.10	S100a5	chr3:90608522-90611780	PSM__WT	PSM__KO	NOTEST	0	0.0262707	inf	0	1	1	no
ENSMUSG00000001025.8	ENSMUSG00000001025.8	S100a6	chr3:90612881-90614414	PSM__WT	PSM__KO	OK	21.0038	20.1161	-0.0623017	-0.140069	0.73505	0.999954	no
ENSMUSG00000001027.7	ENSMUSG00000001027.7	Scn4a	chr11:106318591-106349389	PSM__WT	PSM__KO	NOTEST	0.0226683	0.0318024	0.488457	0	1	1	no
ENSMUSG00000001029.15	ENSMUSG00000001029.15	Icam2	chr11:106377655-106388075	PSM__WT	PSM__KO	OK	9.34822	7.44343	-0.328723	-0.608619	0.12035	0.999954	no
ENSMUSG00000001034.17	ENSMUSG00000001034.17	Mapk7	chr11:61485430-61494406	PSM__WT	PSM__KO	OK	26.1574	31.6858	0.276616	0.450681	0.2104	0.999954	no
ENSMUSG00000001036.17	ENSMUSG00000001036.17	Epn2	chr11:61517248-61579687	PSM__WT	PSM__KO	OK	17.0455	17.8657	0.0677996	0.163575	0.6083	0.999954	no
ENSMUSG00000001039.12	ENSMUSG00000001039.12	B9d1	chr11:61505143-61512931	PSM__WT	PSM__KO	OK	30.875	26.252	-0.234014	-0.602493	0.1419	0.999954	no
ENSMUSG00000001052.15	ENSMUSG00000001052.15	Sec24b	chr3:129982758-130061553	PSM__WT	PSM__KO	OK	23.4288	27.3933	0.22554	0.371579	0.39225	0.999954	no
ENSMUSG00000001053.15	ENSMUSG00000001053.15	N4bp3	chr11:51643062-51650842	PSM__WT	PSM__KO	OK	6.87093	7.7543	0.174491	0.42837	0.2698	0.999954	no
ENSMUSG00000001054.9	ENSMUSG00000001054.9	Rmnd5b	chr11:51619734-51635896	PSM__WT	PSM__KO	OK	13.172	13.7126	0.0580279	0.0670331	0.84485	0.999954	no
ENSMUSG00000001056.3	ENSMUSG00000001056.3	Nhp2	chr11:51619734-51635896	PSM__WT	PSM__KO	OK	109.167	100.074	-0.125476	-0.346455	0.39415	0.999954	no
ENSMUSG00000001062.17	ENSMUSG00000001062.17	Vps9d1	chr8:119910359-124345724	PSM__WT	PSM__KO	OK	5.93477	7.48889	0.335562	0.0310892	0.623	0.999954	no
ENSMUSG00000001065.14	ENSMUSG00000001065.14	Zfp276	chr8:119910359-124345724	PSM__WT	PSM__KO	OK	4.82791	5.62195	0.219671	0.0229664	0.80555	0.999954	no
ENSMUSG00000001076.6	ENSMUSG00000001076.6	C1ql4	chr15:99084685-99087817	PSM__WT	PSM__KO	NOTEST	0.0128352	0.075469	2.55578	0	1	1	no
ENSMUSG00000001082.12	ENSMUSG00000001082.12	Mfsd10	chr5:34633641-34637212	PSM__WT	PSM__KO	OK	21.4047	23.013	0.104525	0.2412	0.4717	0.999954	no
ENSMUSG00000001089.14	ENSMUSG00000001089.14	Luzp1	chr4:136469760-136602723	PSM__WT	PSM__KO	OK	24.7234	24.5555	-0.00983207	-0.0158698	0.95995	0.999954	no
ENSMUSG00000001095.5	ENSMUSG00000001095.5	Slc13a2	chr11:78394484-78422217	PSM__WT	PSM__KO	NOTEST	0.0111373	0.00133467	-3.06085	0	1	1	no
ENSMUSG00000001098.15	ENSMUSG00000001098.15	Kctd10	chr5:114289165-114380508	PSM__WT	PSM__KO	OK	26.5389	27.126	0.0315669	0.0857178	0.8263	0.999954	no
ENSMUSG00000001100.10	ENSMUSG00000001100.10	Poldip2	chr11:78512192-78522736	PSM__WT	PSM__KO	OK	60.0237	59.3577	-0.016097	-0.044391	0.9073	0.999954	no
ENSMUSG00000001103.7	ENSMUSG00000001103.7	Sebox	chr11:78503446-78505081	PSM__WT	PSM__KO	NOTEST	0.0122887	0.00530698	-1.21137	0	1	1	no
ENSMUSG00000001105.15	ENSMUSG00000001105.15	Ift20	chr11:78536360-78541737	PSM__WT	PSM__KO	OK	50.6548	44.2417	-0.195292	-0.513774	0.2148	0.999954	no
ENSMUSG00000001119.7	ENSMUSG00000001119.7	Col6a1	chr10:76708791-76726168	PSM__WT	PSM__KO	OK	0.243451	0.281617	0.2101	0.323055	0.4315	0.999954	no
ENSMUSG00000001120.15	ENSMUSG00000001120.15	Pcbp3	chr10:76761856-76961887	PSM__WT	PSM__KO	OK	8.64581	9.47379	0.13194	0.310724	0.41335	0.999954	no
ENSMUSG00000001123.15	ENSMUSG00000001123.15	Lgals9	chr11:78962973-78984946	PSM__WT	PSM__KO	OK	4.909	3.87555	-0.341028	-0.72936	0.0712	0.999954	no
ENSMUSG00000001127.12	ENSMUSG00000001127.12	Araf	chrX:20848542-20921004	PSM__WT	PSM__KO	OK	26.5071	29.0416	0.131741	0.361806	0.36435	0.999954	no
ENSMUSG00000001128.7	ENSMUSG00000001128.7	Cfp	chrX:20925453-20931555	PSM__WT	PSM__KO	OK	3.74769	4.56576	0.284851	0.474301	0.2213	0.999954	no
ENSMUSG00000001131.11	ENSMUSG00000001131.11	Timp1	chrX:20848542-20921004	PSM__WT	PSM__KO	OK	7.62829	6.70308	-0.186535	-0.14034	0.7416	0.999954	no
ENSMUSG00000001134.9	ENSMUSG00000001134.9	Uxt	chrX:20933394-20986737	PSM__WT	PSM__KO	OK	33.4449	30.6688	-0.125015	-0.144427	0.7148	0.999954	no
ENSMUSG00000001138.13	ENSMUSG00000001138.13	Cnnm3	chr1:36511866-36528237	PSM__WT	PSM__KO	OK	6.42842	7.68582	0.257735	0.75387	0.0678	0.999954	no
ENSMUSG00000001143.13	ENSMUSG00000001143.13	Lman2l	chr1:36372290-36445271	PSM__WT	PSM__KO	OK	13.2473	14.683	0.148453	0.336746	0.3727	0.999954	no
ENSMUSG00000001150.6	ENSMUSG00000001150.6	Mcm3ap	chr10:76449080-76515856	PSM__WT	PSM__KO	OK	17.6143	18.6133	0.0795894	0.241349	0.5501	0.999954	no
ENSMUSG00000001151.9	ENSMUSG00000001151.9	Pcnt	chr10:76351253-76442912	PSM__WT	PSM__KO	OK	9.50248	11.4154	0.264609	0.82413	0.04085	0.890555	no
ENSMUSG00000001155.13	ENSMUSG00000001155.13	Ftcd	chr10:76575647-76589561	PSM__WT	PSM__KO	NOTEST	0.004791	0.0269409	2.4914	0	1	1	no
ENSMUSG00000001156.9	ENSMUSG00000001156.9	Mxd1	chr6:86647041-86669161	PSM__WT	PSM__KO	OK	2.19764	2.26293	0.0422367	0.0969833	0.79835	0.999954	no
ENSMUSG00000001157.13	ENSMUSG00000001157.13	Gmcl1	chr6:86691767-86733383	PSM__WT	PSM__KO	OK	12.0529	12.688	0.0740829	0.214749	0.5982	0.999954	no
ENSMUSG00000001158.13	ENSMUSG00000001158.13	Snrnp27	chr6:86675150-86684522	PSM__WT	PSM__KO	OK	68.4287	61.8209	-0.146508	-0.437637	0.2813	0.999954	no
ENSMUSG00000001166.17	ENSMUSG00000001166.17	Oas1c	chr5:120777795-120812514	PSM__WT	PSM__KO	OK	0.263356	0.32946	0.323093	0.261897	0.44725	0.999954	no
ENSMUSG00000001168.16	ENSMUSG00000001168.16	Oas1h	chr5:120861420-120873506	PSM__WT	PSM__KO	NOTEST	0.00190152	0	-inf	0	1	1	no
ENSMUSG00000001173.15	ENSMUSG00000001173.15	Ocrl	chrX:47912386-47965868	PSM__WT	PSM__KO	OK	8.59235	9.5153	0.147196	0.419663	0.29885	0.999954	no
ENSMUSG00000001175.13	ENSMUSG00000001175.13	Calm1	chr12:100199434-100209814	PSM__WT	PSM__KO	OK	124.291	110.499	-0.169687	-0.461644	0.25715	0.999954	no
ENSMUSG00000001211.14	ENSMUSG00000001211.14	Agpat3	chr10:78269177-78352489	PSM__WT	PSM__KO	OK	13.2886	12.8688	-0.0463129	-0.0982707	0.79395	0.999954	no
ENSMUSG00000001225.12	ENSMUSG00000001225.12	Slc26a3	chr12:31390870-31473917	PSM__WT	PSM__KO	NOTEST	0	0	0	0	1	1	no
ENSMUSG00000001227.11	ENSMUSG00000001227.11	Sema6b	chr17:56123084-56140343	PSM__WT	PSM__KO	OK	0.321019	0.434274	0.435947	0.702723	0.083	0.999954	no
ENSMUSG00000001228.14	ENSMUSG00000001228.14	Uhrf1	chr17:56303320-56323486	PSM__WT	PSM__KO	OK	167.804	168.953	0.00984815	0.026822	0.9477	0.999954	no
ENSMUSG00000001229.7	ENSMUSG00000001229.7	Dpp9	chr17:56186681-56218889	PSM__WT	PSM__KO	OK	17.0418	20.0699	0.235958	0.725463	0.07705	0.999954	no
ENSMUSG00000001240.13	ENSMUSG00000001240.13	Ramp2	chr11:101246027-101248250	PSM__WT	PSM__KO	OK	19.7545	22.3754	0.179737	0.388069	0.3293	0.999954	no
ENSMUSG00000001247.16	ENSMUSG00000001247.16	Lsr	chr7:30916982-30973464	PSM__WT	PSM__KO	OK	18.7277	20.8942	0.157929	0.285562	0.487	0.999954	no
ENSMUSG00000001248.14	ENSMUSG00000001248.14	Gramd1a	chr7:31130126-31170641	PSM__WT	PSM__KO	OK	24.952	29.7789	0.255134	0.718659	0.0661	0.999954	no
ENSMUSG00000001249.14	ENSMUSG00000001249.14	Hpn	chr7:31098724-31115290	PSM__WT	PSM__KO	OK	1.59221	1.64643	0.04831	0.0778945	0.8368	0.999954	no
ENSMUSG00000001260.10	ENSMUSG00000001260.10	Gabrg1	chr5:70751046-70842617	PSM__WT	PSM__KO	NOTEST	0.0067479	0.0150382	1.15612	0	1	1	no
ENSMUSG00000001270.8	ENSMUSG00000001270.8	Ckb	chr12:111669354-111672338	PSM__WT	PSM__KO	OK	32.3792	31.4756	-0.0408348	-0.121639	0.7625	0.999954	no
ENSMUSG00000001280.12	ENSMUSG00000001280.12	Sp1	chr15:102406142-102436404	PSM__WT	PSM__KO	OK	25.8214	25.7694	-0.00290505	-0.00693702	0.98195	0.999954	no
ENSMUSG00000001281.9	ENSMUSG00000001281.9	Itgb7	chr15:102215994-102231935	PSM__WT	PSM__KO	OK	0.517409	0.49907	-0.0520629	-0.0771785	0.8361	0.999954	no
ENSMUSG00000001285.12	ENSMUSG00000001285.12	Myg1	chr15:102326115-102338139	PSM__WT	PSM__KO	OK	49.941	46.7905	-0.0940068	-0.153796	0.6935	0.999954	no
ENSMUSG00000001288.14	ENSMUSG00000001288.14	Rarg	chr15:102234937-102257517	PSM__WT	PSM__KO	OK	35.5127	42.2038	0.249036	0.604205	0.0675	0.999954	no
ENSMUSG00000001289.12	ENSMUSG00000001289.12	Pfdn5	chr15:102326115-102338139	PSM__WT	PSM__KO	OK	198.039	175.64	-0.173158	-0.334839	0.4118	0.999954	no
ENSMUSG00000001300.16	ENSMUSG00000001300.16	Efnb2	chr8:8617433-8661242	PSM__WT	PSM__KO	OK	23.2749	23.2433	-0.00196179	-0.00549623	0.98825	0.999954	no
ENSMUSG00000001305.5	ENSMUSG00000001305.5	Rrp15	chr1:186720977-186749358	PSM__WT	PSM__KO	OK	55.5775	53.2334	-0.0621697	-0.191736	0.63405	0.999954	no
ENSMUSG00000001313.12	ENSMUSG00000001313.12	Rnd2	chr11:101458744-101471853	PSM__WT	PSM__KO	OK	6.50835	6.23236	-0.0625123	-0.0943495	0.812	0.999954	no
ENSMUSG00000001323.17	ENSMUSG00000001323.17	Srr	chr11:74898077-75164448	PSM__WT	PSM__KO	OK	13.6704	13.0282	-0.0694276	-0.0745224	0.8504	0.999954	no
ENSMUSG00000001333.9	ENSMUSG00000001333.9	Sync	chr4:129287616-129335370	PSM__WT	PSM__KO	NOTEST	0.0894914	0.103885	0.215173	0	1	1	no
ENSMUSG00000001334.9	ENSMUSG00000001334.9	Fndc5	chr4:129136998-129144593	PSM__WT	PSM__KO	OK	0.585305	0.569017	-0.0407172	-0.0689011	0.86135	0.999954	no
ENSMUSG00000001348.14	ENSMUSG00000001348.14	Acp5	chr9:22126730-22135746	PSM__WT	PSM__KO	OK	36.1977	31.8793	-0.183276	-0.430388	0.29605	0.999954	no
ENSMUSG00000001349.4	ENSMUSG00000001349.4	Cnn1	chr9:22099280-22109630	PSM__WT	PSM__KO	NOTEST	0.147185	0.181201	0.299965	0	1	1	no
ENSMUSG00000001366.14	ENSMUSG00000001366.14	Fbxo9	chr9:78081498-78109065	PSM__WT	PSM__KO	OK	14.7559	14.188	-0.0566246	-0.150355	0.71225	0.999954	no
ENSMUSG00000001376.17	ENSMUSG00000001376.17	Vps50	chr6:3498381-3603531	PSM__WT	PSM__KO	OK	16.6963	14.6319	-0.190417	-0.421072	0.2623	0.999954	no
ENSMUSG00000001380.6	ENSMUSG00000001380.6	Hars	chr18:36766529-36792562	PSM__WT	PSM__KO	OK	59.7261	56.2771	-0.0858135	-0.227742	0.5792	0.999954	no
ENSMUSG00000001383.8	ENSMUSG00000001383.8	Zmat2	chr18:36793922-36799660	PSM__WT	PSM__KO	OK	57.2484	54.066	-0.082514	-0.260446	0.51485	0.999954	no
ENSMUSG00000001403.13	ENSMUSG00000001403.13	Ube2c	chr2:164769897-164779967	PSM__WT	PSM__KO	OK	175.921	192.205	0.12772	0.405986	0.31935	0.999954	no
ENSMUSG00000001415.10	ENSMUSG00000001415.10	Smg5	chr3:88336259-88362338	PSM__WT	PSM__KO	OK	40.0855	42.7072	0.0913999	0.26754	0.47265	0.999954	no
ENSMUSG00000001416.13	ENSMUSG00000001416.13	Cct3	chr3:88297115-88321767	PSM__WT	PSM__KO	OK	377.978	340.691	-0.149836	-0.39064	0.33315	0.999954	no
ENSMUSG00000001418.13	ENSMUSG00000001418.13	Glmp	chr3:88325022-88336148	PSM__WT	PSM__KO	OK	55.9602	55.0519	-0.0236084	-0.0493731	0.901	0.999954	no
ENSMUSG00000001419.17	ENSMUSG00000001419.17	Mef2d	chr3:88142371-88177785	PSM__WT	PSM__KO	OK	7.01102	8.84916	0.335915	0.692398	0.0358	0.850947	no
ENSMUSG00000001420.13	ENSMUSG00000001420.13	Tmem79	chr3:88325022-88336148	PSM__WT	PSM__KO	OK	2.49395	2.35916	-0.0801605	-0.0611724	0.87995	0.999954	no
ENSMUSG00000001424.14	ENSMUSG00000001424.14	Snd1	chr6:28475138-28935162	PSM__WT	PSM__KO	OK	100.558	105.716	0.0721597	0.109342	0.7665	0.999954	no
ENSMUSG00000001435.14	ENSMUSG00000001435.14	Col18a1	chr10:77032240-77166548	PSM__WT	PSM__KO	OK	72.4093	67.4623	-0.102093	-0.291911	0.474	0.999954	no
ENSMUSG00000001436.15	ENSMUSG00000001436.15	Slc19a1	chr10:77032240-77166548	PSM__WT	PSM__KO	OK	12.4039	13.7263	0.146148	0.0965969	0.7654	0.999954	no
ENSMUSG00000001440.5	ENSMUSG00000001440.5	Kpnb1	chr11:97159713-97187881	PSM__WT	PSM__KO	OK	147.803	154.269	0.061779	0.153055	0.69835	0.999954	no
ENSMUSG00000001441.13	ENSMUSG00000001441.13	Npepps	chr11:97205841-97282897	PSM__WT	PSM__KO	OK	21.5273	22.5075	0.0642362	0.190144	0.6247	0.999954	no
ENSMUSG00000001444.2	ENSMUSG00000001444.2	Tbx21	chr11:97098070-97115331	PSM__WT	PSM__KO	NOTEST	0.0111801	0.0218922	0.969484	0	1	1	no
ENSMUSG00000001445.10	ENSMUSG00000001445.10	Mrpl10	chr11:97041559-97068904	PSM__WT	PSM__KO	OK	37.2743	37.1783	-0.00371748	-0.00951496	0.98145	0.999954	no
ENSMUSG00000001467.5	ENSMUSG00000001467.5	Cyp51	chr5:3928177-4104746	PSM__WT	PSM__KO	OK	61.541	57.2689	-0.103795	-0.199674	0.55165	0.999954	no
ENSMUSG00000001472.16	ENSMUSG00000001472.16	Tcf25	chr8:119910359-124345724	PSM__WT	PSM__KO	OK	62.4077	60.107	-0.054191	-0.0168221	0.94925	0.999954	no
ENSMUSG00000001473.6	ENSMUSG00000001473.6	Tubb6	chr18:67390716-67402748	PSM__WT	PSM__KO	OK	61.8519	59.5851	-0.0538659	-0.168776	0.676	0.999954	no
ENSMUSG00000001482.14	ENSMUSG00000001482.14	Def8	chr8:119910359-124345724	PSM__WT	PSM__KO	OK	20.8391	20.8527	0.000945905	0.00014031	0.99895	0.999954	no
ENSMUSG00000001493.9	ENSMUSG00000001493.9	Meox1	chr11:101877509-101894374	PSM__WT	PSM__KO	OK	193.991	154.326	-0.330008	-0.955227	0.01785	0.651504	no
ENSMUSG00000001494.6	ENSMUSG00000001494.6	Sost	chr11:101962457-101967015	PSM__WT	PSM__KO	OK	9.62006	9.62181	0.000262948	0.000698923	0.99905	0.999954	no
ENSMUSG00000001496.15	ENSMUSG00000001496.15	Nkx2-1	chr12:56531957-56607476	PSM__WT	PSM__KO	NOTEST	0.0567024	0.0113919	-2.3154	0	1	1	no
ENSMUSG00000001497.18	ENSMUSG00000001497.18	Pax9	chr12:56689917-57197472	PSM__WT	PSM__KO	OK	5.9357	6.7431	0.183994	0.377739	0.3575	0.999954	no
ENSMUSG00000001504.10	ENSMUSG00000001504.10	Irx2	chr13:72628819-72634198	PSM__WT	PSM__KO	OK	16.6534	19.053	0.194203	0.359833	0.3664	0.999954	no
ENSMUSG00000001506.10	ENSMUSG00000001506.10	Col1a1	chr11:94936223-94953042	PSM__WT	PSM__KO	OK	2.4941	2.04697	-0.285027	-0.649824	0.09705	0.999954	no
ENSMUSG00000001507.16	ENSMUSG00000001507.16	Itga3	chr11:95044473-95076801	PSM__WT	PSM__KO	OK	11.4912	10.979	-0.0657777	-0.191002	0.62085	0.999954	no
ENSMUSG00000001508.15	ENSMUSG00000001508.15	Sgca	chr11:94962790-94976327	PSM__WT	PSM__KO	NOTEST	0.0206003	0.00868929	-1.24535	0	1	1	no
ENSMUSG00000001510.8	ENSMUSG00000001510.8	Dlx3	chr11:95120118-95125296	PSM__WT	PSM__KO	OK	1.40918	0.95246	-0.565124	-1.08097	0.0094	0.489959	no
ENSMUSG00000001517.14	ENSMUSG00000001517.14	Foxm1	chr6:128362966-128408932	PSM__WT	PSM__KO	OK	30.081	36.6775	0.286044	0.779361	0.0402	0.884168	no
ENSMUSG00000001518.12	ENSMUSG00000001518.12	Itfg2	chr6:128409443-128424931	PSM__WT	PSM__KO	OK	12.2829	13.2496	0.109301	0.248073	0.4674	0.999954	no
ENSMUSG00000001520.12	ENSMUSG00000001520.12	Nrip2	chr6:128362966-128408932	PSM__WT	PSM__KO	OK	0.714535	0.686551	-0.0576373	-0.0168424	0.9608	0.999954	no
ENSMUSG00000001521.12	ENSMUSG00000001521.12	Tulp3	chr6:128321160-128355851	PSM__WT	PSM__KO	OK	19.0146	21.4566	0.174313	0.476054	0.19885	0.999954	no
ENSMUSG00000001524.14	ENSMUSG00000001524.14	Gtf2h4	chr17:35667729-35673739	PSM__WT	PSM__KO	OK	26.5906	25.6299	-0.0530924	-0.145467	0.6964	0.999954	no
ENSMUSG00000001525.10	ENSMUSG00000001525.10	Tubb5	chr17:35833920-35838306	PSM__WT	PSM__KO	OK	1112.24	1060.01	-0.0693914	-0.119662	0.7596	0.999954	no
ENSMUSG00000001542.6	ENSMUSG00000001542.6	Ell2	chr13:75707483-75772356	PSM__WT	PSM__KO	OK	6.37546	5.81661	-0.13235	-0.334453	0.4151	0.999954	no
ENSMUSG00000001552.14	ENSMUSG00000001552.14	Jup	chr11:100368957-100397763	PSM__WT	PSM__KO	OK	11.9074	12.6996	0.0929162	0.234343	0.5175	0.999954	no
ENSMUSG00000001555.10	ENSMUSG00000001555.10	Fkbp10	chr11:100415696-100441808	PSM__WT	PSM__KO	OK	22.3048	24.9691	0.162792	0.298137	0.4645	0.999954	no
ENSMUSG00000001558.5	ENSMUSG00000001558.5	Klhl10	chr11:100441916-100457022	PSM__WT	PSM__KO	OK	0.401238	0.441285	0.137252	0.188043	0.63215	0.999954	no
ENSMUSG00000001566.9	ENSMUSG00000001566.9	Mnx1	chr5:29473033-29478470	PSM__WT	PSM__KO	OK	3.34472	4.85658	0.538054	1.24547	0.00275	0.271786	no
ENSMUSG00000001569.10	ENSMUSG00000001569.10	Nom1	chr5:29434663-29457843	PSM__WT	PSM__KO	OK	5.18203	5.49461	0.0844982	0.257778	0.5245	0.999954	no
ENSMUSG00000001576.14	ENSMUSG00000001576.14	Ergic1	chr17:26554253-26656931	PSM__WT	PSM__KO	OK	61.9739	68.9122	0.153097	0.430747	0.27135	0.999954	no
ENSMUSG00000001583.13	ENSMUSG00000001583.13	Tnk1	chr11:69846375-69858730	PSM__WT	PSM__KO	OK	1.76071	1.68068	-0.0671108	-0.0538531	0.8805	0.999954	no
ENSMUSG00000001588.12	ENSMUSG00000001588.12	Acap1	chr11:69881566-69895539	PSM__WT	PSM__KO	OK	0.754092	0.947124	0.328813	0.52684	0.2086	0.999954	no
ENSMUSG00000001604.14	ENSMUSG00000001604.14	Tcea3	chr4:136247728-136274898	PSM__WT	PSM__KO	OK	11.1364	12.2759	0.140547	0.349925	0.384	0.999954	no
ENSMUSG00000001622.15	ENSMUSG00000001622.15	Csn3	chr5:87908578-88008534	PSM__WT	PSM__KO	NOTEST	0.0182636	0	-inf	0	1	1	no
ENSMUSG00000001627.11	ENSMUSG00000001627.11	Ifrd1	chr12:40201566-40248504	PSM__WT	PSM__KO	OK	37.0268	38.4904	0.0559305	0.0850971	0.8307	0.999954	no
ENSMUSG00000001630.13	ENSMUSG00000001630.13	Stk38l	chr6:146724994-146778812	PSM__WT	PSM__KO	OK	21.1994	21.1715	-0.00189626	-0.00546923	0.9884	0.999954	no
ENSMUSG00000001632.16	ENSMUSG00000001632.16	Brpf1	chr6:113307136-113326747	PSM__WT	PSM__KO	OK	14.9581	16.7215	0.160781	0.496391	0.22575	0.999954	no
ENSMUSG00000001642.18	ENSMUSG00000001642.18	Akr1b3	chr6:34290264-34324249	PSM__WT	PSM__KO	OK	117.947	107.76	-0.130318	-0.406246	0.31625	0.999954	no
ENSMUSG00000001655.6	ENSMUSG00000001655.6	Hoxc13	chr15:102921102-102928814	PSM__WT	PSM__KO	OK	51.6214	63.285	0.293896	0.928195	0.0199	0.683698	no
ENSMUSG00000001656.3	ENSMUSG00000001656.3	Hoxc11	chr15:102954426-102957708	PSM__WT	PSM__KO	OK	19.4124	25.0424	0.367392	1.09584	0.00765	0.440579	no
ENSMUSG00000001657.7	ENSMUSG00000001657.7	Hoxc8	chr15:102966795-103017429	PSM__WT	PSM__KO	OK	5.55811	7.81978	0.492532	0.391678	0.33765	0.999954	no
ENSMUSG00000001661.5	ENSMUSG00000001661.5	Hoxc6	chr15:102966795-103017429	PSM__WT	PSM__KO	OK	19.6936	25.4939	0.372427	0.425056	0.24865	0.999954	no
ENSMUSG00000001663.10	ENSMUSG00000001663.10	Gstt1	chr10:75783812-75798584	PSM__WT	PSM__KO	OK	1.78649	1.49835	-0.253748	-0.371744	0.3427	0.999954	no
ENSMUSG00000001665.10	ENSMUSG00000001665.10	Gstt3	chr10:75771229-75781414	PSM__WT	PSM__KO	OK	1.56615	1.25452	-0.320085	-0.208012	0.5421	0.999954	no
ENSMUSG00000001666.8	ENSMUSG00000001666.8	Ddt	chr10:75771229-75781414	PSM__WT	PSM__KO	OK	53.4547	48.2055	-0.149118	-0.402957	0.3228	0.999954	no
ENSMUSG00000001670.13	ENSMUSG00000001670.13	Tat	chr8:109990436-109999803	PSM__WT	PSM__KO	NOTEST	0.00609403	0.00543018	-0.166398	0	1	1	no
ENSMUSG00000001672.14	ENSMUSG00000001672.14	Marveld3	chr8:109947913-109962203	PSM__WT	PSM__KO	OK	0.661997	0.554788	-0.254888	-0.378785	0.3605	0.999954	no
ENSMUSG00000001674.11	ENSMUSG00000001674.11	Ddx18	chr1:121553834-121567989	PSM__WT	PSM__KO	OK	75.6098	71.8379	-0.0738272	-0.21552	0.564	0.999954	no
ENSMUSG00000001687.15	ENSMUSG00000001687.15	Ubl3	chr5:148504634-148552789	PSM__WT	PSM__KO	OK	15.4742	17.3545	0.165449	0.329905	0.41475	0.999954	no
ENSMUSG00000001700.9	ENSMUSG00000001700.9	Gramd3	chr18:56432131-56503792	PSM__WT	PSM__KO	OK	11.6539	11.9395	0.0349283	0.100014	0.8016	0.999954	no
ENSMUSG00000001707.7	ENSMUSG00000001707.7	Eef1e1	chr13:38645697-38659028	PSM__WT	PSM__KO	OK	70.1124	65.1049	-0.106903	-0.32211	0.4259	0.999954	no
ENSMUSG00000001729.14	ENSMUSG00000001729.14	Akt1	chr12:112653820-112674884	PSM__WT	PSM__KO	OK	100.786	110.839	0.137179	0.392298	0.3175	0.999954	no
ENSMUSG00000001739.14	ENSMUSG00000001739.14	Cldn15	chr5:136966615-136975858	PSM__WT	PSM__KO	NOTEST	0.192834	0.23844	0.306266	0	1	1	no
ENSMUSG00000001741.12	ENSMUSG00000001741.12	Il16	chr7:83631958-83739937	PSM__WT	PSM__KO	OK	0.734358	0.501857	-0.549208	-0.395348	0.21905	0.999954	no
ENSMUSG00000001750.15	ENSMUSG00000001750.15	Tcirg1	chr19:3896049-3907133	PSM__WT	PSM__KO	OK	6.64753	7.59913	0.193016	0.520931	0.20715	0.999954	no
ENSMUSG00000001751.9	ENSMUSG00000001751.9	Naglu	chr11:101070011-101077672	PSM__WT	PSM__KO	OK	3.43912	3.48117	0.0175352	0.0357117	0.93085	0.999954	no
ENSMUSG00000001755.12	ENSMUSG00000001755.12	Coasy	chr11:101082564-101086619	PSM__WT	PSM__KO	OK	17.3729	17.545	0.0142137	0.0356673	0.93295	0.999954	no
ENSMUSG00000001761.7	ENSMUSG00000001761.7	Smo	chr6:29735693-29761365	PSM__WT	PSM__KO	OK	50.2949	54.3612	0.112164	0.353462	0.38375	0.999954	no
ENSMUSG00000001763.14	ENSMUSG00000001763.14	Tspan33	chr6:29694221-29718559	PSM__WT	PSM__KO	OK	15.6999	12.2092	-0.36278	-0.859264	0.03695	0.853693	no
ENSMUSG00000001767.5	ENSMUSG00000001767.5	Crnkl1	chr2:145917478-146215039	PSM__WT	PSM__KO	OK	22.5152	20.8077	-0.113783	-0.351948	0.3805	0.999954	no
ENSMUSG00000001768.15	ENSMUSG00000001768.15	Rin2	chr2:145784733-145887616	PSM__WT	PSM__KO	OK	9.05057	9.78091	0.111959	0.217814	0.42415	0.999954	no
ENSMUSG00000001773.14	ENSMUSG00000001773.14	Folh1	chr7:86718976-86775943	PSM__WT	PSM__KO	NOTEST	0.0655151	0.0734612	0.165153	0	1	1	no
ENSMUSG00000001774.7	ENSMUSG00000001774.7	Chordc1	chr9:18292266-18314000	PSM__WT	PSM__KO	OK	57.3104	52.3633	-0.130242	-0.411055	0.3096	0.999954	no
ENSMUSG00000001783.3	ENSMUSG00000001783.3	Rtcb	chr10:85938636-85957823	PSM__WT	PSM__KO	OK	105.788	100.055	-0.0803841	-0.253077	0.5291	0.999954	no
ENSMUSG00000001785.11	ENSMUSG00000001785.11	Pwp1	chr10:85871830-85889096	PSM__WT	PSM__KO	OK	41.0142	38.2577	-0.100373	-0.315534	0.43655	0.999954	no
ENSMUSG00000001786.14	ENSMUSG00000001786.14	Fbxo7	chr10:86020440-86051873	PSM__WT	PSM__KO	OK	10.3946	9.15424	-0.183322	-0.450688	0.27295	0.999954	no
ENSMUSG00000001794.13	ENSMUSG00000001794.13	Capns1	chr7:30186941-30200889	PSM__WT	PSM__KO	OK	118.24	114.664	-0.0443025	-0.139254	0.734	0.999954	no
ENSMUSG00000001802.16	ENSMUSG00000001802.16	Lrp3	chr7:35186384-35215498	PSM__WT	PSM__KO	OK	11.3247	13.0954	0.209592	0.442399	0.1572	0.999954	no
ENSMUSG00000001804.9	ENSMUSG00000001804.9	Dsg4	chr18:20436174-20471821	PSM__WT	PSM__KO	NOTEST	0.00157417	0	-inf	0	1	1	no
ENSMUSG00000001815.15	ENSMUSG00000001815.15	Evx2	chr2:74652990-74659557	PSM__WT	PSM__KO	OK	0.317365	0.259776	-0.288875	-0.441586	0.2577	0.999954	no
ENSMUSG00000001819.4	ENSMUSG00000001819.4	Hoxd13	chr2:74668309-74671599	PSM__WT	PSM__KO	OK	67.7653	66.6506	-0.0239281	-0.0762398	0.8477	0.999954	no
ENSMUSG00000001823.5	ENSMUSG00000001823.5	Hoxd12	chr2:74675012-74677705	PSM__WT	PSM__KO	OK	45.1437	53.1722	0.236149	0.747141	0.06325	0.999954	no
ENSMUSG00000001827.11	ENSMUSG00000001827.11	Folr1	chr7:101858330-101870788	PSM__WT	PSM__KO	OK	1.15485	1.37553	0.252289	0.286676	0.3512	0.999954	no
ENSMUSG00000001829.16	ENSMUSG00000001829.16	Clpb	chr7:101663632-101790168	PSM__WT	PSM__KO	OK	23.749	21.517	-0.142386	-0.238001	0.55715	0.999954	no
ENSMUSG00000001833.16	ENSMUSG00000001833.16	Sept7	chr9:25252438-25308571	PSM__WT	PSM__KO	OK	118.557	105.895	-0.162947	-0.491272	0.22535	0.999954	no
ENSMUSG00000001844.10	ENSMUSG00000001844.10	Zdhhc4	chr5:143316488-143332704	PSM__WT	PSM__KO	OK	22.2708	21.9792	-0.0190129	-0.0475534	0.9044	0.999954	no
ENSMUSG00000001847.14	ENSMUSG00000001847.14	Rac1	chr5:143464583-143528036	PSM__WT	PSM__KO	OK	203.397	214.108	0.0740432	0.155654	0.70265	0.999954	no
ENSMUSG00000001855.15	ENSMUSG00000001855.15	Nup214	chr2:31974435-32064911	PSM__WT	PSM__KO	OK	16.7835	20.3705	0.279441	0.645501	0.0392	0.87868	no
ENSMUSG00000001864.13	ENSMUSG00000001864.13	Aif1l	chr2:31950138-31973442	PSM__WT	PSM__KO	OK	34.6108	35.5324	0.0379113	0.0705559	0.78825	0.999954	no
ENSMUSG00000001865.2	ENSMUSG00000001865.2	Cpa3	chr3:20215619-20242181	PSM__WT	PSM__KO	OK	0.323091	0.206293	-0.647249	-0.563608	0.10545	0.999954	no
ENSMUSG00000001870.15	ENSMUSG00000001870.15	Ltbp1	chr17:75005567-75391767	PSM__WT	PSM__KO	OK	15.5994	16.353	0.0680584	0.153754	0.622	0.999954	no
ENSMUSG00000001891.16	ENSMUSG00000001891.16	Ugp2	chr11:21321137-21374161	PSM__WT	PSM__KO	OK	38.9968	35.5589	-0.133146	-0.404963	0.3092	0.999954	no
ENSMUSG00000001901.15	ENSMUSG00000001901.15	Kcnh6	chr11:106008123-106034549	PSM__WT	PSM__KO	NOTEST	0.149452	0.136355	-0.132316	0	1	1	no
ENSMUSG00000001909.15	ENSMUSG00000001909.15	Trmt1	chr8:84670482-84699808	PSM__WT	PSM__KO	OK	30.9264	33.0138	0.0942291	0.118964	0.72695	0.999954	no
ENSMUSG00000001910.4	ENSMUSG00000001910.4	Nacc1	chr8:84670482-84699808	PSM__WT	PSM__KO	OK	40.9705	49.8463	0.282899	0.747815	0.06945	0.999954	no
ENSMUSG00000001911.16	ENSMUSG00000001911.16	Nfix	chr8:84699875-84800344	PSM__WT	PSM__KO	OK	0.546117	0.403508	-0.436614	-0.282553	0.3044	0.999954	no
ENSMUSG00000001918.17	ENSMUSG00000001918.17	Slc1a5	chr7:16781339-16798274	PSM__WT	PSM__KO	OK	20.2406	22.1226	0.128267	0.391901	0.3368	0.999954	no
ENSMUSG00000001924.15	ENSMUSG00000001924.15	Uba1	chrX:20658325-20683179	PSM__WT	PSM__KO	OK	190.705	180.371	-0.0803762	-0.197934	0.5884	0.999954	no
ENSMUSG00000001930.17	ENSMUSG00000001930.17	Vwf	chr6:125546773-125686679	PSM__WT	PSM__KO	OK	1.65446	2.78087	0.749172	1.12007	0.0054	0.373582	no
ENSMUSG00000001942.7	ENSMUSG00000001942.7	Siae	chr9:37613846-37648318	PSM__WT	PSM__KO	OK	1.95916	1.84607	-0.0857769	-0.190755	0.63495	0.999954	no
ENSMUSG00000001943.7	ENSMUSG00000001943.7	Vsig2	chr9:37539254-37544205	PSM__WT	PSM__KO	NOTEST	0.18777	0.201515	0.101923	0	1	1	no
ENSMUSG00000001946.13	ENSMUSG00000001946.13	Esam	chr9:37528077-37538319	PSM__WT	PSM__KO	OK	7.84716	9.12957	0.218376	0.535533	0.17045	0.999954	no
ENSMUSG00000001948.9	ENSMUSG00000001948.9	Spa17	chr9:37603294-37613720	PSM__WT	PSM__KO	OK	3.47093	2.76468	-0.328214	-0.560394	0.1686	0.999954	no
ENSMUSG00000001962.8	ENSMUSG00000001962.8	Fam50a	chrX:74313032-74320149	PSM__WT	PSM__KO	OK	29.1782	28.9821	-0.00973044	-0.0288044	0.94195	0.999954	no
ENSMUSG00000001964.14	ENSMUSG00000001964.14	Emd	chrX:74254686-74261548	PSM__WT	PSM__KO	OK	70.7158	66.1522	-0.0962428	-0.299853	0.4576	0.999954	no
ENSMUSG00000001983.7	ENSMUSG00000001983.7	Taco1	chr11:106065076-106073612	PSM__WT	PSM__KO	OK	15.8665	15.2124	-0.0607335	-0.163256	0.6824	0.999954	no
ENSMUSG00000001985.9	ENSMUSG00000001985.9	Grik3	chr4:125490699-125714173	PSM__WT	PSM__KO	NOTEST	0.0839834	0.0951225	0.179682	0	1	1	no
ENSMUSG00000001986.16	ENSMUSG00000001986.16	Gria3	chrX:41401127-41678601	PSM__WT	PSM__KO	OK	0.86854	0.763582	-0.185808	-0.191943	0.4997	0.999954	no
ENSMUSG00000001988.8	ENSMUSG00000001988.8	Npas1	chr7:16455720-16476780	PSM__WT	PSM__KO	NOTEST	0.232401	0.241701	0.0566054	0	1	1	no
ENSMUSG00000001995.8	ENSMUSG00000001995.8	Sipa1l2	chr8:125418062-125492710	PSM__WT	PSM__KO	OK	3.66662	4.19741	0.195048	0.541129	0.18015	0.999954	no
ENSMUSG00000001998.15	ENSMUSG00000001998.15	Ap4e1	chr2:127008723-127067909	PSM__WT	PSM__KO	OK	5.89763	6.35099	0.106846	0.299733	0.46835	0.999954	no
ENSMUSG00000001999.15	ENSMUSG00000001999.15	Blvra	chr2:127070666-127097084	PSM__WT	PSM__KO	OK	14.5807	12.9852	-0.167193	-0.419277	0.30955	0.999954	no
ENSMUSG00000002006.12	ENSMUSG00000002006.12	Pdzd4	chrX:73793358-73824969	PSM__WT	PSM__KO	OK	1.6498	1.81387	0.136783	0.294679	0.4681	0.999954	no
ENSMUSG00000002007.5	ENSMUSG00000002007.5	Srpk3	chrX:73774404-73778925	PSM__WT	PSM__KO	NOTEST	0.205777	0.133378	-0.625569	0	1	1	no
ENSMUSG00000002010.17	ENSMUSG00000002010.17	Idh3g	chrX:73778962-73786897	PSM__WT	PSM__KO	OK	88.207	81.0862	-0.121438	-0.369794	0.3575	0.999954	no
ENSMUSG00000002012.13	ENSMUSG00000002012.13	Pnck	chrX:73655993-73660117	PSM__WT	PSM__KO	OK	1.83419	1.6755	-0.130553	-0.23775	0.56775	0.999954	no
ENSMUSG00000002014.12	ENSMUSG00000002014.12	Ssr4	chrX:73787027-73790826	PSM__WT	PSM__KO	OK	52.7701	47.0662	-0.16503	-0.473825	0.24105	0.999954	no
ENSMUSG00000002015.5	ENSMUSG00000002015.5	Bcap31	chrX:73686177-73716175	PSM__WT	PSM__KO	OK	81.4671	72.8375	-0.161535	-0.499262	0.2142	0.999954	no
ENSMUSG00000002017.9	ENSMUSG00000002017.9	Fam98a	chr17:75537085-75551946	PSM__WT	PSM__KO	OK	24.4769	24.5418	0.00381763	0.0119303	0.97525	0.999954	no
ENSMUSG00000002020.15	ENSMUSG00000002020.15	Ltbp2	chr12:84783211-84878132	PSM__WT	PSM__KO	OK	0.169169	0.279791	0.725887	0.342412	0.2663	0.999954	no
ENSMUSG00000002028.12	ENSMUSG00000002028.12	Kmt2a	chr9:44803354-44881296	PSM__WT	PSM__KO	OK	7.95795	10.2029	0.358509	1.10886	0.00605	0.3805	no
ENSMUSG00000002031.11	ENSMUSG00000002031.11	Ift46	chr9:44767907-44792714	PSM__WT	PSM__KO	OK	59.5833	54.0414	-0.140843	-0.268076	0.393	0.999954	no
ENSMUSG00000002032.16	ENSMUSG00000002032.16	Tmem25	chr9:44793775-44799307	PSM__WT	PSM__KO	OK	0.357902	0.429209	0.262116	0.400283	0.31375	0.999954	no
ENSMUSG00000002033.13	ENSMUSG00000002033.13	Cd3g	chr9:44969571-44980431	PSM__WT	PSM__KO	NOTEST	0.0994719	0.0279101	-1.8335	0	1	1	no
ENSMUSG00000002043.17	ENSMUSG00000002043.17	Trappc6a	chr7:19508711-19516145	PSM__WT	PSM__KO	OK	19.2412	18.994	-0.0186489	-0.0438608	0.91355	0.999954	no
ENSMUSG00000002052.6	ENSMUSG00000002052.6	Supt6	chr11:78206745-78255496	PSM__WT	PSM__KO	OK	29.8621	32.4724	0.1209	0.327489	0.42615	0.999954	no
ENSMUSG00000002055.9	ENSMUSG00000002055.9	Spag5	chr11:78301528-78322457	PSM__WT	PSM__KO	OK	46.4717	45.7587	-0.0223046	-0.0675897	0.8611	0.999954	no
ENSMUSG00000002057.4	ENSMUSG00000002057.4	Foxn1	chr11:78357576-78386558	PSM__WT	PSM__KO	OK	0.408066	0.575843	0.496875	0.827432	0.04545	0.918032	no
ENSMUSG00000002058.13	ENSMUSG00000002058.13	Unc119	chr11:78343481-78349164	PSM__WT	PSM__KO	OK	34.0618	37.6073	0.142857	0.41548	0.30675	0.999954	no
ENSMUSG00000002059.18	ENSMUSG00000002059.18	Rab34	chr11:78188429-78192193	PSM__WT	PSM__KO	OK	46.815	44.9973	-0.0571335	-0.167568	0.6843	0.999954	no
ENSMUSG00000002064.10	ENSMUSG00000002064.10	Sdf2	chr11:78206745-78255496	PSM__WT	PSM__KO	OK	32.0487	28.6691	-0.160765	-0.133026	0.7343	0.999954	no
ENSMUSG00000002068.16	ENSMUSG00000002068.16	Ccne1	chr7:38097983-38107534	PSM__WT	PSM__KO	OK	37.6033	36.2161	-0.0542283	-0.151015	0.70565	0.999954	no
ENSMUSG00000002076.11	ENSMUSG00000002076.11	Hsf2bp	chr17:31944768-32034508	PSM__WT	PSM__KO	OK	1.8114	1.90462	0.0723958	0.0784991	0.8471	0.999954	no
ENSMUSG00000002083.12	ENSMUSG00000002083.12	Bbc3	chr7:16309615-16318205	PSM__WT	PSM__KO	OK	4.15152	4.69484	0.177438	0.340295	0.3991	0.999954	no
ENSMUSG00000002100.15	ENSMUSG00000002100.15	Mybpc3	chr2:91118143-91136516	PSM__WT	PSM__KO	NOTEST	0.0115477	0.00816593	-0.499917	0	1	1	no
ENSMUSG00000002102.15	ENSMUSG00000002102.15	Psmc3	chr2:91054008-91070417	PSM__WT	PSM__KO	OK	186.562	169.643	-0.137148	-0.387318	0.32665	0.999954	no
ENSMUSG00000002103.15	ENSMUSG00000002103.15	Acp2	chr2:91202884-91236982	PSM__WT	PSM__KO	OK	14.4643	13.0114	-0.152725	-0.279482	0.44465	0.999954	no
ENSMUSG00000002104.11	ENSMUSG00000002104.11	Rapsn	chr2:91035619-91053933	PSM__WT	PSM__KO	NOTEST	0.139265	0.103862	-0.423173	0	1	1	no
ENSMUSG00000002105.15	ENSMUSG00000002105.15	Slc39a13	chr2:91054008-91070417	PSM__WT	PSM__KO	OK	8.16685	8.72544	0.0954486	0.0540817	0.85345	0.999954	no
ENSMUSG00000002107.18	ENSMUSG00000002107.18	Celf2	chr2:6539693-7509563	PSM__WT	PSM__KO	OK	3.2575	3.05378	-0.0931726	-0.129555	0.6613	0.999954	no
ENSMUSG00000002108.10	ENSMUSG00000002108.10	Nr1h3	chr2:91184060-91202834	PSM__WT	PSM__KO	OK	1.14999	1.32433	0.203648	0.308292	0.3885	0.999954	no
ENSMUSG00000002109.14	ENSMUSG00000002109.14	Ddb2	chr2:91202884-91236982	PSM__WT	PSM__KO	OK	7.00608	7.04708	0.00841861	0.0108279	0.97795	0.999954	no
ENSMUSG00000002111.8	ENSMUSG00000002111.8	Spi1	chr2:91082389-91115756	PSM__WT	PSM__KO	OK	2.17205	1.75713	-0.305838	-0.373443	0.35425	0.999954	no
ENSMUSG00000002129.11	ENSMUSG00000002129.11	Sf3a1	chr11:4160349-4182541	PSM__WT	PSM__KO	OK	38.2862	44.5282	0.217896	0.654839	0.09335	0.999954	no
ENSMUSG00000002147.18	ENSMUSG00000002147.18	Stat6	chr10:127642985-127701049	PSM__WT	PSM__KO	OK	6.59949	5.83217	-0.178321	-0.279959	0.48515	0.999954	no
ENSMUSG00000002190.13	ENSMUSG00000002190.13	Clgn	chr8:83389866-83428552	PSM__WT	PSM__KO	NOTEST	0.1454	0.190956	0.393214	0	1	1	no
ENSMUSG00000002204.9	ENSMUSG00000002204.9	Napsa	chr7:44572379-44590624	PSM__WT	PSM__KO	NOTEST	0.159295	0.10889	-0.54884	0	1	1	no
ENSMUSG00000002205.16	ENSMUSG00000002205.16	Vrk3	chr7:44731479-44777515	PSM__WT	PSM__KO	OK	15.4792	14.8755	-0.057394	-0.124056	0.75585	0.999954	no
ENSMUSG00000002210.11	ENSMUSG00000002210.11	Smg9	chr7:24399618-24422778	PSM__WT	PSM__KO	OK	8.70508	9.60364	0.141724	0.334101	0.35915	0.999954	no
ENSMUSG00000002221.11	ENSMUSG00000002221.11	Paxip1	chr5:27740079-27791691	PSM__WT	PSM__KO	OK	18.3515	20.2564	0.142481	0.328966	0.2686	0.999954	no
ENSMUSG00000002222.14	ENSMUSG00000002222.14	Rmnd5a	chr6:71388633-71440637	PSM__WT	PSM__KO	OK	26.092	26.5755	0.0264936	0.0816778	0.84665	0.999954	no
ENSMUSG00000002227.15	ENSMUSG00000002227.15	Mov10	chr3:104794835-104818563	PSM__WT	PSM__KO	OK	12.6625	14.0252	0.147458	0.381552	0.3185	0.999954	no
ENSMUSG00000002228.7	ENSMUSG00000002228.7	Ppm1j	chr3:104753122-104786018	PSM__WT	PSM__KO	OK	0.481827	0.574986	0.255011	0.350041	0.39245	0.999954	no
ENSMUSG00000002233.13	ENSMUSG00000002233.13	Rhoc	chr3:104788374-104794459	PSM__WT	PSM__KO	OK	58.9203	55.9929	-0.0735215	-0.210185	0.60785	0.999954	no
ENSMUSG00000002240.12	ENSMUSG00000002240.12	Prr27	chr5:87825685-87846387	PSM__WT	PSM__KO	NOTEST	0	0	0	0	1	1	no
ENSMUSG00000002249.17	ENSMUSG00000002249.17	Tead3	chr17:28331670-28350805	PSM__WT	PSM__KO	OK	10.7374	11.0705	0.0440713	0.0998143	0.7702	0.999954	no
ENSMUSG00000002250.15	ENSMUSG00000002250.15	Ppard	chr17:28232753-28301469	PSM__WT	PSM__KO	OK	5.79393	6.86518	0.244755	0.616573	0.1257	0.999954	no
ENSMUSG00000002257.7	ENSMUSG00000002257.7	Def6	chr17:28207777-28228608	PSM__WT	PSM__KO	OK	1.27302	1.36319	0.0987363	0.184459	0.6411	0.999954	no
ENSMUSG00000002265.16	ENSMUSG00000002265.16	Peg3	chr7:6703891-6730421	PSM__WT	PSM__KO	OK	48.4333	45.042	-0.104726	-0.300704	0.44715	0.999954	no
ENSMUSG00000002266.16	ENSMUSG00000002266.16	Zim1	chr7:6671268-6696450	PSM__WT	PSM__KO	OK	1.22349	1.00119	-0.289289	-0.562241	0.1621	0.999954	no
ENSMUSG00000002274.12	ENSMUSG00000002274.12	Metrn	chr17:25794570-25985680	PSM__WT	PSM__KO	OK	10.7222	9.73144	-0.13988	-0.0561322	0.88205	0.999954	no
ENSMUSG00000002279.18	ENSMUSG00000002279.18	Lmf1	chr17:25579173-25662826	PSM__WT	PSM__KO	OK	8.029	8.24818	0.0388563	0.0898006	0.8169	0.999954	no
ENSMUSG00000002280.10	ENSMUSG00000002280.10	Narfl	chr17:25773775-25785673	PSM__WT	PSM__KO	OK	9.26739	8.57873	-0.111399	-0.229041	0.5627	0.999954	no
ENSMUSG00000002289.15	ENSMUSG00000002289.15	Angptl4	chr17:33773749-33781575	PSM__WT	PSM__KO	OK	5.32411	4.91432	-0.115549	-0.246093	0.5097	0.999954	no
ENSMUSG00000002297.15	ENSMUSG00000002297.15	Dbf4	chr5:8396972-8422716	PSM__WT	PSM__KO	OK	56.153	55.0297	-0.0291532	-0.0899662	0.8144	0.999954	no
ENSMUSG00000002307.15	ENSMUSG00000002307.15	Daxx	chr17:33909413-33915589	PSM__WT	PSM__KO	OK	25.309	26.9631	0.0913361	0.233278	0.5245	0.999954	no
ENSMUSG00000002308.15	ENSMUSG00000002308.15	Cd320	chr17:33843090-33849774	PSM__WT	PSM__KO	OK	29.4168	26.9119	-0.128396	-0.350196	0.3811	0.999954	no
ENSMUSG00000002319.15	ENSMUSG00000002319.15	Ipo4	chr14:55625399-55643806	PSM__WT	PSM__KO	OK	33.7298	38.969	0.208302	0.402156	0.2166	0.999954	no
ENSMUSG00000002320.15	ENSMUSG00000002320.15	Tm9sf1	chr14:55625399-55643806	PSM__WT	PSM__KO	OK	30.2921	32.2308	0.0895008	0.128	0.71525	0.999954	no
ENSMUSG00000002324.7	ENSMUSG00000002324.7	Rec8	chr14:55618036-55625395	PSM__WT	PSM__KO	OK	1.20308	1.65696	0.4618	0.877231	0.0316	0.812743	no
ENSMUSG00000002325.14	ENSMUSG00000002325.14	Irf9	chr14:55591707-55610030	PSM__WT	PSM__KO	OK	4.36333	5.43823	0.317708	0.544287	0.18595	0.999954	no
ENSMUSG00000002326.5	ENSMUSG00000002326.5	Gmpr2	chr14:55672234-55678750	PSM__WT	PSM__KO	OK	30.9922	28.7226	-0.109718	-0.327376	0.4228	0.999954	no
ENSMUSG00000002329.6	ENSMUSG00000002329.6	Mdp1	chr14:55657878-55660508	PSM__WT	PSM__KO	OK	23.7985	23.9858	0.0113137	0.0335876	0.93555	0.999954	no
ENSMUSG00000002332.15	ENSMUSG00000002332.15	Dhrs1	chr14:55739021-55745690	PSM__WT	PSM__KO	OK	29.3802	27.6628	-0.0868994	-0.257393	0.5248	0.999954	no
ENSMUSG00000002341.8	ENSMUSG00000002341.8	Ncan	chr8:70093084-70120873	PSM__WT	PSM__KO	OK	0.482349	0.540673	0.16468	0.324931	0.4214	0.999954	no
ENSMUSG00000002342.17	ENSMUSG00000002342.17	Tmem161a	chr8:70172355-70183681	PSM__WT	PSM__KO	OK	33.2019	34.937	0.07349	0.131995	0.72195	0.999954	no
ENSMUSG00000002343.11	ENSMUSG00000002343.11	Armc6	chr8:70220171-70279915	PSM__WT	PSM__KO	OK	7.57761	7.61784	0.00763812	0.00952891	0.98065	0.999954	no
ENSMUSG00000002345.17	ENSMUSG00000002345.17	Borcs8	chr8:70139498-70167488	PSM__WT	PSM__KO	OK	19.7156	18.2199	-0.11382	-0.278612	0.4959	0.999954	no
ENSMUSG00000002346.16	ENSMUSG00000002346.16	Slc25a42	chr8:70184339-70212305	PSM__WT	PSM__KO	OK	0.924977	1.09059	0.237616	0.4575	0.26015	0.999954	no
ENSMUSG00000002365.9	ENSMUSG00000002365.9	Snx9	chr17:5841327-5931033	PSM__WT	PSM__KO	OK	13.1727	13.3065	0.014583	0.0420725	0.91635	0.999954	no
ENSMUSG00000002372.8	ENSMUSG00000002372.8	Ranbp3	chr17:56673224-56711769	PSM__WT	PSM__KO	OK	57.7844	58.135	0.00872577	0.0278031	0.9459	0.999954	no
ENSMUSG00000002379.6	ENSMUSG00000002379.6	Ndufa11	chr17:56717761-56724248	PSM__WT	PSM__KO	OK	22.0429	20.5867	-0.0986033	-0.296082	0.4601	0.999954	no
ENSMUSG00000002384.2	ENSMUSG00000002384.2	Bmp8b	chr4:123105164-123139951	PSM__WT	PSM__KO	OK	0.503588	0.469013	-0.102618	-0.0423723	0.92955	0.999954	no
ENSMUSG00000002393.14	ENSMUSG00000002393.14	Nr2f6	chr8:71371297-71381960	PSM__WT	PSM__KO	OK	35.5856	37.7722	0.0860322	0.148017	0.71115	0.999954	no
ENSMUSG00000002395.14	ENSMUSG00000002395.14	Use1	chr8:71366847-71369732	PSM__WT	PSM__KO	OK	58.6718	54.9881	-0.0935457	-0.269611	0.50585	0.999954	no
ENSMUSG00000002396.8	ENSMUSG00000002396.8	Ocel1	chr8:71371297-71381960	PSM__WT	PSM__KO	OK	2.9641	3.17952	0.101217	0.128594	0.734	0.999954	no
ENSMUSG00000002409.18	ENSMUSG00000002409.18	Dyrk1b	chr7:28179468-28187294	PSM__WT	PSM__KO	OK	5.24024	5.9591	0.185462	0.459042	0.26035	0.999954	no
ENSMUSG00000002413.15	ENSMUSG00000002413.15	Braf	chr6:39573872-39725463	PSM__WT	PSM__KO	OK	9.96711	11.1488	0.161642	0.303204	0.4596	0.999954	no
ENSMUSG00000002416.13	ENSMUSG00000002416.13	Ndufb2	chr6:39573872-39725463	PSM__WT	PSM__KO	OK	85.3155	80.3366	-0.0867507	-0.0982147	0.80935	0.999954	no
ENSMUSG00000002428.12	ENSMUSG00000002428.12	Hltf	chr3:20057810-20118490	PSM__WT	PSM__KO	OK	8.10416	7.55185	-0.101832	-0.299101	0.46035	0.999954	no
ENSMUSG00000002455.14	ENSMUSG00000002455.14	Prpf6	chr2:181569148-181655660	PSM__WT	PSM__KO	OK	43.4639	39.8858	-0.123939	-0.305745	0.44285	0.999954	no
ENSMUSG00000002458.13	ENSMUSG00000002458.13	Rgs19	chr2:181688418-181693977	PSM__WT	PSM__KO	OK	30.1908	32.4099	0.102328	0.243039	0.50525	0.999954	no
ENSMUSG00000002459.17	ENSMUSG00000002459.17	Rgs20	chr1:4909575-5162529	PSM__WT	PSM__KO	NOTEST	0.135698	0.161488	0.251032	0	1	1	no
ENSMUSG00000002475.15	ENSMUSG00000002475.15	Abhd3	chr18:10644410-10706771	PSM__WT	PSM__KO	OK	1.10526	0.955104	-0.210659	-0.357818	0.37505	0.999954	no
ENSMUSG00000002477.4	ENSMUSG00000002477.4	Snrpd1	chr18:10617795-10628230	PSM__WT	PSM__KO	OK	253.362	224.634	-0.173625	-0.543347	0.18215	0.999954	no
ENSMUSG00000002486.15	ENSMUSG00000002486.15	Tchp	chr5:114707759-114722327	PSM__WT	PSM__KO	OK	8.18258	9.49213	0.214176	0.513547	0.16765	0.999954	no
ENSMUSG00000002489.15	ENSMUSG00000002489.15	Tiam1	chr16:89787110-89980080	PSM__WT	PSM__KO	OK	11.2552	13.8051	0.294615	0.525128	0.05145	0.9469	no
ENSMUSG00000002496.9	ENSMUSG00000002496.9	Tsc2	chr17:24549949-24632629	PSM__WT	PSM__KO	OK	13.9903	17.6442	0.334772	0.701389	0.0854	0.999954	no
ENSMUSG00000002500.15	ENSMUSG00000002500.15	Rpl3l	chr17:24727819-24736143	PSM__WT	PSM__KO	NOTEST	0.0167087	0.0165177	-0.0165869	0	1	1	no
ENSMUSG00000002504.14	ENSMUSG00000002504.14	Slc9a3r2	chr17:24639281-24650305	PSM__WT	PSM__KO	OK	5.57261	6.17916	0.149057	0.353512	0.3894	0.999954	no
ENSMUSG00000002524.15	ENSMUSG00000002524.15	Puf60	chr15:76070183-76080946	PSM__WT	PSM__KO	OK	121.01	119.401	-0.0193187	-0.0609608	0.8811	0.999954	no
ENSMUSG00000002546.16	ENSMUSG00000002546.16	Golga2	chr2:32278815-32307921	PSM__WT	PSM__KO	OK	15.6193	16.8186	0.106734	0.118471	0.7546	0.999954	no
ENSMUSG00000002550.16	ENSMUSG00000002550.16	Uck1	chr2:32236589-32260159	PSM__WT	PSM__KO	OK	20.8226	20.7914	-0.00216485	-0.00497547	0.99095	0.999954	no
ENSMUSG00000002565.16	ENSMUSG00000002565.16	Scin	chr12:40059768-40134228	PSM__WT	PSM__KO	NOTEST	0.133982	0.107948	-0.311704	0	1	1	no
ENSMUSG00000002578.15	ENSMUSG00000002578.15	Ikzf4	chr10:128630842-128649811	PSM__WT	PSM__KO	OK	1.7261	1.91931	0.153073	0.228542	0.4641	0.999954	no
ENSMUSG00000002580.7	ENSMUSG00000002580.7	Mien1	chr11:98412469-98439046	PSM__WT	PSM__KO	OK	26.6496	24.4089	-0.126708	-0.125518	0.75215	0.999954	no
ENSMUSG00000002588.12	ENSMUSG00000002588.12	Pon1	chr6:5168089-5193946	PSM__WT	PSM__KO	NOTEST	0.0939756	0.0330541	-1.50746	0	1	1	no
ENSMUSG00000002602.16	ENSMUSG00000002602.16	Axl	chr7:25757272-25788705	PSM__WT	PSM__KO	OK	8.51107	7.47303	-0.187648	-0.48131	0.1847	0.999954	no
ENSMUSG00000002603.15	ENSMUSG00000002603.15	Tgfb1	chr7:25687001-25705077	PSM__WT	PSM__KO	OK	3.88105	5.3945	0.475042	1.10506	0.00585	0.377275	no
ENSMUSG00000002608.8	ENSMUSG00000002608.8	Ccdc97	chr7:25711105-25719088	PSM__WT	PSM__KO	OK	16.2316	19.7724	0.284689	0.606512	0.0572	0.988177	no
ENSMUSG00000002617.14	ENSMUSG00000002617.14	Zfp40	chr17:23173868-23193252	PSM__WT	PSM__KO	OK	4.52377	3.49553	-0.372016	-0.641952	0.09275	0.999954	no
ENSMUSG00000002625.9	ENSMUSG00000002625.9	Akap8l	chr17:32321424-32350581	PSM__WT	PSM__KO	OK	16.0754	17.4086	0.114946	0.334882	0.40405	0.999954	no
ENSMUSG00000002633.4	ENSMUSG00000002633.4	Shh	chr5:28456814-28933995	PSM__WT	PSM__KO	OK	3.21595	4.496	0.483397	1.0718	0.0083	0.459367	no
ENSMUSG00000002635.11	ENSMUSG00000002635.11	Pdcd2l	chr7:34184498-34196661	PSM__WT	PSM__KO	OK	21.9477	20.4549	-0.101623	-0.277381	0.49845	0.999954	no
ENSMUSG00000002658.9	ENSMUSG00000002658.9	Gtf2f1	chr17:57003404-57011288	PSM__WT	PSM__KO	OK	55.2718	53.3083	-0.0521828	-0.163582	0.687	0.999954	no
ENSMUSG00000002660.7	ENSMUSG00000002660.7	Clpp	chr17:56990263-56996371	PSM__WT	PSM__KO	OK	45.753	44.1841	-0.050336	-0.15136	0.71065	0.999954	no
ENSMUSG00000002661.14	ENSMUSG00000002661.14	Alkbh7	chr17:56997338-56999322	PSM__WT	PSM__KO	OK	15.7251	13.5086	-0.219192	-0.535333	0.19425	0.999954	no
ENSMUSG00000002664.2	ENSMUSG00000002664.2	Pspn	chr17:56999456-57000018	PSM__WT	PSM__KO	OK	0.679686	0.57519	-0.240829	-0.222003	0.5762	0.999954	no
ENSMUSG00000002668.7	ENSMUSG00000002668.7	Dennd1c	chr17:57066055-57078510	PSM__WT	PSM__KO	OK	0.829298	1.01598	0.292915	0.537372	0.18455	0.999954	no
ENSMUSG00000002679.14	ENSMUSG00000002679.14	Med6	chr12:81573556-81595006	PSM__WT	PSM__KO	OK	59.9096	53.2111	-0.17106	-0.509712	0.2094	0.999954	no
ENSMUSG00000002688.7	ENSMUSG00000002688.7	Prkd1	chr12:50341230-50649223	PSM__WT	PSM__KO	OK	2.02295	2.86396	0.501548	1.17189	0.00395	0.319782	no
ENSMUSG00000002699.13	ENSMUSG00000002699.13	Lcp2	chr11:33629338-34098554	PSM__WT	PSM__KO	OK	1.80887	1.76073	-0.0389113	-0.0646259	0.87185	0.999954	no
ENSMUSG00000002718.14	ENSMUSG00000002718.14	Cse1l	chr2:166906039-166946389	PSM__WT	PSM__KO	OK	142.869	130.167	-0.134329	-0.318898	0.3894	0.999954	no
ENSMUSG00000002728.14	ENSMUSG00000002728.14	Naa20	chr2:145902098-145916425	PSM__WT	PSM__KO	OK	61.1761	55.3563	-0.144221	-0.434425	0.28365	0.999954	no
ENSMUSG00000002731.6	ENSMUSG00000002731.6	Prkra	chr2:76629897-76648015	PSM__WT	PSM__KO	OK	37.4132	33.8667	-0.143682	-0.427491	0.2889	0.999954	no
ENSMUSG00000002732.14	ENSMUSG00000002732.14	Fkbp7	chr2:76663043-76673070	PSM__WT	PSM__KO	OK	5.26943	5.19848	-0.0195571	-0.0389285	0.92125	0.999954	no
ENSMUSG00000002733.8	ENSMUSG00000002733.8	Plekha3	chr2:76675280-76696828	PSM__WT	PSM__KO	OK	11.3042	12.0467	0.0917756	0.252259	0.5173	0.999954	no
ENSMUSG00000002741.9	ENSMUSG00000002741.9	Ykt6	chr11:5955692-5967780	PSM__WT	PSM__KO	OK	54.5714	55.3763	0.0211247	0.0645971	0.8725	0.999954	no
ENSMUSG00000002748.7	ENSMUSG00000002748.7	Baz1b	chr5:135187263-135246129	PSM__WT	PSM__KO	OK	58.3756	63.4765	0.120857	0.354591	0.3806	0.999954	no
ENSMUSG00000002763.16	ENSMUSG00000002763.16	Pex6	chr17:46442447-46831413	PSM__WT	PSM__KO	OK	14.6166	16.1197	0.141225	0.0461827	0.92705	0.999954	no
ENSMUSG00000002767.13	ENSMUSG00000002767.13	Mrpl2	chr17:46442447-46831413	PSM__WT	PSM__KO	OK	54.0052	50.8045	-0.0881417	-0.0256988	0.9381	0.999954	no
ENSMUSG00000002768.7	ENSMUSG00000002768.7	Mea1	chr17:46442447-46831413	PSM__WT	PSM__KO	OK	65.9118	61.4139	-0.101972	-0.0327802	0.94535	0.999954	no
ENSMUSG00000002769.8	ENSMUSG00000002769.8	Gnmt	chr17:46442447-46831413	PSM__WT	PSM__KO	NOTEST	0.178715	0.135657	-0.397702	0	1	1	no
ENSMUSG00000002771.11	ENSMUSG00000002771.11	Grin2d	chr7:45832482-45866681	PSM__WT	PSM__KO	NOTEST	0.18143	0.200188	0.141945	0	1	1	no
ENSMUSG00000002778.13	ENSMUSG00000002778.13	Kdelr1	chr7:45872839-45883726	PSM__WT	PSM__KO	OK	47.1323	49.167	0.060976	0.190241	0.6342	0.999954	no
ENSMUSG00000002781.18	ENSMUSG00000002781.18	Tmem143	chr7:45897068-45917408	PSM__WT	PSM__KO	OK	4.30155	4.5878	0.092947	0.22057	0.58525	0.999954	no
ENSMUSG00000002797.9	ENSMUSG00000002797.9	Ggct	chr6:54982579-54992950	PSM__WT	PSM__KO	OK	4.02778	4.07965	0.0184588	0.0237799	0.9571	0.999954	no
ENSMUSG00000002799.5	ENSMUSG00000002799.5	Jag2	chr12:112908589-112929495	PSM__WT	PSM__KO	OK	7.26959	7.10342	-0.0333604	-0.0950834	0.81365	0.999954	no
ENSMUSG00000002803.13	ENSMUSG00000002803.13	Btbd6	chr12:112959861-113001926	PSM__WT	PSM__KO	OK	9.1142	9.30223	0.0294605	0.0470798	0.90905	0.999954	no
ENSMUSG00000002804.3	ENSMUSG00000002804.3	Nudt14	chr12:112934732-112942118	PSM__WT	PSM__KO	OK	23.5896	22.4151	-0.0736834	-0.189453	0.6386	0.999954	no
ENSMUSG00000002808.6	ENSMUSG00000002808.6	Epdr1	chr13:19591708-19619830	PSM__WT	PSM__KO	OK	8.59246	8.38594	-0.0350998	-0.0945821	0.81615	0.999954	no
ENSMUSG00000002812.4	ENSMUSG00000002812.4	Flii	chr11:60699722-60727263	PSM__WT	PSM__KO	OK	24.4881	25.2912	0.046558	0.0842622	0.83465	0.999954	no
ENSMUSG00000002814.15	ENSMUSG00000002814.15	Top3a	chr11:60740057-60777365	PSM__WT	PSM__KO	OK	13.8077	13.5183	-0.0305576	-0.0877093	0.8153	0.999954	no
ENSMUSG00000002820.5	ENSMUSG00000002820.5	Atg4d	chr9:21265298-21287969	PSM__WT	PSM__KO	OK	11.2355	12.1106	0.108203	0.199137	0.6285	0.999954	no
ENSMUSG00000002825.6	ENSMUSG00000002825.6	Qtrt1	chr9:21411836-21420277	PSM__WT	PSM__KO	OK	26.5291	24.9467	-0.0887264	-0.253877	0.53645	0.999954	no
ENSMUSG00000002831.13	ENSMUSG00000002831.13	Plin4	chr17:56079656-56109803	PSM__WT	PSM__KO	NOTEST	0.0468136	0.0496817	0.0857873	0	1	1	no
ENSMUSG00000002833.10	ENSMUSG00000002833.10	Hdgfrp2	chr17:56079656-56109803	PSM__WT	PSM__KO	OK	45.6908	51.4622	0.171607	0.541512	0.18055	0.999954	no
ENSMUSG00000002835.8	ENSMUSG00000002835.8	Chaf1a	chr17:56040415-56075028	PSM__WT	PSM__KO	OK	40.774	44.4668	0.125081	0.308102	0.45685	0.999954	no
ENSMUSG00000002844.8	ENSMUSG00000002844.8	Adprh	chr16:38445398-38453493	PSM__WT	PSM__KO	OK	62.1858	68.3431	0.136211	0.428633	0.29025	0.999954	no
ENSMUSG00000002845.14	ENSMUSG00000002845.14	Tmem39a	chr16:38558697-38592162	PSM__WT	PSM__KO	OK	55.3683	51.7419	-0.0977273	-0.214743	0.6087	0.999954	no
ENSMUSG00000002846.9	ENSMUSG00000002846.9	Timmdc1	chr16:38498346-38522663	PSM__WT	PSM__KO	OK	16.4565	16.9407	0.0418354	0.115428	0.7763	0.999954	no
ENSMUSG00000002847.6	ENSMUSG00000002847.6	Pla1a	chr16:38396118-38433145	PSM__WT	PSM__KO	NOTEST	0.190324	0.206233	0.115821	0	1	1	no
ENSMUSG00000002870.8	ENSMUSG00000002870.8	Mcm2	chr6:88883473-88898780	PSM__WT	PSM__KO	OK	120.771	115.796	-0.0606907	-0.179666	0.6592	0.999954	no
ENSMUSG00000002871.14	ENSMUSG00000002871.14	Tpra1	chr6:88902250-88912231	PSM__WT	PSM__KO	OK	11.4924	12.3182	0.10011	0.183612	0.5506	0.999954	no
ENSMUSG00000002881.14	ENSMUSG00000002881.14	Nab1	chr1:52457293-52500679	PSM__WT	PSM__KO	OK	5.22911	5.7139	0.12791	0.299191	0.4512	0.999954	no
ENSMUSG00000002885.14	ENSMUSG00000002885.14	Adgre5	chr8:83715176-83741326	PSM__WT	PSM__KO	OK	2.20099	2.32413	0.078538	0.0457563	0.9229	0.999954	no
ENSMUSG00000002897.5	ENSMUSG00000002897.5	Il17ra	chr6:120463246-120487559	PSM__WT	PSM__KO	OK	3.62306	4.18275	0.207244	0.271617	0.50685	0.999954	no
ENSMUSG00000002900.15	ENSMUSG00000002900.15	Lamb1	chr12:31265233-31329644	PSM__WT	PSM__KO	OK	50.4248	50.8964	0.0134306	0.0388102	0.92175	0.999954	no
ENSMUSG00000002908.15	ENSMUSG00000002908.15	Kcnn1	chr8:70842048-70857008	PSM__WT	PSM__KO	OK	0.494367	0.458577	-0.108421	-0.193159	0.62755	0.999954	no
ENSMUSG00000002910.10	ENSMUSG00000002910.10	Arrdc2	chr8:70835154-70839720	PSM__WT	PSM__KO	OK	2.26029	2.27762	0.0110182	0.023178	0.9564	0.999954	no
ENSMUSG00000002930.6	ENSMUSG00000002930.6	Ppp1r17	chr6:56017496-56032689	PSM__WT	PSM__KO	OK	0.095399	0.419706	2.13733	1.9267	5e-05	0.0237812	yes
ENSMUSG00000002944.15	ENSMUSG00000002944.15	Cd36	chr5:17781689-17888801	PSM__WT	PSM__KO	OK	8.16698	5.18207	-0.656276	-1.33109	0.00095	0.168128	no
ENSMUSG00000002948.19	ENSMUSG00000002948.19	Map2k7	chr8:4238739-4247897	PSM__WT	PSM__KO	OK	20.6719	24.4935	0.244726	0.637125	0.08325	0.999954	no
ENSMUSG00000002949.15	ENSMUSG00000002949.15	Timm44	chr8:4259730-4275913	PSM__WT	PSM__KO	OK	41.9313	42.3754	0.0151995	0.0445871	0.90855	0.999954	no
ENSMUSG00000002957.11	ENSMUSG00000002957.11	Ap2a2	chr7:141562172-141633011	PSM__WT	PSM__KO	OK	28.8633	31.2186	0.113171	0.357647	0.3761	0.999954	no
ENSMUSG00000002963.17	ENSMUSG00000002963.17	Pnkp	chr7:44857138-44862992	PSM__WT	PSM__KO	OK	12.0018	11.6038	-0.0486523	-0.121916	0.7454	0.999954	no
ENSMUSG00000002968.8	ENSMUSG00000002968.8	Med25	chr7:44876764-44892712	PSM__WT	PSM__KO	OK	30.2863	35.6718	0.236121	0.560607	0.15375	0.999954	no
ENSMUSG00000002980.14	ENSMUSG00000002980.14	Bcam	chr7:19756130-19775403	PSM__WT	PSM__KO	OK	34.9831	30.5435	-0.195791	-0.582762	0.14165	0.999954	no
ENSMUSG00000002981.10	ENSMUSG00000002981.10	Clptm1	chr7:19631570-19665033	PSM__WT	PSM__KO	OK	20.6612	22.1505	0.100413	0.280888	0.43375	0.999954	no
ENSMUSG00000002983.17	ENSMUSG00000002983.17	Relb	chr7:19606216-19629438	PSM__WT	PSM__KO	OK	0.931373	1.08235	0.21673	0.366757	0.32715	0.999954	no
ENSMUSG00000002984.17	ENSMUSG00000002984.17	Tomm40	chr7:19701312-19750483	PSM__WT	PSM__KO	OK	56.1097	64.8547	0.208962	0.479345	0.2255	0.999954	no
ENSMUSG00000002985.16	ENSMUSG00000002985.16	Apoe	chr7:19696108-19699188	PSM__WT	PSM__KO	OK	29.38	25.0776	-0.228434	-0.531699	0.19495	0.999954	no
ENSMUSG00000002992.17	ENSMUSG00000002992.17	Apoc2	chr7:19671578-19681479	PSM__WT	PSM__KO	OK	0.174403	0.958807	2.45881	1.54191	0.00655	0.398764	no
ENSMUSG00000002996.17	ENSMUSG00000002996.17	Hbp1	chr12:31654868-31950535	PSM__WT	PSM__KO	OK	35.2447	31.6713	-0.154232	-0.379086	0.3204	0.999954	no
ENSMUSG00000002997.15	ENSMUSG00000002997.15	Prkar2b	chr12:31958475-32061296	PSM__WT	PSM__KO	OK	10.3036	11.2185	0.122733	0.335644	0.4071	0.999954	no
ENSMUSG00000003031.14	ENSMUSG00000003031.14	Cdkn1b	chr6:134920400-134925513	PSM__WT	PSM__KO	OK	18.8528	17.0739	-0.142988	-0.388317	0.34525	0.999954	no
ENSMUSG00000003032.8	ENSMUSG00000003032.8	Klf4	chr4:55527142-55532466	PSM__WT	PSM__KO	OK	0.805004	0.989398	0.297554	0.317864	0.316	0.999954	no
ENSMUSG00000003033.14	ENSMUSG00000003033.14	Ap1m1	chr8:72240017-72257385	PSM__WT	PSM__KO	OK	46.0932	44.7939	-0.0412509	-0.128432	0.74555	0.999954	no
ENSMUSG00000003037.16	ENSMUSG00000003037.16	Rab8a	chr8:72161199-72183904	PSM__WT	PSM__KO	OK	21.0441	19.4445	-0.114056	-0.281872	0.37865	0.999954	no
ENSMUSG00000003038.15	ENSMUSG00000003038.15	Hmgn2	chr4:133964737-133968650	PSM__WT	PSM__KO	OK	709.141	675.586	-0.0699316	-0.175593	0.66815	0.999954	no
ENSMUSG00000003039.8	ENSMUSG00000003039.8	Fam32a	chr8:72219729-72223764	PSM__WT	PSM__KO	OK	38.8924	35.0569	-0.149789	-0.462386	0.2555	0.999954	no
ENSMUSG00000003051.13	ENSMUSG00000003051.13	Elf3	chr1:135248560-135284084	PSM__WT	PSM__KO	OK	2.62164	3.18641	0.281461	0.215522	0.60765	0.999954	no
ENSMUSG00000003053.17	ENSMUSG00000003053.17	Cyp2c29	chr19:39269404-39330699	PSM__WT	PSM__KO	NOTEST	0	0	0	0	1	1	no
ENSMUSG00000003062.12	ENSMUSG00000003062.12	Stard3nl	chr13:19357678-19395759	PSM__WT	PSM__KO	OK	29.0626	27.4453	-0.0826042	-0.237291	0.56255	0.999954	no
ENSMUSG00000003068.15	ENSMUSG00000003068.15	Stk11	chr10:80115802-80145818	PSM__WT	PSM__KO	OK	45.1283	47.5465	0.0753069	0.138274	0.71995	0.999954	no
ENSMUSG00000003070.6	ENSMUSG00000003070.6	Efna2	chr10:80179481-80190010	PSM__WT	PSM__KO	OK	6.57475	7.50015	0.189983	0.486006	0.2257	0.999954	no
ENSMUSG00000003072.15	ENSMUSG00000003072.15	Atp5d	chr10:80115802-80145818	PSM__WT	PSM__KO	OK	127.342	138.793	0.124231	0.277415	0.50205	0.999954	no
ENSMUSG00000003099.11	ENSMUSG00000003099.11	Ppp5c	chr7:17004639-17027924	PSM__WT	PSM__KO	OK	52.831	56.2719	0.0910304	0.283099	0.47125	0.999954	no
ENSMUSG00000003119.14	ENSMUSG00000003119.14	Cdk12	chr11:98203058-98278504	PSM__WT	PSM__KO	OK	17.3959	19.789	0.185952	0.541722	0.17595	0.999954	no
ENSMUSG00000003123.15	ENSMUSG00000003123.15	Lipe	chr7:25376818-25566417	PSM__WT	PSM__KO	OK	2.06142	2.1188	0.0396062	0.0641236	0.8734	0.999954	no
ENSMUSG00000003131.6	ENSMUSG00000003131.6	Pafah1b2	chr9:45965310-45984871	PSM__WT	PSM__KO	OK	69.3633	66.8483	-0.053281	-0.163829	0.6854	0.999954	no
ENSMUSG00000003134.10	ENSMUSG00000003134.10	Tbc1d8	chr1:39367841-39478755	PSM__WT	PSM__KO	OK	2.73776	2.58401	-0.083387	-0.0297007	0.95365	0.999954	no
ENSMUSG00000003135.15	ENSMUSG00000003135.15	Cnot11	chr1:39534991-39546889	PSM__WT	PSM__KO	OK	22.95	23.7879	0.0517369	0.135481	0.7384	0.999954	no
ENSMUSG00000003153.10	ENSMUSG00000003153.10	Slc2a3	chr6:122727808-122801640	PSM__WT	PSM__KO	OK	174.612	158.726	-0.137618	-0.330564	0.35335	0.999954	no
ENSMUSG00000003154.15	ENSMUSG00000003154.15	Foxj2	chr6:122813618-122845366	PSM__WT	PSM__KO	OK	2.74019	3.06405	0.161166	0.372822	0.33225	0.999954	no
ENSMUSG00000003161.15	ENSMUSG00000003161.15	Sri	chr5:8037293-8069379	PSM__WT	PSM__KO	OK	22.8344	21.9089	-0.0596891	-0.179388	0.66075	0.999954	no
ENSMUSG00000003166.19	ENSMUSG00000003166.19	Dgcr2	chr16:17840354-17894145	PSM__WT	PSM__KO	OK	46.8545	52.2922	0.158409	0.4871	0.23015	0.999954	no
ENSMUSG00000003184.15	ENSMUSG00000003184.15	Irf3	chr7:44997647-45002848	PSM__WT	PSM__KO	OK	31.7185	31.0478	-0.0308318	-0.0800591	0.832	0.999954	no
ENSMUSG00000003190.12	ENSMUSG00000003190.12	Bcl2l12	chr7:44986899-44997579	PSM__WT	PSM__KO	OK	29.6081	31.9051	0.107795	0.243924	0.5485	0.999954	no
ENSMUSG00000003198.9	ENSMUSG00000003198.9	Zfp959	chr17:55892119-55898928	PSM__WT	PSM__KO	OK	3.93349	4.05006	0.0421343	0.0968256	0.8106	0.999954	no
ENSMUSG00000003199.16	ENSMUSG00000003199.16	Mpnd	chr17:56005710-56036637	PSM__WT	PSM__KO	OK	45.9619	48.9824	0.0918258	0.18891	0.645	0.999954	no
ENSMUSG00000003200.9	ENSMUSG00000003200.9	Sh3gl1	chr17:56005710-56036637	PSM__WT	PSM__KO	OK	39.9919	43.154	0.109787	0.257599	0.52755	0.999954	no
ENSMUSG00000003206.6	ENSMUSG00000003206.6	Ebi3	chr17:55952622-55967949	PSM__WT	PSM__KO	OK	0.254647	0.216191	-0.236196	-0.0812651	0.8937	0.999954	no
ENSMUSG00000003208.8	ENSMUSG00000003208.8	Ccdc94	chr17:55952622-55967949	PSM__WT	PSM__KO	OK	10.6955	10.311	-0.0528171	-0.129491	0.75055	0.999954	no
ENSMUSG00000003226.6	ENSMUSG00000003226.6	Ranbp2	chr10:58446851-58494155	PSM__WT	PSM__KO	OK	38.4686	36.5538	-0.0736596	-0.217301	0.59415	0.999954	no
ENSMUSG00000003227.4	ENSMUSG00000003227.4	Edar	chr10:58600788-58675654	PSM__WT	PSM__KO	OK	1.04857	0.988796	-0.0846761	-0.169376	0.67465	0.999954	no
ENSMUSG00000003228.8	ENSMUSG00000003228.8	Grk5	chr19:60889748-61092553	PSM__WT	PSM__KO	OK	3.37152	3.74768	0.152599	0.37438	0.34455	0.999954	no
ENSMUSG00000003233.11	ENSMUSG00000003233.11	Dvl3	chr16:20511132-20532520	PSM__WT	PSM__KO	OK	16.0566	20.1392	0.326838	0.960709	0.0191	0.671367	no
ENSMUSG00000003234.15	ENSMUSG00000003234.15	Abcf3	chr16:20548576-20561379	PSM__WT	PSM__KO	OK	19.8986	19.3368	-0.0413147	-0.127892	0.753	0.999954	no
ENSMUSG00000003235.12	ENSMUSG00000003235.12	Eif2b5	chr16:20498816-20509955	PSM__WT	PSM__KO	OK	42.7735	43.5374	0.025539	0.0792277	0.8376	0.999954	no
ENSMUSG00000003269.15	ENSMUSG00000003269.15	Cyth2	chr7:45806636-45814316	PSM__WT	PSM__KO	OK	27.6806	31.0067	0.163705	0.513724	0.20825	0.999954	no
ENSMUSG00000003271.16	ENSMUSG00000003271.16	Sult2b1	chr7:45729983-45759555	PSM__WT	PSM__KO	OK	1.6011	1.5998	-0.00117476	-0.00198337	0.9927	0.999954	no
ENSMUSG00000003273.13	ENSMUSG00000003273.13	Car11	chr7:45699866-45704659	PSM__WT	PSM__KO	OK	1.0521	1.27539	0.27767	0.47365	0.25175	0.999954	no
ENSMUSG00000003279.16	ENSMUSG00000003279.16	Dlgap1	chr17:69969072-70821413	PSM__WT	PSM__KO	NOTEST	0.075275	0.13349	0.826493	0	1	1	no
ENSMUSG00000003282.9	ENSMUSG00000003282.9	Plag1	chr4:3900995-3938382	PSM__WT	PSM__KO	OK	5.81309	5.66754	-0.0365826	-0.104007	0.79415	0.999954	no
ENSMUSG00000003283.13	ENSMUSG00000003283.13	Hck	chr2:153108467-153151441	PSM__WT	PSM__KO	OK	1.61498	1.47741	-0.128446	-0.246884	0.54955	0.999954	no
ENSMUSG00000003299.9	ENSMUSG00000003299.9	Mrpl4	chr9:21002736-21008835	PSM__WT	PSM__KO	OK	49.0214	45.7956	-0.0982023	-0.299799	0.46775	0.999954	no
ENSMUSG00000003308.14	ENSMUSG00000003308.14	Keap1	chr9:21225370-21239332	PSM__WT	PSM__KO	OK	16.2573	17.1921	0.080656	0.211919	0.55765	0.999954	no
ENSMUSG00000003309.13	ENSMUSG00000003309.13	Ap1m2	chr9:21295456-21312333	PSM__WT	PSM__KO	OK	5.52387	4.56332	-0.275597	-0.624484	0.1199	0.999954	no
ENSMUSG00000003316.14	ENSMUSG00000003316.14	Glg1	chr8:111154420-111259216	PSM__WT	PSM__KO	OK	32.4389	36.3825	0.165517	0.488378	0.23125	0.999954	no
ENSMUSG00000003341.8	ENSMUSG00000003341.8	Atp8b3	chr10:80519584-80539124	PSM__WT	PSM__KO	NOTEST	0.0780184	0.0857721	0.136694	0	1	1	no
ENSMUSG00000003344.14	ENSMUSG00000003344.14	Btbd2	chr10:80642616-80657071	PSM__WT	PSM__KO	OK	27.9629	33.4363	0.257901	0.664216	0.10155	0.999954	no
ENSMUSG00000003345.15	ENSMUSG00000003345.15	Csnk1g2	chr10:80622779-80640771	PSM__WT	PSM__KO	OK	73.256	86.3704	0.23759	0.749722	0.06715	0.999954	no
ENSMUSG00000003346.14	ENSMUSG00000003346.14	Abhd17a	chr10:80583653-80590341	PSM__WT	PSM__KO	OK	28.3591	32.7751	0.208788	0.615568	0.13155	0.999954	no
ENSMUSG00000003348.9	ENSMUSG00000003348.9	Mob3a	chr10:80681837-80701820	PSM__WT	PSM__KO	OK	15.0617	13.7714	-0.129206	-0.378173	0.34345	0.999954	no
ENSMUSG00000003352.13	ENSMUSG00000003352.13	Cacnb3	chr15:98632219-98644530	PSM__WT	PSM__KO	OK	13.7296	15.2488	0.151402	0.443015	0.26845	0.999954	no
ENSMUSG00000003354.5	ENSMUSG00000003354.5	Ccdc65	chr15:98708206-98723326	PSM__WT	PSM__KO	NOTEST	0.162472	0.131759	-0.302281	0	1	1	no
ENSMUSG00000003355.6	ENSMUSG00000003355.6	Fkbp11	chr15:98724372-98728198	PSM__WT	PSM__KO	OK	12.9657	11.9314	-0.119934	-0.269561	0.49705	0.999954	no
ENSMUSG00000003360.14	ENSMUSG00000003360.14	Ddx23	chr15:98645133-98662889	PSM__WT	PSM__KO	OK	58.4557	58.7431	0.00707592	0.0146236	0.9585	0.999954	no
ENSMUSG00000003363.15	ENSMUSG00000003363.15	Pld3	chr7:27531999-27553218	PSM__WT	PSM__KO	OK	14.7997	13.7361	-0.10759	-0.272022	0.45595	0.999954	no
ENSMUSG00000003378.9	ENSMUSG00000003378.9	Grik5	chr7:25009848-25072310	PSM__WT	PSM__KO	OK	8.63618	9.88537	0.194901	0.456162	0.17485	0.999954	no
ENSMUSG00000003379.7	ENSMUSG00000003379.7	Cd79a	chr7:24897380-24902197	PSM__WT	PSM__KO	NOTEST	0.177585	0.125112	-0.505291	0	1	1	no
ENSMUSG00000003380.11	ENSMUSG00000003380.11	Rabac1	chr7:24969751-24972754	PSM__WT	PSM__KO	OK	31.4613	28.7855	-0.128235	-0.311937	0.44055	0.999954	no
ENSMUSG00000003382.18	ENSMUSG00000003382.18	Etv3	chr3:87525406-87540156	PSM__WT	PSM__KO	OK	7.30293	7.71873	0.0798886	0.231498	0.5767	0.999954	no
ENSMUSG00000003402.13	ENSMUSG00000003402.13	Prkcsh	chr9:22003034-22014219	PSM__WT	PSM__KO	OK	67.6131	73.6669	0.123714	0.390466	0.33655	0.999954	no
ENSMUSG00000003410.7	ENSMUSG00000003410.7	Elavl3	chr9:22015004-22052023	PSM__WT	PSM__KO	NOTEST	0.158163	0.24229	0.615319	0	1	1	no
ENSMUSG00000003411.10	ENSMUSG00000003411.10	Rab3b	chr4:108879062-108972077	PSM__WT	PSM__KO	OK	3.15901	3.02553	-0.0622848	-0.109452	0.78395	0.999954	no
ENSMUSG00000003418.11	ENSMUSG00000003418.11	St8sia6	chr2:13651020-13794064	PSM__WT	PSM__KO	OK	0.365882	0.355196	-0.0427651	-0.0406504	0.906	0.999954	no
ENSMUSG00000003420.7	ENSMUSG00000003420.7	Fcgrt	chr7:45092992-45103822	PSM__WT	PSM__KO	OK	1.27434	1.21954	-0.0634078	-0.112011	0.7864	0.999954	no
ENSMUSG00000003421.12	ENSMUSG00000003421.12	Nosip	chr7:45062428-45078503	PSM__WT	PSM__KO	OK	19.8842	19.2623	-0.0458386	-0.13687	0.7367	0.999954	no
ENSMUSG00000003423.14	ENSMUSG00000003423.14	Pih1d1	chr7:45141841-45160064	PSM__WT	PSM__KO	OK	48.7405	46.8648	-0.056618	-0.123199	0.76695	0.999954	no
ENSMUSG00000003429.10	ENSMUSG00000003429.10	Rps11	chr7:45122387-45124389	PSM__WT	PSM__KO	OK	1897.26	1719.58	-0.141855	-0.353899	0.38585	0.999954	no
ENSMUSG00000003435.9	ENSMUSG00000003435.9	Supt5	chr7:28314893-28338719	PSM__WT	PSM__KO	OK	50.9793	54.1889	0.0880856	0.264251	0.509	0.999954	no
ENSMUSG00000003436.11	ENSMUSG00000003436.11	Dll3	chr7:28293552-28302238	PSM__WT	PSM__KO	OK	56.5309	74.1976	0.392334	1.20793	0.0026	0.270691	no
ENSMUSG00000003437.14	ENSMUSG00000003437.14	Paf1	chr7:28392950-28399388	PSM__WT	PSM__KO	OK	37.0673	39.6539	0.0973175	0.304155	0.45055	0.999954	no
ENSMUSG00000003438.17	ENSMUSG00000003438.17	Timm50	chr7:28305515-28312072	PSM__WT	PSM__KO	OK	118.064	118.184	0.00145677	0.00433518	0.9911	0.999954	no
ENSMUSG00000003444.8	ENSMUSG00000003444.8	Med29	chr7:28376783-28392708	PSM__WT	PSM__KO	OK	29.0501	27.2537	-0.092089	-0.248406	0.54435	0.999954	no
ENSMUSG00000003452.15	ENSMUSG00000003452.15	Bicd1	chr6:149408983-149563329	PSM__WT	PSM__KO	OK	1.2888	1.27297	-0.0178282	-0.0263333	0.9353	0.999954	no
ENSMUSG00000003458.12	ENSMUSG00000003458.12	Ncstn	chr1:172066012-172122330	PSM__WT	PSM__KO	OK	31.0211	34.9532	0.172171	0.215267	0.59645	0.999954	no
ENSMUSG00000003464.13	ENSMUSG00000003464.13	Pex19	chr1:172126754-172136493	PSM__WT	PSM__KO	OK	71.5783	69.3245	-0.0461564	-0.145512	0.71845	0.999954	no
ENSMUSG00000003469.9	ENSMUSG00000003469.9	Phyhip	chr14:70457475-70468832	PSM__WT	PSM__KO	OK	0.343651	0.282107	-0.284697	-0.279706	0.38895	0.999954	no
ENSMUSG00000003476.15	ENSMUSG00000003476.15	Crhr2	chr6:55090048-55133014	PSM__WT	PSM__KO	NOTEST	0.00625337	0.00233846	-1.41907	0	1	1	no
ENSMUSG00000003477.5	ENSMUSG00000003477.5	Inmt	chr6:55170625-55175043	PSM__WT	PSM__KO	NOTEST	0.00643492	0.00986081	0.615784	0	1	1	no
ENSMUSG00000003484.4	ENSMUSG00000003484.4	Cyp4f18	chr8:71951037-72009626	PSM__WT	PSM__KO	NOTEST	0.0788031	0.127521	0.69441	0	1	1	no
ENSMUSG00000003500.13	ENSMUSG00000003500.13	Impdh1	chr6:29200433-29216364	PSM__WT	PSM__KO	OK	13.4602	16.167	0.264356	0.699155	0.0657	0.999954	no
ENSMUSG00000003505.15	ENSMUSG00000003505.15	Psg18	chr7:18345421-18355009	PSM__WT	PSM__KO	NOTEST	0.00199846	0	-inf	0	1	1	no
ENSMUSG00000003518.13	ENSMUSG00000003518.13	Dusp3	chr11:101971142-101992264	PSM__WT	PSM__KO	OK	5.96416	5.54345	-0.105536	-0.138172	0.6272	0.999954	no
ENSMUSG00000003526.11	ENSMUSG00000003526.11	Prodh	chr16:18052859-18090203	PSM__WT	PSM__KO	OK	7.41783	7.28254	-0.0265555	-0.0311261	0.9289	0.999954	no
ENSMUSG00000003527.8	ENSMUSG00000003527.8	Dgcr14	chr16:17900710-17911348	PSM__WT	PSM__KO	OK	12.242	13.5314	0.144474	0.424607	0.29325	0.999954	no
ENSMUSG00000003528.14	ENSMUSG00000003528.14	Slc25a1	chr16:17925210-17928219	PSM__WT	PSM__KO	OK	28.9648	31.5439	0.123062	0.329106	0.41475	0.999954	no
ENSMUSG00000003531.14	ENSMUSG00000003531.14	Dgcr6	chr16:18052859-18090203	PSM__WT	PSM__KO	OK	43.5271	44.6771	0.0376205	0.0969773	0.80725	0.999954	no
ENSMUSG00000003534.17	ENSMUSG00000003534.17	Ddr1	chr17:35681566-35708244	PSM__WT	PSM__KO	OK	24.5604	25.964	0.0801779	0.21903	0.54925	0.999954	no
ENSMUSG00000003541.6	ENSMUSG00000003541.6	Ier3	chr17:35821683-35822923	PSM__WT	PSM__KO	OK	2.67905	2.61404	-0.03544	-0.0660526	0.8676	0.999954	no
ENSMUSG00000003545.3	ENSMUSG00000003545.3	Fosb	chr7:19302695-19310051	PSM__WT	PSM__KO	NOTEST	0.0115302	0.0354094	1.61872	0	1	1	no
ENSMUSG00000003546.9	ENSMUSG00000003546.9	Klc4	chr17:46442447-46831413	PSM__WT	PSM__KO	OK	12.9697	13.4596	0.0534953	0.0138388	0.96455	0.999954	no
ENSMUSG00000003549.9	ENSMUSG00000003549.9	Ercc1	chr7:19344777-19359481	PSM__WT	PSM__KO	OK	20.754	20.0492	-0.0498475	-0.0851495	0.82745	0.999954	no
ENSMUSG00000003555.7	ENSMUSG00000003555.7	Cyp17a1	chr19:46667164-46672974	PSM__WT	PSM__KO	NOTEST	0.00500824	0.0145442	1.53807	0	1	1	no
ENSMUSG00000003559.7	ENSMUSG00000003559.7	As3mt	chr19:46707442-46741095	PSM__WT	PSM__KO	OK	16.2924	14.8114	-0.13749	-0.385369	0.3481	0.999954	no
ENSMUSG00000003573.15	ENSMUSG00000003573.15	Homer3	chr8:70282826-70302489	PSM__WT	PSM__KO	OK	22.1765	24.6488	0.152486	0.297388	0.45985	0.999954	no
ENSMUSG00000003575.13	ENSMUSG00000003575.13	Crtc1	chr8:70382354-70439579	PSM__WT	PSM__KO	OK	4.10806	5.05906	0.30041	0.826375	0.0356	0.850947	no
ENSMUSG00000003581.14	ENSMUSG00000003581.14	Rnf215	chr11:4135201-4160293	PSM__WT	PSM__KO	OK	10.6775	11.4759	0.104038	0.161449	0.6842	0.999954	no
ENSMUSG00000003585.13	ENSMUSG00000003585.13	Sec14l2	chr11:4097038-4123415	PSM__WT	PSM__KO	OK	3.04349	3.71665	0.288278	0.616828	0.10025	0.999954	no
ENSMUSG00000003604.14	ENSMUSG00000003604.14	Aven	chr2:112492963-113217087	PSM__WT	PSM__KO	OK	16.5406	18.3764	0.151844	0.300146	0.4634	0.999954	no
ENSMUSG00000003617.16	ENSMUSG00000003617.16	Cp	chr3:19957053-20035315	PSM__WT	PSM__KO	NOTEST	0.0806004	0.0477958	-0.753904	0	1	1	no
ENSMUSG00000003623.4	ENSMUSG00000003623.4	Crot	chr5:8966032-8997324	PSM__WT	PSM__KO	OK	16.1722	14.2958	-0.177925	-0.520971	0.19395	0.999954	no
ENSMUSG00000003644.17	ENSMUSG00000003644.17	Rps6ka1	chr4:133847289-133887797	PSM__WT	PSM__KO	OK	17.764	21.6841	0.287687	0.868741	0.0306	0.808562	no
ENSMUSG00000003657.8	ENSMUSG00000003657.8	Calb2	chr8:110142538-110168206	PSM__WT	PSM__KO	OK	1.63232	1.00002	-0.706894	-1.19108	0.0043	0.339098	no
ENSMUSG00000003660.10	ENSMUSG00000003660.10	Snrnp200	chr2:127208398-127240451	PSM__WT	PSM__KO	OK	66.9746	65.2855	-0.0368522	-0.102765	0.7903	0.999954	no
ENSMUSG00000003662.10	ENSMUSG00000003662.10	Ciao1	chr2:127240937-127247816	PSM__WT	PSM__KO	OK	34.8391	32.6219	-0.0948687	-0.22511	0.58715	0.999954	no
ENSMUSG00000003665.6	ENSMUSG00000003665.6	Has1	chr17:17843327-17855188	PSM__WT	PSM__KO	NOTEST	0.102991	0.176644	0.778334	0	1	1	no
ENSMUSG00000003680.15	ENSMUSG00000003680.15	Taf6l	chr19:8772521-8786417	PSM__WT	PSM__KO	OK	35.0847	34.8058	-0.0115134	-0.029001	0.94305	0.999954	no
ENSMUSG00000003721.14	ENSMUSG00000003721.14	Insig2	chr1:121304352-121332589	PSM__WT	PSM__KO	OK	10.3756	9.54637	-0.120165	-0.248102	0.4862	0.999954	no
ENSMUSG00000003731.13	ENSMUSG00000003731.13	Kpna6	chr4:129643979-129672767	PSM__WT	PSM__KO	OK	24.493	24.8347	0.0199875	0.0548184	0.88265	0.999954	no
ENSMUSG00000003746.15	ENSMUSG00000003746.15	Man1a	chr10:53904787-54075796	PSM__WT	PSM__KO	OK	3.75291	3.41887	-0.134491	-0.329681	0.41135	0.999954	no
ENSMUSG00000003752.9	ENSMUSG00000003752.9	Itpkc	chr7:27187006-27228628	PSM__WT	PSM__KO	OK	5.57947	6.29425	0.173907	0.152447	0.6882	0.999954	no
ENSMUSG00000003762.13	ENSMUSG00000003762.13	Adck4	chr7:27233022-27282141	PSM__WT	PSM__KO	OK	6.39955	6.71123	0.0686069	0.121447	0.7448	0.999954	no
ENSMUSG00000003778.14	ENSMUSG00000003778.14	Brd8	chr18:34598614-34624601	PSM__WT	PSM__KO	OK	46.3664	48.5561	0.0665743	0.208608	0.60355	0.999954	no
ENSMUSG00000003779.15	ENSMUSG00000003779.15	Kif20a	chr18:34624623-34651735	PSM__WT	PSM__KO	OK	70.5171	66.574	-0.0830162	-0.171095	0.68325	0.999954	no
ENSMUSG00000003808.18	ENSMUSG00000003808.18	Farsa	chr8:84856988-84869257	PSM__WT	PSM__KO	OK	50.6943	51.8647	0.0329302	0.103789	0.7961	0.999954	no
ENSMUSG00000003809.14	ENSMUSG00000003809.14	Gcdh	chr8:84872110-84893921	PSM__WT	PSM__KO	OK	17.5332	16.4881	-0.0886644	-0.221056	0.5852	0.999954	no
ENSMUSG00000003810.12	ENSMUSG00000003810.12	Mast2	chr4:116306761-116464183	PSM__WT	PSM__KO	OK	20.8246	25.6871	0.302753	0.637568	0.0238	0.736252	no
ENSMUSG00000003812.13	ENSMUSG00000003812.13	Dnase2a	chr8:84908559-84937359	PSM__WT	PSM__KO	OK	5.51163	4.89863	-0.1701	-0.270993	0.46435	0.999954	no
ENSMUSG00000003813.15	ENSMUSG00000003813.15	Rad23a	chr8:84831521-84840665	PSM__WT	PSM__KO	OK	46.5481	46.9498	0.0123958	0.0296426	0.94485	0.999954	no
ENSMUSG00000003814.8	ENSMUSG00000003814.8	Calr	chr8:84841849-84846934	PSM__WT	PSM__KO	OK	398.524	369.408	-0.109452	-0.284099	0.4809	0.999954	no
ENSMUSG00000003824.12	ENSMUSG00000003824.12	Syce2	chr8:84872110-84893921	PSM__WT	PSM__KO	OK	13.1399	12.6531	-0.0544718	-0.0749628	0.85735	0.999954	no
ENSMUSG00000003847.16	ENSMUSG00000003847.16	Nfat5	chr8:107293469-107379516	PSM__WT	PSM__KO	OK	7.47102	9.3742	0.327391	0.476624	0.05895	0.998865	no
ENSMUSG00000003848.14	ENSMUSG00000003848.14	Nob1	chr8:107412488-107425049	PSM__WT	PSM__KO	OK	49.2371	47.7276	-0.0449211	-0.140213	0.7277	0.999954	no
ENSMUSG00000003849.8	ENSMUSG00000003849.8	Nqo1	chr8:107388224-107403206	PSM__WT	PSM__KO	OK	3.1912	2.34762	-0.442899	-0.851629	0.03495	0.846763	no
ENSMUSG00000003863.17	ENSMUSG00000003863.17	Ppfia3	chr7:45339126-45367019	PSM__WT	PSM__KO	OK	0.900788	1.01501	0.17223	0.358751	0.37625	0.999954	no
ENSMUSG00000003865.15	ENSMUSG00000003865.15	Gys1	chr7:45434838-45456617	PSM__WT	PSM__KO	OK	14.2186	15.4023	0.115365	0.350328	0.38215	0.999954	no
ENSMUSG00000003868.13	ENSMUSG00000003868.13	Ruvbl2	chr7:45421897-45434464	PSM__WT	PSM__KO	OK	109.776	104.255	-0.0744449	-0.236794	0.55855	0.999954	no
ENSMUSG00000003872.8	ENSMUSG00000003872.8	Lin7b	chr7:45367891-45370564	PSM__WT	PSM__KO	NOTEST	0.163902	0.242244	0.563623	0	1	1	no
ENSMUSG00000003873.10	ENSMUSG00000003873.10	Bax	chr7:45461694-45466898	PSM__WT	PSM__KO	OK	111.684	108.099	-0.0470699	-0.147382	0.7219	0.999954	no
ENSMUSG00000003882.4	ENSMUSG00000003882.4	Il7r	chr15:9506160-9529876	PSM__WT	PSM__KO	NOTEST	0.0659855	0.0378909	-0.800299	0	1	1	no
ENSMUSG00000003923.14	ENSMUSG00000003923.14	Tfam	chr10:71225463-71238280	PSM__WT	PSM__KO	OK	70.2047	69.1551	-0.0217317	-0.0471512	0.9106	0.999954	no
ENSMUSG00000003929.10	ENSMUSG00000003929.10	Zfp81	chr17:33329341-33358878	PSM__WT	PSM__KO	OK	6.4279	6.04548	-0.0884922	-0.262233	0.51805	0.999954	no
ENSMUSG00000003934.5	ENSMUSG00000003934.5	Efnb3	chr11:69554091-69560205	PSM__WT	PSM__KO	OK	9.40396	10.2843	0.129099	0.371929	0.36375	0.999954	no
ENSMUSG00000003948.16	ENSMUSG00000003948.16	Mmd	chr11:90187683-90278589	PSM__WT	PSM__KO	OK	14.4083	15.6924	0.123166	0.358272	0.3802	0.999954	no
ENSMUSG00000003949.16	ENSMUSG00000003949.16	Hlf	chr11:90336535-90390895	PSM__WT	PSM__KO	NOTEST	0.19588	0.161814	-0.275634	0	1	1	no
ENSMUSG00000003955.7	ENSMUSG00000003955.7	Fam162a	chr16:36043843-36071515	PSM__WT	PSM__KO	OK	213.522	169.431	-0.333683	-1.0365	0.01025	0.507333	no
ENSMUSG00000003970.8	ENSMUSG00000003970.8	Rpl8	chr15:76904070-76906318	PSM__WT	PSM__KO	OK	1707.96	1607.98	-0.0870171	-0.199922	0.6201	0.999954	no
ENSMUSG00000003974.6	ENSMUSG00000003974.6	Grm3	chr5:9485540-9725170	PSM__WT	PSM__KO	NOTEST	0.0185725	0.00809807	-1.19752	0	1	1	no
ENSMUSG00000003992.14	ENSMUSG00000003992.14	Ssbp2	chr13:91460282-91786148	PSM__WT	PSM__KO	OK	29.2123	25.5165	-0.195144	-0.506203	0.2105	0.999954	no
ENSMUSG00000004018.9	ENSMUSG00000004018.9	Fancl	chr11:26386134-26593999	PSM__WT	PSM__KO	OK	20.5434	17.4435	-0.235982	-0.438451	0.2689	0.999954	no
ENSMUSG00000004031.13	ENSMUSG00000004031.13	Brinp2	chr1:158245268-158356326	PSM__WT	PSM__KO	OK	0.611383	0.575499	-0.0872627	-0.136653	0.70215	0.999954	no
ENSMUSG00000004032.10	ENSMUSG00000004032.10	Gstm5	chr3:107877228-107898686	PSM__WT	PSM__KO	OK	146.379	125.538	-0.221586	-0.641591	0.1182	0.999954	no
ENSMUSG00000004035.12	ENSMUSG00000004035.12	Gstm7	chr3:107926333-107931817	PSM__WT	PSM__KO	OK	4.48863	4.90621	0.128334	0.250368	0.5166	0.999954	no
ENSMUSG00000004038.9	ENSMUSG00000004038.9	Gstm3	chr3:107963695-107969283	PSM__WT	PSM__KO	NOTEST	0.0772153	0.154682	1.00235	0	1	1	no
ENSMUSG00000004040.16	ENSMUSG00000004040.16	Stat3	chr11:100859350-100939540	PSM__WT	PSM__KO	OK	9.55803	10.2195	0.0965403	0.255112	0.51525	0.999954	no
ENSMUSG00000004043.14	ENSMUSG00000004043.14	Stat5a	chr11:100859350-100939540	PSM__WT	PSM__KO	OK	0.851817	0.872747	0.0350197	0.018567	0.9535	0.999954	no
ENSMUSG00000004044.9	ENSMUSG00000004044.9	Ptrf	chr11:100956732-100970887	PSM__WT	PSM__KO	OK	8.47935	8.09456	-0.0669996	-0.188901	0.63685	0.999954	no
ENSMUSG00000004054.8	ENSMUSG00000004054.8	Map3k11	chr19:5689130-5702862	PSM__WT	PSM__KO	OK	14.0313	15.7985	0.171145	0.526141	0.1985	0.999954	no
ENSMUSG00000004056.15	ENSMUSG00000004056.15	Akt2	chr7:27591551-27640826	PSM__WT	PSM__KO	OK	33.767	34.2885	0.0221139	0.0660515	0.8617	0.999954	no
ENSMUSG00000004069.16	ENSMUSG00000004069.16	Dnaja3	chr16:4626132-4707695	PSM__WT	PSM__KO	OK	22.7329	22.9742	0.0152365	0.0351364	0.93195	0.999954	no
ENSMUSG00000004070.15	ENSMUSG00000004070.15	Hmox2	chr16:4726360-4790292	PSM__WT	PSM__KO	OK	41.8162	38.6794	-0.112496	-0.155783	0.70195	0.999954	no
ENSMUSG00000004071.12	ENSMUSG00000004071.12	Cdip1	chr16:4726360-4790292	PSM__WT	PSM__KO	OK	44.5726	43.4128	-0.0380375	-0.096434	0.8106	0.999954	no
ENSMUSG00000004085.14	ENSMUSG00000004085.14	Zak	chr2:72285636-72442610	PSM__WT	PSM__KO	OK	5.74975	5.59933	-0.0382444	-0.0990686	0.80605	0.999954	no
ENSMUSG00000004096.8	ENSMUSG00000004096.8	Cwc15	chr9:14500616-14510577	PSM__WT	PSM__KO	OK	125.941	118.125	-0.092435	-0.293349	0.46965	0.999954	no
ENSMUSG00000004098.7	ENSMUSG00000004098.7	Col5a3	chr9:20770049-20815067	PSM__WT	PSM__KO	NOTEST	0.0560924	0.0696133	0.311557	0	1	1	no
ENSMUSG00000004099.15	ENSMUSG00000004099.15	Dnmt1	chr9:20907205-20959888	PSM__WT	PSM__KO	OK	81.5625	90.6581	0.152531	0.431249	0.29135	0.999954	no
ENSMUSG00000004100.11	ENSMUSG00000004100.11	Ppan	chr9:20888174-20892178	PSM__WT	PSM__KO	OK	42.2581	46.2399	0.129912	0.406244	0.31325	0.999954	no
ENSMUSG00000004105.8	ENSMUSG00000004105.8	Angptl2	chr2:33133416-33371486	PSM__WT	PSM__KO	OK	14.9192	15.711	0.0746054	0.199721	0.6043	0.999954	no
ENSMUSG00000004110.14	ENSMUSG00000004110.14	Cacna1e	chr1:154390730-154726356	PSM__WT	PSM__KO	NOTEST	0.042804	0.0680047	0.667888	0	1	1	no
ENSMUSG00000004113.18	ENSMUSG00000004113.18	Cacna1b	chr2:24603886-24763152	PSM__WT	PSM__KO	OK	0.532572	0.435577	-0.290048	-0.1935	0.54205	0.999954	no
ENSMUSG00000004127.12	ENSMUSG00000004127.12	Trmt10a	chr3:138143447-138159821	PSM__WT	PSM__KO	OK	13.571	12.6231	-0.104461	-0.169214	0.6722	0.999954	no
ENSMUSG00000004151.16	ENSMUSG00000004151.16	Etv1	chr12:38779379-38868215	PSM__WT	PSM__KO	OK	2.74798	2.20418	-0.318133	-0.593084	0.09645	0.999954	no
ENSMUSG00000004187.10	ENSMUSG00000004187.10	Kifc2	chr15:76660640-76668196	PSM__WT	PSM__KO	OK	0.760827	0.813073	0.0958164	0.177174	0.6614	0.999954	no
ENSMUSG00000004207.14	ENSMUSG00000004207.14	Psap	chr10:60277626-60302597	PSM__WT	PSM__KO	OK	85.2731	89.461	0.0691688	0.215671	0.59705	0.999954	no
ENSMUSG00000004221.16	ENSMUSG00000004221.16	Ikbkg	chrX:74393289-74453854	PSM__WT	PSM__KO	OK	16.8171	14.9841	-0.166503	-0.221158	0.475	0.999954	no
ENSMUSG00000004231.15	ENSMUSG00000004231.15	Pax2	chr19:44756044-44837871	PSM__WT	PSM__KO	OK	1.04583	1.70635	0.706266	1.34101	0.0013	0.19786	no
ENSMUSG00000004233.14	ENSMUSG00000004233.14	Wars2	chr3:99141067-99220203	PSM__WT	PSM__KO	OK	3.06368	2.99541	-0.0325115	-0.0513923	0.85975	0.999954	no
ENSMUSG00000004263.15	ENSMUSG00000004263.15	Atn1	chr6:124742543-124756524	PSM__WT	PSM__KO	OK	19.0146	24.0568	0.339333	0.975195	0.00925	0.487145	no
ENSMUSG00000004264.17	ENSMUSG00000004264.17	Phb2	chr6:124712335-124718831	PSM__WT	PSM__KO	OK	195.299	201.581	0.0456814	0.137335	0.72225	0.999954	no
ENSMUSG00000004266.15	ENSMUSG00000004266.15	Ptpn6	chr6:124720706-124738714	PSM__WT	PSM__KO	OK	4.64131	4.51418	-0.0400685	-0.0882239	0.81085	0.999954	no
ENSMUSG00000004267.16	ENSMUSG00000004267.16	Eno2	chr6:124760054-124769673	PSM__WT	PSM__KO	OK	0.418917	0.406345	-0.0439594	-0.0399126	0.9132	0.999954	no
ENSMUSG00000004268.11	ENSMUSG00000004268.11	Emg1	chr6:124663026-124712178	PSM__WT	PSM__KO	OK	142.787	133.243	-0.0998045	-0.268856	0.4945	0.999954	no
ENSMUSG00000004270.13	ENSMUSG00000004270.13	Lpcat3	chr6:124663026-124712178	PSM__WT	PSM__KO	OK	14.9869	15.6779	0.0650301	0.0840436	0.8267	0.999954	no
ENSMUSG00000004285.12	ENSMUSG00000004285.12	Atp6v1f	chr6:29467717-29470512	PSM__WT	PSM__KO	OK	77.6345	73.4533	-0.0798696	-0.235253	0.5591	0.999954	no
ENSMUSG00000004296.14	ENSMUSG00000004296.14	Il12b	chr11:44400062-44414033	PSM__WT	PSM__KO	NOTEST	0	0	0	0	1	1	no
ENSMUSG00000004317.14	ENSMUSG00000004317.14	Clcn5	chrX:7153809-7319358	PSM__WT	PSM__KO	OK	13.5142	13.3936	-0.0129302	-0.0178818	0.9551	0.999954	no
ENSMUSG00000004319.15	ENSMUSG00000004319.15	Clcn3	chr8:60910388-60983300	PSM__WT	PSM__KO	OK	12.7417	11.1143	-0.197143	-0.590892	0.1489	0.999954	no
ENSMUSG00000004328.15	ENSMUSG00000004328.15	Hif3a	chr7:17031506-17062427	PSM__WT	PSM__KO	OK	3.6092	3.5932	-0.00640877	-0.00996698	0.9698	0.999954	no
ENSMUSG00000004341.7	ENSMUSG00000004341.7	Gpx6	chr13:21312216-21319624	PSM__WT	PSM__KO	NOTEST	0.0470584	0.0432497	-0.121762	0	1	1	no
ENSMUSG00000004344.11	ENSMUSG00000004344.11	Gpx5	chr13:21286428-21292731	PSM__WT	PSM__KO	NOTEST	0	0	0	0	1	1	no
ENSMUSG00000004347.16	ENSMUSG00000004347.16	Pde1c	chr6:56069803-56569103	PSM__WT	PSM__KO	OK	6.88859	8.28468	0.266236	0.697427	0.08575	0.999954	no
ENSMUSG00000004356.7	ENSMUSG00000004356.7	Utp20	chr10:88746606-88826814	PSM__WT	PSM__KO	OK	18.9897	18.5652	-0.0326173	-0.103752	0.7995	0.999954	no
ENSMUSG00000004359.16	ENSMUSG00000004359.16	Spic	chr10:88674771-88685015	PSM__WT	PSM__KO	NOTEST	0.00705098	0.0245359	1.799	0	1	1	no
ENSMUSG00000004360.8	ENSMUSG00000004360.8	9330159F19Rik	chr10:29211642-29230779	PSM__WT	PSM__KO	OK	0.351059	0.455621	0.376119	0.687054	0.08485	0.999954	no
ENSMUSG00000004364.14	ENSMUSG00000004364.14	Cul3	chr1:80264922-80340480	PSM__WT	PSM__KO	OK	43.9861	46.4089	0.0773551	0.23181	0.5698	0.999954	no
ENSMUSG00000004366.3	ENSMUSG00000004366.3	Sst	chr16:23889580-23890844	PSM__WT	PSM__KO	OK	0.0972656	0.414163	2.0902	1.22062	0.01265	0.560272	no
ENSMUSG00000004371.14	ENSMUSG00000004371.14	Il11	chr7:4772372-4782857	PSM__WT	PSM__KO	NOTEST	0.068568	0.0688339	0.00558528	0	1	1	no
ENSMUSG00000004383.17	ENSMUSG00000004383.17	Large	chr8:72814598-73353540	PSM__WT	PSM__KO	OK	6.47057	7.29835	0.173678	0.483522	0.2357	0.999954	no
ENSMUSG00000004393.10	ENSMUSG00000004393.10	Ddx56	chr11:6258918-6267772	PSM__WT	PSM__KO	OK	40.8214	44.5002	0.124487	0.383062	0.33805	0.999954	no
ENSMUSG00000004394.12	ENSMUSG00000004394.12	Tmed4	chr11:6270368-6274870	PSM__WT	PSM__KO	OK	30.5902	27.9895	-0.128185	-0.373842	0.3403	0.999954	no
ENSMUSG00000004415.15	ENSMUSG00000004415.15	Col26a1	chr5:136741758-136883184	PSM__WT	PSM__KO	OK	14.5927	12.912	-0.176532	-0.459537	0.21975	0.999954	no
ENSMUSG00000004446.12	ENSMUSG00000004446.12	Bid	chr6:120892853-120916853	PSM__WT	PSM__KO	OK	7.39323	7.08369	-0.0617045	-0.15221	0.68565	0.999954	no
ENSMUSG00000004451.14	ENSMUSG00000004451.14	Ralb	chr1:119470304-119504794	PSM__WT	PSM__KO	OK	30.8723	29.1239	-0.0841099	-0.260476	0.51685	0.999954	no
ENSMUSG00000004455.16	ENSMUSG00000004455.16	Ppp1cc	chr5:122158277-122175273	PSM__WT	PSM__KO	OK	152.668	156.215	0.0331358	0.0965565	0.809	0.999954	no
ENSMUSG00000004460.16	ENSMUSG00000004460.16	Dnajb11	chr16:22857844-22879634	PSM__WT	PSM__KO	OK	47.0555	46.6205	-0.0133969	-0.0404618	0.9173	0.999954	no
ENSMUSG00000004462.6	ENSMUSG00000004462.6	Tbccd1	chr16:22813214-22857569	PSM__WT	PSM__KO	OK	12.3915	11.2521	-0.139157	-0.401003	0.31665	0.999954	no
ENSMUSG00000004473.10	ENSMUSG00000004473.10	Clec11a	chr7:44302686-44306902	PSM__WT	PSM__KO	OK	0.20524	0.266334	0.375924	0.515872	0.1999	0.999954	no
ENSMUSG00000004500.8	ENSMUSG00000004500.8	Zfp324	chr7:12965837-12973822	PSM__WT	PSM__KO	OK	4.64411	4.4563	-0.0595546	-0.16144	0.69285	0.999954	no
ENSMUSG00000004508.6	ENSMUSG00000004508.6	Gab2	chr7:97081585-97308946	PSM__WT	PSM__KO	OK	2.66767	2.80677	0.0733323	0.157578	0.69375	0.999954	no
ENSMUSG00000004530.12	ENSMUSG00000004530.12	Coro1c	chr5:113842435-113908758	PSM__WT	PSM__KO	OK	41.8711	47.4791	0.181339	0.557863	0.16945	0.999954	no
ENSMUSG00000004535.12	ENSMUSG00000004535.12	Tax1bp1	chr6:52713728-52766780	PSM__WT	PSM__KO	OK	58.4798	53.3297	-0.132997	-0.411174	0.2966	0.999954	no
ENSMUSG00000004540.7	ENSMUSG00000004540.7	Psg17	chr7:18813936-18821607	PSM__WT	PSM__KO	NOTEST	0.0179591	0.0256408	0.513721	0	1	1	no
ENSMUSG00000004542.15	ENSMUSG00000004542.15	Psg19	chr7:18789566-18798520	PSM__WT	PSM__KO	NOTEST	0	0	0	0	1	1	no
ENSMUSG00000004552.16	ENSMUSG00000004552.16	Ctse	chr1:131638305-131675505	PSM__WT	PSM__KO	NOTEST	0.203484	0.117344	-0.794171	0	1	1	no
ENSMUSG00000004558.14	ENSMUSG00000004558.14	Ndrg2	chr14:51905270-51913488	PSM__WT	PSM__KO	OK	14.2379	12.6653	-0.168858	-0.480584	0.23915	0.999954	no
ENSMUSG00000004561.14	ENSMUSG00000004561.14	Mettl17	chr14:51884841-51891868	PSM__WT	PSM__KO	OK	12.963	11.7326	-0.143872	-0.377961	0.35345	0.999954	no
ENSMUSG00000004562.16	ENSMUSG00000004562.16	Arhgef40	chr14:51984837-52020733	PSM__WT	PSM__KO	OK	23.0386	27.6446	0.262945	0.349958	0.17195	0.999954	no
ENSMUSG00000004565.15	ENSMUSG00000004565.15	Pnpla6	chr8:3515383-3544267	PSM__WT	PSM__KO	OK	6.98011	8.69345	0.316679	0.58275	0.05415	0.961684	no
ENSMUSG00000004567.16	ENSMUSG00000004567.16	Mcoln1	chr8:3500456-3515232	PSM__WT	PSM__KO	OK	10.2549	11.2354	0.131741	0.277173	0.47465	0.999954	no
ENSMUSG00000004568.12	ENSMUSG00000004568.12	Arhgef18	chr8:3393037-3456601	PSM__WT	PSM__KO	OK	6.74533	7.31094	0.116168	0.315131	0.40725	0.999954	no
ENSMUSG00000004591.16	ENSMUSG00000004591.16	Pkn2	chr3:142790901-142898245	PSM__WT	PSM__KO	OK	36.0591	36.3292	0.0107669	0.0312355	0.93795	0.999954	no
ENSMUSG00000004609.11	ENSMUSG00000004609.11	Cd33	chr7:43524215-43544428	PSM__WT	PSM__KO	OK	0.593662	0.507611	-0.225918	-0.197887	0.54465	0.999954	no
ENSMUSG00000004610.4	ENSMUSG00000004610.4	Etfb	chr7:43444082-43457800	PSM__WT	PSM__KO	OK	92.3099	88.5502	-0.0599909	-0.172336	0.6634	0.999954	no
ENSMUSG00000004612.9	ENSMUSG00000004612.9	Nkg7	chr7:43437072-43438249	PSM__WT	PSM__KO	OK	0.316174	0.4762	0.590848	0.587777	0.1417	0.999954	no
ENSMUSG00000004613.7	ENSMUSG00000004613.7	Lim2	chr7:43430087-43435996	PSM__WT	PSM__KO	NOTEST	0	0	0	0	1	1	no
ENSMUSG00000004626.14	ENSMUSG00000004626.14	Stxbp2	chr8:3630954-3643644	PSM__WT	PSM__KO	OK	14.5077	13.7638	-0.0759385	-0.186193	0.61155	0.999954	no
ENSMUSG00000004630.18	ENSMUSG00000004630.18	Pcp2	chr8:3621550-3625545	PSM__WT	PSM__KO	OK	0.763275	0.764985	0.00322918	0.00200779	0.99455	0.999954	no
ENSMUSG00000004631.15	ENSMUSG00000004631.15	Sgce	chr6:4674349-4747207	PSM__WT	PSM__KO	OK	16.3032	15.0192	-0.118353	-0.328057	0.418	0.999954	no
ENSMUSG00000004633.17	ENSMUSG00000004633.17	Chn2	chr6:54039553-54566489	PSM__WT	PSM__KO	OK	3.38024	2.48918	-0.441458	-0.427657	0.24655	0.999954	no
ENSMUSG00000004637.15	ENSMUSG00000004637.15	Wwox	chr8:114439654-115352708	PSM__WT	PSM__KO	OK	2.88347	3.05238	0.0821327	0.173826	0.65255	0.999954	no
ENSMUSG00000004642.13	ENSMUSG00000004642.13	Slbp	chr5:33634951-33652574	PSM__WT	PSM__KO	OK	91.4226	81.6669	-0.162799	-0.504255	0.21165	0.999954	no
ENSMUSG00000004651.6	ENSMUSG00000004651.6	Tyr	chr7:87424770-87493512	PSM__WT	PSM__KO	NOTEST	0.00763048	0.00538443	-0.502979	0	1	1	no
ENSMUSG00000004654.6	ENSMUSG00000004654.6	Ghrhr	chr6:55376342-55388530	PSM__WT	PSM__KO	NOTEST	0	0.00256473	inf	0	1	1	no
ENSMUSG00000004655.5	ENSMUSG00000004655.5	Aqp1	chr6:55336431-55348555	PSM__WT	PSM__KO	OK	0.360621	0.401079	0.153406	0.229447	0.5829	0.999954	no
ENSMUSG00000004661.15	ENSMUSG00000004661.15	Arid3b	chr9:57777864-57836793	PSM__WT	PSM__KO	OK	75.4789	86.3704	0.194463	0.487643	0.15515	0.999954	no
ENSMUSG00000004665.10	ENSMUSG00000004665.10	Cnn2	chr10:79988583-79996062	PSM__WT	PSM__KO	OK	58.7032	55.3006	-0.0861443	-0.236559	0.56305	0.999954	no
ENSMUSG00000004667.18	ENSMUSG00000004667.18	Polr2e	chr10:80035948-80039795	PSM__WT	PSM__KO	OK	128.847	122.474	-0.0731823	-0.22877	0.56285	0.999954	no
ENSMUSG00000004668.14	ENSMUSG00000004668.14	Abca13	chr11:9191941-9684259	PSM__WT	PSM__KO	NOTEST	0.0153196	0.0157221	0.0374111	0	1	1	no
ENSMUSG00000004677.15	ENSMUSG00000004677.15	Myo9b	chr8:71251124-71360712	PSM__WT	PSM__KO	OK	13.4045	15.0363	0.165734	0.430125	0.29135	0.999954	no
ENSMUSG00000004698.9	ENSMUSG00000004698.9	Hdac9	chr12:34371502-34528889	PSM__WT	PSM__KO	NOTEST	0.249924	0.221087	-0.176876	0	1	1	no
ENSMUSG00000004707.14	ENSMUSG00000004707.14	Ly9	chr1:171588623-171607410	PSM__WT	PSM__KO	NOTEST	0.0696376	0.0503394	-0.468177	0	1	1	no
ENSMUSG00000004709.14	ENSMUSG00000004709.14	Cd244	chr1:171559192-171585318	PSM__WT	PSM__KO	NOTEST	0.0509354	0.0511795	0.00689826	0	1	1	no
ENSMUSG00000004730.14	ENSMUSG00000004730.14	Adgre1	chr17:57358685-57483529	PSM__WT	PSM__KO	OK	1.12829	0.876955	-0.363569	-0.700518	0.08405	0.999954	no
ENSMUSG00000004748.5	ENSMUSG00000004748.5	Mtfp1	chr11:4091479-4095445	PSM__WT	PSM__KO	OK	6.5495	6.88283	0.0716166	0.164614	0.6796	0.999954	no
ENSMUSG00000004768.14	ENSMUSG00000004768.14	Rab23	chr1:33719886-33742564	PSM__WT	PSM__KO	OK	8.98917	9.18775	0.0315235	0.0754368	0.82065	0.999954	no
ENSMUSG00000004771.12	ENSMUSG00000004771.12	Rab11a	chr9:64715298-64737758	PSM__WT	PSM__KO	OK	110.107	101.272	-0.120664	-0.242682	0.5588	0.999954	no
ENSMUSG00000004788.11	ENSMUSG00000004788.11	Eif2b2	chr12:85219480-85226628	PSM__WT	PSM__KO	OK	41.3398	42.3368	0.0343834	0.101492	0.8043	0.999954	no
ENSMUSG00000004789.9	ENSMUSG00000004789.9	Dlst	chr12:85110832-85134091	PSM__WT	PSM__KO	OK	68.2495	69.6292	0.0288758	0.091925	0.81805	0.999954	no
ENSMUSG00000004791.6	ENSMUSG00000004791.6	Pgf	chr12:85166638-85177296	PSM__WT	PSM__KO	OK	2.37162	1.71429	-0.468261	-0.895447	0.03045	0.808563	no
ENSMUSG00000004798.14	ENSMUSG00000004798.14	Ulk2	chr11:61775648-61855073	PSM__WT	PSM__KO	OK	10.9538	11.2974	0.0445619	0.126133	0.7429	0.999954	no
ENSMUSG00000004814.10	ENSMUSG00000004814.10	Ccl24	chr5:135569936-135573049	PSM__WT	PSM__KO	OK	0.761434	0.286713	-1.40911	-1.18584	0.0079	0.448649	no
ENSMUSG00000004815.12	ENSMUSG00000004815.12	Dgkq	chr5:108629769-108684557	PSM__WT	PSM__KO	OK	3.70962	4.12772	0.154073	0.316302	0.4349	0.999954	no
ENSMUSG00000004821.1	ENSMUSG00000004821.1	Tmed11	chr5:108777234-108795363	PSM__WT	PSM__KO	NOTEST	0	0	0	0	1	1	no
ENSMUSG00000004837.2	ENSMUSG00000004837.2	Grap	chr11:61653264-61720826	PSM__WT	PSM__KO	OK	2.36263	2.32863	-0.0209138	-0.0272971	0.9474	0.999954	no
ENSMUSG00000004842.18	ENSMUSG00000004842.18	Pou1f1	chr16:65520510-65535005	PSM__WT	PSM__KO	NOTEST	0.00343364	0.00477673	0.476284	0	1	1	no
ENSMUSG00000004843.6	ENSMUSG00000004843.6	Chmp2b	chr16:65539132-65562697	PSM__WT	PSM__KO	OK	15.7301	15.4228	-0.0284634	-0.0804835	0.84155	0.999954	no
ENSMUSG00000004846.10	ENSMUSG00000004846.10	Plod3	chr5:136982163-136996648	PSM__WT	PSM__KO	OK	17.6336	19.4737	0.143203	0.287548	0.428	0.999954	no
ENSMUSG00000004849.14	ENSMUSG00000004849.14	Ap1s1	chr5:137034992-137046135	PSM__WT	PSM__KO	OK	69.0774	66.3456	-0.0582121	-0.152092	0.70805	0.999954	no
ENSMUSG00000004864.12	ENSMUSG00000004864.12	Mapk13	chr17:28769306-28778698	PSM__WT	PSM__KO	OK	4.47455	3.57495	-0.32382	-0.68648	0.0848	0.999954	no
ENSMUSG00000004865.15	ENSMUSG00000004865.15	Srpk1	chr17:28587647-28622521	PSM__WT	PSM__KO	OK	35.3759	36.0321	0.0265136	0.0800229	0.83445	0.999954	no
ENSMUSG00000004872.15	ENSMUSG00000004872.15	Pax3	chr1:78101266-78197134	PSM__WT	PSM__KO	OK	19.7521	16.8713	-0.227435	-0.689277	0.09235	0.999954	no
ENSMUSG00000004880.11	ENSMUSG00000004880.11	Lbr	chr1:181815334-181843046	PSM__WT	PSM__KO	OK	69.9754	66.2041	-0.0799272	-0.148712	0.53955	0.999954	no
ENSMUSG00000004885.5	ENSMUSG00000004885.5	Crabp2	chr3:87948665-87953376	PSM__WT	PSM__KO	OK	238.304	213.149	-0.160937	-0.502629	0.2148	0.999954	no
ENSMUSG00000004891.16	ENSMUSG00000004891.16	Nes	chr3:87971092-87980451	PSM__WT	PSM__KO	OK	45.9068	48.8641	0.0900672	0.27426	0.50005	0.999954	no
ENSMUSG00000004892.13	ENSMUSG00000004892.13	Bcan	chr3:87987530-88000230	PSM__WT	PSM__KO	NOTEST	0.0102615	0.0150319	0.550783	0	1	1	no
ENSMUSG00000004894.10	ENSMUSG00000004894.10	Hapln2	chr3:88022060-88027478	PSM__WT	PSM__KO	NOTEST	0.0239217	0	-inf	0	1	1	no
ENSMUSG00000004895.9	ENSMUSG00000004895.9	Prcc	chr3:87858902-87885608	PSM__WT	PSM__KO	OK	33.4471	35.4912	0.0855806	0.265573	0.5208	0.999954	no
ENSMUSG00000004896.16	ENSMUSG00000004896.16	Rrnad1	chr3:87919505-87940686	PSM__WT	PSM__KO	OK	13.0009	12.9348	-0.00735511	-0.00729967	0.98325	0.999954	no
ENSMUSG00000004897.16	ENSMUSG00000004897.16	Hdgf	chr3:87906320-87916132	PSM__WT	PSM__KO	OK	206.176	201.198	-0.0352668	-0.0986903	0.8018	0.999954	no
ENSMUSG00000004902.7	ENSMUSG00000004902.7	Slc25a18	chr6:120773577-120794336	PSM__WT	PSM__KO	NOTEST	0.180452	0.110541	-0.707035	0	1	1	no
ENSMUSG00000004929.12	ENSMUSG00000004929.12	Thop1	chr10:81070034-81082559	PSM__WT	PSM__KO	OK	35.5012	38.0398	0.09964	0.30624	0.43165	0.999954	no
ENSMUSG00000004931.10	ENSMUSG00000004931.10	Apba3	chr10:81268171-81291267	PSM__WT	PSM__KO	OK	12.5545	13.1115	0.0626315	0.159784	0.6971	0.999954	no
ENSMUSG00000004933.17	ENSMUSG00000004933.17	Matk	chr10:81252934-81263365	PSM__WT	PSM__KO	OK	0.399253	0.464248	0.217593	0.285715	0.4169	0.999954	no
ENSMUSG00000004934.13	ENSMUSG00000004934.13	Pias4	chr10:81153265-81167923	PSM__WT	PSM__KO	OK	16.7503	18.479	0.141701	0.420239	0.2948	0.999954	no
ENSMUSG00000004936.8	ENSMUSG00000004936.8	Map2k1	chr9:64185769-64253631	PSM__WT	PSM__KO	OK	37.8469	35.0277	-0.111679	-0.353226	0.38615	0.999954	no
ENSMUSG00000004937.5	ENSMUSG00000004937.5	Sgta	chr10:81044074-81060178	PSM__WT	PSM__KO	OK	60.6741	64.8912	0.096942	0.307174	0.4466	0.999954	no
ENSMUSG00000004939.6	ENSMUSG00000004939.6	Nmrk2	chr10:81194608-81230833	PSM__WT	PSM__KO	NOTEST	0	0.00171674	inf	0	1	1	no
ENSMUSG00000004945.15	ENSMUSG00000004945.15	Tmem242	chr17:5388762-5440259	PSM__WT	PSM__KO	OK	65.0244	61.2065	-0.0872965	-0.260525	0.53015	0.999954	no
ENSMUSG00000004947.15	ENSMUSG00000004947.15	Dtx2	chr5:135994799-136032872	PSM__WT	PSM__KO	OK	11.1541	11.4228	0.0343519	0.0902469	0.81135	0.999954	no
ENSMUSG00000004948.12	ENSMUSG00000004948.12	Zp3	chr5:135980098-135988624	PSM__WT	PSM__KO	NOTEST	0.0247942	0.00553799	-2.16257	0	1	1	no
ENSMUSG00000004951.10	ENSMUSG00000004951.10	Hspb1	chr5:135887918-135889563	PSM__WT	PSM__KO	OK	17.0633	14.6771	-0.217334	-0.539478	0.1821	0.999954	no
ENSMUSG00000004952.13	ENSMUSG00000004952.13	Rasa4	chr5:136083915-136111860	PSM__WT	PSM__KO	OK	1.61083	1.84358	0.1947	0.281419	0.48055	0.999954	no
ENSMUSG00000004961.7	ENSMUSG00000004961.7	Syt5	chr7:4539764-4547541	PSM__WT	PSM__KO	OK	0.712636	0.513373	-0.473158	-0.490039	0.18215	0.999954	no
ENSMUSG00000004980.16	ENSMUSG00000004980.16	Hnrnpa2b1	chr6:51460931-51469894	PSM__WT	PSM__KO	OK	1567.83	1506.31	-0.0577568	-0.100514	0.7902	0.999954	no
ENSMUSG00000004988.9	ENSMUSG00000004988.9	Fxyd4	chr6:117933558-117937692	PSM__WT	PSM__KO	NOTEST	0.1426	0.0884159	-0.689596	0	1	1	no
ENSMUSG00000004994.12	ENSMUSG00000004994.12	Ccdc130	chr8:84257794-84270380	PSM__WT	PSM__KO	OK	4.75994	4.76407	0.00125148	0.00207028	0.9953	0.999954	no
ENSMUSG00000004996.9	ENSMUSG00000004996.9	Mri1	chr8:84249905-84257326	PSM__WT	PSM__KO	OK	10.377	11.1141	0.099002	0.18904	0.6349	0.999954	no
ENSMUSG00000005034.15	ENSMUSG00000005034.15	Prkacb	chr3:146729573-146812960	PSM__WT	PSM__KO	OK	24.6863	26.0096	0.0753328	0.239318	0.5615	0.999954	no
ENSMUSG00000005043.13	ENSMUSG00000005043.13	Sgsh	chr11:119307767-119355536	PSM__WT	PSM__KO	OK	2.56539	3.14993	0.296139	0.687013	0.07415	0.999954	no
ENSMUSG00000005045.16	ENSMUSG00000005045.16	Chd5	chr4:152338650-152390194	PSM__WT	PSM__KO	NOTEST	0.105341	0.147264	0.483343	0	1	1	no
ENSMUSG00000005054.6	ENSMUSG00000005054.6	Cstb	chr10:78425669-78427619	PSM__WT	PSM__KO	OK	83.5179	73.3596	-0.187098	-0.536346	0.1881	0.999954	no
ENSMUSG00000005057.13	ENSMUSG00000005057.13	Sh2b2	chr5:136218146-136246556	PSM__WT	PSM__KO	OK	4.46411	5.54813	0.313628	0.702318	0.05795	0.992125	no
ENSMUSG00000005069.12	ENSMUSG00000005069.12	Pex5	chr6:124396815-124415067	PSM__WT	PSM__KO	OK	12.7865	14.4316	0.174612	0.475542	0.225	0.999954	no
ENSMUSG00000005078.16	ENSMUSG00000005078.16	Jkamp	chr12:72085588-72185029	PSM__WT	PSM__KO	OK	21.2509	21.1951	-0.00379428	-0.0103193	0.98035	0.999954	no
ENSMUSG00000005087.17	ENSMUSG00000005087.17	Cd44	chr2:102811140-102901665	PSM__WT	PSM__KO	OK	2.18085	2.05462	-0.0860233	-0.183801	0.64435	0.999954	no
ENSMUSG00000005089.15	ENSMUSG00000005089.15	Slc1a2	chr2:102658658-102790784	PSM__WT	PSM__KO	OK	0.290493	0.456633	0.652531	0.38851	0.04415	0.918032	no
ENSMUSG00000005102.13	ENSMUSG00000005102.13	Eif2ak4	chr2:118388617-118475234	PSM__WT	PSM__KO	OK	10.9557	11.631	0.0862951	0.257862	0.51855	0.999954	no
ENSMUSG00000005103.12	ENSMUSG00000005103.12	Wdr1	chr5:38526812-38563221	PSM__WT	PSM__KO	OK	83.9721	79.4055	-0.0806708	-0.247798	0.54405	0.999954	no
ENSMUSG00000005107.13	ENSMUSG00000005107.13	Slc2a9	chr5:38349272-38503143	PSM__WT	PSM__KO	OK	0.582273	0.641479	0.139707	0.155975	0.6523	0.999954	no
ENSMUSG00000005124.9	ENSMUSG00000005124.9	Wisp1	chr15:66891319-66923201	PSM__WT	PSM__KO	OK	0.68396	0.555813	-0.299313	-0.490562	0.169	0.999954	no
ENSMUSG00000005125.12	ENSMUSG00000005125.12	Ndrg1	chr15:66929320-67013039	PSM__WT	PSM__KO	OK	3.45181	2.45931	-0.489104	-0.969876	0.00575	0.373996	no
ENSMUSG00000005131.3	ENSMUSG00000005131.3	4930550C14Rik	chr9:53405285-53432803	PSM__WT	PSM__KO	OK	0.272015	0.288024	0.0825012	0.0894499	0.82635	0.999954	no
ENSMUSG00000005142.9	ENSMUSG00000005142.9	Man2b1	chr8:85083268-85098739	PSM__WT	PSM__KO	OK	6.14036	6.95512	0.179753	0.507822	0.2143	0.999954	no
ENSMUSG00000005148.7	ENSMUSG00000005148.7	Klf5	chr14:99298690-99313405	PSM__WT	PSM__KO	OK	1.00375	0.803717	-0.320636	-0.530163	0.1873	0.999954	no
ENSMUSG00000005150.16	ENSMUSG00000005150.16	Wdr83	chr8:85071756-85082339	PSM__WT	PSM__KO	OK	23.5646	23.7561	0.0116778	0.0191454	0.9665	0.999954	no
ENSMUSG00000005161.15	ENSMUSG00000005161.15	Prdx2	chr8:84956609-84974834	PSM__WT	PSM__KO	OK	534.752	475.624	-0.169049	-0.392616	0.3357	0.999954	no
ENSMUSG00000005198.15	ENSMUSG00000005198.15	Polr2a	chr11:69733996-69758637	PSM__WT	PSM__KO	OK	45.4044	57.1922	0.332985	0.903652	0.01845	0.663851	no
ENSMUSG00000005202.2	ENSMUSG00000005202.2	Shbg	chr11:69614803-69617905	PSM__WT	PSM__KO	NOTEST	0.00233473	0.00229453	-0.0250598	0	1	1	no
ENSMUSG00000005204.12	ENSMUSG00000005204.12	Senp3	chr11:69673114-69682084	PSM__WT	PSM__KO	OK	69.0019	71.6527	0.0543849	0.156223	0.6717	0.999954	no
ENSMUSG00000005220.10	ENSMUSG00000005220.10	Corin	chr5:72300024-72504473	PSM__WT	PSM__KO	OK	0.26955	0.176272	-0.612753	-0.600966	0.06625	0.999954	no
ENSMUSG00000005225.15	ENSMUSG00000005225.15	Plekha8	chr6:54577603-54645839	PSM__WT	PSM__KO	OK	6.10523	6.08395	-0.0050375	-0.0128071	0.97435	0.999954	no
ENSMUSG00000005232.11	ENSMUSG00000005232.11	G6pc2	chr2:69211072-69227841	PSM__WT	PSM__KO	OK	0.438166	0.487116	0.152787	0.153317	0.6813	0.999954	no
ENSMUSG00000005233.16	ENSMUSG00000005233.16	Spc25	chr2:69193894-69206194	PSM__WT	PSM__KO	OK	94.0943	83.7832	-0.167447	-0.494862	0.20385	0.999954	no
ENSMUSG00000005237.14	ENSMUSG00000005237.14	Dnah2	chr11:69420808-69549110	PSM__WT	PSM__KO	OK	0.586954	0.593097	0.0150216	0.012945	0.97595	0.999954	no
ENSMUSG00000005251.14	ENSMUSG00000005251.14	Ripk4	chr16:97741932-97763737	PSM__WT	PSM__KO	OK	3.18986	2.98723	-0.0946872	-0.229541	0.5786	0.999954	no
ENSMUSG00000005262.12	ENSMUSG00000005262.12	Ufd1l	chr16:18780446-18835261	PSM__WT	PSM__KO	OK	37.2481	38.9771	0.0654586	0.104776	0.73985	0.999954	no
ENSMUSG00000005267.13	ENSMUSG00000005267.13	Zfp287	chr11:62700355-62731885	PSM__WT	PSM__KO	OK	3.00479	2.983	-0.010502	-0.0228131	0.9568	0.999954	no
ENSMUSG00000005268.20	ENSMUSG00000005268.20	Prlr	chr15:10177413-10349180	PSM__WT	PSM__KO	OK	0.373316	0.414579	0.151249	0.115356	0.66645	0.999954	no
ENSMUSG00000005299.6	ENSMUSG00000005299.6	Letm1	chr5:33739672-33782817	PSM__WT	PSM__KO	OK	12.2036	13.5735	0.153478	0.325238	0.3688	0.999954	no
ENSMUSG00000005312.14	ENSMUSG00000005312.14	Ubqln1	chr13:58176155-58215653	PSM__WT	PSM__KO	OK	46.1462	49.9948	0.115565	0.36125	0.37615	0.999954	no
ENSMUSG00000005320.9	ENSMUSG00000005320.9	Fgfr4	chr13:55152639-55168759	PSM__WT	PSM__KO	OK	0.227045	0.332378	0.549848	0.616679	0.07165	0.999954	no
ENSMUSG00000005338.13	ENSMUSG00000005338.13	Cadm3	chr1:173331889-173466040	PSM__WT	PSM__KO	OK	1.55708	2.03481	0.386049	0.516209	0.20335	0.999954	no
ENSMUSG00000005339.10	ENSMUSG00000005339.10	Fcer1a	chr1:173221283-173227214	PSM__WT	PSM__KO	NOTEST	0.0119454	0.00453071	-1.39864	0	1	1	no
ENSMUSG00000005354.15	ENSMUSG00000005354.15	Txn2	chr15:77915046-77929006	PSM__WT	PSM__KO	OK	118.795	115.361	-0.0423275	-0.129008	0.74885	0.999954	no
ENSMUSG00000005355.8	ENSMUSG00000005355.8	Casp14	chr10:78711996-78718293	PSM__WT	PSM__KO	NOTEST	0.00560869	0.00276118	-1.02238	0	1	1	no
ENSMUSG00000005357.8	ENSMUSG00000005357.8	Slc1a6	chr10:78780495-78814825	PSM__WT	PSM__KO	OK	0.839717	1.00908	0.265068	0.46613	0.24325	0.999954	no
ENSMUSG00000005360.14	ENSMUSG00000005360.14	Slc1a3	chr15:8634123-8710764	PSM__WT	PSM__KO	OK	4.36884	3.99111	-0.130461	-0.318368	0.4051	0.999954	no
ENSMUSG00000005362.14	ENSMUSG00000005362.14	Crbn	chr6:106769119-106800074	PSM__WT	PSM__KO	OK	20.4998	18.4523	-0.151806	-0.263819	0.51045	0.999954	no
ENSMUSG00000005364.11	ENSMUSG00000005364.11	Il5ra	chr6:106710356-106749037	PSM__WT	PSM__KO	NOTEST	0.0556456	0.0709886	0.351319	0	1	1	no
ENSMUSG00000005370.3	ENSMUSG00000005370.3	Msh6	chr17:87975049-88065291	PSM__WT	PSM__KO	OK	52.1033	49.4132	-0.0764779	-0.189595	0.6363	0.999954	no
ENSMUSG00000005371.14	ENSMUSG00000005371.14	Fbxo11	chr17:87975049-88065291	PSM__WT	PSM__KO	OK	22.1049	24.9102	0.17237	0.256074	0.52615	0.999954	no
ENSMUSG00000005373.13	ENSMUSG00000005373.13	Mlxipl	chr5:135089889-135138382	PSM__WT	PSM__KO	OK	0.491709	0.707801	0.525537	0.554163	0.07155	0.999954	no
ENSMUSG00000005374.13	ENSMUSG00000005374.13	Tbl2	chr5:135149656-135165760	PSM__WT	PSM__KO	OK	9.13008	9.07994	-0.00794432	-0.015771	0.96505	0.999954	no
ENSMUSG00000005378.17	ENSMUSG00000005378.17	Wbscr22	chr5:135052956-135065862	PSM__WT	PSM__KO	OK	52.6121	52.24	-0.0102386	-0.0183073	0.95065	0.999954	no
ENSMUSG00000005397.7	ENSMUSG00000005397.7	Nid1	chr13:13437601-13512275	PSM__WT	PSM__KO	OK	8.78582	11.792	0.424562	1.26126	0.0016	0.217429	no
ENSMUSG00000005410.5	ENSMUSG00000005410.5	Mcm5	chr8:75109527-75128439	PSM__WT	PSM__KO	OK	110.928	103.533	-0.0995338	-0.296952	0.4645	0.999954	no
ENSMUSG00000005413.7	ENSMUSG00000005413.7	Hmox1	chr8:75093590-75100596	PSM__WT	PSM__KO	OK	13.4015	12.1499	-0.141451	-0.375319	0.35355	0.999954	no
ENSMUSG00000005417.17	ENSMUSG00000005417.17	Mprip	chr11:59661304-59780860	PSM__WT	PSM__KO	OK	80.0613	90.9415	0.183834	0.454948	0.21925	0.999954	no
ENSMUSG00000005442.13	ENSMUSG00000005442.13	Cic	chr7:25267703-25294159	PSM__WT	PSM__KO	OK	19.1609	22.5372	0.234141	0.477154	0.08535	0.999954	no
ENSMUSG00000005447.12	ENSMUSG00000005447.12	Pafah1b3	chr7:25295048-25297986	PSM__WT	PSM__KO	OK	106.136	97.8356	-0.117481	-0.359367	0.3806	0.999954	no
ENSMUSG00000005465.8	ENSMUSG00000005465.8	Il27ra	chr8:84021470-84042575	PSM__WT	PSM__KO	NOTEST	0.0846198	0.0884798	0.0643524	0	1	1	no
ENSMUSG00000005469.9	ENSMUSG00000005469.9	Prkaca	chr8:83972977-83996445	PSM__WT	PSM__KO	OK	38.9204	44.4868	0.19285	0.603715	0.13385	0.999954	no
ENSMUSG00000005470.8	ENSMUSG00000005470.8	Asf1b	chr8:83955506-83970197	PSM__WT	PSM__KO	OK	33.5114	30.2176	-0.14926	-0.432809	0.2649	0.999954	no
ENSMUSG00000005474.9	ENSMUSG00000005474.9	Myl10	chr5:136693145-136701094	PSM__WT	PSM__KO	NOTEST	0	0.0133494	inf	0	1	1	no
ENSMUSG00000005481.17	ENSMUSG00000005481.17	Ddx39	chr8:83715176-83741326	PSM__WT	PSM__KO	OK	101.386	93.9195	-0.110366	-0.337276	0.40615	0.999954	no
ENSMUSG00000005483.9	ENSMUSG00000005483.9	Dnajb1	chr8:83608174-83611902	PSM__WT	PSM__KO	OK	33.2263	32.6372	-0.0258082	-0.0809934	0.8438	0.999954	no
ENSMUSG00000005493.15	ENSMUSG00000005493.15	Msh4	chr3:153857148-153906138	PSM__WT	PSM__KO	NOTEST	0.0136859	0.0301514	1.13953	0	1	1	no
ENSMUSG00000005501.14	ENSMUSG00000005501.14	Usp40	chr1:87853286-88008551	PSM__WT	PSM__KO	OK	13.4307	12.9843	-0.0487656	-0.0850454	0.83625	0.999954	no
ENSMUSG00000005503.8	ENSMUSG00000005503.8	Evx1	chr6:52308388-52318378	PSM__WT	PSM__KO	OK	10.647	13.0438	0.292914	0.581249	0.1381	0.999954	no
ENSMUSG00000005505.12	ENSMUSG00000005505.12	Kbtbd4	chr2:90894633-90918258	PSM__WT	PSM__KO	OK	12.3646	11.3073	-0.128954	-0.0883335	0.80255	0.999954	no
ENSMUSG00000005506.16	ENSMUSG00000005506.16	Celf1	chr2:90940381-91019497	PSM__WT	PSM__KO	OK	84.9706	87.4695	0.0418168	0.0885184	0.77095	0.999954	no
ENSMUSG00000005510.9	ENSMUSG00000005510.9	Ndufs3	chr2:90894633-90918258	PSM__WT	PSM__KO	OK	83.1075	81.1609	-0.0341928	-0.0735867	0.8485	0.999954	no
ENSMUSG00000005514.14	ENSMUSG00000005514.14	Por	chr5:135653809-135735326	PSM__WT	PSM__KO	OK	31.4137	37.7553	0.265288	0.5698	0.15265	0.999954	no
ENSMUSG00000005533.10	ENSMUSG00000005533.10	Igf1r	chr7:67952826-68233668	PSM__WT	PSM__KO	OK	17.997	22.4395	0.318284	0.967443	0.01555	0.613137	no
ENSMUSG00000005534.10	ENSMUSG00000005534.10	Insr	chr8:3150921-3279617	PSM__WT	PSM__KO	OK	8.46445	10.2701	0.278957	0.617474	0.03985	0.883599	no
ENSMUSG00000005540.10	ENSMUSG00000005540.10	Fcer2a	chr8:3681736-3694175	PSM__WT	PSM__KO	NOTEST	0.0194762	0.0215435	0.145538	0	1	1	no
ENSMUSG00000005547.14	ENSMUSG00000005547.14	Cyp2a5	chr7:26835304-26843548	PSM__WT	PSM__KO	NOTEST	0	0	0	0	1	1	no
ENSMUSG00000005553.14	ENSMUSG00000005553.14	Atp4a	chr7:30712208-30725534	PSM__WT	PSM__KO	NOTEST	0.0330019	0.0324712	-0.0233856	0	1	1	no
ENSMUSG00000005566.13	ENSMUSG00000005566.13	Trim28	chr7:13024151-13031035	PSM__WT	PSM__KO	OK	238.143	270.842	0.185626	0.467672	0.25365	0.999954	no
ENSMUSG00000005575.15	ENSMUSG00000005575.15	Ube2m	chr7:13035119-13038275	PSM__WT	PSM__KO	OK	115.781	118.282	0.0308292	0.0897833	0.818	0.999954	no
ENSMUSG00000005580.11	ENSMUSG00000005580.11	Adcy9	chr16:4287528-4420498	PSM__WT	PSM__KO	OK	0.464535	0.573298	0.3035	0.556155	0.1682	0.999954	no
ENSMUSG00000005583.16	ENSMUSG00000005583.16	Mef2c	chr13:83504033-83667080	PSM__WT	PSM__KO	OK	4.30594	3.73038	-0.207008	-0.312941	0.3775	0.999954	no
ENSMUSG00000005609.15	ENSMUSG00000005609.15	Ctr9	chr7:111028950-111056377	PSM__WT	PSM__KO	OK	30.7926	30.233	-0.0264587	-0.0802606	0.8367	0.999954	no
ENSMUSG00000005610.16	ENSMUSG00000005610.16	Eif4g2	chr7:111070567-111083030	PSM__WT	PSM__KO	OK	636.449	623.242	-0.0302514	-0.0475988	0.88265	0.999954	no
ENSMUSG00000005611.15	ENSMUSG00000005611.15	Mrvi1	chr7:110868265-110982461	PSM__WT	PSM__KO	OK	0.771918	1.05722	0.453752	0.479298	0.159	0.999954	no
ENSMUSG00000005615.14	ENSMUSG00000005615.14	Pcyt1a	chr16:32430920-32475070	PSM__WT	PSM__KO	OK	13.7631	13.5499	-0.022524	-0.0701427	0.86295	0.999954	no
ENSMUSG00000005621.11	ENSMUSG00000005621.11	Zfp592	chr7:80993680-81045164	PSM__WT	PSM__KO	OK	8.0575	10.7943	0.421868	1.05632	0.00345	0.30096	no
ENSMUSG00000005625.15	ENSMUSG00000005625.15	Psmd4	chr3:95032693-95042614	PSM__WT	PSM__KO	OK	145.573	135.928	-0.0989026	-0.298766	0.43745	0.999954	no
ENSMUSG00000005628.12	ENSMUSG00000005628.12	Tmod4	chr3:95124475-95129209	PSM__WT	PSM__KO	OK	0.26686	0.332288	0.31635	0.171961	0.57625	0.999954	no
ENSMUSG00000005640.11	ENSMUSG00000005640.11	Insrr	chr3:87749096-87824306	PSM__WT	PSM__KO	NOTEST	0.087779	0.0459874	-0.932637	0	1	1	no
ENSMUSG00000005649.17	ENSMUSG00000005649.17	Cabp5	chr7:13398131-13408887	PSM__WT	PSM__KO	NOTEST	0.0359366	0.0484343	0.430572	0	1	1	no
ENSMUSG00000005656.8	ENSMUSG00000005656.8	Snx6	chr12:54746348-54795703	PSM__WT	PSM__KO	OK	80.0923	72.8889	-0.135964	-0.429372	0.2884	0.999954	no
ENSMUSG00000005667.8	ENSMUSG00000005667.8	Mthfd2	chr6:83305690-83325908	PSM__WT	PSM__KO	OK	40.9393	39.9511	-0.0352489	-0.106861	0.7856	0.999954	no
ENSMUSG00000005672.12	ENSMUSG00000005672.12	Kit	chr5:75574915-75656722	PSM__WT	PSM__KO	OK	4.73402	4.92899	0.0582255	0.159958	0.6933	0.999954	no
ENSMUSG00000005674.9	ENSMUSG00000005674.9	Tomm40l	chr1:171213969-171222514	PSM__WT	PSM__KO	OK	15.4725	15.0751	-0.0375382	-0.0660248	0.8663	0.999954	no
ENSMUSG00000005677.14	ENSMUSG00000005677.14	Nr1i3	chr1:171213969-171222514	PSM__WT	PSM__KO	NOTEST	0.046421	0.0272925	-0.766272	0	1	1	no
ENSMUSG00000005681.12	ENSMUSG00000005681.12	Apoa2	chr1:171225053-171226379	PSM__WT	PSM__KO	OK	1.42758	3.63299	1.34759	1.63241	5e-05	0.0237812	yes
ENSMUSG00000005682.8	ENSMUSG00000005682.8	Pan2	chr10:128303334-128321358	PSM__WT	PSM__KO	OK	14.9794	17.4851	0.223145	0.691357	0.08865	0.999954	no
ENSMUSG00000005683.7	ENSMUSG00000005683.7	Cs	chr10:128337831-128362479	PSM__WT	PSM__KO	OK	127.345	128.297	0.0107551	0.0322596	0.93705	0.999954	no
ENSMUSG00000005686.16	ENSMUSG00000005686.16	Ampd3	chr7:110768205-110812405	PSM__WT	PSM__KO	OK	0.953235	1.05474	0.145984	0.135474	0.6611	0.999954	no
ENSMUSG00000005687.14	ENSMUSG00000005687.14	Bcas2	chr3:103171654-103179152	PSM__WT	PSM__KO	OK	64.6272	66.7038	0.0456265	0.144563	0.71835	0.999954	no
ENSMUSG00000005696.11	ENSMUSG00000005696.11	Sh2d1a	chrX:42502452-43274786	PSM__WT	PSM__KO	NOTEST	0.00422443	0.0123639	1.54931	0	1	1	no
ENSMUSG00000005698.15	ENSMUSG00000005698.15	Ctcf	chr8:105566323-105682922	PSM__WT	PSM__KO	OK	54.5378	57.1392	0.067226	0.160325	0.6503	0.999954	no
ENSMUSG00000005699.15	ENSMUSG00000005699.15	Pard6a	chr8:105701153-105703493	PSM__WT	PSM__KO	OK	4.34881	3.87151	-0.167727	-0.350491	0.394	0.999954	no
ENSMUSG00000005705.10	ENSMUSG00000005705.10	Agrp	chr8:105566323-105682922	PSM__WT	PSM__KO	OK	0.354839	0.277058	-0.356977	-0.0327195	0.71895	0.999954	no
ENSMUSG00000005716.16	ENSMUSG00000005716.16	Pvalb	chr15:78191113-78206400	PSM__WT	PSM__KO	NOTEST	0.0145678	0	-inf	0	1	1	no
ENSMUSG00000005718.7	ENSMUSG00000005718.7	Tfap4	chr16:4544660-4559720	PSM__WT	PSM__KO	OK	19.8124	22.015	0.152084	0.45572	0.25695	0.999954	no
ENSMUSG00000005732.14	ENSMUSG00000005732.14	Ranbp1	chr16:18239783-18248732	PSM__WT	PSM__KO	OK	456.066	418.048	-0.125572	-0.355928	0.3785	0.999954	no
ENSMUSG00000005763.15	ENSMUSG00000005763.15	Cd247	chr1:165781074-166002678	PSM__WT	PSM__KO	OK	1.14906	0.762715	-0.591239	-0.17358	0.6147	0.999954	no
ENSMUSG00000005774.12	ENSMUSG00000005774.12	Rfx5	chr3:94954074-94962048	PSM__WT	PSM__KO	OK	5.22605	4.76604	-0.132931	-0.205234	0.4656	0.999954	no
ENSMUSG00000005779.12	ENSMUSG00000005779.12	Psmb4	chr3:94884092-94886961	PSM__WT	PSM__KO	OK	192.269	178.292	-0.108886	-0.338969	0.4013	0.999954	no
ENSMUSG00000005800.2	ENSMUSG00000005800.2	Mmp8	chr9:7558428-7568486	PSM__WT	PSM__KO	NOTEST	0.00524024	0	-inf	0	1	1	no
ENSMUSG00000005802.12	ENSMUSG00000005802.12	Slc30a4	chr2:122681232-122721456	PSM__WT	PSM__KO	OK	6.46708	6.35219	-0.025862	-0.0754428	0.8555	0.999954	no
ENSMUSG00000005803.14	ENSMUSG00000005803.14	Sqrdl	chr2:122765236-122809569	PSM__WT	PSM__KO	OK	1.53822	1.82396	0.245814	0.351439	0.3197	0.999954	no
ENSMUSG00000005804.14	ENSMUSG00000005804.14	Bloc1s6	chr2:122738502-122749475	PSM__WT	PSM__KO	OK	26.016	24.7071	-0.0744746	-0.145536	0.7055	0.999954	no
ENSMUSG00000005813.12	ENSMUSG00000005813.12	Metap1	chr3:138458955-138489515	PSM__WT	PSM__KO	OK	35.0403	33.6904	-0.0566749	-0.178714	0.6586	0.999954	no
ENSMUSG00000005823.8	ENSMUSG00000005823.8	Gpr108	chr17:57234913-57247641	PSM__WT	PSM__KO	OK	11.9339	12.0959	0.0194504	0.0542011	0.8976	0.999954	no
ENSMUSG00000005824.6	ENSMUSG00000005824.6	Tnfsf14	chr17:57189491-57194189	PSM__WT	PSM__KO	OK	0.294005	0.296952	0.0143911	0.0174729	0.9574	0.999954	no
ENSMUSG00000005836.8	ENSMUSG00000005836.8	Gata6	chr18:11049086-11085635	PSM__WT	PSM__KO	NOTEST	0.145281	0.128031	-0.182354	0	1	1	no
ENSMUSG00000005846.11	ENSMUSG00000005846.11	Rsl1d1	chr16:11192969-11203331	PSM__WT	PSM__KO	OK	148.83	136.779	-0.121826	-0.370974	0.36365	0.999954	no
ENSMUSG00000005864.7	ENSMUSG00000005864.7	Cnga2	chrX:71991848-72010218	PSM__WT	PSM__KO	NOTEST	0.0342786	0.0540964	0.658225	0	1	1	no
ENSMUSG00000005871.14	ENSMUSG00000005871.14	Apc	chr18:34220923-34322189	PSM__WT	PSM__KO	OK	17.5852	18.2258	0.0516194	0.0730254	0.7517	0.999954	no
ENSMUSG00000005873.5	ENSMUSG00000005873.5	Reep5	chr18:34344888-34373415	PSM__WT	PSM__KO	OK	20.4827	19.5622	-0.0663377	-0.203654	0.6141	0.999954	no
ENSMUSG00000005881.13	ENSMUSG00000005881.13	Ergic3	chr2:156008044-156018279	PSM__WT	PSM__KO	OK	62.9399	62.1354	-0.0185592	-0.0543309	0.89335	0.999954	no
ENSMUSG00000005882.18	ENSMUSG00000005882.18	Uqcc1	chr2:155846893-155930310	PSM__WT	PSM__KO	OK	32.0485	29.8075	-0.10458	-0.226396	0.57945	0.999954	no
ENSMUSG00000005883.15	ENSMUSG00000005883.15	Spo11	chr2:172979841-172993576	PSM__WT	PSM__KO	OK	0.733705	1.16192	0.663234	0.738671	0.0611	0.999954	no
ENSMUSG00000005886.14	ENSMUSG00000005886.14	Ncoa2	chr1:13139104-13374083	PSM__WT	PSM__KO	OK	13.1554	14.8537	0.175165	0.50679	0.1859	0.999954	no
ENSMUSG00000005891.6	ENSMUSG00000005891.6	Prl4a1	chr13:28016211-28023548	PSM__WT	PSM__KO	NOTEST	0	0	0	0	1	1	no
ENSMUSG00000005892.4	ENSMUSG00000005892.4	Trh	chr6:92242060-92244650	PSM__WT	PSM__KO	NOTEST	0.0375368	0.0654106	0.801221	0	1	1	no
ENSMUSG00000005893.14	ENSMUSG00000005893.14	Nr2c2	chr6:92091389-92184033	PSM__WT	PSM__KO	OK	9.76162	10.0643	0.0440608	0.0616248	0.86855	0.999954	no
ENSMUSG00000005897.14	ENSMUSG00000005897.14	Nr2c1	chr10:94148022-94197211	PSM__WT	PSM__KO	OK	7.63142	7.85857	0.0423154	0.114373	0.77975	0.999954	no
ENSMUSG00000005899.12	ENSMUSG00000005899.12	Smpd4	chr16:17619353-17644828	PSM__WT	PSM__KO	OK	41.7423	40.6948	-0.0366682	-0.0894261	0.78755	0.999954	no
ENSMUSG00000005907.14	ENSMUSG00000005907.14	Pex1	chr5:3571672-3680325	PSM__WT	PSM__KO	OK	4.52036	4.38506	-0.0438423	-0.0398875	0.89215	0.999954	no
ENSMUSG00000005917.15	ENSMUSG00000005917.15	Otx1	chr11:21994763-22002897	PSM__WT	PSM__KO	OK	1.08286	1.41479	0.385748	0.70397	0.0724	0.999954	no
ENSMUSG00000005936.18	ENSMUSG00000005936.18	Kctd20	chr17:28951949-28969549	PSM__WT	PSM__KO	OK	45.0844	45.763	0.0215547	0.0593273	0.8762	0.999954	no
ENSMUSG00000005947.11	ENSMUSG00000005947.11	Itgae	chr11:73090582-73147446	PSM__WT	PSM__KO	NOTEST	0.11299	0.167019	0.563827	0	1	1	no
ENSMUSG00000005949.9	ENSMUSG00000005949.9	Ctns	chr11:73183595-73199042	PSM__WT	PSM__KO	OK	6.76826	6.35764	-0.0902943	-0.22834	0.56205	0.999954	no
ENSMUSG00000005950.14	ENSMUSG00000005950.14	P2rx5	chr11:73160420-73172685	PSM__WT	PSM__KO	NOTEST	0.0468992	0.0936186	0.997232	0	1	1	no
ENSMUSG00000005951.13	ENSMUSG00000005951.13	Shpk	chr11:73199459-73224511	PSM__WT	PSM__KO	OK	0.266468	0.218718	-0.284889	-0.386034	0.33495	0.999954	no
ENSMUSG00000005952.15	ENSMUSG00000005952.15	Trpv1	chr11:73234291-73261242	PSM__WT	PSM__KO	NOTEST	0.00559344	0.00373863	-0.581225	0	1	1	no
ENSMUSG00000005958.14	ENSMUSG00000005958.14	Ephb3	chr16:21204754-21223304	PSM__WT	PSM__KO	OK	6.86159	7.0023	0.0292879	0.0832918	0.84135	0.999954	no
ENSMUSG00000005968.14	ENSMUSG00000005968.14	Tuft1	chr3:94612756-94658872	PSM__WT	PSM__KO	OK	4.33213	3.70517	-0.225537	-0.529105	0.19445	0.999954	no
ENSMUSG00000005973.6	ENSMUSG00000005973.6	Rcn1	chr2:105386290-105399319	PSM__WT	PSM__KO	OK	74.5696	70.3948	-0.0831194	-0.262846	0.51305	0.999954	no
ENSMUSG00000005980.15	ENSMUSG00000005980.15	Dnase1	chr16:4032838-4077827	PSM__WT	PSM__KO	OK	1.40328	1.64536	0.2296	0.0461582	0.76825	0.999954	no
ENSMUSG00000005981.11	ENSMUSG00000005981.11	Trap1	chr16:4032838-4077827	PSM__WT	PSM__KO	OK	58.342	56.2125	-0.0536436	-0.168795	0.6693	0.999954	no
ENSMUSG00000005982.13	ENSMUSG00000005982.13	Naa60	chr16:3847267-3941147	PSM__WT	PSM__KO	OK	25.288	31.3907	0.311883	0.575839	0.1619	0.999954	no
ENSMUSG00000005983.15	ENSMUSG00000005983.15	1700037C18Rik	chr16:3847267-3941147	PSM__WT	PSM__KO	OK	3.9924	4.71696	0.2406	0.202254	0.5391	0.999954	no
ENSMUSG00000005986.15	ENSMUSG00000005986.15	Ankrd13d	chr19:4270179-4283137	PSM__WT	PSM__KO	OK	1.84413	1.99918	0.116469	0.221585	0.5747	0.999954	no
ENSMUSG00000005994.14	ENSMUSG00000005994.14	Tyrp1	chr4:80834122-80851719	PSM__WT	PSM__KO	NOTEST	0	0	0	0	1	1	no
ENSMUSG00000006005.17	ENSMUSG00000006005.17	Tpr	chr1:150361304-150466165	PSM__WT	PSM__KO	OK	61.4519	66.6284	0.116679	0.189987	0.5628	0.999954	no
ENSMUSG00000006007.14	ENSMUSG00000006007.14	Pdc	chr1:150319416-150346771	PSM__WT	PSM__KO	NOTEST	0	0	0	0	1	1	no
ENSMUSG00000006010.14	ENSMUSG00000006010.14	BC003331	chr1:150361304-150466165	PSM__WT	PSM__KO	OK	10.5673	9.42226	-0.165464	-0.115656	0.7556	0.999954	no
ENSMUSG00000006014.16	ENSMUSG00000006014.16	Prg4	chr1:150361304-150466165	PSM__WT	PSM__KO	OK	0.437163	0.437025	-0.000456003	-6.23754e-05	0.9996	0.999994	no
ENSMUSG00000006019.15	ENSMUSG00000006019.15	Dhx34	chr7:16197146-16222037	PSM__WT	PSM__KO	OK	5.06769	5.80307	0.195489	0.530722	0.19835	0.999954	no
ENSMUSG00000006021.5	ENSMUSG00000006021.5	Kptn	chr7:16119894-16127516	PSM__WT	PSM__KO	OK	6.62739	6.18423	-0.0998455	-0.239743	0.5565	0.999954	no
ENSMUSG00000006024.12	ENSMUSG00000006024.12	Napa	chr7:16098457-16117975	PSM__WT	PSM__KO	OK	54.2506	49.9769	-0.118377	-0.275945	0.44025	0.999954	no
ENSMUSG00000006050.11	ENSMUSG00000006050.11	Sra1	chr18:36666680-36683861	PSM__WT	PSM__KO	OK	41.5888	39.0375	-0.0913355	-0.102089	0.80035	0.999954	no
ENSMUSG00000006056.13	ENSMUSG00000006056.13	Calcoco2	chr11:96099325-96111964	PSM__WT	PSM__KO	NOTEST	0.10312	0.0722667	-0.512921	0	1	1	no
ENSMUSG00000006057.15	ENSMUSG00000006057.15	Atp5g1	chr11:96068851-96075670	PSM__WT	PSM__KO	OK	207.205	211.001	0.0261958	0.0762074	0.85415	0.999954	no
ENSMUSG00000006058.10	ENSMUSG00000006058.10	Snf8	chr11:96034884-96047430	PSM__WT	PSM__KO	OK	47.5071	47.3939	-0.00344249	-0.00985506	0.98165	0.999954	no
ENSMUSG00000006095.12	ENSMUSG00000006095.12	Tbcb	chr7:30224130-30233390	PSM__WT	PSM__KO	OK	55.1072	50.7332	-0.119313	-0.286505	0.45635	0.999954	no
ENSMUSG00000006127.9	ENSMUSG00000006127.9	Inpp5k	chr11:75630987-75648871	PSM__WT	PSM__KO	OK	7.23585	6.54908	-0.14387	-0.323119	0.3892	0.999954	no
ENSMUSG00000006134.3	ENSMUSG00000006134.3	Crkl	chr16:17451986-17486255	PSM__WT	PSM__KO	OK	28.9561	30.1008	0.0559375	0.178279	0.66255	0.999954	no
ENSMUSG00000006143.12	ENSMUSG00000006143.12	Upk3bl	chr5:136054491-136064326	PSM__WT	PSM__KO	OK	1.37404	0.894313	-0.619576	-0.912289	0.0217	0.705832	no
ENSMUSG00000006154.13	ENSMUSG00000006154.13	Eps8l1	chr7:4445696-4480487	PSM__WT	PSM__KO	OK	3.43158	2.83043	-0.277851	-0.284425	0.36115	0.999954	no
ENSMUSG00000006169.19	ENSMUSG00000006169.19	Clint1	chr11:45852050-45910625	PSM__WT	PSM__KO	OK	43.5718	47.1854	0.114947	0.359656	0.377	0.999954	no
ENSMUSG00000006179.8	ENSMUSG00000006179.8	Prss16	chr13:22002175-22009742	PSM__WT	PSM__KO	OK	0.757441	0.630801	-0.263948	-0.305798	0.4671	0.999954	no
ENSMUSG00000006191.17	ENSMUSG00000006191.17	Cdkal1	chr13:29325300-29855674	PSM__WT	PSM__KO	OK	8.79886	7.75417	-0.182344	-0.414221	0.2566	0.999954	no
ENSMUSG00000006200.3	ENSMUSG00000006200.3	Rhox6	chrX:37826909-37829857	PSM__WT	PSM__KO	NOTEST	0.0166873	0.0839822	2.33133	0	1	1	no
ENSMUSG00000006204.5	ENSMUSG00000006204.5	5430419D17Rik	chr7:130162450-133124354	PSM__WT	PSM__KO	NOTEST	0.00593108	0.0085788	0.532481	0	1	1	no
ENSMUSG00000006205.13	ENSMUSG00000006205.13	Htra1	chr7:130162450-133124354	PSM__WT	PSM__KO	OK	4.90676	4.46779	-0.135209	-0.0179765	0.81815	0.999954	no
ENSMUSG00000006215.12	ENSMUSG00000006215.12	Zbtb17	chr4:141444653-141538597	PSM__WT	PSM__KO	OK	15.8816	17.8077	0.165151	0.223761	0.52945	0.999954	no
ENSMUSG00000006216.10	ENSMUSG00000006216.10	Clcnkb	chr4:141398828-141416014	PSM__WT	PSM__KO	NOTEST	0	0	0	0	1	1	no
ENSMUSG00000006218.4	ENSMUSG00000006218.4	Fam131c	chr4:141368219-141384175	PSM__WT	PSM__KO	OK	0.48744	0.523859	0.103952	0.139708	0.7295	0.999954	no
ENSMUSG00000006219.12	ENSMUSG00000006219.12	Fblim1	chr4:141576061-141606096	PSM__WT	PSM__KO	OK	7.20908	8.80833	0.289053	0.609445	0.05585	0.980435	no
ENSMUSG00000006221.7	ENSMUSG00000006221.7	Hspb7	chr4:141420778-141425311	PSM__WT	PSM__KO	NOTEST	0.00516589	0	-inf	0	1	1	no
ENSMUSG00000006235.5	ENSMUSG00000006235.5	Epor	chr9:21958898-21963576	PSM__WT	PSM__KO	OK	10.53	11.2564	0.0962466	0.233752	0.559	0.999954	no
ENSMUSG00000006241.15	ENSMUSG00000006241.15	Ccdc159	chr9:21921009-21935872	PSM__WT	PSM__KO	OK	1.04795	1.25514	0.260273	0.218556	0.5764	0.999954	no
ENSMUSG00000006262.15	ENSMUSG00000006262.15	Mob1b	chr5:88720854-88764220	PSM__WT	PSM__KO	OK	8.41694	8.70813	0.0490674	0.123839	0.7583	0.999954	no
ENSMUSG00000006269.7	ENSMUSG00000006269.7	Atp6v1b1	chr6:83742989-83758855	PSM__WT	PSM__KO	NOTEST	0.00826718	0.00162333	-2.34844	0	1	1	no
ENSMUSG00000006270.7	ENSMUSG00000006270.7	Vax1	chr19:59166186-59170056	PSM__WT	PSM__KO	OK	2.57777	2.1142	-0.286015	-0.472556	0.21825	0.999954	no
ENSMUSG00000006273.14	ENSMUSG00000006273.14	Atp6v1b2	chr8:69037710-69113711	PSM__WT	PSM__KO	OK	42.7692	40.8841	-0.0650345	-0.205078	0.61525	0.999954	no
ENSMUSG00000006276.9	ENSMUSG00000006276.9	Eps15l1	chr8:72341000-72421474	PSM__WT	PSM__KO	OK	27.0771	27.8393	0.0400505	0.12657	0.75	0.999954	no
ENSMUSG00000006281.7	ENSMUSG00000006281.7	Tep1	chr14:50824061-50879003	PSM__WT	PSM__KO	OK	1.64722	1.81618	0.140871	0.312695	0.4403	0.999954	no
ENSMUSG00000006288.7	ENSMUSG00000006288.7	Ttc5	chr14:50765414-50785518	PSM__WT	PSM__KO	OK	26.768	25.1035	-0.0926234	-0.278019	0.4948	0.999954	no
ENSMUSG00000006289.14	ENSMUSG00000006289.14	Osgep	chr14:50913593-50924893	PSM__WT	PSM__KO	OK	45.0959	39.7054	-0.183663	-0.520775	0.20125	0.999954	no
ENSMUSG00000006299.13	ENSMUSG00000006299.13	Aamp	chr1:74279839-74284738	PSM__WT	PSM__KO	OK	97.8441	95.7201	-0.0316633	-0.0960278	0.8	0.999954	no
ENSMUSG00000006301.17	ENSMUSG00000006301.17	Tmbim1	chr1:74284929-74353694	PSM__WT	PSM__KO	OK	7.85454	8.19177	0.0606487	0.0915815	0.79585	0.999954	no
ENSMUSG00000006304.14	ENSMUSG00000006304.14	Arpc2	chr1:74236083-74268209	PSM__WT	PSM__KO	OK	153.494	147.295	-0.0594678	-0.187958	0.6432	0.999954	no
ENSMUSG00000006307.16	ENSMUSG00000006307.16	Kmt2b	chr7:30568857-30588726	PSM__WT	PSM__KO	OK	14.3925	17.9634	0.319739	0.928141	0.0154	0.610385	no
ENSMUSG00000006310.10	ENSMUSG00000006310.10	Zbtb32	chr7:30589680-30598909	PSM__WT	PSM__KO	NOTEST	0.160968	0.228743	0.506955	0	1	1	no
ENSMUSG00000006311.8	ENSMUSG00000006311.8	Etv2	chr7:30633615-30635852	PSM__WT	PSM__KO	OK	0.449238	0.560965	0.320432	0.390096	0.3375	0.999954	no
ENSMUSG00000006313.5	ENSMUSG00000006313.5	Upk1a	chr7:30603091-30612847	PSM__WT	PSM__KO	OK	4.51777	3.67921	-0.296216	-0.631257	0.11345	0.999954	no
ENSMUSG00000006315.9	ENSMUSG00000006315.9	Tmem147	chr7:30727700-30729540	PSM__WT	PSM__KO	OK	53.8031	51.1312	-0.073485	-0.215128	0.5974	0.999954	no
ENSMUSG00000006333.14	ENSMUSG00000006333.14	Rps9	chr7:3703992-3706897	PSM__WT	PSM__KO	OK	1666.5	1598.69	-0.0599352	-0.146108	0.71565	0.999954	no
ENSMUSG00000006335.16	ENSMUSG00000006335.16	Tfpt	chr7:3617372-3629929	PSM__WT	PSM__KO	OK	15.6552	14.623	-0.0984073	-0.142632	0.716	0.999954	no
ENSMUSG00000006342.14	ENSMUSG00000006342.14	Susd2	chr10:75636618-75644008	PSM__WT	PSM__KO	OK	0.500189	0.502652	0.00708797	0.012028	0.97575	0.999954	no
ENSMUSG00000006344.16	ENSMUSG00000006344.16	Ggt5	chr10:75589339-75617200	PSM__WT	PSM__KO	OK	0.571508	0.512478	-0.157285	-0.129003	0.75015	0.999954	no
ENSMUSG00000006345.10	ENSMUSG00000006345.10	Ggt1	chr10:75561603-75586200	PSM__WT	PSM__KO	OK	2.10311	2.27835	0.115467	0.152829	0.67295	0.999954	no
ENSMUSG00000006356.10	ENSMUSG00000006356.10	Crip2	chr12:113140235-113145506	PSM__WT	PSM__KO	OK	10.1759	12.6576	0.31484	0.739899	0.06895	0.999954	no
ENSMUSG00000006360.11	ENSMUSG00000006360.11	Crip1	chr12:113146315-113153879	PSM__WT	PSM__KO	OK	15.6008	15.2522	-0.0326018	-0.0651568	0.86915	0.999954	no
ENSMUSG00000006362.15	ENSMUSG00000006362.15	Cbfa2t3	chr8:119910359-124345724	PSM__WT	PSM__KO	OK	0.52649	0.732964	0.477335	0.011859	0.482	0.999954	no
ENSMUSG00000006369.14	ENSMUSG00000006369.14	Fbln1	chr15:85205948-85286535	PSM__WT	PSM__KO	OK	47.5206	50.8747	0.0983932	0.303734	0.44895	0.999954	no
ENSMUSG00000006373.10	ENSMUSG00000006373.10	Pgrmc1	chrX:36598205-36606079	PSM__WT	PSM__KO	OK	95.1174	91.187	-0.060881	-0.193916	0.63195	0.999954	no
ENSMUSG00000006378.13	ENSMUSG00000006378.13	Gcat	chr15:79030873-79043558	PSM__WT	PSM__KO	OK	23.6966	20.425	-0.214344	-0.634626	0.11985	0.999954	no
ENSMUSG00000006386.15	ENSMUSG00000006386.15	Tek	chr4:94739288-94874976	PSM__WT	PSM__KO	OK	5.08788	4.94439	-0.0412697	-0.0970357	0.79495	0.999954	no
ENSMUSG00000006389.12	ENSMUSG00000006389.12	Mpl	chr4:118442414-118457513	PSM__WT	PSM__KO	OK	0.421233	0.541067	0.361189	0.535191	0.18185	0.999954	no
ENSMUSG00000006390.15	ENSMUSG00000006390.15	Elovl1	chr4:118428092-118437352	PSM__WT	PSM__KO	OK	30.5162	30.669	0.00720878	0.00742374	0.98485	0.999954	no
ENSMUSG00000006392.16	ENSMUSG00000006392.16	Med8	chr4:118409336-118415782	PSM__WT	PSM__KO	OK	61.8976	60.9206	-0.022954	-0.0667109	0.86335	0.999954	no
ENSMUSG00000006398.15	ENSMUSG00000006398.15	Cdc20	chr4:118428092-118437352	PSM__WT	PSM__KO	OK	113.14	121.531	0.103208	0.295488	0.46935	0.999954	no
ENSMUSG00000006403.12	ENSMUSG00000006403.12	Adamts4	chr1:171234852-171260637	PSM__WT	PSM__KO	OK	2.21936	2.88281	0.377332	0.228213	0.5576	0.999954	no
ENSMUSG00000006411.12	ENSMUSG00000006411.12	Pvrl4	chr1:171370098-171388598	PSM__WT	PSM__KO	OK	3.46776	2.50515	-0.469105	-1.11722	0.00655	0.398764	no
ENSMUSG00000006412.10	ENSMUSG00000006412.10	Pfdn2	chr1:171345669-171360798	PSM__WT	PSM__KO	OK	104.49	101.922	-0.0358961	-0.0870982	0.83	0.999954	no
ENSMUSG00000006418.17	ENSMUSG00000006418.17	Rnf114	chr2:167481132-167516173	PSM__WT	PSM__KO	OK	46.5083	44.3349	-0.0690438	-0.187756	0.6488	0.999954	no
ENSMUSG00000006423.15	ENSMUSG00000006423.15	C330007P06Rik	chrX:36823736-36884222	PSM__WT	PSM__KO	OK	18.4557	17.2176	-0.100182	-0.233715	0.5457	0.999954	no
ENSMUSG00000006435.15	ENSMUSG00000006435.15	Neurl1a	chr19:47178819-47259440	PSM__WT	PSM__KO	OK	0.826722	1.11968	0.437607	0.85272	0.0359	0.850947	no
ENSMUSG00000006442.10	ENSMUSG00000006442.10	Srm	chr4:148591502-148594993	PSM__WT	PSM__KO	OK	96.3014	110.242	0.195047	0.602031	0.12465	0.999954	no
ENSMUSG00000006445.3	ENSMUSG00000006445.3	Epha2	chr4:141301239-141329384	PSM__WT	PSM__KO	OK	10.9289	14.4095	0.398873	1.14374	0.003	0.283602	no
ENSMUSG00000006456.10	ENSMUSG00000006456.10	Rbm14	chr19:4784292-4811634	PSM__WT	PSM__KO	OK	35.0633	39.3537	0.166539	0.422021	0.307	0.999954	no
ENSMUSG00000006457.3	ENSMUSG00000006457.3	Actn3	chr19:4861222-4877909	PSM__WT	PSM__KO	OK	1.95279	2.09379	0.10058	0.198065	0.62795	0.999954	no
ENSMUSG00000006462.6	ENSMUSG00000006462.6	A530013C23Rik	chr2:167691176-167729172	PSM__WT	PSM__KO	NOTEST	0	0.00168732	inf	0	1	1	no
ENSMUSG00000006463.13	ENSMUSG00000006463.13	Zdhhc24	chr19:4878667-4885397	PSM__WT	PSM__KO	OK	5.48368	5.74193	0.0663924	0.13871	0.72995	0.999954	no
ENSMUSG00000006464.8	ENSMUSG00000006464.8	Bbs1	chr19:4886897-4906627	PSM__WT	PSM__KO	OK	5.64324	6.32926	0.165512	0.479398	0.24225	0.999954	no
ENSMUSG00000006469.13	ENSMUSG00000006469.13	Slc34a3	chr2:25228897-25234364	PSM__WT	PSM__KO	NOTEST	0	0.0255939	inf	0	1	1	no
ENSMUSG00000006471.17	ENSMUSG00000006471.17	Ndor1	chr2:25244820-25255416	PSM__WT	PSM__KO	OK	12.0479	13.8256	0.198557	0.436309	0.2387	0.999954	no
ENSMUSG00000006476.19	ENSMUSG00000006476.19	Nsmf	chr2:25054354-25062881	PSM__WT	PSM__KO	OK	13.9098	15.6314	0.168346	0.471138	0.2295	0.999954	no
ENSMUSG00000006488.16	ENSMUSG00000006488.16	Prl7a1	chr13:27633379-27642474	PSM__WT	PSM__KO	NOTEST	0.0269377	0.0155286	-0.794704	0	1	1	no
ENSMUSG00000006490.2	ENSMUSG00000006490.2	Prl8a9	chr13:27558008-27564604	PSM__WT	PSM__KO	NOTEST	0.0218258	0.00393068	-2.47318	0	1	1	no
ENSMUSG00000006494.11	ENSMUSG00000006494.11	Pdk1	chr2:71873223-71903858	PSM__WT	PSM__KO	OK	29.0263	22.4658	-0.369631	-0.768228	0.0589	0.998865	no
ENSMUSG00000006498.16	ENSMUSG00000006498.16	Ptbp1	chr10:79851380-79883174	PSM__WT	PSM__KO	OK	359.23	351.65	-0.0307678	-0.0582308	0.879	0.999954	no
ENSMUSG00000006517.4	ENSMUSG00000006517.4	Mvd	chr8:119910359-124345724	PSM__WT	PSM__KO	OK	25.3211	24.5403	-0.045188	-0.00684787	0.9617	0.999954	no
ENSMUSG00000006519.10	ENSMUSG00000006519.10	Cyba	chr8:119910359-124345724	PSM__WT	PSM__KO	OK	32.2899	35.5616	0.139239	0.0148838	0.87585	0.999954	no
ENSMUSG00000006522.15	ENSMUSG00000006522.15	Itih3	chr14:30908572-30923760	PSM__WT	PSM__KO	NOTEST	0.0376724	0.0634203	0.751438	0	1	1	no
ENSMUSG00000006526.11	ENSMUSG00000006526.11	Tmem110	chr14:30825589-30876986	PSM__WT	PSM__KO	OK	11.7638	11.5191	-0.0303245	-0.0682447	0.86785	0.999954	no
ENSMUSG00000006527.14	ENSMUSG00000006527.14	Sfmbt1	chr14:30714848-30822713	PSM__WT	PSM__KO	OK	8.04453	7.76687	-0.0506738	-0.128852	0.74575	0.999954	no
ENSMUSG00000006529.14	ENSMUSG00000006529.14	Itih1	chr14:30929179-30943289	PSM__WT	PSM__KO	NOTEST	0	0.00397749	inf	0	1	1	no
ENSMUSG00000006538.10	ENSMUSG00000006538.10	Ihh	chr1:74945314-74951672	PSM__WT	PSM__KO	NOTEST	0.0778223	0.110447	0.505105	0	1	1	no
ENSMUSG00000006542.13	ENSMUSG00000006542.13	Prkag3	chr1:74738921-74749221	PSM__WT	PSM__KO	NOTEST	0.0147	0.0419755	1.51373	0	1	1	no
ENSMUSG00000006546.3	ENSMUSG00000006546.3	Cryba2	chr1:74889933-74893143	PSM__WT	PSM__KO	NOTEST	0.00963478	0	-inf	0	1	1	no
ENSMUSG00000006567.11	ENSMUSG00000006567.11	Atp7b	chr8:21992784-22060305	PSM__WT	PSM__KO	OK	0.498829	0.579278	0.215711	0.424859	0.28455	0.999954	no
ENSMUSG00000006570.3	ENSMUSG00000006570.3	Defb2	chr8:21839925-21843482	PSM__WT	PSM__KO	NOTEST	0	0	0	0	1	1	no
ENSMUSG00000006574.15	ENSMUSG00000006574.15	Slc4a1	chr11:102348823-102366203	PSM__WT	PSM__KO	OK	105.243	75.9696	-0.470225	-0.846701	0.03215	0.812743	no
ENSMUSG00000006575.14	ENSMUSG00000006575.14	Rundc3a	chr11:102393402-102402555	PSM__WT	PSM__KO	OK	1.22206	1.51922	0.314011	0.501678	0.14575	0.999954	no
ENSMUSG00000006576.16	ENSMUSG00000006576.16	Slc4a3	chr1:75546265-75562172	PSM__WT	PSM__KO	OK	2.7739	3.17599	0.195293	0.333426	0.22255	0.999954	no
ENSMUSG00000006585.2	ENSMUSG00000006585.2	Cdt1	chr8:119910359-124345724	PSM__WT	PSM__KO	OK	28.5118	31.2224	0.131026	0.024443	0.8971	0.999954	no
ENSMUSG00000006586.15	ENSMUSG00000006586.15	Runx1t1	chr4:13743435-13893649	PSM__WT	PSM__KO	OK	1.29067	1.15738	-0.157262	-0.221322	0.52725	0.999954	no
ENSMUSG00000006587.5	ENSMUSG00000006587.5	Snai3	chr8:119910359-124345724	PSM__WT	PSM__KO	NOTEST	0.0218123	0.0457298	1.06799	0	1	1	no
ENSMUSG00000006589.7	ENSMUSG00000006589.7	Aprt	chr8:119910359-124345724	PSM__WT	PSM__KO	OK	164.216	149.633	-0.134165	-0.0335516	0.90945	0.999954	no
ENSMUSG00000006599.13	ENSMUSG00000006599.13	Gtf2h1	chr7:46796102-46823800	PSM__WT	PSM__KO	OK	24.1868	22.9315	-0.0768896	-0.208373	0.608	0.999954	no
ENSMUSG00000006611.14	ENSMUSG00000006611.14	Hfe	chr13:23702033-23710854	PSM__WT	PSM__KO	OK	1.7223	1.79388	0.0587451	0.103563	0.79375	0.999954	no
ENSMUSG00000006638.14	ENSMUSG00000006638.14	Abhd1	chr5:30950065-30960361	PSM__WT	PSM__KO	OK	0.38395	0.412261	0.102639	0.0183559	0.8781	0.999954	no
ENSMUSG00000006641.12	ENSMUSG00000006641.12	Slc5a6	chr5:31036035-31054623	PSM__WT	PSM__KO	OK	5.51839	5.55794	0.0103017	0.0135489	0.97545	0.999954	no
ENSMUSG00000006642.3	ENSMUSG00000006642.3	Tcf23	chr5:30968661-30977018	PSM__WT	PSM__KO	NOTEST	0.000763652	0	-inf	0	1	1	no
ENSMUSG00000006649.17	ENSMUSG00000006649.17	Nphs1	chr7:30458314-30487223	PSM__WT	PSM__KO	NOTEST	0.00246447	0.00157449	-0.646389	0	1	1	no
ENSMUSG00000006651.8	ENSMUSG00000006651.8	Aplp1	chr7:30434981-30445535	PSM__WT	PSM__KO	OK	4.99866	5.39917	0.111197	0.275744	0.5036	0.999954	no
ENSMUSG00000006673.14	ENSMUSG00000006673.14	Qrich1	chr9:108516805-108560163	PSM__WT	PSM__KO	OK	56.0914	58.0395	0.0492558	0.12964	0.70185	0.999954	no
ENSMUSG00000006675.10	ENSMUSG00000006675.10	P4htm	chr9:108578861-108597667	PSM__WT	PSM__KO	OK	1.12261	1.07321	-0.0649309	-0.103902	0.7799	0.999954	no
ENSMUSG00000006676.16	ENSMUSG00000006676.16	Usp19	chr9:108490601-108502337	PSM__WT	PSM__KO	OK	35.1919	39.8803	0.180432	0.454405	0.16715	0.999954	no
ENSMUSG00000006678.6	ENSMUSG00000006678.6	Pola1	chrX:93304766-93632155	PSM__WT	PSM__KO	OK	20.025	17.6978	-0.178234	-0.530632	0.1671	0.999954	no
ENSMUSG00000006699.17	ENSMUSG00000006699.17	Cdc42	chr4:137319695-137357720	PSM__WT	PSM__KO	OK	220.439	203.21	-0.117412	-0.338012	0.40515	0.999954	no
ENSMUSG00000006705.12	ENSMUSG00000006705.12	Pknox1	chr17:31564748-31607684	PSM__WT	PSM__KO	OK	11.9128	11.5798	-0.040905	-0.119253	0.7744	0.999954	no
ENSMUSG00000006711.15	ENSMUSG00000006711.15	D130043K22Rik	chr13:24845134-24901270	PSM__WT	PSM__KO	NOTEST	0.139042	0.203597	0.550191	0	1	1	no
ENSMUSG00000006715.11	ENSMUSG00000006715.11	Gmnn	chr13:24751844-24761923	PSM__WT	PSM__KO	OK	91.3738	80.9732	-0.174336	-0.539223	0.18145	0.999954	no
ENSMUSG00000006717.6	ENSMUSG00000006717.6	Acot13	chr13:24817947-24831517	PSM__WT	PSM__KO	OK	27.3444	24.2508	-0.17321	-0.439143	0.2674	0.999954	no
ENSMUSG00000006720.16	ENSMUSG00000006720.16	Zfp184	chr13:21940373-21960779	PSM__WT	PSM__KO	OK	11.9497	10.4794	-0.189409	-0.455716	0.24835	0.999954	no
ENSMUSG00000006724.12	ENSMUSG00000006724.12	Cyp27b1	chr10:127048249-127052969	PSM__WT	PSM__KO	NOTEST	0.117558	0.198996	0.759375	0	1	1	no
ENSMUSG00000006728.12	ENSMUSG00000006728.12	Cdk4	chr10:127063533-127070261	PSM__WT	PSM__KO	OK	815.802	753.7	-0.114229	-0.230743	0.5815	0.999954	no
ENSMUSG00000006731.9	ENSMUSG00000006731.9	B4galnt1	chr10:127165155-127172340	PSM__WT	PSM__KO	OK	0.924276	0.991116	0.100729	0.184472	0.65665	0.999954	no
ENSMUSG00000006732.14	ENSMUSG00000006732.14	Mettl1	chr10:127031003-127046365	PSM__WT	PSM__KO	OK	20.132	21.5499	0.0981899	0.274209	0.4949	0.999954	no
ENSMUSG00000006736.8	ENSMUSG00000006736.8	Tspan31	chr10:127063533-127070261	PSM__WT	PSM__KO	OK	60.6522	59.2381	-0.0340348	-0.0244195	0.9518	0.999954	no
ENSMUSG00000006740.13	ENSMUSG00000006740.13	Kif5b	chr18:6201001-6242174	PSM__WT	PSM__KO	OK	45.2298	49.3838	0.126764	0.370114	0.33445	0.999954	no
ENSMUSG00000006763.13	ENSMUSG00000006763.13	Saal1	chr7:46686107-46710651	PSM__WT	PSM__KO	OK	12.2926	11.5619	-0.0884069	-0.270173	0.50485	0.999954	no
ENSMUSG00000006764.8	ENSMUSG00000006764.8	Tph2	chr10:115078640-115185022	PSM__WT	PSM__KO	NOTEST	0.00600343	0.0059378	-0.0158584	0	1	1	no
ENSMUSG00000006777.7	ENSMUSG00000006777.7	Krt23	chr11:99477973-99493137	PSM__WT	PSM__KO	NOTEST	0.065769	0.0343476	-0.9372	0	1	1	no
ENSMUSG00000006782.16	ENSMUSG00000006782.16	Cnp	chr11:100574903-100704271	PSM__WT	PSM__KO	OK	5.67976	5.27256	-0.107327	-0.0594557	0.88195	0.999954	no
ENSMUSG00000006784.14	ENSMUSG00000006784.14	Ttc25	chr11:100545606-100572568	PSM__WT	PSM__KO	OK	0.435805	0.411473	-0.082886	-0.122525	0.764	0.999954	no
ENSMUSG00000006800.13	ENSMUSG00000006800.13	Sulf2	chr2:165992635-166155663	PSM__WT	PSM__KO	OK	139.189	171.294	0.299423	0.694577	0.0798	0.999954	no
ENSMUSG00000006818.4	ENSMUSG00000006818.4	Sod2	chr17:13007838-13018119	PSM__WT	PSM__KO	OK	16.7136	15.8109	-0.0801022	-0.248294	0.53995	0.999954	no
ENSMUSG00000006850.7	ENSMUSG00000006850.7	Tmco6	chr18:36735067-36744557	PSM__WT	PSM__KO	OK	8.74179	7.85747	-0.153864	-0.170216	0.666	0.999954	no
ENSMUSG00000006906.10	ENSMUSG00000006906.10	Stambp	chr6:83543216-83588123	PSM__WT	PSM__KO	OK	4.87892	4.61516	-0.0801783	-0.189123	0.65265	0.999954	no
ENSMUSG00000006920.14	ENSMUSG00000006920.14	Ezh1	chr11:101191114-101226463	PSM__WT	PSM__KO	OK	7.83873	8.18638	0.0626066	0.13071	0.6972	0.999954	no
ENSMUSG00000006930.15	ENSMUSG00000006930.15	Hap1	chr11:100347326-100356128	PSM__WT	PSM__KO	OK	4.26802	5.2839	0.308039	0.692704	0.07685	0.999954	no
ENSMUSG00000006931.15	ENSMUSG00000006931.15	P3h4	chr11:100408455-100414836	PSM__WT	PSM__KO	OK	14.4448	13.2031	-0.129669	-0.287888	0.3985	0.999954	no
ENSMUSG00000006932.16	ENSMUSG00000006932.16	Ctnnb1	chr9:120924454-121277197	PSM__WT	PSM__KO	OK	427.956	413.441	-0.0497816	-0.0930377	0.78375	0.999954	no
ENSMUSG00000006941.4	ENSMUSG00000006941.4	Eif1b	chr9:120492605-120495327	PSM__WT	PSM__KO	OK	86.5182	88.9455	0.0399171	0.124779	0.75875	0.999954	no
ENSMUSG00000006948.7	ENSMUSG00000006948.7	Klk4	chr7:43881159-43885804	PSM__WT	PSM__KO	NOTEST	0.0169038	0.00523266	-1.69173	0	1	1	no
ENSMUSG00000006958.13	ENSMUSG00000006958.13	Chrd	chr16:20725157-20742384	PSM__WT	PSM__KO	OK	1.60791	2.36584	0.557162	1.13965	0.00505	0.362552	no
ENSMUSG00000006998.15	ENSMUSG00000006998.15	Psmd2	chr16:20651651-20663414	PSM__WT	PSM__KO	OK	191.092	176.773	-0.112372	-0.310518	0.42425	0.999954	no
ENSMUSG00000007021.4	ENSMUSG00000007021.4	Syngr3	chr17:24685091-24689955	PSM__WT	PSM__KO	OK	0.379849	0.428657	0.174398	0.191193	0.5828	0.999954	no
ENSMUSG00000007029.16	ENSMUSG00000007029.16	Vars	chr17:35000986-35016322	PSM__WT	PSM__KO	OK	64.2764	80.0211	0.316091	0.808141	0.02975	0.808563	no
ENSMUSG00000007030.8	ENSMUSG00000007030.8	Vwa7	chr17:35016578-35028016	PSM__WT	PSM__KO	NOTEST	0.135333	0.206842	0.612012	0	1	1	no
ENSMUSG00000007033.4	ENSMUSG00000007033.4	Hspa1l	chr17:34972702-34981788	PSM__WT	PSM__KO	OK	0.501595	0.563726	0.168469	0.154337	0.70325	0.999954	no
ENSMUSG00000007034.15	ENSMUSG00000007034.15	Slc44a4	chr17:34914469-34930436	PSM__WT	PSM__KO	NOTEST	0.0311247	0.0661482	1.08764	0	1	1	no
ENSMUSG00000007035.15	ENSMUSG00000007035.15	Msh5	chr17:35028604-35046726	PSM__WT	PSM__KO	OK	0.46188	0.521658	0.175588	0.225885	0.52555	0.999954	no
ENSMUSG00000007036.15	ENSMUSG00000007036.15	Abhd16a	chr17:35089290-35102987	PSM__WT	PSM__KO	OK	14.8837	14.5851	-0.0292411	-0.081773	0.841	0.999954	no
ENSMUSG00000007038.5	ENSMUSG00000007038.5	Neu1	chr17:34931252-34935921	PSM__WT	PSM__KO	OK	5.70564	5.84819	0.0356011	0.0910591	0.82155	0.999954	no
ENSMUSG00000007039.12	ENSMUSG00000007039.12	Ddah2	chr17:35059034-35062095	PSM__WT	PSM__KO	OK	148.892	145.031	-0.0379049	-0.119976	0.7645	0.999954	no
ENSMUSG00000007041.9	ENSMUSG00000007041.9	Clic1	chr17:35049965-35058749	PSM__WT	PSM__KO	OK	98.972	85.7597	-0.206721	-0.653299	0.10845	0.999954	no
ENSMUSG00000007050.17	ENSMUSG00000007050.17	Lsm2	chr17:34981879-34985891	PSM__WT	PSM__KO	OK	70.8422	78.3917	0.146093	0.40726	0.31745	0.999954	no
ENSMUSG00000007080.14	ENSMUSG00000007080.14	Pole	chr5:110286305-110337474	PSM__WT	PSM__KO	OK	25.6628	26.0759	0.0230393	0.0521313	0.8854	0.999954	no
ENSMUSG00000007097.14	ENSMUSG00000007097.14	Atp1a2	chr1:172261640-172319841	PSM__WT	PSM__KO	OK	32.8867	31.5922	-0.0579368	-0.144745	0.71675	0.999954	no
ENSMUSG00000007107.6	ENSMUSG00000007107.6	Atp1a4	chr1:172223512-172258414	PSM__WT	PSM__KO	NOTEST	0.00162948	0.00430028	1.40002	0	1	1	no
ENSMUSG00000007122.11	ENSMUSG00000007122.11	Casq1	chr1:172209893-172219868	PSM__WT	PSM__KO	OK	0.355178	0.383472	0.110578	0.136222	0.71905	0.999954	no
ENSMUSG00000007207.10	ENSMUSG00000007207.10	Stx1a	chr5:135023481-135051100	PSM__WT	PSM__KO	OK	4.96382	5.76019	0.214667	0.410318	0.311	0.999954	no
ENSMUSG00000007209.4	ENSMUSG00000007209.4	Ceacam9	chr7:16721928-16726132	PSM__WT	PSM__KO	NOTEST	0.00928089	0.0198219	1.09476	0	1	1	no
ENSMUSG00000007216.6	ENSMUSG00000007216.6	Zfp775	chr6:48589444-48623227	PSM__WT	PSM__KO	OK	2.93226	3.23994	0.143951	0.124276	0.71825	0.999954	no
ENSMUSG00000007279.14	ENSMUSG00000007279.14	Scube2	chr7:109798675-109865679	PSM__WT	PSM__KO	OK	0.281559	0.302895	0.105381	0.138026	0.696	0.999954	no
ENSMUSG00000007338.9	ENSMUSG00000007338.9	Mrpl49	chr19:6046575-6057751	PSM__WT	PSM__KO	OK	48.2854	43.2148	-0.160062	-0.320572	0.4297	0.999954	no
ENSMUSG00000007379.15	ENSMUSG00000007379.15	Dennd2c	chr3:103102603-103169769	PSM__WT	PSM__KO	OK	2.68087	2.51783	-0.0905195	-0.220267	0.5904	0.999954	no
ENSMUSG00000007411.15	ENSMUSG00000007411.15	Mark3	chr12:111574509-111656227	PSM__WT	PSM__KO	OK	31.5311	33.5095	0.0877965	0.278159	0.49705	0.999954	no
ENSMUSG00000007415.15	ENSMUSG00000007415.15	Gatad1	chr5:3571672-3680325	PSM__WT	PSM__KO	OK	86.4772	84.0859	-0.0404558	-0.0890817	0.82965	0.999954	no
ENSMUSG00000007440.10	ENSMUSG00000007440.10	Pcdha11	chr18:36930183-37841873	PSM__WT	PSM__KO	NOTEST	0.0154375	0.00795186	-0.957072	0	1	1	no
ENSMUSG00000007457.3	ENSMUSG00000007457.3	2310003L06Rik	chr5:87908578-88008534	PSM__WT	PSM__KO	NOTEST	0	0	0	0	1	1	no
ENSMUSG00000007458.14	ENSMUSG00000007458.14	M6pr	chr6:122308719-122317680	PSM__WT	PSM__KO	OK	43.4127	42.9202	-0.016458	-0.0524486	0.89955	0.999954	no
ENSMUSG00000007476.18	ENSMUSG00000007476.18	Lrrc8a	chr2:30236794-30263790	PSM__WT	PSM__KO	OK	7.37129	8.60904	0.223936	0.647095	0.1174	0.999954	no
ENSMUSG00000007480.3	ENSMUSG00000007480.3	Mc5r	chr18:68337602-68339711	PSM__WT	PSM__KO	NOTEST	0.01696	0.0479637	1.49981	0	1	1	no
ENSMUSG00000007564.14	ENSMUSG00000007564.14	Ppp2r1a	chr17:20945310-20965916	PSM__WT	PSM__KO	OK	120.016	125.549	0.0650274	0.196004	0.6163	0.999954	no
ENSMUSG00000007570.15	ENSMUSG00000007570.15	Fance	chr17:28313529-28326568	PSM__WT	PSM__KO	OK	21.7023	21.3944	-0.0206143	-0.042042	0.92265	0.999954	no
ENSMUSG00000007589.8	ENSMUSG00000007589.8	Tinf2	chr14:55679082-55681817	PSM__WT	PSM__KO	OK	30.194	29.3962	-0.0386332	-0.117294	0.77085	0.999954	no
ENSMUSG00000007591.14	ENSMUSG00000007591.14	Tssk4	chr14:55650181-55652539	PSM__WT	PSM__KO	OK	0.548687	0.705757	0.363189	0.533849	0.1835	0.999954	no
ENSMUSG00000007594.9	ENSMUSG00000007594.9	Hapln4	chr8:70083528-70090862	PSM__WT	PSM__KO	NOTEST	0.0143084	0.0289074	1.01457	0	1	1	no
ENSMUSG00000007603.8	ENSMUSG00000007603.8	Dus3l	chr17:56764750-56770092	PSM__WT	PSM__KO	OK	15.0049	17.2359	0.199981	0.588122	0.1479	0.999954	no
ENSMUSG00000007610.15	ENSMUSG00000007610.15	Gtpbp3	chr8:71488102-71493400	PSM__WT	PSM__KO	OK	9.14753	9.7587	0.0933078	0.263884	0.5105	0.999954	no
ENSMUSG00000007613.15	ENSMUSG00000007613.15	Tgfbr1	chr4:47353221-47414931	PSM__WT	PSM__KO	OK	45.2406	43.1293	-0.0689525	-0.20513	0.6159	0.999954	no
ENSMUSG00000007617.17	ENSMUSG00000007617.17	Homer1	chr13:93303756-93404129	PSM__WT	PSM__KO	OK	16.6924	16.9645	0.0233323	0.0667951	0.8653	0.999954	no
ENSMUSG00000007646.13	ENSMUSG00000007646.13	Rad51c	chr11:87376644-87404954	PSM__WT	PSM__KO	OK	5.42373	5.08406	-0.0933035	-0.212527	0.5966	0.999954	no
ENSMUSG00000007653.12	ENSMUSG00000007653.12	Gabrb2	chr11:42419756-42629028	PSM__WT	PSM__KO	OK	0.716599	0.79738	0.154101	0.200813	0.55685	0.999954	no
ENSMUSG00000007655.16	ENSMUSG00000007655.16	Cav1	chr6:17197750-17385604	PSM__WT	PSM__KO	OK	4.97314	3.35144	-0.569378	-0.804402	0.013	0.565927	no
ENSMUSG00000007656.13	ENSMUSG00000007656.13	Arpp19	chr9:75037613-75060313	PSM__WT	PSM__KO	OK	154.137	140.405	-0.134611	-0.23925	0.55775	0.999954	no
ENSMUSG00000007659.18	ENSMUSG00000007659.18	Bcl2l1	chr2:152780667-152831728	PSM__WT	PSM__KO	OK	32.1635	28.1571	-0.191924	-0.499541	0.16865	0.999954	no
ENSMUSG00000007670.9	ENSMUSG00000007670.9	Khsrp	chr17:57021057-57031507	PSM__WT	PSM__KO	OK	53.3327	66.1638	0.311021	0.954202	0.0185	0.66408	no
ENSMUSG00000007682.5	ENSMUSG00000007682.5	Dio2	chr12:90724553-90750693	PSM__WT	PSM__KO	NOTEST	0.043001	0.0352481	-0.286824	0	1	1	no
ENSMUSG00000007721.5	ENSMUSG00000007721.5	Ccdc124	chr8:70868226-70873490	PSM__WT	PSM__KO	OK	84.9145	82.4819	-0.0419333	-0.129373	0.7517	0.999954	no
ENSMUSG00000007739.10	ENSMUSG00000007739.10	Cct4	chr11:22990518-23003780	PSM__WT	PSM__KO	OK	251.648	231.756	-0.118803	-0.317756	0.41505	0.999954	no
ENSMUSG00000007777.9	ENSMUSG00000007777.9	0610009B22Rik	chr11:51685385-51688874	PSM__WT	PSM__KO	OK	27.1969	23.7359	-0.196372	-0.512254	0.2024	0.999954	no
ENSMUSG00000007783.9	ENSMUSG00000007783.9	Cpt1c	chr7:44959372-44974851	PSM__WT	PSM__KO	OK	4.2447	4.40277	0.0527494	0.128725	0.7499	0.999954	no
ENSMUSG00000007805.4	ENSMUSG00000007805.4	Twist2	chr1:91798527-91848028	PSM__WT	PSM__KO	OK	3.52013	3.35461	-0.0694824	-0.126444	0.75895	0.999954	no
ENSMUSG00000007812.16	ENSMUSG00000007812.16	Zfp655	chr5:145231714-145247302	PSM__WT	PSM__KO	OK	12.0993	11.0533	-0.130447	-0.271705	0.46345	0.999954	no
ENSMUSG00000007815.13	ENSMUSG00000007815.13	Rhoa	chr9:108302957-108338273	PSM__WT	PSM__KO	OK	135.845	134.37	-0.015754	-0.0403766	0.91905	0.999954	no
ENSMUSG00000007817.14	ENSMUSG00000007817.14	Zmiz1	chr14:25455736-25666743	PSM__WT	PSM__KO	OK	30.5094	37.5979	0.301398	0.441595	0.0452	0.918032	no
ENSMUSG00000007827.10	ENSMUSG00000007827.10	Ankrd26	chr6:118501307-118562226	PSM__WT	PSM__KO	OK	8.48499	8.47103	-0.00237517	-0.00735105	0.98605	0.999954	no
ENSMUSG00000007833.14	ENSMUSG00000007833.14	Aldh16a1	chr7:45141841-45160064	PSM__WT	PSM__KO	OK	16.0828	16.5444	0.0408303	0.0828814	0.8365	0.999954	no
ENSMUSG00000007836.6	ENSMUSG00000007836.6	Hnrnpa0	chr13:58125878-58128556	PSM__WT	PSM__KO	OK	144.665	167.432	0.210861	0.614568	0.12815	0.999954	no
ENSMUSG00000007837.10	ENSMUSG00000007837.10	Prrg2	chr7:45053612-45061652	PSM__WT	PSM__KO	OK	4.73434	5.01477	0.0830214	0.180221	0.65355	0.999954	no
ENSMUSG00000007850.16	ENSMUSG00000007850.16	Hnrnph1	chr11:50376989-50386528	PSM__WT	PSM__KO	OK	632.881	640.735	0.0177942	0.0353592	0.92645	0.999954	no
ENSMUSG00000007867.8	ENSMUSG00000007867.8	Ift43	chr12:86082560-86162458	PSM__WT	PSM__KO	OK	22.4162	20.9191	-0.0997253	-0.253465	0.5204	0.999954	no
ENSMUSG00000007872.3	ENSMUSG00000007872.3	Id3	chr4:136143496-136145755	PSM__WT	PSM__KO	OK	72.3553	59.6877	-0.277665	-0.850624	0.03105	0.812743	no
ENSMUSG00000007877.2	ENSMUSG00000007877.2	Tcap	chr11:98383810-98384953	PSM__WT	PSM__KO	NOTEST	0.0878234	0.160857	0.873103	0	1	1	no
ENSMUSG00000007880.16	ENSMUSG00000007880.16	Arid1a	chr4:133679007-133756769	PSM__WT	PSM__KO	OK	38.521	49.5597	0.363524	1.04769	0.0095	0.491803	no
ENSMUSG00000007888.15	ENSMUSG00000007888.15	Crlf1	chr8:70493157-70504081	PSM__WT	PSM__KO	OK	2.4692	2.62593	0.0887814	0.097279	0.81345	0.999954	no
ENSMUSG00000007891.15	ENSMUSG00000007891.15	Ctsd	chr7:142325836-142388038	PSM__WT	PSM__KO	OK	67.0218	58.8619	-0.187296	-0.584376	0.14835	0.999954	no
ENSMUSG00000007892.7	ENSMUSG00000007892.7	Rplp1	chr9:61913283-61914538	PSM__WT	PSM__KO	OK	3497.63	3219.44	-0.119566	-0.26158	0.51115	0.999954	no
ENSMUSG00000007907.4	ENSMUSG00000007907.4	Cabs1	chr5:87908578-88008534	PSM__WT	PSM__KO	NOTEST	0	0	0	0	1	1	no
ENSMUSG00000007908.14	ENSMUSG00000007908.14	Hmgcll1	chr9:75775363-76136350	PSM__WT	PSM__KO	OK	2.57801	2.27326	-0.181494	-0.287892	0.45465	0.999954	no
ENSMUSG00000007944.8	ENSMUSG00000007944.8	Ttc9b	chr7:27653914-27674598	PSM__WT	PSM__KO	NOTEST	0.0403192	0.0595448	0.56251	0	1	1	no
ENSMUSG00000007946.10	ENSMUSG00000007946.10	Phox2a	chr7:101818312-101838076	PSM__WT	PSM__KO	NOTEST	0.101871	0.123975	0.283298	0	1	1	no
ENSMUSG00000007950.8	ENSMUSG00000007950.8	Abhd8	chr8:71456699-71463657	PSM__WT	PSM__KO	OK	18.1482	19.322	0.0904167	0.265773	0.5124	0.999954	no
ENSMUSG00000007987.12	ENSMUSG00000007987.12	Ift22	chr5:136908149-136915404	PSM__WT	PSM__KO	OK	42.0118	36.0915	-0.219132	-0.489707	0.2287	0.999954	no
ENSMUSG00000007989.6	ENSMUSG00000007989.6	Fzd3	chr14:65201025-65262463	PSM__WT	PSM__KO	OK	8.21003	8.50731	0.0513151	0.149397	0.70985	0.999954	no
ENSMUSG00000008028.15	ENSMUSG00000008028.15	1700008O03Rik	chr7:44310252-44400187	PSM__WT	PSM__KO	OK	0.431848	0.471857	0.127825	0.0723288	0.86995	0.999954	no
ENSMUSG00000008035.12	ENSMUSG00000008035.12	Mid1ip1	chrX:10707175-10719690	PSM__WT	PSM__KO	OK	20.6281	25.4251	0.301645	0.621718	0.12245	0.999954	no
ENSMUSG00000008036.11	ENSMUSG00000008036.11	Ap2s1	chr7:16738409-16749294	PSM__WT	PSM__KO	OK	127.167	112.518	-0.176576	-0.548906	0.1681	0.999954	no
ENSMUSG00000008090.14	ENSMUSG00000008090.14	Fgfrl1	chr5:108692381-108706924	PSM__WT	PSM__KO	OK	18.2539	21.5941	0.24243	0.704742	0.07525	0.999954	no
ENSMUSG00000008129.14	ENSMUSG00000008129.14	4930432K21Rik	chr8:84148024-84172590	PSM__WT	PSM__KO	OK	0.630587	0.724927	0.201139	0.284193	0.44465	0.999954	no
ENSMUSG00000008136.14	ENSMUSG00000008136.14	Fhl2	chr1:43123073-43196984	PSM__WT	PSM__KO	OK	7.35079	6.51484	-0.174169	-0.415312	0.29725	0.999954	no
ENSMUSG00000008140.17	ENSMUSG00000008140.17	Emc10	chr7:44489936-44496529	PSM__WT	PSM__KO	OK	38.5014	42.8583	0.154666	0.475023	0.2425	0.999954	no
ENSMUSG00000008153.11	ENSMUSG00000008153.11	Clstn3	chr6:124430758-124464794	PSM__WT	PSM__KO	OK	2.34749	2.93151	0.32052	0.68436	0.0605	0.999954	no
ENSMUSG00000008167.14	ENSMUSG00000008167.14	Fbxw9	chr8:85036914-85067121	PSM__WT	PSM__KO	OK	5.1172	5.40209	0.0781621	0.050681	0.89535	0.999954	no
ENSMUSG00000008193.13	ENSMUSG00000008193.13	Spib	chr7:44525992-44532071	PSM__WT	PSM__KO	NOTEST	0.0730757	0.092587	0.341418	0	1	1	no
ENSMUSG00000008200.14	ENSMUSG00000008200.14	Fnbp4	chr2:90745369-90781021	PSM__WT	PSM__KO	OK	36.1082	41.0194	0.183981	0.360735	0.33445	0.999954	no
ENSMUSG00000008206.16	ENSMUSG00000008206.16	Cers4	chr8:4493025-4531680	PSM__WT	PSM__KO	OK	5.07135	4.67874	-0.116249	-0.0973783	0.82595	0.999954	no
ENSMUSG00000008226.14	ENSMUSG00000008226.14	Scrn3	chr2:73271924-73337818	PSM__WT	PSM__KO	OK	7.70114	7.07371	-0.122604	-0.157409	0.6593	0.999954	no
ENSMUSG00000008301.11	ENSMUSG00000008301.11	Phax	chr18:56509686-56587712	PSM__WT	PSM__KO	OK	52.7384	48.9361	-0.107957	-0.197996	0.62435	0.999954	no
ENSMUSG00000008305.18	ENSMUSG00000008305.18	Tle1	chr4:72117141-72200919	PSM__WT	PSM__KO	OK	15.9123	15.1733	-0.0686119	-0.18088	0.6373	0.999954	no
ENSMUSG00000008307.11	ENSMUSG00000008307.11	1700109H08Rik	chr5:3571672-3680325	PSM__WT	PSM__KO	OK	0.517898	0.531549	0.037535	0.00399091	0.9674	0.999954	no
ENSMUSG00000008318.10	ENSMUSG00000008318.10	Relt	chr7:100845846-100863446	PSM__WT	PSM__KO	OK	4.22802	4.90141	0.213215	0.320482	0.27085	0.999954	no
ENSMUSG00000008333.12	ENSMUSG00000008333.12	Snrpb2	chr2:143063038-143072853	PSM__WT	PSM__KO	OK	90.503	82.5065	-0.133458	-0.321168	0.4241	0.999954	no
ENSMUSG00000008348.9	ENSMUSG00000008348.9	Ubc	chr5:125385964-125390554	PSM__WT	PSM__KO	OK	43.3957	58.3421	0.426986	1.31508	0.00125	0.196134	no
ENSMUSG00000008373.16	ENSMUSG00000008373.16	Prpf31	chr7:3629984-3644636	PSM__WT	PSM__KO	OK	64.2469	60.2713	-0.0921555	-0.277848	0.5013	0.999954	no
ENSMUSG00000008384.8	ENSMUSG00000008384.8	Sertad1	chr7:27486909-27490316	PSM__WT	PSM__KO	OK	9.66679	8.14231	-0.2476	-0.575603	0.13745	0.999954	no
ENSMUSG00000008393.8	ENSMUSG00000008393.8	Carhsp1	chr16:8658586-8672153	PSM__WT	PSM__KO	OK	42.1051	39.6977	-0.0849403	-0.270305	0.5052	0.999954	no
ENSMUSG00000008398.14	ENSMUSG00000008398.14	Elk3	chr10:93247413-93311135	PSM__WT	PSM__KO	OK	14.1088	15.7362	0.157491	0.414307	0.30915	0.999954	no
ENSMUSG00000008429.7	ENSMUSG00000008429.7	Herpud2	chr9:25108129-25151781	PSM__WT	PSM__KO	OK	7.46015	8.42966	0.17627	0.477808	0.24455	0.999954	no
ENSMUSG00000008435.15	ENSMUSG00000008435.15	Rdh13	chr7:4425666-4445649	PSM__WT	PSM__KO	OK	21.2545	21.0805	-0.0118566	-0.0211821	0.94255	0.999954	no
ENSMUSG00000008438.3	ENSMUSG00000008438.3	Adam21	chr12:81558583-81568474	PSM__WT	PSM__KO	NOTEST	0.0733241	0.080021	0.126091	0	1	1	no
ENSMUSG00000008450.7	ENSMUSG00000008450.7	Nutf2	chr8:105860633-105880402	PSM__WT	PSM__KO	OK	61.8223	59.5619	-0.0537378	-0.171049	0.6753	0.999954	no
ENSMUSG00000008461.5	ENSMUSG00000008461.5	Fut1	chr7:45617605-45621059	PSM__WT	PSM__KO	NOTEST	0.208307	0.183601	-0.182138	0	1	1	no
ENSMUSG00000008475.13	ENSMUSG00000008475.13	Arpc5	chr1:152766541-152775597	PSM__WT	PSM__KO	OK	45.2071	45.9252	0.0227367	0.0717846	0.86015	0.999954	no
ENSMUSG00000008482.8	ENSMUSG00000008482.8	Rnf151	chr17:24715838-24718057	PSM__WT	PSM__KO	OK	0.25375	0.203579	-0.317822	-0.31215	0.4225	0.999954	no
ENSMUSG00000008489.18	ENSMUSG00000008489.18	Elavl2	chr4:91250762-91400785	PSM__WT	PSM__KO	OK	5.41207	4.53744	-0.254302	-0.475292	0.17595	0.999954	no
ENSMUSG00000008496.18	ENSMUSG00000008496.18	Pou2f2	chr7:25087343-25132512	PSM__WT	PSM__KO	OK	0.598921	0.891379	0.573673	0.62701	0.0945	0.999954	no
ENSMUSG00000008540.11	ENSMUSG00000008540.11	Mgst1	chr6:138140315-138156755	PSM__WT	PSM__KO	OK	38.1848	40.8357	0.0968301	0.24029	0.56145	0.999954	no
ENSMUSG00000008575.17	ENSMUSG00000008575.17	Nfib	chr4:82290172-82705750	PSM__WT	PSM__KO	OK	3.97121	3.74074	-0.086256	-0.233027	0.5454	0.999954	no
ENSMUSG00000008590.4	ENSMUSG00000008590.4	Htr3b	chr9:48935007-48964990	PSM__WT	PSM__KO	NOTEST	0.00130011	0	-inf	0	1	1	no
ENSMUSG00000008601.12	ENSMUSG00000008601.12	Rab25	chr3:88542028-88548300	PSM__WT	PSM__KO	OK	4.15439	3.08932	-0.427347	-0.819841	0.0444	0.918032	no
ENSMUSG00000008604.11	ENSMUSG00000008604.11	Ubqln4	chr3:88553757-88569725	PSM__WT	PSM__KO	OK	53.4234	59.4261	0.153627	0.449973	0.22925	0.999954	no
ENSMUSG00000008658.15	ENSMUSG00000008658.15	Rbfox1	chr16:6809221-7412479	PSM__WT	PSM__KO	NOTEST	0.178204	0.159334	-0.161475	0	1	1	no
ENSMUSG00000008668.14	ENSMUSG00000008668.14	Rps18	chr17:33951998-33966984	PSM__WT	PSM__KO	OK	2275.33	2035.43	-0.160738	-0.363516	0.37245	0.999954	no
ENSMUSG00000008682.13	ENSMUSG00000008682.13	Rpl10	chrX:74270811-74273135	PSM__WT	PSM__KO	OK	2038.2	1754.98	-0.215835	-0.487422	0.2286	0.999954	no
ENSMUSG00000008683.16	ENSMUSG00000008683.16	Rps15a	chr7:118104371-118116188	PSM__WT	PSM__KO	OK	1833.54	1608.03	-0.189341	-0.26568	0.51135	0.999954	no
ENSMUSG00000008690.15	ENSMUSG00000008690.15	Ncaph2	chr15:89355718-89377039	PSM__WT	PSM__KO	OK	63.3458	58.7093	-0.109661	-0.320517	0.4306	0.999954	no
ENSMUSG00000008730.17	ENSMUSG00000008730.17	Hipk1	chr3:103739814-103791563	PSM__WT	PSM__KO	OK	15.8756	16.813	0.0827713	0.239668	0.5538	0.999954	no
ENSMUSG00000008734.9	ENSMUSG00000008734.9	Gprc5b	chr7:118740225-118995211	PSM__WT	PSM__KO	OK	11.6146	10.4546	-0.151801	-0.117472	0.6893	0.999954	no
ENSMUSG00000008763.16	ENSMUSG00000008763.16	Man1a2	chr3:100562207-100685503	PSM__WT	PSM__KO	OK	22.9017	21.8085	-0.0705666	-0.10519	0.73005	0.999954	no
ENSMUSG00000008789.10	ENSMUSG00000008789.10	Ceacam5	chr7:17713237-17761132	PSM__WT	PSM__KO	NOTEST	0.00440549	0.00300071	-0.553997	0	1	1	no
ENSMUSG00000008813.12	ENSMUSG00000008813.12	Tppp2	chr14:51918424-51920699	PSM__WT	PSM__KO	NOTEST	0.00640235	0.012561	0.972274	0	1	1	no
ENSMUSG00000008822.15	ENSMUSG00000008822.15	Acyp1	chr12:85272397-85288438	PSM__WT	PSM__KO	OK	25.9346	22.3089	-0.21726	-0.534599	0.18995	0.999954	no
ENSMUSG00000008843.4	ENSMUSG00000008843.4	Cldn13	chr5:134914248-134915526	PSM__WT	PSM__KO	OK	8.3505	5.54893	-0.589653	-1.10493	0.0073	0.427331	no
ENSMUSG00000008845.9	ENSMUSG00000008845.9	Cd163	chr6:124304655-124330527	PSM__WT	PSM__KO	NOTEST	0.0249209	0.0455719	0.870789	0	1	1	no
ENSMUSG00000008855.17	ENSMUSG00000008855.17	Hdac5	chr11:102194431-102230166	PSM__WT	PSM__KO	OK	11.0869	11.7725	0.0865619	0.218258	0.52215	0.999954	no
ENSMUSG00000008859.7	ENSMUSG00000008859.7	Rala	chr13:17880574-17944239	PSM__WT	PSM__KO	OK	29.8337	28.5378	-0.064069	-0.201358	0.62015	0.999954	no
ENSMUSG00000008874.3	ENSMUSG00000008874.3	Clec3a	chr8:114418085-114425846	PSM__WT	PSM__KO	NOTEST	0.0163385	0	-inf	0	1	1	no
ENSMUSG00000008892.11	ENSMUSG00000008892.11	Vdac3	chr8:22577074-22593813	PSM__WT	PSM__KO	OK	132.806	118.755	-0.16133	-0.50702	0.2143	0.999954	no
ENSMUSG00000008932.9	ENSMUSG00000008932.9	Slc1a7	chr4:107968331-108013532	PSM__WT	PSM__KO	NOTEST	0.00734235	0.0136043	0.889745	0	1	1	no
ENSMUSG00000008958.14	ENSMUSG00000008958.14	Vps72	chr3:95111021-95123051	PSM__WT	PSM__KO	OK	66.7602	72.1574	0.112159	0.332722	0.38915	0.999954	no
ENSMUSG00000008976.16	ENSMUSG00000008976.16	Gabpa	chr16:84827865-84863779	PSM__WT	PSM__KO	OK	26.2798	25.5497	-0.0406491	-0.0686845	0.8639	0.999954	no
ENSMUSG00000008999.7	ENSMUSG00000008999.7	Bmp7	chr2:172868011-172940321	PSM__WT	PSM__KO	OK	22.439	22.5822	0.00917407	0.0287717	0.9439	0.999954	no
ENSMUSG00000009013.5	ENSMUSG00000009013.5	Dynll1	chr5:115297109-115300999	PSM__WT	PSM__KO	OK	529.387	459.613	-0.203906	-0.479739	0.23595	0.999954	no
ENSMUSG00000009030.14	ENSMUSG00000009030.14	Pdcl	chr2:37350073-37359332	PSM__WT	PSM__KO	OK	33.1673	30.7785	-0.10784	-0.2582	0.52475	0.999954	no
ENSMUSG00000009035.13	ENSMUSG00000009035.13	Tmem184b	chr15:79360683-79403303	PSM__WT	PSM__KO	OK	16.0195	18.4847	0.2065	0.628523	0.1201	0.999954	no
ENSMUSG00000009047.3	ENSMUSG00000009047.3	Gm5965	chr16:88777895-88778528	PSM__WT	PSM__KO	NOTEST	0	0	0	0	1	1	no
ENSMUSG00000009070.14	ENSMUSG00000009070.14	Rsph14	chr10:74957476-75032586	PSM__WT	PSM__KO	NOTEST	0	0	0	0	1	1	no
ENSMUSG00000009073.16	ENSMUSG00000009073.16	Nf2	chr11:4765844-4849536	PSM__WT	PSM__KO	OK	32.6353	35.8609	0.135976	0.367986	0.3198	0.999954	no
ENSMUSG00000009075.2	ENSMUSG00000009075.2	Cabp7	chr11:4704677-4746778	PSM__WT	PSM__KO	OK	4.13725	3.7532	-0.140553	-0.251053	0.53555	0.999954	no
ENSMUSG00000009076.10	ENSMUSG00000009076.10	Zmat5	chr11:4704677-4746778	PSM__WT	PSM__KO	OK	18.9309	15.7025	-0.26975	-0.505607	0.2066	0.999954	no
ENSMUSG00000009079.16	ENSMUSG00000009079.16	Ewsr1	chr11:5069688-5106093	PSM__WT	PSM__KO	OK	400.531	418.106	0.0619547	0.138145	0.7147	0.999954	no
ENSMUSG00000009090.17	ENSMUSG00000009090.17	Ap1b1	chr11:4986823-5042791	PSM__WT	PSM__KO	OK	20.2627	21.88	0.110783	0.268283	0.422	0.999954	no
ENSMUSG00000009092.4	ENSMUSG00000009092.4	Derl3	chr10:75893397-75895941	PSM__WT	PSM__KO	OK	0.512308	0.417609	-0.294861	-0.379362	0.3432	0.999954	no
ENSMUSG00000009093.7	ENSMUSG00000009093.7	Gstt4	chr10:75814942-75822543	PSM__WT	PSM__KO	NOTEST	0.00367677	0.00374231	0.025487	0	1	1	no
ENSMUSG00000009097.9	ENSMUSG00000009097.9	Tbx1	chr16:18581712-18586969	PSM__WT	PSM__KO	OK	0.525779	0.913104	0.796323	1.1854	0.00535	0.373518	no
ENSMUSG00000009108.15	ENSMUSG00000009108.15	Gnat2	chr3:108092788-108101432	PSM__WT	PSM__KO	OK	1.00345	0.846612	-0.245198	-0.285548	0.471	0.999954	no
ENSMUSG00000009112.4	ENSMUSG00000009112.4	Bcl2l13	chr6:120836211-120892842	PSM__WT	PSM__KO	OK	28.5945	28.8346	0.0120624	0.0133514	0.9589	0.999954	no
ENSMUSG00000009114.17	ENSMUSG00000009114.17	2610028H24Rik	chr10:76449080-76515856	PSM__WT	PSM__KO	NOTEST	0.00225321	0.00957217	2.08686	0	1	1	no
ENSMUSG00000009115.5	ENSMUSG00000009115.5	Spatc1l	chr10:76562271-76570532	PSM__WT	PSM__KO	NOTEST	0.0261397	0.0101157	-1.36965	0	1	1	no
ENSMUSG00000009145.6	ENSMUSG00000009145.6	Dqx1	chr6:83057843-83067318	PSM__WT	PSM__KO	OK	0.638284	0.927729	0.539505	0.992139	0.01495	0.602375	no
ENSMUSG00000009185.2	ENSMUSG00000009185.2	Ccl8	chr11:82115184-82116799	PSM__WT	PSM__KO	NOTEST	0	0	0	0	1	1	no
ENSMUSG00000009207.15	ENSMUSG00000009207.15	Lnp	chr2:74520290-74584544	PSM__WT	PSM__KO	OK	23.5915	22.4321	-0.0727045	-0.192583	0.621	0.999954	no
ENSMUSG00000009210.10	ENSMUSG00000009210.10	Prr29	chr11:106365471-106377558	PSM__WT	PSM__KO	NOTEST	0.0311325	0.0583105	0.905332	0	1	1	no
ENSMUSG00000009214.9	ENSMUSG00000009214.9	Tmem8c	chr2:27061635-27072179	PSM__WT	PSM__KO	OK	0.295635	0.192008	-0.622646	-0.646178	0.0987	0.999954	no
ENSMUSG00000009216.7	ENSMUSG00000009216.7	Fam163b	chr2:27110379-27142491	PSM__WT	PSM__KO	OK	2.70419	2.56497	-0.076256	-0.173843	0.66365	0.999954	no
ENSMUSG00000009246.14	ENSMUSG00000009246.14	Trpm5	chr7:143069152-143094642	PSM__WT	PSM__KO	OK	0.339305	0.391793	0.207505	0.0438263	0.81835	0.999954	no
ENSMUSG00000009248.6	ENSMUSG00000009248.6	Ascl2	chr7:142966828-142969264	PSM__WT	PSM__KO	OK	0.271847	0.235891	-0.20468	-0.218508	0.5695	0.999954	no
ENSMUSG00000009281.6	ENSMUSG00000009281.6	Rarres2	chr6:48554795-48572789	PSM__WT	PSM__KO	NOTEST	0.112612	0.0817726	-0.461677	0	1	1	no
ENSMUSG00000009291.12	ENSMUSG00000009291.12	Pttg1ip	chr10:77581719-77598732	PSM__WT	PSM__KO	OK	27.0469	24.275	-0.155993	-0.475419	0.2291	0.999954	no
ENSMUSG00000009292.17	ENSMUSG00000009292.17	Trpm2	chr10:77907721-77970563	PSM__WT	PSM__KO	NOTEST	0.0574253	0.0261899	-1.13268	0	1	1	no
ENSMUSG00000009293.17	ENSMUSG00000009293.17	Ube2g2	chr10:77622274-77645993	PSM__WT	PSM__KO	OK	35.3413	34.8294	-0.021052	-0.05823	0.87775	0.999954	no
ENSMUSG00000009350.13	ENSMUSG00000009350.13	Mpo	chr11:87793580-87804413	PSM__WT	PSM__KO	OK	1.24712	1.39487	0.161528	0.265168	0.4811	0.999954	no
ENSMUSG00000009356.12	ENSMUSG00000009356.12	Lpo	chr11:87806427-87828289	PSM__WT	PSM__KO	NOTEST	0.0544165	0.0744627	0.452472	0	1	1	no
ENSMUSG00000009376.15	ENSMUSG00000009376.15	Met	chr6:17463799-17573980	PSM__WT	PSM__KO	OK	19.866	14.3635	-0.467888	-0.851642	0.00275	0.271786	no
ENSMUSG00000009378.3	ENSMUSG00000009378.3	Slc16a12	chr19:34668402-34747289	PSM__WT	PSM__KO	NOTEST	0.130306	0.122931	-0.0840518	0	1	1	no
ENSMUSG00000009394.13	ENSMUSG00000009394.13	Syn2	chr6:115134901-115282006	PSM__WT	PSM__KO	NOTEST	0.218348	0.212293	-0.0405715	0	1	1	no
ENSMUSG00000009406.13	ENSMUSG00000009406.13	Elk1	chrX:20933394-20986737	PSM__WT	PSM__KO	OK	9.4204	10.3942	0.141914	0.307028	0.45335	0.999954	no
ENSMUSG00000009418.15	ENSMUSG00000009418.15	Nav1	chr1:135434579-135688105	PSM__WT	PSM__KO	OK	9.67805	11.8769	0.295374	0.413073	0.27195	0.999954	no
ENSMUSG00000009470.16	ENSMUSG00000009470.16	Tnpo1	chr13:98839018-98926384	PSM__WT	PSM__KO	OK	87.5999	84.8498	-0.0460184	-0.103414	0.79605	0.999954	no
ENSMUSG00000009471.3	ENSMUSG00000009471.3	Myod1	chr7:46376473-46379092	PSM__WT	PSM__KO	NOTEST	0.039061	0.0412862	0.0799286	0	1	1	no
ENSMUSG00000009487.9	ENSMUSG00000009487.9	Otog	chr7:46240986-46311434	PSM__WT	PSM__KO	NOTEST	0.00675049	0.0078514	0.217958	0	1	1	no
ENSMUSG00000009535.13	ENSMUSG00000009535.13	Rnmt	chr18:68300354-68324852	PSM__WT	PSM__KO	OK	32.2273	30.4868	-0.0800973	-0.184776	0.6376	0.999954	no
ENSMUSG00000009545.14	ENSMUSG00000009545.14	Kcnq1	chr7:143106744-143427042	PSM__WT	PSM__KO	OK	0.510146	0.679273	0.41308	0.139005	0.5298	0.999954	no
ENSMUSG00000009549.14	ENSMUSG00000009549.14	Srp14	chr2:118475849-118479711	PSM__WT	PSM__KO	OK	104.443	93.6007	-0.158127	-0.482544	0.2356	0.999954	no
ENSMUSG00000009551.2	ENSMUSG00000009551.2	6330409D20Rik	chr2:32721054-32755512	PSM__WT	PSM__KO	NOTEST	0.0244812	0.0491042	1.00417	0	1	1	no
ENSMUSG00000009555.16	ENSMUSG00000009555.16	Cdk9	chr2:32707437-32712784	PSM__WT	PSM__KO	OK	40.9149	46.579	0.187052	0.558959	0.15285	0.999954	no
ENSMUSG00000009563.16	ENSMUSG00000009563.16	Tor2a	chr2:32757025-32775631	PSM__WT	PSM__KO	OK	23.3264	22.9798	-0.0215976	-0.0546813	0.87995	0.999954	no
ENSMUSG00000009566.12	ENSMUSG00000009566.12	Fpgs	chr2:32646594-32704145	PSM__WT	PSM__KO	OK	13.3484	14.264	0.0957094	0.16287	0.6715	0.999954	no
ENSMUSG00000009569.14	ENSMUSG00000009569.14	Mkl2	chr16:13256480-13417529	PSM__WT	PSM__KO	OK	7.23242	8.75409	0.275478	0.739139	0.0455	0.918032	no
ENSMUSG00000009575.14	ENSMUSG00000009575.14	Cbx5	chr15:103191543-103239816	PSM__WT	PSM__KO	OK	133.753	129.935	-0.0417774	-0.0626961	0.84995	0.999954	no
ENSMUSG00000009580.15	ENSMUSG00000009580.15	Odam	chr5:87885028-87894174	PSM__WT	PSM__KO	NOTEST	0	0	0	0	1	1	no
ENSMUSG00000009585.17	ENSMUSG00000009585.17	Apobec3	chr15:79891658-79908436	PSM__WT	PSM__KO	OK	3.77589	4.22195	0.161092	0.316063	0.4207	0.999954	no
ENSMUSG00000009588.9	ENSMUSG00000009588.9	St6galnac1	chr11:116765024-116775507	PSM__WT	PSM__KO	NOTEST	0	0.00134671	inf	0	1	1	no
ENSMUSG00000009596.9	ENSMUSG00000009596.9	Taf7l	chrX:134460117-134476490	PSM__WT	PSM__KO	NOTEST	0.00533001	0.00169831	-1.65004	0	1	1	no
ENSMUSG00000009614.16	ENSMUSG00000009614.16	Sardh	chr2:27188392-27248337	PSM__WT	PSM__KO	OK	1.39182	1.27635	-0.124944	-0.133914	0.70625	0.999954	no
ENSMUSG00000009621.18	ENSMUSG00000009621.18	Vav2	chr2:27262103-27427033	PSM__WT	PSM__KO	OK	9.44749	12.0149	0.346817	0.778345	0.0156	0.613519	no
ENSMUSG00000009628.14	ENSMUSG00000009628.14	Tex15	chr8:33516737-33585582	PSM__WT	PSM__KO	OK	0.85842	0.681916	-0.332089	-0.402814	0.2615	0.999954	no
ENSMUSG00000009630.9	ENSMUSG00000009630.9	Ppp2cb	chr8:33599620-33641976	PSM__WT	PSM__KO	OK	48.6715	50.0853	0.0413103	0.121637	0.76915	0.999954	no
ENSMUSG00000009633.3	ENSMUSG00000009633.3	G0s2	chr1:193203037-193343878	PSM__WT	PSM__KO	OK	2.18069	1.89017	-0.206269	-0.236988	0.55735	0.999954	no
ENSMUSG00000009640.11	ENSMUSG00000009640.11	Dmap1	chr4:117674680-117682273	PSM__WT	PSM__KO	OK	31.8948	31.0637	-0.038091	-0.108537	0.7812	0.999954	no
ENSMUSG00000009646.13	ENSMUSG00000009646.13	Pla2g12b	chr10:59403659-59421976	PSM__WT	PSM__KO	NOTEST	0	0.0863656	inf	0	1	1	no
ENSMUSG00000009647.13	ENSMUSG00000009647.13	Mcu	chr10:59446983-59616692	PSM__WT	PSM__KO	OK	5.51876	5.75696	0.0609633	0.154706	0.6928	0.999954	no
ENSMUSG00000009654.4	ENSMUSG00000009654.4	Oit3	chr10:59422957-59441778	PSM__WT	PSM__KO	OK	0.227534	0.258286	0.182887	0.243891	0.54395	0.999954	no
ENSMUSG00000009670.11	ENSMUSG00000009670.11	Tex11	chrX:100838647-101059667	PSM__WT	PSM__KO	NOTEST	0.0311412	0.02622	-0.248156	0	1	1	no
ENSMUSG00000009681.9	ENSMUSG00000009681.9	Bcr	chr10:75060895-75184923	PSM__WT	PSM__KO	OK	6.68677	7.34256	0.134975	0.405584	0.31645	0.999954	no
ENSMUSG00000009687.14	ENSMUSG00000009687.14	Fxyd5	chr7:31032721-31042481	PSM__WT	PSM__KO	OK	7.19578	7.65891	0.0899868	0.170119	0.6618	0.999954	no
ENSMUSG00000009731.4	ENSMUSG00000009731.4	Kcnd1	chrX:7822288-7838280	PSM__WT	PSM__KO	OK	0.506592	0.656773	0.37457	0.504072	0.16805	0.999954	no
ENSMUSG00000009733.8	ENSMUSG00000009733.8	Tfcp2	chr15:100502798-100552008	PSM__WT	PSM__KO	OK	8.61951	9.15868	0.0875346	0.250518	0.5298	0.999954	no
ENSMUSG00000009734.17	ENSMUSG00000009734.17	Pou6f2	chr13:18121100-18382041	PSM__WT	PSM__KO	NOTEST	0.0391124	0.0485549	0.311992	0	1	1	no
ENSMUSG00000009739.16	ENSMUSG00000009739.16	Pou6f1	chr15:100575317-100599984	PSM__WT	PSM__KO	OK	1.61466	2.04855	0.343374	0.533408	0.12545	0.999954	no
ENSMUSG00000009741.14	ENSMUSG00000009741.14	Ubp1	chr9:113930933-114046191	PSM__WT	PSM__KO	OK	34.7882	38.1461	0.132937	0.386958	0.3447	0.999954	no
ENSMUSG00000009772.15	ENSMUSG00000009772.15	Nuak2	chr1:132316125-132333488	PSM__WT	PSM__KO	OK	3.51772	3.36165	-0.0654694	-0.146964	0.7034	0.999954	no
ENSMUSG00000009828.15	ENSMUSG00000009828.15	Ick	chr9:78109191-78172107	PSM__WT	PSM__KO	OK	10.1441	11.5296	0.184697	0.469693	0.2277	0.999954	no
ENSMUSG00000009863.14	ENSMUSG00000009863.14	Sdhb	chr4:140961202-140979193	PSM__WT	PSM__KO	OK	136.139	120.268	-0.178835	-0.559642	0.1695	0.999954	no
ENSMUSG00000009876.13	ENSMUSG00000009876.13	Cox4i2	chr2:152754172-152765037	PSM__WT	PSM__KO	OK	6.65633	6.80155	0.0311369	0.062995	0.8772	0.999954	no
ENSMUSG00000009894.15	ENSMUSG00000009894.15	Snap47	chr11:59407133-59458473	PSM__WT	PSM__KO	OK	51.2293	47.6321	-0.105035	-0.243739	0.5293	0.999954	no
ENSMUSG00000009900.7	ENSMUSG00000009900.7	Wnt3a	chr11:59248032-59290752	PSM__WT	PSM__KO	OK	15.4236	21.2712	0.463759	1.37029	0.0008	0.156103	no
ENSMUSG00000009905.5	ENSMUSG00000009905.5	Kdsr	chr1:106720458-106759727	PSM__WT	PSM__KO	OK	3.01251	2.92465	-0.0427028	-0.112693	0.78	0.999954	no
ENSMUSG00000009907.17	ENSMUSG00000009907.17	Vps4b	chr1:106764070-106796728	PSM__WT	PSM__KO	OK	25.5209	24.3815	-0.0658907	-0.175183	0.6037	0.999954	no
ENSMUSG00000009927.8	ENSMUSG00000009927.8	Rps25	chr9:44407713-44418003	PSM__WT	PSM__KO	OK	1298.83	1144.3	-0.182746	-0.467337	0.2515	0.999954	no
ENSMUSG00000009941.10	ENSMUSG00000009941.10	Nxf2	chrX:134944527-134964754	PSM__WT	PSM__KO	NOTEST	0.145052	0.12153	-0.255259	0	1	1	no
ENSMUSG00000009995.17	ENSMUSG00000009995.17	Taz	chrX:74273216-74290151	PSM__WT	PSM__KO	OK	21.6375	21.3943	-0.0163063	-0.0308743	0.9182	0.999954	no
ENSMUSG00000010021.13	ENSMUSG00000010021.13	Kif19a	chr11:114765387-114790739	PSM__WT	PSM__KO	NOTEST	0.0271573	0.0651691	1.26285	0	1	1	no
ENSMUSG00000010025.19	ENSMUSG00000010025.19	Aldh3a2	chr11:61223416-61267464	PSM__WT	PSM__KO	OK	13.1749	12.8224	-0.0391254	-0.102771	0.7819	0.999954	no
ENSMUSG00000010044.12	ENSMUSG00000010044.12	Zmynd10	chr9:107547297-107551319	PSM__WT	PSM__KO	NOTEST	0.123873	0.210691	0.766269	0	1	1	no
ENSMUSG00000010045.2	ENSMUSG00000010045.2	Tmem115	chr9:107533944-107538673	PSM__WT	PSM__KO	OK	13.6731	13.0417	-0.0682012	-0.193835	0.6348	0.999954	no
ENSMUSG00000010047.12	ENSMUSG00000010047.12	Hyal2	chr9:107551554-107572779	PSM__WT	PSM__KO	OK	54.0983	50.6467	-0.0951161	-0.203616	0.5915	0.999954	no
ENSMUSG00000010048.10	ENSMUSG00000010048.10	Ifrd2	chr9:107587641-107593385	PSM__WT	PSM__KO	OK	31.1072	30.2951	-0.0381669	-0.0922005	0.81695	0.999954	no
ENSMUSG00000010051.15	ENSMUSG00000010051.15	Hyal1	chr9:107575819-107587425	PSM__WT	PSM__KO	OK	2.72572	2.56728	-0.0863954	-0.118532	0.76345	0.999954	no
ENSMUSG00000010054.4	ENSMUSG00000010054.4	Tusc2	chr9:107551554-107572779	PSM__WT	PSM__KO	OK	18.8652	18.5485	-0.0244313	-0.029939	0.9348	0.999954	no
ENSMUSG00000010057.8	ENSMUSG00000010057.8	Nprl2	chr9:107542225-107545706	PSM__WT	PSM__KO	OK	12.0616	10.6766	-0.17597	-0.455097	0.2701	0.999954	no
ENSMUSG00000010064.15	ENSMUSG00000010064.15	Slc38a3	chr9:107650633-107669530	PSM__WT	PSM__KO	OK	4.72982	3.32871	-0.506819	-0.984837	0.0051	0.364423	no
ENSMUSG00000010066.15	ENSMUSG00000010066.15	Cacna2d2	chr9:107399611-107529343	PSM__WT	PSM__KO	NOTEST	0.200898	0.148071	-0.440174	0	1	1	no
ENSMUSG00000010067.13	ENSMUSG00000010067.13	Rassf1	chr9:107551554-107572779	PSM__WT	PSM__KO	OK	8.33392	7.62074	-0.129063	-0.104476	0.77875	0.999954	no
ENSMUSG00000010080.15	ENSMUSG00000010080.15	Epn3	chr11:94489598-94499974	PSM__WT	PSM__KO	OK	1.80822	1.25004	-0.532595	-0.608109	0.113	0.999954	no
ENSMUSG00000010086.17	ENSMUSG00000010086.17	Rnf112	chr11:61448441-61454131	PSM__WT	PSM__KO	NOTEST	0.0355991	0.0475921	0.418882	0	1	1	no
ENSMUSG00000010095.13	ENSMUSG00000010095.13	Slc3a2	chr19:8706881-8723369	PSM__WT	PSM__KO	OK	62.2696	67.4228	0.114708	0.34337	0.3731	0.999954	no
ENSMUSG00000010097.13	ENSMUSG00000010097.13	Nxf1	chr19:8757072-8772475	PSM__WT	PSM__KO	OK	141.796	141.805	9.6408e-05	0.000206495	0.99955	0.999994	no
ENSMUSG00000010110.17	ENSMUSG00000010110.17	Stx5a	chr19:8741412-8756069	PSM__WT	PSM__KO	OK	39.8552	38.4406	-0.0521396	-0.151672	0.70235	0.999954	no
ENSMUSG00000010122.14	ENSMUSG00000010122.14	Slc47a1	chr11:61343400-61378345	PSM__WT	PSM__KO	OK	0.301792	0.289051	-0.0622305	-0.0585862	0.86175	0.999954	no
ENSMUSG00000010136.14	ENSMUSG00000010136.14	Pifo	chr3:105996956-106032814	PSM__WT	PSM__KO	NOTEST	0.00723095	0.0122295	0.758102	0	1	1	no
ENSMUSG00000010142.12	ENSMUSG00000010142.12	Tnfrsf13b	chr11:61126754-61149372	PSM__WT	PSM__KO	OK	0.574401	0.511591	-0.167067	-0.154442	0.60285	0.999954	no
ENSMUSG00000010154.6	ENSMUSG00000010154.6	Spire2	chr8:119910359-124345724	PSM__WT	PSM__KO	OK	1.03278	1.13903	0.141266	0.00518768	0.8698	0.999954	no
ENSMUSG00000010175.13	ENSMUSG00000010175.13	Prox1	chr1:190118034-190217276	PSM__WT	PSM__KO	OK	1.76398	1.843	0.0632221	0.142669	0.73125	0.999954	no
ENSMUSG00000010205.10	ENSMUSG00000010205.10	Raver1	chr9:21074167-21128393	PSM__WT	PSM__KO	OK	42.7627	52.4387	0.294279	0.863632	0.0334	0.827928	no
ENSMUSG00000010277.7	ENSMUSG00000010277.7	2610507B11Rik	chr11:78261751-78290623	PSM__WT	PSM__KO	OK	38.7895	39.1491	0.0133112	0.0377524	0.91805	0.999954	no
ENSMUSG00000010290.7	ENSMUSG00000010290.7	AI597479	chr1:43098709-43115947	PSM__WT	PSM__KO	OK	17.5678	16.9091	-0.0551313	-0.170034	0.67285	0.999954	no
ENSMUSG00000010307.6	ENSMUSG00000010307.6	Tmem86a	chr7:47050600-47054776	PSM__WT	PSM__KO	OK	1.95716	2.03755	0.0580785	0.115159	0.7765	0.999954	no
ENSMUSG00000010311.15	ENSMUSG00000010311.15	Optc	chr1:133897198-133921414	PSM__WT	PSM__KO	OK	0.200515	0.282471	0.494389	0.313889	0.38945	0.999954	no
ENSMUSG00000010342.16	ENSMUSG00000010342.16	Tex14	chr11:87405064-87555823	PSM__WT	PSM__KO	OK	0.306237	0.200816	-0.608774	-0.368154	0.26995	0.999954	no
ENSMUSG00000010358.13	ENSMUSG00000010358.13	Ifi35	chr11:101448406-101458698	PSM__WT	PSM__KO	OK	2.07772	1.9132	-0.119011	-0.215155	0.59705	0.999954	no
ENSMUSG00000010362.9	ENSMUSG00000010362.9	Rdm1	chr11:101627194-101636100	PSM__WT	PSM__KO	OK	10.7556	8.82044	-0.286168	-0.654533	0.10475	0.999954	no
ENSMUSG00000010376.14	ENSMUSG00000010376.14	Nedd8	chr14:55662264-55671906	PSM__WT	PSM__KO	OK	297.043	265.948	-0.159524	-0.500118	0.2171	0.999954	no
ENSMUSG00000010392.8	ENSMUSG00000010392.8	Gosr1	chr11:76726601-76763579	PSM__WT	PSM__KO	OK	12.5534	11.7845	-0.0911846	-0.198325	0.53435	0.999954	no
ENSMUSG00000010406.11	ENSMUSG00000010406.11	Mrpl52	chr14:54426908-54429756	PSM__WT	PSM__KO	OK	181.922	176.206	-0.0460552	-0.135546	0.7373	0.999954	no
ENSMUSG00000010435.6	ENSMUSG00000010435.6	Spaca7	chr8:12554269-12600738	PSM__WT	PSM__KO	NOTEST	0	0	0	0	1	1	no
ENSMUSG00000010453.12	ENSMUSG00000010453.12	Kansl3	chr1:36335729-36369181	PSM__WT	PSM__KO	OK	21.1407	23.6653	0.162753	0.5022	0.20555	0.999954	no
ENSMUSG00000010461.14	ENSMUSG00000010461.14	Eya4	chr10:23104167-23349895	PSM__WT	PSM__KO	OK	1.33586	1.2722	-0.0704441	-0.149054	0.71925	0.999954	no
ENSMUSG00000010476.13	ENSMUSG00000010476.13	Ebf3	chr7:137193672-137314445	PSM__WT	PSM__KO	OK	0.831806	0.951123	0.193386	0.385694	0.33935	0.999954	no
ENSMUSG00000010492.10	ENSMUSG00000010492.10	Uckl1os	chr2:181569148-181655660	PSM__WT	PSM__KO	OK	0.540598	0.636911	0.236537	0.0472567	0.7667	0.999954	no
ENSMUSG00000010505.15	ENSMUSG00000010505.15	Myt1	chr2:181763331-181827797	PSM__WT	PSM__KO	NOTEST	0.0599831	0.121253	1.0154	0	1	1	no
ENSMUSG00000010517.7	ENSMUSG00000010517.7	Faf1	chr4:109676587-109963960	PSM__WT	PSM__KO	OK	18.6684	17.3148	-0.108593	-0.30605	0.4651	0.999954	no
ENSMUSG00000010529.5	ENSMUSG00000010529.5	Gm266	chr12:111484610-111485823	PSM__WT	PSM__KO	OK	2.38905	2.29382	-0.0586813	-0.110259	0.781	0.999954	no
ENSMUSG00000010538.14	ENSMUSG00000010538.14	Tsacc	chr3:88242873-88296999	PSM__WT	PSM__KO	OK	4.5711	4.25936	-0.101905	-0.0675279	0.85635	0.999954	no
ENSMUSG00000010554.14	ENSMUSG00000010554.14	Mettl16	chr11:74770829-74828525	PSM__WT	PSM__KO	OK	20.0598	19.0417	-0.0751476	-0.145883	0.669	0.999954	no
ENSMUSG00000010592.8	ENSMUSG00000010592.8	Dazl	chr17:50279393-50293599	PSM__WT	PSM__KO	NOTEST	0.0175436	0.0370436	1.07828	0	1	1	no
ENSMUSG00000010601.13	ENSMUSG00000010601.13	Apol7a	chr15:77388220-77399110	PSM__WT	PSM__KO	NOTEST	0	0.00759095	inf	0	1	1	no
ENSMUSG00000010607.8	ENSMUSG00000010607.8	Pigyl	chr9:22156845-22158358	PSM__WT	PSM__KO	OK	17.0821	15.7438	-0.117705	-0.270558	0.5055	0.999954	no
ENSMUSG00000010608.15	ENSMUSG00000010608.15	Rbm25	chr12:83631235-83683123	PSM__WT	PSM__KO	OK	74.0106	81.3827	0.136991	0.178377	0.4444	0.999954	no
ENSMUSG00000010609.15	ENSMUSG00000010609.15	Psen2	chr1:180227003-180274963	PSM__WT	PSM__KO	OK	2.39828	2.80459	0.225794	0.382057	0.29725	0.999954	no
ENSMUSG00000010651.4	ENSMUSG00000010651.4	Acaa1b	chr9:119102477-119157093	PSM__WT	PSM__KO	NOTEST	0.142847	0.134436	-0.0875529	0	1	1	no
ENSMUSG00000010660.2	ENSMUSG00000010660.2	Plcd1	chr9:119071526-119093496	PSM__WT	PSM__KO	OK	3.01296	2.69819	-0.159188	-0.362599	0.37065	0.999954	no
ENSMUSG00000010663.4	ENSMUSG00000010663.4	Fads1	chr19:10182887-10196870	PSM__WT	PSM__KO	OK	47.6278	53.6415	0.171546	0.536331	0.18775	0.999954	no
ENSMUSG00000010721.15	ENSMUSG00000010721.15	Lmbr1	chr5:29229801-29378390	PSM__WT	PSM__KO	OK	3.94798	3.88747	-0.022282	-0.0427461	0.91805	0.999954	no
ENSMUSG00000010751.15	ENSMUSG00000010751.15	Tnfrsf22	chr7:143607658-143685872	PSM__WT	PSM__KO	OK	4.42166	5.29875	0.261066	0.454663	0.2668	0.999954	no
ENSMUSG00000010755.17	ENSMUSG00000010755.17	Cars	chr7:143557229-143600090	PSM__WT	PSM__KO	OK	25.8221	27.6129	0.0967389	0.299392	0.46185	0.999954	no
ENSMUSG00000010760.5	ENSMUSG00000010760.5	Phlda2	chr7:143501544-143503150	PSM__WT	PSM__KO	OK	2.89674	2.99464	0.0479529	0.0772813	0.85485	0.999954	no
ENSMUSG00000010796.11	ENSMUSG00000010796.11	Asz1	chr6:18050963-18109061	PSM__WT	PSM__KO	NOTEST	0	0	0	0	1	1	no
ENSMUSG00000010797.6	ENSMUSG00000010797.6	Wnt2	chr6:17988939-18030585	PSM__WT	PSM__KO	NOTEST	0.101473	0.0934898	-0.118212	0	1	1	no
ENSMUSG00000010803.13	ENSMUSG00000010803.13	Gabra1	chr11:42130938-42182930	PSM__WT	PSM__KO	NOTEST	0.123606	0.0647939	-0.931821	0	1	1	no
ENSMUSG00000010825.17	ENSMUSG00000010825.17	Grid2ip	chr5:143357337-143403748	PSM__WT	PSM__KO	NOTEST	0.0368826	0.0512242	0.473884	0	1	1	no
ENSMUSG00000010830.7	ENSMUSG00000010830.7	Kdelr3	chr15:79516407-79546741	PSM__WT	PSM__KO	OK	4.39889	4.06197	-0.11496	-0.0265063	0.9217	0.999954	no
ENSMUSG00000010841.13	ENSMUSG00000010841.13	1700006E09Rik	chr11:101971142-101992264	PSM__WT	PSM__KO	NOTEST	0	0	0	0	1	1	no
ENSMUSG00000010911.12	ENSMUSG00000010911.12	Apip	chr2:103073674-103092644	PSM__WT	PSM__KO	OK	33.6752	30.6723	-0.134751	-0.372028	0.347	0.999954	no
ENSMUSG00000010914.10	ENSMUSG00000010914.10	Pdhx	chr2:103021074-103073513	PSM__WT	PSM__KO	OK	25.7828	23.6278	-0.125926	-0.320314	0.42355	0.999954	no
ENSMUSG00000010936.10	ENSMUSG00000010936.10	Vac14	chr8:110618637-110720396	PSM__WT	PSM__KO	OK	12.7697	15.0079	0.232998	0.688841	0.0902	0.999954	no
ENSMUSG00000011008.13	ENSMUSG00000011008.13	Mcoln2	chr3:146149832-146195513	PSM__WT	PSM__KO	OK	0.440491	0.566537	0.363058	0.401325	0.2094	0.999954	no
ENSMUSG00000011034.6	ENSMUSG00000011034.6	Slc5a1	chr5:33104218-33162870	PSM__WT	PSM__KO	NOTEST	0.088304	0.0898749	0.0254389	0	1	1	no
ENSMUSG00000011052.6	ENSMUSG00000011052.6	1700049J03Rik	chr17:26554253-26656931	PSM__WT	PSM__KO	NOTEST	0	0	0	0	1	1	no
ENSMUSG00000011096.17	ENSMUSG00000011096.17	Akt1s1	chr7:44812255-44855421	PSM__WT	PSM__KO	OK	41.625	42.8969	0.0434241	0.041381	0.8855	0.999954	no
ENSMUSG00000011114.17	ENSMUSG00000011114.17	Tbrg1	chr9:37649181-37657312	PSM__WT	PSM__KO	OK	54.4278	53.0813	-0.0361416	-0.113651	0.78005	0.999954	no
ENSMUSG00000011118.3	ENSMUSG00000011118.3	Panx3	chr9:37659901-37669222	PSM__WT	PSM__KO	NOTEST	0.00385425	0	-inf	0	1	1	no
ENSMUSG00000011148.13	ENSMUSG00000011148.13	Adssl1	chr12:112620044-112641354	PSM__WT	PSM__KO	OK	0.394251	0.418005	0.0844052	0.11491	0.77265	0.999954	no
ENSMUSG00000011154.17	ENSMUSG00000011154.17	Cfap161	chr7:83774100-83794880	PSM__WT	PSM__KO	NOTEST	0.0243445	0.00727222	-1.74313	0	1	1	no
ENSMUSG00000011158.7	ENSMUSG00000011158.7	Brf1	chr12:112959861-113001926	PSM__WT	PSM__KO	OK	13.5287	15.5751	0.203223	0.505196	0.2155	0.999954	no
ENSMUSG00000011171.11	ENSMUSG00000011171.11	Vipr2	chr12:116077727-116146261	PSM__WT	PSM__KO	OK	0.446173	0.456214	0.0321082	0.0271265	0.9219	0.999954	no
ENSMUSG00000011179.7	ENSMUSG00000011179.7	Odc1	chr12:17544872-17551502	PSM__WT	PSM__KO	OK	179.936	170.343	-0.0790384	-0.230253	0.56655	0.999954	no
ENSMUSG00000011254.16	ENSMUSG00000011254.16	Thg1l	chr11:45946842-45955494	PSM__WT	PSM__KO	OK	16.2844	16.4837	0.0175489	0.0442255	0.91435	0.999954	no
ENSMUSG00000011256.16	ENSMUSG00000011256.16	Adam19	chr11:46055991-46147343	PSM__WT	PSM__KO	OK	12.0755	16.76	0.472931	1.27514	0.0005	0.128983	no
ENSMUSG00000011257.19	ENSMUSG00000011257.19	Pabpc4	chr4:123262350-123298925	PSM__WT	PSM__KO	OK	86.5707	96.6074	0.158255	0.358616	0.3757	0.999954	no
ENSMUSG00000011263.16	ENSMUSG00000011263.16	Exoc3l2	chr7:19463330-19496762	PSM__WT	PSM__KO	OK	2.50814	3.75743	0.58313	1.2678	0.0016	0.217429	no
ENSMUSG00000011267.8	ENSMUSG00000011267.8	Zfp296	chr7:19564945-19580656	PSM__WT	PSM__KO	OK	0.357033	0.41702	0.224062	0.0842881	0.911	0.999954	no
ENSMUSG00000011305.11	ENSMUSG00000011305.11	Plin5	chr17:56111600-56117596	PSM__WT	PSM__KO	NOTEST	0.120387	0.1513	0.329724	0	1	1	no
ENSMUSG00000011306.6	ENSMUSG00000011306.6	Sugp1	chr8:70042812-70071953	PSM__WT	PSM__KO	OK	15.4849	17.8347	0.203826	0.599783	0.14145	0.999954	no
ENSMUSG00000011349.5	ENSMUSG00000011349.5	Dmrtc2	chr7:24870056-24877651	PSM__WT	PSM__KO	NOTEST	0.00574375	0	-inf	0	1	1	no
ENSMUSG00000011350.15	ENSMUSG00000011350.15	Gm5893	chr7:24818794-24840275	PSM__WT	PSM__KO	NOTEST	0.00170406	0	-inf	0	1	1	no
ENSMUSG00000011382.7	ENSMUSG00000011382.7	Dhdh	chr7:45473562-45488796	PSM__WT	PSM__KO	OK	2.31328	2.42005	0.0650975	0.144092	0.70785	0.999954	no
ENSMUSG00000011427.16	ENSMUSG00000011427.16	Zfp790	chr7:29816113-29831005	PSM__WT	PSM__KO	OK	6.31154	6.31765	0.00139707	0.00265142	0.99365	0.999954	no
ENSMUSG00000011463.5	ENSMUSG00000011463.5	Cpb1	chr3:20248263-20275733	PSM__WT	PSM__KO	NOTEST	0.225681	0.21451	-0.0732432	0	1	1	no
ENSMUSG00000011486.14	ENSMUSG00000011486.14	Slc25a41	chr17:57032772-57041654	PSM__WT	PSM__KO	NOTEST	0.0165493	0.0237185	0.519248	0	1	1	no
ENSMUSG00000011589.8	ENSMUSG00000011589.8	Fsd1	chr17:55986510-55996881	PSM__WT	PSM__KO	OK	6.06437	6.708	0.145525	0.353013	0.3808	0.999954	no
ENSMUSG00000011632.7	ENSMUSG00000011632.7	Pinlyp	chr7:24541657-24546118	PSM__WT	PSM__KO	NOTEST	0.0136092	0.0178234	0.389193	0	1	1	no
ENSMUSG00000011658.15	ENSMUSG00000011658.15	Fuz	chr7:44896078-44929496	PSM__WT	PSM__KO	OK	5.40928	5.769	0.0928859	0.0719108	0.8589	0.999954	no
ENSMUSG00000011751.16	ENSMUSG00000011751.16	Sptbn4	chr7:27356382-27447686	PSM__WT	PSM__KO	NOTEST	0.0794472	0.104402	0.394088	0	1	1	no
ENSMUSG00000011752.6	ENSMUSG00000011752.6	Pgam1	chr19:41911870-41918664	PSM__WT	PSM__KO	OK	386.178	361.379	-0.0957528	-0.259755	0.5297	0.999954	no
ENSMUSG00000011831.16	ENSMUSG00000011831.16	Evi5	chr5:107744794-107875107	PSM__WT	PSM__KO	OK	17.2861	16.7756	-0.0432446	-0.0868657	0.77025	0.999954	no
ENSMUSG00000011832.15	ENSMUSG00000011832.15	Evi5l	chr8:4162521-4217459	PSM__WT	PSM__KO	OK	5.04035	5.3796	0.093976	0.172205	0.6661	0.999954	no
ENSMUSG00000011837.4	ENSMUSG00000011837.4	Snapc2	chr8:4253079-4256220	PSM__WT	PSM__KO	OK	24.5705	25.1052	0.0310558	0.0832488	0.83225	0.999954	no
ENSMUSG00000011877.13	ENSMUSG00000011877.13	Git1	chr11:77493561-77507786	PSM__WT	PSM__KO	OK	17.8554	21.5327	0.27017	0.828811	0.0426	0.909358	no
ENSMUSG00000011884.13	ENSMUSG00000011884.13	Gltp	chr5:114669397-114690984	PSM__WT	PSM__KO	OK	15.3057	16.1249	0.0752243	0.206425	0.60975	0.999954	no
ENSMUSG00000011958.17	ENSMUSG00000011958.17	Bnip2	chr9:69988399-70008317	PSM__WT	PSM__KO	OK	70.0212	67.1715	-0.0599418	-0.16891	0.669	0.999954	no
ENSMUSG00000011960.12	ENSMUSG00000011960.12	Ccnt1	chr15:98538688-98570923	PSM__WT	PSM__KO	OK	16.8139	16.675	-0.0119698	-0.0315488	0.9376	0.999954	no
ENSMUSG00000012017.3	ENSMUSG00000012017.3	Scarf2	chr16:17797281-17808287	PSM__WT	PSM__KO	OK	4.08023	5.07776	0.315542	0.806063	0.05025	0.94072	no
ENSMUSG00000012042.8	ENSMUSG00000012042.8	4930579F01Rik	chr3:138164077-138193825	PSM__WT	PSM__KO	NOTEST	0	0	0	0	1	1	no
ENSMUSG00000012076.7	ENSMUSG00000012076.7	Brms1l	chr12:55836365-55869735	PSM__WT	PSM__KO	OK	14.4195	13.7322	-0.0704576	-0.206914	0.6117	0.999954	no
ENSMUSG00000012114.16	ENSMUSG00000012114.16	Med15	chr16:17651220-17722930	PSM__WT	PSM__KO	OK	12.8641	15.1381	0.23483	0.703009	0.08565	0.999954	no
ENSMUSG00000012117.13	ENSMUSG00000012117.13	Dhdds	chr4:133969027-134000918	PSM__WT	PSM__KO	OK	18.7421	19.0396	0.0227154	0.0515201	0.9008	0.999954	no
ENSMUSG00000012123.15	ENSMUSG00000012123.15	Aim1l	chr4:134065911-134095082	PSM__WT	PSM__KO	OK	0.454419	0.171896	-1.40249	-0.656556	0.0116	0.534075	no
ENSMUSG00000012126.16	ENSMUSG00000012126.16	Ubxn11	chr4:134102569-134128789	PSM__WT	PSM__KO	OK	2.09058	2.08935	-0.000846254	-0.000510373	0.9987	0.999954	no
ENSMUSG00000012187.13	ENSMUSG00000012187.13	Mogat1	chr1:78497025-78538173	PSM__WT	PSM__KO	NOTEST	0.223875	0.218497	-0.0350824	0	1	1	no
ENSMUSG00000012211.13	ENSMUSG00000012211.13	Tex22	chr12:113074501-113088917	PSM__WT	PSM__KO	NOTEST	0.0268423	0.0362639	0.434023	0	1	1	no
ENSMUSG00000012282.2	ENSMUSG00000012282.2	Wnt8a	chr18:34542312-34548273	PSM__WT	PSM__KO	OK	1.87194	2.40782	0.36319	0.719682	0.0711	0.999954	no
ENSMUSG00000012296.15	ENSMUSG00000012296.15	Tjap1	chr17:46257850-46283026	PSM__WT	PSM__KO	OK	18.3499	21.6669	0.239717	0.71242	0.0792	0.999954	no
ENSMUSG00000012350.15	ENSMUSG00000012350.15	Ehf	chr2:103263432-103303278	PSM__WT	PSM__KO	NOTEST	0.208774	0.107005	-0.964258	0	1	1	no
ENSMUSG00000012396.12	ENSMUSG00000012396.12	Nanog	chr6:122707488-122714633	PSM__WT	PSM__KO	OK	0.181968	0.310687	0.771779	0.93333	0.02105	0.701052	no
ENSMUSG00000012405.15	ENSMUSG00000012405.15	Rpl15	chr14:18267822-18331859	PSM__WT	PSM__KO	OK	769.863	702.636	-0.131824	-0.285223	0.4868	0.999954	no
ENSMUSG00000012422.14	ENSMUSG00000012422.14	Tmem167	chr13:89655311-90112257	PSM__WT	PSM__KO	OK	18.0106	16.2608	-0.147451	-0.114759	0.731	0.999954	no
ENSMUSG00000012428.9	ENSMUSG00000012428.9	Steap4	chr5:7960456-7982213	PSM__WT	PSM__KO	NOTEST	0.0340114	0.0505501	0.571694	0	1	1	no
ENSMUSG00000012429.8	ENSMUSG00000012429.8	Mplkip	chr13:17695412-17699105	PSM__WT	PSM__KO	OK	9.74448	9.12125	-0.095353	-0.266354	0.5132	0.999954	no
ENSMUSG00000012443.3	ENSMUSG00000012443.3	Kif11	chr19:37376402-37421859	PSM__WT	PSM__KO	OK	60.37	59.9633	-0.00975244	-0.0300184	0.9387	0.999954	no
ENSMUSG00000012483.4	ENSMUSG00000012483.4	Rpa3	chr6:8255935-8259173	PSM__WT	PSM__KO	OK	92.2834	80.9846	-0.188423	-0.559016	0.1664	0.999954	no
ENSMUSG00000012519.14	ENSMUSG00000012519.14	Mlkl	chr8:111311796-111338177	PSM__WT	PSM__KO	OK	0.25303	0.225826	-0.164097	-0.115262	0.70035	0.999954	no
ENSMUSG00000012520.10	ENSMUSG00000012520.10	Phox2b	chr5:67094398-67099301	PSM__WT	PSM__KO	NOTEST	0.0136726	0.00197112	-2.79421	0	1	1	no
ENSMUSG00000012535.14	ENSMUSG00000012535.14	Tnpo3	chr6:29526624-29609887	PSM__WT	PSM__KO	OK	57.1184	55.0245	-0.0538824	-0.16197	0.69265	0.999954	no
ENSMUSG00000012609.18	ENSMUSG00000012609.18	Ttll5	chr12:85824658-86053760	PSM__WT	PSM__KO	OK	7.529	7.84891	0.060035	0.128142	0.73425	0.999954	no
ENSMUSG00000012640.16	ENSMUSG00000012640.16	Zfp715	chr7:43296196-43313255	PSM__WT	PSM__KO	OK	6.95653	6.52812	-0.0917004	-0.156669	0.5962	0.999954	no
ENSMUSG00000012705.16	ENSMUSG00000012705.16	Retn	chr8:3655769-3660110	PSM__WT	PSM__KO	NOTEST	0.0125753	0.0168838	0.425047	0	1	1	no
ENSMUSG00000012777.14	ENSMUSG00000012777.14	Acpt	chr7:44246721-44262720	PSM__WT	PSM__KO	OK	0.26389	0.289921	0.135724	0.0217652	0.8987	0.999954	no
ENSMUSG00000012819.15	ENSMUSG00000012819.15	Cdh23	chr10:60302747-60696490	PSM__WT	PSM__KO	NOTEST	0.142271	0.173922	0.289803	0	1	1	no
ENSMUSG00000012848.14	ENSMUSG00000012848.14	Rps5	chr7:12922289-12926686	PSM__WT	PSM__KO	OK	1565.89	1398.58	-0.163015	-0.38114	0.3497	0.999954	no
ENSMUSG00000012889.8	ENSMUSG00000012889.8	Podnl1	chr8:84125988-84132527	PSM__WT	PSM__KO	NOTEST	0.00271896	0	-inf	0	1	1	no
ENSMUSG00000013033.16	ENSMUSG00000013033.16	Adgrl1	chr8:83900104-83955205	PSM__WT	PSM__KO	OK	12.2526	14.4964	0.242612	0.463208	0.1121	0.999954	no
ENSMUSG00000013076.15	ENSMUSG00000013076.15	Amotl1	chr9:14541965-14615483	PSM__WT	PSM__KO	OK	22.7769	24.3051	0.0936915	0.256187	0.47285	0.999954	no
ENSMUSG00000013083.8	ENSMUSG00000013083.8	2200002J24Rik	chr7:30698925-30700536	PSM__WT	PSM__KO	NOTEST	0	0	0	0	1	1	no
ENSMUSG00000013089.15	ENSMUSG00000013089.15	Etv5	chr16:22381308-22439719	PSM__WT	PSM__KO	OK	29.6292	37.1391	0.325922	0.975289	0.01115	0.528988	no
ENSMUSG00000013091.5	ENSMUSG00000013091.5	Tmem190	chr7:4782936-4784341	PSM__WT	PSM__KO	NOTEST	0.0505814	0.063272	0.322962	0	1	1	no
ENSMUSG00000013150.15	ENSMUSG00000013150.15	Gfod2	chr8:105713853-105758664	PSM__WT	PSM__KO	OK	10.4864	11.0045	0.0695757	0.109376	0.78075	0.999954	no
ENSMUSG00000013155.9	ENSMUSG00000013155.9	Enkd1	chr8:105703654-105707933	PSM__WT	PSM__KO	OK	16.5881	17.3648	0.0660201	0.177446	0.66815	0.999954	no
ENSMUSG00000013158.5	ENSMUSG00000013158.5	4933405L10Rik	chr8:105708290-105710244	PSM__WT	PSM__KO	NOTEST	0.0668936	0.0665198	-0.00808525	0	1	1	no
ENSMUSG00000013160.7	ENSMUSG00000013160.7	Atp6v0d1	chr8:105524464-105566047	PSM__WT	PSM__KO	OK	25.9189	25.9271	0.000460349	0.00136541	0.997	0.999954	no
ENSMUSG00000013236.16	ENSMUSG00000013236.16	Ptprs	chr17:56412430-56476483	PSM__WT	PSM__KO	OK	29.9518	36.9711	0.303756	0.930054	0.02445	0.741293	no
ENSMUSG00000013275.9	ENSMUSG00000013275.9	Slc41a1	chr1:131827492-131848865	PSM__WT	PSM__KO	OK	8.49077	9.58409	0.174746	0.484038	0.21255	0.999954	no
ENSMUSG00000013338.16	ENSMUSG00000013338.16	Fer1l4	chr2:156019138-156052947	PSM__WT	PSM__KO	NOTEST	0.00672899	0.00986384	0.55176	0	1	1	no
ENSMUSG00000013353.10	ENSMUSG00000013353.10	4931406B18Rik	chr7:43492043-43505940	PSM__WT	PSM__KO	NOTEST	0	0	0	0	1	1	no
ENSMUSG00000013367.5	ENSMUSG00000013367.5	Iglon5	chr7:43472903-43490075	PSM__WT	PSM__KO	OK	1.02811	1.08145	0.0729789	0.134733	0.73415	0.999954	no
ENSMUSG00000013415.9	ENSMUSG00000013415.9	Igf2bp1	chr11:95957162-96008055	PSM__WT	PSM__KO	OK	37.1106	45.2221	0.285196	0.572933	0.0428	0.909799	no
ENSMUSG00000013418.8	ENSMUSG00000013418.8	B4galnt2	chr11:95865942-95914891	PSM__WT	PSM__KO	NOTEST	0.0744528	0.0602598	-0.305131	0	1	1	no
ENSMUSG00000013419.6	ENSMUSG00000013419.6	Zfp651	chr9:121760032-121771742	PSM__WT	PSM__KO	OK	4.01895	4.29289	0.0951323	0.268413	0.51015	0.999954	no
ENSMUSG00000013465.18	ENSMUSG00000013465.18	Nelfb	chr2:25199711-25211489	PSM__WT	PSM__KO	OK	36.5865	38.8798	0.0877082	0.199531	0.5691	0.999954	no
ENSMUSG00000013483.14	ENSMUSG00000013483.14	Card14	chr11:119307767-119355536	PSM__WT	PSM__KO	NOTEST	0.0523777	0.0419895	-0.318925	0	1	1	no
ENSMUSG00000013495.15	ENSMUSG00000013495.15	Tmem175	chr5:108629769-108684557	PSM__WT	PSM__KO	OK	5.88273	5.75833	-0.0308356	-0.0375838	0.93315	0.999954	no
ENSMUSG00000013523.13	ENSMUSG00000013523.13	Bcas1	chr2:170346990-170427845	PSM__WT	PSM__KO	NOTEST	0.251858	0.108835	-1.21048	0	1	1	no
ENSMUSG00000013539.13	ENSMUSG00000013539.13	Tango2	chr16:18300826-18343927	PSM__WT	PSM__KO	OK	8.0511	7.42882	-0.116054	-0.245424	0.53645	0.999954	no
ENSMUSG00000013562.12	ENSMUSG00000013562.12	4833413E03Rik	chr17:31557125-31559113	PSM__WT	PSM__KO	NOTEST	0.00987308	0.0145462	0.559066	0	1	1	no
ENSMUSG00000013584.5	ENSMUSG00000013584.5	Aldh1a2	chr9:71215788-71296243	PSM__WT	PSM__KO	OK	53.5322	48.9392	-0.129418	-0.407479	0.3084	0.999954	no
ENSMUSG00000013593.12	ENSMUSG00000013593.12	Ndufs2	chr1:171234852-171260637	PSM__WT	PSM__KO	OK	135.415	124.029	-0.126714	-0.385177	0.3371	0.999954	no
ENSMUSG00000013611.14	ENSMUSG00000013611.14	Snx31	chr15:36504061-36555573	PSM__WT	PSM__KO	NOTEST	0.214028	0.170598	-0.3272	0	1	1	no
ENSMUSG00000013622.15	ENSMUSG00000013622.15	Atraid	chr5:31036035-31054623	PSM__WT	PSM__KO	OK	27.3017	24.2626	-0.170257	-0.343506	0.39775	0.999954	no
ENSMUSG00000013629.16	ENSMUSG00000013629.16	Cad	chr5:31054779-31078479	PSM__WT	PSM__KO	OK	30.6911	38.6867	0.334021	0.862523	0.01165	0.534075	no
ENSMUSG00000013643.13	ENSMUSG00000013643.13	Lypd8	chr11:58379042-58390728	PSM__WT	PSM__KO	NOTEST	0	0.0162604	inf	0	1	1	no
ENSMUSG00000013646.17	ENSMUSG00000013646.17	Sh3bp5l	chr11:58330723-58347728	PSM__WT	PSM__KO	OK	14.1328	15.2878	0.113333	0.288455	0.4119	0.999954	no
ENSMUSG00000013653.2	ENSMUSG00000013653.2	1810065E05Rik	chr11:58421110-58426024	PSM__WT	PSM__KO	NOTEST	0.0159511	0	-inf	0	1	1	no
ENSMUSG00000013662.5	ENSMUSG00000013662.5	Atad1	chr19:32672562-32712298	PSM__WT	PSM__KO	OK	40.7402	37.5825	-0.116395	-0.364489	0.3727	0.999954	no
ENSMUSG00000013663.7	ENSMUSG00000013663.7	Pten	chr19:32757496-32826160	PSM__WT	PSM__KO	OK	7.70925	8.39774	0.123411	0.38516	0.342	0.999954	no
ENSMUSG00000013668.9	ENSMUSG00000013668.9	4933402N03Rik	chr7:130162450-133124354	PSM__WT	PSM__KO	NOTEST	0	0	0	0	1	1	no
ENSMUSG00000013698.12	ENSMUSG00000013698.12	Pea15a	chr1:172148117-172206804	PSM__WT	PSM__KO	OK	73.0424	79.1258	0.115412	0.234338	0.54475	0.999954	no
ENSMUSG00000013701.12	ENSMUSG00000013701.12	Timm23	chr14:32180161-32201898	PSM__WT	PSM__KO	OK	98.4325	91.8233	-0.100275	-0.311845	0.44265	0.999954	no
ENSMUSG00000013707.3	ENSMUSG00000013707.3	Tnfaip8l2	chr3:95139520-95142360	PSM__WT	PSM__KO	OK	0.726641	0.682213	-0.0910206	-0.125626	0.75715	0.999954	no
ENSMUSG00000013736.16	ENSMUSG00000013736.16	Trnt1	chr6:106769119-106800074	PSM__WT	PSM__KO	OK	44.0157	40.4726	-0.121071	-0.290886	0.4635	0.999954	no
ENSMUSG00000013766.11	ENSMUSG00000013766.11	Ly6g6e	chr17:35071442-35078804	PSM__WT	PSM__KO	OK	1.19597	1.13802	-0.0716577	-0.0733398	0.8566	0.999954	no
ENSMUSG00000013787.15	ENSMUSG00000013787.15	Ehmt2	chr17:34898468-34914051	PSM__WT	PSM__KO	OK	55.8765	61.7219	0.143541	0.410598	0.2893	0.999954	no
ENSMUSG00000013822.6	ENSMUSG00000013822.6	Elof1	chr9:22112988-22117148	PSM__WT	PSM__KO	OK	85.7967	79.1991	-0.115438	-0.352715	0.38635	0.999954	no
ENSMUSG00000013833.15	ENSMUSG00000013833.15	Med16	chr10:79894707-79908923	PSM__WT	PSM__KO	OK	17.6007	19.5443	0.151117	0.426086	0.262	0.999954	no
ENSMUSG00000013846.9	ENSMUSG00000013846.9	St3gal1	chr15:67102874-67113992	PSM__WT	PSM__KO	OK	7.55903	7.84308	0.0532198	0.156626	0.693	0.999954	no
ENSMUSG00000013858.14	ENSMUSG00000013858.14	Tmem259	chr10:79970714-79984330	PSM__WT	PSM__KO	OK	41.8366	46.7976	0.161669	0.497702	0.218	0.999954	no
ENSMUSG00000013878.17	ENSMUSG00000013878.17	Rnf170	chr8:26119367-26143871	PSM__WT	PSM__KO	OK	8.00189	7.44154	-0.10474	-0.217608	0.53385	0.999954	no
ENSMUSG00000013921.15	ENSMUSG00000013921.15	Clip3	chr7:30291728-30308367	PSM__WT	PSM__KO	OK	47.8606	55.982	0.226126	0.383311	0.32435	0.999954	no
ENSMUSG00000013928.13	ENSMUSG00000013928.13	Thap8	chr7:30240137-30290237	PSM__WT	PSM__KO	OK	0.21819	0.361746	0.729392	0.235603	0.66255	0.999954	no
ENSMUSG00000013936.12	ENSMUSG00000013936.12	Myl2	chr5:122100950-122138062	PSM__WT	PSM__KO	OK	2.02288	2.3938	0.242891	0.320389	0.35855	0.999954	no
ENSMUSG00000013973.12	ENSMUSG00000013973.12	Dedd	chr1:171329144-171345646	PSM__WT	PSM__KO	OK	13.5548	13.1782	-0.0406479	-0.0407025	0.91195	0.999954	no
ENSMUSG00000013974.3	ENSMUSG00000013974.3	Mcemp1	chr8:3665753-3669259	PSM__WT	PSM__KO	NOTEST	0.0329214	0.0277704	-0.245482	0	1	1	no
ENSMUSG00000013997.10	ENSMUSG00000013997.10	Nit1	chr1:171329144-171345646	PSM__WT	PSM__KO	OK	26.3453	26.5895	0.0133113	0.0334564	0.934	0.999954	no
ENSMUSG00000014030.15	ENSMUSG00000014030.15	Pax5	chr4:44524756-44710487	PSM__WT	PSM__KO	NOTEST	0.186617	0.146326	-0.350892	0	1	1	no
ENSMUSG00000014039.17	ENSMUSG00000014039.17	Prdm15	chr16:97791466-97851850	PSM__WT	PSM__KO	OK	7.06605	7.06813	0.0004249	0.000783194	0.99815	0.999954	no
ENSMUSG00000014074.17	ENSMUSG00000014074.17	Rnf168	chr16:32277458-32301434	PSM__WT	PSM__KO	OK	17.5055	16.8366	-0.0562072	-0.171721	0.66725	0.999954	no
ENSMUSG00000014075.15	ENSMUSG00000014075.15	Tctex1d2	chr16:32419701-32429099	PSM__WT	PSM__KO	OK	13.3535	13.0357	-0.0347512	-0.0803341	0.8466	0.999954	no
ENSMUSG00000014077.13	ENSMUSG00000014077.13	Chp1	chr2:119547696-119587027	PSM__WT	PSM__KO	OK	41.9358	41.3605	-0.0199303	-0.06352	0.8784	0.999954	no
ENSMUSG00000014104.12	ENSMUSG00000014104.12	Sval2	chr6:41852988-41864413	PSM__WT	PSM__KO	NOTEST	0	0	0	0	1	1	no
ENSMUSG00000014158.11	ENSMUSG00000014158.11	Trpv4	chr5:114622151-114658421	PSM__WT	PSM__KO	OK	0.362904	0.300638	-0.27156	-0.404582	0.293	0.999954	no
ENSMUSG00000014164.14	ENSMUSG00000014164.14	Klhl3	chr13:58004220-58113592	PSM__WT	PSM__KO	OK	0.681132	0.703752	0.0471336	0.0825633	0.83775	0.999954	no
ENSMUSG00000014177.10	ENSMUSG00000014177.10	Tvp23b	chr11:62879454-62916780	PSM__WT	PSM__KO	OK	9.89665	8.99202	-0.138296	-0.338183	0.3918	0.999954	no
ENSMUSG00000014195.15	ENSMUSG00000014195.15	Dnajc7	chr11:100574903-100704271	PSM__WT	PSM__KO	OK	130.632	134.298	0.0399334	0.0920158	0.81425	0.999954	no
ENSMUSG00000014198.15	ENSMUSG00000014198.15	Zfp385c	chr11:100574903-100704271	PSM__WT	PSM__KO	NOTEST	0.0331499	0.0502348	0.599683	0	1	1	no
ENSMUSG00000014226.10	ENSMUSG00000014226.10	Cacybp	chr1:160202366-160212875	PSM__WT	PSM__KO	OK	148.904	131.909	-0.174843	-0.394976	0.3273	0.999954	no
ENSMUSG00000014232.14	ENSMUSG00000014232.14	Cluap1	chr16:3847267-3941147	PSM__WT	PSM__KO	OK	11.6918	10.6216	-0.138504	-0.15224	0.69045	0.999954	no
ENSMUSG00000014243.5	ENSMUSG00000014243.5	Zswim7	chr11:62267223-62281375	PSM__WT	PSM__KO	OK	10.8623	9.44951	-0.201013	-0.436872	0.2638	0.999954	no
ENSMUSG00000014245.8	ENSMUSG00000014245.8	Pigl	chr11:62281472-62514417	PSM__WT	PSM__KO	OK	6.38114	6.73535	0.0779397	0.0440213	0.9092	0.999954	no
ENSMUSG00000014294.4	ENSMUSG00000014294.4	Ndufa2	chr18:36735067-36744557	PSM__WT	PSM__KO	OK	190.64	175.348	-0.120626	-0.337177	0.4103	0.999954	no
ENSMUSG00000014301.12	ENSMUSG00000014301.12	Pam16	chr16:4594712-4624988	PSM__WT	PSM__KO	OK	51.8888	48.0802	-0.109981	-0.133998	0.7378	0.999954	no
ENSMUSG00000014303.13	ENSMUSG00000014303.13	Glis2	chr16:4594712-4624988	PSM__WT	PSM__KO	OK	13.9374	16.3307	0.228622	0.440952	0.21855	0.999954	no
ENSMUSG00000014313.14	ENSMUSG00000014313.14	Cox6c	chr15:35931975-35938246	PSM__WT	PSM__KO	OK	379.381	329.979	-0.201273	-0.620918	0.12815	0.999954	no
ENSMUSG00000014329.14	ENSMUSG00000014329.14	Bicc1	chr10:70868668-71159700	PSM__WT	PSM__KO	OK	8.79953	10.7349	0.28681	0.812925	0.0479	0.931619	no
ENSMUSG00000014349.7	ENSMUSG00000014349.7	Ube2z	chr11:96047431-96065388	PSM__WT	PSM__KO	OK	28.9752	31.793	0.133889	0.422661	0.3023	0.999954	no
ENSMUSG00000014351.12	ENSMUSG00000014351.12	Gip	chr11:96024544-96030831	PSM__WT	PSM__KO	NOTEST	0.00738692	0	-inf	0	1	1	no
ENSMUSG00000014353.14	ENSMUSG00000014353.14	Tmem87b	chr2:128818117-128854261	PSM__WT	PSM__KO	OK	14.2872	14.3802	0.00935985	0.0169898	0.95875	0.999954	no
ENSMUSG00000014355.10	ENSMUSG00000014355.10	Anapc1	chr2:128610103-128687391	PSM__WT	PSM__KO	OK	49.7115	54.2791	0.126817	0.194281	0.4521	0.999954	no
ENSMUSG00000014361.5	ENSMUSG00000014361.5	Mertk	chr2:128698955-128802894	PSM__WT	PSM__KO	OK	1.67182	1.68418	0.01062	0.023732	0.9528	0.999954	no
ENSMUSG00000014402.14	ENSMUSG00000014402.14	Tsg101	chr7:46888948-46919969	PSM__WT	PSM__KO	OK	65.781	61.7102	-0.0921632	-0.291603	0.47545	0.999954	no
ENSMUSG00000014418.15	ENSMUSG00000014418.15	Hps5	chr7:46760465-46796064	PSM__WT	PSM__KO	OK	9.82951	10.096	0.0385897	0.0676585	0.84425	0.999954	no
ENSMUSG00000014426.8	ENSMUSG00000014426.8	Map3k4	chr17:12227620-12318660	PSM__WT	PSM__KO	OK	14.8365	17.2204	0.214964	0.668298	0.0979	0.999954	no
ENSMUSG00000014444.16	ENSMUSG00000014444.16	Piezo1	chr8:119910359-124345724	PSM__WT	PSM__KO	OK	12.2753	15.3158	0.319257	0.0765963	0.6612	0.999954	no
ENSMUSG00000014453.3	ENSMUSG00000014453.3	Blk	chr14:63372836-63417187	PSM__WT	PSM__KO	NOTEST	0.00417811	0	-inf	0	1	1	no
ENSMUSG00000014470.4	ENSMUSG00000014470.4	Rnf166	chr8:119910359-124345724	PSM__WT	PSM__KO	OK	12.2452	12.1449	-0.0118544	-0.00120214	0.9887	0.999954	no
ENSMUSG00000014496.7	ENSMUSG00000014496.7	Ankrd28	chr14:31700014-31830415	PSM__WT	PSM__KO	OK	16.4729	17.412	0.0799922	0.253815	0.53085	0.999954	no
ENSMUSG00000014498.9	ENSMUSG00000014498.9	Ankrd52	chr10:128377118-128411492	PSM__WT	PSM__KO	OK	19.5124	24.2486	0.313507	0.812743	0.0456	0.918032	no
ENSMUSG00000014503.14	ENSMUSG00000014503.14	Pkd2l2	chr18:34409422-34506823	PSM__WT	PSM__KO	OK	0.558774	0.734405	0.394312	0.200995	0.7159	0.999954	no
ENSMUSG00000014504.16	ENSMUSG00000014504.16	Srp19	chr18:34330846-34336599	PSM__WT	PSM__KO	OK	79.823	71.9962	-0.148884	-0.441544	0.27895	0.999954	no
ENSMUSG00000014529.9	ENSMUSG00000014529.9	Tmbim7	chr5:3571672-3680325	PSM__WT	PSM__KO	NOTEST	0	0.00270022	inf	0	1	1	no
ENSMUSG00000014542.3	ENSMUSG00000014542.3	Clec4f	chr6:83644541-83656187	PSM__WT	PSM__KO	NOTEST	0.0343684	0.0439766	0.355654	0	1	1	no
ENSMUSG00000014543.14	ENSMUSG00000014543.14	Klra17	chr6:129831153-129876672	PSM__WT	PSM__KO	NOTEST	0.00526518	0	-inf	0	1	1	no
ENSMUSG00000014547.9	ENSMUSG00000014547.9	Wdfy2	chr14:62836907-62956886	PSM__WT	PSM__KO	OK	7.35192	7.89299	0.102451	0.263451	0.52075	0.999954	no
ENSMUSG00000014550.14	ENSMUSG00000014550.14	Rbsn	chr6:92186711-92214925	PSM__WT	PSM__KO	OK	12.5513	12.6307	0.00909876	0.0187232	0.94855	0.999954	no
ENSMUSG00000014551.8	ENSMUSG00000014551.8	Mrps25	chr6:92091389-92184033	PSM__WT	PSM__KO	OK	13.6515	13.3404	-0.0332547	-0.0820127	0.83825	0.999954	no
ENSMUSG00000014554.13	ENSMUSG00000014554.13	Dguok	chr6:83480216-83506969	PSM__WT	PSM__KO	OK	12.527	13.4482	0.102375	0.195817	0.5647	0.999954	no
ENSMUSG00000014592.19	ENSMUSG00000014592.19	Camta1	chr4:150914561-151861876	PSM__WT	PSM__KO	OK	11.4768	11.9085	0.0532706	0.0341034	0.92935	0.999954	no
ENSMUSG00000014599.10	ENSMUSG00000014599.10	Csf1	chr3:107741047-107760469	PSM__WT	PSM__KO	OK	6.05806	7.45912	0.30015	0.691934	0.07815	0.999954	no
ENSMUSG00000014601.13	ENSMUSG00000014601.13	Strip1	chr3:107612531-107631694	PSM__WT	PSM__KO	OK	30.233	33.9585	0.167652	0.458532	0.19175	0.999954	no
ENSMUSG00000014602.15	ENSMUSG00000014602.15	Kif1a	chr1:93015463-93101951	PSM__WT	PSM__KO	OK	1.55246	1.54419	-0.00769756	-0.0127863	0.9659	0.999954	no
ENSMUSG00000014603.2	ENSMUSG00000014603.2	Alx3	chr3:107595030-107605776	PSM__WT	PSM__KO	OK	2.05256	2.62057	0.352456	0.718716	0.07485	0.999954	no
ENSMUSG00000014606.14	ENSMUSG00000014606.14	Slc25a11	chr11:70644195-70651421	PSM__WT	PSM__KO	OK	51.1574	48.2791	-0.0835436	-0.204054	0.5918	0.999954	no
ENSMUSG00000014609.16	ENSMUSG00000014609.16	Chrne	chr11:70614882-70619216	PSM__WT	PSM__KO	NOTEST	0.00975255	0.0021071	-2.21052	0	1	1	no
ENSMUSG00000014633.15	ENSMUSG00000014633.15	Cmc2	chr8:116888684-116921455	PSM__WT	PSM__KO	OK	29.6761	26.3323	-0.172471	-0.350102	0.38985	0.999954	no
ENSMUSG00000014668.15	ENSMUSG00000014668.15	Chfr	chr5:110135841-110176504	PSM__WT	PSM__KO	OK	22.0563	22.2683	0.0138007	0.0387091	0.9131	0.999954	no
ENSMUSG00000014686.8	ENSMUSG00000014686.8	Ceacam16	chr7:19852002-19861299	PSM__WT	PSM__KO	NOTEST	0.0137967	0.00994187	-0.472733	0	1	1	no
ENSMUSG00000014704.10	ENSMUSG00000014704.10	Hoxa2	chr6:52162416-52221854	PSM__WT	PSM__KO	OK	7.45091	8.45363	0.182155	0.137532	0.7288	0.999954	no
ENSMUSG00000014725.14	ENSMUSG00000014725.14	Adam28	chr14:68606026-68655842	PSM__WT	PSM__KO	NOTEST	0.0202843	0.0337007	0.732417	0	1	1	no
ENSMUSG00000014747.6	ENSMUSG00000014747.6	Ankrd53	chr6:83761755-83768326	PSM__WT	PSM__KO	OK	0.198894	0.261671	0.395756	0.328626	0.40115	0.999954	no
ENSMUSG00000014748.13	ENSMUSG00000014748.13	Tex261	chr6:83768884-83775813	PSM__WT	PSM__KO	OK	23.4594	22.0122	-0.0918666	-0.287527	0.4825	0.999954	no
ENSMUSG00000014763.7	ENSMUSG00000014763.7	Fam120b	chr17:15396245-15433580	PSM__WT	PSM__KO	OK	11.4888	11.0225	-0.0597795	-0.182615	0.6485	0.999954	no
ENSMUSG00000014767.16	ENSMUSG00000014767.16	Tbp	chr17:15499887-15528379	PSM__WT	PSM__KO	OK	39.8879	36.4315	-0.130764	-0.293698	0.47755	0.999954	no
ENSMUSG00000014769.9	ENSMUSG00000014769.9	Psmb1	chr17:15475720-15498276	PSM__WT	PSM__KO	OK	257.327	230.177	-0.160861	-0.491531	0.2277	0.999954	no
ENSMUSG00000014771.12	ENSMUSG00000014771.12	Pdcd2	chr17:15499887-15528379	PSM__WT	PSM__KO	OK	24.3835	22.0547	-0.144819	-0.232702	0.574	0.999954	no
ENSMUSG00000014773.13	ENSMUSG00000014773.13	Dll1	chr17:15367353-15379475	PSM__WT	PSM__KO	OK	68.4937	90.7115	0.405314	1.00055	0.00565	0.373996	no
ENSMUSG00000014776.6	ENSMUSG00000014776.6	Nol3	chr8:105276446-105289528	PSM__WT	PSM__KO	NOTEST	0.132217	0.140158	0.0841503	0	1	1	no
ENSMUSG00000014778.10	ENSMUSG00000014778.10	Fhod1	chr8:105326353-105347953	PSM__WT	PSM__KO	OK	5.25199	6.56023	0.320882	0.537719	0.18845	0.999954	no
ENSMUSG00000014782.15	ENSMUSG00000014782.15	Plekhg4	chr8:105373273-105413502	PSM__WT	PSM__KO	OK	0.581237	0.792577	0.447425	0.709588	0.05195	0.947386	no
ENSMUSG00000014786.7	ENSMUSG00000014786.7	Slc9a5	chr8:105348257-105369881	PSM__WT	PSM__KO	OK	3.16476	4.10574	0.375548	1.00056	0.0153	0.609597	no
ENSMUSG00000014791.9	ENSMUSG00000014791.9	Elmo3	chr8:105305600-105310623	PSM__WT	PSM__KO	OK	1.6433	1.72388	0.0690698	0.146992	0.7225	0.999954	no
ENSMUSG00000014813.8	ENSMUSG00000014813.8	Stc1	chr14:69029288-69041401	PSM__WT	PSM__KO	OK	0.647953	0.5016	-0.369353	-0.662132	0.1029	0.999954	no
ENSMUSG00000014837.14	ENSMUSG00000014837.14	4931428F04Rik	chr8:105276446-105289528	PSM__WT	PSM__KO	OK	5.41961	6.53625	0.270275	0.718379	0.08355	0.999954	no
ENSMUSG00000014846.12	ENSMUSG00000014846.12	Tppp3	chr8:105467492-105471526	PSM__WT	PSM__KO	OK	6.98786	5.58545	-0.323177	-0.667658	0.10485	0.999954	no
ENSMUSG00000014850.15	ENSMUSG00000014850.15	Msh3	chr13:92211871-92389053	PSM__WT	PSM__KO	OK	17.4563	17.4789	0.0018691	0.00324779	0.99355	0.999954	no
ENSMUSG00000014852.16	ENSMUSG00000014852.16	Adamts13	chr2:26973415-27009628	PSM__WT	PSM__KO	NOTEST	0.0356973	0.0276671	-0.367643	0	1	1	no
ENSMUSG00000014856.12	ENSMUSG00000014856.12	Tmem208	chr8:105326353-105347953	PSM__WT	PSM__KO	OK	35.6708	32.2961	-0.143382	-0.226611	0.57695	0.999954	no
ENSMUSG00000014859.8	ENSMUSG00000014859.8	E2f4	chr8:105297662-105305369	PSM__WT	PSM__KO	OK	46.0608	53.0868	0.204812	0.646692	0.1103	0.999954	no
ENSMUSG00000014867.9	ENSMUSG00000014867.9	Surf4	chr2:26913382-26933928	PSM__WT	PSM__KO	OK	69.0127	66.7694	-0.047676	-0.126649	0.74615	0.999954	no
ENSMUSG00000014873.15	ENSMUSG00000014873.15	Surf2	chr2:26913382-26933928	PSM__WT	PSM__KO	OK	35.527	35.1297	-0.0162232	-0.0162093	0.96525	0.999954	no
ENSMUSG00000014905.3	ENSMUSG00000014905.3	Dnajb9	chr12:44205896-44210068	PSM__WT	PSM__KO	OK	8.62	7.74663	-0.154119	-0.397006	0.32945	0.999954	no
ENSMUSG00000014907.9	ENSMUSG00000014907.9	Naf1	chr8:66860216-66890564	PSM__WT	PSM__KO	OK	6.18559	7.55793	0.289079	0.777919	0.059	0.998865	no
ENSMUSG00000014932.15	ENSMUSG00000014932.15	Yes1	chr5:32507183-32687057	PSM__WT	PSM__KO	OK	18.178	17.5468	-0.0509886	-0.151485	0.70885	0.999954	no
ENSMUSG00000014956.15	ENSMUSG00000014956.15	Ppp1cb	chr5:32458842-32495523	PSM__WT	PSM__KO	OK	91.775	87.9644	-0.0611823	-0.0980503	0.73585	0.999954	no
ENSMUSG00000014959.12	ENSMUSG00000014959.12	Gorasp2	chr2:70661247-70825728	PSM__WT	PSM__KO	OK	52.7099	56.8843	0.109955	0.22817	0.57425	0.999954	no
ENSMUSG00000014980.14	ENSMUSG00000014980.14	Tsen15	chr1:152370734-152386688	PSM__WT	PSM__KO	OK	37.2809	36.8392	-0.0171943	-0.050423	0.89975	0.999954	no
ENSMUSG00000015001.17	ENSMUSG00000015001.17	Oc90	chr15:65876052-65912397	PSM__WT	PSM__KO	NOTEST	0.00224127	0	-inf	0	1	1	no
ENSMUSG00000015002.16	ENSMUSG00000015002.16	Efr3a	chr15:65787033-65873816	PSM__WT	PSM__KO	OK	14.9364	14.7584	-0.0172939	-0.0429989	0.89175	0.999954	no
ENSMUSG00000015013.8	ENSMUSG00000015013.8	Trappc2l	chr8:119910359-124345724	PSM__WT	PSM__KO	OK	33.501	29.2485	-0.195842	-0.0172613	0.82835	0.999954	no
ENSMUSG00000015016.7	ENSMUSG00000015016.7	Acsf3	chr8:119910359-124345724	PSM__WT	PSM__KO	OK	5.09935	6.20365	0.282802	0.0229925	0.75745	0.999954	no
ENSMUSG00000015023.7	ENSMUSG00000015023.7	Ddx19a	chr8:110974995-110997800	PSM__WT	PSM__KO	OK	32.7415	35.0086	0.0965892	0.303341	0.45955	0.999954	no
ENSMUSG00000015027.10	ENSMUSG00000015027.10	Galns	chr8:119910359-124345724	PSM__WT	PSM__KO	OK	3.66789	3.57957	-0.0351655	-0.00250835	0.9701	0.999954	no
ENSMUSG00000015053.14	ENSMUSG00000015053.14	Gata2	chr6:88193890-88207032	PSM__WT	PSM__KO	OK	0.841245	0.754024	-0.157914	-0.177771	0.60505	0.999954	no
ENSMUSG00000015083.11	ENSMUSG00000015083.11	C8g	chr2:25498650-25505471	PSM__WT	PSM__KO	OK	1.32411	1.36832	0.0473781	0.0227175	0.94845	0.999954	no
ENSMUSG00000015085.8	ENSMUSG00000015085.8	Entpd2	chr2:25395873-25409494	PSM__WT	PSM__KO	NOTEST	0.0608881	0.0862142	0.501766	0	1	1	no
ENSMUSG00000015087.14	ENSMUSG00000015087.14	Rabl6	chr2:25583017-25631761	PSM__WT	PSM__KO	OK	45.0856	48.8944	0.117002	0.211049	0.45635	0.999954	no
ENSMUSG00000015090.13	ENSMUSG00000015090.13	Ptgds	chr2:25466708-25470046	PSM__WT	PSM__KO	NOTEST	0.167055	0.201213	0.268394	0	1	1	no
ENSMUSG00000015092.9	ENSMUSG00000015092.9	Edf1	chr2:25557846-25562082	PSM__WT	PSM__KO	OK	152.105	140.246	-0.117105	-0.364591	0.37535	0.999954	no
ENSMUSG00000015093.15	ENSMUSG00000015093.15	Clic3	chr2:25455140-25461094	PSM__WT	PSM__KO	OK	0.264526	0.208593	-0.342718	-0.14191	0.6463	0.999954	no
ENSMUSG00000015094.16	ENSMUSG00000015094.16	Npdc1	chr2:25395873-25409494	PSM__WT	PSM__KO	OK	3.30502	3.7344	0.176215	0.335397	0.39325	0.999954	no
ENSMUSG00000015095.12	ENSMUSG00000015095.12	Fbxw5	chr2:25498650-25505471	PSM__WT	PSM__KO	OK	22.1762	25.4719	0.199898	0.48134	0.2311	0.999954	no
ENSMUSG00000015112.15	ENSMUSG00000015112.15	Slc25a13	chr6:6041217-6217173	PSM__WT	PSM__KO	OK	38.7302	36.5918	-0.0819384	-0.244811	0.521	0.999954	no
ENSMUSG00000015120.15	ENSMUSG00000015120.15	Ube2i	chr17:25261915-25274622	PSM__WT	PSM__KO	OK	332.976	341.727	0.0374245	0.102113	0.79255	0.999954	no
ENSMUSG00000015126.9	ENSMUSG00000015126.9	Tsr3	chr17:25240169-25256364	PSM__WT	PSM__KO	OK	26.292	25.7893	-0.027855	-0.0785204	0.84155	0.999954	no
ENSMUSG00000015127.14	ENSMUSG00000015127.14	Unkl	chr17:25188396-25240124	PSM__WT	PSM__KO	OK	3.89516	4.24218	0.123125	0.173983	0.5855	0.999954	no
ENSMUSG00000015133.17	ENSMUSG00000015133.17	Lrrk1	chr7:66226911-66388350	PSM__WT	PSM__KO	OK	5.5797	5.8455	0.0671401	0.100451	0.71065	0.999954	no
ENSMUSG00000015134.15	ENSMUSG00000015134.15	Aldh1a3	chr7:66390889-66427517	PSM__WT	PSM__KO	OK	1.18009	0.8252	-0.516086	-0.822161	0.03615	0.851011	no
ENSMUSG00000015143.14	ENSMUSG00000015143.14	Actn1	chr12:80167541-80260371	PSM__WT	PSM__KO	OK	48.5029	58.3462	0.266568	0.810202	0.04765	0.931619	no
ENSMUSG00000015149.14	ENSMUSG00000015149.14	Sirt2	chr7:28756173-28788661	PSM__WT	PSM__KO	OK	21.7054	20.3136	-0.0956094	-0.235116	0.56755	0.999954	no
ENSMUSG00000015165.16	ENSMUSG00000015165.16	Hnrnpl	chr7:28808540-28822266	PSM__WT	PSM__KO	OK	304.639	323.874	0.0883338	0.187126	0.6458	0.999954	no
ENSMUSG00000015176.9	ENSMUSG00000015176.9	Nolc1	chr19:46075862-46085528	PSM__WT	PSM__KO	OK	88.9532	86.1005	-0.0470253	-0.143144	0.7192	0.999954	no
ENSMUSG00000015189.12	ENSMUSG00000015189.12	Casd1	chr6:4600838-4643355	PSM__WT	PSM__KO	OK	25.9522	24.5452	-0.0804184	-0.152015	0.6137	0.999954	no
ENSMUSG00000015202.13	ENSMUSG00000015202.13	Cnksr3	chr10:7119062-7212237	PSM__WT	PSM__KO	OK	14.0591	15.5103	0.141726	0.426243	0.29275	0.999954	no
ENSMUSG00000015214.14	ENSMUSG00000015214.14	Mtmr1	chrX:71364759-71419196	PSM__WT	PSM__KO	OK	3.18628	2.72591	-0.225132	-0.485822	0.1523	0.999954	no
ENSMUSG00000015217.11	ENSMUSG00000015217.11	Hmgb3	chrX:71555917-71560676	PSM__WT	PSM__KO	OK	284.753	284.161	-0.00300449	-0.00883783	0.9821	0.999954	no
ENSMUSG00000015222.17	ENSMUSG00000015222.17	Map2	chr1:66175272-66442583	PSM__WT	PSM__KO	OK	5.06105	4.6229	-0.13064	-0.16971	0.67505	0.999954	no
ENSMUSG00000015224.10	ENSMUSG00000015224.10	Cyp2j9	chr4:96568428-96591578	PSM__WT	PSM__KO	OK	0.419663	0.383013	-0.131838	-0.187744	0.64355	0.999954	no
ENSMUSG00000015242.14	ENSMUSG00000015242.14	Nipsnap3a	chr4:52989283-53001162	PSM__WT	PSM__KO	NOTEST	0	0	0	0	1	1	no
ENSMUSG00000015243.4	ENSMUSG00000015243.4	Abca1	chr4:53030786-53159895	PSM__WT	PSM__KO	OK	5.23336	5.59833	0.0972583	0.230495	0.4938	0.999954	no
ENSMUSG00000015247.10	ENSMUSG00000015247.10	Nipsnap3b	chr4:53011879-53022060	PSM__WT	PSM__KO	OK	23.484	22.6418	-0.0526891	-0.138948	0.72775	0.999954	no
ENSMUSG00000015289.4	ENSMUSG00000015289.4	Lage3	chrX:74351275-74353618	PSM__WT	PSM__KO	OK	55.5883	49.459	-0.168549	-0.476841	0.24285	0.999954	no
ENSMUSG00000015290.15	ENSMUSG00000015290.15	Ubl4a	chrX:74365717-74373349	PSM__WT	PSM__KO	OK	21.0579	20.6253	-0.0299465	-0.072459	0.8557	0.999954	no
ENSMUSG00000015291.10	ENSMUSG00000015291.10	Gdi1	chrX:74304997-74311862	PSM__WT	PSM__KO	OK	49.5614	52.3031	0.0776812	0.178824	0.6497	0.999954	no
ENSMUSG00000015305.5	ENSMUSG00000015305.5	Sash1	chr10:8722218-8886880	PSM__WT	PSM__KO	OK	9.23582	9.71752	0.0733491	0.22495	0.5847	0.999954	no
ENSMUSG00000015312.8	ENSMUSG00000015312.8	Gadd45b	chr10:80930090-80932204	PSM__WT	PSM__KO	OK	2.43071	2.00042	-0.281078	-0.523485	0.19735	0.999954	no
ENSMUSG00000015314.10	ENSMUSG00000015314.10	Slamf6	chr1:171909956-171953170	PSM__WT	PSM__KO	NOTEST	0.0307055	0.046858	0.609801	0	1	1	no
ENSMUSG00000015316.11	ENSMUSG00000015316.11	Slamf1	chr1:171767126-171801184	PSM__WT	PSM__KO	NOTEST	0.156045	0.119337	-0.38692	0	1	1	no
ENSMUSG00000015335.16	ENSMUSG00000015335.16	Zdhhc12	chr2:30077683-30093648	PSM__WT	PSM__KO	OK	14.5399	14.2324	-0.030837	-0.0575614	0.89275	0.999954	no
ENSMUSG00000015337.5	ENSMUSG00000015337.5	Endog	chr2:30171492-30178450	PSM__WT	PSM__KO	OK	3.51471	3.61771	0.0416702	0.0287471	0.948	0.999954	no
ENSMUSG00000015340.10	ENSMUSG00000015340.10	Cybb	chrX:9435251-9487771	PSM__WT	PSM__KO	OK	0.335768	0.237079	-0.502096	-0.543627	0.0939	0.999954	no
ENSMUSG00000015341.16	ENSMUSG00000015341.16	Golga7	chr8:23241352-23257074	PSM__WT	PSM__KO	OK	87.9686	81.9139	-0.10288	-0.3259	0.4176	0.999954	no
ENSMUSG00000015342.6	ENSMUSG00000015342.6	Xk	chrX:9272755-9313250	PSM__WT	PSM__KO	OK	3.822	2.81889	-0.439197	-0.985678	0.01435	0.593497	no
ENSMUSG00000015354.8	ENSMUSG00000015354.8	Pcolce2	chr9:95618910-95698096	PSM__WT	PSM__KO	OK	12.1429	12.4658	0.0378614	0.0611734	0.87905	0.999954	no
ENSMUSG00000015355.13	ENSMUSG00000015355.13	Cd48	chr1:171682008-171705258	PSM__WT	PSM__KO	NOTEST	0.247516	0.150697	-0.715871	0	1	1	no
ENSMUSG00000015357.10	ENSMUSG00000015357.10	Clpx	chr9:65294259-65330658	PSM__WT	PSM__KO	OK	18.2462	17.4941	-0.0607266	-0.157641	0.67285	0.999954	no
ENSMUSG00000015363.13	ENSMUSG00000015363.13	Trabd	chr15:89059733-89087077	PSM__WT	PSM__KO	OK	22.1867	22.895	0.0453354	0.137331	0.73095	0.999954	no
ENSMUSG00000015365.15	ENSMUSG00000015365.15	Mov10l1	chr15:88982908-89055152	PSM__WT	PSM__KO	NOTEST	0.00442365	0	-inf	0	1	1	no
ENSMUSG00000015377.9	ENSMUSG00000015377.9	Dennd6b	chr15:89182216-89196474	PSM__WT	PSM__KO	OK	3.0818	3.81078	0.306315	0.797993	0.0521	0.947386	no
ENSMUSG00000015396.3	ENSMUSG00000015396.3	Cd83	chr13:43785106-43803130	PSM__WT	PSM__KO	OK	15.9301	15.5053	-0.0389966	-0.111864	0.7854	0.999954	no
ENSMUSG00000015401.12	ENSMUSG00000015401.12	Tmem27	chrX:164088829-164118860	PSM__WT	PSM__KO	NOTEST	0	0	0	0	1	1	no
ENSMUSG00000015405.15	ENSMUSG00000015405.15	Ace2	chrX:164139331-164188420	PSM__WT	PSM__KO	NOTEST	0.0327615	0.0165703	-0.983401	0	1	1	no
ENSMUSG00000015437.4	ENSMUSG00000015437.4	Gzmb	chr14:56258855-56262260	PSM__WT	PSM__KO	NOTEST	0.180969	0.180465	-0.00402954	0	1	1	no
ENSMUSG00000015441.3	ENSMUSG00000015441.3	Gzmf	chr14:56205265-56211407	PSM__WT	PSM__KO	NOTEST	0.0624772	0.0120576	-2.37338	0	1	1	no
ENSMUSG00000015443.8	ENSMUSG00000015443.8	Gzmn	chr14:56165796-56174596	PSM__WT	PSM__KO	NOTEST	0	0	0	0	1	1	no
ENSMUSG00000015451.16	ENSMUSG00000015451.16	C4a	chr17:34809091-34823464	PSM__WT	PSM__KO	OK	0.427304	0.396675	-0.107305	-0.0842152	0.8267	0.999954	no
ENSMUSG00000015452.14	ENSMUSG00000015452.14	Ager	chr17:34597861-34600936	PSM__WT	PSM__KO	OK	2.38111	2.65106	0.154933	0.300744	0.45975	0.999954	no
ENSMUSG00000015461.15	ENSMUSG00000015461.15	Atf6b	chr17:34647145-34655074	PSM__WT	PSM__KO	OK	40.8747	46.9908	0.201172	0.635914	0.1154	0.999954	no
ENSMUSG00000015467.14	ENSMUSG00000015467.14	Egfl8	chr17:34604261-34628510	PSM__WT	PSM__KO	OK	0.737032	0.91631	0.314109	0.0855145	0.73645	0.999954	no
ENSMUSG00000015468.14	ENSMUSG00000015468.14	Notch4	chr17:34564267-34588503	PSM__WT	PSM__KO	OK	7.86755	12.1175	0.623108	1.06305	5e-05	0.0237812	yes
ENSMUSG00000015474.16	ENSMUSG00000015474.16	Ppt2	chr17:34604261-34628510	PSM__WT	PSM__KO	OK	20.2486	23.3794	0.207418	0.325821	0.43395	0.999954	no
ENSMUSG00000015476.6	ENSMUSG00000015476.6	Prrt1	chr17:34629532-34633126	PSM__WT	PSM__KO	OK	0.213247	0.340333	0.674423	0.844866	0.03965	0.883599	no
ENSMUSG00000015478.13	ENSMUSG00000015478.13	Rnf5	chr17:34601090-34603690	PSM__WT	PSM__KO	OK	38.5312	35.0599	-0.136205	-0.365183	0.36765	0.999954	no
ENSMUSG00000015484.3	ENSMUSG00000015484.3	Fam163a	chr1:156075965-156205026	PSM__WT	PSM__KO	NOTEST	0.0883191	0.100817	0.190947	0	1	1	no
ENSMUSG00000015488.14	ENSMUSG00000015488.14	Cacfd1	chr2:27009925-27021089	PSM__WT	PSM__KO	OK	26.1526	29.7397	0.185433	0.560913	0.1623	0.999954	no
ENSMUSG00000015501.10	ENSMUSG00000015501.10	Hivep2	chr10:13966074-14154446	PSM__WT	PSM__KO	OK	0.969934	1.01095	0.0597473	0.134731	0.739	0.999954	no
ENSMUSG00000015519.12	ENSMUSG00000015519.12	2310057J18Rik	chr10:28972287-28986303	PSM__WT	PSM__KO	NOTEST	0	0	0	0	1	1	no
ENSMUSG00000015522.18	ENSMUSG00000015522.18	Arnt	chr3:95434387-95497240	PSM__WT	PSM__KO	OK	15.6397	17.3157	0.146863	0.388552	0.2826	0.999954	no
ENSMUSG00000015533.8	ENSMUSG00000015533.8	Itga2	chr13:114835915-114932041	PSM__WT	PSM__KO	OK	0.90782	0.85007	-0.0948245	-0.184942	0.6463	0.999954	no
ENSMUSG00000015536.14	ENSMUSG00000015536.14	Mocs2	chr13:114818235-114832275	PSM__WT	PSM__KO	OK	26.1989	23.3217	-0.167834	-0.461591	0.2551	0.999954	no
ENSMUSG00000015542.17	ENSMUSG00000015542.17	Nat9	chr11:115182831-115247023	PSM__WT	PSM__KO	OK	7.04572	6.80227	-0.0507321	-0.0676036	0.86255	0.999954	no
ENSMUSG00000015568.15	ENSMUSG00000015568.15	Lpl	chr8:68880490-68906934	PSM__WT	PSM__KO	OK	8.34245	7.72242	-0.111418	-0.323452	0.42955	0.999954	no
ENSMUSG00000015575.14	ENSMUSG00000015575.14	Atp6v0e	chr17:26676395-26699644	PSM__WT	PSM__KO	OK	46.2467	39.4717	-0.228532	-0.636107	0.1212	0.999954	no
ENSMUSG00000015579.4	ENSMUSG00000015579.4	Nkx2-5	chr17:26838663-26841565	PSM__WT	PSM__KO	NOTEST	0	0.011048	inf	0	1	1	no
ENSMUSG00000015597.16	ENSMUSG00000015597.16	Zfp318	chr17:46383730-46420920	PSM__WT	PSM__KO	OK	7.76606	8.87712	0.192908	0.58965	0.1543	0.999954	no
ENSMUSG00000015599.8	ENSMUSG00000015599.8	Ttbk1	chr17:46442447-46831413	PSM__WT	PSM__KO	NOTEST	0.0707097	0.0876168	0.309299	0	1	1	no
ENSMUSG00000015605.5	ENSMUSG00000015605.5	Srf	chr17:46442447-46831413	PSM__WT	PSM__KO	OK	21.017	24.1055	0.197807	0.0894655	0.77265	0.999954	no
ENSMUSG00000015619.10	ENSMUSG00000015619.10	Gata3	chr2:9857077-9890034	PSM__WT	PSM__KO	OK	0.332164	0.440069	0.40583	0.298693	0.2424	0.999954	no
ENSMUSG00000015627.5	ENSMUSG00000015627.5	Gata5	chr2:180325132-180340732	PSM__WT	PSM__KO	NOTEST	0.0320769	0.0316482	-0.0194111	0	1	1	no
ENSMUSG00000015647.9	ENSMUSG00000015647.9	Lama5	chr2:180176372-180225859	PSM__WT	PSM__KO	OK	14.1499	14.1225	-0.00280242	-0.00518026	0.9841	0.999954	no
ENSMUSG00000015652.9	ENSMUSG00000015652.9	Steap1	chr5:5736316-5749326	PSM__WT	PSM__KO	OK	8.63933	7.72401	-0.16157	-0.378738	0.35325	0.999954	no
ENSMUSG00000015653.13	ENSMUSG00000015653.13	Steap2	chr5:5664828-5694578	PSM__WT	PSM__KO	OK	8.66705	8.69644	0.00488262	0.0111189	0.97875	0.999954	no
ENSMUSG00000015656.16	ENSMUSG00000015656.16	Hspa8	chr9:40800983-40805200	PSM__WT	PSM__KO	OK	1688.11	1505.98	-0.164705	-0.219316	0.4894	0.999954	no
ENSMUSG00000015659.12	ENSMUSG00000015659.12	Serac1	chr17:5941279-6079741	PSM__WT	PSM__KO	OK	2.89753	3.01172	0.0557622	0.0802893	0.82695	0.999954	no
ENSMUSG00000015665.8	ENSMUSG00000015665.8	Awat1	chrX:100572250-100578205	PSM__WT	PSM__KO	NOTEST	0	0	0	0	1	1	no
ENSMUSG00000015668.13	ENSMUSG00000015668.13	Pdzd11	chrX:100622885-100727214	PSM__WT	PSM__KO	OK	45.1114	41.8662	-0.107706	-0.163825	0.6879	0.999954	no
ENSMUSG00000015671.10	ENSMUSG00000015671.10	Psma2	chr13:14613241-14625671	PSM__WT	PSM__KO	OK	222.881	198.136	-0.169782	-0.52474	0.20185	0.999954	no
ENSMUSG00000015672.3	ENSMUSG00000015672.3	Mrpl32	chr13:14610300-14613037	PSM__WT	PSM__KO	OK	56.8607	50.047	-0.184149	-0.524615	0.1997	0.999954	no
ENSMUSG00000015697.14	ENSMUSG00000015697.14	Setdb1	chr3:95253673-95357202	PSM__WT	PSM__KO	OK	31.6711	34.1487	0.108663	0.228911	0.5738	0.999954	no
ENSMUSG00000015702.13	ENSMUSG00000015702.13	Anxa9	chr3:95253673-95357202	PSM__WT	PSM__KO	OK	1.13007	0.92221	-0.293246	-0.0631624	0.76445	0.999954	no
ENSMUSG00000015709.9	ENSMUSG00000015709.9	Arnt2	chr7:84246277-84410176	PSM__WT	PSM__KO	OK	9.57194	11.0532	0.207587	0.512994	0.11295	0.999954	no
ENSMUSG00000015711.8	ENSMUSG00000015711.8	Prune	chr3:95253673-95357202	PSM__WT	PSM__KO	OK	11.7632	11.6292	-0.0165242	-0.0170871	0.96525	0.999954	no
ENSMUSG00000015714.11	ENSMUSG00000015714.11	Cers2	chr3:95253673-95357202	PSM__WT	PSM__KO	OK	38.1088	38.6283	0.0195346	0.0303168	0.9376	0.999954	no
ENSMUSG00000015721.18	ENSMUSG00000015721.18	Nlrp5	chr7:23385888-23441922	PSM__WT	PSM__KO	NOTEST	0.0195596	0.0147559	-0.40659	0	1	1	no
ENSMUSG00000015733.13	ENSMUSG00000015733.13	Capza2	chr6:17636233-17666972	PSM__WT	PSM__KO	OK	78.2105	77.2272	-0.0182523	-0.0482061	0.89075	0.999954	no
ENSMUSG00000015745.9	ENSMUSG00000015745.9	Plekho1	chr3:95988428-95996001	PSM__WT	PSM__KO	OK	74.9938	73.7587	-0.0239581	-0.068759	0.8602	0.999954	no
ENSMUSG00000015747.5	ENSMUSG00000015747.5	Vps45	chr3:95999831-96058466	PSM__WT	PSM__KO	OK	12.1759	10.2138	-0.253503	-0.278741	0.3458	0.999954	no
ENSMUSG00000015748.13	ENSMUSG00000015748.13	Prpf3	chr3:95830123-95855885	PSM__WT	PSM__KO	OK	34.2298	32.9238	-0.0561222	-0.164083	0.65965	0.999954	no
ENSMUSG00000015749.12	ENSMUSG00000015749.12	Anp32e	chr3:95929245-95947390	PSM__WT	PSM__KO	OK	312.286	296.779	-0.0734803	-0.151088	0.7029	0.999954	no
ENSMUSG00000015750.15	ENSMUSG00000015750.15	Aph1a	chr3:95893968-95904691	PSM__WT	PSM__KO	OK	43.5962	49.4651	0.18221	0.204011	0.47615	0.999954	no
ENSMUSG00000015755.16	ENSMUSG00000015755.16	Tab2	chr10:7905652-7956230	PSM__WT	PSM__KO	OK	43.6251	44.9118	0.0419357	0.128777	0.7556	0.999954	no
ENSMUSG00000015757.10	ENSMUSG00000015757.10	Ppil4	chr10:7792890-7823135	PSM__WT	PSM__KO	OK	17.9417	17.5605	-0.0309832	-0.0957959	0.81605	0.999954	no
ENSMUSG00000015759.10	ENSMUSG00000015759.10	Cnih1	chr14:46775581-46788411	PSM__WT	PSM__KO	OK	79.3789	75.1845	-0.0783207	-0.248651	0.53875	0.999954	no
ENSMUSG00000015766.14	ENSMUSG00000015766.14	Eps8	chr6:137477244-137654876	PSM__WT	PSM__KO	OK	4.74742	4.85613	0.0326653	0.0610875	0.84515	0.999954	no
ENSMUSG00000015776.12	ENSMUSG00000015776.12	Med22	chr2:26905261-26910677	PSM__WT	PSM__KO	OK	36.69	36.2325	-0.0181023	-0.0446222	0.91345	0.999954	no
ENSMUSG00000015787.15	ENSMUSG00000015787.15	Abo	chr2:26842502-26864979	PSM__WT	PSM__KO	NOTEST	0	0	0	0	1	1	no
ENSMUSG00000015790.16	ENSMUSG00000015790.16	Surf1	chr2:26913382-26933928	PSM__WT	PSM__KO	OK	21.2313	19.5261	-0.120791	-0.0853781	0.85055	0.999954	no
ENSMUSG00000015804.14	ENSMUSG00000015804.14	Med28	chr5:45520228-45529276	PSM__WT	PSM__KO	OK	88.2346	83.1053	-0.0864047	-0.239933	0.55395	0.999954	no
ENSMUSG00000015806.12	ENSMUSG00000015806.12	Qdpr	chr5:45434020-45450236	PSM__WT	PSM__KO	OK	38.8667	38.4275	-0.0163947	-0.0412892	0.91775	0.999954	no
ENSMUSG00000015812.7	ENSMUSG00000015812.7	Gnrh1	chr14:67745228-67749435	PSM__WT	PSM__KO	OK	0.372783	0.400041	0.101811	0.0807737	0.8437	0.999954	no
ENSMUSG00000015829.13	ENSMUSG00000015829.13	Tnr	chr1:159523768-159931729	PSM__WT	PSM__KO	NOTEST	0.0016925	0.00908094	2.42369	0	1	1	no
ENSMUSG00000015837.15	ENSMUSG00000015837.15	Sqstm1	chr11:50174443-50210827	PSM__WT	PSM__KO	OK	52.4575	50.0233	-0.068548	-0.206805	0.6181	0.999954	no
ENSMUSG00000015839.6	ENSMUSG00000015839.6	Nfe2l2	chr2:75675512-75704641	PSM__WT	PSM__KO	OK	25.6266	21.6254	-0.244915	-0.746787	0.0657	0.999954	no
ENSMUSG00000015843.10	ENSMUSG00000015843.10	Rxrg	chr1:167598383-167639623	PSM__WT	PSM__KO	NOTEST	0.0213615	0.0445562	1.06062	0	1	1	no
ENSMUSG00000015846.14	ENSMUSG00000015846.14	Rxra	chr2:27676439-27762957	PSM__WT	PSM__KO	OK	13.6083	14.9572	0.136348	0.396565	0.3118	0.999954	no
ENSMUSG00000015850.11	ENSMUSG00000015850.11	Adamtsl4	chr3:95676200-95687917	PSM__WT	PSM__KO	NOTEST	0.203197	0.242503	0.255125	0	1	1	no
ENSMUSG00000015852.13	ENSMUSG00000015852.13	Fcrls	chr3:87250757-87263738	PSM__WT	PSM__KO	OK	2.78514	2.03786	-0.450694	-0.877986	0.03435	0.837832	no
ENSMUSG00000015854.7	ENSMUSG00000015854.7	Cd5l	chr3:87357880-87371073	PSM__WT	PSM__KO	NOTEST	0.0207166	0.0252217	0.283879	0	1	1	no
ENSMUSG00000015869.16	ENSMUSG00000015869.16	Prpsap1	chr11:116466318-116494202	PSM__WT	PSM__KO	OK	50.2845	56.2228	0.161042	0.449005	0.2747	0.999954	no
ENSMUSG00000015879.8	ENSMUSG00000015879.8	Fam184b	chr5:45529704-45645469	PSM__WT	PSM__KO	OK	0.876009	0.902839	0.0435229	0.0849605	0.83455	0.999954	no
ENSMUSG00000015880.13	ENSMUSG00000015880.13	Ncapg	chr5:45669918-45857615	PSM__WT	PSM__KO	OK	44.2958	39.7726	-0.155396	-0.434787	0.28645	0.999954	no
ENSMUSG00000015882.17	ENSMUSG00000015882.17	Lcorl	chr5:45669918-45857615	PSM__WT	PSM__KO	OK	8.22243	7.77817	-0.0801347	-0.0822219	0.8004	0.999954	no
ENSMUSG00000015889.7	ENSMUSG00000015889.7	Lta4h	chr10:93453395-93484896	PSM__WT	PSM__KO	OK	33.9821	31.9381	-0.0894957	-0.277905	0.49765	0.999954	no
ENSMUSG00000015890.2	ENSMUSG00000015890.2	Amdhd1	chr10:93523337-93540033	PSM__WT	PSM__KO	NOTEST	0.0780842	0.089445	0.19597	0	1	1	no
ENSMUSG00000015932.8	ENSMUSG00000015932.8	Dstn	chr2:143915319-143943324	PSM__WT	PSM__KO	OK	172.645	148.131	-0.220935	-0.661323	0.103	0.999954	no
ENSMUSG00000015937.14	ENSMUSG00000015937.14	H2afy	chr13:56073618-56136361	PSM__WT	PSM__KO	OK	204.841	211.211	0.0441833	0.119778	0.7644	0.999954	no
ENSMUSG00000015942.9	ENSMUSG00000015942.9	Gtf2ird2	chr5:134184026-134218146	PSM__WT	PSM__KO	OK	3.98315	4.65237	0.224057	0.436973	0.2073	0.999954	no
ENSMUSG00000015943.11	ENSMUSG00000015943.11	Bola1	chr3:96196587-96220308	PSM__WT	PSM__KO	OK	24.1032	23.1927	-0.0555519	-0.138398	0.7291	0.999954	no
ENSMUSG00000015944.9	ENSMUSG00000015944.9	Gatsl2	chr5:134099710-134144343	PSM__WT	PSM__KO	OK	3.10346	3.37371	0.120458	0.309203	0.4073	0.999954	no
ENSMUSG00000015947.10	ENSMUSG00000015947.10	Fcgr1	chr3:96282908-96293969	PSM__WT	PSM__KO	OK	0.570177	0.446892	-0.351484	-0.554702	0.16815	0.999954	no
ENSMUSG00000015950.13	ENSMUSG00000015950.13	Ncf1	chr5:134220259-134229625	PSM__WT	PSM__KO	OK	1.42553	1.22943	-0.213509	-0.427362	0.2883	0.999954	no
ENSMUSG00000015957.12	ENSMUSG00000015957.12	Wnt11	chr7:98835111-98855195	PSM__WT	PSM__KO	OK	6.07004	7.07732	0.221498	0.414703	0.31175	0.999954	no
ENSMUSG00000015961.8	ENSMUSG00000015961.8	Adss	chr1:177762961-177796511	PSM__WT	PSM__KO	OK	49.7215	47.2707	-0.0729244	-0.230226	0.57195	0.999954	no
ENSMUSG00000015962.5	ENSMUSG00000015962.5	1700016C15Rik	chr1:177729813-177753324	PSM__WT	PSM__KO	NOTEST	0	0	0	0	1	1	no
ENSMUSG00000015966.16	ENSMUSG00000015966.16	Il17rb	chr14:29996167-30008896	PSM__WT	PSM__KO	NOTEST	0.0614651	0.061093	-0.00875944	0	1	1	no
ENSMUSG00000015968.16	ENSMUSG00000015968.16	Cacna1d	chr14:30009022-30527056	PSM__WT	PSM__KO	OK	0.576447	0.815485	0.500472	0.394285	0.3575	0.999954	no
ENSMUSG00000015970.18	ENSMUSG00000015970.18	Chdh	chr14:30009022-30527056	PSM__WT	PSM__KO	NOTEST	0.0699811	0.0899526	0.362199	0	1	1	no
ENSMUSG00000015971.4	ENSMUSG00000015971.4	Actr8	chr14:29978336-29993221	PSM__WT	PSM__KO	OK	23.423	23.0822	-0.0211441	-0.0642589	0.87495	0.999954	no
ENSMUSG00000015980.14	ENSMUSG00000015980.14	Lrrc27	chr7:139103637-139242979	PSM__WT	PSM__KO	OK	2.21138	2.14001	-0.0473291	-0.0566423	0.8717	0.999954	no
ENSMUSG00000015981.12	ENSMUSG00000015981.12	Stk32c	chr7:139103637-139242979	PSM__WT	PSM__KO	OK	0.497387	0.486374	-0.032303	-0.0312913	0.93885	0.999954	no
ENSMUSG00000015994.9	ENSMUSG00000015994.9	Fnta	chr8:25998728-26015601	PSM__WT	PSM__KO	OK	40.1553	38.3785	-0.0652912	-0.203362	0.61825	0.999954	no
ENSMUSG00000016018.3	ENSMUSG00000016018.3	Skiv2l2	chr13:112800893-112927380	PSM__WT	PSM__KO	OK	58.4233	55.5119	-0.0737475	-0.222124	0.583	0.999954	no
ENSMUSG00000016024.9	ENSMUSG00000016024.9	Lbp	chr2:158306492-158332852	PSM__WT	PSM__KO	OK	0.668934	0.833928	0.318058	0.291477	0.3825	0.999954	no
ENSMUSG00000016028.9	ENSMUSG00000016028.9	Celsr1	chr15:85898757-86033777	PSM__WT	PSM__KO	OK	11.9263	14.9557	0.326551	0.995949	0.0137	0.576006	no
ENSMUSG00000016087.13	ENSMUSG00000016087.13	Fli1	chr9:32422203-32542861	PSM__WT	PSM__KO	OK	5.86381	5.18023	-0.178823	-0.390986	0.3396	0.999954	no
ENSMUSG00000016128.14	ENSMUSG00000016128.14	Stard13	chr5:151037509-151432118	PSM__WT	PSM__KO	OK	8.00255	8.14739	0.0258789	0.0320691	0.9156	0.999954	no
ENSMUSG00000016150.15	ENSMUSG00000016150.15	Tenm1	chrX:42502452-43274786	PSM__WT	PSM__KO	NOTEST	0.00299867	0	-inf	0	1	1	no
ENSMUSG00000016179.11	ENSMUSG00000016179.11	Camk1g	chr1:193346345-193370298	PSM__WT	PSM__KO	OK	2.74787	2.57647	-0.0929159	-0.1869	0.63575	0.999954	no
ENSMUSG00000016181.9	ENSMUSG00000016181.9	Diexf	chr1:193091103-193130272	PSM__WT	PSM__KO	OK	12.3723	12.4799	0.0125002	0.0183945	0.95815	0.999954	no
ENSMUSG00000016194.14	ENSMUSG00000016194.14	Hsd11b1	chr1:193203037-193343878	PSM__WT	PSM__KO	NOTEST	0.0558481	0.0770086	0.463512	0	1	1	no
ENSMUSG00000016200.13	ENSMUSG00000016200.13	Syt14	chr1:192891232-193035775	PSM__WT	PSM__KO	OK	2.46336	2.55766	0.0541957	0.147311	0.71765	0.999954	no
ENSMUSG00000016206.6	ENSMUSG00000016206.6	H2-M3	chr17:37270219-37274484	PSM__WT	PSM__KO	OK	0.704854	0.49901	-0.498255	-0.714969	0.076	0.999954	no
ENSMUSG00000016239.11	ENSMUSG00000016239.11	Lonrf3	chrX:36328352-36362341	PSM__WT	PSM__KO	OK	0.63591	0.692884	0.123791	0.179891	0.6534	0.999954	no
ENSMUSG00000016252.7	ENSMUSG00000016252.7	Atp5e	chr2:174461071-174464105	PSM__WT	PSM__KO	OK	453.186	406.015	-0.158568	-0.491904	0.2289	0.999954	no
ENSMUSG00000016253.12	ENSMUSG00000016253.12	Nelfcd	chr2:174415803-174439039	PSM__WT	PSM__KO	OK	54.6372	53.5264	-0.0296326	-0.0776729	0.8463	0.999954	no
ENSMUSG00000016255.5	ENSMUSG00000016255.5	Tubb1	chr2:174450694-174457882	PSM__WT	PSM__KO	OK	4.07733	3.93166	-0.0524874	-0.10515	0.8015	0.999954	no
ENSMUSG00000016256.10	ENSMUSG00000016256.10	Ctsz	chr2:174415803-174439039	PSM__WT	PSM__KO	OK	38.1089	36.3278	-0.069051	-0.118099	0.77215	0.999954	no
ENSMUSG00000016257.15	ENSMUSG00000016257.15	Slmo2	chr2:174465066-174473081	PSM__WT	PSM__KO	OK	61.713	58.7099	-0.0719725	-0.197375	0.6186	0.999954	no
ENSMUSG00000016262.14	ENSMUSG00000016262.14	Sertad4	chr1:192844487-192856246	PSM__WT	PSM__KO	OK	5.42669	4.67444	-0.215281	-0.538414	0.1753	0.999954	no
ENSMUSG00000016283.13	ENSMUSG00000016283.13	H2-M2	chr17:37480850-37483552	PSM__WT	PSM__KO	NOTEST	0	0	0	0	1	1	no
ENSMUSG00000016308.12	ENSMUSG00000016308.12	Ube2a	chrX:36823736-36884222	PSM__WT	PSM__KO	OK	44.0847	42.9104	-0.0389523	-0.0615463	0.88175	0.999954	no
ENSMUSG00000016319.3	ENSMUSG00000016319.3	Slc25a5	chrX:36795650-36798807	PSM__WT	PSM__KO	OK	490.938	462.552	-0.0859254	-0.230751	0.57075	0.999954	no
ENSMUSG00000016327.9	ENSMUSG00000016327.9	Atp1b4	chrX:38316183-38336769	PSM__WT	PSM__KO	NOTEST	0	0.00441937	inf	0	1	1	no
ENSMUSG00000016344.14	ENSMUSG00000016344.14	Ppdpf	chr2:181187246-181188771	PSM__WT	PSM__KO	OK	101.951	98.0197	-0.0567296	-0.168571	0.67495	0.999954	no
ENSMUSG00000016346.17	ENSMUSG00000016346.17	Kcnq2	chr2:181075578-181135300	PSM__WT	PSM__KO	OK	0.204997	0.259196	0.338437	0.252604	0.39295	0.999954	no
ENSMUSG00000016349.10	ENSMUSG00000016349.10	Eef1a2	chr2:181147652-181157014	PSM__WT	PSM__KO	NOTEST	0.0165647	0.0202102	0.286966	0	1	1	no
ENSMUSG00000016356.17	ENSMUSG00000016356.17	Col20a1	chr2:180983923-181017540	PSM__WT	PSM__KO	NOTEST	0.0852564	0.0841639	-0.0186063	0	1	1	no
ENSMUSG00000016382.15	ENSMUSG00000016382.15	Pls3	chrX:75785653-75875182	PSM__WT	PSM__KO	OK	41.1437	37.1733	-0.146404	-0.451413	0.2661	0.999954	no
ENSMUSG00000016386.15	ENSMUSG00000016386.15	Mpped2	chr2:106693268-106868356	PSM__WT	PSM__KO	OK	7.36428	5.8556	-0.330728	-0.720589	0.06825	0.999954	no
ENSMUSG00000016409.4	ENSMUSG00000016409.4	Nkap	chrX:37126794-37168842	PSM__WT	PSM__KO	OK	9.82378	9.66972	-0.0228042	-0.0682774	0.8688	0.999954	no
ENSMUSG00000016427.7	ENSMUSG00000016427.7	Ndufa1	chrX:37187587-37191163	PSM__WT	PSM__KO	OK	140.946	123.635	-0.189047	-0.541813	0.1752	0.999954	no
ENSMUSG00000016458.13	ENSMUSG00000016458.13	Wt1	chr2:105126528-105173616	PSM__WT	PSM__KO	OK	0.320927	0.191592	-0.744212	-0.804012	0.03515	0.847834	no
ENSMUSG00000016477.17	ENSMUSG00000016477.17	E2f3	chr13:29906574-29985668	PSM__WT	PSM__KO	OK	23.1512	26.5506	0.197659	0.177907	0.2731	0.999954	no
ENSMUSG00000016481.15	ENSMUSG00000016481.15	Cr1l	chr1:195097381-195131586	PSM__WT	PSM__KO	OK	22.0869	21.1901	-0.0597999	-0.149324	0.7095	0.999954	no
ENSMUSG00000016487.15	ENSMUSG00000016487.15	Ppfibp1	chr6:146888486-147032025	PSM__WT	PSM__KO	OK	49.7263	52.3002	0.072807	0.139792	0.6525	0.999954	no
ENSMUSG00000016493.13	ENSMUSG00000016493.13	Cd46	chr1:194938818-195092249	PSM__WT	PSM__KO	OK	0.250263	0.265993	0.0879421	0.0367843	0.9458	0.999954	no
ENSMUSG00000016494.9	ENSMUSG00000016494.9	Cd34	chr1:194938818-195092249	PSM__WT	PSM__KO	OK	25.4245	26.5469	0.0623213	0.187344	0.6466	0.999954	no
ENSMUSG00000016495.12	ENSMUSG00000016495.12	Plgrkt	chr19:29348598-29367390	PSM__WT	PSM__KO	OK	17.6855	16.1322	-0.13262	-0.30766	0.44325	0.999954	no
ENSMUSG00000016496.7	ENSMUSG00000016496.7	Cd274	chr19:29367454-29388095	PSM__WT	PSM__KO	NOTEST	0.196338	0.167357	-0.230409	0	1	1	no
ENSMUSG00000016498.9	ENSMUSG00000016498.9	Pdcd1lg2	chr19:29410918-29471157	PSM__WT	PSM__KO	NOTEST	0.00620459	0.0220129	1.82694	0	1	1	no
ENSMUSG00000016503.16	ENSMUSG00000016503.16	Gtf3a	chr5:146948656-146963800	PSM__WT	PSM__KO	OK	20.8423	22.2691	0.0955305	0.18527	0.65195	0.999954	no
ENSMUSG00000016510.11	ENSMUSG00000016510.11	Mtif3	chr5:146948656-146963800	PSM__WT	PSM__KO	OK	14.1198	13.8083	-0.032184	-0.0506799	0.8944	0.999954	no
ENSMUSG00000016520.7	ENSMUSG00000016520.7	Lnx2	chr5:147016654-147076586	PSM__WT	PSM__KO	OK	5.40724	5.62195	0.05618	0.127298	0.7338	0.999954	no
ENSMUSG00000016524.12	ENSMUSG00000016524.12	Il19	chr1:130932655-130940115	PSM__WT	PSM__KO	NOTEST	0.161134	0.211918	0.395246	0	1	1	no
ENSMUSG00000016526.8	ENSMUSG00000016526.8	Dyrk3	chr1:131127454-131138340	PSM__WT	PSM__KO	OK	3.96914	3.28611	-0.272447	-0.557339	0.1603	0.999954	no
ENSMUSG00000016528.10	ENSMUSG00000016528.10	Mapkapk2	chr1:131053699-131097826	PSM__WT	PSM__KO	OK	38.9839	41.4279	0.0877265	0.27799	0.4925	0.999954	no
ENSMUSG00000016529.5	ENSMUSG00000016529.5	Il10	chr1:131019844-131024974	PSM__WT	PSM__KO	NOTEST	0.0159574	0.0253999	0.670599	0	1	1	no
ENSMUSG00000016534.15	ENSMUSG00000016534.15	Lamp2	chrX:38401356-38456454	PSM__WT	PSM__KO	OK	41.0643	36.8831	-0.154924	-0.454593	0.2694	0.999954	no
ENSMUSG00000016541.9	ENSMUSG00000016541.9	Atxn10	chr15:85336380-85463836	PSM__WT	PSM__KO	OK	99.5295	91.9458	-0.11434	-0.359156	0.3805	0.999954	no
ENSMUSG00000016552.13	ENSMUSG00000016552.13	Foxred2	chr15:77940521-77956722	PSM__WT	PSM__KO	OK	2.13691	2.3438	0.133326	0.318728	0.43305	0.999954	no
ENSMUSG00000016554.8	ENSMUSG00000016554.8	Eif3d	chr15:77958997-77970824	PSM__WT	PSM__KO	OK	137.696	132.039	-0.0605219	-0.187027	0.6366	0.999954	no
ENSMUSG00000016559.14	ENSMUSG00000016559.14	H3f3b	chr11:116021911-116027962	PSM__WT	PSM__KO	OK	484.648	439.767	-0.140199	-0.342917	0.3862	0.999954	no
ENSMUSG00000016619.9	ENSMUSG00000016619.9	Nup50	chr15:84923427-84942955	PSM__WT	PSM__KO	OK	24.7505	26.5764	0.102688	0.32424	0.4172	0.999954	no
ENSMUSG00000016624.15	ENSMUSG00000016624.15	Phf21b	chr15:84785380-84856049	PSM__WT	PSM__KO	OK	1.50134	1.86598	0.313685	0.653236	0.0943	0.999954	no
ENSMUSG00000016626.10	ENSMUSG00000016626.10	Nlrp14	chr7:107166989-107198102	PSM__WT	PSM__KO	NOTEST	0	0	0	0	1	1	no
ENSMUSG00000016637.6	ENSMUSG00000016637.6	Ift27	chr15:78159464-78174108	PSM__WT	PSM__KO	OK	26.5897	25.3177	-0.0707215	-0.19598	0.6276	0.999954	no
ENSMUSG00000016664.14	ENSMUSG00000016664.14	Pacsin2	chr15:83375606-83464606	PSM__WT	PSM__KO	OK	20.234	21.8031	0.10775	0.332265	0.41	0.999954	no
ENSMUSG00000016756.16	ENSMUSG00000016756.16	Cmah	chr13:24327419-24477285	PSM__WT	PSM__KO	OK	0.334668	0.335955	0.00553581	0.00848044	0.9808	0.999954	no
ENSMUSG00000016757.10	ENSMUSG00000016757.10	Ttll12	chr15:83575643-83595157	PSM__WT	PSM__KO	OK	23.3285	26.4414	0.18071	0.566077	0.16065	0.999954	no
ENSMUSG00000016758.3	ENSMUSG00000016758.3	Bik	chr15:83526861-83544635	PSM__WT	PSM__KO	OK	2.16489	2.28137	0.075604	0.130886	0.74675	0.999954	no
ENSMUSG00000016763.14	ENSMUSG00000016763.14	Scube1	chr15:83602582-83725021	PSM__WT	PSM__KO	OK	2.78722	2.76109	-0.0135897	-0.0326158	0.93495	0.999954	no
ENSMUSG00000016831.11	ENSMUSG00000016831.11	Tox4	chr14:52261758-52305128	PSM__WT	PSM__KO	OK	18.0377	16.9303	-0.0914114	-0.205625	0.58245	0.999954	no
ENSMUSG00000016833.14	ENSMUSG00000016833.14	Mrps18c	chr5:100798626-100804471	PSM__WT	PSM__KO	OK	70.7959	61.4157	-0.205057	-0.57886	0.1622	0.999954	no
ENSMUSG00000016918.15	ENSMUSG00000016918.15	Sulf1	chr1:12692276-12861192	PSM__WT	PSM__KO	OK	46.0398	47.5048	0.0451922	0.140593	0.72735	0.999954	no
ENSMUSG00000016921.14	ENSMUSG00000016921.14	Srsf6	chr2:162931527-162937121	PSM__WT	PSM__KO	OK	130.606	143.383	0.134651	0.30885	0.36515	0.999954	no
ENSMUSG00000016933.17	ENSMUSG00000016933.17	Plcg1	chr2:160731309-160906002	PSM__WT	PSM__KO	OK	33.5503	40.5077	0.271872	0.659402	0.06995	0.999954	no
ENSMUSG00000016940.18	ENSMUSG00000016940.18	Kctd2	chr11:115420127-115431274	PSM__WT	PSM__KO	OK	16.951	17.1113	0.0135815	0.0365497	0.92675	0.999954	no
ENSMUSG00000016942.5	ENSMUSG00000016942.5	Tmprss6	chr15:78439667-78468634	PSM__WT	PSM__KO	NOTEST	0.0102069	0.0105948	0.0538198	0	1	1	no
ENSMUSG00000016946.5	ENSMUSG00000016946.5	Kctd5	chr17:24047733-24073485	PSM__WT	PSM__KO	OK	42.0112	42.527	0.0176038	0.056073	0.8878	0.999954	no
ENSMUSG00000016982.6	ENSMUSG00000016982.6	Pom121l2	chr13:21981193-21988734	PSM__WT	PSM__KO	NOTEST	0.064648	0.0990962	0.616223	0	1	1	no
ENSMUSG00000016984.7	ENSMUSG00000016984.7	Etaa1	chr11:17938755-17953875	PSM__WT	PSM__KO	OK	14.4275	12.7206	-0.181655	-0.558609	0.16865	0.999954	no
ENSMUSG00000016995.17	ENSMUSG00000016995.17	Matn4	chr2:164389392-164415448	PSM__WT	PSM__KO	OK	0.619403	0.755953	0.287418	0.460252	0.2421	0.999954	no
ENSMUSG00000016998.2	ENSMUSG00000016998.2	Svs4	chr2:164275951-164278459	PSM__WT	PSM__KO	NOTEST	0	0	0	0	1	1	no
ENSMUSG00000017000.2	ENSMUSG00000017000.2	Svs6	chr2:164316750-164318453	PSM__WT	PSM__KO	NOTEST	0	0	0	0	1	1	no
ENSMUSG00000017002.14	ENSMUSG00000017002.14	Slpi	chr2:164354069-164389095	PSM__WT	PSM__KO	OK	0.350613	0.372041	0.0855823	0.0668119	0.8731	0.999954	no
ENSMUSG00000017003.7	ENSMUSG00000017003.7	Svs3a	chr2:164289267-164291500	PSM__WT	PSM__KO	NOTEST	0	0	0	0	1	1	no
ENSMUSG00000017004.7	ENSMUSG00000017004.7	Svs5	chr2:164332739-164334396	PSM__WT	PSM__KO	NOTEST	0	0	0	0	1	1	no
ENSMUSG00000017007.9	ENSMUSG00000017007.9	Rbpjl	chr2:164389392-164415448	PSM__WT	PSM__KO	NOTEST	0.0137021	0.0128935	-0.0877503	0	1	1	no
ENSMUSG00000017009.3	ENSMUSG00000017009.3	Sdc4	chr2:164424246-164443887	PSM__WT	PSM__KO	OK	9.40058	8.26431	-0.185854	-0.449589	0.25175	0.999954	no
ENSMUSG00000017049.4	ENSMUSG00000017049.4	Ccdc70	chr8:21969774-21974041	PSM__WT	PSM__KO	NOTEST	0	0	0	0	1	1	no
ENSMUSG00000017057.9	ENSMUSG00000017057.9	Il13ra1	chrX:36112109-36171259	PSM__WT	PSM__KO	OK	1.77135	1.53832	-0.203495	-0.447502	0.266	0.999954	no
ENSMUSG00000017064.4	ENSMUSG00000017064.4	Prl5a1	chr13:28142483-28151611	PSM__WT	PSM__KO	NOTEST	0.0102758	0.0032145	-1.67658	0	1	1	no
ENSMUSG00000017119.19	ENSMUSG00000017119.19	Nbr1	chr11:101552148-101581951	PSM__WT	PSM__KO	OK	39.4786	36.6705	-0.106451	-0.326858	0.4147	0.999954	no
ENSMUSG00000017132.17	ENSMUSG00000017132.17	Cyth1	chr11:118132018-118248592	PSM__WT	PSM__KO	OK	8.25549	8.78476	0.089649	0.23276	0.53395	0.999954	no
ENSMUSG00000017144.8	ENSMUSG00000017144.8	Rnd3	chr2:51130437-51149111	PSM__WT	PSM__KO	OK	41.3672	41.2588	-0.0037856	-0.0120274	0.976	0.999954	no
ENSMUSG00000017146.12	ENSMUSG00000017146.12	Brca1	chr11:101488763-101551879	PSM__WT	PSM__KO	OK	18.2874	16.5442	-0.144525	-0.36394	0.2614	0.999954	no
ENSMUSG00000017165.1	ENSMUSG00000017165.1	Gast	chr11:100334406-100336996	PSM__WT	PSM__KO	NOTEST	0.0101156	0	-inf	0	1	1	no
ENSMUSG00000017167.6	ENSMUSG00000017167.6	Cntnap1	chr11:101162678-101190724	PSM__WT	PSM__KO	OK	0.501609	0.550234	0.133483	0.0763256	0.84945	0.999954	no
ENSMUSG00000017176.17	ENSMUSG00000017176.17	Nt5c3b	chr11:100415696-100441808	PSM__WT	PSM__KO	OK	57.2014	54.8137	-0.0615142	-0.114998	0.75965	0.999954	no
ENSMUSG00000017188.3	ENSMUSG00000017188.3	Coa3	chr11:101277967-101302286	PSM__WT	PSM__KO	OK	52.3954	48.1823	-0.120935	-0.177958	0.6341	0.999954	no
ENSMUSG00000017195.15	ENSMUSG00000017195.15	Zpbp2	chr11:98551096-98558665	PSM__WT	PSM__KO	OK	0.220797	0.311009	0.494236	0.391285	0.2604	0.999954	no
ENSMUSG00000017204.4	ENSMUSG00000017204.4	Gsdma	chr11:98664350-98677708	PSM__WT	PSM__KO	NOTEST	0.00126089	0.0023414	0.892928	0	1	1	no
ENSMUSG00000017210.14	ENSMUSG00000017210.14	Med24	chr11:98704590-98729435	PSM__WT	PSM__KO	OK	30.305	32.8881	0.118009	0.27648	0.38795	0.999954	no
ENSMUSG00000017211.14	ENSMUSG00000017211.14	Gsdma2	chr11:98646758-98657964	PSM__WT	PSM__KO	NOTEST	0.00590288	0	-inf	0	1	1	no
ENSMUSG00000017221.14	ENSMUSG00000017221.14	Psmd3	chr11:98682553-98695979	PSM__WT	PSM__KO	OK	74.9174	87.9477	0.231346	0.716106	0.07275	0.999954	no
ENSMUSG00000017264.16	ENSMUSG00000017264.16	Exosc10	chr4:148558428-148582401	PSM__WT	PSM__KO	OK	49.7723	45.1202	-0.141568	-0.449895	0.2729	0.999954	no
ENSMUSG00000017286.15	ENSMUSG00000017286.15	Glod4	chr11:76179670-76250619	PSM__WT	PSM__KO	OK	67.2458	62.4954	-0.105696	-0.191453	0.6147	0.999954	no
ENSMUSG00000017288.15	ENSMUSG00000017288.15	Vps53	chr11:76046225-76179647	PSM__WT	PSM__KO	OK	12.555	13.4881	0.103426	0.229436	0.54145	0.999954	no
ENSMUSG00000017291.13	ENSMUSG00000017291.13	Taok1	chr11:77508098-77607815	PSM__WT	PSM__KO	OK	12.0514	12.2689	0.025802	0.0792503	0.8514	0.999954	no
ENSMUSG00000017299.13	ENSMUSG00000017299.13	Dnttip1	chr2:164745982-164769666	PSM__WT	PSM__KO	OK	23.5087	23.9262	0.0253918	0.0620881	0.87605	0.999954	no
ENSMUSG00000017300.9	ENSMUSG00000017300.9	Tnnc2	chr2:164769897-164779967	PSM__WT	PSM__KO	NOTEST	0.156126	0.0503011	-1.63405	0	1	1	no
ENSMUSG00000017307.15	ENSMUSG00000017307.15	Acot8	chr2:164785822-164804882	PSM__WT	PSM__KO	OK	6.94115	6.3753	-0.122681	-0.196766	0.6325	0.999954	no
ENSMUSG00000017309.11	ENSMUSG00000017309.11	Cd300lg	chr11:102041508-102055620	PSM__WT	PSM__KO	NOTEST	0.182431	0.13304	-0.45549	0	1	1	no
ENSMUSG00000017310.7	ENSMUSG00000017310.7	Spint4	chr2:164698500-164702453	PSM__WT	PSM__KO	NOTEST	0.0188958	0	-inf	0	1	1	no
ENSMUSG00000017311.15	ENSMUSG00000017311.15	Pyy	chr11:102106675-102107832	PSM__WT	PSM__KO	NOTEST	0.0314658	0.00842883	-1.90038	0	1	1	no
ENSMUSG00000017314.12	ENSMUSG00000017314.12	Mpp2	chr11:102057014-102088515	PSM__WT	PSM__KO	OK	5.05473	5.31164	0.0715242	0.12518	0.6617	0.999954	no
ENSMUSG00000017316.13	ENSMUSG00000017316.13	Ppy	chr11:102099929-102101319	PSM__WT	PSM__KO	NOTEST	0.0176655	0	-inf	0	1	1	no
ENSMUSG00000017344.4	ENSMUSG00000017344.4	Vtn	chr11:78499119-78502324	PSM__WT	PSM__KO	OK	2.20426	1.67393	-0.39706	-0.754714	0.0638	0.999954	no
ENSMUSG00000017376.15	ENSMUSG00000017376.15	Nlk	chr11:78567167-78697373	PSM__WT	PSM__KO	OK	12.1195	12.9385	0.0943476	0.250547	0.4907	0.999954	no
ENSMUSG00000017386.10	ENSMUSG00000017386.10	Traf4	chr11:78159399-78165589	PSM__WT	PSM__KO	OK	43.8304	43.4572	-0.0123367	-0.0390287	0.9243	0.999954	no
ENSMUSG00000017390.15	ENSMUSG00000017390.15	Aldoc	chr11:78322967-78327781	PSM__WT	PSM__KO	OK	3.71357	2.84765	-0.383033	-0.70537	0.06545	0.999954	no
ENSMUSG00000017400.10	ENSMUSG00000017400.10	Stac2	chr11:98036622-98053462	PSM__WT	PSM__KO	OK	0.239518	0.318183	0.409722	0.492928	0.17345	0.999954	no
ENSMUSG00000017404.12	ENSMUSG00000017404.12	Rpl19	chr11:98001507-98030492	PSM__WT	PSM__KO	OK	1610.72	1475.06	-0.126927	-0.297832	0.45685	0.999954	no
ENSMUSG00000017405.14	ENSMUSG00000017405.14	Nek8	chr11:78166105-78176675	PSM__WT	PSM__KO	OK	4.90123	5.45257	0.153793	0.382864	0.32395	0.999954	no
ENSMUSG00000017412.15	ENSMUSG00000017412.15	Cacnb4	chr2:52425011-52676831	PSM__WT	PSM__KO	OK	0.413187	0.407464	-0.0201231	-0.0216368	0.94405	0.999954	no
ENSMUSG00000017417.14	ENSMUSG00000017417.14	Plxdc1	chr11:97923237-97986444	PSM__WT	PSM__KO	NOTEST	0.0217932	0.00637128	-1.77423	0	1	1	no
ENSMUSG00000017418.13	ENSMUSG00000017418.13	Arl5b	chr2:14995130-15082456	PSM__WT	PSM__KO	OK	16.9215	17.0531	0.0111751	0.0256553	0.9325	0.999954	no
ENSMUSG00000017421.18	ENSMUSG00000017421.18	Zfp207	chr11:80383278-80405733	PSM__WT	PSM__KO	OK	187.965	176.408	-0.0915548	-0.260854	0.5179	0.999954	no
ENSMUSG00000017428.16	ENSMUSG00000017428.16	Psmd11	chr11:80428622-80473248	PSM__WT	PSM__KO	OK	60.9603	61.85	0.0209042	0.057074	0.88965	0.999954	no
ENSMUSG00000017446.14	ENSMUSG00000017446.14	C1qtnf1	chr11:118428202-118454995	PSM__WT	PSM__KO	OK	0.472174	0.548788	0.216929	0.224195	0.4943	0.999954	no
ENSMUSG00000017453.4	ENSMUSG00000017453.4	Pipox	chr11:77880614-77894096	PSM__WT	PSM__KO	NOTEST	0.231957	0.191388	-0.277358	0	1	1	no
ENSMUSG00000017466.9	ENSMUSG00000017466.9	Timp2	chr11:118301068-118355740	PSM__WT	PSM__KO	OK	18.2499	20.1541	0.143188	0.303972	0.45255	0.999954	no
ENSMUSG00000017478.15	ENSMUSG00000017478.15	Zc3h18	chr8:119910359-124345724	PSM__WT	PSM__KO	OK	37.3413	43.5863	0.223104	0.0597979	0.77645	0.999954	no
ENSMUSG00000017485.10	ENSMUSG00000017485.10	Top2b	chr14:16365178-16430787	PSM__WT	PSM__KO	OK	56.2438	57.3876	0.0290465	0.0867324	0.8325	0.999954	no
ENSMUSG00000017491.8	ENSMUSG00000017491.8	Rarb	chr14:16430841-16575472	PSM__WT	PSM__KO	OK	0.258804	0.181444	-0.512335	-0.69255	0.09065	0.999954	no
ENSMUSG00000017493.12	ENSMUSG00000017493.12	Igfbp4	chr11:99041243-99054392	PSM__WT	PSM__KO	OK	88.8085	98.3976	0.147926	0.31637	0.422	0.999954	no
ENSMUSG00000017499.15	ENSMUSG00000017499.15	Cdc6	chr11:98907800-98923936	PSM__WT	PSM__KO	OK	36.207	32.1551	-0.171224	-0.52124	0.1972	0.999954	no
ENSMUSG00000017548.15	ENSMUSG00000017548.15	Suz12	chr11:79993105-80034123	PSM__WT	PSM__KO	OK	36.2353	37.9095	0.0651655	0.206065	0.61315	0.999954	no
ENSMUSG00000017550.14	ENSMUSG00000017550.14	Atad5	chr11:80089399-80135794	PSM__WT	PSM__KO	OK	14.3706	13.9429	-0.0435855	-0.135007	0.74125	0.999954	no
ENSMUSG00000017561.16	ENSMUSG00000017561.16	Crlf3	chr11:80046492-80080991	PSM__WT	PSM__KO	OK	24.9427	22.9987	-0.117066	-0.358578	0.3792	0.999954	no
ENSMUSG00000017588.2	ENSMUSG00000017588.2	Krt27	chr11:99345564-99351104	PSM__WT	PSM__KO	NOTEST	0.00612785	0.00434265	-0.496805	0	1	1	no
ENSMUSG00000017607.9	ENSMUSG00000017607.9	Tns4	chr11:99065677-99089306	PSM__WT	PSM__KO	OK	2.93287	2.50925	-0.225058	-0.443456	0.24125	0.999954	no
ENSMUSG00000017615.12	ENSMUSG00000017615.12	Tnfaip1	chr11:78522849-78536332	PSM__WT	PSM__KO	OK	37.6514	37.2922	-0.0138308	-0.0439096	0.9166	0.999954	no
ENSMUSG00000017631.18	ENSMUSG00000017631.18	Abr	chr11:76416733-76622314	PSM__WT	PSM__KO	OK	12.4096	14.5999	0.234496	0.501142	0.114	0.999954	no
ENSMUSG00000017639.13	ENSMUSG00000017639.13	Rab11fip4	chr11:79591211-79698023	PSM__WT	PSM__KO	OK	7.31205	8.03266	0.135601	0.219713	0.5792	0.999954	no
ENSMUSG00000017652.16	ENSMUSG00000017652.16	Cd40	chr2:165055626-165072948	PSM__WT	PSM__KO	OK	3.92288	5.5499	0.500548	0.860499	0.03435	0.837832	no
ENSMUSG00000017664.16	ENSMUSG00000017664.16	Slc35c2	chr2:165276553-165287869	PSM__WT	PSM__KO	OK	25.9495	24.1871	-0.101465	-0.266173	0.51015	0.999954	no
ENSMUSG00000017667.9	ENSMUSG00000017667.9	Zfp334	chr2:165374263-165388259	PSM__WT	PSM__KO	OK	10.7836	11.0166	0.0308442	0.0976275	0.8041	0.999954	no
ENSMUSG00000017670.16	ENSMUSG00000017670.16	Elmo2	chr2:165288030-165326479	PSM__WT	PSM__KO	OK	22.5438	22.0829	-0.0298035	-0.0868402	0.8153	0.999954	no
ENSMUSG00000017677.11	ENSMUSG00000017677.11	Wsb1	chr11:79239371-79254671	PSM__WT	PSM__KO	OK	59.3011	60.2835	0.0237045	0.0704255	0.8646	0.999954	no
ENSMUSG00000017679.16	ENSMUSG00000017679.16	Ttpal	chr2:163602313-163619012	PSM__WT	PSM__KO	OK	13.2527	13.759	0.0540834	0.100909	0.7172	0.999954	no
ENSMUSG00000017686.16	ENSMUSG00000017686.16	Rhot1	chr11:80209018-80267907	PSM__WT	PSM__KO	OK	25.0803	23.6794	-0.0829205	-0.254095	0.53295	0.999954	no
ENSMUSG00000017688.14	ENSMUSG00000017688.14	Hnf4g	chr3:3508029-3658052	PSM__WT	PSM__KO	NOTEST	0.00440585	0.00707986	0.684302	0	1	1	no
ENSMUSG00000017692.8	ENSMUSG00000017692.8	Rhbdl3	chr11:80300911-80355955	PSM__WT	PSM__KO	NOTEST	0.224862	0.227183	0.014813	0	1	1	no
ENSMUSG00000017697.3	ENSMUSG00000017697.3	Ada	chr2:163726583-163750239	PSM__WT	PSM__KO	OK	3.31846	3.00609	-0.142623	-0.295794	0.45975	0.999954	no
ENSMUSG00000017707.9	ENSMUSG00000017707.9	Serinc3	chr2:163623271-163645801	PSM__WT	PSM__KO	OK	75.4253	61.0025	-0.306182	-0.687149	0.049	0.938945	no
ENSMUSG00000017713.9	ENSMUSG00000017713.9	Tha1	chr11:117867951-117887416	PSM__WT	PSM__KO	OK	1.97893	2.07098	0.0655919	0.112559	0.7689	0.999954	no
ENSMUSG00000017715.11	ENSMUSG00000017715.11	Pgs1	chr11:117986291-118129219	PSM__WT	PSM__KO	OK	10.6294	12.265	0.20648	0.584703	0.1505	0.999954	no
ENSMUSG00000017716.15	ENSMUSG00000017716.15	Birc5	chr11:117849250-117855743	PSM__WT	PSM__KO	OK	176.687	162.891	-0.11729	-0.356732	0.3764	0.999954	no
ENSMUSG00000017718.15	ENSMUSG00000017718.15	Afmid	chr11:117809667-117839908	PSM__WT	PSM__KO	OK	1.59887	1.73716	0.11968	0.0663001	0.86605	0.999954	no
ENSMUSG00000017720.2	ENSMUSG00000017720.2	Trp53tg5	chr2:164470300-164473724	PSM__WT	PSM__KO	NOTEST	0.0307202	0.0244874	-0.32715	0	1	1	no
ENSMUSG00000017721.15	ENSMUSG00000017721.15	Pigt	chr2:164497519-164508301	PSM__WT	PSM__KO	OK	19.7647	23.7304	0.263814	0.799786	0.049	0.938945	no
ENSMUSG00000017723.11	ENSMUSG00000017723.11	Wfdc2	chr2:164562412-164568510	PSM__WT	PSM__KO	OK	11.4106	11.647	0.029587	0.0581724	0.88645	0.999954	no
ENSMUSG00000017724.14	ENSMUSG00000017724.14	Etv4	chr11:101769741-101785371	PSM__WT	PSM__KO	OK	62.4516	78.5798	0.331418	0.776308	0.0436	0.918032	no
ENSMUSG00000017733.4	ENSMUSG00000017733.4	Eppin	chr2:164588342-164593594	PSM__WT	PSM__KO	NOTEST	0	0	0	0	1	1	no
ENSMUSG00000017734.15	ENSMUSG00000017734.15	Dbndd2	chr2:164486105-164493319	PSM__WT	PSM__KO	OK	3.2952	2.86048	-0.204109	-0.377111	0.3588	0.999954	no
ENSMUSG00000017737.2	ENSMUSG00000017737.2	Mmp9	chr2:164940779-164955850	PSM__WT	PSM__KO	NOTEST	0.134233	0.151393	0.173569	0	1	1	no
ENSMUSG00000017740.17	ENSMUSG00000017740.17	Slc12a5	chr2:164960815-164999731	PSM__WT	PSM__KO	OK	0.468654	0.624645	0.414513	0.600688	0.07465	0.999954	no
ENSMUSG00000017747.13	ENSMUSG00000017747.13	Ghdc	chr11:100766031-100770957	PSM__WT	PSM__KO	OK	1.92511	2.05809	0.0963686	0.171893	0.6464	0.999954	no
ENSMUSG00000017754.13	ENSMUSG00000017754.13	Pltp	chr2:164830731-164857711	PSM__WT	PSM__KO	OK	19.2259	18.3426	-0.0678475	-0.109508	0.78585	0.999954	no
ENSMUSG00000017756.8	ENSMUSG00000017756.8	Slc12a7	chr13:73763696-73816743	PSM__WT	PSM__KO	OK	18.4762	22.1474	0.26147	0.820126	0.04125	0.896893	no
ENSMUSG00000017760.15	ENSMUSG00000017760.15	Ctsa	chr2:164830731-164857711	PSM__WT	PSM__KO	OK	37.2272	34.8149	-0.0966496	-0.193429	0.6296	0.999954	no
ENSMUSG00000017764.2	ENSMUSG00000017764.2	Zswim1	chr2:164822685-164828537	PSM__WT	PSM__KO	OK	4.94054	5.63289	0.189206	0.443562	0.2652	0.999954	no
ENSMUSG00000017765.16	ENSMUSG00000017765.16	Slc12a4	chr8:105934332-105966115	PSM__WT	PSM__KO	OK	9.61871	10.8032	0.167539	0.420933	0.30305	0.999954	no
ENSMUSG00000017767.3	ENSMUSG00000017767.3	Spata25	chr2:164822685-164828537	PSM__WT	PSM__KO	OK	1.30329	1.76493	0.437447	0.20441	0.74345	0.999954	no
ENSMUSG00000017774.19	ENSMUSG00000017774.19	Myo1c	chr11:75650503-75673910	PSM__WT	PSM__KO	OK	8.05271	8.27873	0.0399339	0.115772	0.77425	0.999954	no
ENSMUSG00000017776.15	ENSMUSG00000017776.15	Crk	chr11:75679258-75706908	PSM__WT	PSM__KO	OK	63.6118	59.4551	-0.097493	-0.297388	0.44625	0.999954	no
ENSMUSG00000017778.14	ENSMUSG00000017778.14	Cox7c	chr13:86044815-86046904	PSM__WT	PSM__KO	OK	350.562	316.799	-0.146101	-0.440347	0.27855	0.999954	no
ENSMUSG00000017781.17	ENSMUSG00000017781.17	Pitpna	chr11:75588096-75628804	PSM__WT	PSM__KO	OK	35.2504	36.8454	0.0638448	0.182696	0.64435	0.999954	no
ENSMUSG00000017801.15	ENSMUSG00000017801.15	Mlx	chr11:101087276-101095436	PSM__WT	PSM__KO	OK	27.9408	27.6441	-0.0154019	-0.0247674	0.9479	0.999954	no
ENSMUSG00000017802.14	ENSMUSG00000017802.14	Fam134c	chr11:101096321-101119893	PSM__WT	PSM__KO	OK	24.6062	24.2188	-0.022896	-0.0696127	0.8636	0.999954	no
ENSMUSG00000017817.11	ENSMUSG00000017817.11	Jph2	chr2:163336241-163397993	PSM__WT	PSM__KO	NOTEST	0.204028	0.240733	0.238664	0	1	1	no
ENSMUSG00000017830.15	ENSMUSG00000017830.15	Dhx58	chr11:100574903-100704271	PSM__WT	PSM__KO	OK	0.9071	1.18963	0.391184	0.0728612	0.59215	0.999954	no
ENSMUSG00000017831.7	ENSMUSG00000017831.7	Rab5a	chr17:53479233-53539451	PSM__WT	PSM__KO	OK	25.2353	25.7629	0.0298535	0.0909356	0.82085	0.999954	no
ENSMUSG00000017832.2	ENSMUSG00000017832.2	Hspb9	chr11:100713849-100714575	PSM__WT	PSM__KO	OK	0.490558	0.595282	0.279149	0.285774	0.4739	0.999954	no
ENSMUSG00000017837.12	ENSMUSG00000017837.12	Nkiras2	chr11:100574903-100704271	PSM__WT	PSM__KO	OK	24.7711	24.8301	0.00342931	0.00384946	0.99195	0.999954	no
ENSMUSG00000017843.13	ENSMUSG00000017843.13	Ppp2r5c	chr12:110485738-110583061	PSM__WT	PSM__KO	OK	29.04	26.9398	-0.108301	-0.345332	0.39465	0.999954	no
ENSMUSG00000017858.12	ENSMUSG00000017858.12	Ift52	chr2:163017353-163046141	PSM__WT	PSM__KO	OK	23.6893	22.4104	-0.0800672	-0.208889	0.5906	0.999954	no
ENSMUSG00000017861.11	ENSMUSG00000017861.11	Mybl2	chr2:163054686-163084688	PSM__WT	PSM__KO	OK	16.3627	17.6448	0.108831	0.289349	0.42595	0.999954	no
ENSMUSG00000017868.16	ENSMUSG00000017868.16	Sgk2	chr2:162987329-163014127	PSM__WT	PSM__KO	NOTEST	0.0108684	0.024089	1.14824	0	1	1	no
ENSMUSG00000017897.18	ENSMUSG00000017897.18	Eya2	chr2:165595031-165771727	PSM__WT	PSM__KO	OK	10.9583	8.96521	-0.28962	-0.606234	0.07245	0.999954	no
ENSMUSG00000017922.13	ENSMUSG00000017922.13	Prl3c1	chr13:27196658-27203749	PSM__WT	PSM__KO	NOTEST	0	0	0	0	1	1	no
ENSMUSG00000017929.13	ENSMUSG00000017929.13	B4galt5	chr2:167298443-167349183	PSM__WT	PSM__KO	OK	10.3325	12.303	0.251828	0.610233	0.0741	0.999954	no
ENSMUSG00000017943.15	ENSMUSG00000017943.15	Gdap1l1	chr2:163438475-163455324	PSM__WT	PSM__KO	OK	0.280989	0.304377	0.115345	0.115357	0.75675	0.999954	no
ENSMUSG00000017950.16	ENSMUSG00000017950.16	Hnf4a	chr2:163492317-163572910	PSM__WT	PSM__KO	NOTEST	0.0126356	0.0851265	2.75211	0	1	1	no
ENSMUSG00000017969.13	ENSMUSG00000017969.13	Ptgis	chr2:167095968-167240604	PSM__WT	PSM__KO	OK	13.0067	14.0736	0.113736	0.30954	0.4459	0.999954	no
ENSMUSG00000017978.18	ENSMUSG00000017978.18	Cadps2	chr6:23262772-23839421	PSM__WT	PSM__KO	OK	0.556811	0.561934	0.0132115	0.0201275	0.95735	0.999954	no
ENSMUSG00000017999.16	ENSMUSG00000017999.16	Ddx27	chr2:167015192-167034947	PSM__WT	PSM__KO	OK	34.8461	36.0678	0.0497161	0.157102	0.69725	0.999954	no
ENSMUSG00000018001.18	ENSMUSG00000018001.18	Cyth3	chr5:143622446-143710250	PSM__WT	PSM__KO	OK	10.523	10.2299	-0.040754	-0.10488	0.7646	0.999954	no
ENSMUSG00000018008.7	ENSMUSG00000018008.7	Cyth4	chr15:78597046-78622019	PSM__WT	PSM__KO	OK	1.93734	1.76408	-0.135159	-0.285539	0.48155	0.999954	no
ENSMUSG00000018012.11	ENSMUSG00000018012.11	Rac3	chr11:120721469-120723969	PSM__WT	PSM__KO	OK	17.4654	18.3491	0.0712156	0.160547	0.68915	0.999954	no
ENSMUSG00000018040.9	ENSMUSG00000018040.9	Rrp7a	chr15:83089505-83122801	PSM__WT	PSM__KO	OK	15.6172	17.2474	0.143239	0.354008	0.3103	0.999954	no
ENSMUSG00000018042.17	ENSMUSG00000018042.17	Cyb5r3	chr15:83153493-83172592	PSM__WT	PSM__KO	OK	81.3525	76.9517	-0.0802328	-0.173634	0.6631	0.999954	no
ENSMUSG00000018068.13	ENSMUSG00000018068.13	Ints2	chr11:86201369-86357602	PSM__WT	PSM__KO	OK	24.8556	24.1999	-0.0385716	-0.0348016	0.8753	0.999954	no
ENSMUSG00000018076.12	ENSMUSG00000018076.12	Med13l	chr5:118560718-118765438	PSM__WT	PSM__KO	OK	5.33482	6.39153	0.260721	0.768319	0.0522	0.948072	no
ENSMUSG00000018102.4	ENSMUSG00000018102.4	Hist1h2bc	chr13:23684198-23692488	PSM__WT	PSM__KO	OK	11.1663	9.19664	-0.279977	-0.612003	0.1221	0.999954	no
ENSMUSG00000018126.15	ENSMUSG00000018126.15	Baiap2l2	chr15:79258194-79285537	PSM__WT	PSM__KO	OK	0.339484	0.659746	0.958567	0.55808	0.12495	0.999954	no
ENSMUSG00000018143.10	ENSMUSG00000018143.10	Mafk	chr5:139791512-139826885	PSM__WT	PSM__KO	OK	4.13957	3.84873	-0.105099	-0.130002	0.73535	0.999954	no
ENSMUSG00000018160.15	ENSMUSG00000018160.15	Med1	chr11:98152153-98193293	PSM__WT	PSM__KO	OK	21.5375	22.2416	0.0464105	0.0766951	0.8189	0.999954	no
ENSMUSG00000018166.8	ENSMUSG00000018166.8	Erbb3	chr10:128567522-128589652	PSM__WT	PSM__KO	OK	3.7211	3.1307	-0.249242	-0.674493	0.099	0.999954	no
ENSMUSG00000018167.10	ENSMUSG00000018167.10	Stard3	chr11:98358367-98381112	PSM__WT	PSM__KO	OK	16.6068	17.8432	0.103605	0.254416	0.53475	0.999954	no
ENSMUSG00000018168.8	ENSMUSG00000018168.8	Ikzf3	chr11:98464901-98545800	PSM__WT	PSM__KO	OK	1.02219	1.2465	0.286225	0.388263	0.33745	0.999954	no
ENSMUSG00000018169.12	ENSMUSG00000018169.12	Mfng	chr15:78755881-78773475	PSM__WT	PSM__KO	OK	4.19949	5.07062	0.271948	0.613515	0.12015	0.999954	no
ENSMUSG00000018171.9	ENSMUSG00000018171.9	Vmp1	chr11:86583864-86683836	PSM__WT	PSM__KO	OK	39.7802	36.075	-0.141054	-0.246762	0.5408	0.999954	no
ENSMUSG00000018189.12	ENSMUSG00000018189.12	Uchl5	chr1:143777271-143807466	PSM__WT	PSM__KO	OK	34.7003	30.6679	-0.178218	-0.462032	0.25695	0.999954	no
ENSMUSG00000018196.18	ENSMUSG00000018196.18	Glrx2	chr1:143739028-143749676	PSM__WT	PSM__KO	OK	22.0534	22.2208	0.0109101	0.0227767	0.95565	0.999954	no
ENSMUSG00000018199.8	ENSMUSG00000018199.8	Trove2	chr1:143750789-143777068	PSM__WT	PSM__KO	OK	9.65271	9.02418	-0.0971384	-0.304322	0.45345	0.999954	no
ENSMUSG00000018209.15	ENSMUSG00000018209.15	Stk4	chr2:164053539-164155524	PSM__WT	PSM__KO	OK	20.2566	19.2298	-0.0750532	-0.191526	0.6087	0.999954	no
ENSMUSG00000018211.13	ENSMUSG00000018211.13	Wfdc15b	chr2:164214453-164221660	PSM__WT	PSM__KO	NOTEST	0.0276089	0.0291497	0.0783464	0	1	1	no
ENSMUSG00000018217.12	ENSMUSG00000018217.12	Pmp22	chr11:63128981-63159547	PSM__WT	PSM__KO	OK	12.355	10.9907	-0.168808	-0.404123	0.3194	0.999954	no
ENSMUSG00000018238.6	ENSMUSG00000018238.6	Gdf9	chr11:53431022-53437904	PSM__WT	PSM__KO	OK	0.300021	0.331273	0.142957	0.123414	0.72215	0.999954	no
ENSMUSG00000018239.9	ENSMUSG00000018239.9	Zcchc10	chr11:53324678-53333301	PSM__WT	PSM__KO	OK	12.9055	12.9553	0.00555702	0.0143494	0.96965	0.999954	no
ENSMUSG00000018259.12	ENSMUSG00000018259.12	Prl8a2	chr13:27345682-27354216	PSM__WT	PSM__KO	OK	0.551918	0.079589	-2.79381	-1.69903	0.02315	0.729489	no
ENSMUSG00000018263.11	ENSMUSG00000018263.11	Tbx5	chr5:119832667-119885219	PSM__WT	PSM__KO	NOTEST	0.0339178	0.043635	0.363446	0	1	1	no
ENSMUSG00000018286.6	ENSMUSG00000018286.6	Psmb6	chr11:70525385-70527649	PSM__WT	PSM__KO	OK	345.189	324.153	-0.090712	-0.279629	0.49695	0.999954	no
ENSMUSG00000018287.12	ENSMUSG00000018287.12	Spag7	chr11:70663770-70669416	PSM__WT	PSM__KO	OK	63.8542	66.2489	0.0531144	0.161665	0.6855	0.999954	no
ENSMUSG00000018293.4	ENSMUSG00000018293.4	Pfn1	chr11:70651849-70654644	PSM__WT	PSM__KO	OK	513.645	551.027	0.10135	0.300946	0.46235	0.999954	no
ENSMUSG00000018322.10	ENSMUSG00000018322.10	Tomm34	chr2:164053539-164155524	PSM__WT	PSM__KO	OK	20.0912	18.7807	-0.0973061	-0.156446	0.703	0.999954	no
ENSMUSG00000018326.9	ENSMUSG00000018326.9	Ywhab	chr2:163994959-164018588	PSM__WT	PSM__KO	OK	118.102	118.928	0.0100667	0.029903	0.9408	0.999954	no
ENSMUSG00000018334.17	ENSMUSG00000018334.17	Ksr1	chr11:79013439-79146407	PSM__WT	PSM__KO	OK	2.81589	3.48338	0.306895	0.363623	0.2309	0.999954	no
ENSMUSG00000018339.11	ENSMUSG00000018339.11	Gpx3	chr11:54902452-54910377	PSM__WT	PSM__KO	OK	42.1555	43.5212	0.0459977	0.14293	0.7264	0.999954	no
ENSMUSG00000018340.13	ENSMUSG00000018340.13	Anxa6	chr11:54979107-55033445	PSM__WT	PSM__KO	OK	37.9126	34.5793	-0.132768	-0.415008	0.31265	0.999954	no
ENSMUSG00000018341.12	ENSMUSG00000018341.12	Il12rb2	chr6:67179798-67376188	PSM__WT	PSM__KO	OK	1.02981	1.02685	-0.00415108	-0.000567636	0.99575	0.999954	no
ENSMUSG00000018347.16	ENSMUSG00000018347.16	Zkscan6	chr11:65807174-65829239	PSM__WT	PSM__KO	OK	6.94981	6.35813	-0.12837	-0.32962	0.42075	0.999954	no
ENSMUSG00000018362.14	ENSMUSG00000018362.14	Kpna2	chr11:106988628-106999541	PSM__WT	PSM__KO	OK	298.133	280.704	-0.0869056	-0.234761	0.5543	0.999954	no
ENSMUSG00000018363.16	ENSMUSG00000018363.16	Smurf2	chr11:106820065-106920715	PSM__WT	PSM__KO	OK	27.2891	25.3861	-0.104287	-0.282724	0.4456	0.999954	no
ENSMUSG00000018372.13	ENSMUSG00000018372.13	Cep95	chr11:106789251-106819930	PSM__WT	PSM__KO	OK	11.9175	11.6295	-0.0352893	-0.0691729	0.84735	0.999954	no
ENSMUSG00000018377.10	ENSMUSG00000018377.10	Vezf1	chr11:88068278-88084729	PSM__WT	PSM__KO	OK	29.6987	32.2177	0.117453	0.371011	0.35295	0.999954	no
ENSMUSG00000018378.13	ENSMUSG00000018378.13	Cuedc1	chr11:88098057-88194140	PSM__WT	PSM__KO	OK	16.1746	19.9014	0.299141	0.887509	0.0267	0.768193	no
ENSMUSG00000018379.17	ENSMUSG00000018379.17	Srsf1	chr11:88011990-88053755	PSM__WT	PSM__KO	OK	245.664	255.781	0.0582213	0.129203	0.7493	0.999954	no
ENSMUSG00000018381.15	ENSMUSG00000018381.15	Abi3	chr11:95824498-95845734	PSM__WT	PSM__KO	OK	1.53609	1.74813	0.186549	0.211458	0.5341	0.999954	no
ENSMUSG00000018387.12	ENSMUSG00000018387.12	Shroom1	chr11:53457204-53467766	PSM__WT	PSM__KO	OK	0.379004	0.35455	-0.096223	-0.109603	0.76835	0.999954	no
ENSMUSG00000018395.19	ENSMUSG00000018395.19	Kif3a	chr11:53567378-53601967	PSM__WT	PSM__KO	OK	20.6163	20.5883	-0.00195788	-0.00562518	0.98775	0.999954	no
ENSMUSG00000018398.18	ENSMUSG00000018398.18	Sept8	chr11:53519256-53549565	PSM__WT	PSM__KO	OK	50.0999	65.0018	0.375672	1.01309	0.0107	0.516997	no
ENSMUSG00000018401.17	ENSMUSG00000018401.17	Mtmr4	chr11:87592161-87616302	PSM__WT	PSM__KO	OK	28.1795	27.6891	-0.0253244	-0.060789	0.84975	0.999954	no
ENSMUSG00000018405.7	ENSMUSG00000018405.7	Mrm1	chr11:84813060-84819515	PSM__WT	PSM__KO	OK	3.61632	3.50397	-0.0455311	-0.106492	0.7909	0.999954	no
ENSMUSG00000018411.17	ENSMUSG00000018411.17	Mapt	chr11:104231389-104332090	PSM__WT	PSM__KO	OK	0.557638	0.694251	0.316128	0.264351	0.33175	0.999954	no
ENSMUSG00000018412.16	ENSMUSG00000018412.16	Kansl1	chr11:104333228-104468861	PSM__WT	PSM__KO	OK	28.6381	31.7594	0.149246	0.39839	0.2516	0.999954	no
ENSMUSG00000018415.14	ENSMUSG00000018415.14	Gid4	chr11:60400625-60445277	PSM__WT	PSM__KO	OK	12.7526	12.536	-0.0247138	-0.0602799	0.8797	0.999954	no
ENSMUSG00000018417.14	ENSMUSG00000018417.14	Myo1b	chr1:51749764-51916071	PSM__WT	PSM__KO	OK	33.5003	33.3799	-0.00519194	-0.0149563	0.97	0.999954	no
ENSMUSG00000018425.18	ENSMUSG00000018425.18	Dhx40	chr11:86768845-86807746	PSM__WT	PSM__KO	OK	18.4547	18.4736	0.00147395	0.00455222	0.99075	0.999954	no
ENSMUSG00000018427.7	ENSMUSG00000018427.7	Ypel2	chr11:86936424-86993707	PSM__WT	PSM__KO	OK	0.837363	0.811434	-0.0453792	-0.092078	0.8155	0.999954	no
ENSMUSG00000018428.15	ENSMUSG00000018428.15	Akap1	chr11:88830791-88881395	PSM__WT	PSM__KO	OK	12.3067	13.0359	0.0830478	0.24414	0.5415	0.999954	no
ENSMUSG00000018433.14	ENSMUSG00000018433.14	Nol11	chr11:107157407-107189381	PSM__WT	PSM__KO	OK	35.4937	34.5829	-0.0375036	-0.110932	0.77585	0.999954	no
ENSMUSG00000018442.13	ENSMUSG00000018442.13	Derl2	chr11:71007163-71027371	PSM__WT	PSM__KO	OK	15.6588	14.4674	-0.114168	-0.182967	0.6443	0.999954	no
ENSMUSG00000018446.8	ENSMUSG00000018446.8	C1qbp	chr11:70977835-70983026	PSM__WT	PSM__KO	OK	132.997	145.361	0.128248	0.407035	0.3166	0.999954	no
ENSMUSG00000018449.12	ENSMUSG00000018449.12	Rpain	chr11:70970212-70977833	PSM__WT	PSM__KO	OK	20.2176	17.5172	-0.206846	-0.355572	0.3782	0.999954	no
ENSMUSG00000018451.6	ENSMUSG00000018451.6	6330403K07Rik	chr11:71031940-71033513	PSM__WT	PSM__KO	OK	53.2747	54.9294	0.0441265	0.13821	0.73815	0.999954	no
ENSMUSG00000018459.15	ENSMUSG00000018459.15	Slc13a3	chr2:165405027-165473230	PSM__WT	PSM__KO	NOTEST	0.0428967	0.0628153	0.550249	0	1	1	no
ENSMUSG00000018470.8	ENSMUSG00000018470.8	Kcnab3	chr11:69326257-69333042	PSM__WT	PSM__KO	OK	6.76393	9.027	0.416384	1.09874	0.00635	0.391283	no
ENSMUSG00000018474.17	ENSMUSG00000018474.17	Chd3	chr11:69343272-69369408	PSM__WT	PSM__KO	OK	39.2077	46.3166	0.240391	0.283828	0.4472	0.999954	no
ENSMUSG00000018476.7	ENSMUSG00000018476.7	Kdm6b	chr11:69398507-69413675	PSM__WT	PSM__KO	OK	12.1329	15.6695	0.369038	0.8845	0.0094	0.489959	no
ENSMUSG00000018479.12	ENSMUSG00000018479.12	1700125H20Rik	chr11:85170403-85181145	PSM__WT	PSM__KO	NOTEST	0.0291522	0.0347149	0.251947	0	1	1	no
ENSMUSG00000018481.9	ENSMUSG00000018481.9	Appbp2	chr11:85187261-85235130	PSM__WT	PSM__KO	OK	26.7951	26.4448	-0.0189867	-0.0604461	0.88255	0.999954	no
ENSMUSG00000018486.2	ENSMUSG00000018486.2	Wnt9b	chr11:103727363-103749821	PSM__WT	PSM__KO	OK	0.78837	0.542081	-0.540363	-1.02868	0.01135	0.528988	no
ENSMUSG00000018500.2	ENSMUSG00000018500.2	Adora2b	chr11:62248983-62266453	PSM__WT	PSM__KO	OK	1.19156	1.20409	0.0150924	0.0268867	0.947	0.999954	no
ENSMUSG00000018501.17	ENSMUSG00000018501.17	Ncor1	chr11:62281472-62514417	PSM__WT	PSM__KO	OK	74.6141	81.7743	0.132199	0.247759	0.459	0.999954	no
ENSMUSG00000018507.16	ENSMUSG00000018507.16	Trpv2	chr11:62574485-62600515	PSM__WT	PSM__KO	OK	0.560889	0.493536	-0.18456	-0.174961	0.65345	0.999954	no
ENSMUSG00000018509.8	ENSMUSG00000018509.8	Cenpv	chr11:62524945-62539261	PSM__WT	PSM__KO	OK	34.8799	32.4093	-0.105988	-0.262816	0.514	0.999954	no
ENSMUSG00000018537.16	ENSMUSG00000018537.16	Pcgf2	chr11:97688822-97700497	PSM__WT	PSM__KO	OK	27.0703	32.9533	0.283716	0.751736	0.0568	0.985486	no
ENSMUSG00000018541.10	ENSMUSG00000018541.10	Cwc25	chr11:97745480-97766556	PSM__WT	PSM__KO	OK	9.65364	9.90259	0.0367316	0.1016	0.79575	0.999954	no
ENSMUSG00000018543.8	ENSMUSG00000018543.8	1700001P01Rik	chr11:97771480-97775918	PSM__WT	PSM__KO	NOTEST	0.126136	0.174632	0.469336	0	1	1	no
ENSMUSG00000018547.8	ENSMUSG00000018547.8	Pip4k2b	chr11:97715156-97744704	PSM__WT	PSM__KO	OK	17.2844	19.3082	0.159746	0.454858	0.2265	0.999954	no
ENSMUSG00000018548.15	ENSMUSG00000018548.15	Trim37	chr11:87127076-87220683	PSM__WT	PSM__KO	OK	21.2659	20.7401	-0.0361166	-0.0832358	0.8124	0.999954	no
ENSMUSG00000018554.13	ENSMUSG00000018554.13	Ybx2	chr11:69935795-69941605	PSM__WT	PSM__KO	OK	5.95665	6.01866	0.0149423	0.0328684	0.93485	0.999954	no
ENSMUSG00000018559.16	ENSMUSG00000018559.16	Ctdnep1	chr11:69968223-69990601	PSM__WT	PSM__KO	OK	53.7322	58.5192	0.123123	0.187923	0.64425	0.999954	no
ENSMUSG00000018565.17	ENSMUSG00000018565.17	Elp5	chr11:69968223-69990601	PSM__WT	PSM__KO	OK	53.6199	49.4867	-0.115728	-0.225935	0.5707	0.999954	no
ENSMUSG00000018566.14	ENSMUSG00000018566.14	Slc2a4	chr11:69942542-69948188	PSM__WT	PSM__KO	OK	5.85614	6.13931	0.0681258	0.123708	0.7124	0.999954	no
ENSMUSG00000018567.14	ENSMUSG00000018567.14	Gabarap	chr11:69991142-69994951	PSM__WT	PSM__KO	OK	124.858	111.041	-0.169205	-0.498557	0.21715	0.999954	no
ENSMUSG00000018569.12	ENSMUSG00000018569.12	Cldn7	chr11:69964778-69967885	PSM__WT	PSM__KO	OK	17.7368	15.6971	-0.176243	-0.331441	0.425	0.999954	no
ENSMUSG00000018570.17	ENSMUSG00000018570.17	2810408A11Rik	chr11:69897351-69900957	PSM__WT	PSM__KO	OK	7.36864	7.53079	0.0314029	0.0682312	0.85325	0.999954	no
ENSMUSG00000018572.10	ENSMUSG00000018572.10	Phf23	chr11:69995776-70000009	PSM__WT	PSM__KO	OK	56.2732	58.7354	0.061783	0.187807	0.64145	0.999954	no
ENSMUSG00000018574.14	ENSMUSG00000018574.14	Acadvl	chr11:70000594-70015408	PSM__WT	PSM__KO	OK	20.7233	19.8813	-0.059839	-0.0915496	0.81535	0.999954	no
ENSMUSG00000018581.15	ENSMUSG00000018581.15	Dnah11	chr12:117804288-118199043	PSM__WT	PSM__KO	OK	1.15862	1.16703	0.0104355	0.0149726	0.97085	0.999954	no
ENSMUSG00000018583.5	ENSMUSG00000018583.5	G3bp1	chr11:55469684-55504838	PSM__WT	PSM__KO	OK	108.023	102.028	-0.0823786	-0.166728	0.5858	0.999954	no
ENSMUSG00000018585.9	ENSMUSG00000018585.9	Atox1	chr11:55446640-55461239	PSM__WT	PSM__KO	OK	102.777	93.9642	-0.129329	-0.37303	0.35195	0.999954	no
ENSMUSG00000018589.8	ENSMUSG00000018589.8	Glra2	chrX:165129016-165327393	PSM__WT	PSM__KO	NOTEST	0	0	0	0	1	1	no
ENSMUSG00000018593.12	ENSMUSG00000018593.12	Sparc	chr11:55394499-55420080	PSM__WT	PSM__KO	OK	73.3834	72.1846	-0.0237614	-0.0750381	0.85435	0.999954	no
ENSMUSG00000018595.6	ENSMUSG00000018595.6	Glra4	chrX:136732941-136803364	PSM__WT	PSM__KO	NOTEST	0.0058662	0.0249595	2.08909	0	1	1	no
ENSMUSG00000018599.5	ENSMUSG00000018599.5	Mief2	chr11:60728397-60732951	PSM__WT	PSM__KO	OK	5.44239	5.59759	0.0405637	0.06428	0.8558	0.999954	no
ENSMUSG00000018604.18	ENSMUSG00000018604.18	Tbx3	chr5:119570129-119684724	PSM__WT	PSM__KO	OK	2.60671	3.01856	0.211629	0.523308	0.18755	0.999954	no
ENSMUSG00000018620.2	ENSMUSG00000018620.2	Mmp20	chr9:7628230-7699585	PSM__WT	PSM__KO	NOTEST	0.0225003	0.0221885	-0.020134	0	1	1	no
ENSMUSG00000018623.9	ENSMUSG00000018623.9	Mmp7	chr9:7628230-7699585	PSM__WT	PSM__KO	NOTEST	0.0230954	0.039827	0.786143	0	1	1	no
ENSMUSG00000018634.10	ENSMUSG00000018634.10	Crhr1	chr11:104132854-104175523	PSM__WT	PSM__KO	NOTEST	0.0335136	0.0897868	1.42176	0	1	1	no
ENSMUSG00000018648.15	ENSMUSG00000018648.15	Dusp14	chr11:84048040-84069261	PSM__WT	PSM__KO	OK	5.14567	5.18665	0.0114446	0.0254489	0.949	0.999954	no
ENSMUSG00000018651.14	ENSMUSG00000018651.14	Tada2a	chr11:84078919-84129600	PSM__WT	PSM__KO	OK	23.8374	23.9288	0.00552529	0.0156032	0.96765	0.999954	no
ENSMUSG00000018654.17	ENSMUSG00000018654.17	Ikzf1	chr11:11642202-11772926	PSM__WT	PSM__KO	OK	3.74308	2.77488	-0.4318	-0.458357	0.1108	0.999954	no
ENSMUSG00000018656.5	ENSMUSG00000018656.5	Tcaf3	chr6:42584865-42597692	PSM__WT	PSM__KO	NOTEST	0.00276273	0	-inf	0	1	1	no
ENSMUSG00000018659.12	ENSMUSG00000018659.12	Pnpo	chr11:96907425-96982959	PSM__WT	PSM__KO	OK	31.5877	27.1514	-0.218335	-0.262403	0.5597	0.999954	no
ENSMUSG00000018661.17	ENSMUSG00000018661.17	Cog1	chr11:113244852-113684155	PSM__WT	PSM__KO	OK	13.825	14.5494	0.0736721	0.129601	0.7073	0.999954	no
ENSMUSG00000018666.13	ENSMUSG00000018666.13	Cbx1	chr11:96789126-96808640	PSM__WT	PSM__KO	OK	132.298	126.086	-0.0693763	-0.219371	0.59675	0.999954	no
ENSMUSG00000018669.14	ENSMUSG00000018669.14	Cdk5rap3	chr11:96907425-96982959	PSM__WT	PSM__KO	OK	27.8739	28.4019	0.0270724	0.0317154	0.9348	0.999954	no
ENSMUSG00000018672.15	ENSMUSG00000018672.15	Copz2	chr11:96849875-96861203	PSM__WT	PSM__KO	OK	8.86119	9.43863	0.0910773	0.206744	0.61095	0.999954	no
ENSMUSG00000018677.9	ENSMUSG00000018677.9	Slc25a39	chr11:102402984-102407946	PSM__WT	PSM__KO	OK	80.9737	87.07	0.104722	0.31719	0.413	0.999954	no
ENSMUSG00000018678.12	ENSMUSG00000018678.12	Sp2	chr11:96907425-96982959	PSM__WT	PSM__KO	OK	8.70826	10.2553	0.23592	0.226798	0.56095	0.999954	no
ENSMUSG00000018697.14	ENSMUSG00000018697.14	Aatf	chr11:84422854-84513522	PSM__WT	PSM__KO	OK	19.5414	17.8678	-0.129171	-0.374145	0.35665	0.999954	no
ENSMUSG00000018698.15	ENSMUSG00000018698.15	Lhx1	chr11:84518283-84525535	PSM__WT	PSM__KO	NOTEST	0.07043	0.116187	0.722189	0	1	1	no
ENSMUSG00000018707.13	ENSMUSG00000018707.13	Dync1h1	chr12:110601451-110666945	PSM__WT	PSM__KO	OK	31.1071	38.3293	0.301204	0.822224	0.0447	0.918032	no
ENSMUSG00000018727.19	ENSMUSG00000018727.19	Cpsf4l	chr11:113698171-113710017	PSM__WT	PSM__KO	OK	0.36332	0.444258	0.290157	0.34632	0.3722	0.999954	no
ENSMUSG00000018733.10	ENSMUSG00000018733.10	Pex12	chr11:83294641-83405035	PSM__WT	PSM__KO	OK	7.6161	7.66452	0.00914162	0.00500332	0.98585	0.999954	no
ENSMUSG00000018736.14	ENSMUSG00000018736.14	Ndel1	chr11:68821433-68871858	PSM__WT	PSM__KO	OK	22.9749	23.0711	0.00602372	0.0158983	0.97	0.999954	no
ENSMUSG00000018740.14	ENSMUSG00000018740.14	Slc25a35	chr11:68968130-68975185	PSM__WT	PSM__KO	OK	0.771579	0.849631	0.139022	0.0773942	0.8508	0.999954	no
ENSMUSG00000018750.14	ENSMUSG00000018750.14	Zbtb4	chr11:69765911-69784023	PSM__WT	PSM__KO	OK	1.40982	1.38274	-0.0279758	-0.0326267	0.9104	0.999954	no
ENSMUSG00000018752.19	ENSMUSG00000018752.19	Tnfsfm13	chr11:69682137-69696098	PSM__WT	PSM__KO	OK	0.376568	0.414602	0.138817	0.0971652	0.81795	0.999954	no
ENSMUSG00000018761.14	ENSMUSG00000018761.14	Mpdu1	chr11:69655313-69662642	PSM__WT	PSM__KO	OK	34.5248	33.4453	-0.04583	-0.134665	0.7462	0.999954	no
ENSMUSG00000018765.5	ENSMUSG00000018765.5	Fxr2	chr11:69632989-69653297	PSM__WT	PSM__KO	OK	55.823	61.8968	0.149007	0.38031	0.25575	0.999954	no
ENSMUSG00000018770.9	ENSMUSG00000018770.9	Atp5g3	chr2:73908446-73911326	PSM__WT	PSM__KO	OK	568.325	525.903	-0.11192	-0.3394	0.4135	0.999954	no
ENSMUSG00000018774.13	ENSMUSG00000018774.13	Cd68	chr11:69664212-69666153	PSM__WT	PSM__KO	OK	3.37491	2.95787	-0.190289	-0.348077	0.3942	0.999954	no
ENSMUSG00000018776.9	ENSMUSG00000018776.9	Slc35g3	chr11:69759889-69761968	PSM__WT	PSM__KO	NOTEST	0.0336011	0.0343917	0.0335529	0	1	1	no
ENSMUSG00000018796.12	ENSMUSG00000018796.12	Acsl1	chr8:46471040-46536051	PSM__WT	PSM__KO	OK	6.44728	6.56842	0.0268576	0.0671266	0.8541	0.999954	no
ENSMUSG00000018800.14	ENSMUSG00000018800.14	Abca5	chr11:110269368-110337716	PSM__WT	PSM__KO	OK	3.17485	2.55707	-0.312194	-0.479576	0.112	0.999954	no
ENSMUSG00000018809.2	ENSMUSG00000018809.2	Smyd4	chr11:75348432-75405705	PSM__WT	PSM__KO	OK	4.83517	4.51803	-0.0978743	-0.188098	0.56915	0.999954	no
ENSMUSG00000018819.10	ENSMUSG00000018819.10	Lsp1	chr7:142460808-142516008	PSM__WT	PSM__KO	OK	13.2809	11.5833	-0.197308	-0.498479	0.21035	0.999954	no
[truncated: 26,713 more rows]
