# Supplementary material for: The Firre locus produces a trans-acting RNA molecule that functions in hematopoiesis
Source: Nat Commun. 2019 Nov 13;10:5137. doi: 10.1038/s41467-019-12970-4 (PMC6853988; doi:10.1038/s41467-019-12970-4)
Supplement: Supplementary file 7 — Supplementary Data 4 [file 41467_2019_12970_MOESM7_ESM.csv]

test_id	gene_id	gene	locus	sample_1	sample_2	status	value_1	value_2	log2(fold_change)	test_stat	p_value	q_value	significant
ENSMUSG00000000001.4	ENSMUSG00000000001.4	Gnai3	chr3:108107279-108146146	Lung__WT	Lung__KO	OK	85.9576	87.5426	0.026359	0.103704	0.7967	0.999817	no
ENSMUSG00000000003.15	ENSMUSG00000000003.15	Pbsn	chrX:77837900-77853623	Lung__WT	Lung__KO	NOTEST	0	0	0	0	1	1	no
ENSMUSG00000000028.14	ENSMUSG00000000028.14	Cdc45	chr16:18780446-18835261	Lung__WT	Lung__KO	OK	33.2272	34.1535	0.0396675	0.115698	0.7773	0.999817	no
ENSMUSG00000000031.15	ENSMUSG00000000031.15	H19	chr7:142575528-142578143	Lung__WT	Lung__KO	OK	2033.34	2157.56	0.0855449	0.106076	0.7825	0.999817	no
ENSMUSG00000000037.16	ENSMUSG00000000037.16	Scml2	chrX:161117192-161258213	Lung__WT	Lung__KO	OK	4.82399	5.06643	0.0707419	0.0948487	0.81185	0.999817	no
ENSMUSG00000000049.11	ENSMUSG00000000049.11	Apoh	chr11:107933386-108414396	Lung__WT	Lung__KO	NOTEST	0.0408386	0.113593	1.47587	0	1	1	no
ENSMUSG00000000056.7	ENSMUSG00000000056.7	Narf	chr11:121237252-121255856	Lung__WT	Lung__KO	OK	19.2006	19.8119	0.0452145	0.181769	0.65515	0.999817	no
ENSMUSG00000000058.6	ENSMUSG00000000058.6	Cav2	chr6:17197750-17385604	Lung__WT	Lung__KO	OK	4.86774	5.56922	0.194223	0.299649	0.4281	0.999817	no
ENSMUSG00000000078.6	ENSMUSG00000000078.6	Klf6	chr13:5861488-5870393	Lung__WT	Lung__KO	OK	9.17011	9.22273	0.00825564	0.0305995	0.93765	0.999817	no
ENSMUSG00000000085.16	ENSMUSG00000000085.16	Scmh1	chr4:120405280-120530186	Lung__WT	Lung__KO	OK	15.2016	15.5872	0.0361368	0.0840183	0.81375	0.999817	no
ENSMUSG00000000088.6	ENSMUSG00000000088.6	Cox5a	chr9:57521231-57543187	Lung__WT	Lung__KO	OK	135.091	129.637	-0.0594597	-0.202572	0.6225	0.999817	no
ENSMUSG00000000093.6	ENSMUSG00000000093.6	Tbx2	chr11:85832550-85841948	Lung__WT	Lung__KO	OK	48.6798	48.9347	0.00753501	0.0306564	0.9379	0.999817	no
ENSMUSG00000000094.12	ENSMUSG00000000094.12	Tbx4	chr11:85886421-85916097	Lung__WT	Lung__KO	OK	41.8673	40.8697	-0.0347936	-0.141082	0.723	0.999817	no
ENSMUSG00000000103.12	ENSMUSG00000000103.12	Zfy2	chrY:2106014-2170409	Lung__WT	Lung__KO	NOTEST	0	0	0	0	1	1	no
ENSMUSG00000000120.6	ENSMUSG00000000120.6	Ngfr	chr11:95568817-95587735	Lung__WT	Lung__KO	OK	9.67426	8.85245	-0.128074	-0.451831	0.2666	0.999817	no
ENSMUSG00000000125.5	ENSMUSG00000000125.5	Wnt3	chr11:103774149-103817957	Lung__WT	Lung__KO	NOTEST	0.0244889	0.0129811	-0.915719	0	1	1	no
ENSMUSG00000000126.11	ENSMUSG00000000126.11	Wnt9a	chr11:59306927-59333552	Lung__WT	Lung__KO	OK	2.35785	2.17408	-0.117067	-0.292251	0.4685	0.999817	no
ENSMUSG00000000127.14	ENSMUSG00000000127.14	Fer	chr17:63896017-64139494	Lung__WT	Lung__KO	OK	9.61173	10.1895	0.0842154	0.293691	0.4719	0.999817	no
ENSMUSG00000000131.15	ENSMUSG00000000131.15	Xpo6	chr7:126101714-126200501	Lung__WT	Lung__KO	OK	29.3579	29.651	0.0143291	0.0525111	0.8903	0.999817	no
ENSMUSG00000000134.17	ENSMUSG00000000134.17	Tfe3	chrX:7762585-7775202	Lung__WT	Lung__KO	OK	12.2366	12.5221	0.0332673	0.0842999	0.79305	0.999817	no
ENSMUSG00000000142.15	ENSMUSG00000000142.15	Axin2	chr11:108920348-108950783	Lung__WT	Lung__KO	OK	13.5396	13.1581	-0.0412422	-0.115704	0.75765	0.999817	no
ENSMUSG00000000148.17	ENSMUSG00000000148.17	Brat1	chr5:140705010-140719379	Lung__WT	Lung__KO	OK	7.22009	7.21486	-0.00104524	-0.00353532	0.99345	0.999817	no
ENSMUSG00000000149.10	ENSMUSG00000000149.10	Gna12	chr5:140758407-140830431	Lung__WT	Lung__KO	OK	31.4237	33.1377	0.0766195	0.310108	0.4358	0.999817	no
ENSMUSG00000000154.16	ENSMUSG00000000154.16	Slc22a18	chr7:143473735-143499334	Lung__WT	Lung__KO	NOTEST	0.367527	0.345229	-0.0902967	0	1	1	no
ENSMUSG00000000157.15	ENSMUSG00000000157.15	Itgb2l	chr16:96361667-96525793	Lung__WT	Lung__KO	NOTEST	0.0681786	0.0687033	0.011059	0	1	1	no
ENSMUSG00000000159.15	ENSMUSG00000000159.15	Igsf5	chr16:96361667-96525793	Lung__WT	Lung__KO	OK	0.709802	0.662015	-0.100553	-0.101166	0.7546	0.999817	no
ENSMUSG00000000167.14	ENSMUSG00000000167.14	Pih1d2	chr9:50603900-50624997	Lung__WT	Lung__KO	OK	1.33157	1.28843	-0.0475097	-0.0231289	0.9621	0.999817	no
ENSMUSG00000000168.9	ENSMUSG00000000168.9	Dlat	chr9:50634632-50659780	Lung__WT	Lung__KO	OK	24.4994	23.1222	-0.0834687	-0.214355	0.60265	0.999817	no
ENSMUSG00000000171.4	ENSMUSG00000000171.4	Sdhd	chr9:50596337-50603849	Lung__WT	Lung__KO	OK	108.605	118.441	0.125088	0.509446	0.2049	0.999817	no
ENSMUSG00000000182.9	ENSMUSG00000000182.9	Fgf23	chr6:127072901-127081408	Lung__WT	Lung__KO	NOTEST	0.0322526	0.0207341	-0.63741	0	1	1	no
ENSMUSG00000000183.6	ENSMUSG00000000183.6	Fgf6	chr6:127015585-127028187	Lung__WT	Lung__KO	NOTEST	0	0.0022086	inf	0	1	1	no
ENSMUSG00000000184.12	ENSMUSG00000000184.12	Ccnd2	chr6:127122965-127212411	Lung__WT	Lung__KO	OK	98.7319	103.195	0.0637789	0.141484	0.64395	0.999817	no
ENSMUSG00000000194.13	ENSMUSG00000000194.13	Gpr107	chr2:31152315-31218775	Lung__WT	Lung__KO	OK	12.4036	12.6197	0.0249265	0.0612325	0.8777	0.999817	no
ENSMUSG00000000197.7	ENSMUSG00000000197.7	Nalcn	chr14:123276640-123627144	Lung__WT	Lung__KO	OK	0.483541	0.386071	-0.324774	-0.641483	0.11125	0.999817	no
ENSMUSG00000000202.9	ENSMUSG00000000202.9	Btbd17	chr11:114791216-114795945	Lung__WT	Lung__KO	NOTEST	0.216104	0.273581	0.340243	0	1	1	no
ENSMUSG00000000204.15	ENSMUSG00000000204.15	Slfn4	chr11:83175185-83190221	Lung__WT	Lung__KO	NOTEST	0.0145371	0.00972235	-0.580362	0	1	1	no
ENSMUSG00000000214.11	ENSMUSG00000000214.11	Th	chr7:142892751-142931128	Lung__WT	Lung__KO	OK	0.933727	0.656988	-0.507133	-0.761557	0.04775	0.999817	no
ENSMUSG00000000215.10	ENSMUSG00000000215.10	Ins2	chr7:142678655-142699510	Lung__WT	Lung__KO	NOTEST	0	0	0	0	1	1	no
ENSMUSG00000000216.8	ENSMUSG00000000216.8	Scnn1g	chr7:121734478-121768475	Lung__WT	Lung__KO	NOTEST	0.308604	0.279382	-0.143516	0	1	1	no
ENSMUSG00000000223.13	ENSMUSG00000000223.13	Drp2	chrX:134404550-134456573	Lung__WT	Lung__KO	OK	2.32195	2.18383	-0.0884802	-0.23785	0.554	0.999817	no
ENSMUSG00000000244.17	ENSMUSG00000000244.17	Tspan32	chr7:142988968-143019644	Lung__WT	Lung__KO	OK	3.29658	4.64044	0.493291	1.0918	0.0053	0.744625	no
ENSMUSG00000000247.11	ENSMUSG00000000247.11	Lhx2	chr2:38339280-38369733	Lung__WT	Lung__KO	OK	1.6879	1.77884	0.0757029	0.0306415	0.846	0.999817	no
ENSMUSG00000000248.16	ENSMUSG00000000248.16	Clec2g	chr6:128934380-128984707	Lung__WT	Lung__KO	NOTEST	0	0	0	0	1	1	no
ENSMUSG00000000253.12	ENSMUSG00000000253.12	Gmpr	chr13:45507443-45546382	Lung__WT	Lung__KO	OK	10.4883	12.3321	0.233629	0.659315	0.1051	0.999817	no
ENSMUSG00000000263.15	ENSMUSG00000000263.15	Glra1	chr11:55514237-55608198	Lung__WT	Lung__KO	NOTEST	0.00864841	0.00305907	-1.49934	0	1	1	no
ENSMUSG00000000266.11	ENSMUSG00000000266.11	Mid2	chrX:140664598-140767715	Lung__WT	Lung__KO	OK	1.87761	2.12674	0.179742	0.375702	0.33075	0.999817	no
ENSMUSG00000000275.16	ENSMUSG00000000275.16	Trim25	chr11:88999375-89020293	Lung__WT	Lung__KO	OK	5.01065	5.57166	0.153109	0.529791	0.19475	0.999817	no
ENSMUSG00000000276.11	ENSMUSG00000000276.11	Dgke	chr11:89035178-89069098	Lung__WT	Lung__KO	OK	3.10459	3.03939	-0.0306205	-0.0936407	0.81925	0.999817	no
ENSMUSG00000000278.10	ENSMUSG00000000278.10	Scpep1	chr11:88905927-88955465	Lung__WT	Lung__KO	OK	31.4112	29.448	-0.0931127	-0.365422	0.3632	0.999817	no
ENSMUSG00000000282.12	ENSMUSG00000000282.12	Mnt	chr11:74830919-74845725	Lung__WT	Lung__KO	OK	6.90031	7.21925	0.0651866	0.203005	0.58055	0.999817	no
ENSMUSG00000000290.13	ENSMUSG00000000290.13	Itgb2	chr10:77530251-77565686	Lung__WT	Lung__KO	OK	0.940307	1.16632	0.31076	0.405553	0.22005	0.999817	no
ENSMUSG00000000295.12	ENSMUSG00000000295.12	Hddc2	chr10:31313381-31328204	Lung__WT	Lung__KO	OK	36.2589	39.6833	0.130199	0.450857	0.26605	0.999817	no
ENSMUSG00000000296.7	ENSMUSG00000000296.7	Tpd52l1	chr10:31332379-31445921	Lung__WT	Lung__KO	OK	11.1055	10.4306	-0.0904539	-0.259653	0.51665	0.999817	no
ENSMUSG00000000301.16	ENSMUSG00000000301.16	Pemt	chr11:59970613-60046489	Lung__WT	Lung__KO	OK	4.07844	4.61593	0.178605	0.272961	0.44095	0.999817	no
ENSMUSG00000000303.12	ENSMUSG00000000303.12	Cdh1	chr8:106603350-106670246	Lung__WT	Lung__KO	OK	11.9417	11.048	-0.112217	-0.427207	0.2997	0.999817	no
ENSMUSG00000000305.12	ENSMUSG00000000305.12	Cdh4	chr2:179442430-179899373	Lung__WT	Lung__KO	OK	0.530793	0.503535	-0.0760591	-0.0660407	0.80495	0.999817	no
ENSMUSG00000000308.14	ENSMUSG00000000308.14	Ckmt1	chr2:121357713-121380940	Lung__WT	Lung__KO	NOTEST	0.31534	0.352814	0.161999	0	1	1	no
ENSMUSG00000000317.11	ENSMUSG00000000317.11	Bcl6b	chr11:70224127-70229739	Lung__WT	Lung__KO	OK	6.57814	6.28682	-0.0653502	-0.206921	0.60405	0.999817	no
ENSMUSG00000000318.16	ENSMUSG00000000318.16	Clec10a	chr11:70156196-70170834	Lung__WT	Lung__KO	NOTEST	0.060625	0.107588	0.827539	0	1	1	no
ENSMUSG00000000320.10	ENSMUSG00000000320.10	Alox12	chr11:70241456-70255353	Lung__WT	Lung__KO	OK	3.46677	3.63236	0.0673166	0.181342	0.6529	0.999817	no
ENSMUSG00000000325.15	ENSMUSG00000000325.15	Arvcf	chr16:18348181-18479073	Lung__WT	Lung__KO	OK	13.0676	12.9169	-0.0167276	-0.0306969	0.9294	0.999817	no
ENSMUSG00000000326.12	ENSMUSG00000000326.12	Comt	chr16:18348181-18479073	Lung__WT	Lung__KO	OK	25.6594	27.207	0.0844931	0.173508	0.6722	0.999817	no
ENSMUSG00000000339.14	ENSMUSG00000000339.14	Rtca	chr3:116488962-116508208	Lung__WT	Lung__KO	OK	26.191	25.2746	-0.0513814	-0.161531	0.6887	0.999817	no
ENSMUSG00000000340.10	ENSMUSG00000000340.10	Dbt	chr3:116513069-116549981	Lung__WT	Lung__KO	OK	11.3466	11.7959	0.0560282	0.16423	0.63855	0.999817	no
ENSMUSG00000000346.8	ENSMUSG00000000346.8	Dazap2	chr15:100615627-100620731	Lung__WT	Lung__KO	OK	73.7985	76.0708	0.0437501	0.178723	0.6574	0.999817	no
ENSMUSG00000000355.13	ENSMUSG00000000355.13	Mcts1	chrX:38600577-38613426	Lung__WT	Lung__KO	OK	42.8848	44.5468	0.0548545	0.182459	0.65705	0.999817	no
ENSMUSG00000000359.3	ENSMUSG00000000359.3	Rem1	chr2:152626950-152635194	Lung__WT	Lung__KO	OK	1.52503	1.70633	0.162062	0.25817	0.47755	0.999817	no
ENSMUSG00000000365.8	ENSMUSG00000000365.8	Rnf17	chr14:56402696-56525032	Lung__WT	Lung__KO	OK	0.644435	0.822303	0.351635	0.724024	0.07495	0.999817	no
ENSMUSG00000000374.7	ENSMUSG00000000374.7	Trappc10	chr10:78186724-78244642	Lung__WT	Lung__KO	OK	11.8419	11.5549	-0.0353883	-0.138756	0.72745	0.999817	no
ENSMUSG00000000378.15	ENSMUSG00000000378.15	Ccm2	chr11:6546886-6596744	Lung__WT	Lung__KO	OK	28.4983	29.5122	0.0504345	0.17718	0.6486	0.999817	no
ENSMUSG00000000381.10	ENSMUSG00000000381.10	Wap	chr11:6635481-6638637	Lung__WT	Lung__KO	NOTEST	0	0	0	0	1	1	no
ENSMUSG00000000384.15	ENSMUSG00000000384.15	Tbrg4	chr11:6615598-6626067	Lung__WT	Lung__KO	OK	32.7154	32.1719	-0.0241683	-0.0712096	0.85815	0.999817	no
ENSMUSG00000000385.7	ENSMUSG00000000385.7	Tmprss2	chr16:97564683-97611195	Lung__WT	Lung__KO	OK	7.68725	7.04545	-0.125775	-0.420842	0.29045	0.999817	no
ENSMUSG00000000386.14	ENSMUSG00000000386.14	Mx1	chr16:97447036-97462906	Lung__WT	Lung__KO	NOTEST	0.0931423	0.0767044	-0.280126	0	1	1	no
ENSMUSG00000000392.17	ENSMUSG00000000392.17	Fap	chr2:62500942-62574075	Lung__WT	Lung__KO	OK	1.04675	1.57033	0.585145	0.762062	0.0349	0.999817	no
ENSMUSG00000000394.15	ENSMUSG00000000394.15	Gcg	chr2:62474529-62483650	Lung__WT	Lung__KO	OK	13.4081	12.7213	-0.0758533	-0.177783	0.6612	0.999817	no
ENSMUSG00000000399.10	ENSMUSG00000000399.10	Ndufa9	chr6:126821720-126849125	Lung__WT	Lung__KO	OK	67.6944	72.9777	0.108419	0.433453	0.2919	0.999817	no
ENSMUSG00000000402.2	ENSMUSG00000000402.2	Egfl6	chrX:166523006-166585720	Lung__WT	Lung__KO	OK	4.7815	4.83334	0.0155556	0.0450905	0.90855	0.999817	no
ENSMUSG00000000409.14	ENSMUSG00000000409.14	Lck	chr4:129548343-129573641	Lung__WT	Lung__KO	OK	3.43464	3.3897	-0.0190032	-0.0456757	0.91215	0.999817	no
ENSMUSG00000000411.7	ENSMUSG00000000411.7	Tssk3	chr4:129489013-129491022	Lung__WT	Lung__KO	NOTEST	0.0135919	0.00449906	-1.59505	0	1	1	no
ENSMUSG00000000416.16	ENSMUSG00000000416.16	Cttnbp2	chr6:18366564-18514821	Lung__WT	Lung__KO	OK	8.15377	7.98395	-0.0303644	-0.0435295	0.9003	0.999817	no
ENSMUSG00000000420.15	ENSMUSG00000000420.15	Galnt1	chr18:24205343-24286818	Lung__WT	Lung__KO	OK	44.679	45.8836	0.0383812	0.140433	0.70545	0.999817	no
ENSMUSG00000000435.1	ENSMUSG00000000435.1	Myf5	chr10:107482907-107486134	Lung__WT	Lung__KO	NOTEST	0.221158	0.271467	0.295697	0	1	1	no
ENSMUSG00000000439.9	ENSMUSG00000000439.9	Mkrn2	chr6:115601901-115676635	Lung__WT	Lung__KO	OK	7.58926	7.0802	-0.100169	-0.0620311	0.83625	0.999817	no
ENSMUSG00000000440.12	ENSMUSG00000000440.12	Pparg	chr6:115360950-115490399	Lung__WT	Lung__KO	NOTEST	0.221864	0.348906	0.653167	0	1	1	no
ENSMUSG00000000441.17	ENSMUSG00000000441.17	Raf1	chr6:115601901-115676635	Lung__WT	Lung__KO	OK	54.9808	52.9051	-0.055521	-0.203916	0.606	0.999817	no
ENSMUSG00000000486.13	ENSMUSG00000000486.13	Sept1	chr7:127214461-127232646	Lung__WT	Lung__KO	OK	3.57501	4.27899	0.259323	0.459107	0.22395	0.999817	no
ENSMUSG00000000489.6	ENSMUSG00000000489.6	Pdgfb	chr15:79995899-80014808	Lung__WT	Lung__KO	OK	4.97924	4.79785	-0.0535379	-0.158839	0.69395	0.999817	no
ENSMUSG00000000530.16	ENSMUSG00000000530.16	Acvrl1	chr15:101128521-101145336	Lung__WT	Lung__KO	OK	9.96894	9.81029	-0.0231437	-0.061709	0.853	0.999817	no
ENSMUSG00000000531.4	ENSMUSG00000000531.4	Grasp	chr15:101224206-101232755	Lung__WT	Lung__KO	OK	4.20712	4.48829	0.0933325	0.241634	0.5499	0.999817	no
ENSMUSG00000000532.10	ENSMUSG00000000532.10	Acvr1b	chr15:101174066-101213679	Lung__WT	Lung__KO	OK	10.6192	10.1562	-0.0643109	-0.244149	0.5464	0.999817	no
ENSMUSG00000000538.18	ENSMUSG00000000538.18	Tom1l2	chr11:60226713-60352905	Lung__WT	Lung__KO	OK	9.71489	9.33845	-0.0570144	-0.191184	0.6215	0.999817	no
ENSMUSG00000000544.14	ENSMUSG00000000544.14	Gpa33	chr1:166130237-166166510	Lung__WT	Lung__KO	NOTEST	0.0737977	0.0905403	0.294985	0	1	1	no
ENSMUSG00000000552.9	ENSMUSG00000000552.9	Zfp385a	chr15:103313894-103340086	Lung__WT	Lung__KO	OK	9.6433	9.9722	0.0483842	0.159161	0.6905	0.999817	no
ENSMUSG00000000555.6	ENSMUSG00000000555.6	Itga5	chr15:103344288-103366763	Lung__WT	Lung__KO	OK	20.9812	21.6329	0.0441259	0.177827	0.65395	0.999817	no
ENSMUSG00000000560.9	ENSMUSG00000000560.9	Gabra2	chr5:70957596-71095849	Lung__WT	Lung__KO	NOTEST	0.0909255	0.0655325	-0.472473	0	1	1	no
ENSMUSG00000000561.14	ENSMUSG00000000561.14	Wdr77	chr3:105942697-105969760	Lung__WT	Lung__KO	OK	49.6195	49.2711	-0.0101647	-0.0158458	0.96795	0.999817	no
ENSMUSG00000000562.5	ENSMUSG00000000562.5	Adora3	chr3:105870857-105924042	Lung__WT	Lung__KO	NOTEST	0.0494896	0.0464864	-0.0903157	0	1	1	no
ENSMUSG00000000563.17	ENSMUSG00000000563.17	Atp5f1	chr3:105942697-105969760	Lung__WT	Lung__KO	OK	166.235	178.948	0.10632	0.29351	0.47055	0.999817	no
ENSMUSG00000000567.5	ENSMUSG00000000567.5	Sox9	chr11:112782223-112787760	Lung__WT	Lung__KO	OK	11.3565	10.2709	-0.144945	-0.539101	0.1843	0.999817	no
ENSMUSG00000000568.15	ENSMUSG00000000568.15	Hnrnpd	chr5:99955934-99978938	Lung__WT	Lung__KO	OK	347.958	353.821	0.0241083	0.0623715	0.8832	0.999817	no
ENSMUSG00000000579.14	ENSMUSG00000000579.14	Dynlt1c	chr17:6601670-6609679	Lung__WT	Lung__KO	OK	9.89586	9.98246	0.012569	0.0430115	0.91765	0.999817	no
ENSMUSG00000000581.8	ENSMUSG00000000581.8	C1d	chr11:17257578-17269176	Lung__WT	Lung__KO	OK	59.5834	64.4707	0.113734	0.22231	0.5861	0.999817	no
ENSMUSG00000000594.7	ENSMUSG00000000594.7	Gm2a	chr11:55098114-55113029	Lung__WT	Lung__KO	OK	3.06069	3.08351	0.0107152	0.0310778	0.94035	0.999817	no
ENSMUSG00000000600.15	ENSMUSG00000000600.15	Krit1	chr5:3803183-3866596	Lung__WT	Lung__KO	OK	19.6535	20.5673	0.0655646	0.228491	0.5513	0.999817	no
ENSMUSG00000000605.8	ENSMUSG00000000605.8	Clcn4	chr7:7282315-7299511	Lung__WT	Lung__KO	OK	13.1463	12.9923	-0.0169901	-0.066833	0.86655	0.999817	no
ENSMUSG00000000606.15	ENSMUSG00000000606.15	Vmn2r88	chr14:51361755-51662953	Lung__WT	Lung__KO	NOTEST	0	0	0	0	1	1	no
ENSMUSG00000000617.14	ENSMUSG00000000617.14	Grm6	chr11:50850684-50866208	Lung__WT	Lung__KO	NOTEST	0.0114473	0.00316454	-1.85494	0	1	1	no
ENSMUSG00000000627.15	ENSMUSG00000000627.15	Sema4f	chr6:82911884-82939769	Lung__WT	Lung__KO	OK	2.19655	2.24328	0.0303709	0.0702813	0.84875	0.999817	no
ENSMUSG00000000628.10	ENSMUSG00000000628.10	Hk2	chr6:82725024-82774454	Lung__WT	Lung__KO	OK	21.6475	18.6416	-0.215675	-0.781768	0.03165	0.999817	no
ENSMUSG00000000631.20	ENSMUSG00000000631.20	Myo18a	chr11:77763245-77865980	Lung__WT	Lung__KO	OK	13.8224	13.4021	-0.044551	-0.13931	0.66015	0.999817	no
ENSMUSG00000000632.13	ENSMUSG00000000632.13	Sez6	chr11:77930799-77979048	Lung__WT	Lung__KO	NOTEST	0.318696	0.344081	0.110568	0	1	1	no
ENSMUSG00000000673.8	ENSMUSG00000000673.8	Haao	chr17:83831355-83846790	Lung__WT	Lung__KO	NOTEST	0.138075	0.101053	-0.450344	0	1	1	no
ENSMUSG00000000682.7	ENSMUSG00000000682.7	Cd52	chr4:134065911-134095082	Lung__WT	Lung__KO	OK	4.31998	4.46259	0.0468549	0.0624062	0.87635	0.999817	no
ENSMUSG00000000686.11	ENSMUSG00000000686.11	Abhd15	chr11:77508098-77607815	Lung__WT	Lung__KO	NOTEST	0.269876	0.202629	-0.413457	0	1	1	no
ENSMUSG00000000690.5	ENSMUSG00000000690.5	Hoxb6	chr11:96291023-96306910	Lung__WT	Lung__KO	OK	22.666	23.0803	0.0261295	0.0546705	0.89105	0.999817	no
ENSMUSG00000000693.10	ENSMUSG00000000693.10	Loxl3	chr6:83034172-83057808	Lung__WT	Lung__KO	OK	9.17125	8.46149	-0.116206	-0.151975	0.5917	0.999817	no
ENSMUSG00000000701.7	ENSMUSG00000000701.7	Tcl1b5	chr12:105176357-105181143	Lung__WT	Lung__KO	NOTEST	0	0	0	0	1	1	no
ENSMUSG00000000706.15	ENSMUSG00000000706.15	Btn1a1	chr13:23456991-23465901	Lung__WT	Lung__KO	OK	1.19817	1.03485	-0.211412	-0.34815	0.40935	0.999817	no
ENSMUSG00000000708.14	ENSMUSG00000000708.14	Kat2b	chr17:53566860-53672720	Lung__WT	Lung__KO	OK	3.24873	3.58614	0.142557	0.218709	0.4569	0.999817	no
ENSMUSG00000000711.2	ENSMUSG00000000711.2	Rab5b	chr10:128677192-128696268	Lung__WT	Lung__KO	OK	31.6213	31.5142	-0.00489061	-0.0200191	0.96035	0.999817	no
ENSMUSG00000000724.10	ENSMUSG00000000724.10	Cryba1	chr11:77686154-77741921	Lung__WT	Lung__KO	NOTEST	0	0.0081253	inf	0	1	1	no
ENSMUSG00000000730.13	ENSMUSG00000000730.13	Dnmt3l	chr10:78030021-78063622	Lung__WT	Lung__KO	OK	0.375213	0.433817	0.209378	0.145575	0.5898	0.999817	no
ENSMUSG00000000731.15	ENSMUSG00000000731.15	Aire	chr10:78030021-78063622	Lung__WT	Lung__KO	NOTEST	0.0692517	0.0515229	-0.426636	0	1	1	no
ENSMUSG00000000732.8	ENSMUSG00000000732.8	Icosl	chr10:78069359-78079525	Lung__WT	Lung__KO	OK	0.999975	1.04008	0.0567324	0.108101	0.78985	0.999817	no
ENSMUSG00000000738.17	ENSMUSG00000000738.17	Spg7	chr8:119910359-124345724	Lung__WT	Lung__KO	OK	23.6185	23.222	-0.0244265	-0.00287717	0.96385	0.999817	no
ENSMUSG00000000739.13	ENSMUSG00000000739.13	Sult5a1	chr8:119910359-124345724	Lung__WT	Lung__KO	OK	10.7884	10.3939	-0.0537386	-0.00355338	0.9406	0.999817	no
ENSMUSG00000000740.11	ENSMUSG00000000740.11	Rpl13	chr8:119910359-124345724	Lung__WT	Lung__KO	OK	1121.72	1191.1	0.0865845	0.0506191	0.90175	0.999817	no
ENSMUSG00000000743.8	ENSMUSG00000000743.8	Chmp1a	chr8:119910359-124345724	Lung__WT	Lung__KO	OK	41.0708	41.4825	0.0143885	0.00289945	0.98925	0.999817	no
ENSMUSG00000000751.13	ENSMUSG00000000751.13	Rpa1	chr11:75298165-75348324	Lung__WT	Lung__KO	OK	70.1046	66.8943	-0.0676258	-0.269622	0.5038	0.999817	no
ENSMUSG00000000753.15	ENSMUSG00000000753.15	Serpinf1	chr11:75409768-75422701	Lung__WT	Lung__KO	OK	13.2229	12.5004	-0.0810668	-0.244208	0.5356	0.999817	no
ENSMUSG00000000759.14	ENSMUSG00000000759.14	Tubgcp3	chr8:12614276-12679229	Lung__WT	Lung__KO	OK	23.3325	22.7784	-0.0346772	-0.14069	0.73785	0.999817	no
ENSMUSG00000000766.18	ENSMUSG00000000766.18	Oprm1	chr10:6758505-7052478	Lung__WT	Lung__KO	NOTEST	0.0382514	0.018145	-1.07594	0	1	1	no
ENSMUSG00000000776.12	ENSMUSG00000000776.12	Polr3d	chr14:70438747-70443471	Lung__WT	Lung__KO	OK	17.6282	18.3489	0.057808	0.209965	0.6063	0.999817	no
ENSMUSG00000000782.15	ENSMUSG00000000782.15	Tcf7	chr11:51949881-52286179	Lung__WT	Lung__KO	OK	17.7312	18.2066	0.0381718	0.0208114	0.9575	0.999817	no
ENSMUSG00000000787.12	ENSMUSG00000000787.12	Ddx3x	chrX:13280969-13294052	Lung__WT	Lung__KO	OK	194.377	196.224	0.0136409	0.0410275	0.91875	0.999817	no
ENSMUSG00000000791.8	ENSMUSG00000000791.8	Il12rb1	chr8:70808448-70821424	Lung__WT	Lung__KO	NOTEST	0.0107116	0.0289207	1.43293	0	1	1	no
ENSMUSG00000000792.2	ENSMUSG00000000792.2	Slc5a5	chr8:70882888-70892757	Lung__WT	Lung__KO	NOTEST	0.156282	0.171344	0.132743	0	1	1	no
ENSMUSG00000000794.9	ENSMUSG00000000794.9	Kcnn3	chr3:89520163-89667761	Lung__WT	Lung__KO	OK	0.396312	0.449269	0.180943	0.266608	0.51195	0.999817	no
ENSMUSG00000000804.14	ENSMUSG00000000804.14	Usp32	chr11:84984441-85140161	Lung__WT	Lung__KO	OK	7.33038	7.9142	0.110555	0.311482	0.3434	0.999817	no
ENSMUSG00000000805.18	ENSMUSG00000000805.18	Car4	chr11:84957787-84966044	Lung__WT	Lung__KO	OK	2.48196	2.31314	-0.101629	-0.178793	0.6392	0.999817	no
ENSMUSG00000000811.13	ENSMUSG00000000811.13	Txnrd3	chr6:89643987-89675529	Lung__WT	Lung__KO	OK	4.86575	4.70639	-0.0480406	-0.141122	0.72205	0.999817	no
ENSMUSG00000000817.10	ENSMUSG00000000817.10	Fasl	chr1:161780688-161788495	Lung__WT	Lung__KO	NOTEST	0.0136137	0.0117006	-0.218476	0	1	1	no
ENSMUSG00000000823.16	ENSMUSG00000000823.16	Zfp512b	chr2:181569148-181655660	Lung__WT	Lung__KO	OK	26.1668	25.6778	-0.027218	-0.0396802	0.89255	0.999817	no
ENSMUSG00000000826.16	ENSMUSG00000000826.16	Dnajc5	chr2:181520484-181555133	Lung__WT	Lung__KO	OK	40.0148	39.5706	-0.0161051	-0.0540254	0.8873	0.999817	no
ENSMUSG00000000827.18	ENSMUSG00000000827.18	Tpd52l2	chr2:181497163-181517966	Lung__WT	Lung__KO	OK	67.2996	70.6144	0.0693651	0.212464	0.5982	0.999817	no
ENSMUSG00000000838.17	ENSMUSG00000000838.17	Fmr1	chrX:68678540-68717963	Lung__WT	Lung__KO	OK	32.0334	32.8633	0.0369003	0.150983	0.7092	0.999817	no
ENSMUSG00000000861.15	ENSMUSG00000000861.15	Bcl11a	chr11:24078055-24174123	Lung__WT	Lung__KO	OK	16.0626	15.1857	-0.0809923	-0.251754	0.5326	0.999817	no
ENSMUSG00000000869.12	ENSMUSG00000000869.12	Il4	chr11:53602981-53618669	Lung__WT	Lung__KO	OK	0.915031	0.30916	-1.56547	-1.0921	0.0353	0.999817	no
ENSMUSG00000000876.11	ENSMUSG00000000876.11	Pxmp4	chr2:154585757-154603708	Lung__WT	Lung__KO	OK	7.18153	6.93547	-0.0502972	-0.0976586	0.81195	0.999817	no
ENSMUSG00000000881.12	ENSMUSG00000000881.12	Dlg3	chrX:100767721-100818408	Lung__WT	Lung__KO	OK	25.2345	24.0835	-0.0673527	-0.216477	0.5201	0.999817	no
ENSMUSG00000000884.16	ENSMUSG00000000884.16	Gnb1l	chr16:18498767-18566679	Lung__WT	Lung__KO	OK	3.88919	3.8983	0.00337636	0.00440252	0.98795	0.999817	no
ENSMUSG00000000889.8	ENSMUSG00000000889.8	Dbh	chr2:27165232-27183200	Lung__WT	Lung__KO	OK	2.15788	1.48953	-0.534762	-1.03393	0.0064	0.821719	no
ENSMUSG00000000901.15	ENSMUSG00000000901.15	Mmp11	chr10:75923221-75932502	Lung__WT	Lung__KO	OK	25.8428	24.3439	-0.086203	-0.324712	0.41485	0.999817	no
ENSMUSG00000000902.13	ENSMUSG00000000902.13	Smarcb1	chr10:75896768-75921617	Lung__WT	Lung__KO	OK	65.2038	65.8568	0.0143774	0.0580576	0.88885	0.999817	no
ENSMUSG00000000903.3	ENSMUSG00000000903.3	Vpreb3	chr10:75943056-75949657	Lung__WT	Lung__KO	OK	0.532712	0.437148	-0.285233	-0.239776	0.52715	0.999817	no
ENSMUSG00000000915.15	ENSMUSG00000000915.15	Hip1r	chr5:123973627-124032270	Lung__WT	Lung__KO	OK	1.86803	1.89956	0.0241472	0.0193749	0.9318	0.999817	no
ENSMUSG00000000916.15	ENSMUSG00000000916.15	Nsun5	chr5:135369952-135394546	Lung__WT	Lung__KO	OK	7.89644	7.81666	-0.0146501	-0.0167614	0.96335	0.999817	no
ENSMUSG00000000934.8	ENSMUSG00000000934.8	Top1mt	chr15:75657034-75678800	Lung__WT	Lung__KO	OK	3.55686	3.80364	0.0967732	0.236087	0.56925	0.999817	no
ENSMUSG00000000938.11	ENSMUSG00000000938.11	Hoxa10	chr6:52231196-52240854	Lung__WT	Lung__KO	NOTEST	0.061736	0.0704238	0.189951	0	1	1	no
ENSMUSG00000000942.10	ENSMUSG00000000942.10	Hoxa4	chr6:52162416-52221854	Lung__WT	Lung__KO	OK	22.7505	22.671	-0.00505363	-0.00782726	0.98395	0.999817	no
ENSMUSG00000000948.16	ENSMUSG00000000948.16	Gm38393	chr7:59976739-59980932	Lung__WT	Lung__KO	OK	5.97687	6.11152	0.0321408	0.0470765	0.8648	0.999817	no
ENSMUSG00000000957.9	ENSMUSG00000000957.9	Mmp14	chr14:54431611-54441265	Lung__WT	Lung__KO	OK	68.8086	71.6856	0.0590942	0.22381	0.55955	0.999817	no
ENSMUSG00000000958.9	ENSMUSG00000000958.9	Slc7a7	chr14:54360840-54417780	Lung__WT	Lung__KO	OK	2.62079	2.69284	0.0391268	0.035046	0.92695	0.999817	no
ENSMUSG00000000959.6	ENSMUSG00000000959.6	Oxa1l	chr14:54360840-54417780	Lung__WT	Lung__KO	OK	28.9124	26.973	-0.100169	-0.387458	0.33985	0.999817	no
ENSMUSG00000000976.13	ENSMUSG00000000976.13	Heatr6	chr11:83753695-83783754	Lung__WT	Lung__KO	OK	10.816	9.75197	-0.149399	-0.449946	0.18565	0.999817	no
ENSMUSG00000000982.5	ENSMUSG00000000982.5	Ccl3	chr11:83647843-83649355	Lung__WT	Lung__KO	NOTEST	0.351048	0.275333	-0.350487	0	1	1	no
ENSMUSG00000000983.13	ENSMUSG00000000983.13	Wfdc18	chr11:83709014-83711348	Lung__WT	Lung__KO	NOTEST	0	0	0	0	1	1	no
ENSMUSG00000001014.5	ENSMUSG00000001014.5	Icam4	chr9:21029372-21030531	Lung__WT	Lung__KO	OK	3.65364	7.02238	0.942627	1.83517	5e-05	0.025055	yes
ENSMUSG00000001016.12	ENSMUSG00000001016.12	Ilf2	chr3:90476146-90491033	Lung__WT	Lung__KO	OK	133.214	132.802	-0.00446713	-0.0163853	0.9696	0.999817	no
ENSMUSG00000001017.15	ENSMUSG00000001017.15	Chtop	chr3:90498955-90509498	Lung__WT	Lung__KO	OK	103.701	101.676	-0.0284472	-0.108584	0.786	0.999817	no
ENSMUSG00000001018.15	ENSMUSG00000001018.15	Snapin	chr3:90476146-90491033	Lung__WT	Lung__KO	OK	20.4634	19.8986	-0.0403808	-0.0553219	0.8929	0.999817	no
ENSMUSG00000001020.8	ENSMUSG00000001020.8	S100a4	chr3:90603770-90606045	Lung__WT	Lung__KO	OK	0.5263	0.627138	0.252897	0.191978	0.6193	0.999817	no
ENSMUSG00000001021.12	ENSMUSG00000001021.12	S100a3	chr3:90560577-90602702	Lung__WT	Lung__KO	NOTEST	0.00803475	0.0158886	0.983665	0	1	1	no
ENSMUSG00000001023.10	ENSMUSG00000001023.10	S100a5	chr3:90608522-90611780	Lung__WT	Lung__KO	NOTEST	0	0	0	0	1	1	no
ENSMUSG00000001025.8	ENSMUSG00000001025.8	S100a6	chr3:90612881-90614414	Lung__WT	Lung__KO	OK	4.44058	5.79744	0.384668	0.686511	0.08805	0.999817	no
ENSMUSG00000001027.7	ENSMUSG00000001027.7	Scn4a	chr11:106349454-106353288	Lung__WT	Lung__KO	NOTEST	0.163199	0.148725	-0.133984	0	1	1	no
ENSMUSG00000001029.15	ENSMUSG00000001029.15	Icam2	chr11:106377655-106388075	Lung__WT	Lung__KO	OK	13.8093	14.6012	0.0804473	0.209379	0.61615	0.999817	no
ENSMUSG00000001034.17	ENSMUSG00000001034.17	Mapk7	chr11:61485430-61494406	Lung__WT	Lung__KO	OK	28.4967	30.7949	0.111894	0.17556	0.62565	0.999817	no
ENSMUSG00000001036.17	ENSMUSG00000001036.17	Epn2	chr11:61517248-61579687	Lung__WT	Lung__KO	OK	13.7736	13.0451	-0.0783955	-0.209108	0.5267	0.999817	no
ENSMUSG00000001039.12	ENSMUSG00000001039.12	B9d1	chr11:61505143-61512931	Lung__WT	Lung__KO	OK	23.061	24.1308	0.0654239	0.190434	0.64615	0.999817	no
ENSMUSG00000001052.15	ENSMUSG00000001052.15	Sec24b	chr3:129982758-130061553	Lung__WT	Lung__KO	OK	31.1489	32.9265	0.08007	0.164204	0.68145	0.999817	no
ENSMUSG00000001053.15	ENSMUSG00000001053.15	N4bp3	chr11:51643062-51650842	Lung__WT	Lung__KO	OK	9.32015	9.79574	0.0718018	0.218169	0.5914	0.999817	no
ENSMUSG00000001054.9	ENSMUSG00000001054.9	Rmnd5b	chr11:51619734-51635896	Lung__WT	Lung__KO	OK	13.1878	12.4101	-0.0876935	-0.13854	0.70225	0.999817	no
ENSMUSG00000001056.3	ENSMUSG00000001056.3	Nhp2	chr11:51619734-51635896	Lung__WT	Lung__KO	OK	75.8902	82.894	0.127355	0.439713	0.2812	0.999817	no
ENSMUSG00000001062.17	ENSMUSG00000001062.17	Vps9d1	chr8:119910359-124345724	Lung__WT	Lung__KO	OK	9.34555	9.25503	-0.0140407	-0.00135551	0.98215	0.999817	no
ENSMUSG00000001065.14	ENSMUSG00000001065.14	Zfp276	chr8:119910359-124345724	Lung__WT	Lung__KO	OK	6.68369	6.85611	0.0367464	0.00414965	0.96695	0.999817	no
ENSMUSG00000001076.6	ENSMUSG00000001076.6	C1ql4	chr15:99084685-99087817	Lung__WT	Lung__KO	NOTEST	0.0141834	0.0112608	-0.3329	0	1	1	no
ENSMUSG00000001082.12	ENSMUSG00000001082.12	Mfsd10	chr5:34633641-34637212	Lung__WT	Lung__KO	OK	25.7578	24.6233	-0.0649864	-0.184896	0.60495	0.999817	no
ENSMUSG00000001089.14	ENSMUSG00000001089.14	Luzp1	chr4:136469760-136602723	Lung__WT	Lung__KO	OK	27.938	26.5709	-0.0723801	-0.142603	0.617	0.999817	no
ENSMUSG00000001095.5	ENSMUSG00000001095.5	Slc13a2	chr11:78394484-78422217	Lung__WT	Lung__KO	NOTEST	0	0	0	0	1	1	no
ENSMUSG00000001098.15	ENSMUSG00000001098.15	Kctd10	chr5:114289165-114380508	Lung__WT	Lung__KO	OK	42.4149	40.4931	-0.0668924	-0.239296	0.55175	0.999817	no
ENSMUSG00000001100.10	ENSMUSG00000001100.10	Poldip2	chr11:78512192-78522736	Lung__WT	Lung__KO	OK	52.0981	49.4591	-0.0749961	-0.260386	0.5139	0.999817	no
ENSMUSG00000001103.7	ENSMUSG00000001103.7	Sebox	chr11:78503446-78505081	Lung__WT	Lung__KO	NOTEST	0.00753473	0.00863121	0.196006	0	1	1	no
ENSMUSG00000001105.15	ENSMUSG00000001105.15	Ift20	chr11:78536360-78541737	Lung__WT	Lung__KO	OK	52.7765	58.8488	0.157117	0.527816	0.19865	0.999817	no
ENSMUSG00000001119.7	ENSMUSG00000001119.7	Col6a1	chr10:76708791-76726168	Lung__WT	Lung__KO	OK	19.1272	21.2069	0.148908	0.596862	0.14115	0.999817	no
ENSMUSG00000001120.15	ENSMUSG00000001120.15	Pcbp3	chr10:76761856-76961887	Lung__WT	Lung__KO	OK	9.40215	9.28763	-0.01768	-0.0482474	0.90645	0.999817	no
ENSMUSG00000001123.15	ENSMUSG00000001123.15	Lgals9	chr11:78962973-78984946	Lung__WT	Lung__KO	OK	2.36407	3.535	0.580438	1.21487	0.00365	0.596418	no
ENSMUSG00000001127.12	ENSMUSG00000001127.12	Araf	chrX:20848542-20921004	Lung__WT	Lung__KO	OK	31.4356	30.9501	-0.0224514	-0.0761979	0.8491	0.999817	no
ENSMUSG00000001128.7	ENSMUSG00000001128.7	Cfp	chrX:20925453-20931555	Lung__WT	Lung__KO	OK	5.34329	5.26255	-0.0219654	-0.0400887	0.91755	0.999817	no
ENSMUSG00000001131.11	ENSMUSG00000001131.11	Timp1	chrX:20848542-20921004	Lung__WT	Lung__KO	OK	17.4675	17.9528	0.0395374	0.0568321	0.88805	0.999817	no
ENSMUSG00000001134.9	ENSMUSG00000001134.9	Uxt	chrX:20933394-20986737	Lung__WT	Lung__KO	OK	23.0157	24.1757	0.0709352	0.0989713	0.81255	0.999817	no
ENSMUSG00000001138.13	ENSMUSG00000001138.13	Cnnm3	chr1:36511866-36528237	Lung__WT	Lung__KO	OK	6.5825	6.85399	0.0583074	0.21091	0.60545	0.999817	no
ENSMUSG00000001143.13	ENSMUSG00000001143.13	Lman2l	chr1:36372290-36445271	Lung__WT	Lung__KO	OK	13.7712	14.0611	0.0300509	0.0869282	0.82415	0.999817	no
ENSMUSG00000001150.6	ENSMUSG00000001150.6	Mcm3ap	chr10:76449080-76515856	Lung__WT	Lung__KO	OK	20.2808	18.8999	-0.101733	-0.399858	0.32005	0.999817	no
ENSMUSG00000001151.9	ENSMUSG00000001151.9	Pcnt	chr10:76351253-76442912	Lung__WT	Lung__KO	OK	10.4397	10.1714	-0.0375507	-0.151931	0.70595	0.999817	no
ENSMUSG00000001155.13	ENSMUSG00000001155.13	Ftcd	chr10:76575647-76589561	Lung__WT	Lung__KO	NOTEST	0.0672945	0.150838	1.16444	0	1	1	no
ENSMUSG00000001156.9	ENSMUSG00000001156.9	Mxd1	chr6:86647041-86669161	Lung__WT	Lung__KO	OK	4.7386	5.03711	0.088137	0.281351	0.4696	0.999817	no
ENSMUSG00000001157.13	ENSMUSG00000001157.13	Gmcl1	chr6:86691767-86733383	Lung__WT	Lung__KO	OK	14.2413	14.4369	0.019676	0.072972	0.852	0.999817	no
ENSMUSG00000001158.13	ENSMUSG00000001158.13	Snrnp27	chr6:86675150-86684522	Lung__WT	Lung__KO	OK	51.1813	53.9594	0.0762581	0.278106	0.492	0.999817	no
ENSMUSG00000001166.17	ENSMUSG00000001166.17	Oas1c	chr5:120777795-120812514	Lung__WT	Lung__KO	NOTEST	0.201855	0.316025	0.64672	0	1	1	no
ENSMUSG00000001168.16	ENSMUSG00000001168.16	Oas1h	chr5:120861420-120873506	Lung__WT	Lung__KO	NOTEST	0	0	0	0	1	1	no
ENSMUSG00000001173.15	ENSMUSG00000001173.15	Ocrl	chrX:47912386-47965868	Lung__WT	Lung__KO	OK	12.0472	11.8435	-0.0246069	-0.088733	0.82795	0.999817	no
ENSMUSG00000001175.13	ENSMUSG00000001175.13	Calm1	chr12:100199434-100209814	Lung__WT	Lung__KO	OK	104.619	112.02	0.0986025	0.350198	0.39185	0.999817	no
ENSMUSG00000001211.14	ENSMUSG00000001211.14	Agpat3	chr10:78269177-78352489	Lung__WT	Lung__KO	OK	16.8332	16.512	-0.0277923	-0.0799185	0.84315	0.999817	no
ENSMUSG00000001225.12	ENSMUSG00000001225.12	Slc26a3	chr12:31390870-31473917	Lung__WT	Lung__KO	NOTEST	0.0181186	0.0244633	0.433146	0	1	1	no
ENSMUSG00000001227.11	ENSMUSG00000001227.11	Sema6b	chr17:56123084-56140343	Lung__WT	Lung__KO	OK	1.06518	0.976591	-0.125266	-0.259642	0.52125	0.999817	no
ENSMUSG00000001228.14	ENSMUSG00000001228.14	Uhrf1	chr17:56303320-56323486	Lung__WT	Lung__KO	OK	110.445	102.947	-0.101424	-0.375917	0.34075	0.999817	no
ENSMUSG00000001229.7	ENSMUSG00000001229.7	Dpp9	chr17:56186681-56218889	Lung__WT	Lung__KO	OK	19.1879	19.4379	0.0186765	0.0737899	0.8542	0.999817	no
ENSMUSG00000001240.13	ENSMUSG00000001240.13	Ramp2	chr11:101246027-101248250	Lung__WT	Lung__KO	OK	36.2105	31.7996	-0.187403	-0.508961	0.20385	0.999817	no
ENSMUSG00000001247.16	ENSMUSG00000001247.16	Lsr	chr7:30916982-30973464	Lung__WT	Lung__KO	OK	17.6143	16.0529	-0.133916	-0.303137	0.4626	0.999817	no
ENSMUSG00000001248.14	ENSMUSG00000001248.14	Gramd1a	chr7:31130126-31170641	Lung__WT	Lung__KO	OK	34.6585	34.3507	-0.0128696	-0.0476178	0.9077	0.999817	no
ENSMUSG00000001249.14	ENSMUSG00000001249.14	Hpn	chr7:31098724-31115290	Lung__WT	Lung__KO	OK	1.57243	1.93596	0.300047	0.500627	0.1845	0.999817	no
ENSMUSG00000001260.10	ENSMUSG00000001260.10	Gabrg1	chr5:70751046-70842617	Lung__WT	Lung__KO	NOTEST	0.0374932	0.0443744	0.243098	0	1	1	no
ENSMUSG00000001270.8	ENSMUSG00000001270.8	Ckb	chr12:111669354-111672338	Lung__WT	Lung__KO	OK	44.9873	42.0132	-0.0986723	-0.386783	0.3438	0.999817	no
ENSMUSG00000001280.12	ENSMUSG00000001280.12	Sp1	chr15:102406142-102436404	Lung__WT	Lung__KO	OK	31.9975	32.4926	0.0221525	0.0637306	0.8291	0.999817	no
ENSMUSG00000001281.9	ENSMUSG00000001281.9	Itgb7	chr15:102215994-102231935	Lung__WT	Lung__KO	NOTEST	0.304561	0.32509	0.0941084	0	1	1	no
ENSMUSG00000001285.12	ENSMUSG00000001285.12	Myg1	chr15:102326115-102338139	Lung__WT	Lung__KO	OK	41.7461	41.7557	0.000329975	0.000630703	0.99855	0.999817	no
ENSMUSG00000001288.14	ENSMUSG00000001288.14	Rarg	chr15:102234937-102257517	Lung__WT	Lung__KO	OK	16.2256	15.8579	-0.033068	-0.100103	0.781	0.999817	no
ENSMUSG00000001289.12	ENSMUSG00000001289.12	Pfdn5	chr15:102326115-102338139	Lung__WT	Lung__KO	OK	194.764	199.09	0.031694	0.0810182	0.8417	0.999817	no
ENSMUSG00000001300.16	ENSMUSG00000001300.16	Efnb2	chr8:8617433-8661242	Lung__WT	Lung__KO	OK	24.8086	24.4212	-0.0227056	-0.085066	0.82325	0.999817	no
ENSMUSG00000001305.5	ENSMUSG00000001305.5	Rrp15	chr1:186720977-186749358	Lung__WT	Lung__KO	OK	42.6938	45.3747	0.0878638	0.339098	0.40995	0.999817	no
ENSMUSG00000001313.12	ENSMUSG00000001313.12	Rnd2	chr11:101458744-101471853	Lung__WT	Lung__KO	OK	6.64967	6.71128	0.0133051	0.0217923	0.9599	0.999817	no
ENSMUSG00000001323.17	ENSMUSG00000001323.17	Srr	chr11:74898077-75164448	Lung__WT	Lung__KO	OK	14.5742	14.7778	0.020016	0.0301458	0.9359	0.999817	no
ENSMUSG00000001333.9	ENSMUSG00000001333.9	Sync	chr4:129287616-129335370	Lung__WT	Lung__KO	NOTEST	0.152733	0.163191	0.095552	0	1	1	no
ENSMUSG00000001334.9	ENSMUSG00000001334.9	Fndc5	chr4:129136998-129144593	Lung__WT	Lung__KO	OK	1.44487	1.68951	0.225668	0.487071	0.2304	0.999817	no
ENSMUSG00000001348.14	ENSMUSG00000001348.14	Acp5	chr9:22126730-22135746	Lung__WT	Lung__KO	OK	17.6834	28.2718	0.676968	2.12048	5e-05	0.025055	yes
ENSMUSG00000001349.4	ENSMUSG00000001349.4	Cnn1	chr9:22099280-22109630	Lung__WT	Lung__KO	OK	6.49539	7.97946	0.296875	0.907938	0.02275	0.999817	no
ENSMUSG00000001366.14	ENSMUSG00000001366.14	Fbxo9	chr9:78081498-78109065	Lung__WT	Lung__KO	OK	12.2664	12.7582	0.056715	0.177074	0.66075	0.999817	no
ENSMUSG00000001376.17	ENSMUSG00000001376.17	Vps50	chr6:3498381-3603531	Lung__WT	Lung__KO	OK	15.5491	16.1188	0.0519139	0.157793	0.65915	0.999817	no
ENSMUSG00000001380.6	ENSMUSG00000001380.6	Hars	chr18:36766529-36792562	Lung__WT	Lung__KO	OK	49.447	53.1528	0.104261	0.344362	0.39285	0.999817	no
ENSMUSG00000001383.8	ENSMUSG00000001383.8	Zmat2	chr18:36793922-36799660	Lung__WT	Lung__KO	OK	49.2184	50.1202	0.0261955	0.106943	0.79945	0.999817	no
ENSMUSG00000001403.13	ENSMUSG00000001403.13	Ube2c	chr2:164769897-164779967	Lung__WT	Lung__KO	OK	139.887	138.911	-0.0100999	-0.0411846	0.9192	0.999817	no
ENSMUSG00000001415.10	ENSMUSG00000001415.10	Smg5	chr3:88336259-88362338	Lung__WT	Lung__KO	OK	33.108	33.7563	0.0279748	0.107356	0.78755	0.999817	no
ENSMUSG00000001416.13	ENSMUSG00000001416.13	Cct3	chr3:88297115-88321767	Lung__WT	Lung__KO	OK	281.423	302.429	0.103853	0.359269	0.3764	0.999817	no
ENSMUSG00000001418.13	ENSMUSG00000001418.13	Glmp	chr3:88325022-88336148	Lung__WT	Lung__KO	OK	59.097	56.1981	-0.0725634	-0.193188	0.63895	0.999817	no
ENSMUSG00000001419.17	ENSMUSG00000001419.17	Mef2d	chr3:88142371-88177785	Lung__WT	Lung__KO	OK	14.0539	13.6043	-0.0469026	-0.132824	0.69775	0.999817	no
ENSMUSG00000001420.13	ENSMUSG00000001420.13	Tmem79	chr3:88325022-88336148	Lung__WT	Lung__KO	OK	1.92283	1.81847	-0.0805083	-0.0677721	0.86345	0.999817	no
ENSMUSG00000001424.14	ENSMUSG00000001424.14	Snd1	chr6:28475138-28935162	Lung__WT	Lung__KO	OK	112.285	112.906	0.00795606	0.0137832	0.97515	0.999817	no
ENSMUSG00000001435.14	ENSMUSG00000001435.14	Col18a1	chr10:77032240-77166548	Lung__WT	Lung__KO	OK	57.0384	52.3985	-0.122408	-0.440915	0.2666	0.999817	no
ENSMUSG00000001436.15	ENSMUSG00000001436.15	Slc19a1	chr10:77032240-77166548	Lung__WT	Lung__KO	OK	10.693	10.083	-0.0847515	-0.0725043	0.8321	0.999817	no
ENSMUSG00000001440.5	ENSMUSG00000001440.5	Kpnb1	chr11:97159713-97187881	Lung__WT	Lung__KO	OK	161.053	163.446	0.0212801	0.0626336	0.8754	0.999817	no
ENSMUSG00000001441.13	ENSMUSG00000001441.13	Npepps	chr11:97205841-97282897	Lung__WT	Lung__KO	OK	26.8522	27.4579	0.0321804	0.120752	0.7561	0.999817	no
ENSMUSG00000001444.2	ENSMUSG00000001444.2	Tbx21	chr11:97098070-97115331	Lung__WT	Lung__KO	NOTEST	0.013174	0.00679875	-0.954354	0	1	1	no
ENSMUSG00000001445.10	ENSMUSG00000001445.10	Mrpl10	chr11:97041559-97068904	Lung__WT	Lung__KO	OK	34.4639	33.1243	-0.0571988	-0.184859	0.6483	0.999817	no
ENSMUSG00000001467.5	ENSMUSG00000001467.5	Cyp51	chr5:3928177-4104746	Lung__WT	Lung__KO	OK	41.4541	44.8049	0.112142	0.244702	0.4833	0.999817	no
ENSMUSG00000001472.16	ENSMUSG00000001472.16	Tcf25	chr8:119910359-124345724	Lung__WT	Lung__KO	OK	62.869	62.3875	-0.0110921	-0.00322226	0.9875	0.999817	no
ENSMUSG00000001473.6	ENSMUSG00000001473.6	Tubb6	chr18:67390716-67402748	Lung__WT	Lung__KO	OK	34.5298	35.5895	0.0436092	0.169768	0.68085	0.999817	no
ENSMUSG00000001482.14	ENSMUSG00000001482.14	Def8	chr8:119910359-124345724	Lung__WT	Lung__KO	OK	19.2004	18.4135	-0.0603682	-0.00787337	0.93115	0.999817	no
ENSMUSG00000001493.9	ENSMUSG00000001493.9	Meox1	chr11:101877509-101894374	Lung__WT	Lung__KO	OK	2.77966	2.91167	0.0669371	0.159145	0.7001	0.999817	no
ENSMUSG00000001494.6	ENSMUSG00000001494.6	Sost	chr11:101962457-101967015	Lung__WT	Lung__KO	OK	0.475075	0.441416	-0.106018	-0.141416	0.7307	0.999817	no
ENSMUSG00000001496.15	ENSMUSG00000001496.15	Nkx2-1	chr12:56531957-56607476	Lung__WT	Lung__KO	OK	24.458	22.6881	-0.108367	-0.413571	0.3064	0.999817	no
ENSMUSG00000001497.18	ENSMUSG00000001497.18	Pax9	chr12:56689917-57197472	Lung__WT	Lung__KO	NOTEST	0.113239	0.145759	0.364206	0	1	1	no
ENSMUSG00000001504.10	ENSMUSG00000001504.10	Irx2	chr13:72628819-72634198	Lung__WT	Lung__KO	OK	16.279	16.01	-0.0240397	-0.0484317	0.90255	0.999817	no
ENSMUSG00000001506.10	ENSMUSG00000001506.10	Col1a1	chr11:94936223-94953042	Lung__WT	Lung__KO	OK	115.21	135.269	0.231565	0.661543	0.0744	0.999817	no
ENSMUSG00000001507.16	ENSMUSG00000001507.16	Itga3	chr11:95044473-95076801	Lung__WT	Lung__KO	OK	13.5258	13.1002	-0.046125	-0.175871	0.6554	0.999817	no
ENSMUSG00000001508.15	ENSMUSG00000001508.15	Sgca	chr11:94962790-94976327	Lung__WT	Lung__KO	NOTEST	0.0199257	0.104255	2.38741	0	1	1	no
ENSMUSG00000001510.8	ENSMUSG00000001510.8	Dlx3	chr11:95120118-95125296	Lung__WT	Lung__KO	OK	0.575382	0.55467	-0.0528889	-0.0822278	0.84505	0.999817	no
ENSMUSG00000001517.14	ENSMUSG00000001517.14	Foxm1	chr6:128362966-128408932	Lung__WT	Lung__KO	OK	29.0878	28.7608	-0.0163099	-0.0582566	0.88565	0.999817	no
ENSMUSG00000001518.12	ENSMUSG00000001518.12	Itfg2	chr6:128409443-128424931	Lung__WT	Lung__KO	OK	13.4388	12.2377	-0.135072	-0.33179	0.30595	0.999817	no
ENSMUSG00000001520.12	ENSMUSG00000001520.12	Nrip2	chr6:128362966-128408932	Lung__WT	Lung__KO	OK	1.6736	1.72826	0.0463602	0.0266836	0.9455	0.999817	no
ENSMUSG00000001521.12	ENSMUSG00000001521.12	Tulp3	chr6:128321160-128355851	Lung__WT	Lung__KO	OK	15.9406	15.9512	0.000956405	0.00296641	0.99445	0.999817	no
ENSMUSG00000001524.14	ENSMUSG00000001524.14	Gtf2h4	chr17:35667729-35673739	Lung__WT	Lung__KO	OK	20.8602	21.4978	0.0434363	0.142712	0.70115	0.999817	no
ENSMUSG00000001525.10	ENSMUSG00000001525.10	Tubb5	chr17:35833920-35838306	Lung__WT	Lung__KO	OK	1015.3	882.106	-0.202878	-0.393599	0.32395	0.999817	no
ENSMUSG00000001542.6	ENSMUSG00000001542.6	Ell2	chr13:75707483-75772356	Lung__WT	Lung__KO	OK	5.46324	6.94252	0.345702	1.11965	0.00615	0.797008	no
ENSMUSG00000001552.14	ENSMUSG00000001552.14	Jup	chr11:100368957-100397763	Lung__WT	Lung__KO	OK	16.4024	18.4223	0.167545	0.484042	0.18785	0.999817	no
ENSMUSG00000001555.10	ENSMUSG00000001555.10	Fkbp10	chr11:100415696-100441808	Lung__WT	Lung__KO	OK	41.0987	40.703	-0.0139578	-0.0409142	0.91815	0.999817	no
ENSMUSG00000001558.5	ENSMUSG00000001558.5	Klhl10	chr11:100441916-100457022	Lung__WT	Lung__KO	OK	0.450869	0.547652	0.280553	0.350486	0.3903	0.999817	no
ENSMUSG00000001566.9	ENSMUSG00000001566.9	Mnx1	chr5:29473033-29478470	Lung__WT	Lung__KO	OK	0.657379	0.745079	0.180668	0.283676	0.4846	0.999817	no
ENSMUSG00000001569.10	ENSMUSG00000001569.10	Nom1	chr5:29434663-29457843	Lung__WT	Lung__KO	OK	5.63321	5.85921	0.0567494	0.220821	0.5918	0.999817	no
ENSMUSG00000001576.14	ENSMUSG00000001576.14	Ergic1	chr17:26554253-26656931	Lung__WT	Lung__KO	OK	67.4923	63.7779	-0.0816649	-0.311595	0.43485	0.999817	no
ENSMUSG00000001583.13	ENSMUSG00000001583.13	Tnk1	chr11:69846375-69858730	Lung__WT	Lung__KO	OK	1.48673	1.42237	-0.0638428	-0.0562848	0.8832	0.999817	no
ENSMUSG00000001588.12	ENSMUSG00000001588.12	Acap1	chr11:69881566-69895539	Lung__WT	Lung__KO	OK	0.568159	0.753036	0.406424	0.545826	0.18155	0.999817	no
ENSMUSG00000001604.14	ENSMUSG00000001604.14	Tcea3	chr4:136247728-136274898	Lung__WT	Lung__KO	OK	3.60375	3.33508	-0.111775	-0.230479	0.5655	0.999817	no
ENSMUSG00000001622.15	ENSMUSG00000001622.15	Csn3	chr5:87908578-88008534	Lung__WT	Lung__KO	NOTEST	0.134857	0.137739	0.0305076	0	1	1	no
ENSMUSG00000001627.11	ENSMUSG00000001627.11	Ifrd1	chr12:40201566-40248504	Lung__WT	Lung__KO	OK	33.7061	35.9383	0.0925123	0.178249	0.6607	0.999817	no
ENSMUSG00000001630.13	ENSMUSG00000001630.13	Stk38l	chr6:146724994-146778812	Lung__WT	Lung__KO	OK	7.57654	7.43972	-0.0262915	-0.0841985	0.8403	0.999817	no
ENSMUSG00000001632.16	ENSMUSG00000001632.16	Brpf1	chr6:113307136-113326747	Lung__WT	Lung__KO	OK	14.6184	14.1553	-0.0464406	-0.181544	0.6625	0.999817	no
ENSMUSG00000001642.18	ENSMUSG00000001642.18	Akr1b3	chr6:34290264-34324249	Lung__WT	Lung__KO	OK	75.8215	77.8968	0.0389564	0.157673	0.6959	0.999817	no
ENSMUSG00000001655.6	ENSMUSG00000001655.6	Hoxc13	chr15:102921102-102928814	Lung__WT	Lung__KO	NOTEST	0	0	0	0	1	1	no
ENSMUSG00000001656.3	ENSMUSG00000001656.3	Hoxc11	chr15:102954426-102957708	Lung__WT	Lung__KO	NOTEST	0	0	0	0	1	1	no
ENSMUSG00000001657.7	ENSMUSG00000001657.7	Hoxc8	chr15:102966795-103017429	Lung__WT	Lung__KO	NOTEST	0.0179773	0.0358078	0.994094	0	1	1	no
ENSMUSG00000001661.5	ENSMUSG00000001661.5	Hoxc6	chr15:102966795-103017429	Lung__WT	Lung__KO	NOTEST	0.218486	0.287993	0.398494	0	1	1	no
ENSMUSG00000001663.10	ENSMUSG00000001663.10	Gstt1	chr10:75783812-75798584	Lung__WT	Lung__KO	OK	6.5577	7.34586	0.163742	0.389281	0.3439	0.999817	no
ENSMUSG00000001665.10	ENSMUSG00000001665.10	Gstt3	chr10:75771229-75781414	Lung__WT	Lung__KO	OK	3.29759	3.25391	-0.0192396	-0.0224902	0.9542	0.999817	no
ENSMUSG00000001666.8	ENSMUSG00000001666.8	Ddt	chr10:75771229-75781414	Lung__WT	Lung__KO	OK	34.0686	34.0447	-0.00101402	-0.00289159	0.9951	0.999817	no
ENSMUSG00000001670.13	ENSMUSG00000001670.13	Tat	chr8:109990436-109999803	Lung__WT	Lung__KO	NOTEST	0	0	0	0	1	1	no
ENSMUSG00000001672.14	ENSMUSG00000001672.14	Marveld3	chr8:109947913-109962203	Lung__WT	Lung__KO	OK	1.42091	1.3798	-0.0423595	-0.0805103	0.84425	0.999817	no
ENSMUSG00000001674.11	ENSMUSG00000001674.11	Ddx18	chr1:121553834-121567989	Lung__WT	Lung__KO	OK	52.3454	51.6965	-0.0179981	-0.0676239	0.8564	0.999817	no
ENSMUSG00000001687.15	ENSMUSG00000001687.15	Ubl3	chr5:148504634-148552789	Lung__WT	Lung__KO	OK	25.6149	24.5276	-0.0625781	-0.160485	0.68655	0.999817	no
ENSMUSG00000001700.9	ENSMUSG00000001700.9	Gramd3	chr18:56432131-56503792	Lung__WT	Lung__KO	OK	10.0339	10.4004	0.0517434	0.178242	0.6591	0.999817	no
ENSMUSG00000001707.7	ENSMUSG00000001707.7	Eef1e1	chr13:38645697-38659028	Lung__WT	Lung__KO	OK	39.7651	44.3334	0.156889	0.573726	0.1615	0.999817	no
ENSMUSG00000001729.14	ENSMUSG00000001729.14	Akt1	chr12:112653820-112674884	Lung__WT	Lung__KO	OK	115.873	115.649	-0.00279398	-0.0101715	0.97995	0.999817	no
ENSMUSG00000001739.14	ENSMUSG00000001739.14	Cldn15	chr5:136966615-136975858	Lung__WT	Lung__KO	OK	1.81702	1.88471	0.0527623	0.0966763	0.8096	0.999817	no
ENSMUSG00000001741.12	ENSMUSG00000001741.12	Il16	chr7:83631958-83739937	Lung__WT	Lung__KO	OK	1.53508	1.56127	0.024405	0.0265553	0.9282	0.999817	no
ENSMUSG00000001750.15	ENSMUSG00000001750.15	Tcirg1	chr19:3896049-3907133	Lung__WT	Lung__KO	OK	11.3465	11.2457	-0.0128697	-0.0456483	0.91025	0.999817	no
ENSMUSG00000001751.9	ENSMUSG00000001751.9	Naglu	chr11:101070011-101077672	Lung__WT	Lung__KO	OK	2.9112	2.56885	-0.180494	-0.331299	0.41665	0.999817	no
ENSMUSG00000001755.12	ENSMUSG00000001755.12	Coasy	chr11:101082564-101086619	Lung__WT	Lung__KO	OK	18.3909	17.3018	-0.0880725	-0.264324	0.5121	0.999817	no
ENSMUSG00000001761.7	ENSMUSG00000001761.7	Smo	chr6:29735693-29761365	Lung__WT	Lung__KO	OK	65.6364	63.1938	-0.0547131	-0.219185	0.595	0.999817	no
ENSMUSG00000001763.14	ENSMUSG00000001763.14	Tspan33	chr6:29694221-29718559	Lung__WT	Lung__KO	OK	7.75472	11.1815	0.527973	1.52944	0.0001	0.0429514	yes
ENSMUSG00000001767.5	ENSMUSG00000001767.5	Crnkl1	chr2:145917478-146215039	Lung__WT	Lung__KO	OK	18.0242	19.1537	0.087689	0.344561	0.39425	0.999817	no
ENSMUSG00000001768.15	ENSMUSG00000001768.15	Rin2	chr2:145784733-145887616	Lung__WT	Lung__KO	OK	7.53109	7.80852	0.0521897	0.116092	0.7199	0.999817	no
ENSMUSG00000001773.14	ENSMUSG00000001773.14	Folh1	chr7:86718976-86775943	Lung__WT	Lung__KO	NOTEST	0.0050764	0.00858445	0.757919	0	1	1	no
ENSMUSG00000001774.7	ENSMUSG00000001774.7	Chordc1	chr9:18292266-18314000	Lung__WT	Lung__KO	OK	51.8241	58.1099	0.165162	0.669605	0.0967	0.999817	no
ENSMUSG00000001783.3	ENSMUSG00000001783.3	Rtcb	chr10:85938636-85957823	Lung__WT	Lung__KO	OK	106.125	107.725	0.0215874	0.0875443	0.82995	0.999817	no
ENSMUSG00000001785.11	ENSMUSG00000001785.11	Pwp1	chr10:85871830-85889096	Lung__WT	Lung__KO	OK	44.129	45.5751	0.0465195	0.190088	0.6352	0.999817	no
ENSMUSG00000001786.14	ENSMUSG00000001786.14	Fbxo7	chr10:86020440-86051873	Lung__WT	Lung__KO	OK	9.25598	9.51943	0.0404894	0.109197	0.7826	0.999817	no
ENSMUSG00000001794.13	ENSMUSG00000001794.13	Capns1	chr7:30186941-30200889	Lung__WT	Lung__KO	OK	123.709	126.973	0.0375724	0.153983	0.70695	0.999817	no
ENSMUSG00000001802.16	ENSMUSG00000001802.16	Lrp3	chr7:35186384-35215498	Lung__WT	Lung__KO	OK	14.3941	13.9133	-0.049022	-0.140602	0.6763	0.999817	no
ENSMUSG00000001804.9	ENSMUSG00000001804.9	Dsg4	chr18:20436174-20471821	Lung__WT	Lung__KO	NOTEST	0	0	0	0	1	1	no
ENSMUSG00000001815.15	ENSMUSG00000001815.15	Evx2	chr2:74652990-74659557	Lung__WT	Lung__KO	NOTEST	0.278348	0.23105	-0.268686	0	1	1	no
ENSMUSG00000001819.4	ENSMUSG00000001819.4	Hoxd13	chr2:74668309-74671599	Lung__WT	Lung__KO	NOTEST	0.311323	0.26092	-0.254804	0	1	1	no
ENSMUSG00000001823.5	ENSMUSG00000001823.5	Hoxd12	chr2:74675012-74677705	Lung__WT	Lung__KO	NOTEST	0.00366408	0	-inf	0	1	1	no
ENSMUSG00000001827.11	ENSMUSG00000001827.11	Folr1	chr7:101858330-101870788	Lung__WT	Lung__KO	OK	0.351289	0.481232	0.454074	0.229198	0.16615	0.999817	no
ENSMUSG00000001829.16	ENSMUSG00000001829.16	Clpb	chr7:101663632-101790168	Lung__WT	Lung__KO	OK	22.9517	21.8544	-0.0706784	-0.152645	0.7106	0.999817	no
ENSMUSG00000001833.16	ENSMUSG00000001833.16	Sept7	chr9:25252438-25308571	Lung__WT	Lung__KO	OK	134.944	147.373	0.127113	0.480202	0.23695	0.999817	no
ENSMUSG00000001844.10	ENSMUSG00000001844.10	Zdhhc4	chr5:143316488-143332704	Lung__WT	Lung__KO	OK	24.335	21.3787	-0.186859	-0.539987	0.1871	0.999817	no
ENSMUSG00000001847.14	ENSMUSG00000001847.14	Rac1	chr5:143464583-143528036	Lung__WT	Lung__KO	OK	213.948	216.789	0.0190328	0.0526081	0.89355	0.999817	no
ENSMUSG00000001855.15	ENSMUSG00000001855.15	Nup214	chr2:31974435-32064911	Lung__WT	Lung__KO	OK	19.367	16.9753	-0.190168	-0.54187	0.0795	0.999817	no
ENSMUSG00000001864.13	ENSMUSG00000001864.13	Aif1l	chr2:31950138-31973442	Lung__WT	Lung__KO	OK	34.5846	31.5593	-0.132065	-0.321122	0.25215	0.999817	no
ENSMUSG00000001865.2	ENSMUSG00000001865.2	Cpa3	chr3:20215619-20242181	Lung__WT	Lung__KO	OK	0.588171	0.579375	-0.0217387	-0.0194756	0.9568	0.999817	no
ENSMUSG00000001870.15	ENSMUSG00000001870.15	Ltbp1	chr17:75005567-75391767	Lung__WT	Lung__KO	OK	41.7389	39.3488	-0.0850756	-0.277782	0.4185	0.999817	no
ENSMUSG00000001891.16	ENSMUSG00000001891.16	Ugp2	chr11:21321137-21374161	Lung__WT	Lung__KO	OK	55.6113	57.665	0.0523191	0.206159	0.6048	0.999817	no
ENSMUSG00000001901.15	ENSMUSG00000001901.15	Kcnh6	chr11:106008123-106034549	Lung__WT	Lung__KO	NOTEST	0.0913623	0.100613	0.139142	0	1	1	no
ENSMUSG00000001909.15	ENSMUSG00000001909.15	Trmt1	chr8:84670482-84699808	Lung__WT	Lung__KO	OK	33.3791	32.6243	-0.0329971	-0.0547372	0.87235	0.999817	no
ENSMUSG00000001910.4	ENSMUSG00000001910.4	Nacc1	chr8:84670482-84699808	Lung__WT	Lung__KO	OK	41.1391	44.1291	0.101219	0.339996	0.4064	0.999817	no
ENSMUSG00000001911.16	ENSMUSG00000001911.16	Nfix	chr8:84699875-84800344	Lung__WT	Lung__KO	OK	4.0326	4.89879	0.280717	0.525011	0.18105	0.999817	no
ENSMUSG00000001918.17	ENSMUSG00000001918.17	Slc1a5	chr7:16781339-16798274	Lung__WT	Lung__KO	OK	20.3155	19.4955	-0.059434	-0.230225	0.5613	0.999817	no
ENSMUSG00000001924.15	ENSMUSG00000001924.15	Uba1	chrX:20658325-20683179	Lung__WT	Lung__KO	OK	168.385	155.042	-0.119097	-0.366588	0.31955	0.999817	no
ENSMUSG00000001930.17	ENSMUSG00000001930.17	Vwf	chr6:125546773-125686679	Lung__WT	Lung__KO	OK	2.66179	3.46812	0.381761	0.963519	0.004	0.639702	no
ENSMUSG00000001942.7	ENSMUSG00000001942.7	Siae	chr9:37613846-37648318	Lung__WT	Lung__KO	OK	4.1245	4.36932	0.0831927	0.249601	0.5363	0.999817	no
ENSMUSG00000001943.7	ENSMUSG00000001943.7	Vsig2	chr9:37539254-37544205	Lung__WT	Lung__KO	OK	1.19443	1.52605	0.35348	0.550202	0.17915	0.999817	no
ENSMUSG00000001946.13	ENSMUSG00000001946.13	Esam	chr9:37528077-37538319	Lung__WT	Lung__KO	OK	19.7815	17.5211	-0.175055	-0.591034	0.12845	0.999817	no
ENSMUSG00000001948.9	ENSMUSG00000001948.9	Spa17	chr9:37603294-37613720	Lung__WT	Lung__KO	OK	4.00122	4.02697	0.00925414	0.0164024	0.96865	0.999817	no
ENSMUSG00000001962.8	ENSMUSG00000001962.8	Fam50a	chrX:74313032-74320149	Lung__WT	Lung__KO	OK	27.2807	26.7744	-0.0270281	-0.0978338	0.81485	0.999817	no
ENSMUSG00000001964.14	ENSMUSG00000001964.14	Emd	chrX:74254686-74261548	Lung__WT	Lung__KO	OK	64.2654	60.8886	-0.077871	-0.310442	0.44	0.999817	no
ENSMUSG00000001983.7	ENSMUSG00000001983.7	Taco1	chr11:106065076-106073612	Lung__WT	Lung__KO	OK	13.0674	14.2276	0.122718	0.384014	0.34465	0.999817	no
ENSMUSG00000001985.9	ENSMUSG00000001985.9	Grik3	chr4:125490699-125714173	Lung__WT	Lung__KO	NOTEST	0.164354	0.166611	0.0196819	0	1	1	no
ENSMUSG00000001986.16	ENSMUSG00000001986.16	Gria3	chrX:41401127-41678601	Lung__WT	Lung__KO	OK	10.6931	11.9018	0.154497	0.445729	0.19275	0.999817	no
ENSMUSG00000001988.8	ENSMUSG00000001988.8	Npas1	chr7:16455720-16476780	Lung__WT	Lung__KO	NOTEST	0.184383	0.208174	0.175085	0	1	1	no
ENSMUSG00000001995.8	ENSMUSG00000001995.8	Sipa1l2	chr8:125418062-125492710	Lung__WT	Lung__KO	OK	9.63169	9.55496	-0.0115394	-0.0452983	0.91305	0.999817	no
ENSMUSG00000001998.15	ENSMUSG00000001998.15	Ap4e1	chr2:127008723-127067909	Lung__WT	Lung__KO	OK	7.35781	7.20269	-0.0307407	-0.10614	0.79305	0.999817	no
ENSMUSG00000001999.15	ENSMUSG00000001999.15	Blvra	chr2:127070666-127097084	Lung__WT	Lung__KO	OK	13.5662	16.5672	0.288321	0.856103	0.03485	0.999817	no
ENSMUSG00000002006.12	ENSMUSG00000002006.12	Pdzd4	chrX:73793358-73824969	Lung__WT	Lung__KO	OK	8.45077	8.4604	0.00164448	0.00576659	0.98875	0.999817	no
ENSMUSG00000002007.5	ENSMUSG00000002007.5	Srpk3	chrX:73774404-73778925	Lung__WT	Lung__KO	NOTEST	0.303224	0.225202	-0.429163	0	1	1	no
ENSMUSG00000002010.17	ENSMUSG00000002010.17	Idh3g	chrX:73778962-73786897	Lung__WT	Lung__KO	OK	70.5416	71.5848	0.0211784	0.083221	0.8415	0.999817	no
ENSMUSG00000002012.13	ENSMUSG00000002012.13	Pnck	chrX:73655993-73660117	Lung__WT	Lung__KO	OK	3.19206	3.30845	0.0516679	0.109563	0.78945	0.999817	no
ENSMUSG00000002014.12	ENSMUSG00000002014.12	Ssr4	chrX:73787027-73790826	Lung__WT	Lung__KO	OK	48.8846	54.8634	0.166463	0.593044	0.1446	0.999817	no
ENSMUSG00000002015.5	ENSMUSG00000002015.5	Bcap31	chrX:73686177-73716175	Lung__WT	Lung__KO	OK	64.0964	71.0523	0.148637	0.590384	0.1405	0.999817	no
ENSMUSG00000002017.9	ENSMUSG00000002017.9	Fam98a	chr17:75537085-75551946	Lung__WT	Lung__KO	OK	22.8232	25.0348	0.133437	0.5302	0.18765	0.999817	no
ENSMUSG00000002020.15	ENSMUSG00000002020.15	Ltbp2	chr12:84783211-84878132	Lung__WT	Lung__KO	OK	0.368628	0.401703	0.123962	0.0673442	0.8655	0.999817	no
ENSMUSG00000002028.12	ENSMUSG00000002028.12	Kmt2a	chr9:44803354-44881296	Lung__WT	Lung__KO	OK	11.5463	11.6919	0.0180731	0.0723897	0.85825	0.999817	no
ENSMUSG00000002031.11	ENSMUSG00000002031.11	Ift46	chr9:44767907-44792714	Lung__WT	Lung__KO	OK	50.5903	49.4677	-0.0323737	-0.0789826	0.8146	0.999817	no
ENSMUSG00000002032.16	ENSMUSG00000002032.16	Tmem25	chr9:44793775-44799307	Lung__WT	Lung__KO	OK	0.503966	0.497082	-0.0198441	-0.0304844	0.93765	0.999817	no
ENSMUSG00000002033.13	ENSMUSG00000002033.13	Cd3g	chr9:44969571-44980431	Lung__WT	Lung__KO	NOTEST	0.0866273	0.0722479	-0.261868	0	1	1	no
ENSMUSG00000002043.17	ENSMUSG00000002043.17	Trappc6a	chr7:19508711-19516145	Lung__WT	Lung__KO	OK	17.7056	18.8247	0.0884201	0.239505	0.5606	0.999817	no
ENSMUSG00000002052.6	ENSMUSG00000002052.6	Supt6	chr11:78206745-78255496	Lung__WT	Lung__KO	OK	35.1068	32.3409	-0.118392	-0.417678	0.3052	0.999817	no
ENSMUSG00000002055.9	ENSMUSG00000002055.9	Spag5	chr11:78301528-78322457	Lung__WT	Lung__KO	OK	36.6238	36.8308	0.00813222	0.0321221	0.9354	0.999817	no
ENSMUSG00000002057.4	ENSMUSG00000002057.4	Foxn1	chr11:78357576-78386558	Lung__WT	Lung__KO	NOTEST	0	0.00162977	inf	0	1	1	no
ENSMUSG00000002058.13	ENSMUSG00000002058.13	Unc119	chr11:78343481-78349164	Lung__WT	Lung__KO	OK	36.2316	38.1698	0.075183	0.267707	0.5066	0.999817	no
ENSMUSG00000002059.18	ENSMUSG00000002059.18	Rab34	chr11:78188429-78192193	Lung__WT	Lung__KO	OK	58.4358	57.1722	-0.0315396	-0.112929	0.7836	0.999817	no
ENSMUSG00000002064.10	ENSMUSG00000002064.10	Sdf2	chr11:78206745-78255496	Lung__WT	Lung__KO	OK	31.6787	34.5295	0.124317	0.150813	0.70215	0.999817	no
ENSMUSG00000002068.16	ENSMUSG00000002068.16	Ccne1	chr7:38097983-38107534	Lung__WT	Lung__KO	OK	49.0137	50.1706	0.0336582	0.118461	0.7597	0.999817	no
ENSMUSG00000002076.11	ENSMUSG00000002076.11	Hsf2bp	chr17:31944768-32034508	Lung__WT	Lung__KO	OK	0.498878	0.32593	-0.614125	-0.439427	0.27535	0.999817	no
ENSMUSG00000002083.12	ENSMUSG00000002083.12	Bbc3	chr7:16309615-16318205	Lung__WT	Lung__KO	OK	2.50857	2.22641	-0.172151	-0.281518	0.4848	0.999817	no
ENSMUSG00000002100.15	ENSMUSG00000002100.15	Mybpc3	chr2:91118143-91136516	Lung__WT	Lung__KO	NOTEST	0.24893	0.162649	-0.613979	0	1	1	no
ENSMUSG00000002102.15	ENSMUSG00000002102.15	Psmc3	chr2:91054008-91070417	Lung__WT	Lung__KO	OK	150.527	158.739	0.0766332	0.274159	0.48615	0.999817	no
ENSMUSG00000002103.15	ENSMUSG00000002103.15	Acp2	chr2:91202884-91236982	Lung__WT	Lung__KO	OK	15.2283	15.6172	0.0363878	0.0803049	0.82805	0.999817	no
ENSMUSG00000002104.11	ENSMUSG00000002104.11	Rapsn	chr2:91035619-91053933	Lung__WT	Lung__KO	NOTEST	0.233436	0.331234	0.504823	0	1	1	no
ENSMUSG00000002105.15	ENSMUSG00000002105.15	Slc39a13	chr2:91054008-91070417	Lung__WT	Lung__KO	OK	11.8657	12.5173	0.0771265	0.0714291	0.8067	0.999817	no
ENSMUSG00000002107.18	ENSMUSG00000002107.18	Celf2	chr2:6539693-7509563	Lung__WT	Lung__KO	OK	46.8201	45.6642	-0.0360634	-0.0749664	0.8523	0.999817	no
ENSMUSG00000002108.10	ENSMUSG00000002108.10	Nr1h3	chr2:91184060-91202834	Lung__WT	Lung__KO	OK	2.12883	2.29231	0.106745	0.20231	0.59915	0.999817	no
ENSMUSG00000002109.14	ENSMUSG00000002109.14	Ddb2	chr2:91202884-91236982	Lung__WT	Lung__KO	OK	11.4871	11.439	-0.00606203	-0.0115796	0.9805	0.999817	no
ENSMUSG00000002111.8	ENSMUSG00000002111.8	Spi1	chr2:91082389-91115756	Lung__WT	Lung__KO	OK	2.45158	2.83294	0.208593	0.236927	0.5567	0.999817	no
ENSMUSG00000002129.11	ENSMUSG00000002129.11	Sf3a1	chr11:4160349-4182541	Lung__WT	Lung__KO	OK	36.0458	37.9087	0.0726996	0.284742	0.46555	0.999817	no
ENSMUSG00000002147.18	ENSMUSG00000002147.18	Stat6	chr10:127642985-127701049	Lung__WT	Lung__KO	OK	8.69357	9.05373	0.0585639	0.132917	0.7421	0.999817	no
ENSMUSG00000002190.13	ENSMUSG00000002190.13	Clgn	chr8:83389866-83428552	Lung__WT	Lung__KO	NOTEST	0.262272	0.255651	-0.0368833	0	1	1	no
ENSMUSG00000002204.9	ENSMUSG00000002204.9	Napsa	chr7:44572379-44590624	Lung__WT	Lung__KO	NOTEST	0.0958682	0.0486676	-0.978089	0	1	1	no
ENSMUSG00000002205.16	ENSMUSG00000002205.16	Vrk3	chr7:44731479-44777515	Lung__WT	Lung__KO	OK	18.4515	17.5815	-0.0696805	-0.193132	0.6199	0.999817	no
ENSMUSG00000002210.11	ENSMUSG00000002210.11	Smg9	chr7:24399618-24422778	Lung__WT	Lung__KO	OK	8.33239	8.36619	0.00584025	0.0173298	0.9642	0.999817	no
ENSMUSG00000002221.11	ENSMUSG00000002221.11	Paxip1	chr5:27740079-27791691	Lung__WT	Lung__KO	OK	16.5128	16.583	0.00612025	0.0200453	0.95275	0.999817	no
ENSMUSG00000002222.14	ENSMUSG00000002222.14	Rmnd5a	chr6:71388633-71440637	Lung__WT	Lung__KO	OK	29.436	29.3136	-0.00600757	-0.023499	0.95535	0.999817	no
ENSMUSG00000002227.15	ENSMUSG00000002227.15	Mov10	chr3:104794835-104818563	Lung__WT	Lung__KO	OK	26.9094	25.9707	-0.0512215	-0.18349	0.65415	0.999817	no
ENSMUSG00000002228.7	ENSMUSG00000002228.7	Ppm1j	chr3:104753122-104786018	Lung__WT	Lung__KO	OK	0.785456	0.959724	0.289089	0.427039	0.29315	0.999817	no
ENSMUSG00000002233.13	ENSMUSG00000002233.13	Rhoc	chr3:104788374-104794459	Lung__WT	Lung__KO	OK	78.5744	82.0703	0.062801	0.236846	0.56725	0.999817	no
ENSMUSG00000002240.12	ENSMUSG00000002240.12	Prr27	chr5:87825685-87846387	Lung__WT	Lung__KO	NOTEST	0	0	0	0	1	1	no
ENSMUSG00000002249.17	ENSMUSG00000002249.17	Tead3	chr17:28331670-28350805	Lung__WT	Lung__KO	OK	24.4879	24.1708	-0.0188057	-0.057472	0.86685	0.999817	no
ENSMUSG00000002250.15	ENSMUSG00000002250.15	Ppard	chr17:28232753-28301469	Lung__WT	Lung__KO	OK	6.75766	7.17057	0.085564	0.269368	0.4998	0.999817	no
ENSMUSG00000002257.7	ENSMUSG00000002257.7	Def6	chr17:28207777-28228608	Lung__WT	Lung__KO	OK	1.45953	1.76188	0.271618	0.523334	0.17905	0.999817	no
ENSMUSG00000002265.16	ENSMUSG00000002265.16	Peg3	chr7:6703891-6730421	Lung__WT	Lung__KO	OK	235.858	215.731	-0.128689	-0.282795	0.4805	0.999817	no
ENSMUSG00000002266.16	ENSMUSG00000002266.16	Zim1	chr7:6671268-6696450	Lung__WT	Lung__KO	OK	22.5431	22.4768	-0.00424546	-0.0163019	0.9694	0.999817	no
ENSMUSG00000002274.12	ENSMUSG00000002274.12	Metrn	chr17:25794570-25985680	Lung__WT	Lung__KO	OK	11.3592	10.4103	-0.125849	-0.0686625	0.85685	0.999817	no
ENSMUSG00000002279.18	ENSMUSG00000002279.18	Lmf1	chr17:25579173-25662826	Lung__WT	Lung__KO	OK	9.48098	9.84908	0.0549529	0.153062	0.69485	0.999817	no
ENSMUSG00000002280.10	ENSMUSG00000002280.10	Narfl	chr17:25773775-25785673	Lung__WT	Lung__KO	OK	8.20254	8.61505	0.0707881	0.165462	0.69045	0.999817	no
ENSMUSG00000002289.15	ENSMUSG00000002289.15	Angptl4	chr17:33773749-33781575	Lung__WT	Lung__KO	OK	6.56624	7.1138	0.115553	0.333777	0.368	0.999817	no
ENSMUSG00000002297.15	ENSMUSG00000002297.15	Dbf4	chr5:8396972-8422716	Lung__WT	Lung__KO	OK	45.6952	47.4864	0.0554717	0.215433	0.58205	0.999817	no
ENSMUSG00000002307.15	ENSMUSG00000002307.15	Daxx	chr17:33909413-33915589	Lung__WT	Lung__KO	OK	22.4119	22.185	-0.0146802	-0.046064	0.9091	0.999817	no
ENSMUSG00000002308.15	ENSMUSG00000002308.15	Cd320	chr17:33843090-33849774	Lung__WT	Lung__KO	OK	20.1818	20.722	0.0381114	0.122416	0.7614	0.999817	no
ENSMUSG00000002319.15	ENSMUSG00000002319.15	Ipo4	chr14:55625399-55643806	Lung__WT	Lung__KO	OK	33.4627	33.2464	-0.00935471	-0.020909	0.95	0.999817	no
ENSMUSG00000002320.15	ENSMUSG00000002320.15	Tm9sf1	chr14:55625399-55643806	Lung__WT	Lung__KO	OK	36.1961	35.5667	-0.0253062	-0.0509452	0.88575	0.999817	no
ENSMUSG00000002324.7	ENSMUSG00000002324.7	Rec8	chr14:55618036-55625395	Lung__WT	Lung__KO	OK	8.66765	8.51164	-0.0262035	-0.082515	0.83965	0.999817	no
ENSMUSG00000002325.14	ENSMUSG00000002325.14	Irf9	chr14:55591707-55610030	Lung__WT	Lung__KO	OK	5.24171	5.99652	0.194088	0.417701	0.3063	0.999817	no
ENSMUSG00000002326.5	ENSMUSG00000002326.5	Gmpr2	chr14:55672234-55678750	Lung__WT	Lung__KO	OK	28.0495	29.9999	0.0969837	0.360821	0.3723	0.999817	no
ENSMUSG00000002329.6	ENSMUSG00000002329.6	Mdp1	chr14:55657878-55660508	Lung__WT	Lung__KO	OK	22.9814	22.6619	-0.0201964	-0.0744298	0.8534	0.999817	no
ENSMUSG00000002332.15	ENSMUSG00000002332.15	Dhrs1	chr14:55739021-55745690	Lung__WT	Lung__KO	OK	29.2692	28.5914	-0.0338053	-0.125599	0.7571	0.999817	no
ENSMUSG00000002341.8	ENSMUSG00000002341.8	Ncan	chr8:70093084-70120873	Lung__WT	Lung__KO	NOTEST	0.230908	0.26939	0.222381	0	1	1	no
ENSMUSG00000002342.17	ENSMUSG00000002342.17	Tmem161a	chr8:70172355-70183681	Lung__WT	Lung__KO	OK	31.3013	32.825	0.068569	0.150182	0.70415	0.999817	no
ENSMUSG00000002343.11	ENSMUSG00000002343.11	Armc6	chr8:70220171-70279915	Lung__WT	Lung__KO	OK	7.73546	8.04324	0.056288	0.08735	0.8159	0.999817	no
ENSMUSG00000002345.17	ENSMUSG00000002345.17	Borcs8	chr8:70139498-70167488	Lung__WT	Lung__KO	OK	18.698	19.8073	0.0831458	0.237367	0.56595	0.999817	no
ENSMUSG00000002346.16	ENSMUSG00000002346.16	Slc25a42	chr8:70184339-70212305	Lung__WT	Lung__KO	OK	1.31162	1.42349	0.118086	0.256277	0.5374	0.999817	no
ENSMUSG00000002365.9	ENSMUSG00000002365.9	Snx9	chr17:5841327-5931033	Lung__WT	Lung__KO	OK	17.7703	17.9135	0.0115861	0.0435371	0.91475	0.999817	no
ENSMUSG00000002372.8	ENSMUSG00000002372.8	Ranbp3	chr17:56673224-56711769	Lung__WT	Lung__KO	OK	53.2042	52.0773	-0.0308837	-0.127058	0.7516	0.999817	no
ENSMUSG00000002379.6	ENSMUSG00000002379.6	Ndufa11	chr17:56717761-56724248	Lung__WT	Lung__KO	OK	16.7029	17.898	0.0997013	0.376013	0.3562	0.999817	no
ENSMUSG00000002384.2	ENSMUSG00000002384.2	Bmp8b	chr4:123105164-123139951	Lung__WT	Lung__KO	NOTEST	0.25607	0.207977	-0.300115	0	1	1	no
ENSMUSG00000002393.14	ENSMUSG00000002393.14	Nr2f6	chr8:71371297-71381960	Lung__WT	Lung__KO	OK	31.0327	30.9307	-0.0047497	-0.00937238	0.9814	0.999817	no
ENSMUSG00000002395.14	ENSMUSG00000002395.14	Use1	chr8:71366847-71369732	Lung__WT	Lung__KO	OK	47.0639	49.802	0.081584	0.293412	0.47005	0.999817	no
ENSMUSG00000002396.8	ENSMUSG00000002396.8	Ocel1	chr8:71371297-71381960	Lung__WT	Lung__KO	OK	2.99454	3.10431	0.0519371	0.086627	0.8224	0.999817	no
ENSMUSG00000002409.18	ENSMUSG00000002409.18	Dyrk1b	chr7:28179468-28187294	Lung__WT	Lung__KO	OK	7.93494	8.14107	0.0369987	0.11659	0.78005	0.999817	no
ENSMUSG00000002413.15	ENSMUSG00000002413.15	Braf	chr6:39573872-39725463	Lung__WT	Lung__KO	OK	10.5059	10.1219	-0.0537264	-0.137499	0.73065	0.999817	no
ENSMUSG00000002416.13	ENSMUSG00000002416.13	Ndufb2	chr6:39573872-39725463	Lung__WT	Lung__KO	OK	63.941	65.1687	0.027438	0.0357353	0.9268	0.999817	no
ENSMUSG00000002428.12	ENSMUSG00000002428.12	Hltf	chr3:20057810-20118490	Lung__WT	Lung__KO	OK	8.52226	9.00927	0.0801742	0.301843	0.4568	0.999817	no
ENSMUSG00000002455.14	ENSMUSG00000002455.14	Prpf6	chr2:181569148-181655660	Lung__WT	Lung__KO	OK	40.7026	41.8796	0.0411266	0.100007	0.7941	0.999817	no
ENSMUSG00000002458.13	ENSMUSG00000002458.13	Rgs19	chr2:181688418-181693977	Lung__WT	Lung__KO	OK	28.5279	29.3644	0.0416973	0.119654	0.7468	0.999817	no
ENSMUSG00000002459.17	ENSMUSG00000002459.17	Rgs20	chr1:4909575-5162529	Lung__WT	Lung__KO	NOTEST	0.0172311	0.0446044	1.37217	0	1	1	no
ENSMUSG00000002475.15	ENSMUSG00000002475.15	Abhd3	chr18:10644410-10706771	Lung__WT	Lung__KO	OK	0.394576	0.423956	0.103613	0.122233	0.74225	0.999817	no
ENSMUSG00000002477.4	ENSMUSG00000002477.4	Snrpd1	chr18:10617795-10628230	Lung__WT	Lung__KO	OK	211.302	221.059	0.0651261	0.26497	0.5095	0.999817	no
ENSMUSG00000002486.15	ENSMUSG00000002486.15	Tchp	chr5:114707759-114722327	Lung__WT	Lung__KO	OK	9.39743	8.67118	-0.116037	-0.331165	0.39865	0.999817	no
ENSMUSG00000002489.15	ENSMUSG00000002489.15	Tiam1	chr16:89787110-89980080	Lung__WT	Lung__KO	OK	8.71652	8.89765	0.0296723	0.0736705	0.8165	0.999817	no
ENSMUSG00000002496.9	ENSMUSG00000002496.9	Tsc2	chr17:24549949-24632629	Lung__WT	Lung__KO	OK	18.104	17.1083	-0.0816174	-0.217694	0.59085	0.999817	no
ENSMUSG00000002500.15	ENSMUSG00000002500.15	Rpl3l	chr17:24727819-24736143	Lung__WT	Lung__KO	NOTEST	0.0200048	0	-inf	0	1	1	no
ENSMUSG00000002504.14	ENSMUSG00000002504.14	Slc9a3r2	chr17:24639281-24650305	Lung__WT	Lung__KO	OK	13.774	14.0748	0.0311653	0.104893	0.79855	0.999817	no
ENSMUSG00000002524.15	ENSMUSG00000002524.15	Puf60	chr15:76070183-76080946	Lung__WT	Lung__KO	OK	116.439	115.188	-0.015582	-0.0637085	0.87135	0.999817	no
ENSMUSG00000002546.16	ENSMUSG00000002546.16	Golga2	chr2:32278815-32307921	Lung__WT	Lung__KO	OK	22.3391	22.9683	0.0400716	0.0651144	0.87005	0.999817	no
ENSMUSG00000002550.16	ENSMUSG00000002550.16	Uck1	chr2:32236589-32260159	Lung__WT	Lung__KO	OK	23.5083	23.41	-0.00604648	-0.0173907	0.9677	0.999817	no
ENSMUSG00000002565.16	ENSMUSG00000002565.16	Scin	chr12:40059768-40134228	Lung__WT	Lung__KO	NOTEST	0.0276164	0.0405518	0.554241	0	1	1	no
ENSMUSG00000002578.15	ENSMUSG00000002578.15	Ikzf4	chr10:128630842-128649811	Lung__WT	Lung__KO	OK	2.83832	2.97671	0.0686834	0.131963	0.68625	0.999817	no
ENSMUSG00000002580.7	ENSMUSG00000002580.7	Mien1	chr11:98412469-98439046	Lung__WT	Lung__KO	OK	19.4776	20.2334	0.0549207	0.0622814	0.87495	0.999817	no
ENSMUSG00000002588.12	ENSMUSG00000002588.12	Pon1	chr6:5168089-5193946	Lung__WT	Lung__KO	NOTEST	0.0110533	0.0569279	2.36466	0	1	1	no
ENSMUSG00000002602.16	ENSMUSG00000002602.16	Axl	chr7:25757272-25788705	Lung__WT	Lung__KO	OK	27.2636	26.9703	-0.0156053	-0.0553554	0.8805	0.999817	no
ENSMUSG00000002603.15	ENSMUSG00000002603.15	Tgfb1	chr7:25687001-25705077	Lung__WT	Lung__KO	OK	6.22159	7.13293	0.197211	0.563125	0.1572	0.999817	no
ENSMUSG00000002608.8	ENSMUSG00000002608.8	Ccdc97	chr7:25711105-25719088	Lung__WT	Lung__KO	OK	17.5667	18.4119	0.067797	0.178532	0.61435	0.999817	no
ENSMUSG00000002617.14	ENSMUSG00000002617.14	Zfp40	chr17:23173868-23193252	Lung__WT	Lung__KO	OK	7.08292	7.09674	0.00281312	0.00638188	0.98905	0.999817	no
ENSMUSG00000002625.9	ENSMUSG00000002625.9	Akap8l	chr17:32321424-32350581	Lung__WT	Lung__KO	OK	19.8923	19.094	-0.0590915	-0.219025	0.58925	0.999817	no
ENSMUSG00000002633.4	ENSMUSG00000002633.4	Shh	chr5:28456814-28933995	Lung__WT	Lung__KO	OK	9.09227	8.51244	-0.0950677	-0.307145	0.4486	0.999817	no
ENSMUSG00000002635.11	ENSMUSG00000002635.11	Pdcd2l	chr7:34184498-34196661	Lung__WT	Lung__KO	OK	17.1821	16.5762	-0.0517934	-0.15482	0.69485	0.999817	no
ENSMUSG00000002658.9	ENSMUSG00000002658.9	Gtf2f1	chr17:57003404-57011288	Lung__WT	Lung__KO	OK	44.3024	46.4014	0.066783	0.267413	0.5044	0.999817	no
ENSMUSG00000002660.7	ENSMUSG00000002660.7	Clpp	chr17:56990263-56996371	Lung__WT	Lung__KO	OK	37.4842	37.7425	0.0099072	0.0368913	0.9247	0.999817	no
ENSMUSG00000002661.14	ENSMUSG00000002661.14	Alkbh7	chr17:56997338-56999322	Lung__WT	Lung__KO	OK	12.3058	12.5216	0.0250907	0.0670211	0.8719	0.999817	no
ENSMUSG00000002664.2	ENSMUSG00000002664.2	Pspn	chr17:56999456-57000018	Lung__WT	Lung__KO	OK	0.491597	0.450152	-0.127066	-0.0922345	0.8186	0.999817	no
ENSMUSG00000002668.7	ENSMUSG00000002668.7	Dennd1c	chr17:57066055-57078510	Lung__WT	Lung__KO	OK	1.59522	1.39138	-0.197236	-0.408308	0.3149	0.999817	no
ENSMUSG00000002679.14	ENSMUSG00000002679.14	Med6	chr12:81573556-81595006	Lung__WT	Lung__KO	OK	50.2056	51.763	0.0440742	0.164655	0.6864	0.999817	no
ENSMUSG00000002688.7	ENSMUSG00000002688.7	Prkd1	chr12:50341230-50649223	Lung__WT	Lung__KO	OK	6.24117	6.17597	-0.0151508	-0.0509125	0.903	0.999817	no
ENSMUSG00000002699.13	ENSMUSG00000002699.13	Lcp2	chr11:33629338-34098554	Lung__WT	Lung__KO	OK	1.8335	1.8875	0.041876	0.0773332	0.84635	0.999817	no
ENSMUSG00000002718.14	ENSMUSG00000002718.14	Cse1l	chr2:166906039-166946389	Lung__WT	Lung__KO	OK	102.559	109.944	0.100315	0.315226	0.4207	0.999817	no
ENSMUSG00000002728.14	ENSMUSG00000002728.14	Naa20	chr2:145902098-145916425	Lung__WT	Lung__KO	OK	50.613	54.3564	0.102944	0.39096	0.3389	0.999817	no
ENSMUSG00000002731.6	ENSMUSG00000002731.6	Prkra	chr2:76629897-76648015	Lung__WT	Lung__KO	OK	36.6073	37.5458	0.0365205	0.135803	0.7375	0.999817	no
ENSMUSG00000002732.14	ENSMUSG00000002732.14	Fkbp7	chr2:76663043-76673070	Lung__WT	Lung__KO	OK	22.6238	25.7738	0.188065	0.58389	0.1508	0.999817	no
ENSMUSG00000002733.8	ENSMUSG00000002733.8	Plekha3	chr2:76675280-76696828	Lung__WT	Lung__KO	OK	10.6059	10.3902	-0.0296438	-0.095108	0.81625	0.999817	no
ENSMUSG00000002741.9	ENSMUSG00000002741.9	Ykt6	chr11:5955692-5967780	Lung__WT	Lung__KO	OK	65.2133	65.1864	-0.000594584	-0.00234367	0.99575	0.999817	no
ENSMUSG00000002748.7	ENSMUSG00000002748.7	Baz1b	chr5:135187263-135246129	Lung__WT	Lung__KO	OK	71.2266	72.2551	0.0206826	0.0751124	0.85415	0.999817	no
ENSMUSG00000002763.16	ENSMUSG00000002763.16	Pex6	chr17:46442447-46831413	Lung__WT	Lung__KO	OK	18.0106	18.6593	0.0510511	0.0269392	0.94355	0.999817	no
ENSMUSG00000002767.13	ENSMUSG00000002767.13	Mrpl2	chr17:46442447-46831413	Lung__WT	Lung__KO	OK	45.3324	42.1454	-0.105166	-0.0385729	0.94315	0.999817	no
ENSMUSG00000002768.7	ENSMUSG00000002768.7	Mea1	chr17:46442447-46831413	Lung__WT	Lung__KO	OK	53.2607	56.4812	0.0846985	0.0367935	0.9532	0.999817	no
ENSMUSG00000002769.8	ENSMUSG00000002769.8	Gnmt	chr17:46442447-46831413	Lung__WT	Lung__KO	NOTEST	0.183952	0.199923	0.120119	0	1	1	no
ENSMUSG00000002771.11	ENSMUSG00000002771.11	Grin2d	chr7:45832482-45866681	Lung__WT	Lung__KO	NOTEST	0.296654	0.309737	0.0622583	0	1	1	no
ENSMUSG00000002778.13	ENSMUSG00000002778.13	Kdelr1	chr7:45872839-45883726	Lung__WT	Lung__KO	OK	62.3703	63.2414	0.0200093	0.0811946	0.8421	0.999817	no
ENSMUSG00000002781.18	ENSMUSG00000002781.18	Tmem143	chr7:45897068-45917408	Lung__WT	Lung__KO	OK	3.88588	3.97746	0.0336058	0.0867978	0.8311	0.999817	no
ENSMUSG00000002797.9	ENSMUSG00000002797.9	Ggct	chr6:54982579-54992950	Lung__WT	Lung__KO	OK	3.85014	4.20552	0.127374	0.167407	0.69265	0.999817	no
ENSMUSG00000002799.5	ENSMUSG00000002799.5	Jag2	chr12:112908589-112929495	Lung__WT	Lung__KO	OK	2.42438	2.529	0.0609504	0.165605	0.68675	0.999817	no
ENSMUSG00000002803.13	ENSMUSG00000002803.13	Btbd6	chr12:112959861-113001926	Lung__WT	Lung__KO	OK	7.52129	7.67842	0.0298278	0.0524636	0.8959	0.999817	no
ENSMUSG00000002804.3	ENSMUSG00000002804.3	Nudt14	chr12:112934732-112942118	Lung__WT	Lung__KO	OK	25.2245	24.3653	-0.0499943	-0.15371	0.69795	0.999817	no
ENSMUSG00000002808.6	ENSMUSG00000002808.6	Epdr1	chr13:19591708-19619830	Lung__WT	Lung__KO	OK	4.96854	4.77867	-0.0562128	-0.157956	0.69665	0.999817	no
ENSMUSG00000002812.4	ENSMUSG00000002812.4	Flii	chr11:60699722-60727263	Lung__WT	Lung__KO	OK	28.3381	26.1326	-0.116896	-0.276061	0.4996	0.999817	no
ENSMUSG00000002814.15	ENSMUSG00000002814.15	Top3a	chr11:60740057-60777365	Lung__WT	Lung__KO	OK	12.3643	10.9748	-0.171977	-0.607855	0.12705	0.999817	no
ENSMUSG00000002820.5	ENSMUSG00000002820.5	Atg4d	chr9:21265298-21287969	Lung__WT	Lung__KO	OK	5.91596	6.32732	0.0969832	0.187058	0.6428	0.999817	no
ENSMUSG00000002825.6	ENSMUSG00000002825.6	Qtrt1	chr9:21411836-21420277	Lung__WT	Lung__KO	OK	19.9498	21.5077	0.108479	0.369133	0.357	0.999817	no
ENSMUSG00000002831.13	ENSMUSG00000002831.13	Plin4	chr17:56079656-56109803	Lung__WT	Lung__KO	NOTEST	0.0543202	0.05585	0.0400696	0	1	1	no
ENSMUSG00000002833.10	ENSMUSG00000002833.10	Hdgfrp2	chr17:56079656-56109803	Lung__WT	Lung__KO	OK	46.4632	46.3143	-0.00463294	-0.0187519	0.96255	0.999817	no
ENSMUSG00000002835.8	ENSMUSG00000002835.8	Chaf1a	chr17:56040415-56075028	Lung__WT	Lung__KO	OK	37.6877	36.6888	-0.0387561	-0.125929	0.7566	0.999817	no
ENSMUSG00000002844.8	ENSMUSG00000002844.8	Adprh	chr16:38445398-38453493	Lung__WT	Lung__KO	OK	66.2895	63.8393	-0.0543354	-0.220378	0.58085	0.999817	no
ENSMUSG00000002845.14	ENSMUSG00000002845.14	Tmem39a	chr16:38558697-38592162	Lung__WT	Lung__KO	OK	59.2197	58.8394	-0.00929384	-0.0270773	0.94595	0.999817	no
ENSMUSG00000002846.9	ENSMUSG00000002846.9	Timmdc1	chr16:38498346-38522663	Lung__WT	Lung__KO	OK	13.0395	13.7077	0.0720971	0.23139	0.568	0.999817	no
ENSMUSG00000002847.6	ENSMUSG00000002847.6	Pla1a	chr16:38396118-38433145	Lung__WT	Lung__KO	NOTEST	0.0697354	0.0620795	-0.167774	0	1	1	no
ENSMUSG00000002870.8	ENSMUSG00000002870.8	Mcm2	chr6:88883473-88898780	Lung__WT	Lung__KO	OK	89.863	86.5634	-0.05397	-0.212634	0.59825	0.999817	no
ENSMUSG00000002871.14	ENSMUSG00000002871.14	Tpra1	chr6:88902250-88912231	Lung__WT	Lung__KO	OK	15.1508	13.8276	-0.131841	-0.331786	0.3431	0.999817	no
ENSMUSG00000002881.14	ENSMUSG00000002881.14	Nab1	chr1:52457293-52500679	Lung__WT	Lung__KO	OK	8.28029	8.14115	-0.0244497	-0.0831533	0.83675	0.999817	no
ENSMUSG00000002885.14	ENSMUSG00000002885.14	Adgre5	chr8:83715176-83741326	Lung__WT	Lung__KO	OK	8.6127	8.58234	-0.00509564	-0.00806884	0.9833	0.999817	no
ENSMUSG00000002897.5	ENSMUSG00000002897.5	Il17ra	chr6:120463246-120487559	Lung__WT	Lung__KO	OK	1.54934	1.66728	0.105844	0.118653	0.7637	0.999817	no
ENSMUSG00000002900.15	ENSMUSG00000002900.15	Lamb1	chr12:31265233-31329644	Lung__WT	Lung__KO	OK	63.4583	59.2097	-0.0999746	-0.365197	0.34375	0.999817	no
ENSMUSG00000002908.15	ENSMUSG00000002908.15	Kcnn1	chr8:70842048-70857008	Lung__WT	Lung__KO	OK	1.01745	1.06092	0.0603631	0.131036	0.74685	0.999817	no
ENSMUSG00000002910.10	ENSMUSG00000002910.10	Arrdc2	chr8:70835154-70839720	Lung__WT	Lung__KO	OK	2.27979	2.34126	0.0383845	0.0876538	0.8261	0.999817	no
ENSMUSG00000002930.6	ENSMUSG00000002930.6	Ppp1r17	chr6:56017496-56032689	Lung__WT	Lung__KO	NOTEST	0.140728	0.100612	-0.484109	0	1	1	no
ENSMUSG00000002944.15	ENSMUSG00000002944.15	Cd36	chr5:17781689-17888801	Lung__WT	Lung__KO	OK	2.38976	2.52302	0.0782863	0.13503	0.73935	0.999817	no
ENSMUSG00000002948.19	ENSMUSG00000002948.19	Map2k7	chr8:4238739-4247897	Lung__WT	Lung__KO	OK	25.9068	25.2099	-0.0393412	-0.135016	0.72725	0.999817	no
ENSMUSG00000002949.15	ENSMUSG00000002949.15	Timm44	chr8:4259730-4275913	Lung__WT	Lung__KO	OK	41.8453	42.9827	0.0386881	0.138446	0.7256	0.999817	no
ENSMUSG00000002957.11	ENSMUSG00000002957.11	Ap2a2	chr7:141562172-141633011	Lung__WT	Lung__KO	OK	29.9293	28.6048	-0.0653002	-0.26546	0.51085	0.999817	no
ENSMUSG00000002963.17	ENSMUSG00000002963.17	Pnkp	chr7:44857138-44862992	Lung__WT	Lung__KO	OK	11.253	10.3891	-0.11524	-0.332928	0.38165	0.999817	no
ENSMUSG00000002968.8	ENSMUSG00000002968.8	Med25	chr7:44876764-44892712	Lung__WT	Lung__KO	OK	31.805	32.6103	0.0360766	0.105608	0.78975	0.999817	no
ENSMUSG00000002980.14	ENSMUSG00000002980.14	Bcam	chr7:19756130-19775403	Lung__WT	Lung__KO	OK	38.1518	37.9496	-0.0076664	-0.0299366	0.9407	0.999817	no
ENSMUSG00000002981.10	ENSMUSG00000002981.10	Clptm1	chr7:19631570-19665033	Lung__WT	Lung__KO	OK	20.5906	20.3255	-0.0186993	-0.0615573	0.85085	0.999817	no
ENSMUSG00000002983.17	ENSMUSG00000002983.17	Relb	chr7:19606216-19629438	Lung__WT	Lung__KO	OK	1.77433	1.68344	-0.0758643	-0.140232	0.72405	0.999817	no
ENSMUSG00000002984.17	ENSMUSG00000002984.17	Tomm40	chr7:19701312-19750483	Lung__WT	Lung__KO	OK	44.2021	43.4557	-0.0245691	-0.0616844	0.87345	0.999817	no
ENSMUSG00000002985.16	ENSMUSG00000002985.16	Apoe	chr7:19696108-19699188	Lung__WT	Lung__KO	OK	102.045	110.597	0.116106	0.407865	0.3161	0.999817	no
ENSMUSG00000002992.17	ENSMUSG00000002992.17	Apoc2	chr7:19671578-19681479	Lung__WT	Lung__KO	OK	1.00646	2.19094	1.12226	1.13085	0.00685	0.837204	no
ENSMUSG00000002996.17	ENSMUSG00000002996.17	Hbp1	chr12:31654868-31950535	Lung__WT	Lung__KO	OK	53.2143	54.2595	0.0280603	0.0920589	0.81295	0.999817	no
ENSMUSG00000002997.15	ENSMUSG00000002997.15	Prkar2b	chr12:31958475-32061296	Lung__WT	Lung__KO	OK	17.1993	18.3898	0.0965591	0.35981	0.38145	0.999817	no
ENSMUSG00000003031.14	ENSMUSG00000003031.14	Cdkn1b	chr6:134920400-134925513	Lung__WT	Lung__KO	OK	15.1929	14.4103	-0.0762951	-0.259306	0.52	0.999817	no
ENSMUSG00000003032.8	ENSMUSG00000003032.8	Klf4	chr4:55527142-55532466	Lung__WT	Lung__KO	OK	2.49839	2.90716	0.21861	0.502056	0.1824	0.999817	no
ENSMUSG00000003033.14	ENSMUSG00000003033.14	Ap1m1	chr8:72240017-72257385	Lung__WT	Lung__KO	OK	46.6815	42.6645	-0.129813	-0.51763	0.19375	0.999817	no
ENSMUSG00000003037.16	ENSMUSG00000003037.16	Rab8a	chr8:72161199-72183904	Lung__WT	Lung__KO	OK	20.248	20.8177	0.0400307	0.120004	0.7116	0.999817	no
ENSMUSG00000003038.15	ENSMUSG00000003038.15	Hmgn2	chr4:133964737-133968650	Lung__WT	Lung__KO	OK	794.311	795.865	0.00282008	0.0082727	0.9848	0.999817	no
ENSMUSG00000003039.8	ENSMUSG00000003039.8	Fam32a	chr8:72219729-72223764	Lung__WT	Lung__KO	OK	50.7939	51.4607	0.0188156	0.0764336	0.84725	0.999817	no
ENSMUSG00000003051.13	ENSMUSG00000003051.13	Elf3	chr1:135248560-135284084	Lung__WT	Lung__KO	OK	1.87634	1.55418	-0.271769	-0.227072	0.5795	0.999817	no
ENSMUSG00000003053.17	ENSMUSG00000003053.17	Cyp2c29	chr19:39269404-39330699	Lung__WT	Lung__KO	NOTEST	0.00272905	0.00793437	1.53972	0	1	1	no
ENSMUSG00000003062.12	ENSMUSG00000003062.12	Stard3nl	chr13:19357678-19395759	Lung__WT	Lung__KO	OK	26.4223	26.2802	-0.00778078	-0.0275385	0.94335	0.999817	no
ENSMUSG00000003068.15	ENSMUSG00000003068.15	Stk11	chr10:80115802-80145818	Lung__WT	Lung__KO	OK	41.8048	43.1428	0.0454514	0.101477	0.7996	0.999817	no
ENSMUSG00000003070.6	ENSMUSG00000003070.6	Efna2	chr10:80179481-80190010	Lung__WT	Lung__KO	OK	12.6005	13.0421	0.0497027	0.170743	0.66915	0.999817	no
ENSMUSG00000003072.15	ENSMUSG00000003072.15	Atp5d	chr10:80115802-80145818	Lung__WT	Lung__KO	OK	129.023	133.91	0.0536295	0.157689	0.7033	0.999817	no
ENSMUSG00000003099.11	ENSMUSG00000003099.11	Ppp5c	chr7:17004639-17027924	Lung__WT	Lung__KO	OK	39.7552	38.6772	-0.0396598	-0.15392	0.6967	0.999817	no
ENSMUSG00000003119.14	ENSMUSG00000003119.14	Cdk12	chr11:98203058-98278504	Lung__WT	Lung__KO	OK	20.4454	20.566	0.00847933	0.0315431	0.9348	0.999817	no
ENSMUSG00000003123.15	ENSMUSG00000003123.15	Lipe	chr7:25376818-25566417	Lung__WT	Lung__KO	OK	3.23523	3.43016	0.0844084	0.196118	0.6235	0.999817	no
ENSMUSG00000003131.6	ENSMUSG00000003131.6	Pafah1b2	chr9:45965310-45984871	Lung__WT	Lung__KO	OK	64.3801	64.0271	-0.00793296	-0.0314461	0.9377	0.999817	no
ENSMUSG00000003134.10	ENSMUSG00000003134.10	Tbc1d8	chr1:39367841-39478755	Lung__WT	Lung__KO	OK	3.98763	4.15003	0.0575916	0.030665	0.9426	0.999817	no
ENSMUSG00000003135.15	ENSMUSG00000003135.15	Cnot11	chr1:39534991-39546889	Lung__WT	Lung__KO	OK	22.433	21.5857	-0.0555456	-0.172282	0.6748	0.999817	no
ENSMUSG00000003153.10	ENSMUSG00000003153.10	Slc2a3	chr6:122727808-122801640	Lung__WT	Lung__KO	OK	15.8146	13.7116	-0.205858	-0.609143	0.09655	0.999817	no
ENSMUSG00000003154.15	ENSMUSG00000003154.15	Foxj2	chr6:122813618-122845366	Lung__WT	Lung__KO	OK	4.36203	4.46735	0.0344209	0.106164	0.7826	0.999817	no
ENSMUSG00000003161.15	ENSMUSG00000003161.15	Sri	chr5:8037293-8069379	Lung__WT	Lung__KO	OK	26.8474	28.0608	0.0637732	0.251428	0.5397	0.999817	no
ENSMUSG00000003166.19	ENSMUSG00000003166.19	Dgcr2	chr16:17840354-17894145	Lung__WT	Lung__KO	OK	46.6399	45.1427	-0.0470696	-0.189534	0.6386	0.999817	no
ENSMUSG00000003184.15	ENSMUSG00000003184.15	Irf3	chr7:44997647-45002848	Lung__WT	Lung__KO	OK	28.315	29.3797	0.0532523	0.168267	0.6627	0.999817	no
ENSMUSG00000003190.12	ENSMUSG00000003190.12	Bcl2l12	chr7:44986899-44997579	Lung__WT	Lung__KO	OK	32.1265	26.6127	-0.271647	-0.764803	0.06495	0.999817	no
ENSMUSG00000003198.9	ENSMUSG00000003198.9	Zfp959	chr17:55892119-55898928	Lung__WT	Lung__KO	OK	4.50148	4.97463	0.144191	0.38361	0.34495	0.999817	no
ENSMUSG00000003199.16	ENSMUSG00000003199.16	Mpnd	chr17:56005710-56036637	Lung__WT	Lung__KO	OK	46.0776	48.1262	0.062756	0.155923	0.70035	0.999817	no
ENSMUSG00000003200.9	ENSMUSG00000003200.9	Sh3gl1	chr17:56005710-56036637	Lung__WT	Lung__KO	OK	44.5011	45.0403	0.0173773	0.0527089	0.8999	0.999817	no
ENSMUSG00000003206.6	ENSMUSG00000003206.6	Ebi3	chr17:55952622-55967949	Lung__WT	Lung__KO	NOTEST	0.358799	0.297636	-0.269628	0	1	1	no
ENSMUSG00000003208.8	ENSMUSG00000003208.8	Ccdc94	chr17:55952622-55967949	Lung__WT	Lung__KO	OK	11.3955	10.3932	-0.132826	-0.382182	0.3453	0.999817	no
ENSMUSG00000003226.6	ENSMUSG00000003226.6	Ranbp2	chr10:58446851-58494155	Lung__WT	Lung__KO	OK	36.0696	39.6895	0.137975	0.520084	0.19835	0.999817	no
ENSMUSG00000003227.4	ENSMUSG00000003227.4	Edar	chr10:58600788-58675654	Lung__WT	Lung__KO	NOTEST	0.0792753	0.0656638	-0.271774	0	1	1	no
ENSMUSG00000003228.8	ENSMUSG00000003228.8	Grk5	chr19:60889748-61092553	Lung__WT	Lung__KO	OK	7.46174	7.44096	-0.00402231	-0.0134176	0.9729	0.999817	no
ENSMUSG00000003233.11	ENSMUSG00000003233.11	Dvl3	chr16:20511132-20532520	Lung__WT	Lung__KO	OK	21.3051	22.4968	0.0785172	0.297875	0.4588	0.999817	no
ENSMUSG00000003234.15	ENSMUSG00000003234.15	Abcf3	chr16:20548576-20561379	Lung__WT	Lung__KO	OK	19.6248	20.3563	0.0527965	0.207738	0.60545	0.999817	no
ENSMUSG00000003235.12	ENSMUSG00000003235.12	Eif2b5	chr16:20498816-20509955	Lung__WT	Lung__KO	OK	37.1855	36.8623	-0.0125929	-0.0506803	0.8969	0.999817	no
ENSMUSG00000003269.15	ENSMUSG00000003269.15	Cyth2	chr7:45806636-45814316	Lung__WT	Lung__KO	OK	26.9095	26.5362	-0.020153	-0.0795324	0.84575	0.999817	no
ENSMUSG00000003271.16	ENSMUSG00000003271.16	Sult2b1	chr7:45729983-45759555	Lung__WT	Lung__KO	OK	0.500595	0.463412	-0.111347	-0.124702	0.7627	0.999817	no
ENSMUSG00000003273.13	ENSMUSG00000003273.13	Car11	chr7:45699866-45704659	Lung__WT	Lung__KO	OK	1.49292	1.50985	0.0162663	0.0288529	0.94515	0.999817	no
ENSMUSG00000003279.16	ENSMUSG00000003279.16	Dlgap1	chr17:69969072-70821413	Lung__WT	Lung__KO	NOTEST	0.123514	0.0961595	-0.361175	0	1	1	no
ENSMUSG00000003282.9	ENSMUSG00000003282.9	Plag1	chr4:3900995-3938382	Lung__WT	Lung__KO	OK	6.42751	6.4133	-0.00319368	-0.0113664	0.9789	0.999817	no
ENSMUSG00000003283.13	ENSMUSG00000003283.13	Hck	chr2:153108467-153151441	Lung__WT	Lung__KO	OK	0.844775	0.966649	0.194425	0.321977	0.4286	0.999817	no
ENSMUSG00000003299.9	ENSMUSG00000003299.9	Mrpl4	chr9:21002736-21008835	Lung__WT	Lung__KO	OK	38.2722	35.8059	-0.0960995	-0.362371	0.37605	0.999817	no
ENSMUSG00000003308.14	ENSMUSG00000003308.14	Keap1	chr9:21225370-21239332	Lung__WT	Lung__KO	OK	16.9293	17.0566	0.0108071	0.0318456	0.9285	0.999817	no
ENSMUSG00000003309.13	ENSMUSG00000003309.13	Ap1m2	chr9:21295456-21312333	Lung__WT	Lung__KO	OK	8.89566	8.4305	-0.0774831	-0.229769	0.57845	0.999817	no
ENSMUSG00000003316.14	ENSMUSG00000003316.14	Glg1	chr8:111154420-111259216	Lung__WT	Lung__KO	OK	41.2092	40.6047	-0.0213203	-0.0803052	0.8381	0.999817	no
ENSMUSG00000003341.8	ENSMUSG00000003341.8	Atp8b3	chr10:80519584-80539124	Lung__WT	Lung__KO	NOTEST	0.227275	0.198633	-0.194334	0	1	1	no
ENSMUSG00000003344.14	ENSMUSG00000003344.14	Btbd2	chr10:80642616-80657071	Lung__WT	Lung__KO	OK	35.0738	32.7451	-0.0991156	-0.331764	0.4133	0.999817	no
ENSMUSG00000003345.15	ENSMUSG00000003345.15	Csnk1g2	chr10:80622779-80640771	Lung__WT	Lung__KO	OK	68.2586	74.2651	0.121675	0.495174	0.2187	0.999817	no
ENSMUSG00000003346.14	ENSMUSG00000003346.14	Abhd17a	chr10:80583653-80590341	Lung__WT	Lung__KO	OK	30.0074	32.6161	0.120267	0.442985	0.28005	0.999817	no
ENSMUSG00000003348.9	ENSMUSG00000003348.9	Mob3a	chr10:80681837-80701820	Lung__WT	Lung__KO	OK	16.993	16.1806	-0.070677	-0.264556	0.51715	0.999817	no
ENSMUSG00000003352.13	ENSMUSG00000003352.13	Cacnb3	chr15:98632219-98644530	Lung__WT	Lung__KO	OK	29.1496	29.7737	0.0305623	0.122204	0.75895	0.999817	no
ENSMUSG00000003354.5	ENSMUSG00000003354.5	Ccdc65	chr15:98708206-98723326	Lung__WT	Lung__KO	NOTEST	0.212409	0.256703	0.273256	0	1	1	no
ENSMUSG00000003355.6	ENSMUSG00000003355.6	Fkbp11	chr15:98724372-98728198	Lung__WT	Lung__KO	OK	9.97423	10.2584	0.0405344	0.0952021	0.811	0.999817	no
ENSMUSG00000003360.14	ENSMUSG00000003360.14	Ddx23	chr15:98645133-98662889	Lung__WT	Lung__KO	OK	54.3554	53.2549	-0.0295075	-0.0725729	0.8122	0.999817	no
ENSMUSG00000003363.15	ENSMUSG00000003363.15	Pld3	chr7:27531999-27553218	Lung__WT	Lung__KO	OK	18.3968	17.544	-0.0684779	-0.218879	0.5743	0.999817	no
ENSMUSG00000003378.9	ENSMUSG00000003378.9	Grik5	chr7:25009848-25072310	Lung__WT	Lung__KO	OK	14.7086	14.4534	-0.0252557	-0.0746352	0.824	0.999817	no
ENSMUSG00000003379.7	ENSMUSG00000003379.7	Cd79a	chr7:24897380-24902197	Lung__WT	Lung__KO	NOTEST	0.193715	0.199599	0.0431659	0	1	1	no
ENSMUSG00000003380.11	ENSMUSG00000003380.11	Rabac1	chr7:24969751-24972754	Lung__WT	Lung__KO	OK	28.3646	32.7	0.205199	0.583221	0.15785	0.999817	no
ENSMUSG00000003382.18	ENSMUSG00000003382.18	Etv3	chr3:87525406-87540156	Lung__WT	Lung__KO	OK	8.92509	8.97103	0.00740576	0.0269458	0.94745	0.999817	no
ENSMUSG00000003402.13	ENSMUSG00000003402.13	Prkcsh	chr9:22003034-22014219	Lung__WT	Lung__KO	OK	69.0193	64.7449	-0.0922327	-0.376221	0.3564	0.999817	no
ENSMUSG00000003410.7	ENSMUSG00000003410.7	Elavl3	chr9:22015004-22052023	Lung__WT	Lung__KO	OK	0.406657	0.389334	-0.0628036	-0.109219	0.78365	0.999817	no
ENSMUSG00000003411.10	ENSMUSG00000003411.10	Rab3b	chr4:108879062-108972077	Lung__WT	Lung__KO	OK	5.61138	5.00848	-0.163981	-0.34677	0.38035	0.999817	no
ENSMUSG00000003418.11	ENSMUSG00000003418.11	St8sia6	chr2:13651020-13794064	Lung__WT	Lung__KO	OK	0.863007	0.583031	-0.5658	-0.627416	0.12335	0.999817	no
ENSMUSG00000003420.7	ENSMUSG00000003420.7	Fcgrt	chr7:45092992-45103822	Lung__WT	Lung__KO	OK	5.48853	7.00745	0.35247	0.955361	0.01875	0.999817	no
ENSMUSG00000003421.12	ENSMUSG00000003421.12	Nosip	chr7:45062428-45078503	Lung__WT	Lung__KO	OK	19.9333	19.6518	-0.0205228	-0.076714	0.84925	0.999817	no
ENSMUSG00000003423.14	ENSMUSG00000003423.14	Pih1d1	chr7:45141841-45160064	Lung__WT	Lung__KO	OK	41.862	41.4593	-0.013943	-0.0377953	0.92595	0.999817	no
ENSMUSG00000003429.10	ENSMUSG00000003429.10	Rps11	chr7:45122387-45124389	Lung__WT	Lung__KO	OK	1514.24	1530.99	0.0158699	0.0525466	0.8956	0.999817	no
ENSMUSG00000003435.9	ENSMUSG00000003435.9	Supt5	chr7:28314893-28338719	Lung__WT	Lung__KO	OK	49.9941	47.6956	-0.0679016	-0.261873	0.50545	0.999817	no
ENSMUSG00000003436.11	ENSMUSG00000003436.11	Dll3	chr7:28293552-28302238	Lung__WT	Lung__KO	NOTEST	0.304559	0.254544	-0.258806	0	1	1	no
ENSMUSG00000003437.14	ENSMUSG00000003437.14	Paf1	chr7:28392950-28399388	Lung__WT	Lung__KO	OK	37.7088	37.7985	0.0034288	0.0137431	0.9733	0.999817	no
ENSMUSG00000003438.17	ENSMUSG00000003438.17	Timm50	chr7:28305515-28312072	Lung__WT	Lung__KO	OK	51.2559	50.6975	-0.0158051	-0.0609208	0.8794	0.999817	no
ENSMUSG00000003444.8	ENSMUSG00000003444.8	Med29	chr7:28376783-28392708	Lung__WT	Lung__KO	OK	24.8986	24.7439	-0.00899352	-0.0285321	0.9441	0.999817	no
ENSMUSG00000003452.15	ENSMUSG00000003452.15	Bicd1	chr6:149408983-149563329	Lung__WT	Lung__KO	OK	1.66339	1.80819	0.120423	0.195402	0.531	0.999817	no
ENSMUSG00000003458.12	ENSMUSG00000003458.12	Ncstn	chr1:172066012-172122330	Lung__WT	Lung__KO	OK	35.6682	32.2772	-0.144122	-0.195838	0.62655	0.999817	no
ENSMUSG00000003464.13	ENSMUSG00000003464.13	Pex19	chr1:172126754-172136493	Lung__WT	Lung__KO	OK	66.1667	62.7633	-0.0761827	-0.309437	0.4486	0.999817	no
ENSMUSG00000003469.9	ENSMUSG00000003469.9	Phyhip	chr14:70457475-70468832	Lung__WT	Lung__KO	NOTEST	0.108697	0.239494	1.13968	0	1	1	no
ENSMUSG00000003476.15	ENSMUSG00000003476.15	Crhr2	chr6:55090048-55133014	Lung__WT	Lung__KO	NOTEST	0.0435569	0.0403964	-0.108676	0	1	1	no
ENSMUSG00000003477.5	ENSMUSG00000003477.5	Inmt	chr6:55170625-55175043	Lung__WT	Lung__KO	NOTEST	0.0328376	0.0238343	-0.462306	0	1	1	no
ENSMUSG00000003484.4	ENSMUSG00000003484.4	Cyp4f18	chr8:71951037-72009626	Lung__WT	Lung__KO	NOTEST	0.190639	0.106564	-0.839116	0	1	1	no
ENSMUSG00000003500.13	ENSMUSG00000003500.13	Impdh1	chr6:29200433-29216364	Lung__WT	Lung__KO	OK	13.6671	14.6737	0.102526	0.326429	0.3956	0.999817	no
ENSMUSG00000003505.15	ENSMUSG00000003505.15	Psg18	chr7:18345421-18355009	Lung__WT	Lung__KO	NOTEST	0	0	0	0	1	1	no
ENSMUSG00000003518.13	ENSMUSG00000003518.13	Dusp3	chr11:101971142-101992264	Lung__WT	Lung__KO	OK	7.14815	7.14303	-0.00103474	-0.00172948	0.9954	0.999817	no
ENSMUSG00000003526.11	ENSMUSG00000003526.11	Prodh	chr16:18052859-18090203	Lung__WT	Lung__KO	OK	10.7673	10.7811	0.00184633	0.00321937	0.99335	0.999817	no
ENSMUSG00000003527.8	ENSMUSG00000003527.8	Dgcr14	chr16:17900710-17911348	Lung__WT	Lung__KO	OK	13.3172	12.5986	-0.080021	-0.29219	0.47465	0.999817	no
ENSMUSG00000003528.14	ENSMUSG00000003528.14	Slc25a1	chr16:17925210-17928219	Lung__WT	Lung__KO	OK	20.7087	21.9002	0.0807112	0.245971	0.5436	0.999817	no
ENSMUSG00000003531.14	ENSMUSG00000003531.14	Dgcr6	chr16:18052859-18090203	Lung__WT	Lung__KO	OK	37.1963	37.4039	0.0080266	0.024227	0.9513	0.999817	no
ENSMUSG00000003534.17	ENSMUSG00000003534.17	Ddr1	chr17:35681566-35708244	Lung__WT	Lung__KO	OK	24.1647	25.0744	0.0533119	0.172698	0.64525	0.999817	no
ENSMUSG00000003541.6	ENSMUSG00000003541.6	Ier3	chr17:35821683-35822923	Lung__WT	Lung__KO	OK	2.28358	2.19456	-0.0573665	-0.103029	0.79675	0.999817	no
ENSMUSG00000003545.3	ENSMUSG00000003545.3	Fosb	chr7:19302695-19310051	Lung__WT	Lung__KO	NOTEST	0.0456306	0.0365116	-0.321646	0	1	1	no
ENSMUSG00000003546.9	ENSMUSG00000003546.9	Klc4	chr17:46442447-46831413	Lung__WT	Lung__KO	OK	11.4802	10.9427	-0.0691788	-0.0242745	0.96865	0.999817	no
ENSMUSG00000003549.9	ENSMUSG00000003549.9	Ercc1	chr7:19344777-19359481	Lung__WT	Lung__KO	OK	20.7441	21.0171	0.0188562	0.044355	0.90685	0.999817	no
ENSMUSG00000003555.7	ENSMUSG00000003555.7	Cyp17a1	chr19:46667164-46672974	Lung__WT	Lung__KO	NOTEST	0.0476548	0.0434502	-0.13326	0	1	1	no
ENSMUSG00000003559.7	ENSMUSG00000003559.7	As3mt	chr19:46707442-46741095	Lung__WT	Lung__KO	OK	8.56616	9.03161	0.0763341	0.228994	0.56575	0.999817	no
ENSMUSG00000003573.15	ENSMUSG00000003573.15	Homer3	chr8:70282826-70302489	Lung__WT	Lung__KO	OK	29.5442	30.6334	0.0522343	0.144642	0.7194	0.999817	no
ENSMUSG00000003575.13	ENSMUSG00000003575.13	Crtc1	chr8:70382354-70439579	Lung__WT	Lung__KO	OK	7.4927	7.80943	0.0597313	0.217284	0.59085	0.999817	no
ENSMUSG00000003581.14	ENSMUSG00000003581.14	Rnf215	chr11:4135201-4160293	Lung__WT	Lung__KO	OK	14.6939	13.8784	-0.0823677	-0.172031	0.6659	0.999817	no
ENSMUSG00000003585.13	ENSMUSG00000003585.13	Sec14l2	chr11:4097038-4123415	Lung__WT	Lung__KO	OK	1.36515	1.28623	-0.0859096	-0.140155	0.68605	0.999817	no
ENSMUSG00000003604.14	ENSMUSG00000003604.14	Aven	chr2:112492963-113217087	Lung__WT	Lung__KO	OK	13.6293	14.6175	0.10098	0.141989	0.7252	0.999817	no
ENSMUSG00000003617.16	ENSMUSG00000003617.16	Cp	chr3:19957053-20035315	Lung__WT	Lung__KO	NOTEST	0.132529	0.169131	0.351829	0	1	1	no
ENSMUSG00000003623.4	ENSMUSG00000003623.4	Crot	chr5:8966032-8997324	Lung__WT	Lung__KO	OK	14.2867	15.3506	0.103619	0.378793	0.35275	0.999817	no
ENSMUSG00000003644.17	ENSMUSG00000003644.17	Rps6ka1	chr4:133847289-133887797	Lung__WT	Lung__KO	OK	16.7762	16.945	0.0144478	0.0550523	0.8881	0.999817	no
ENSMUSG00000003657.8	ENSMUSG00000003657.8	Calb2	chr8:110142538-110168206	Lung__WT	Lung__KO	OK	0.833567	1.27824	0.616785	0.929006	0.0259	0.999817	no
ENSMUSG00000003660.10	ENSMUSG00000003660.10	Snrnp200	chr2:127208398-127240451	Lung__WT	Lung__KO	OK	68.6831	64.6593	-0.0870992	-0.293012	0.4265	0.999817	no
ENSMUSG00000003662.10	ENSMUSG00000003662.10	Ciao1	chr2:127240937-127247816	Lung__WT	Lung__KO	OK	25.516	24.0866	-0.0831694	-0.231352	0.57425	0.999817	no
ENSMUSG00000003665.6	ENSMUSG00000003665.6	Has1	chr17:17843327-17855188	Lung__WT	Lung__KO	OK	0.616908	0.765372	0.311105	0.475952	0.23975	0.999817	no
ENSMUSG00000003680.15	ENSMUSG00000003680.15	Taf6l	chr19:8772521-8786417	Lung__WT	Lung__KO	OK	25.3169	27.7492	0.132341	0.386804	0.33815	0.999817	no
ENSMUSG00000003721.14	ENSMUSG00000003721.14	Insig2	chr1:121304352-121332589	Lung__WT	Lung__KO	OK	7.90654	8.55013	0.1129	0.244441	0.4909	0.999817	no
ENSMUSG00000003731.13	ENSMUSG00000003731.13	Kpna6	chr4:129643979-129672767	Lung__WT	Lung__KO	OK	19.2663	19.0984	-0.012626	-0.0459391	0.9116	0.999817	no
ENSMUSG00000003746.15	ENSMUSG00000003746.15	Man1a	chr10:53904787-54075796	Lung__WT	Lung__KO	OK	3.04454	3.16074	0.0540384	0.154016	0.7069	0.999817	no
ENSMUSG00000003752.9	ENSMUSG00000003752.9	Itpkc	chr7:27187006-27228628	Lung__WT	Lung__KO	OK	5.77901	5.57158	-0.0527365	-0.0610266	0.87215	0.999817	no
ENSMUSG00000003762.13	ENSMUSG00000003762.13	Adck4	chr7:27233022-27282141	Lung__WT	Lung__KO	OK	11.2772	10.9386	-0.0439729	-0.0879083	0.82045	0.999817	no
ENSMUSG00000003778.14	ENSMUSG00000003778.14	Brd8	chr18:34598614-34624601	Lung__WT	Lung__KO	OK	52.1609	49.9082	-0.0636939	-0.249897	0.53665	0.999817	no
ENSMUSG00000003779.15	ENSMUSG00000003779.15	Kif20a	chr18:34624623-34651735	Lung__WT	Lung__KO	OK	59.6775	60.3728	0.0167122	0.0422635	0.9168	0.999817	no
ENSMUSG00000003808.18	ENSMUSG00000003808.18	Farsa	chr8:84856988-84869257	Lung__WT	Lung__KO	OK	43.1311	41.7604	-0.0465939	-0.187621	0.64355	0.999817	no
ENSMUSG00000003809.14	ENSMUSG00000003809.14	Gcdh	chr8:84872110-84893921	Lung__WT	Lung__KO	OK	17.2168	17.6535	0.036139	0.110131	0.7805	0.999817	no
ENSMUSG00000003810.12	ENSMUSG00000003810.12	Mast2	chr4:116306761-116464183	Lung__WT	Lung__KO	OK	24.4113	24.1301	-0.0167104	-0.0450427	0.8867	0.999817	no
ENSMUSG00000003812.13	ENSMUSG00000003812.13	Dnase2a	chr8:84908559-84937359	Lung__WT	Lung__KO	OK	8.25841	8.34566	0.0151615	0.029459	0.94175	0.999817	no
ENSMUSG00000003813.15	ENSMUSG00000003813.15	Rad23a	chr8:84831521-84840665	Lung__WT	Lung__KO	OK	37.5006	37.0637	-0.0169052	-0.0517539	0.90015	0.999817	no
ENSMUSG00000003814.8	ENSMUSG00000003814.8	Calr	chr8:84841849-84846934	Lung__WT	Lung__KO	OK	441.079	451.326	0.0331339	0.099707	0.80985	0.999817	no
ENSMUSG00000003824.12	ENSMUSG00000003824.12	Syce2	chr8:84872110-84893921	Lung__WT	Lung__KO	OK	19.8572	22.4115	0.17458	0.372087	0.36455	0.999817	no
ENSMUSG00000003847.16	ENSMUSG00000003847.16	Nfat5	chr8:107293469-107379516	Lung__WT	Lung__KO	OK	15.5289	15.8481	0.0293519	0.0567052	0.83025	0.999817	no
ENSMUSG00000003848.14	ENSMUSG00000003848.14	Nob1	chr8:107412488-107425049	Lung__WT	Lung__KO	OK	41.7493	41.5177	-0.00802854	-0.0317079	0.9397	0.999817	no
ENSMUSG00000003849.8	ENSMUSG00000003849.8	Nqo1	chr8:107388224-107403206	Lung__WT	Lung__KO	OK	3.72948	4.2736	0.196477	0.45769	0.2586	0.999817	no
ENSMUSG00000003863.17	ENSMUSG00000003863.17	Ppfia3	chr7:45339126-45367019	Lung__WT	Lung__KO	OK	0.692825	0.733342	0.0819958	0.167183	0.67425	0.999817	no
ENSMUSG00000003865.15	ENSMUSG00000003865.15	Gys1	chr7:45434838-45456617	Lung__WT	Lung__KO	OK	16.9669	16.244	-0.062819	-0.246401	0.54395	0.999817	no
ENSMUSG00000003868.13	ENSMUSG00000003868.13	Ruvbl2	chr7:45421897-45434464	Lung__WT	Lung__KO	OK	88.4981	82.3347	-0.104145	-0.428541	0.2879	0.999817	no
ENSMUSG00000003872.8	ENSMUSG00000003872.8	Lin7b	chr7:45367891-45370564	Lung__WT	Lung__KO	NOTEST	0.150855	0.185568	0.298787	0	1	1	no
ENSMUSG00000003873.10	ENSMUSG00000003873.10	Bax	chr7:45461694-45466898	Lung__WT	Lung__KO	OK	74.4525	73.5879	-0.0168532	-0.065351	0.87415	0.999817	no
ENSMUSG00000003882.4	ENSMUSG00000003882.4	Il7r	chr15:9506160-9529876	Lung__WT	Lung__KO	NOTEST	0.0312034	0.0295141	-0.0802962	0	1	1	no
ENSMUSG00000003923.14	ENSMUSG00000003923.14	Tfam	chr10:71225463-71238280	Lung__WT	Lung__KO	OK	57.42	59.1767	0.043474	0.115293	0.78	0.999817	no
ENSMUSG00000003929.10	ENSMUSG00000003929.10	Zfp81	chr17:33329341-33358878	Lung__WT	Lung__KO	OK	7.01677	7.48731	0.093642	0.358346	0.37175	0.999817	no
ENSMUSG00000003934.5	ENSMUSG00000003934.5	Efnb3	chr11:69554091-69560205	Lung__WT	Lung__KO	OK	13.3001	12.5072	-0.0886738	-0.329822	0.42095	0.999817	no
ENSMUSG00000003948.16	ENSMUSG00000003948.16	Mmd	chr11:90187683-90278589	Lung__WT	Lung__KO	OK	24.2654	23.6037	-0.0398828	-0.154883	0.7022	0.999817	no
ENSMUSG00000003949.16	ENSMUSG00000003949.16	Hlf	chr11:90336535-90390895	Lung__WT	Lung__KO	OK	5.18021	4.69446	-0.142052	-0.264922	0.40075	0.999817	no
ENSMUSG00000003955.7	ENSMUSG00000003955.7	Fam162a	chr16:36043843-36071515	Lung__WT	Lung__KO	OK	118.202	125.318	0.0843477	0.325663	0.41535	0.999817	no
ENSMUSG00000003970.8	ENSMUSG00000003970.8	Rpl8	chr15:76904070-76906318	Lung__WT	Lung__KO	OK	1383.34	1397.65	0.0148471	0.0440467	0.9107	0.999817	no
ENSMUSG00000003974.6	ENSMUSG00000003974.6	Grm3	chr5:9485540-9725170	Lung__WT	Lung__KO	NOTEST	0.056553	0.0787276	0.477266	0	1	1	no
ENSMUSG00000003992.14	ENSMUSG00000003992.14	Ssbp2	chr13:91460282-91786148	Lung__WT	Lung__KO	OK	51.8382	52.8676	0.0283674	0.0996815	0.80825	0.999817	no
ENSMUSG00000004018.9	ENSMUSG00000004018.9	Fancl	chr11:26386134-26593999	Lung__WT	Lung__KO	OK	17.7073	19.17	0.114503	0.260037	0.52515	0.999817	no
ENSMUSG00000004031.13	ENSMUSG00000004031.13	Brinp2	chr1:158245268-158356326	Lung__WT	Lung__KO	OK	1.065	0.98258	-0.116208	-0.152147	0.64275	0.999817	no
ENSMUSG00000004032.10	ENSMUSG00000004032.10	Gstm5	chr3:107877228-107898686	Lung__WT	Lung__KO	OK	79.2517	82.5207	0.0583139	0.188661	0.64555	0.999817	no
ENSMUSG00000004035.12	ENSMUSG00000004035.12	Gstm7	chr3:107926333-107931817	Lung__WT	Lung__KO	OK	10.141	9.36944	-0.114162	-0.295353	0.47135	0.999817	no
ENSMUSG00000004038.9	ENSMUSG00000004038.9	Gstm3	chr3:107963695-107969283	Lung__WT	Lung__KO	NOTEST	0.143352	0.10372	-0.466868	0	1	1	no
ENSMUSG00000004040.16	ENSMUSG00000004040.16	Stat3	chr11:100859350-100939540	Lung__WT	Lung__KO	OK	7.00188	6.95243	-0.0102246	-0.0329217	0.9335	0.999817	no
ENSMUSG00000004043.14	ENSMUSG00000004043.14	Stat5a	chr11:100859350-100939540	Lung__WT	Lung__KO	OK	1.33233	1.67222	0.327816	0.319864	0.32915	0.999817	no
ENSMUSG00000004044.9	ENSMUSG00000004044.9	Ptrf	chr11:100956732-100970887	Lung__WT	Lung__KO	OK	22.675	25.4182	0.164763	0.660481	0.10345	0.999817	no
ENSMUSG00000004054.8	ENSMUSG00000004054.8	Map3k11	chr19:5689130-5702862	Lung__WT	Lung__KO	OK	14.6245	14.7025	0.00767091	0.0298266	0.94345	0.999817	no
ENSMUSG00000004056.15	ENSMUSG00000004056.15	Akt2	chr7:27591551-27640826	Lung__WT	Lung__KO	OK	45.9063	45.6161	-0.00914845	-0.0348938	0.92505	0.999817	no
ENSMUSG00000004069.16	ENSMUSG00000004069.16	Dnaja3	chr16:4626132-4707695	Lung__WT	Lung__KO	OK	20.3775	19.7623	-0.04422	-0.115295	0.77215	0.999817	no
ENSMUSG00000004070.15	ENSMUSG00000004070.15	Hmox2	chr16:4726360-4790292	Lung__WT	Lung__KO	OK	46.1135	48.4098	0.070112	0.131307	0.7353	0.999817	no
ENSMUSG00000004071.12	ENSMUSG00000004071.12	Cdip1	chr16:4726360-4790292	Lung__WT	Lung__KO	OK	46.6319	42.3273	-0.139729	-0.434753	0.2836	0.999817	no
ENSMUSG00000004085.14	ENSMUSG00000004085.14	Zak	chr2:72285636-72442610	Lung__WT	Lung__KO	OK	6.26858	6.19092	-0.0179847	-0.058979	0.8841	0.999817	no
ENSMUSG00000004096.8	ENSMUSG00000004096.8	Cwc15	chr9:14500616-14510577	Lung__WT	Lung__KO	OK	96.1653	96.9626	0.011912	0.0484979	0.9056	0.999817	no
ENSMUSG00000004098.7	ENSMUSG00000004098.7	Col5a3	chr9:20770049-20815067	Lung__WT	Lung__KO	NOTEST	0.271414	0.254294	-0.0939956	0	1	1	no
ENSMUSG00000004099.15	ENSMUSG00000004099.15	Dnmt1	chr9:20907205-20959888	Lung__WT	Lung__KO	OK	85.9455	78.87	-0.123945	-0.449358	0.2693	0.999817	no
ENSMUSG00000004100.11	ENSMUSG00000004100.11	Ppan	chr9:20888174-20892178	Lung__WT	Lung__KO	OK	36.6268	36.0895	-0.0213211	-0.0832801	0.8406	0.999817	no
ENSMUSG00000004105.8	ENSMUSG00000004105.8	Angptl2	chr2:33133416-33371486	Lung__WT	Lung__KO	OK	20.0463	18.8648	-0.0876401	-0.304595	0.44115	0.999817	no
ENSMUSG00000004110.14	ENSMUSG00000004110.14	Cacna1e	chr1:154390730-154726356	Lung__WT	Lung__KO	NOTEST	0.090974	0.109972	0.273606	0	1	1	no
ENSMUSG00000004113.18	ENSMUSG00000004113.18	Cacna1b	chr2:24603886-24763152	Lung__WT	Lung__KO	NOTEST	0.357892	0.360534	0.0106117	0	1	1	no
ENSMUSG00000004127.12	ENSMUSG00000004127.12	Trmt10a	chr3:138143447-138159821	Lung__WT	Lung__KO	OK	9.78582	9.39599	-0.0586475	-0.110336	0.7824	0.999817	no
ENSMUSG00000004151.16	ENSMUSG00000004151.16	Etv1	chr12:38779379-38868215	Lung__WT	Lung__KO	OK	5.45476	5.35967	-0.0253728	-0.0615929	0.8664	0.999817	no
ENSMUSG00000004187.10	ENSMUSG00000004187.10	Kifc2	chr15:76660640-76668196	Lung__WT	Lung__KO	OK	1.42529	1.48657	0.0607368	0.133322	0.74375	0.999817	no
ENSMUSG00000004207.14	ENSMUSG00000004207.14	Psap	chr10:60277626-60302597	Lung__WT	Lung__KO	OK	93.1818	93.9113	0.0112499	0.045217	0.91145	0.999817	no
ENSMUSG00000004221.16	ENSMUSG00000004221.16	Ikbkg	chrX:74393289-74453854	Lung__WT	Lung__KO	OK	13.0131	14.6944	0.175302	0.321942	0.3845	0.999817	no
ENSMUSG00000004231.15	ENSMUSG00000004231.15	Pax2	chr19:44756044-44837871	Lung__WT	Lung__KO	NOTEST	0.00753144	0.0198712	1.39968	0	1	1	no
ENSMUSG00000004233.14	ENSMUSG00000004233.14	Wars2	chr3:99141067-99220203	Lung__WT	Lung__KO	OK	4.79938	5.06912	0.0788868	0.148281	0.614	0.999817	no
ENSMUSG00000004263.15	ENSMUSG00000004263.15	Atn1	chr6:124742543-124756524	Lung__WT	Lung__KO	OK	31.5987	31.9606	0.0164309	0.0626208	0.86635	0.999817	no
ENSMUSG00000004264.17	ENSMUSG00000004264.17	Phb2	chr6:124712335-124718831	Lung__WT	Lung__KO	OK	170.541	152.696	-0.159455	-0.612218	0.11455	0.999817	no
ENSMUSG00000004266.15	ENSMUSG00000004266.15	Ptpn6	chr6:124720706-124738714	Lung__WT	Lung__KO	OK	3.45556	3.6668	0.0856021	0.19485	0.605	0.999817	no
ENSMUSG00000004267.16	ENSMUSG00000004267.16	Eno2	chr6:124760054-124769673	Lung__WT	Lung__KO	OK	2.94765	3.04679	0.0477251	0.0648025	0.86485	0.999817	no
ENSMUSG00000004268.11	ENSMUSG00000004268.11	Emg1	chr6:124663026-124712178	Lung__WT	Lung__KO	OK	119.685	124.208	0.0535206	0.186151	0.64575	0.999817	no
ENSMUSG00000004270.13	ENSMUSG00000004270.13	Lpcat3	chr6:124663026-124712178	Lung__WT	Lung__KO	OK	13.3224	13.5992	0.0296586	0.0500323	0.8965	0.999817	no
ENSMUSG00000004285.12	ENSMUSG00000004285.12	Atp6v1f	chr6:29467717-29470512	Lung__WT	Lung__KO	OK	61.9815	62.7419	0.0175906	0.0634236	0.8765	0.999817	no
ENSMUSG00000004296.14	ENSMUSG00000004296.14	Il12b	chr11:44400062-44414033	Lung__WT	Lung__KO	NOTEST	0.0117602	0.03056	1.37773	0	1	1	no
ENSMUSG00000004317.14	ENSMUSG00000004317.14	Clcn5	chrX:7153809-7319358	Lung__WT	Lung__KO	OK	18.4248	17.4814	-0.0758274	-0.138755	0.65305	0.999817	no
ENSMUSG00000004319.15	ENSMUSG00000004319.15	Clcn3	chr8:60910388-60983300	Lung__WT	Lung__KO	OK	7.56578	7.84068	0.0514901	0.177314	0.66755	0.999817	no
ENSMUSG00000004328.15	ENSMUSG00000004328.15	Hif3a	chr7:17031506-17062427	Lung__WT	Lung__KO	OK	14.6563	15.2348	0.0558507	0.14624	0.61615	0.999817	no
ENSMUSG00000004341.7	ENSMUSG00000004341.7	Gpx6	chr13:21312216-21319624	Lung__WT	Lung__KO	NOTEST	0.150634	0.102651	-0.553292	0	1	1	no
ENSMUSG00000004344.11	ENSMUSG00000004344.11	Gpx5	chr13:21286428-21292731	Lung__WT	Lung__KO	NOTEST	0	0	0	0	1	1	no
ENSMUSG00000004347.16	ENSMUSG00000004347.16	Pde1c	chr6:56069803-56569103	Lung__WT	Lung__KO	OK	0.42994	0.521975	0.279847	0.438149	0.24345	0.999817	no
ENSMUSG00000004356.7	ENSMUSG00000004356.7	Utp20	chr10:88746606-88826814	Lung__WT	Lung__KO	OK	18.6363	17.7737	-0.068371	-0.281175	0.4808	0.999817	no
ENSMUSG00000004359.16	ENSMUSG00000004359.16	Spic	chr10:88674771-88685015	Lung__WT	Lung__KO	NOTEST	0.0306352	0.0513526	0.745248	0	1	1	no
ENSMUSG00000004360.8	ENSMUSG00000004360.8	9330159F19Rik	chr10:29211642-29230779	Lung__WT	Lung__KO	OK	0.477811	0.480305	0.0075095	0.014285	0.9713	0.999817	no
ENSMUSG00000004364.14	ENSMUSG00000004364.14	Cul3	chr1:80264922-80340480	Lung__WT	Lung__KO	OK	45.5548	48.9092	0.102502	0.394322	0.3279	0.999817	no
ENSMUSG00000004366.3	ENSMUSG00000004366.3	Sst	chr16:23889580-23890844	Lung__WT	Lung__KO	OK	0.587936	0.321494	-0.870868	-0.69633	0.09315	0.999817	no
ENSMUSG00000004371.14	ENSMUSG00000004371.14	Il11	chr7:4772372-4782857	Lung__WT	Lung__KO	NOTEST	0.0664942	0.0466142	-0.512458	0	1	1	no
ENSMUSG00000004383.17	ENSMUSG00000004383.17	Large	chr8:72814598-73353540	Lung__WT	Lung__KO	OK	9.95563	10.4201	0.0657785	0.241587	0.5527	0.999817	no
ENSMUSG00000004393.10	ENSMUSG00000004393.10	Ddx56	chr11:6258918-6267772	Lung__WT	Lung__KO	OK	39.6917	38.6843	-0.0370908	-0.144357	0.72415	0.999817	no
ENSMUSG00000004394.12	ENSMUSG00000004394.12	Tmed4	chr11:6270368-6274870	Lung__WT	Lung__KO	OK	28.0073	27.4819	-0.0273242	-0.104627	0.7958	0.999817	no
ENSMUSG00000004415.15	ENSMUSG00000004415.15	Col26a1	chr5:136741758-136883184	Lung__WT	Lung__KO	OK	24.6326	24.5915	-0.00240901	-0.00907558	0.98185	0.999817	no
ENSMUSG00000004446.12	ENSMUSG00000004446.12	Bid	chr6:120892853-120916853	Lung__WT	Lung__KO	OK	5.7606	6.34368	0.139101	0.382024	0.32885	0.999817	no
ENSMUSG00000004451.14	ENSMUSG00000004451.14	Ralb	chr1:119470304-119504794	Lung__WT	Lung__KO	OK	65.4323	68.3642	0.0632389	0.257132	0.526	0.999817	no
ENSMUSG00000004455.16	ENSMUSG00000004455.16	Ppp1cc	chr5:122158277-122175273	Lung__WT	Lung__KO	OK	132.443	131.134	-0.0143405	-0.0552703	0.89195	0.999817	no
ENSMUSG00000004460.16	ENSMUSG00000004460.16	Dnajb11	chr16:22857844-22879634	Lung__WT	Lung__KO	OK	39.9801	41.386	0.0498611	0.193377	0.6256	0.999817	no
ENSMUSG00000004462.6	ENSMUSG00000004462.6	Tbccd1	chr16:22813214-22857569	Lung__WT	Lung__KO	OK	9.29422	9.9285	0.0952422	0.325454	0.42135	0.999817	no
ENSMUSG00000004473.10	ENSMUSG00000004473.10	Clec11a	chr7:44302686-44306902	Lung__WT	Lung__KO	OK	0.316402	0.400672	0.340665	0.486844	0.24095	0.999817	no
ENSMUSG00000004500.8	ENSMUSG00000004500.8	Zfp324	chr7:12965837-12973822	Lung__WT	Lung__KO	OK	5.22521	5.35138	0.0344215	0.115609	0.7744	0.999817	no
ENSMUSG00000004508.6	ENSMUSG00000004508.6	Gab2	chr7:97081585-97308946	Lung__WT	Lung__KO	OK	7.7015	7.23267	-0.0906118	-0.30104	0.45585	0.999817	no
ENSMUSG00000004530.12	ENSMUSG00000004530.12	Coro1c	chr5:113842435-113908758	Lung__WT	Lung__KO	OK	51.4736	50.2322	-0.0352209	-0.138836	0.7294	0.999817	no
ENSMUSG00000004535.12	ENSMUSG00000004535.12	Tax1bp1	chr6:52713728-52766780	Lung__WT	Lung__KO	OK	51.9068	53.8172	0.0521423	0.209166	0.5975	0.999817	no
ENSMUSG00000004540.7	ENSMUSG00000004540.7	Psg17	chr7:18813936-18821607	Lung__WT	Lung__KO	NOTEST	0.0809337	0.04925	-0.716617	0	1	1	no
ENSMUSG00000004542.15	ENSMUSG00000004542.15	Psg19	chr7:18789566-18798520	Lung__WT	Lung__KO	NOTEST	0.0105338	0.0332306	1.65748	0	1	1	no
ENSMUSG00000004552.16	ENSMUSG00000004552.16	Ctse	chr1:131638305-131675505	Lung__WT	Lung__KO	NOTEST	0.104784	0.200236	0.934286	0	1	1	no
ENSMUSG00000004558.14	ENSMUSG00000004558.14	Ndrg2	chr14:51905270-51913488	Lung__WT	Lung__KO	OK	5.14932	5.00156	-0.0420032	-0.115318	0.7768	0.999817	no
ENSMUSG00000004561.14	ENSMUSG00000004561.14	Mettl17	chr14:51884841-51891868	Lung__WT	Lung__KO	OK	12.9484	12.6524	-0.0333554	-0.106311	0.8006	0.999817	no
ENSMUSG00000004562.16	ENSMUSG00000004562.16	Arhgef40	chr14:51984837-52020733	Lung__WT	Lung__KO	OK	28.5349	29.2432	0.0353745	0.0714191	0.79955	0.999817	no
ENSMUSG00000004565.15	ENSMUSG00000004565.15	Pnpla6	chr8:3515383-3544267	Lung__WT	Lung__KO	OK	10.0595	9.34736	-0.10593	-0.209812	0.47315	0.999817	no
ENSMUSG00000004567.16	ENSMUSG00000004567.16	Mcoln1	chr8:3500456-3515232	Lung__WT	Lung__KO	OK	11.4319	11.4872	0.00695944	0.0175286	0.96295	0.999817	no
ENSMUSG00000004568.12	ENSMUSG00000004568.12	Arhgef18	chr8:3393037-3456601	Lung__WT	Lung__KO	OK	7.58944	7.29057	-0.0579624	-0.200793	0.59975	0.999817	no
ENSMUSG00000004591.16	ENSMUSG00000004591.16	Pkn2	chr3:142790901-142898245	Lung__WT	Lung__KO	OK	28.8107	28.8151	0.00021673	0.000809743	0.99855	0.999817	no
ENSMUSG00000004609.11	ENSMUSG00000004609.11	Cd33	chr7:43524215-43544428	Lung__WT	Lung__KO	OK	0.680232	0.825674	0.279545	0.290992	0.3817	0.999817	no
ENSMUSG00000004610.4	ENSMUSG00000004610.4	Etfb	chr7:43444082-43457800	Lung__WT	Lung__KO	OK	95.1893	99.6982	0.0667667	0.24803	0.532	0.999817	no
ENSMUSG00000004612.9	ENSMUSG00000004612.9	Nkg7	chr7:43437072-43438249	Lung__WT	Lung__KO	NOTEST	0.253577	0.222005	-0.191834	0	1	1	no
ENSMUSG00000004613.7	ENSMUSG00000004613.7	Lim2	chr7:43430087-43435996	Lung__WT	Lung__KO	NOTEST	0.0277618	0.0137708	-1.01149	0	1	1	no
ENSMUSG00000004626.14	ENSMUSG00000004626.14	Stxbp2	chr8:3630954-3643644	Lung__WT	Lung__KO	OK	18.9843	19.8143	0.0617315	0.188197	0.6252	0.999817	no
ENSMUSG00000004630.18	ENSMUSG00000004630.18	Pcp2	chr8:3621550-3625545	Lung__WT	Lung__KO	OK	0.862026	0.793448	-0.119597	-0.0876609	0.77555	0.999817	no
ENSMUSG00000004631.15	ENSMUSG00000004631.15	Sgce	chr6:4674349-4747207	Lung__WT	Lung__KO	OK	17.0213	17.7723	0.0622903	0.213003	0.60205	0.999817	no
ENSMUSG00000004633.17	ENSMUSG00000004633.17	Chn2	chr6:54039553-54566489	Lung__WT	Lung__KO	OK	9.30579	9.40656	0.0155379	0.0300793	0.938	0.999817	no
ENSMUSG00000004637.15	ENSMUSG00000004637.15	Wwox	chr8:114439654-115352708	Lung__WT	Lung__KO	OK	3.92844	3.83438	-0.0349655	-0.0803937	0.8307	0.999817	no
ENSMUSG00000004642.13	ENSMUSG00000004642.13	Slbp	chr5:33634951-33652574	Lung__WT	Lung__KO	OK	86.0519	91.1155	0.0824906	0.330341	0.4158	0.999817	no
ENSMUSG00000004651.6	ENSMUSG00000004651.6	Tyr	chr7:87424770-87493512	Lung__WT	Lung__KO	NOTEST	0.116963	0.118438	0.0180826	0	1	1	no
ENSMUSG00000004654.6	ENSMUSG00000004654.6	Ghrhr	chr6:55376342-55388530	Lung__WT	Lung__KO	NOTEST	0	0	0	0	1	1	no
ENSMUSG00000004655.5	ENSMUSG00000004655.5	Aqp1	chr6:55336431-55348555	Lung__WT	Lung__KO	OK	3.35257	4.03768	0.268256	0.714648	0.078	0.999817	no
ENSMUSG00000004661.15	ENSMUSG00000004661.15	Arid3b	chr9:57777864-57836793	Lung__WT	Lung__KO	OK	8.29105	7.50685	-0.143346	-0.424236	0.25995	0.999817	no
ENSMUSG00000004665.10	ENSMUSG00000004665.10	Cnn2	chr10:79988583-79996062	Lung__WT	Lung__KO	OK	97.0254	97.7161	0.0102334	0.0373176	0.9288	0.999817	no
ENSMUSG00000004667.18	ENSMUSG00000004667.18	Polr2e	chr10:80035948-80039795	Lung__WT	Lung__KO	OK	104.089	108.958	0.0659467	0.268622	0.50575	0.999817	no
ENSMUSG00000004668.14	ENSMUSG00000004668.14	Abca13	chr11:9191941-9684259	Lung__WT	Lung__KO	NOTEST	0.0365995	0.0330854	-0.145628	0	1	1	no
ENSMUSG00000004677.15	ENSMUSG00000004677.15	Myo9b	chr8:71251124-71360712	Lung__WT	Lung__KO	OK	16.9361	17.1886	0.0213506	0.0762964	0.8505	0.999817	no
ENSMUSG00000004698.9	ENSMUSG00000004698.9	Hdac9	chr12:34371502-34528889	Lung__WT	Lung__KO	OK	1.11541	1.15723	0.0530919	0.120253	0.7673	0.999817	no
ENSMUSG00000004707.14	ENSMUSG00000004707.14	Ly9	chr1:171588623-171607410	Lung__WT	Lung__KO	NOTEST	0.095175	0.112845	0.245688	0	1	1	no
ENSMUSG00000004709.14	ENSMUSG00000004709.14	Cd244	chr1:171559192-171585318	Lung__WT	Lung__KO	NOTEST	0.0181925	0.0176156	-0.0464867	0	1	1	no
ENSMUSG00000004730.14	ENSMUSG00000004730.14	Adgre1	chr17:57358685-57483529	Lung__WT	Lung__KO	OK	2.14341	2.54519	0.247871	0.616786	0.12885	0.999817	no
ENSMUSG00000004748.5	ENSMUSG00000004748.5	Mtfp1	chr11:4091479-4095445	Lung__WT	Lung__KO	OK	4.52705	4.473	-0.0173281	-0.0401692	0.9219	0.999817	no
ENSMUSG00000004768.14	ENSMUSG00000004768.14	Rab23	chr1:33719886-33742564	Lung__WT	Lung__KO	OK	11.0497	10.6681	-0.0507032	-0.154209	0.6513	0.999817	no
ENSMUSG00000004771.12	ENSMUSG00000004771.12	Rab11a	chr9:64715298-64737758	Lung__WT	Lung__KO	OK	95.6471	99.6521	0.0591789	0.149809	0.7147	0.999817	no
ENSMUSG00000004788.11	ENSMUSG00000004788.11	Eif2b2	chr12:85219480-85226628	Lung__WT	Lung__KO	OK	35.5158	35.1772	-0.0138229	-0.0516291	0.90455	0.999817	no
ENSMUSG00000004789.9	ENSMUSG00000004789.9	Dlst	chr12:85110832-85134091	Lung__WT	Lung__KO	OK	66.4215	65.5252	-0.0195992	-0.0804175	0.8411	0.999817	no
ENSMUSG00000004791.6	ENSMUSG00000004791.6	Pgf	chr12:85166638-85177296	Lung__WT	Lung__KO	OK	14.9514	13.283	-0.170699	-0.559356	0.165	0.999817	no
ENSMUSG00000004798.14	ENSMUSG00000004798.14	Ulk2	chr11:61775648-61855073	Lung__WT	Lung__KO	OK	12.2189	11.9639	-0.0304217	-0.110597	0.77545	0.999817	no
ENSMUSG00000004814.10	ENSMUSG00000004814.10	Ccl24	chr5:135569936-135573049	Lung__WT	Lung__KO	OK	1.00373	1.77936	0.82599	0.886203	0.03675	0.999817	no
ENSMUSG00000004815.12	ENSMUSG00000004815.12	Dgkq	chr5:108629769-108684557	Lung__WT	Lung__KO	OK	5.44423	5.04817	-0.108966	-0.263972	0.52125	0.999817	no
ENSMUSG00000004821.1	ENSMUSG00000004821.1	Tmed11	chr5:108777234-108795363	Lung__WT	Lung__KO	NOTEST	0	0	0	0	1	1	no
ENSMUSG00000004837.2	ENSMUSG00000004837.2	Grap	chr11:61653264-61720826	Lung__WT	Lung__KO	OK	5.4335	5.66201	0.059432	0.143151	0.7311	0.999817	no
ENSMUSG00000004842.18	ENSMUSG00000004842.18	Pou1f1	chr16:65520510-65535005	Lung__WT	Lung__KO	NOTEST	0	0.00905112	inf	0	1	1	no
ENSMUSG00000004843.6	ENSMUSG00000004843.6	Chmp2b	chr16:65539132-65562697	Lung__WT	Lung__KO	OK	20.2895	20.2521	-0.00266212	-0.00972498	0.9803	0.999817	no
ENSMUSG00000004846.10	ENSMUSG00000004846.10	Plod3	chr5:136982163-136996648	Lung__WT	Lung__KO	OK	23.8342	24.2268	0.0235713	0.0603187	0.8867	0.999817	no
ENSMUSG00000004849.14	ENSMUSG00000004849.14	Ap1s1	chr5:137034992-137046135	Lung__WT	Lung__KO	OK	93.8668	94.8201	0.0145788	0.0479447	0.9044	0.999817	no
ENSMUSG00000004864.12	ENSMUSG00000004864.12	Mapk13	chr17:28769306-28778698	Lung__WT	Lung__KO	OK	15.3791	12.5415	-0.294263	-0.924968	0.02255	0.999817	no
ENSMUSG00000004865.15	ENSMUSG00000004865.15	Srpk1	chr17:28587647-28622521	Lung__WT	Lung__KO	OK	36.1269	35.4066	-0.029055	-0.112673	0.7665	0.999817	no
ENSMUSG00000004872.15	ENSMUSG00000004872.15	Pax3	chr1:78101266-78197134	Lung__WT	Lung__KO	NOTEST	0.321092	0.251448	-0.352722	0	1	1	no
ENSMUSG00000004880.11	ENSMUSG00000004880.11	Lbr	chr1:181815334-181843046	Lung__WT	Lung__KO	OK	47.114	47.1781	0.00196246	0.00461825	0.9852	0.999817	no
ENSMUSG00000004885.5	ENSMUSG00000004885.5	Crabp2	chr3:87948665-87953376	Lung__WT	Lung__KO	OK	72.2291	66.7719	-0.113339	-0.438429	0.27235	0.999817	no
ENSMUSG00000004891.16	ENSMUSG00000004891.16	Nes	chr3:87971092-87980451	Lung__WT	Lung__KO	OK	44.6154	44.2354	-0.0123428	-0.0487237	0.90385	0.999817	no
ENSMUSG00000004892.13	ENSMUSG00000004892.13	Bcan	chr3:87987530-88000230	Lung__WT	Lung__KO	NOTEST	0.0239689	0.0114443	-1.06653	0	1	1	no
ENSMUSG00000004894.10	ENSMUSG00000004894.10	Hapln2	chr3:88022060-88027478	Lung__WT	Lung__KO	NOTEST	0.0198214	0.00509906	-1.95875	0	1	1	no
ENSMUSG00000004895.9	ENSMUSG00000004895.9	Prcc	chr3:87858902-87885608	Lung__WT	Lung__KO	OK	31.6982	33.3299	0.0724147	0.286635	0.47875	0.999817	no
ENSMUSG00000004896.16	ENSMUSG00000004896.16	Rrnad1	chr3:87919505-87940686	Lung__WT	Lung__KO	OK	14.4662	14.7604	0.0290409	0.0393799	0.91335	0.999817	no
ENSMUSG00000004897.16	ENSMUSG00000004897.16	Hdgf	chr3:87906320-87916132	Lung__WT	Lung__KO	OK	164.661	167.904	0.0281322	0.0999785	0.79765	0.999817	no
ENSMUSG00000004902.7	ENSMUSG00000004902.7	Slc25a18	chr6:120773577-120794336	Lung__WT	Lung__KO	NOTEST	0.0856782	0.0756421	-0.179739	0	1	1	no
ENSMUSG00000004929.12	ENSMUSG00000004929.12	Thop1	chr10:81070034-81082559	Lung__WT	Lung__KO	OK	29.5663	28.8343	-0.0361639	-0.143868	0.71855	0.999817	no
ENSMUSG00000004931.10	ENSMUSG00000004931.10	Apba3	chr10:81268171-81291267	Lung__WT	Lung__KO	OK	11.7012	10.9977	-0.0894554	-0.285814	0.4764	0.999817	no
ENSMUSG00000004933.17	ENSMUSG00000004933.17	Matk	chr10:81252934-81263365	Lung__WT	Lung__KO	OK	0.682339	0.707423	0.052084	0.0684975	0.8479	0.999817	no
ENSMUSG00000004934.13	ENSMUSG00000004934.13	Pias4	chr10:81153265-81167923	Lung__WT	Lung__KO	OK	16.035	15.0124	-0.095075	-0.331714	0.4028	0.999817	no
ENSMUSG00000004936.8	ENSMUSG00000004936.8	Map2k1	chr9:64185769-64253631	Lung__WT	Lung__KO	OK	27.7821	25.863	-0.10327	-0.408304	0.30675	0.999817	no
ENSMUSG00000004937.5	ENSMUSG00000004937.5	Sgta	chr10:81044074-81060178	Lung__WT	Lung__KO	OK	63.2427	59.6671	-0.0839641	-0.343207	0.39425	0.999817	no
ENSMUSG00000004939.6	ENSMUSG00000004939.6	Nmrk2	chr10:81194608-81230833	Lung__WT	Lung__KO	NOTEST	0	0	0	0	1	1	no
ENSMUSG00000004945.15	ENSMUSG00000004945.15	Tmem242	chr17:5388762-5440259	Lung__WT	Lung__KO	OK	63.882	67.8483	0.0869033	0.333799	0.41585	0.999817	no
ENSMUSG00000004947.15	ENSMUSG00000004947.15	Dtx2	chr5:135994799-136032872	Lung__WT	Lung__KO	OK	9.88475	10.6374	0.105867	0.321136	0.39885	0.999817	no
ENSMUSG00000004948.12	ENSMUSG00000004948.12	Zp3	chr5:135980098-135988624	Lung__WT	Lung__KO	NOTEST	0.0090201	0.0094014	0.0597314	0	1	1	no
ENSMUSG00000004951.10	ENSMUSG00000004951.10	Hspb1	chr5:135887918-135889563	Lung__WT	Lung__KO	OK	3.72879	4.47369	0.262759	0.519459	0.19985	0.999817	no
ENSMUSG00000004952.13	ENSMUSG00000004952.13	Rasa4	chr5:136083915-136111860	Lung__WT	Lung__KO	OK	3.47322	3.15538	-0.138462	-0.264877	0.49675	0.999817	no
ENSMUSG00000004961.7	ENSMUSG00000004961.7	Syt5	chr7:4539764-4547541	Lung__WT	Lung__KO	OK	2.64688	3.01936	0.189952	0.255884	0.51345	0.999817	no
ENSMUSG00000004980.16	ENSMUSG00000004980.16	Hnrnpa2b1	chr6:51460931-51469894	Lung__WT	Lung__KO	OK	1404.76	1381.47	-0.0241208	-0.0482292	0.8985	0.999817	no
ENSMUSG00000004988.9	ENSMUSG00000004988.9	Fxyd4	chr6:117933558-117937692	Lung__WT	Lung__KO	NOTEST	0.17877	0.138333	-0.369959	0	1	1	no
ENSMUSG00000004994.12	ENSMUSG00000004994.12	Ccdc130	chr8:84257794-84270380	Lung__WT	Lung__KO	OK	5.22345	4.71586	-0.147482	-0.266582	0.45905	0.999817	no
ENSMUSG00000004996.9	ENSMUSG00000004996.9	Mri1	chr8:84249905-84257326	Lung__WT	Lung__KO	OK	9.67233	9.21264	-0.0702486	-0.160579	0.68695	0.999817	no
ENSMUSG00000005034.15	ENSMUSG00000005034.15	Prkacb	chr3:146729573-146812960	Lung__WT	Lung__KO	OK	32.4711	31.3053	-0.052749	-0.217103	0.5889	0.999817	no
ENSMUSG00000005043.13	ENSMUSG00000005043.13	Sgsh	chr11:119307767-119355536	Lung__WT	Lung__KO	OK	2.77331	2.91745	0.0730952	0.161079	0.64305	0.999817	no
ENSMUSG00000005045.16	ENSMUSG00000005045.16	Chd5	chr4:152338650-152390194	Lung__WT	Lung__KO	NOTEST	0.342096	0.262348	-0.382924	0	1	1	no
ENSMUSG00000005054.6	ENSMUSG00000005054.6	Cstb	chr10:78425669-78427619	Lung__WT	Lung__KO	OK	72.1666	76.2753	0.0798864	0.285158	0.47755	0.999817	no
ENSMUSG00000005057.13	ENSMUSG00000005057.13	Sh2b2	chr5:136218146-136246556	Lung__WT	Lung__KO	OK	4.44271	4.68049	0.0752193	0.184128	0.6251	0.999817	no
ENSMUSG00000005069.12	ENSMUSG00000005069.12	Pex5	chr6:124396815-124415067	Lung__WT	Lung__KO	OK	17.876	17.5928	-0.0230418	-0.0792143	0.84535	0.999817	no
ENSMUSG00000005078.16	ENSMUSG00000005078.16	Jkamp	chr12:72085588-72185029	Lung__WT	Lung__KO	OK	21.3649	22.2069	0.0557644	0.186366	0.65	0.999817	no
ENSMUSG00000005087.17	ENSMUSG00000005087.17	Cd44	chr2:102811140-102901665	Lung__WT	Lung__KO	OK	3.39395	3.10679	-0.127539	-0.344364	0.3863	0.999817	no
ENSMUSG00000005089.15	ENSMUSG00000005089.15	Slc1a2	chr2:102658658-102790784	Lung__WT	Lung__KO	OK	0.447477	0.404768	-0.144718	-0.0729061	0.6686	0.999817	no
ENSMUSG00000005102.13	ENSMUSG00000005102.13	Eif2ak4	chr2:118388617-118475234	Lung__WT	Lung__KO	OK	12.8162	12.5909	-0.0255792	-0.0965605	0.80945	0.999817	no
ENSMUSG00000005103.12	ENSMUSG00000005103.12	Wdr1	chr5:38526812-38563221	Lung__WT	Lung__KO	OK	67.0362	65.4685	-0.0341401	-0.137343	0.735	0.999817	no
ENSMUSG00000005107.13	ENSMUSG00000005107.13	Slc2a9	chr5:38349272-38503143	Lung__WT	Lung__KO	OK	0.330352	0.559942	0.761273	0.639727	0.0287	0.999817	no
ENSMUSG00000005124.9	ENSMUSG00000005124.9	Wisp1	chr15:66891319-66923201	Lung__WT	Lung__KO	OK	15.7636	15.5203	-0.0224476	-0.0858494	0.8226	0.999817	no
ENSMUSG00000005125.12	ENSMUSG00000005125.12	Ndrg1	chr15:66929320-67013039	Lung__WT	Lung__KO	OK	3.17046	3.0676	-0.0475835	-0.096024	0.7768	0.999817	no
ENSMUSG00000005131.3	ENSMUSG00000005131.3	4930550C14Rik	chr9:53405285-53432803	Lung__WT	Lung__KO	NOTEST	0.296314	0.308228	0.0568708	0	1	1	no
ENSMUSG00000005142.9	ENSMUSG00000005142.9	Man2b1	chr8:85083268-85098739	Lung__WT	Lung__KO	OK	8.52753	7.83986	-0.1213	-0.441119	0.27775	0.999817	no
ENSMUSG00000005148.7	ENSMUSG00000005148.7	Klf5	chr14:99298690-99313405	Lung__WT	Lung__KO	OK	0.589308	0.638879	0.116522	0.162231	0.6933	0.999817	no
ENSMUSG00000005150.16	ENSMUSG00000005150.16	Wdr83	chr8:85071756-85082339	Lung__WT	Lung__KO	OK	19.923	20.0247	0.00734915	0.0147817	0.9709	0.999817	no
ENSMUSG00000005161.15	ENSMUSG00000005161.15	Prdx2	chr8:84956609-84974834	Lung__WT	Lung__KO	OK	411.337	455.133	0.145967	0.446684	0.2715	0.999817	no
ENSMUSG00000005198.15	ENSMUSG00000005198.15	Polr2a	chr11:69733996-69758637	Lung__WT	Lung__KO	OK	54.0202	54.6507	0.0167384	0.0569111	0.87865	0.999817	no
ENSMUSG00000005202.2	ENSMUSG00000005202.2	Shbg	chr11:69614803-69617905	Lung__WT	Lung__KO	NOTEST	0.176553	0.290685	0.719352	0	1	1	no
ENSMUSG00000005204.12	ENSMUSG00000005204.12	Senp3	chr11:69673114-69682084	Lung__WT	Lung__KO	OK	63.4039	62.4064	-0.0228778	-0.0815113	0.8364	0.999817	no
ENSMUSG00000005220.10	ENSMUSG00000005220.10	Corin	chr5:72300024-72504473	Lung__WT	Lung__KO	OK	0.882144	0.882802	0.00107573	0.00175369	0.9961	0.999817	no
ENSMUSG00000005225.15	ENSMUSG00000005225.15	Plekha8	chr6:54577603-54645839	Lung__WT	Lung__KO	OK	11.0036	10.8549	-0.0196332	-0.0624498	0.8789	0.999817	no
ENSMUSG00000005232.11	ENSMUSG00000005232.11	G6pc2	chr2:69211072-69227841	Lung__WT	Lung__KO	NOTEST	0.0331703	0.16619	2.32487	0	1	1	no
ENSMUSG00000005233.16	ENSMUSG00000005233.16	Spc25	chr2:69193894-69206194	Lung__WT	Lung__KO	OK	60.2796	64.655	0.101093	0.37898	0.3358	0.999817	no
ENSMUSG00000005237.14	ENSMUSG00000005237.14	Dnah2	chr11:69420808-69549110	Lung__WT	Lung__KO	OK	0.784285	0.678152	-0.209768	-0.17557	0.6356	0.999817	no
ENSMUSG00000005251.14	ENSMUSG00000005251.14	Ripk4	chr16:97741932-97763737	Lung__WT	Lung__KO	OK	2.57842	2.32645	-0.14836	-0.387971	0.33715	0.999817	no
ENSMUSG00000005262.12	ENSMUSG00000005262.12	Ufd1l	chr16:18780446-18835261	Lung__WT	Lung__KO	OK	35.3017	35.5537	0.0102613	0.0223559	0.94475	0.999817	no
ENSMUSG00000005267.13	ENSMUSG00000005267.13	Zfp287	chr11:62700355-62731885	Lung__WT	Lung__KO	OK	4.47665	4.23828	-0.0789396	-0.209998	0.6065	0.999817	no
ENSMUSG00000005268.20	ENSMUSG00000005268.20	Prlr	chr15:10177413-10349180	Lung__WT	Lung__KO	NOTEST	0.0601024	0.0612887	0.0281989	0	1	1	no
ENSMUSG00000005299.6	ENSMUSG00000005299.6	Letm1	chr5:33739672-33782817	Lung__WT	Lung__KO	OK	11.8265	11.5531	-0.0337366	-0.0776358	0.83775	0.999817	no
ENSMUSG00000005312.14	ENSMUSG00000005312.14	Ubqln1	chr13:58176155-58215653	Lung__WT	Lung__KO	OK	42.5621	44.7889	0.0735732	0.29839	0.4587	0.999817	no
ENSMUSG00000005320.9	ENSMUSG00000005320.9	Fgfr4	chr13:55152639-55168759	Lung__WT	Lung__KO	OK	1.65494	1.79757	0.119268	0.253556	0.50865	0.999817	no
ENSMUSG00000005338.13	ENSMUSG00000005338.13	Cadm3	chr1:173331889-173466040	Lung__WT	Lung__KO	OK	2.87643	3.04702	0.083118	0.172111	0.6727	0.999817	no
ENSMUSG00000005339.10	ENSMUSG00000005339.10	Fcer1a	chr1:173221283-173227214	Lung__WT	Lung__KO	NOTEST	0.0315256	0.0191019	-0.722807	0	1	1	no
ENSMUSG00000005354.15	ENSMUSG00000005354.15	Txn2	chr15:77915046-77929006	Lung__WT	Lung__KO	OK	101.216	103.651	0.0343035	0.135693	0.7287	0.999817	no
ENSMUSG00000005355.8	ENSMUSG00000005355.8	Casp14	chr10:78711996-78718293	Lung__WT	Lung__KO	NOTEST	0.00454078	0.0123023	1.43792	0	1	1	no
ENSMUSG00000005357.8	ENSMUSG00000005357.8	Slc1a6	chr10:78780495-78814825	Lung__WT	Lung__KO	OK	1.55142	1.67495	0.110525	0.221475	0.577	0.999817	no
ENSMUSG00000005360.14	ENSMUSG00000005360.14	Slc1a3	chr15:8634123-8710764	Lung__WT	Lung__KO	OK	4.54535	4.84379	0.0917427	0.266786	0.49175	0.999817	no
ENSMUSG00000005362.14	ENSMUSG00000005362.14	Crbn	chr6:106769119-106800074	Lung__WT	Lung__KO	OK	15.6071	17.7836	0.188347	0.43634	0.27855	0.999817	no
ENSMUSG00000005364.11	ENSMUSG00000005364.11	Il5ra	chr6:106710356-106749037	Lung__WT	Lung__KO	NOTEST	0.012045	0.0134001	0.153807	0	1	1	no
ENSMUSG00000005370.3	ENSMUSG00000005370.3	Msh6	chr17:87975049-88065291	Lung__WT	Lung__KO	OK	47.6192	47.0823	-0.0163566	-0.0508879	0.90025	0.999817	no
ENSMUSG00000005371.14	ENSMUSG00000005371.14	Fbxo11	chr17:87975049-88065291	Lung__WT	Lung__KO	OK	26.5885	26.9696	0.0205341	0.0437478	0.9176	0.999817	no
ENSMUSG00000005373.13	ENSMUSG00000005373.13	Mlxipl	chr5:135089889-135138382	Lung__WT	Lung__KO	OK	0.818011	0.718929	-0.18627	-0.193788	0.5815	0.999817	no
ENSMUSG00000005374.13	ENSMUSG00000005374.13	Tbl2	chr5:135149656-135165760	Lung__WT	Lung__KO	OK	8.46792	8.33843	-0.0222314	-0.055699	0.88305	0.999817	no
ENSMUSG00000005378.17	ENSMUSG00000005378.17	Wbscr22	chr5:135052956-135065862	Lung__WT	Lung__KO	OK	46.8701	45.8682	-0.0311747	-0.070823	0.8228	0.999817	no
ENSMUSG00000005397.7	ENSMUSG00000005397.7	Nid1	chr13:13437601-13512275	Lung__WT	Lung__KO	OK	43.3143	39.8041	-0.121928	-0.483286	0.2328	0.999817	no
ENSMUSG00000005410.5	ENSMUSG00000005410.5	Mcm5	chr8:75109527-75128439	Lung__WT	Lung__KO	OK	97.1482	94.8306	-0.0348352	-0.135557	0.7359	0.999817	no
ENSMUSG00000005413.7	ENSMUSG00000005413.7	Hmox1	chr8:75093590-75100596	Lung__WT	Lung__KO	OK	12.9818	14.1246	0.121722	0.391033	0.33385	0.999817	no
ENSMUSG00000005417.17	ENSMUSG00000005417.17	Mprip	chr11:59661304-59780860	Lung__WT	Lung__KO	OK	79.4175	80.5638	0.0206749	0.0628445	0.8772	0.999817	no
ENSMUSG00000005442.13	ENSMUSG00000005442.13	Cic	chr7:25267703-25294159	Lung__WT	Lung__KO	OK	31.7883	33.514	0.0762665	0.196631	0.47865	0.999817	no
ENSMUSG00000005447.12	ENSMUSG00000005447.12	Pafah1b3	chr7:25295048-25297986	Lung__WT	Lung__KO	OK	102.35	104.378	0.0283055	0.111567	0.783	0.999817	no
ENSMUSG00000005465.8	ENSMUSG00000005465.8	Il27ra	chr8:84021470-84042575	Lung__WT	Lung__KO	OK	0.519486	0.517856	-0.00453209	-0.00362399	0.99405	0.999817	no
ENSMUSG00000005469.9	ENSMUSG00000005469.9	Prkaca	chr8:83972977-83996445	Lung__WT	Lung__KO	OK	49.6797	49.3988	-0.00818038	-0.0332286	0.93245	0.999817	no
ENSMUSG00000005470.8	ENSMUSG00000005470.8	Asf1b	chr8:83955506-83970197	Lung__WT	Lung__KO	OK	22.5909	23.7437	0.0718017	0.23377	0.54675	0.999817	no
ENSMUSG00000005474.9	ENSMUSG00000005474.9	Myl10	chr5:136693145-136701094	Lung__WT	Lung__KO	NOTEST	0	0	0	0	1	1	no
ENSMUSG00000005481.17	ENSMUSG00000005481.17	Ddx39	chr8:83715176-83741326	Lung__WT	Lung__KO	OK	69.4892	69.9772	0.010096	0.036357	0.92885	0.999817	no
ENSMUSG00000005483.9	ENSMUSG00000005483.9	Dnajb1	chr8:83608174-83611902	Lung__WT	Lung__KO	OK	31.3111	32.0506	0.0336774	0.134596	0.7402	0.999817	no
ENSMUSG00000005493.15	ENSMUSG00000005493.15	Msh4	chr3:153857148-153906138	Lung__WT	Lung__KO	NOTEST	0.0362891	0.0421059	0.214487	0	1	1	no
ENSMUSG00000005501.14	ENSMUSG00000005501.14	Usp40	chr1:87853286-88008551	Lung__WT	Lung__KO	OK	19.6169	19.2269	-0.0289761	-0.0743453	0.85375	0.999817	no
ENSMUSG00000005503.8	ENSMUSG00000005503.8	Evx1	chr6:52308388-52318378	Lung__WT	Lung__KO	OK	0.637336	0.540005	-0.23908	-0.246807	0.51115	0.999817	no
ENSMUSG00000005505.12	ENSMUSG00000005505.12	Kbtbd4	chr2:90894633-90918258	Lung__WT	Lung__KO	OK	13.2371	14.2725	0.108643	0.102962	0.79425	0.999817	no
ENSMUSG00000005506.16	ENSMUSG00000005506.16	Celf1	chr2:90940381-91019497	Lung__WT	Lung__KO	OK	69.7318	67.4203	-0.0486328	-0.130854	0.6601	0.999817	no
ENSMUSG00000005510.9	ENSMUSG00000005510.9	Ndufs3	chr2:90894633-90918258	Lung__WT	Lung__KO	OK	86.3579	87.6379	0.0212263	0.0602466	0.8791	0.999817	no
ENSMUSG00000005514.14	ENSMUSG00000005514.14	Por	chr5:135653809-135735326	Lung__WT	Lung__KO	OK	31.0649	29.6888	-0.0653651	-0.189554	0.64105	0.999817	no
ENSMUSG00000005533.10	ENSMUSG00000005533.10	Igf1r	chr7:67952826-68233668	Lung__WT	Lung__KO	OK	14.74	14.3798	-0.0356935	-0.145628	0.7175	0.999817	no
ENSMUSG00000005534.10	ENSMUSG00000005534.10	Insr	chr8:3150921-3279617	Lung__WT	Lung__KO	OK	11.2496	10.847	-0.052582	-0.125284	0.68425	0.999817	no
ENSMUSG00000005540.10	ENSMUSG00000005540.10	Fcer2a	chr8:3681736-3694175	Lung__WT	Lung__KO	NOTEST	0.027536	0.0600405	1.12462	0	1	1	no
ENSMUSG00000005547.14	ENSMUSG00000005547.14	Cyp2a5	chr7:26835304-26843548	Lung__WT	Lung__KO	NOTEST	0.0704423	0.108724	0.626159	0	1	1	no
ENSMUSG00000005553.14	ENSMUSG00000005553.14	Atp4a	chr7:30712208-30725534	Lung__WT	Lung__KO	NOTEST	0.0550804	0.0726324	0.399075	0	1	1	no
ENSMUSG00000005566.13	ENSMUSG00000005566.13	Trim28	chr7:13024151-13031035	Lung__WT	Lung__KO	OK	239.87	238.053	-0.01097	-0.034848	0.9318	0.999817	no
ENSMUSG00000005575.15	ENSMUSG00000005575.15	Ube2m	chr7:13035119-13038275	Lung__WT	Lung__KO	OK	86.7929	91.4218	0.0749617	0.277418	0.4892	0.999817	no
ENSMUSG00000005580.11	ENSMUSG00000005580.11	Adcy9	chr16:4287528-4420498	Lung__WT	Lung__KO	OK	0.926377	0.962547	0.0552568	0.119699	0.7628	0.999817	no
ENSMUSG00000005583.16	ENSMUSG00000005583.16	Mef2c	chr13:83504033-83667080	Lung__WT	Lung__KO	OK	14.8658	14.771	-0.00923044	-0.0202023	0.9597	0.999817	no
ENSMUSG00000005609.15	ENSMUSG00000005609.15	Ctr9	chr7:111028950-111056377	Lung__WT	Lung__KO	OK	33.1258	35.9409	0.117673	0.450721	0.2273	0.999817	no
ENSMUSG00000005610.16	ENSMUSG00000005610.16	Eif4g2	chr7:111070567-111083030	Lung__WT	Lung__KO	OK	503.109	503.278	0.000482717	0.000889704	0.99775	0.999817	no
ENSMUSG00000005611.15	ENSMUSG00000005611.15	Mrvi1	chr7:110868265-110982461	Lung__WT	Lung__KO	OK	8.97323	9.35	0.0593385	0.12446	0.76215	0.999817	no
ENSMUSG00000005615.14	ENSMUSG00000005615.14	Pcyt1a	chr16:32430920-32475070	Lung__WT	Lung__KO	OK	13.8941	14.2746	0.0389766	0.155465	0.70015	0.999817	no
ENSMUSG00000005621.11	ENSMUSG00000005621.11	Zfp592	chr7:80993680-81045164	Lung__WT	Lung__KO	OK	10.4664	10.7525	0.0389129	0.143727	0.7039	0.999817	no
ENSMUSG00000005625.15	ENSMUSG00000005625.15	Psmd4	chr3:95032693-95042614	Lung__WT	Lung__KO	OK	116.29	118.297	0.0246847	0.096218	0.80735	0.999817	no
ENSMUSG00000005628.12	ENSMUSG00000005628.12	Tmod4	chr3:95124475-95129209	Lung__WT	Lung__KO	OK	0.537767	0.560103	0.0587117	0.0522338	0.8722	0.999817	no
ENSMUSG00000005640.11	ENSMUSG00000005640.11	Insrr	chr3:87749096-87824306	Lung__WT	Lung__KO	NOTEST	0.261624	0.266779	0.0281506	0	1	1	no
ENSMUSG00000005649.17	ENSMUSG00000005649.17	Cabp5	chr7:13398131-13408887	Lung__WT	Lung__KO	NOTEST	0.0871492	0.0645706	-0.432609	0	1	1	no
ENSMUSG00000005656.8	ENSMUSG00000005656.8	Snx6	chr12:54746348-54795703	Lung__WT	Lung__KO	OK	86.8677	92.7099	0.0939047	0.382507	0.347	0.999817	no
ENSMUSG00000005667.8	ENSMUSG00000005667.8	Mthfd2	chr6:83305690-83325908	Lung__WT	Lung__KO	OK	25.0722	25.4276	0.0203097	0.0752993	0.84945	0.999817	no
ENSMUSG00000005672.12	ENSMUSG00000005672.12	Kit	chr5:75574915-75656722	Lung__WT	Lung__KO	OK	7.65225	7.86979	0.0404418	0.148923	0.70955	0.999817	no
ENSMUSG00000005674.9	ENSMUSG00000005674.9	Tomm40l	chr1:171213969-171222514	Lung__WT	Lung__KO	OK	16.0279	15.5161	-0.0468222	-0.0990033	0.79755	0.999817	no
ENSMUSG00000005677.14	ENSMUSG00000005677.14	Nr1i3	chr1:171213969-171222514	Lung__WT	Lung__KO	NOTEST	0.0487145	0.038706	-0.331795	0	1	1	no
ENSMUSG00000005681.12	ENSMUSG00000005681.12	Apoa2	chr1:171225053-171226379	Lung__WT	Lung__KO	OK	7.78349	15.4811	0.992015	1.46252	0.00065	0.171429	no
ENSMUSG00000005682.8	ENSMUSG00000005682.8	Pan2	chr10:128303334-128321358	Lung__WT	Lung__KO	OK	20.7854	19.4018	-0.0993794	-0.402065	0.31765	0.999817	no
ENSMUSG00000005683.7	ENSMUSG00000005683.7	Cs	chr10:128337831-128362479	Lung__WT	Lung__KO	OK	108.828	102.006	-0.0933963	-0.368045	0.3629	0.999817	no
ENSMUSG00000005686.16	ENSMUSG00000005686.16	Ampd3	chr7:110768205-110812405	Lung__WT	Lung__KO	OK	0.986022	1.29001	0.387692	0.449875	0.20225	0.999817	no
ENSMUSG00000005687.14	ENSMUSG00000005687.14	Bcas2	chr3:103171654-103179152	Lung__WT	Lung__KO	OK	69.5889	67.2085	-0.0502132	-0.204743	0.60935	0.999817	no
ENSMUSG00000005696.11	ENSMUSG00000005696.11	Sh2d1a	chrX:42502452-43274786	Lung__WT	Lung__KO	NOTEST	0	0.00728483	inf	0	1	1	no
ENSMUSG00000005698.15	ENSMUSG00000005698.15	Ctcf	chr8:105566323-105682922	Lung__WT	Lung__KO	OK	59.9177	59.0972	-0.019892	-0.0612445	0.8706	0.999817	no
ENSMUSG00000005699.15	ENSMUSG00000005699.15	Pard6a	chr8:105701153-105703493	Lung__WT	Lung__KO	OK	3.63481	3.57095	-0.0255733	-0.0548926	0.89615	0.999817	no
ENSMUSG00000005705.10	ENSMUSG00000005705.10	Agrp	chr8:105566323-105682922	Lung__WT	Lung__KO	NOTEST	0.289134	0.294287	0.0254876	0	1	1	no
ENSMUSG00000005716.16	ENSMUSG00000005716.16	Pvalb	chr15:78191113-78206400	Lung__WT	Lung__KO	NOTEST	0.0696145	0.147908	1.08724	0	1	1	no
ENSMUSG00000005718.7	ENSMUSG00000005718.7	Tfap4	chr16:4544660-4559720	Lung__WT	Lung__KO	OK	17.7592	17.2912	-0.0385318	-0.140091	0.7269	0.999817	no
ENSMUSG00000005732.14	ENSMUSG00000005732.14	Ranbp1	chr16:18239783-18248732	Lung__WT	Lung__KO	OK	309.565	319.632	0.0461674	0.173327	0.6687	0.999817	no
ENSMUSG00000005763.15	ENSMUSG00000005763.15	Cd247	chr1:165781074-166002678	Lung__WT	Lung__KO	NOTEST	0.0921313	0.112806	0.292076	0	1	1	no
ENSMUSG00000005774.12	ENSMUSG00000005774.12	Rfx5	chr3:94954074-94962048	Lung__WT	Lung__KO	OK	6.92865	6.74006	-0.0398122	-0.0797879	0.7926	0.999817	no
ENSMUSG00000005779.12	ENSMUSG00000005779.12	Psmb4	chr3:94884092-94886961	Lung__WT	Lung__KO	OK	154.237	151.692	-0.0240029	-0.0981755	0.81175	0.999817	no
ENSMUSG00000005800.2	ENSMUSG00000005800.2	Mmp8	chr9:7558428-7568486	Lung__WT	Lung__KO	NOTEST	0.0501191	0.0365779	-0.454386	0	1	1	no
ENSMUSG00000005802.12	ENSMUSG00000005802.12	Slc30a4	chr2:122681232-122721456	Lung__WT	Lung__KO	OK	6.31039	6.75196	0.0975759	0.353367	0.3867	0.999817	no
ENSMUSG00000005803.14	ENSMUSG00000005803.14	Sqrdl	chr2:122765236-122809569	Lung__WT	Lung__KO	OK	0.929499	1.10928	0.255095	0.271587	0.4201	0.999817	no
ENSMUSG00000005804.14	ENSMUSG00000005804.14	Bloc1s6	chr2:122738502-122749475	Lung__WT	Lung__KO	OK	27.8798	28.0366	0.00808832	0.0205162	0.95655	0.999817	no
ENSMUSG00000005813.12	ENSMUSG00000005813.12	Metap1	chr3:138458955-138489515	Lung__WT	Lung__KO	OK	33.387	33.653	0.0114473	0.0461466	0.91	0.999817	no
ENSMUSG00000005823.8	ENSMUSG00000005823.8	Gpr108	chr17:57234913-57247641	Lung__WT	Lung__KO	OK	9.44106	9.25277	-0.0290647	-0.0931069	0.81405	0.999817	no
ENSMUSG00000005824.6	ENSMUSG00000005824.6	Tnfsf14	chr17:57189491-57194189	Lung__WT	Lung__KO	OK	0.530371	0.605446	0.190995	0.266005	0.51535	0.999817	no
ENSMUSG00000005836.8	ENSMUSG00000005836.8	Gata6	chr18:11049086-11085635	Lung__WT	Lung__KO	OK	19.5247	19.7924	0.0196411	0.0758297	0.85325	0.999817	no
ENSMUSG00000005846.11	ENSMUSG00000005846.11	Rsl1d1	chr16:11192969-11203331	Lung__WT	Lung__KO	OK	110.704	118.406	0.0970361	0.389342	0.33295	0.999817	no
ENSMUSG00000005864.7	ENSMUSG00000005864.7	Cnga2	chrX:71991848-72010218	Lung__WT	Lung__KO	NOTEST	0.171237	0.0639989	-1.41987	0	1	1	no
ENSMUSG00000005871.14	ENSMUSG00000005871.14	Apc	chr18:34220923-34322189	Lung__WT	Lung__KO	OK	21.4453	20.8116	-0.0432759	-0.0713735	0.79175	0.999817	no
ENSMUSG00000005873.5	ENSMUSG00000005873.5	Reep5	chr18:34344888-34373415	Lung__WT	Lung__KO	OK	20.7092	21.2222	0.0353008	0.138634	0.72595	0.999817	no
ENSMUSG00000005881.13	ENSMUSG00000005881.13	Ergic3	chr2:156008044-156018279	Lung__WT	Lung__KO	OK	68.1781	63.2667	-0.107863	-0.413862	0.2996	0.999817	no
ENSMUSG00000005882.18	ENSMUSG00000005882.18	Uqcc1	chr2:155846893-155930310	Lung__WT	Lung__KO	OK	26.894	25.4733	-0.0783002	-0.211343	0.5999	0.999817	no
ENSMUSG00000005883.15	ENSMUSG00000005883.15	Spo11	chr2:172979841-172993576	Lung__WT	Lung__KO	NOTEST	0.180586	0.058386	-1.62899	0	1	1	no
ENSMUSG00000005886.14	ENSMUSG00000005886.14	Ncoa2	chr1:13139104-13374083	Lung__WT	Lung__KO	OK	17.0166	16.8165	-0.0170653	-0.0594688	0.87195	0.999817	no
ENSMUSG00000005891.6	ENSMUSG00000005891.6	Prl4a1	chr13:28016211-28023548	Lung__WT	Lung__KO	NOTEST	0.0186195	0	-inf	0	1	1	no
ENSMUSG00000005892.4	ENSMUSG00000005892.4	Trh	chr6:92242060-92244650	Lung__WT	Lung__KO	NOTEST	0.263985	0.302271	0.195383	0	1	1	no
ENSMUSG00000005893.14	ENSMUSG00000005893.14	Nr2c2	chr6:92091389-92184033	Lung__WT	Lung__KO	OK	13.1959	13.7836	0.062866	0.118982	0.74655	0.999817	no
ENSMUSG00000005897.14	ENSMUSG00000005897.14	Nr2c1	chr10:94148022-94197211	Lung__WT	Lung__KO	OK	7.61548	6.69566	-0.18571	-0.614939	0.12815	0.999817	no
ENSMUSG00000005899.12	ENSMUSG00000005899.12	Smpd4	chr16:17619353-17644828	Lung__WT	Lung__KO	OK	42.4359	36.1621	-0.230805	-0.694366	0.0329	0.999817	no
ENSMUSG00000005907.14	ENSMUSG00000005907.14	Pex1	chr5:3571672-3680325	Lung__WT	Lung__KO	OK	5.68347	5.77887	0.0240167	0.0293981	0.9267	0.999817	no
ENSMUSG00000005917.15	ENSMUSG00000005917.15	Otx1	chr11:21994763-22002897	Lung__WT	Lung__KO	NOTEST	0.0174907	0.00748706	-1.22412	0	1	1	no
ENSMUSG00000005936.18	ENSMUSG00000005936.18	Kctd20	chr17:28951949-28969549	Lung__WT	Lung__KO	OK	51.0065	49.8313	-0.0336289	-0.121008	0.7579	0.999817	no
ENSMUSG00000005947.11	ENSMUSG00000005947.11	Itgae	chr11:73090582-73147446	Lung__WT	Lung__KO	NOTEST	0.111381	0.136504	0.293446	0	1	1	no
ENSMUSG00000005949.9	ENSMUSG00000005949.9	Ctns	chr11:73183595-73199042	Lung__WT	Lung__KO	OK	8.0413	7.72276	-0.0583124	-0.185435	0.64215	0.999817	no
ENSMUSG00000005950.14	ENSMUSG00000005950.14	P2rx5	chr11:73160420-73172685	Lung__WT	Lung__KO	NOTEST	0.109866	0.122357	0.155351	0	1	1	no
ENSMUSG00000005951.13	ENSMUSG00000005951.13	Shpk	chr11:73199459-73224511	Lung__WT	Lung__KO	OK	0.542522	0.581384	0.099808	0.159702	0.6989	0.999817	no
ENSMUSG00000005952.15	ENSMUSG00000005952.15	Trpv1	chr11:73234291-73261242	Lung__WT	Lung__KO	NOTEST	0.0329308	0.0574492	0.802851	0	1	1	no
ENSMUSG00000005958.14	ENSMUSG00000005958.14	Ephb3	chr16:21204754-21223304	Lung__WT	Lung__KO	OK	18.4194	18.9328	0.0396597	0.158154	0.6963	0.999817	no
ENSMUSG00000005968.14	ENSMUSG00000005968.14	Tuft1	chr3:94612756-94658872	Lung__WT	Lung__KO	OK	3.12847	3.32883	0.0895589	0.22733	0.55955	0.999817	no
ENSMUSG00000005973.6	ENSMUSG00000005973.6	Rcn1	chr2:105386290-105399319	Lung__WT	Lung__KO	OK	78.6145	80.6545	0.0369603	0.14997	0.70985	0.999817	no
ENSMUSG00000005980.15	ENSMUSG00000005980.15	Dnase1	chr16:4032838-4077827	Lung__WT	Lung__KO	OK	1.72457	1.65454	-0.0598076	-0.0166048	0.94045	0.999817	no
ENSMUSG00000005981.11	ENSMUSG00000005981.11	Trap1	chr16:4032838-4077827	Lung__WT	Lung__KO	OK	51.2907	52.6279	0.0371294	0.14986	0.7072	0.999817	no
ENSMUSG00000005982.13	ENSMUSG00000005982.13	Naa60	chr16:3847267-3941147	Lung__WT	Lung__KO	OK	18.9702	18.1284	-0.0654861	-0.148767	0.709	0.999817	no
ENSMUSG00000005983.15	ENSMUSG00000005983.15	1700037C18Rik	chr16:3847267-3941147	Lung__WT	Lung__KO	OK	3.37237	3.52693	0.0646491	0.0549731	0.83975	0.999817	no
ENSMUSG00000005986.15	ENSMUSG00000005986.15	Ankrd13d	chr19:4270179-4283137	Lung__WT	Lung__KO	OK	3.09817	2.69249	-0.202476	-0.434203	0.2905	0.999817	no
ENSMUSG00000005994.14	ENSMUSG00000005994.14	Tyrp1	chr4:80834122-80851719	Lung__WT	Lung__KO	NOTEST	0	0	0	0	1	1	no
ENSMUSG00000006005.17	ENSMUSG00000006005.17	Tpr	chr1:150361304-150466165	Lung__WT	Lung__KO	OK	54.2283	56.7241	0.0649159	0.148731	0.652	0.999817	no
ENSMUSG00000006007.14	ENSMUSG00000006007.14	Pdc	chr1:150319416-150346771	Lung__WT	Lung__KO	NOTEST	0	0	0	0	1	1	no
ENSMUSG00000006010.14	ENSMUSG00000006010.14	BC003331	chr1:150361304-150466165	Lung__WT	Lung__KO	OK	11.6451	12.0281	0.0466858	0.046244	0.9074	0.999817	no
ENSMUSG00000006014.16	ENSMUSG00000006014.16	Prg4	chr1:150361304-150466165	Lung__WT	Lung__KO	OK	0.448897	0.493321	0.136143	0.0253484	0.88015	0.999817	no
ENSMUSG00000006019.15	ENSMUSG00000006019.15	Dhx34	chr7:16197146-16222037	Lung__WT	Lung__KO	OK	6.40268	6.51901	0.0259761	0.0879941	0.8332	0.999817	no
ENSMUSG00000006021.5	ENSMUSG00000006021.5	Kptn	chr7:16119894-16127516	Lung__WT	Lung__KO	OK	9.0205	9.02504	0.00072699	0.0021551	0.99655	0.999817	no
ENSMUSG00000006024.12	ENSMUSG00000006024.12	Napa	chr7:16098457-16117975	Lung__WT	Lung__KO	OK	48.6289	41.2746	-0.23656	-0.650048	0.1128	0.999817	no
ENSMUSG00000006050.11	ENSMUSG00000006050.11	Sra1	chr18:36666680-36683861	Lung__WT	Lung__KO	OK	42.9448	45.2857	0.0765726	0.121825	0.7616	0.999817	no
ENSMUSG00000006056.13	ENSMUSG00000006056.13	Calcoco2	chr11:96099325-96111964	Lung__WT	Lung__KO	NOTEST	0.0172474	0	-inf	0	1	1	no
ENSMUSG00000006057.15	ENSMUSG00000006057.15	Atp5g1	chr11:96068851-96075670	Lung__WT	Lung__KO	OK	180.772	189.736	0.0698231	0.25135	0.5406	0.999817	no
ENSMUSG00000006058.10	ENSMUSG00000006058.10	Snf8	chr11:96034884-96047430	Lung__WT	Lung__KO	OK	44.3874	42.1976	-0.0729894	-0.24728	0.5421	0.999817	no
ENSMUSG00000006095.12	ENSMUSG00000006095.12	Tbcb	chr7:30224130-30233390	Lung__WT	Lung__KO	OK	44.1913	43.5033	-0.0226351	-0.0705337	0.85655	0.999817	no
ENSMUSG00000006127.9	ENSMUSG00000006127.9	Inpp5k	chr11:75630987-75648871	Lung__WT	Lung__KO	OK	8.39689	8.32605	-0.0122229	-0.0314852	0.93935	0.999817	no
ENSMUSG00000006134.3	ENSMUSG00000006134.3	Crkl	chr16:17451986-17486255	Lung__WT	Lung__KO	OK	27.4154	27.1147	-0.0159123	-0.065196	0.8687	0.999817	no
ENSMUSG00000006143.12	ENSMUSG00000006143.12	Upk3bl	chr5:136054491-136064326	Lung__WT	Lung__KO	NOTEST	0.351785	0.362872	0.0447654	0	1	1	no
ENSMUSG00000006154.13	ENSMUSG00000006154.13	Eps8l1	chr7:4445696-4480487	Lung__WT	Lung__KO	OK	2.86409	2.28622	-0.32511	-0.364489	0.25305	0.999817	no
ENSMUSG00000006169.19	ENSMUSG00000006169.19	Clint1	chr11:45852050-45910625	Lung__WT	Lung__KO	OK	50.5175	51.0923	0.0163217	0.0660676	0.874	0.999817	no
ENSMUSG00000006179.8	ENSMUSG00000006179.8	Prss16	chr13:22002175-22009742	Lung__WT	Lung__KO	OK	0.349634	0.624602	0.837091	0.667822	0.0551	0.999817	no
ENSMUSG00000006191.17	ENSMUSG00000006191.17	Cdkal1	chr13:29325300-29855674	Lung__WT	Lung__KO	OK	8.07365	8.49341	0.0731233	0.212866	0.55825	0.999817	no
ENSMUSG00000006200.3	ENSMUSG00000006200.3	Rhox6	chrX:37826909-37829857	Lung__WT	Lung__KO	NOTEST	0.0124081	0	-inf	0	1	1	no
ENSMUSG00000006204.5	ENSMUSG00000006204.5	5430419D17Rik	chr7:130162450-133124354	Lung__WT	Lung__KO	NOTEST	0.0869535	0.108473	0.319018	0	1	1	no
ENSMUSG00000006205.13	ENSMUSG00000006205.13	Htra1	chr7:130162450-133124354	Lung__WT	Lung__KO	OK	0.887581	1.11965	0.335099	0.0243925	0.6599	0.999817	no
ENSMUSG00000006215.12	ENSMUSG00000006215.12	Zbtb17	chr4:141444653-141538597	Lung__WT	Lung__KO	OK	19.8017	18.9157	-0.0660415	-0.120157	0.75185	0.999817	no
ENSMUSG00000006216.10	ENSMUSG00000006216.10	Clcnkb	chr4:141398828-141416014	Lung__WT	Lung__KO	NOTEST	0.00196889	0.0572565	4.86199	0	1	1	no
ENSMUSG00000006218.4	ENSMUSG00000006218.4	Fam131c	chr4:141368219-141384175	Lung__WT	Lung__KO	OK	0.628982	0.466788	-0.43025	-0.541778	0.1952	0.999817	no
ENSMUSG00000006219.12	ENSMUSG00000006219.12	Fblim1	chr4:141576061-141606096	Lung__WT	Lung__KO	OK	49.9916	47.8853	-0.0621017	-0.182089	0.57255	0.999817	no
ENSMUSG00000006221.7	ENSMUSG00000006221.7	Hspb7	chr4:141420778-141425311	Lung__WT	Lung__KO	NOTEST	0.24697	0.185438	-0.413401	0	1	1	no
ENSMUSG00000006235.5	ENSMUSG00000006235.5	Epor	chr9:21958898-21963576	Lung__WT	Lung__KO	OK	5.07482	7.82254	0.624283	1.66621	5e-05	0.025055	yes
ENSMUSG00000006241.15	ENSMUSG00000006241.15	Ccdc159	chr9:21921009-21935872	Lung__WT	Lung__KO	OK	2.23433	2.32865	0.0596499	0.087296	0.83145	0.999817	no
ENSMUSG00000006262.15	ENSMUSG00000006262.15	Mob1b	chr5:88720854-88764220	Lung__WT	Lung__KO	OK	12.2238	12.7984	0.0662793	0.219416	0.58965	0.999817	no
ENSMUSG00000006269.7	ENSMUSG00000006269.7	Atp6v1b1	chr6:83742989-83758855	Lung__WT	Lung__KO	NOTEST	0	0.0222567	inf	0	1	1	no
ENSMUSG00000006270.7	ENSMUSG00000006270.7	Vax1	chr19:59166186-59170056	Lung__WT	Lung__KO	NOTEST	0	0.00904165	inf	0	1	1	no
ENSMUSG00000006273.14	ENSMUSG00000006273.14	Atp6v1b2	chr8:69037710-69113711	Lung__WT	Lung__KO	OK	38.6378	37.8178	-0.0309455	-0.125794	0.75315	0.999817	no
ENSMUSG00000006276.9	ENSMUSG00000006276.9	Eps15l1	chr8:72341000-72421474	Lung__WT	Lung__KO	OK	31.1003	28.986	-0.101572	-0.413696	0.3053	0.999817	no
ENSMUSG00000006281.7	ENSMUSG00000006281.7	Tep1	chr14:50824061-50879003	Lung__WT	Lung__KO	OK	1.89632	1.85981	-0.0280537	-0.0789111	0.8456	0.999817	no
ENSMUSG00000006288.7	ENSMUSG00000006288.7	Ttc5	chr14:50765414-50785518	Lung__WT	Lung__KO	OK	26.4336	26.9087	0.0257043	0.0979045	0.80365	0.999817	no
ENSMUSG00000006289.14	ENSMUSG00000006289.14	Osgep	chr14:50913593-50924893	Lung__WT	Lung__KO	OK	43.5882	44.0964	0.0167252	0.059033	0.8844	0.999817	no
ENSMUSG00000006299.13	ENSMUSG00000006299.13	Aamp	chr1:74279839-74284738	Lung__WT	Lung__KO	OK	89.8805	92.2536	0.0375966	0.145057	0.70205	0.999817	no
ENSMUSG00000006301.17	ENSMUSG00000006301.17	Tmbim1	chr1:74284929-74353694	Lung__WT	Lung__KO	OK	6.8287	6.39806	-0.0939754	-0.149135	0.6779	0.999817	no
ENSMUSG00000006304.14	ENSMUSG00000006304.14	Arpc2	chr1:74236083-74268209	Lung__WT	Lung__KO	OK	147.837	151.456	0.0348923	0.142623	0.72635	0.999817	no
ENSMUSG00000006307.16	ENSMUSG00000006307.16	Kmt2b	chr7:30568857-30588726	Lung__WT	Lung__KO	OK	16.8497	17.8816	0.0857517	0.323778	0.39975	0.999817	no
ENSMUSG00000006310.10	ENSMUSG00000006310.10	Zbtb32	chr7:30589680-30598909	Lung__WT	Lung__KO	NOTEST	0.229633	0.244837	0.0924906	0	1	1	no
ENSMUSG00000006311.8	ENSMUSG00000006311.8	Etv2	chr7:30633615-30635852	Lung__WT	Lung__KO	NOTEST	0.137347	0.0868857	-0.660637	0	1	1	no
ENSMUSG00000006313.5	ENSMUSG00000006313.5	Upk1a	chr7:30603091-30612847	Lung__WT	Lung__KO	OK	0.46643	0.401183	-0.217397	-0.251305	0.5476	0.999817	no
ENSMUSG00000006315.9	ENSMUSG00000006315.9	Tmem147	chr7:30727700-30729540	Lung__WT	Lung__KO	OK	41.8932	42.376	0.0165292	0.0584287	0.8903	0.999817	no
ENSMUSG00000006333.14	ENSMUSG00000006333.14	Rps9	chr7:3703992-3706897	Lung__WT	Lung__KO	OK	1558.51	1501.41	-0.0538476	-0.162633	0.68925	0.999817	no
ENSMUSG00000006335.16	ENSMUSG00000006335.16	Tfpt	chr7:3617372-3629929	Lung__WT	Lung__KO	OK	14.3591	13.4925	-0.0898129	-0.15434	0.696	0.999817	no
ENSMUSG00000006342.14	ENSMUSG00000006342.14	Susd2	chr10:75636618-75644008	Lung__WT	Lung__KO	OK	2.57056	2.3833	-0.10912	-0.278337	0.49305	0.999817	no
ENSMUSG00000006344.16	ENSMUSG00000006344.16	Ggt5	chr10:75589339-75617200	Lung__WT	Lung__KO	OK	1.63746	1.34563	-0.283175	-0.365511	0.3689	0.999817	no
ENSMUSG00000006345.10	ENSMUSG00000006345.10	Ggt1	chr10:75561603-75586200	Lung__WT	Lung__KO	NOTEST	0.279316	0.324963	0.218378	0	1	1	no
ENSMUSG00000006356.10	ENSMUSG00000006356.10	Crip2	chr12:113140235-113145506	Lung__WT	Lung__KO	OK	24.7911	23.4711	-0.0789398	-0.265126	0.50975	0.999817	no
ENSMUSG00000006360.11	ENSMUSG00000006360.11	Crip1	chr12:113146315-113153879	Lung__WT	Lung__KO	OK	19.0133	24.6224	0.372962	0.872422	0.03015	0.999817	no
ENSMUSG00000006362.15	ENSMUSG00000006362.15	Cbfa2t3	chr8:119910359-124345724	Lung__WT	Lung__KO	OK	1.39178	1.33002	-0.0654802	-0.00206762	0.9186	0.999817	no
ENSMUSG00000006369.14	ENSMUSG00000006369.14	Fbln1	chr15:85205948-85286535	Lung__WT	Lung__KO	OK	67.8024	64.3079	-0.0763414	-0.304071	0.4583	0.999817	no
ENSMUSG00000006373.10	ENSMUSG00000006373.10	Pgrmc1	chrX:36598205-36606079	Lung__WT	Lung__KO	OK	84.0335	77.7408	-0.112294	-0.462315	0.24775	0.999817	no
ENSMUSG00000006378.13	ENSMUSG00000006378.13	Gcat	chr15:79030873-79043558	Lung__WT	Lung__KO	OK	23.1107	22.5665	-0.0343825	-0.130253	0.74855	0.999817	no
ENSMUSG00000006386.15	ENSMUSG00000006386.15	Tek	chr4:94739288-94874976	Lung__WT	Lung__KO	OK	10.7452	10.8301	0.0113547	0.0373599	0.91575	0.999817	no
ENSMUSG00000006389.12	ENSMUSG00000006389.12	Mpl	chr4:118442414-118457513	Lung__WT	Lung__KO	OK	0.842259	1.10392	0.390297	0.716275	0.0758	0.999817	no
ENSMUSG00000006390.15	ENSMUSG00000006390.15	Elovl1	chr4:118428092-118437352	Lung__WT	Lung__KO	OK	23.8985	23.8122	-0.00522304	-0.00712701	0.98435	0.999817	no
ENSMUSG00000006392.16	ENSMUSG00000006392.16	Med8	chr4:118409336-118415782	Lung__WT	Lung__KO	OK	55.252	49.5411	-0.157401	-0.565923	0.15395	0.999817	no
ENSMUSG00000006398.15	ENSMUSG00000006398.15	Cdc20	chr4:118428092-118437352	Lung__WT	Lung__KO	OK	85.1893	81.691	-0.0604964	-0.221961	0.58755	0.999817	no
ENSMUSG00000006403.12	ENSMUSG00000006403.12	Adamts4	chr1:171234852-171260637	Lung__WT	Lung__KO	OK	2.16682	2.18286	0.0106419	0.00909971	0.98245	0.999817	no
ENSMUSG00000006411.12	ENSMUSG00000006411.12	Pvrl4	chr1:171370098-171388598	Lung__WT	Lung__KO	NOTEST	0.355098	0.351564	-0.0144296	0	1	1	no
ENSMUSG00000006412.10	ENSMUSG00000006412.10	Pfdn2	chr1:171345669-171360798	Lung__WT	Lung__KO	OK	90.5719	87.9381	-0.0425752	-0.126205	0.7604	0.999817	no
ENSMUSG00000006418.17	ENSMUSG00000006418.17	Rnf114	chr2:167481132-167516173	Lung__WT	Lung__KO	OK	39.5531	38.8786	-0.0248164	-0.0857128	0.83115	0.999817	no
ENSMUSG00000006423.15	ENSMUSG00000006423.15	C330007P06Rik	chrX:36823736-36884222	Lung__WT	Lung__KO	OK	19.3124	19.4333	0.00899938	0.0274449	0.9425	0.999817	no
ENSMUSG00000006435.15	ENSMUSG00000006435.15	Neurl1a	chr19:47178819-47259440	Lung__WT	Lung__KO	OK	3.54851	3.57688	0.0114883	0.0336963	0.93375	0.999817	no
ENSMUSG00000006442.10	ENSMUSG00000006442.10	Srm	chr4:148591502-148594993	Lung__WT	Lung__KO	OK	71.3494	75.3262	0.0782503	0.308844	0.4272	0.999817	no
ENSMUSG00000006445.3	ENSMUSG00000006445.3	Epha2	chr4:141301239-141329384	Lung__WT	Lung__KO	OK	4.90857	4.71958	-0.056645	-0.154446	0.6765	0.999817	no
ENSMUSG00000006456.10	ENSMUSG00000006456.10	Rbm14	chr19:4784292-4811634	Lung__WT	Lung__KO	OK	34.5408	33.5914	-0.0402076	-0.131283	0.7423	0.999817	no
ENSMUSG00000006457.3	ENSMUSG00000006457.3	Actn3	chr19:4861222-4877909	Lung__WT	Lung__KO	OK	0.5815	0.641248	0.141104	0.202229	0.6057	0.999817	no
ENSMUSG00000006462.6	ENSMUSG00000006462.6	A530013C23Rik	chr2:167691176-167729172	Lung__WT	Lung__KO	NOTEST	0.00312168	0.00827591	1.4066	0	1	1	no
ENSMUSG00000006463.13	ENSMUSG00000006463.13	Zdhhc24	chr19:4878667-4885397	Lung__WT	Lung__KO	OK	4.65258	4.76305	0.0338535	0.0799953	0.83945	0.999817	no
ENSMUSG00000006464.8	ENSMUSG00000006464.8	Bbs1	chr19:4886897-4906627	Lung__WT	Lung__KO	OK	4.26455	3.85544	-0.145497	-0.487806	0.22705	0.999817	no
ENSMUSG00000006469.13	ENSMUSG00000006469.13	Slc34a3	chr2:25228897-25234364	Lung__WT	Lung__KO	NOTEST	0.002153	0.0216721	3.33142	0	1	1	no
ENSMUSG00000006471.17	ENSMUSG00000006471.17	Ndor1	chr2:25244820-25255416	Lung__WT	Lung__KO	OK	13.8781	13.1025	-0.082977	-0.219565	0.5976	0.999817	no
ENSMUSG00000006476.19	ENSMUSG00000006476.19	Nsmf	chr2:25054354-25062881	Lung__WT	Lung__KO	OK	15.2128	15.4637	0.023607	0.0835949	0.8338	0.999817	no
ENSMUSG00000006488.16	ENSMUSG00000006488.16	Prl7a1	chr13:27633379-27642474	Lung__WT	Lung__KO	NOTEST	0.00586524	0.0237328	2.01662	0	1	1	no
ENSMUSG00000006490.2	ENSMUSG00000006490.2	Prl8a9	chr13:27558008-27564604	Lung__WT	Lung__KO	NOTEST	0	0	0	0	1	1	no
ENSMUSG00000006494.11	ENSMUSG00000006494.11	Pdk1	chr2:71873223-71903858	Lung__WT	Lung__KO	OK	21.5011	20.7045	-0.0544704	-0.145025	0.7209	0.999817	no
ENSMUSG00000006498.16	ENSMUSG00000006498.16	Ptbp1	chr10:79851380-79883174	Lung__WT	Lung__KO	OK	317.643	288.188	-0.140396	-0.32339	0.37975	0.999817	no
ENSMUSG00000006517.4	ENSMUSG00000006517.4	Mvd	chr8:119910359-124345724	Lung__WT	Lung__KO	OK	19.3313	20.3559	0.0745033	0.00933396	0.9343	0.999817	no
ENSMUSG00000006519.10	ENSMUSG00000006519.10	Cyba	chr8:119910359-124345724	Lung__WT	Lung__KO	OK	30.2157	31.29	0.0504047	0.00473711	0.955	0.999817	no
ENSMUSG00000006522.15	ENSMUSG00000006522.15	Itih3	chr14:30908572-30923760	Lung__WT	Lung__KO	NOTEST	0.172894	0.342361	0.985632	0	1	1	no
ENSMUSG00000006526.11	ENSMUSG00000006526.11	Tmem110	chr14:30825589-30876986	Lung__WT	Lung__KO	OK	10.9412	10.778	-0.0216741	-0.0589711	0.88765	0.999817	no
ENSMUSG00000006527.14	ENSMUSG00000006527.14	Sfmbt1	chr14:30714848-30822713	Lung__WT	Lung__KO	OK	7.87978	7.34146	-0.102088	-0.313505	0.44115	0.999817	no
ENSMUSG00000006529.14	ENSMUSG00000006529.14	Itih1	chr14:30929179-30943289	Lung__WT	Lung__KO	NOTEST	0.0649689	0.106641	0.71494	0	1	1	no
ENSMUSG00000006538.10	ENSMUSG00000006538.10	Ihh	chr1:74945314-74951672	Lung__WT	Lung__KO	NOTEST	0.0810746	0.0762873	-0.0878076	0	1	1	no
ENSMUSG00000006542.13	ENSMUSG00000006542.13	Prkag3	chr1:74738921-74749221	Lung__WT	Lung__KO	NOTEST	0.0142002	0.0302238	1.08977	0	1	1	no
ENSMUSG00000006546.3	ENSMUSG00000006546.3	Cryba2	chr1:74889933-74893143	Lung__WT	Lung__KO	NOTEST	0	0.0179928	inf	0	1	1	no
ENSMUSG00000006567.11	ENSMUSG00000006567.11	Atp7b	chr8:21992784-22060305	Lung__WT	Lung__KO	OK	1.13376	1.15972	0.0326729	0.0808328	0.84455	0.999817	no
ENSMUSG00000006570.3	ENSMUSG00000006570.3	Defb2	chr8:21839925-21843482	Lung__WT	Lung__KO	NOTEST	0	0	0	0	1	1	no
ENSMUSG00000006574.15	ENSMUSG00000006574.15	Slc4a1	chr11:102348823-102366203	Lung__WT	Lung__KO	OK	49.5985	73.0363	0.558319	1.53832	0.00015	0.0578192	no
ENSMUSG00000006575.14	ENSMUSG00000006575.14	Rundc3a	chr11:102393402-102402555	Lung__WT	Lung__KO	OK	1.8754	1.88768	0.0094171	0.0137739	0.9693	0.999817	no
ENSMUSG00000006576.16	ENSMUSG00000006576.16	Slc4a3	chr1:75546265-75562172	Lung__WT	Lung__KO	OK	7.11636	6.34911	-0.164584	-0.360921	0.19155	0.999817	no
ENSMUSG00000006585.2	ENSMUSG00000006585.2	Cdt1	chr8:119910359-124345724	Lung__WT	Lung__KO	OK	27.8365	29.0855	0.0633193	0.010638	0.9461	0.999817	no
ENSMUSG00000006586.15	ENSMUSG00000006586.15	Runx1t1	chr4:13743435-13893649	Lung__WT	Lung__KO	OK	9.7148	10.0277	0.0457411	0.133219	0.71735	0.999817	no
ENSMUSG00000006587.5	ENSMUSG00000006587.5	Snai3	chr8:119910359-124345724	Lung__WT	Lung__KO	NOTEST	0.166239	0.163848	-0.0208979	0	1	1	no
ENSMUSG00000006589.7	ENSMUSG00000006589.7	Aprt	chr8:119910359-124345724	Lung__WT	Lung__KO	OK	156.698	166.307	0.0858563	0.0202406	0.94275	0.999817	no
ENSMUSG00000006599.13	ENSMUSG00000006599.13	Gtf2h1	chr7:46796102-46823800	Lung__WT	Lung__KO	OK	24.7148	25.383	0.0384839	0.130851	0.747	0.999817	no
ENSMUSG00000006611.14	ENSMUSG00000006611.14	Hfe	chr13:23702033-23710854	Lung__WT	Lung__KO	OK	1.79949	1.71669	-0.0679628	-0.113401	0.7707	0.999817	no
ENSMUSG00000006638.14	ENSMUSG00000006638.14	Abhd1	chr5:30950065-30960361	Lung__WT	Lung__KO	OK	0.440301	0.451705	0.0368908	0.00893382	0.96005	0.999817	no
ENSMUSG00000006641.12	ENSMUSG00000006641.12	Slc5a6	chr5:31036035-31054623	Lung__WT	Lung__KO	OK	7.44768	7.2827	-0.0323179	-0.0562292	0.89055	0.999817	no
ENSMUSG00000006642.3	ENSMUSG00000006642.3	Tcf23	chr5:30968661-30977018	Lung__WT	Lung__KO	NOTEST	0.0437567	0.0303808	-0.526345	0	1	1	no
ENSMUSG00000006649.17	ENSMUSG00000006649.17	Nphs1	chr7:30458314-30487223	Lung__WT	Lung__KO	NOTEST	0.00364303	0.00751359	1.04436	0	1	1	no
ENSMUSG00000006651.8	ENSMUSG00000006651.8	Aplp1	chr7:30434981-30445535	Lung__WT	Lung__KO	OK	18.4271	19.2096	0.0599936	0.225806	0.58145	0.999817	no
ENSMUSG00000006673.14	ENSMUSG00000006673.14	Qrich1	chr9:108516805-108560163	Lung__WT	Lung__KO	OK	62.5095	59.8548	-0.0626088	-0.208826	0.56075	0.999817	no
ENSMUSG00000006675.10	ENSMUSG00000006675.10	P4htm	chr9:108578861-108597667	Lung__WT	Lung__KO	OK	1.63963	1.30151	-0.333183	-0.520126	0.13905	0.999817	no
ENSMUSG00000006676.16	ENSMUSG00000006676.16	Usp19	chr9:108490601-108502337	Lung__WT	Lung__KO	OK	39.8882	38.0276	-0.0689128	-0.230608	0.5029	0.999817	no
ENSMUSG00000006678.6	ENSMUSG00000006678.6	Pola1	chrX:93304766-93632155	Lung__WT	Lung__KO	OK	19.9147	21.2868	0.096126	0.3727	0.3335	0.999817	no
ENSMUSG00000006699.17	ENSMUSG00000006699.17	Cdc42	chr4:137319695-137357720	Lung__WT	Lung__KO	OK	218.386	231.482	0.0840193	0.305295	0.44895	0.999817	no
ENSMUSG00000006705.12	ENSMUSG00000006705.12	Pknox1	chr17:31564748-31607684	Lung__WT	Lung__KO	OK	17.7039	17.6106	-0.00762615	-0.0298193	0.94235	0.999817	no
ENSMUSG00000006711.15	ENSMUSG00000006711.15	D130043K22Rik	chr13:24845134-24901270	Lung__WT	Lung__KO	NOTEST	0.119686	0.0438636	-1.44816	0	1	1	no
ENSMUSG00000006715.11	ENSMUSG00000006715.11	Gmnn	chr13:24751844-24761923	Lung__WT	Lung__KO	OK	65.1989	71.2895	0.128843	0.498667	0.22305	0.999817	no
ENSMUSG00000006717.6	ENSMUSG00000006717.6	Acot13	chr13:24817947-24831517	Lung__WT	Lung__KO	OK	22.9878	22.994	0.000384691	0.00111951	0.9984	0.999817	no
ENSMUSG00000006720.16	ENSMUSG00000006720.16	Zfp184	chr13:21940373-21960779	Lung__WT	Lung__KO	OK	12.5363	12.1779	-0.0418432	-0.119373	0.76915	0.999817	no
ENSMUSG00000006724.12	ENSMUSG00000006724.12	Cyp27b1	chr10:127048249-127052969	Lung__WT	Lung__KO	NOTEST	0.187951	0.232255	0.305354	0	1	1	no
ENSMUSG00000006728.12	ENSMUSG00000006728.12	Cdk4	chr10:127063533-127070261	Lung__WT	Lung__KO	OK	724.071	728.141	0.00808639	0.0207595	0.95865	0.999817	no
ENSMUSG00000006731.9	ENSMUSG00000006731.9	B4galnt1	chr10:127165155-127172340	Lung__WT	Lung__KO	OK	1.33866	1.30154	-0.0405737	-0.0806995	0.83975	0.999817	no
ENSMUSG00000006732.14	ENSMUSG00000006732.14	Mettl1	chr10:127031003-127046365	Lung__WT	Lung__KO	OK	19.4299	20.2553	0.0600169	0.202153	0.6194	0.999817	no
ENSMUSG00000006736.8	ENSMUSG00000006736.8	Tspan31	chr10:127063533-127070261	Lung__WT	Lung__KO	OK	57.4446	60.27	0.0692685	0.0618236	0.8761	0.999817	no
ENSMUSG00000006740.13	ENSMUSG00000006740.13	Kif5b	chr18:6201001-6242174	Lung__WT	Lung__KO	OK	45.6287	47.5964	0.0609087	0.229245	0.55545	0.999817	no
ENSMUSG00000006763.13	ENSMUSG00000006763.13	Saal1	chr7:46686107-46710651	Lung__WT	Lung__KO	OK	11.1149	10.7777	-0.0444512	-0.171603	0.6714	0.999817	no
ENSMUSG00000006764.8	ENSMUSG00000006764.8	Tph2	chr10:115078640-115185022	Lung__WT	Lung__KO	NOTEST	0.0269526	0.0171744	-0.650164	0	1	1	no
ENSMUSG00000006777.7	ENSMUSG00000006777.7	Krt23	chr11:99477973-99493137	Lung__WT	Lung__KO	OK	0.510379	0.525929	0.0432969	0.0553363	0.89155	0.999817	no
ENSMUSG00000006782.16	ENSMUSG00000006782.16	Cnp	chr11:100574903-100704271	Lung__WT	Lung__KO	OK	8.04843	7.84288	-0.0373242	-0.0352253	0.92835	0.999817	no
ENSMUSG00000006784.14	ENSMUSG00000006784.14	Ttc25	chr11:100545606-100572568	Lung__WT	Lung__KO	NOTEST	0.386726	0.329538	-0.230869	0	1	1	no
ENSMUSG00000006800.13	ENSMUSG00000006800.13	Sulf2	chr2:165992635-166155663	Lung__WT	Lung__KO	OK	74.5055	73.2838	-0.0238533	-0.068636	0.8523	0.999817	no
ENSMUSG00000006818.4	ENSMUSG00000006818.4	Sod2	chr17:13007838-13018119	Lung__WT	Lung__KO	OK	12.2018	12.2338	0.00378476	0.0144271	0.97045	0.999817	no
ENSMUSG00000006850.7	ENSMUSG00000006850.7	Tmco6	chr18:36735067-36744557	Lung__WT	Lung__KO	OK	9.10966	9.7119	0.0923554	0.148617	0.71445	0.999817	no
ENSMUSG00000006906.10	ENSMUSG00000006906.10	Stambp	chr6:83543216-83588123	Lung__WT	Lung__KO	OK	5.52514	5.46698	-0.0152665	-0.0427998	0.9175	0.999817	no
ENSMUSG00000006920.14	ENSMUSG00000006920.14	Ezh1	chr11:101191114-101226463	Lung__WT	Lung__KO	OK	9.52318	9.36872	-0.0235914	-0.0518982	0.8962	0.999817	no
ENSMUSG00000006930.15	ENSMUSG00000006930.15	Hap1	chr11:100347326-100356128	Lung__WT	Lung__KO	OK	4.20294	3.78002	-0.153006	-0.380617	0.3418	0.999817	no
ENSMUSG00000006931.15	ENSMUSG00000006931.15	P3h4	chr11:100408455-100414836	Lung__WT	Lung__KO	OK	21.8318	25.8117	0.241598	0.697753	0.0387	0.999817	no
ENSMUSG00000006932.16	ENSMUSG00000006932.16	Ctnnb1	chr9:120924454-121277197	Lung__WT	Lung__KO	OK	469.896	475.944	0.0184487	0.0383616	0.90885	0.999817	no
ENSMUSG00000006941.4	ENSMUSG00000006941.4	Eif1b	chr9:120492605-120495327	Lung__WT	Lung__KO	OK	85.6714	88.1131	0.0405421	0.161611	0.69	0.999817	no
ENSMUSG00000006948.7	ENSMUSG00000006948.7	Klk4	chr7:43881159-43885804	Lung__WT	Lung__KO	NOTEST	0.0505806	0.0822893	0.702121	0	1	1	no
ENSMUSG00000006958.13	ENSMUSG00000006958.13	Chrd	chr16:20725157-20742384	Lung__WT	Lung__KO	OK	3.5683	3.50761	-0.0247477	-0.0680064	0.86465	0.999817	no
ENSMUSG00000006998.15	ENSMUSG00000006998.15	Psmd2	chr16:20651651-20663414	Lung__WT	Lung__KO	OK	161.639	151.03	-0.0979397	-0.346676	0.36755	0.999817	no
ENSMUSG00000007021.4	ENSMUSG00000007021.4	Syngr3	chr17:24685091-24689955	Lung__WT	Lung__KO	NOTEST	0.342847	0.318885	-0.104532	0	1	1	no
ENSMUSG00000007029.16	ENSMUSG00000007029.16	Vars	chr17:35000986-35016322	Lung__WT	Lung__KO	OK	59.6744	62.7784	0.0731575	0.230701	0.56145	0.999817	no
ENSMUSG00000007030.8	ENSMUSG00000007030.8	Vwa7	chr17:35016578-35028016	Lung__WT	Lung__KO	NOTEST	0.273569	0.261235	-0.0665584	0	1	1	no
ENSMUSG00000007033.4	ENSMUSG00000007033.4	Hspa1l	chr17:34972702-34981788	Lung__WT	Lung__KO	OK	0.52446	0.548209	0.0638912	0.0654787	0.87205	0.999817	no
ENSMUSG00000007034.15	ENSMUSG00000007034.15	Slc44a4	chr17:34914469-34930436	Lung__WT	Lung__KO	NOTEST	0.0872108	0.135144	0.631922	0	1	1	no
ENSMUSG00000007035.15	ENSMUSG00000007035.15	Msh5	chr17:35028604-35046726	Lung__WT	Lung__KO	OK	0.865173	0.931289	0.10624	0.140682	0.7048	0.999817	no
ENSMUSG00000007036.15	ENSMUSG00000007036.15	Abhd16a	chr17:35089290-35102987	Lung__WT	Lung__KO	OK	17.4482	17.2026	-0.0204582	-0.0717657	0.85935	0.999817	no
ENSMUSG00000007038.5	ENSMUSG00000007038.5	Neu1	chr17:34931252-34935921	Lung__WT	Lung__KO	OK	4.91288	4.90466	-0.00241624	-0.00687698	0.9867	0.999817	no
ENSMUSG00000007039.12	ENSMUSG00000007039.12	Ddah2	chr17:35059034-35062095	Lung__WT	Lung__KO	OK	147.302	140.164	-0.0716632	-0.291768	0.46355	0.999817	no
ENSMUSG00000007041.9	ENSMUSG00000007041.9	Clic1	chr17:35049965-35058749	Lung__WT	Lung__KO	OK	108.741	115.692	0.0894044	0.365774	0.364	0.999817	no
ENSMUSG00000007050.17	ENSMUSG00000007050.17	Lsm2	chr17:34981879-34985891	Lung__WT	Lung__KO	OK	64.0706	65.7205	0.0366822	0.123938	0.7611	0.999817	no
ENSMUSG00000007080.14	ENSMUSG00000007080.14	Pole	chr5:110286305-110337474	Lung__WT	Lung__KO	OK	25.8674	23.605	-0.132044	-0.377939	0.3029	0.999817	no
ENSMUSG00000007097.14	ENSMUSG00000007097.14	Atp1a2	chr1:172261640-172319841	Lung__WT	Lung__KO	OK	2.48955	2.60688	0.0664374	0.11327	0.7864	0.999817	no
ENSMUSG00000007107.6	ENSMUSG00000007107.6	Atp1a4	chr1:172223512-172258414	Lung__WT	Lung__KO	NOTEST	0.00544521	0	-inf	0	1	1	no
ENSMUSG00000007122.11	ENSMUSG00000007122.11	Casq1	chr1:172209893-172219868	Lung__WT	Lung__KO	OK	0.947131	0.870499	-0.121721	-0.17688	0.64595	0.999817	no
ENSMUSG00000007207.10	ENSMUSG00000007207.10	Stx1a	chr5:135023481-135051100	Lung__WT	Lung__KO	OK	13.4386	13.1301	-0.0335085	-0.0868075	0.836	0.999817	no
ENSMUSG00000007209.4	ENSMUSG00000007209.4	Ceacam9	chr7:16721928-16726132	Lung__WT	Lung__KO	NOTEST	0.00398428	0	-inf	0	1	1	no
ENSMUSG00000007216.6	ENSMUSG00000007216.6	Zfp775	chr6:48589444-48623227	Lung__WT	Lung__KO	OK	3.89053	3.74676	-0.0543225	-0.0585276	0.88505	0.999817	no
ENSMUSG00000007279.14	ENSMUSG00000007279.14	Scube2	chr7:109798675-109865679	Lung__WT	Lung__KO	NOTEST	0.284354	0.22481	-0.338983	0	1	1	no
ENSMUSG00000007338.9	ENSMUSG00000007338.9	Mrpl49	chr19:6046575-6057751	Lung__WT	Lung__KO	OK	36.9112	38.045	0.0436479	0.111269	0.78595	0.999817	no
ENSMUSG00000007379.15	ENSMUSG00000007379.15	Dennd2c	chr3:103102603-103169769	Lung__WT	Lung__KO	OK	2.59024	2.91	0.167931	0.486285	0.22945	0.999817	no
ENSMUSG00000007411.15	ENSMUSG00000007411.15	Mark3	chr12:111574509-111656227	Lung__WT	Lung__KO	OK	30.9669	31.6543	0.031677	0.129165	0.75505	0.999817	no
ENSMUSG00000007415.15	ENSMUSG00000007415.15	Gatad1	chr5:3571672-3680325	Lung__WT	Lung__KO	OK	65.9241	67.8765	0.0421046	0.112592	0.77975	0.999817	no
ENSMUSG00000007440.10	ENSMUSG00000007440.10	Pcdha11	chr18:36930183-37841873	Lung__WT	Lung__KO	NOTEST	0.0711194	0.0450804	-0.657742	0	1	1	no
ENSMUSG00000007457.3	ENSMUSG00000007457.3	2310003L06Rik	chr5:87908578-88008534	Lung__WT	Lung__KO	NOTEST	0	0	0	0	1	1	no
ENSMUSG00000007458.14	ENSMUSG00000007458.14	M6pr	chr6:122308719-122317680	Lung__WT	Lung__KO	OK	40.9125	42.5522	0.0566908	0.23208	0.55935	0.999817	no
ENSMUSG00000007476.18	ENSMUSG00000007476.18	Lrrc8a	chr2:30236794-30263790	Lung__WT	Lung__KO	OK	7.80606	8.27583	0.0843102	0.305069	0.45185	0.999817	no
ENSMUSG00000007480.3	ENSMUSG00000007480.3	Mc5r	chr18:68337602-68339711	Lung__WT	Lung__KO	NOTEST	0.0780717	0.0772931	-0.0144606	0	1	1	no
ENSMUSG00000007564.14	ENSMUSG00000007564.14	Ppp2r1a	chr17:20945310-20965916	Lung__WT	Lung__KO	OK	136.957	127.93	-0.0983769	-0.377762	0.34285	0.999817	no
ENSMUSG00000007570.15	ENSMUSG00000007570.15	Fance	chr17:28313529-28326568	Lung__WT	Lung__KO	OK	23.9509	25.1472	0.0703199	0.172345	0.67425	0.999817	no
ENSMUSG00000007589.8	ENSMUSG00000007589.8	Tinf2	chr14:55679082-55681817	Lung__WT	Lung__KO	OK	22.1854	20.4085	-0.120441	-0.439387	0.2802	0.999817	no
ENSMUSG00000007591.14	ENSMUSG00000007591.14	Tssk4	chr14:55650181-55652539	Lung__WT	Lung__KO	OK	0.922661	0.918467	-0.00657392	-0.0102593	0.97855	0.999817	no
ENSMUSG00000007594.9	ENSMUSG00000007594.9	Hapln4	chr8:70083528-70090862	Lung__WT	Lung__KO	NOTEST	0.0222969	0.0304934	0.451657	0	1	1	no
ENSMUSG00000007603.8	ENSMUSG00000007603.8	Dus3l	chr17:56764750-56770092	Lung__WT	Lung__KO	OK	16.9968	16.4342	-0.0485576	-0.178303	0.6615	0.999817	no
ENSMUSG00000007610.15	ENSMUSG00000007610.15	Gtpbp3	chr8:71488102-71493400	Lung__WT	Lung__KO	OK	9.6926	9.29989	-0.0596708	-0.205554	0.6133	0.999817	no
ENSMUSG00000007613.15	ENSMUSG00000007613.15	Tgfbr1	chr4:47353221-47414931	Lung__WT	Lung__KO	OK	42.6317	42.1637	-0.0159279	-0.0622454	0.87245	0.999817	no
ENSMUSG00000007617.17	ENSMUSG00000007617.17	Homer1	chr13:93303756-93404129	Lung__WT	Lung__KO	OK	12.5351	12.2113	-0.0377628	-0.129854	0.7429	0.999817	no
ENSMUSG00000007646.13	ENSMUSG00000007646.13	Rad51c	chr11:87376644-87404954	Lung__WT	Lung__KO	OK	5.1793	5.17755	-0.000487376	-0.00124592	0.9975	0.999817	no
ENSMUSG00000007653.12	ENSMUSG00000007653.12	Gabrb2	chr11:42419756-42629028	Lung__WT	Lung__KO	OK	0.265279	0.47622	0.844116	0.71557	0.0233	0.999817	no
ENSMUSG00000007655.16	ENSMUSG00000007655.16	Cav1	chr6:17197750-17385604	Lung__WT	Lung__KO	OK	23.0795	28.767	0.317803	0.673823	0.0374	0.999817	no
ENSMUSG00000007656.13	ENSMUSG00000007656.13	Arpp19	chr9:75037613-75060313	Lung__WT	Lung__KO	OK	130.75	137.016	0.0675416	0.145098	0.7167	0.999817	no
ENSMUSG00000007659.18	ENSMUSG00000007659.18	Bcl2l1	chr2:152780667-152831728	Lung__WT	Lung__KO	OK	28.7633	27.5162	-0.0639483	-0.212715	0.56935	0.999817	no
ENSMUSG00000007670.9	ENSMUSG00000007670.9	Khsrp	chr17:57021057-57031507	Lung__WT	Lung__KO	OK	57.4834	57.005	-0.0120588	-0.0480708	0.9076	0.999817	no
ENSMUSG00000007682.5	ENSMUSG00000007682.5	Dio2	chr12:90724553-90750693	Lung__WT	Lung__KO	OK	0.884429	0.929635	0.071919	0.164101	0.6919	0.999817	no
ENSMUSG00000007721.5	ENSMUSG00000007721.5	Ccdc124	chr8:70868226-70873490	Lung__WT	Lung__KO	OK	63.9465	66.5664	0.0579272	0.222764	0.5794	0.999817	no
ENSMUSG00000007739.10	ENSMUSG00000007739.10	Cct4	chr11:22990518-23003780	Lung__WT	Lung__KO	OK	199.91	211.264	0.0796938	0.280022	0.47925	0.999817	no
ENSMUSG00000007777.9	ENSMUSG00000007777.9	0610009B22Rik	chr11:51685385-51688874	Lung__WT	Lung__KO	OK	22.3103	24.9341	0.160409	0.487905	0.2326	0.999817	no
ENSMUSG00000007783.9	ENSMUSG00000007783.9	Cpt1c	chr7:44959372-44974851	Lung__WT	Lung__KO	OK	6.10485	5.95546	-0.0357408	-0.110397	0.7847	0.999817	no
ENSMUSG00000007805.4	ENSMUSG00000007805.4	Twist2	chr1:91798527-91848028	Lung__WT	Lung__KO	OK	15.6023	14.28	-0.127764	-0.390043	0.34185	0.999817	no
ENSMUSG00000007812.16	ENSMUSG00000007812.16	Zfp655	chr5:145231714-145247302	Lung__WT	Lung__KO	OK	12.6509	13.3141	0.0737153	0.210456	0.57135	0.999817	no
ENSMUSG00000007815.13	ENSMUSG00000007815.13	Rhoa	chr9:108302957-108338273	Lung__WT	Lung__KO	OK	130.233	127.922	-0.025829	-0.0848171	0.8347	0.999817	no
ENSMUSG00000007817.14	ENSMUSG00000007817.14	Zmiz1	chr14:25455736-25666743	Lung__WT	Lung__KO	OK	33.2003	32.9638	-0.0103177	-0.0230253	0.9247	0.999817	no
ENSMUSG00000007827.10	ENSMUSG00000007827.10	Ankrd26	chr6:118501307-118562226	Lung__WT	Lung__KO	OK	8.56778	8.17879	-0.0670351	-0.262932	0.51155	0.999817	no
ENSMUSG00000007833.14	ENSMUSG00000007833.14	Aldh16a1	chr7:45141841-45160064	Lung__WT	Lung__KO	OK	14.1644	14.9055	0.0735704	0.189465	0.6385	0.999817	no
ENSMUSG00000007836.6	ENSMUSG00000007836.6	Hnrnpa0	chr13:58125878-58128556	Lung__WT	Lung__KO	OK	149.585	148.662	-0.00892709	-0.0331177	0.93805	0.999817	no
ENSMUSG00000007837.10	ENSMUSG00000007837.10	Prrg2	chr7:45053612-45061652	Lung__WT	Lung__KO	OK	6.58403	6.58708	0.00066783	0.00169833	0.9971	0.999817	no
ENSMUSG00000007850.16	ENSMUSG00000007850.16	Hnrnph1	chr11:50376989-50386528	Lung__WT	Lung__KO	OK	751.173	729.262	-0.042709	-0.0855849	0.8312	0.999817	no
ENSMUSG00000007867.8	ENSMUSG00000007867.8	Ift43	chr12:86082560-86162458	Lung__WT	Lung__KO	OK	23.1429	20.8212	-0.15252	-0.451379	0.26005	0.999817	no
ENSMUSG00000007872.3	ENSMUSG00000007872.3	Id3	chr4:136143496-136145755	Lung__WT	Lung__KO	OK	160.933	163.805	0.0255189	0.102126	0.7985	0.999817	no
ENSMUSG00000007877.2	ENSMUSG00000007877.2	Tcap	chr11:98383810-98384953	Lung__WT	Lung__KO	NOTEST	0.134336	0.211558	0.655212	0	1	1	no
ENSMUSG00000007880.16	ENSMUSG00000007880.16	Arid1a	chr4:133679007-133756769	Lung__WT	Lung__KO	OK	43.4692	45.169	0.0553381	0.205298	0.61175	0.999817	no
ENSMUSG00000007888.15	ENSMUSG00000007888.15	Crlf1	chr8:70493157-70504081	Lung__WT	Lung__KO	OK	15.3603	13.504	-0.185821	-0.350987	0.39315	0.999817	no
ENSMUSG00000007891.15	ENSMUSG00000007891.15	Ctsd	chr7:142325836-142388038	Lung__WT	Lung__KO	OK	78.9823	85.1224	0.108009	0.438201	0.287	0.999817	no
ENSMUSG00000007892.7	ENSMUSG00000007892.7	Rplp1	chr9:61913283-61914538	Lung__WT	Lung__KO	OK	3055.89	3333.01	0.125231	0.353588	0.3783	0.999817	no
ENSMUSG00000007907.4	ENSMUSG00000007907.4	Cabs1	chr5:87908578-88008534	Lung__WT	Lung__KO	NOTEST	0	0	0	0	1	1	no
ENSMUSG00000007908.14	ENSMUSG00000007908.14	Hmgcll1	chr9:75775363-76136350	Lung__WT	Lung__KO	OK	3.32638	2.68225	-0.310511	-0.466211	0.24395	0.999817	no
ENSMUSG00000007944.8	ENSMUSG00000007944.8	Ttc9b	chr7:27653914-27674598	Lung__WT	Lung__KO	NOTEST	0.0201219	0.0274379	0.447403	0	1	1	no
ENSMUSG00000007946.10	ENSMUSG00000007946.10	Phox2a	chr7:101818312-101838076	Lung__WT	Lung__KO	OK	0.611644	0.535633	-0.191446	-0.0598971	0.9003	0.999817	no
ENSMUSG00000007950.8	ENSMUSG00000007950.8	Abhd8	chr8:71456699-71463657	Lung__WT	Lung__KO	OK	21.3391	22.5412	0.0790657	0.296061	0.4742	0.999817	no
ENSMUSG00000007987.12	ENSMUSG00000007987.12	Ift22	chr5:136908149-136915404	Lung__WT	Lung__KO	OK	27.1957	27.6305	0.0228789	0.0579307	0.88595	0.999817	no
ENSMUSG00000007989.6	ENSMUSG00000007989.6	Fzd3	chr14:65201025-65262463	Lung__WT	Lung__KO	OK	8.17233	8.1913	0.00334377	0.0120151	0.97775	0.999817	no
ENSMUSG00000008028.15	ENSMUSG00000008028.15	1700008O03Rik	chr7:44310252-44400187	Lung__WT	Lung__KO	OK	0.662784	0.673274	0.0226547	0.00976739	0.97945	0.999817	no
ENSMUSG00000008035.12	ENSMUSG00000008035.12	Mid1ip1	chrX:10707175-10719690	Lung__WT	Lung__KO	OK	11.8512	11.1365	-0.0897434	-0.185832	0.6402	0.999817	no
ENSMUSG00000008036.11	ENSMUSG00000008036.11	Ap2s1	chr7:16738409-16749294	Lung__WT	Lung__KO	OK	124.053	119.094	-0.0588526	-0.237352	0.5526	0.999817	no
ENSMUSG00000008090.14	ENSMUSG00000008090.14	Fgfrl1	chr5:108692381-108706924	Lung__WT	Lung__KO	OK	18.2316	18.7271	0.0386871	0.141722	0.72195	0.999817	no
ENSMUSG00000008129.14	ENSMUSG00000008129.14	4930432K21Rik	chr8:84148024-84172590	Lung__WT	Lung__KO	OK	1.05021	0.94932	-0.145714	-0.204775	0.5637	0.999817	no
ENSMUSG00000008136.14	ENSMUSG00000008136.14	Fhl2	chr1:43123073-43196984	Lung__WT	Lung__KO	OK	6.39848	6.81498	0.0909817	0.239739	0.5477	0.999817	no
ENSMUSG00000008140.17	ENSMUSG00000008140.17	Emc10	chr7:44489936-44496529	Lung__WT	Lung__KO	OK	41.5213	40.66	-0.0302419	-0.119007	0.773	0.999817	no
ENSMUSG00000008153.11	ENSMUSG00000008153.11	Clstn3	chr6:124430758-124464794	Lung__WT	Lung__KO	OK	2.22864	2.15748	-0.0468153	-0.0916997	0.78625	0.999817	no
ENSMUSG00000008167.14	ENSMUSG00000008167.14	Fbxw9	chr8:85036914-85067121	Lung__WT	Lung__KO	OK	7.56938	7.68946	0.0227054	0.0252277	0.9491	0.999817	no
ENSMUSG00000008193.13	ENSMUSG00000008193.13	Spib	chr7:44525992-44532071	Lung__WT	Lung__KO	NOTEST	0.102468	0.0445895	-1.20039	0	1	1	no
ENSMUSG00000008200.14	ENSMUSG00000008200.14	Fnbp4	chr2:90745369-90781021	Lung__WT	Lung__KO	OK	49.0214	49.7138	0.0202348	0.0504797	0.8983	0.999817	no
ENSMUSG00000008206.16	ENSMUSG00000008206.16	Cers4	chr8:4493025-4531680	Lung__WT	Lung__KO	OK	6.93669	6.13493	-0.177201	-0.164874	0.6879	0.999817	no
ENSMUSG00000008226.14	ENSMUSG00000008226.14	Scrn3	chr2:73271924-73337818	Lung__WT	Lung__KO	OK	9.64501	9.48648	-0.0239102	-0.0410909	0.91465	0.999817	no
ENSMUSG00000008301.11	ENSMUSG00000008301.11	Phax	chr18:56509686-56587712	Lung__WT	Lung__KO	OK	44.6371	45.9359	0.0413784	0.0846489	0.8345	0.999817	no
ENSMUSG00000008305.18	ENSMUSG00000008305.18	Tle1	chr4:72117141-72200919	Lung__WT	Lung__KO	OK	21.1513	20.759	-0.0270102	-0.0898347	0.806	0.999817	no
ENSMUSG00000008307.11	ENSMUSG00000008307.11	1700109H08Rik	chr5:3571672-3680325	Lung__WT	Lung__KO	OK	0.673093	1.19468	0.827746	0.160754	0.37945	0.999817	no
ENSMUSG00000008318.10	ENSMUSG00000008318.10	Relt	chr7:100845846-100863446	Lung__WT	Lung__KO	OK	2.20386	2.24729	0.0281528	0.0371338	0.91485	0.999817	no
ENSMUSG00000008333.12	ENSMUSG00000008333.12	Snrpb2	chr2:143063038-143072853	Lung__WT	Lung__KO	OK	68.8775	74.4091	0.111446	0.341826	0.39675	0.999817	no
ENSMUSG00000008348.9	ENSMUSG00000008348.9	Ubc	chr5:125385964-125390554	Lung__WT	Lung__KO	OK	47.0277	49.8478	0.084017	0.331318	0.4178	0.999817	no
ENSMUSG00000008373.16	ENSMUSG00000008373.16	Prpf31	chr7:3629984-3644636	Lung__WT	Lung__KO	OK	52.3187	52.5592	0.00661435	0.0255687	0.95025	0.999817	no
ENSMUSG00000008384.8	ENSMUSG00000008384.8	Sertad1	chr7:27486909-27490316	Lung__WT	Lung__KO	OK	11.552	11.7609	0.025859	0.0729531	0.85135	0.999817	no
ENSMUSG00000008393.8	ENSMUSG00000008393.8	Carhsp1	chr16:8658586-8672153	Lung__WT	Lung__KO	OK	36.3624	35.0919	-0.0513082	-0.210053	0.6036	0.999817	no
ENSMUSG00000008398.14	ENSMUSG00000008398.14	Elk3	chr10:93247413-93311135	Lung__WT	Lung__KO	OK	28.0904	27.4456	-0.0335071	-0.118179	0.7729	0.999817	no
ENSMUSG00000008429.7	ENSMUSG00000008429.7	Herpud2	chr9:25108129-25151781	Lung__WT	Lung__KO	OK	8.81307	8.82381	0.00175725	0.0059396	0.98755	0.999817	no
ENSMUSG00000008435.15	ENSMUSG00000008435.15	Rdh13	chr7:4425666-4445649	Lung__WT	Lung__KO	OK	16.2176	15.7938	-0.0381999	-0.0789286	0.82155	0.999817	no
ENSMUSG00000008438.3	ENSMUSG00000008438.3	Adam21	chr12:81558583-81568474	Lung__WT	Lung__KO	NOTEST	0.128595	0.147177	0.194712	0	1	1	no
ENSMUSG00000008450.7	ENSMUSG00000008450.7	Nutf2	chr8:105860633-105880402	Lung__WT	Lung__KO	OK	57.1623	54.8902	-0.0585152	-0.239632	0.5576	0.999817	no
ENSMUSG00000008461.5	ENSMUSG00000008461.5	Fut1	chr7:45617605-45621059	Lung__WT	Lung__KO	NOTEST	0.0271074	0.0228477	-0.246642	0	1	1	no
ENSMUSG00000008475.13	ENSMUSG00000008475.13	Arpc5	chr1:152766541-152775597	Lung__WT	Lung__KO	OK	53.4594	55.3387	0.0498433	0.203869	0.61595	0.999817	no
ENSMUSG00000008482.8	ENSMUSG00000008482.8	Rnf151	chr17:24715838-24718057	Lung__WT	Lung__KO	NOTEST	0.184181	0.169113	-0.123134	0	1	1	no
ENSMUSG00000008489.18	ENSMUSG00000008489.18	Elavl2	chr4:91250762-91400785	Lung__WT	Lung__KO	OK	3.5889	3.77232	0.0719112	0.138961	0.66705	0.999817	no
ENSMUSG00000008496.18	ENSMUSG00000008496.18	Pou2f2	chr7:25087343-25132512	Lung__WT	Lung__KO	OK	0.606118	0.66742	0.138997	0.179495	0.5972	0.999817	no
ENSMUSG00000008540.11	ENSMUSG00000008540.11	Mgst1	chr6:138140315-138156755	Lung__WT	Lung__KO	OK	22.2765	23.5197	0.0783454	0.211266	0.60215	0.999817	no
ENSMUSG00000008575.17	ENSMUSG00000008575.17	Nfib	chr4:82290172-82705750	Lung__WT	Lung__KO	OK	26.3767	28.9101	0.132307	0.498242	0.19865	0.999817	no
ENSMUSG00000008590.4	ENSMUSG00000008590.4	Htr3b	chr9:48935007-48964990	Lung__WT	Lung__KO	NOTEST	0.0347348	0.0364201	0.068353	0	1	1	no
ENSMUSG00000008601.12	ENSMUSG00000008601.12	Rab25	chr3:88542028-88548300	Lung__WT	Lung__KO	OK	4.17582	4.22968	0.0184911	0.0390243	0.92695	0.999817	no
ENSMUSG00000008604.11	ENSMUSG00000008604.11	Ubqln4	chr3:88553757-88569725	Lung__WT	Lung__KO	OK	47.4388	47.0093	-0.0131218	-0.0507083	0.89685	0.999817	no
ENSMUSG00000008658.15	ENSMUSG00000008658.15	Rbfox1	chr16:6809221-7412479	Lung__WT	Lung__KO	NOTEST	0.375016	0.3325	-0.173595	0	1	1	no
ENSMUSG00000008668.14	ENSMUSG00000008668.14	Rps18	chr17:33951998-33966984	Lung__WT	Lung__KO	OK	1787.93	1951.06	0.125969	0.369792	0.36925	0.999817	no
ENSMUSG00000008682.13	ENSMUSG00000008682.13	Rpl10	chrX:74270811-74273135	Lung__WT	Lung__KO	OK	1720.28	1856.03	0.109576	0.312606	0.44545	0.999817	no
ENSMUSG00000008683.16	ENSMUSG00000008683.16	Rps15a	chr7:118104371-118116188	Lung__WT	Lung__KO	OK	1523.94	1656.81	0.120604	0.199896	0.61275	0.999817	no
ENSMUSG00000008690.15	ENSMUSG00000008690.15	Ncaph2	chr15:89355718-89377039	Lung__WT	Lung__KO	OK	54.1551	53.9978	-0.0041973	-0.0159829	0.96855	0.999817	no
ENSMUSG00000008730.17	ENSMUSG00000008730.17	Hipk1	chr3:103739814-103791563	Lung__WT	Lung__KO	OK	16.0968	15.9334	-0.014717	-0.0577189	0.89045	0.999817	no
ENSMUSG00000008734.9	ENSMUSG00000008734.9	Gprc5b	chr7:118740225-118995211	Lung__WT	Lung__KO	OK	9.72119	9.05345	-0.102665	-0.101475	0.7417	0.999817	no
ENSMUSG00000008763.16	ENSMUSG00000008763.16	Man1a2	chr3:100562207-100685503	Lung__WT	Lung__KO	OK	17.4082	18.6278	0.0976879	0.213356	0.52445	0.999817	no
ENSMUSG00000008789.10	ENSMUSG00000008789.10	Ceacam5	chr7:17713237-17761132	Lung__WT	Lung__KO	NOTEST	0	0	0	0	1	1	no
ENSMUSG00000008813.12	ENSMUSG00000008813.12	Tppp2	chr14:51918424-51920699	Lung__WT	Lung__KO	NOTEST	0	0	0	0	1	1	no
ENSMUSG00000008822.15	ENSMUSG00000008822.15	Acyp1	chr12:85272397-85288438	Lung__WT	Lung__KO	OK	19.2499	20.9192	0.119978	0.324321	0.42345	0.999817	no
ENSMUSG00000008843.4	ENSMUSG00000008843.4	Cldn13	chr5:134914248-134915526	Lung__WT	Lung__KO	OK	3.83431	6.01147	0.648752	1.30411	0.00115	0.270124	no
ENSMUSG00000008845.9	ENSMUSG00000008845.9	Cd163	chr6:124304655-124330527	Lung__WT	Lung__KO	NOTEST	0.00228383	0.00661213	1.53366	0	1	1	no
ENSMUSG00000008855.17	ENSMUSG00000008855.17	Hdac5	chr11:102194431-102230166	Lung__WT	Lung__KO	OK	26.0129	26.257	0.0134709	0.0377241	0.92255	0.999817	no
ENSMUSG00000008859.7	ENSMUSG00000008859.7	Rala	chr13:17880574-17944239	Lung__WT	Lung__KO	OK	32.0176	33.1952	0.0521124	0.211427	0.60635	0.999817	no
ENSMUSG00000008874.3	ENSMUSG00000008874.3	Clec3a	chr8:114418085-114425846	Lung__WT	Lung__KO	NOTEST	0.105643	0.0912996	-0.210513	0	1	1	no
ENSMUSG00000008892.11	ENSMUSG00000008892.11	Vdac3	chr8:22577074-22593813	Lung__WT	Lung__KO	OK	105.267	106.337	0.0145863	0.0596817	0.8863	0.999817	no
ENSMUSG00000008932.9	ENSMUSG00000008932.9	Slc1a7	chr4:107968331-108013532	Lung__WT	Lung__KO	NOTEST	0.0216868	0.0296031	0.448929	0	1	1	no
ENSMUSG00000008958.14	ENSMUSG00000008958.14	Vps72	chr3:95111021-95123051	Lung__WT	Lung__KO	OK	70.5854	72.6076	0.0407507	0.150719	0.70015	0.999817	no
ENSMUSG00000008976.16	ENSMUSG00000008976.16	Gabpa	chr16:84827865-84863779	Lung__WT	Lung__KO	OK	30.2497	29.7288	-0.0250621	-0.0611063	0.8761	0.999817	no
ENSMUSG00000008999.7	ENSMUSG00000008999.7	Bmp7	chr2:172868011-172940321	Lung__WT	Lung__KO	OK	7.10712	6.54841	-0.11812	-0.400654	0.3215	0.999817	no
ENSMUSG00000009013.5	ENSMUSG00000009013.5	Dynll1	chr5:115297109-115300999	Lung__WT	Lung__KO	OK	435.472	458.514	0.0743853	0.232718	0.5676	0.999817	no
ENSMUSG00000009030.14	ENSMUSG00000009030.14	Pdcl	chr2:37350073-37359332	Lung__WT	Lung__KO	OK	29.6674	31.2805	0.0763846	0.242014	0.5483	0.999817	no
ENSMUSG00000009035.13	ENSMUSG00000009035.13	Tmem184b	chr15:79360683-79403303	Lung__WT	Lung__KO	OK	23.6049	22.8224	-0.0486376	-0.193671	0.63395	0.999817	no
ENSMUSG00000009047.3	ENSMUSG00000009047.3	Gm5965	chr16:88777895-88778528	Lung__WT	Lung__KO	NOTEST	0	0	0	0	1	1	no
ENSMUSG00000009070.14	ENSMUSG00000009070.14	Rsph14	chr10:74957476-75032586	Lung__WT	Lung__KO	NOTEST	0	0	0	0	1	1	no
ENSMUSG00000009073.16	ENSMUSG00000009073.16	Nf2	chr11:4765844-4849536	Lung__WT	Lung__KO	OK	36.7734	36.7258	-0.00186784	-0.00641992	0.9873	0.999817	no
ENSMUSG00000009075.2	ENSMUSG00000009075.2	Cabp7	chr11:4704677-4746778	Lung__WT	Lung__KO	OK	0.985574	0.954902	-0.0456111	-0.0567058	0.8885	0.999817	no
ENSMUSG00000009076.10	ENSMUSG00000009076.10	Zmat5	chr11:4704677-4746778	Lung__WT	Lung__KO	OK	13.5907	14.7668	0.119734	0.2933	0.46865	0.999817	no
ENSMUSG00000009079.16	ENSMUSG00000009079.16	Ewsr1	chr11:5069688-5106093	Lung__WT	Lung__KO	OK	452.521	431.217	-0.0695696	-0.18233	0.6443	0.999817	no
ENSMUSG00000009090.17	ENSMUSG00000009090.17	Ap1b1	chr11:4986823-5042791	Lung__WT	Lung__KO	OK	23.6665	21.8349	-0.116207	-0.344532	0.29425	0.999817	no
ENSMUSG00000009092.4	ENSMUSG00000009092.4	Derl3	chr10:75893397-75895941	Lung__WT	Lung__KO	OK	1.25006	1.37762	0.140176	0.226692	0.5696	0.999817	no
ENSMUSG00000009093.7	ENSMUSG00000009093.7	Gstt4	chr10:75814942-75822543	Lung__WT	Lung__KO	NOTEST	0.010769	0	-inf	0	1	1	no
ENSMUSG00000009097.9	ENSMUSG00000009097.9	Tbx1	chr16:18581712-18586969	Lung__WT	Lung__KO	OK	2.98986	3.51038	0.231548	0.52732	0.1931	0.999817	no
ENSMUSG00000009108.15	ENSMUSG00000009108.15	Gnat2	chr3:108092788-108101432	Lung__WT	Lung__KO	OK	0.767459	1.0185	0.408282	0.467536	0.23015	0.999817	no
ENSMUSG00000009112.4	ENSMUSG00000009112.4	Bcl2l13	chr6:120836211-120892842	Lung__WT	Lung__KO	OK	25.1786	26.0446	0.0487897	0.0678683	0.7924	0.999817	no
ENSMUSG00000009114.17	ENSMUSG00000009114.17	2610028H24Rik	chr10:76449080-76515856	Lung__WT	Lung__KO	NOTEST	0	0	0	0	1	1	no
ENSMUSG00000009115.5	ENSMUSG00000009115.5	Spatc1l	chr10:76562271-76570532	Lung__WT	Lung__KO	NOTEST	0.0349864	0.0487143	0.477549	0	1	1	no
ENSMUSG00000009145.6	ENSMUSG00000009145.6	Dqx1	chr6:83057843-83067318	Lung__WT	Lung__KO	OK	0.607993	0.686332	0.174851	0.308493	0.43065	0.999817	no
ENSMUSG00000009185.2	ENSMUSG00000009185.2	Ccl8	chr11:82115184-82116799	Lung__WT	Lung__KO	NOTEST	0	0.0384744	inf	0	1	1	no
ENSMUSG00000009207.15	ENSMUSG00000009207.15	Lnp	chr2:74520290-74584544	Lung__WT	Lung__KO	OK	19.9802	19.0659	-0.0675763	-0.22064	0.55445	0.999817	no
ENSMUSG00000009210.10	ENSMUSG00000009210.10	Prr29	chr11:106365471-106377558	Lung__WT	Lung__KO	NOTEST	0.13935	0.118683	-0.231596	0	1	1	no
ENSMUSG00000009214.9	ENSMUSG00000009214.9	Tmem8c	chr2:27061635-27072179	Lung__WT	Lung__KO	NOTEST	0.0251794	0.0468508	0.895829	0	1	1	no
ENSMUSG00000009216.7	ENSMUSG00000009216.7	Fam163b	chr2:27110379-27142491	Lung__WT	Lung__KO	NOTEST	0.16443	0.160719	-0.0329323	0	1	1	no
ENSMUSG00000009246.14	ENSMUSG00000009246.14	Trpm5	chr7:143069152-143094642	Lung__WT	Lung__KO	OK	1.79092	2.04878	0.194065	0.155167	0.66825	0.999817	no
ENSMUSG00000009248.6	ENSMUSG00000009248.6	Ascl2	chr7:142966828-142969264	Lung__WT	Lung__KO	NOTEST	0.223724	0.17502	-0.354201	0	1	1	no
ENSMUSG00000009281.6	ENSMUSG00000009281.6	Rarres2	chr6:48554795-48572789	Lung__WT	Lung__KO	OK	2.19579	2.00561	-0.130698	-0.0921659	0.8297	0.999817	no
ENSMUSG00000009291.12	ENSMUSG00000009291.12	Pttg1ip	chr10:77581719-77598732	Lung__WT	Lung__KO	OK	35.2383	34.9844	-0.0104335	-0.0414454	0.9174	0.999817	no
ENSMUSG00000009292.17	ENSMUSG00000009292.17	Trpm2	chr10:77907721-77970563	Lung__WT	Lung__KO	NOTEST	0.0433591	0.0368857	-0.233271	0	1	1	no
ENSMUSG00000009293.17	ENSMUSG00000009293.17	Ube2g2	chr10:77622274-77645993	Lung__WT	Lung__KO	OK	31.7381	34.3646	0.114708	0.403916	0.2827	0.999817	no
ENSMUSG00000009350.13	ENSMUSG00000009350.13	Mpo	chr11:87793580-87804413	Lung__WT	Lung__KO	OK	1.43375	1.7697	0.303717	0.513295	0.1716	0.999817	no
ENSMUSG00000009356.12	ENSMUSG00000009356.12	Lpo	chr11:87806427-87828289	Lung__WT	Lung__KO	NOTEST	0.0160711	0.032127	0.999316	0	1	1	no
ENSMUSG00000009376.15	ENSMUSG00000009376.15	Met	chr6:17463799-17573980	Lung__WT	Lung__KO	OK	3.11985	2.78209	-0.16531	-0.299303	0.3211	0.999817	no
ENSMUSG00000009378.3	ENSMUSG00000009378.3	Slc16a12	chr19:34668402-34747289	Lung__WT	Lung__KO	OK	4.64344	4.67027	0.00831147	0.0266369	0.94535	0.999817	no
ENSMUSG00000009394.13	ENSMUSG00000009394.13	Syn2	chr6:115134901-115282006	Lung__WT	Lung__KO	OK	0.395522	0.440864	0.156575	0.166061	0.64935	0.999817	no
ENSMUSG00000009406.13	ENSMUSG00000009406.13	Elk1	chrX:20933394-20986737	Lung__WT	Lung__KO	OK	11.1443	10.7152	-0.056649	-0.17137	0.6659	0.999817	no
ENSMUSG00000009418.15	ENSMUSG00000009418.15	Nav1	chr1:135434579-135688105	Lung__WT	Lung__KO	OK	17.2373	18.5395	0.105069	0.171521	0.6652	0.999817	no
ENSMUSG00000009470.16	ENSMUSG00000009470.16	Tnpo1	chr13:98839018-98926384	Lung__WT	Lung__KO	OK	83.2508	82.6355	-0.0107032	-0.0302634	0.9367	0.999817	no
ENSMUSG00000009471.3	ENSMUSG00000009471.3	Myod1	chr7:46376473-46379092	Lung__WT	Lung__KO	NOTEST	0.0914895	0.210138	1.19966	0	1	1	no
ENSMUSG00000009487.9	ENSMUSG00000009487.9	Otog	chr7:46240986-46311434	Lung__WT	Lung__KO	NOTEST	0.0063483	0.0100905	0.66855	0	1	1	no
ENSMUSG00000009535.13	ENSMUSG00000009535.13	Rnmt	chr18:68300354-68324852	Lung__WT	Lung__KO	OK	25.1777	25.927	0.0423129	0.120772	0.76305	0.999817	no
ENSMUSG00000009545.14	ENSMUSG00000009545.14	Kcnq1	chr7:143106744-143427042	Lung__WT	Lung__KO	OK	1.14155	1.16371	0.0277365	0.00889016	0.9649	0.999817	no
ENSMUSG00000009549.14	ENSMUSG00000009549.14	Srp14	chr2:118475849-118479711	Lung__WT	Lung__KO	OK	84.3706	94.1894	0.158825	0.612157	0.1327	0.999817	no
ENSMUSG00000009551.2	ENSMUSG00000009551.2	6330409D20Rik	chr2:32721054-32755512	Lung__WT	Lung__KO	NOTEST	0.27028	0.234906	-0.20237	0	1	1	no
ENSMUSG00000009555.16	ENSMUSG00000009555.16	Cdk9	chr2:32707437-32712784	Lung__WT	Lung__KO	OK	43.3849	45.9122	0.0816867	0.302165	0.43585	0.999817	no
ENSMUSG00000009563.16	ENSMUSG00000009563.16	Tor2a	chr2:32757025-32775631	Lung__WT	Lung__KO	OK	21.1327	22.4838	0.0894064	0.291756	0.44295	0.999817	no
ENSMUSG00000009566.12	ENSMUSG00000009566.12	Fpgs	chr2:32646594-32704145	Lung__WT	Lung__KO	OK	15.5778	14.695	-0.0841737	-0.186908	0.63055	0.999817	no
ENSMUSG00000009569.14	ENSMUSG00000009569.14	Mkl2	chr16:13256480-13417529	Lung__WT	Lung__KO	OK	8.68221	8.98745	0.0498493	0.158639	0.65665	0.999817	no
ENSMUSG00000009575.14	ENSMUSG00000009575.14	Cbx5	chr15:103191543-103239816	Lung__WT	Lung__KO	OK	123.064	125.171	0.0244891	0.0468505	0.8791	0.999817	no
ENSMUSG00000009580.15	ENSMUSG00000009580.15	Odam	chr5:87885028-87894174	Lung__WT	Lung__KO	NOTEST	0.0140226	0	-inf	0	1	1	no
ENSMUSG00000009585.17	ENSMUSG00000009585.17	Apobec3	chr15:79891658-79908436	Lung__WT	Lung__KO	OK	2.18248	2.78243	0.350378	0.621442	0.10185	0.999817	no
ENSMUSG00000009588.9	ENSMUSG00000009588.9	St6galnac1	chr11:116765024-116775507	Lung__WT	Lung__KO	NOTEST	0	0.00217651	inf	0	1	1	no
ENSMUSG00000009596.9	ENSMUSG00000009596.9	Taf7l	chrX:134460117-134476490	Lung__WT	Lung__KO	NOTEST	0.0825409	0.126167	0.612152	0	1	1	no
ENSMUSG00000009614.16	ENSMUSG00000009614.16	Sardh	chr2:27188392-27248337	Lung__WT	Lung__KO	OK	5.51298	6.74191	0.290326	0.616279	0.08585	0.999817	no
ENSMUSG00000009621.18	ENSMUSG00000009621.18	Vav2	chr2:27262103-27427033	Lung__WT	Lung__KO	OK	10.2061	10.4137	0.0290515	0.0781191	0.8273	0.999817	no
ENSMUSG00000009628.14	ENSMUSG00000009628.14	Tex15	chr8:33516737-33585582	Lung__WT	Lung__KO	OK	1.93771	2.23756	0.207569	0.351745	0.3389	0.999817	no
ENSMUSG00000009630.9	ENSMUSG00000009630.9	Ppp2cb	chr8:33599620-33641976	Lung__WT	Lung__KO	OK	47.953	47.7811	-0.00518267	-0.0193333	0.96285	0.999817	no
ENSMUSG00000009633.3	ENSMUSG00000009633.3	G0s2	chr1:193203037-193343878	Lung__WT	Lung__KO	OK	6.71821	7.26425	0.112737	0.161793	0.69105	0.999817	no
ENSMUSG00000009640.11	ENSMUSG00000009640.11	Dmap1	chr4:117674680-117682273	Lung__WT	Lung__KO	OK	28.8719	30.0012	0.0553553	0.194771	0.61945	0.999817	no
ENSMUSG00000009646.13	ENSMUSG00000009646.13	Pla2g12b	chr10:59403659-59421976	Lung__WT	Lung__KO	OK	0.314706	0.492538	0.646233	0.497562	0.1629	0.999817	no
ENSMUSG00000009647.13	ENSMUSG00000009647.13	Mcu	chr10:59446983-59616692	Lung__WT	Lung__KO	OK	9.07863	8.7357	-0.0555506	-0.182133	0.6558	0.999817	no
ENSMUSG00000009654.4	ENSMUSG00000009654.4	Oit3	chr10:59422957-59441778	Lung__WT	Lung__KO	OK	1.37142	1.6131	0.234161	0.454401	0.25855	0.999817	no
ENSMUSG00000009670.11	ENSMUSG00000009670.11	Tex11	chrX:100838647-101059667	Lung__WT	Lung__KO	NOTEST	0.039174	0.0416498	0.0884119	0	1	1	no
ENSMUSG00000009681.9	ENSMUSG00000009681.9	Bcr	chr10:75060895-75184923	Lung__WT	Lung__KO	OK	11.6303	11.4419	-0.0235656	-0.0939459	0.82105	0.999817	no
ENSMUSG00000009687.14	ENSMUSG00000009687.14	Fxyd5	chr7:31032721-31042481	Lung__WT	Lung__KO	OK	12.9025	13.4221	0.056956	0.130906	0.74545	0.999817	no
ENSMUSG00000009731.4	ENSMUSG00000009731.4	Kcnd1	chrX:7822288-7838280	Lung__WT	Lung__KO	OK	1.14045	1.08275	-0.0749055	-0.11708	0.74785	0.999817	no
ENSMUSG00000009733.8	ENSMUSG00000009733.8	Tfcp2	chr15:100502798-100552008	Lung__WT	Lung__KO	OK	12.8578	12.1454	-0.0822307	-0.306829	0.44165	0.999817	no
ENSMUSG00000009734.17	ENSMUSG00000009734.17	Pou6f2	chr13:18121100-18382041	Lung__WT	Lung__KO	NOTEST	0.0227754	0.0426061	0.903586	0	1	1	no
ENSMUSG00000009739.16	ENSMUSG00000009739.16	Pou6f1	chr15:100575317-100599984	Lung__WT	Lung__KO	OK	3.31935	3.37029	0.0219689	0.0423247	0.9105	0.999817	no
ENSMUSG00000009741.14	ENSMUSG00000009741.14	Ubp1	chr9:113930933-114046191	Lung__WT	Lung__KO	OK	39.7568	38.5664	-0.0438542	-0.165021	0.6913	0.999817	no
ENSMUSG00000009772.15	ENSMUSG00000009772.15	Nuak2	chr1:132316125-132333488	Lung__WT	Lung__KO	OK	0.795467	0.721566	-0.140669	-0.237805	0.52795	0.999817	no
ENSMUSG00000009828.15	ENSMUSG00000009828.15	Ick	chr9:78109191-78172107	Lung__WT	Lung__KO	OK	12.0975	12.1663	0.0081838	0.0261812	0.94235	0.999817	no
ENSMUSG00000009863.14	ENSMUSG00000009863.14	Sdhb	chr4:140961202-140979193	Lung__WT	Lung__KO	OK	117.019	123.52	0.0780037	0.317782	0.4348	0.999817	no
ENSMUSG00000009876.13	ENSMUSG00000009876.13	Cox4i2	chr2:152754172-152765037	Lung__WT	Lung__KO	OK	3.01754	3.6011	0.255064	0.433563	0.2811	0.999817	no
ENSMUSG00000009894.15	ENSMUSG00000009894.15	Snap47	chr11:59407133-59458473	Lung__WT	Lung__KO	OK	48.8311	50.8544	0.0585712	0.17813	0.6423	0.999817	no
ENSMUSG00000009900.7	ENSMUSG00000009900.7	Wnt3a	chr11:59248032-59290752	Lung__WT	Lung__KO	NOTEST	0	0.00449508	inf	0	1	1	no
ENSMUSG00000009905.5	ENSMUSG00000009905.5	Kdsr	chr1:106720458-106759727	Lung__WT	Lung__KO	OK	4.24173	3.97194	-0.0948073	-0.318042	0.42775	0.999817	no
ENSMUSG00000009907.17	ENSMUSG00000009907.17	Vps4b	chr1:106764070-106796728	Lung__WT	Lung__KO	OK	22.8917	23.6101	0.0445786	0.160588	0.65875	0.999817	no
ENSMUSG00000009927.8	ENSMUSG00000009927.8	Rps25	chr9:44407713-44418003	Lung__WT	Lung__KO	OK	1072.4	1175.38	0.132281	0.440129	0.27605	0.999817	no
ENSMUSG00000009941.10	ENSMUSG00000009941.10	Nxf2	chrX:134944527-134964754	Lung__WT	Lung__KO	OK	0.288195	0.445991	0.62997	0.818326	0.03295	0.999817	no
ENSMUSG00000009995.17	ENSMUSG00000009995.17	Taz	chrX:74273216-74290151	Lung__WT	Lung__KO	OK	21.1003	20.7941	-0.021091	-0.0550562	0.87165	0.999817	no
ENSMUSG00000010021.13	ENSMUSG00000010021.13	Kif19a	chr11:114765387-114790739	Lung__WT	Lung__KO	NOTEST	0.181997	0.23687	0.380178	0	1	1	no
ENSMUSG00000010025.19	ENSMUSG00000010025.19	Aldh3a2	chr11:61223416-61267464	Lung__WT	Lung__KO	OK	12.2079	12.2631	0.00650951	0.0202869	0.95955	0.999817	no
ENSMUSG00000010044.12	ENSMUSG00000010044.12	Zmynd10	chr9:107547297-107551319	Lung__WT	Lung__KO	OK	0.300793	0.413157	0.457922	0.265284	0.48215	0.999817	no
ENSMUSG00000010045.2	ENSMUSG00000010045.2	Tmem115	chr9:107533944-107538673	Lung__WT	Lung__KO	OK	13.4474	13.4224	-0.00269134	-0.00945939	0.9828	0.999817	no
ENSMUSG00000010047.12	ENSMUSG00000010047.12	Hyal2	chr9:107551554-107572779	Lung__WT	Lung__KO	OK	51.8517	49.6038	-0.0639394	-0.170965	0.6625	0.999817	no
ENSMUSG00000010048.10	ENSMUSG00000010048.10	Ifrd2	chr9:107587641-107593385	Lung__WT	Lung__KO	OK	24.4341	26.895	0.138441	0.399361	0.31715	0.999817	no
ENSMUSG00000010051.15	ENSMUSG00000010051.15	Hyal1	chr9:107575819-107587425	Lung__WT	Lung__KO	OK	3.26723	2.98053	-0.132502	-0.233522	0.5606	0.999817	no
ENSMUSG00000010054.4	ENSMUSG00000010054.4	Tusc2	chr9:107551554-107572779	Lung__WT	Lung__KO	OK	18.1667	18.7745	0.0474847	0.0743199	0.83955	0.999817	no
ENSMUSG00000010057.8	ENSMUSG00000010057.8	Nprl2	chr9:107542225-107545706	Lung__WT	Lung__KO	OK	16.2532	16.0928	-0.0143045	-0.0472082	0.90565	0.999817	no
ENSMUSG00000010064.15	ENSMUSG00000010064.15	Slc38a3	chr9:107650633-107669530	Lung__WT	Lung__KO	OK	1.58826	1.43993	-0.141445	-0.231006	0.5183	0.999817	no
ENSMUSG00000010066.15	ENSMUSG00000010066.15	Cacna2d2	chr9:107399611-107529343	Lung__WT	Lung__KO	OK	1.52919	1.39306	-0.13451	-0.307634	0.4041	0.999817	no
ENSMUSG00000010067.13	ENSMUSG00000010067.13	Rassf1	chr9:107551554-107572779	Lung__WT	Lung__KO	OK	10.1293	10.2288	0.0141108	0.0157556	0.9618	0.999817	no
ENSMUSG00000010080.15	ENSMUSG00000010080.15	Epn3	chr11:94489598-94499974	Lung__WT	Lung__KO	OK	1.95702	1.971	0.0102695	0.0158925	0.9677	0.999817	no
ENSMUSG00000010086.17	ENSMUSG00000010086.17	Rnf112	chr11:61448441-61454131	Lung__WT	Lung__KO	OK	3.00727	2.83754	-0.0838142	-0.175067	0.63945	0.999817	no
ENSMUSG00000010095.13	ENSMUSG00000010095.13	Slc3a2	chr19:8706881-8723369	Lung__WT	Lung__KO	OK	47.1499	45.6273	-0.0473583	-0.169834	0.6596	0.999817	no
ENSMUSG00000010097.13	ENSMUSG00000010097.13	Nxf1	chr19:8757072-8772475	Lung__WT	Lung__KO	OK	144.598	146.147	0.0153749	0.0417163	0.9154	0.999817	no
ENSMUSG00000010110.17	ENSMUSG00000010110.17	Stx5a	chr19:8741412-8756069	Lung__WT	Lung__KO	OK	48.2223	49.2244	0.0296712	0.110523	0.7745	0.999817	no
ENSMUSG00000010122.14	ENSMUSG00000010122.14	Slc47a1	chr11:61343400-61378345	Lung__WT	Lung__KO	NOTEST	0.193603	0.2242	0.211682	0	1	1	no
ENSMUSG00000010136.14	ENSMUSG00000010136.14	Pifo	chr3:105996956-106032814	Lung__WT	Lung__KO	NOTEST	0.0254812	0.0365344	0.519819	0	1	1	no
ENSMUSG00000010142.12	ENSMUSG00000010142.12	Tnfrsf13b	chr11:61126754-61149372	Lung__WT	Lung__KO	OK	0.534597	0.650723	0.283592	0.244236	0.3604	0.999817	no
ENSMUSG00000010154.6	ENSMUSG00000010154.6	Spire2	chr8:119910359-124345724	Lung__WT	Lung__KO	OK	0.847159	0.766419	-0.1445	-0.00422846	0.869	0.999817	no
ENSMUSG00000010175.13	ENSMUSG00000010175.13	Prox1	chr1:190118034-190217276	Lung__WT	Lung__KO	OK	1.20765	1.14056	-0.0824534	-0.197344	0.626	0.999817	no
ENSMUSG00000010205.10	ENSMUSG00000010205.10	Raver1	chr9:21074167-21128393	Lung__WT	Lung__KO	OK	41.2928	41.7173	0.0147534	0.0552912	0.89175	0.999817	no
ENSMUSG00000010277.7	ENSMUSG00000010277.7	2610507B11Rik	chr11:78261751-78290623	Lung__WT	Lung__KO	OK	42.9773	40.8969	-0.0715818	-0.25046	0.4876	0.999817	no
ENSMUSG00000010290.7	ENSMUSG00000010290.7	AI597479	chr1:43098709-43115947	Lung__WT	Lung__KO	OK	16.5734	17.0683	0.0424487	0.165924	0.6816	0.999817	no
ENSMUSG00000010307.6	ENSMUSG00000010307.6	Tmem86a	chr7:47050600-47054776	Lung__WT	Lung__KO	OK	7.6409	7.72523	0.0158349	0.046458	0.9097	0.999817	no
ENSMUSG00000010311.15	ENSMUSG00000010311.15	Optc	chr1:133897198-133921414	Lung__WT	Lung__KO	OK	0.31697	0.458506	0.532597	0.399567	0.3238	0.999817	no
ENSMUSG00000010342.16	ENSMUSG00000010342.16	Tex14	chr11:87405064-87555823	Lung__WT	Lung__KO	NOTEST	0.178248	0.253171	0.506229	0	1	1	no
ENSMUSG00000010358.13	ENSMUSG00000010358.13	Ifi35	chr11:101448406-101458698	Lung__WT	Lung__KO	OK	1.19254	1.71314	0.5226	0.85504	0.0394	0.999817	no
ENSMUSG00000010362.9	ENSMUSG00000010362.9	Rdm1	chr11:101627194-101636100	Lung__WT	Lung__KO	OK	10.7141	12.3361	0.203376	0.539063	0.1817	0.999817	no
ENSMUSG00000010376.14	ENSMUSG00000010376.14	Nedd8	chr14:55662264-55671906	Lung__WT	Lung__KO	OK	222.937	233.108	0.06436	0.2613	0.5209	0.999817	no
ENSMUSG00000010392.8	ENSMUSG00000010392.8	Gosr1	chr11:76726601-76763579	Lung__WT	Lung__KO	OK	12.1367	12.0616	-0.00894866	-0.0276055	0.939	0.999817	no
ENSMUSG00000010406.11	ENSMUSG00000010406.11	Mrpl52	chr14:54426908-54429756	Lung__WT	Lung__KO	OK	151.808	156.419	0.0431667	0.157875	0.69465	0.999817	no
ENSMUSG00000010435.6	ENSMUSG00000010435.6	Spaca7	chr8:12554269-12600738	Lung__WT	Lung__KO	NOTEST	0	0	0	0	1	1	no
ENSMUSG00000010453.12	ENSMUSG00000010453.12	Kansl3	chr1:36335729-36369181	Lung__WT	Lung__KO	OK	24.5597	24.2815	-0.016435	-0.0665052	0.86895	0.999817	no
ENSMUSG00000010461.14	ENSMUSG00000010461.14	Eya4	chr10:23104167-23349895	Lung__WT	Lung__KO	OK	3.68508	3.6377	-0.0186703	-0.0549701	0.8925	0.999817	no
ENSMUSG00000010476.13	ENSMUSG00000010476.13	Ebf3	chr7:137193672-137314445	Lung__WT	Lung__KO	OK	1.0413	1.08013	0.0528246	0.11621	0.77415	0.999817	no
ENSMUSG00000010492.10	ENSMUSG00000010492.10	Uckl1os	chr2:181569148-181655660	Lung__WT	Lung__KO	OK	0.785287	0.950483	0.275442	0.0680847	0.707	0.999817	no
ENSMUSG00000010505.15	ENSMUSG00000010505.15	Myt1	chr2:181763331-181827797	Lung__WT	Lung__KO	OK	0.43607	0.382814	-0.187915	-0.143961	0.63305	0.999817	no
ENSMUSG00000010517.7	ENSMUSG00000010517.7	Faf1	chr4:109676587-109963960	Lung__WT	Lung__KO	OK	15.3853	16.5626	0.106372	0.353731	0.3821	0.999817	no
ENSMUSG00000010529.5	ENSMUSG00000010529.5	Gm266	chr12:111484610-111485823	Lung__WT	Lung__KO	OK	9.52803	9.3072	-0.0338313	-0.0925125	0.81775	0.999817	no
ENSMUSG00000010538.14	ENSMUSG00000010538.14	Tsacc	chr3:88242873-88296999	Lung__WT	Lung__KO	OK	2.97593	3.58372	0.268116	0.359424	0.3573	0.999817	no
ENSMUSG00000010554.14	ENSMUSG00000010554.14	Mettl16	chr11:74770829-74828525	Lung__WT	Lung__KO	OK	20.9215	21.6376	0.048555	0.120599	0.7464	0.999817	no
ENSMUSG00000010592.8	ENSMUSG00000010592.8	Dazl	chr17:50279393-50293599	Lung__WT	Lung__KO	NOTEST	0.0396162	0.0633626	0.67754	0	1	1	no
ENSMUSG00000010601.13	ENSMUSG00000010601.13	Apol7a	chr15:77388220-77399110	Lung__WT	Lung__KO	NOTEST	0.0041217	0	-inf	0	1	1	no
ENSMUSG00000010607.8	ENSMUSG00000010607.8	Pigyl	chr9:22156845-22158358	Lung__WT	Lung__KO	OK	19.9004	20.7746	0.0620221	0.172626	0.6727	0.999817	no
ENSMUSG00000010608.15	ENSMUSG00000010608.15	Rbm25	chr12:83631235-83683123	Lung__WT	Lung__KO	OK	78.8368	81.1667	0.0420187	0.0652347	0.81275	0.999817	no
ENSMUSG00000010609.15	ENSMUSG00000010609.15	Psen2	chr1:180227003-180274963	Lung__WT	Lung__KO	OK	3.65314	3.7865	0.0517254	0.106264	0.77795	0.999817	no
ENSMUSG00000010651.4	ENSMUSG00000010651.4	Acaa1b	chr9:119102477-119157093	Lung__WT	Lung__KO	NOTEST	0.240719	0.271958	0.176033	0	1	1	no
ENSMUSG00000010660.2	ENSMUSG00000010660.2	Plcd1	chr9:119071526-119093496	Lung__WT	Lung__KO	OK	4.81106	4.51753	-0.0908216	-0.260389	0.51605	0.999817	no
ENSMUSG00000010663.4	ENSMUSG00000010663.4	Fads1	chr19:10182887-10196870	Lung__WT	Lung__KO	OK	55.8086	55.7961	-0.000322621	-0.00131689	0.99745	0.999817	no
ENSMUSG00000010721.15	ENSMUSG00000010721.15	Lmbr1	chr5:29229801-29378390	Lung__WT	Lung__KO	OK	4.48694	4.71164	0.0704959	0.143777	0.7162	0.999817	no
ENSMUSG00000010751.15	ENSMUSG00000010751.15	Tnfrsf22	chr7:143607658-143685872	Lung__WT	Lung__KO	OK	5.41603	5.48304	0.0177419	0.0379876	0.92405	0.999817	no
ENSMUSG00000010755.17	ENSMUSG00000010755.17	Cars	chr7:143557229-143600090	Lung__WT	Lung__KO	OK	23.3846	21.0394	-0.152464	-0.584421	0.1469	0.999817	no
ENSMUSG00000010760.5	ENSMUSG00000010760.5	Phlda2	chr7:143501544-143503150	Lung__WT	Lung__KO	OK	1.72601	1.66651	-0.0506127	-0.0588405	0.87385	0.999817	no
ENSMUSG00000010796.11	ENSMUSG00000010796.11	Asz1	chr6:18050963-18109061	Lung__WT	Lung__KO	OK	0.851971	1.19333	0.486114	0.751628	0.057	0.999817	no
ENSMUSG00000010797.6	ENSMUSG00000010797.6	Wnt2	chr6:17988939-18030585	Lung__WT	Lung__KO	OK	35.5794	36.1984	0.0248831	0.0988912	0.81075	0.999817	no
ENSMUSG00000010803.13	ENSMUSG00000010803.13	Gabra1	chr11:42130938-42182930	Lung__WT	Lung__KO	OK	0.350856	0.648477	0.886176	0.5928	0.02975	0.999817	no
ENSMUSG00000010825.17	ENSMUSG00000010825.17	Grid2ip	chr5:143357337-143403748	Lung__WT	Lung__KO	NOTEST	0.103465	0.100194	-0.0463478	0	1	1	no
ENSMUSG00000010830.7	ENSMUSG00000010830.7	Kdelr3	chr15:79516407-79546741	Lung__WT	Lung__KO	OK	11.3338	13.6141	0.264471	0.107962	0.89025	0.999817	no
ENSMUSG00000010841.13	ENSMUSG00000010841.13	1700006E09Rik	chr11:101971142-101992264	Lung__WT	Lung__KO	NOTEST	0	0	0	0	1	1	no
ENSMUSG00000010911.12	ENSMUSG00000010911.12	Apip	chr2:103073674-103092644	Lung__WT	Lung__KO	OK	27.3068	29.785	0.125322	0.39597	0.313	0.999817	no
ENSMUSG00000010914.10	ENSMUSG00000010914.10	Pdhx	chr2:103021074-103073513	Lung__WT	Lung__KO	OK	14.8071	15.3744	0.054236	0.191993	0.6307	0.999817	no
ENSMUSG00000010936.10	ENSMUSG00000010936.10	Vac14	chr8:110618637-110720396	Lung__WT	Lung__KO	OK	12.7229	12.6874	-0.00402171	-0.0147811	0.9713	0.999817	no
ENSMUSG00000011008.13	ENSMUSG00000011008.13	Mcoln2	chr3:146149832-146195513	Lung__WT	Lung__KO	NOTEST	0.272186	0.34304	0.333782	0	1	1	no
ENSMUSG00000011034.6	ENSMUSG00000011034.6	Slc5a1	chr5:33104218-33162870	Lung__WT	Lung__KO	NOTEST	0.0130441	0.0166566	0.352692	0	1	1	no
ENSMUSG00000011052.6	ENSMUSG00000011052.6	1700049J03Rik	chr17:26554253-26656931	Lung__WT	Lung__KO	NOTEST	0	0	0	0	1	1	no
ENSMUSG00000011096.17	ENSMUSG00000011096.17	Akt1s1	chr7:44812255-44855421	Lung__WT	Lung__KO	OK	42.1198	42.7054	0.0199188	0.0275292	0.93035	0.999817	no
ENSMUSG00000011114.17	ENSMUSG00000011114.17	Tbrg1	chr9:37649181-37657312	Lung__WT	Lung__KO	OK	64.0203	62.2063	-0.041468	-0.169121	0.67355	0.999817	no
ENSMUSG00000011118.3	ENSMUSG00000011118.3	Panx3	chr9:37659901-37669222	Lung__WT	Lung__KO	NOTEST	0.00427949	0	-inf	0	1	1	no
ENSMUSG00000011148.13	ENSMUSG00000011148.13	Adssl1	chr12:112620044-112641354	Lung__WT	Lung__KO	OK	1.29275	1.00637	-0.361275	-0.612231	0.127	0.999817	no
ENSMUSG00000011154.17	ENSMUSG00000011154.17	Cfap161	chr7:83774100-83794880	Lung__WT	Lung__KO	NOTEST	0.166143	0.2577	0.633266	0	1	1	no
ENSMUSG00000011158.7	ENSMUSG00000011158.7	Brf1	chr12:112959861-113001926	Lung__WT	Lung__KO	OK	15.9881	17.1136	0.0981456	0.323807	0.42905	0.999817	no
ENSMUSG00000011171.11	ENSMUSG00000011171.11	Vipr2	chr12:116077727-116146261	Lung__WT	Lung__KO	OK	1.99045	1.79146	-0.151965	-0.256969	0.4421	0.999817	no
ENSMUSG00000011179.7	ENSMUSG00000011179.7	Odc1	chr12:17544872-17551502	Lung__WT	Lung__KO	OK	176.361	167.353	-0.0756367	-0.281025	0.4816	0.999817	no
ENSMUSG00000011254.16	ENSMUSG00000011254.16	Thg1l	chr11:45946842-45955494	Lung__WT	Lung__KO	OK	14.0251	14.2437	0.022312	0.0653551	0.8631	0.999817	no
ENSMUSG00000011256.16	ENSMUSG00000011256.16	Adam19	chr11:46055991-46147343	Lung__WT	Lung__KO	OK	14.4125	14.2601	-0.0153439	-0.0567683	0.88045	0.999817	no
ENSMUSG00000011257.19	ENSMUSG00000011257.19	Pabpc4	chr4:123262350-123298925	Lung__WT	Lung__KO	OK	75.113	78.7156	0.0675863	0.228589	0.57395	0.999817	no
ENSMUSG00000011263.16	ENSMUSG00000011263.16	Exoc3l2	chr7:19463330-19496762	Lung__WT	Lung__KO	OK	1.65399	1.93091	0.223333	0.477323	0.24225	0.999817	no
ENSMUSG00000011267.8	ENSMUSG00000011267.8	Zfp296	chr7:19564945-19580656	Lung__WT	Lung__KO	NOTEST	0.302255	0.360908	0.255866	0	1	1	no
ENSMUSG00000011305.11	ENSMUSG00000011305.11	Plin5	chr17:56111600-56117596	Lung__WT	Lung__KO	NOTEST	0.123398	0.160144	0.376048	0	1	1	no
ENSMUSG00000011306.6	ENSMUSG00000011306.6	Sugp1	chr8:70042812-70071953	Lung__WT	Lung__KO	OK	17.3018	17.0604	-0.0202726	-0.0747987	0.8508	0.999817	no
ENSMUSG00000011349.5	ENSMUSG00000011349.5	Dmrtc2	chr7:24870056-24877651	Lung__WT	Lung__KO	NOTEST	0.0313443	0.0093055	-1.75205	0	1	1	no
ENSMUSG00000011350.15	ENSMUSG00000011350.15	Gm5893	chr7:24818794-24840275	Lung__WT	Lung__KO	NOTEST	0	0	0	0	1	1	no
ENSMUSG00000011382.7	ENSMUSG00000011382.7	Dhdh	chr7:45473562-45488796	Lung__WT	Lung__KO	OK	1.96535	2.0649	0.0712914	0.165004	0.68415	0.999817	no
ENSMUSG00000011427.16	ENSMUSG00000011427.16	Zfp790	chr7:29816113-29831005	Lung__WT	Lung__KO	OK	7.48401	7.77969	0.055901	0.128282	0.6854	0.999817	no
ENSMUSG00000011463.5	ENSMUSG00000011463.5	Cpb1	chr3:20248263-20275733	Lung__WT	Lung__KO	NOTEST	0.202409	0.283743	0.487315	0	1	1	no
ENSMUSG00000011486.14	ENSMUSG00000011486.14	Slc25a41	chr17:57032772-57041654	Lung__WT	Lung__KO	NOTEST	0.0529233	0.035303	-0.58411	0	1	1	no
ENSMUSG00000011589.8	ENSMUSG00000011589.8	Fsd1	chr17:55986510-55996881	Lung__WT	Lung__KO	OK	7.64056	7.67741	0.00694152	0.020067	0.96085	0.999817	no
ENSMUSG00000011632.7	ENSMUSG00000011632.7	Pinlyp	chr7:24541657-24546118	Lung__WT	Lung__KO	NOTEST	0.0723891	0.0391652	-0.886202	0	1	1	no
ENSMUSG00000011658.15	ENSMUSG00000011658.15	Fuz	chr7:44896078-44929496	Lung__WT	Lung__KO	OK	6.90298	7.61744	0.142087	0.148135	0.7164	0.999817	no
ENSMUSG00000011751.16	ENSMUSG00000011751.16	Sptbn4	chr7:27356382-27447686	Lung__WT	Lung__KO	NOTEST	0.192476	0.196032	0.0264058	0	1	1	no
ENSMUSG00000011752.6	ENSMUSG00000011752.6	Pgam1	chr19:41911870-41918664	Lung__WT	Lung__KO	OK	246.711	221.432	-0.155956	-0.583708	0.1499	0.999817	no
ENSMUSG00000011831.16	ENSMUSG00000011831.16	Evi5	chr5:107744794-107875107	Lung__WT	Lung__KO	OK	22.3446	22.4014	0.00365988	0.0109885	0.9744	0.999817	no
ENSMUSG00000011832.15	ENSMUSG00000011832.15	Evi5l	chr8:4162521-4217459	Lung__WT	Lung__KO	OK	10.4412	10.54	0.013587	0.0368471	0.9252	0.999817	no
ENSMUSG00000011837.4	ENSMUSG00000011837.4	Snapc2	chr8:4253079-4256220	Lung__WT	Lung__KO	OK	25.6121	24.4433	-0.0673881	-0.212256	0.59695	0.999817	no
ENSMUSG00000011877.13	ENSMUSG00000011877.13	Git1	chr11:77493561-77507786	Lung__WT	Lung__KO	OK	29.0253	29.605	0.0285311	0.11531	0.77245	0.999817	no
ENSMUSG00000011884.13	ENSMUSG00000011884.13	Gltp	chr5:114669397-114690984	Lung__WT	Lung__KO	OK	12.2476	11.7076	-0.0650526	-0.208731	0.61075	0.999817	no
ENSMUSG00000011958.17	ENSMUSG00000011958.17	Bnip2	chr9:69988399-70008317	Lung__WT	Lung__KO	OK	56.4953	57.0256	0.0134784	0.0471098	0.9027	0.999817	no
ENSMUSG00000011960.12	ENSMUSG00000011960.12	Ccnt1	chr15:98538688-98570923	Lung__WT	Lung__KO	OK	16.6218	15.9747	-0.0572885	-0.190924	0.63035	0.999817	no
ENSMUSG00000012017.3	ENSMUSG00000012017.3	Scarf2	chr16:17797281-17808287	Lung__WT	Lung__KO	OK	21.2542	22.4673	0.0800732	0.318093	0.43055	0.999817	no
ENSMUSG00000012042.8	ENSMUSG00000012042.8	4930579F01Rik	chr3:138164077-138193825	Lung__WT	Lung__KO	OK	0.648103	0.713091	0.137863	0.175597	0.63035	0.999817	no
ENSMUSG00000012076.7	ENSMUSG00000012076.7	Brms1l	chr12:55836365-55869735	Lung__WT	Lung__KO	OK	19.5027	20.0218	0.0379026	0.145596	0.72155	0.999817	no
ENSMUSG00000012114.16	ENSMUSG00000012114.16	Med15	chr16:17651220-17722930	Lung__WT	Lung__KO	OK	16.1102	16.4395	0.0291991	0.112328	0.7805	0.999817	no
ENSMUSG00000012117.13	ENSMUSG00000012117.13	Dhdds	chr4:133969027-134000918	Lung__WT	Lung__KO	OK	23.652	23.2923	-0.022106	-0.0670765	0.8647	0.999817	no
ENSMUSG00000012123.15	ENSMUSG00000012123.15	Aim1l	chr4:134065911-134095082	Lung__WT	Lung__KO	OK	0.785145	0.448108	-0.809112	-0.481654	0.15305	0.999817	no
ENSMUSG00000012126.16	ENSMUSG00000012126.16	Ubxn11	chr4:134102569-134128789	Lung__WT	Lung__KO	OK	2.98571	3.12372	0.0651914	0.0559381	0.85715	0.999817	no
ENSMUSG00000012187.13	ENSMUSG00000012187.13	Mogat1	chr1:78497025-78538173	Lung__WT	Lung__KO	NOTEST	0.310087	0.232848	-0.413282	0	1	1	no
ENSMUSG00000012211.13	ENSMUSG00000012211.13	Tex22	chr12:113074501-113088917	Lung__WT	Lung__KO	NOTEST	0.00873884	0.00876333	0.00403648	0	1	1	no
ENSMUSG00000012282.2	ENSMUSG00000012282.2	Wnt8a	chr18:34542312-34548273	Lung__WT	Lung__KO	NOTEST	0	0.00370302	inf	0	1	1	no
ENSMUSG00000012296.15	ENSMUSG00000012296.15	Tjap1	chr17:46257850-46283026	Lung__WT	Lung__KO	OK	18.2771	17.9034	-0.029799	-0.11039	0.78495	0.999817	no
ENSMUSG00000012350.15	ENSMUSG00000012350.15	Ehf	chr2:103263432-103303278	Lung__WT	Lung__KO	NOTEST	0.0284921	0.0644643	1.17794	0	1	1	no
ENSMUSG00000012396.12	ENSMUSG00000012396.12	Nanog	chr6:122707488-122714633	Lung__WT	Lung__KO	NOTEST	0.15778	0.15002	-0.0727582	0	1	1	no
ENSMUSG00000012405.15	ENSMUSG00000012405.15	Rpl15	chr14:18267822-18331859	Lung__WT	Lung__KO	OK	598.886	628.128	0.0687771	0.190737	0.6404	0.999817	no
ENSMUSG00000012422.14	ENSMUSG00000012422.14	Tmem167	chr13:89655311-90112257	Lung__WT	Lung__KO	OK	19.9233	21.2743	0.0946584	0.07551	0.81545	0.999817	no
ENSMUSG00000012428.9	ENSMUSG00000012428.9	Steap4	chr5:7960456-7982213	Lung__WT	Lung__KO	NOTEST	0.0954526	0.132792	0.47631	0	1	1	no
ENSMUSG00000012429.8	ENSMUSG00000012429.8	Mplkip	chr13:17695412-17699105	Lung__WT	Lung__KO	OK	9.1132	9.42657	0.0487752	0.165417	0.6802	0.999817	no
ENSMUSG00000012443.3	ENSMUSG00000012443.3	Kif11	chr19:37376402-37421859	Lung__WT	Lung__KO	OK	54.0377	55.347	0.0345393	0.137017	0.73595	0.999817	no
ENSMUSG00000012483.4	ENSMUSG00000012483.4	Rpa3	chr6:8255935-8259173	Lung__WT	Lung__KO	OK	68.2795	74.5566	0.126885	0.461998	0.254	0.999817	no
ENSMUSG00000012519.14	ENSMUSG00000012519.14	Mlkl	chr8:111311796-111338177	Lung__WT	Lung__KO	NOTEST	0.149618	0.184994	0.306194	0	1	1	no
ENSMUSG00000012520.10	ENSMUSG00000012520.10	Phox2b	chr5:67094398-67099301	Lung__WT	Lung__KO	OK	3.68962	2.97606	-0.310068	-0.797799	0.05465	0.999817	no
ENSMUSG00000012535.14	ENSMUSG00000012535.14	Tnpo3	chr6:29526624-29609887	Lung__WT	Lung__KO	OK	50.9511	52.8618	0.0531118	0.208756	0.60645	0.999817	no
ENSMUSG00000012609.18	ENSMUSG00000012609.18	Ttll5	chr12:85824658-86053760	Lung__WT	Lung__KO	OK	8.14744	7.92369	-0.0401744	-0.100684	0.796	0.999817	no
ENSMUSG00000012640.16	ENSMUSG00000012640.16	Zfp715	chr7:43296196-43313255	Lung__WT	Lung__KO	OK	7.68726	8.03969	0.0646711	0.183312	0.59965	0.999817	no
ENSMUSG00000012705.16	ENSMUSG00000012705.16	Retn	chr8:3655769-3660110	Lung__WT	Lung__KO	NOTEST	0.053313	0.0426129	-0.323198	0	1	1	no
ENSMUSG00000012777.14	ENSMUSG00000012777.14	Acpt	chr7:44246721-44262720	Lung__WT	Lung__KO	NOTEST	0.327133	0.278495	-0.232224	0	1	1	no
ENSMUSG00000012819.15	ENSMUSG00000012819.15	Cdh23	chr10:60302747-60696490	Lung__WT	Lung__KO	OK	0.435102	0.457148	0.0713079	0.0294754	0.90365	0.999817	no
ENSMUSG00000012848.14	ENSMUSG00000012848.14	Rps5	chr7:12922289-12926686	Lung__WT	Lung__KO	OK	1307.14	1391.06	0.0897661	0.27561	0.4952	0.999817	no
ENSMUSG00000012889.8	ENSMUSG00000012889.8	Podnl1	chr8:84125988-84132527	Lung__WT	Lung__KO	NOTEST	0.0819625	0.0550379	-0.57454	0	1	1	no
ENSMUSG00000013033.16	ENSMUSG00000013033.16	Adgrl1	chr8:83900104-83955205	Lung__WT	Lung__KO	OK	26.1647	27.1138	0.051404	0.12749	0.6796	0.999817	no
ENSMUSG00000013076.15	ENSMUSG00000013076.15	Amotl1	chr9:14541965-14615483	Lung__WT	Lung__KO	OK	26.7803	25.7941	-0.0541302	-0.176769	0.5982	0.999817	no
ENSMUSG00000013083.8	ENSMUSG00000013083.8	2200002J24Rik	chr7:30698925-30700536	Lung__WT	Lung__KO	NOTEST	0.0237517	0.149949	2.65837	0	1	1	no
ENSMUSG00000013089.15	ENSMUSG00000013089.15	Etv5	chr16:22381308-22439719	Lung__WT	Lung__KO	OK	48.9611	43.1484	-0.182327	-0.611929	0.08065	0.999817	no
ENSMUSG00000013091.5	ENSMUSG00000013091.5	Tmem190	chr7:4782936-4784341	Lung__WT	Lung__KO	NOTEST	0	0.0811318	inf	0	1	1	no
ENSMUSG00000013150.15	ENSMUSG00000013150.15	Gfod2	chr8:105713853-105758664	Lung__WT	Lung__KO	OK	10.4168	9.78822	-0.0897887	-0.164659	0.6888	0.999817	no
ENSMUSG00000013155.9	ENSMUSG00000013155.9	Enkd1	chr8:105703654-105707933	Lung__WT	Lung__KO	OK	14.0639	13.6708	-0.0408981	-0.125672	0.75395	0.999817	no
ENSMUSG00000013158.5	ENSMUSG00000013158.5	4933405L10Rik	chr8:105708290-105710244	Lung__WT	Lung__KO	NOTEST	0.0602093	0.0828654	0.460783	0	1	1	no
ENSMUSG00000013160.7	ENSMUSG00000013160.7	Atp6v0d1	chr8:105524464-105566047	Lung__WT	Lung__KO	OK	32.0725	32.2266	0.00691479	0.0265224	0.94695	0.999817	no
ENSMUSG00000013236.16	ENSMUSG00000013236.16	Ptprs	chr17:56412430-56476483	Lung__WT	Lung__KO	OK	69.5942	70.4173	0.0169615	0.0619145	0.873	0.999817	no
ENSMUSG00000013275.9	ENSMUSG00000013275.9	Slc41a1	chr1:131827492-131848865	Lung__WT	Lung__KO	OK	7.83401	7.42303	-0.0777435	-0.261532	0.49255	0.999817	no
ENSMUSG00000013338.16	ENSMUSG00000013338.16	Fer1l4	chr2:156019138-156052947	Lung__WT	Lung__KO	NOTEST	0.0203054	0.0372802	0.876546	0	1	1	no
ENSMUSG00000013353.10	ENSMUSG00000013353.10	4931406B18Rik	chr7:43492043-43505940	Lung__WT	Lung__KO	NOTEST	0	0	0	0	1	1	no
ENSMUSG00000013367.5	ENSMUSG00000013367.5	Iglon5	chr7:43472903-43490075	Lung__WT	Lung__KO	OK	4.33216	4.40777	0.0249622	0.0685507	0.86815	0.999817	no
ENSMUSG00000013415.9	ENSMUSG00000013415.9	Igf2bp1	chr11:95957162-96008055	Lung__WT	Lung__KO	OK	35.7553	35.397	-0.0145298	-0.0361873	0.8981	0.999817	no
ENSMUSG00000013418.8	ENSMUSG00000013418.8	B4galnt2	chr11:95865942-95914891	Lung__WT	Lung__KO	NOTEST	0.0975167	0.0737323	-0.403352	0	1	1	no
ENSMUSG00000013419.6	ENSMUSG00000013419.6	Zfp651	chr9:121760032-121771742	Lung__WT	Lung__KO	OK	5.44946	5.64212	0.0501262	0.183011	0.6465	0.999817	no
ENSMUSG00000013465.18	ENSMUSG00000013465.18	Nelfb	chr2:25199711-25211489	Lung__WT	Lung__KO	OK	42.8397	39.9422	-0.101033	-0.282183	0.48315	0.999817	no
ENSMUSG00000013483.14	ENSMUSG00000013483.14	Card14	chr11:119307767-119355536	Lung__WT	Lung__KO	NOTEST	0.106474	0.133511	0.326452	0	1	1	no
ENSMUSG00000013495.15	ENSMUSG00000013495.15	Tmem175	chr5:108629769-108684557	Lung__WT	Lung__KO	OK	10.3783	10.6154	0.0325802	0.0513124	0.9011	0.999817	no
ENSMUSG00000013523.13	ENSMUSG00000013523.13	Bcas1	chr2:170346990-170427845	Lung__WT	Lung__KO	OK	0.585129	0.432463	-0.436179	-0.312332	0.30115	0.999817	no
ENSMUSG00000013539.13	ENSMUSG00000013539.13	Tango2	chr16:18300826-18343927	Lung__WT	Lung__KO	OK	6.94798	8.10165	0.221622	0.525949	0.1903	0.999817	no
ENSMUSG00000013562.12	ENSMUSG00000013562.12	4833413E03Rik	chr17:31557125-31559113	Lung__WT	Lung__KO	NOTEST	0.0378444	0.0145404	-1.38002	0	1	1	no
ENSMUSG00000013584.5	ENSMUSG00000013584.5	Aldh1a2	chr9:71215788-71296243	Lung__WT	Lung__KO	OK	69.5377	72.5753	0.0616837	0.252427	0.53095	0.999817	no
ENSMUSG00000013593.12	ENSMUSG00000013593.12	Ndufs2	chr1:171234852-171260637	Lung__WT	Lung__KO	OK	117.643	113.005	-0.0580286	-0.229975	0.56985	0.999817	no
ENSMUSG00000013611.14	ENSMUSG00000013611.14	Snx31	chr15:36504061-36555573	Lung__WT	Lung__KO	NOTEST	0.0754089	0.0910206	0.271459	0	1	1	no
ENSMUSG00000013622.15	ENSMUSG00000013622.15	Atraid	chr5:31036035-31054623	Lung__WT	Lung__KO	OK	27.7912	28.9659	0.0597303	0.147993	0.7123	0.999817	no
ENSMUSG00000013629.16	ENSMUSG00000013629.16	Cad	chr5:31054779-31078479	Lung__WT	Lung__KO	OK	31.5075	32.4522	0.042621	0.135398	0.67875	0.999817	no
ENSMUSG00000013643.13	ENSMUSG00000013643.13	Lypd8	chr11:58379042-58390728	Lung__WT	Lung__KO	NOTEST	0.0194735	0.0191552	-0.0237765	0	1	1	no
ENSMUSG00000013646.17	ENSMUSG00000013646.17	Sh3bp5l	chr11:58330723-58347728	Lung__WT	Lung__KO	OK	14.9648	14.9105	-0.00524137	-0.0172321	0.9636	0.999817	no
ENSMUSG00000013653.2	ENSMUSG00000013653.2	1810065E05Rik	chr11:58421110-58426024	Lung__WT	Lung__KO	NOTEST	0	0.0129902	inf	0	1	1	no
ENSMUSG00000013662.5	ENSMUSG00000013662.5	Atad1	chr19:32672562-32712298	Lung__WT	Lung__KO	OK	34.0837	36.4391	0.0964062	0.390242	0.3396	0.999817	no
ENSMUSG00000013663.7	ENSMUSG00000013663.7	Pten	chr19:32757496-32826160	Lung__WT	Lung__KO	OK	11.3272	11.5386	0.0266805	0.109053	0.7892	0.999817	no
ENSMUSG00000013668.9	ENSMUSG00000013668.9	4933402N03Rik	chr7:130162450-133124354	Lung__WT	Lung__KO	NOTEST	0.00806963	0.00352319	-1.19562	0	1	1	no
ENSMUSG00000013698.12	ENSMUSG00000013698.12	Pea15a	chr1:172148117-172206804	Lung__WT	Lung__KO	OK	42.5401	43.5485	0.0338005	0.0710085	0.85835	0.999817	no
ENSMUSG00000013701.12	ENSMUSG00000013701.12	Timm23	chr14:32180161-32201898	Lung__WT	Lung__KO	OK	65.2382	69.4426	0.0901048	0.356858	0.3713	0.999817	no
ENSMUSG00000013707.3	ENSMUSG00000013707.3	Tnfaip8l2	chr3:95139520-95142360	Lung__WT	Lung__KO	OK	1.26807	1.38663	0.12895	0.197018	0.6292	0.999817	no
ENSMUSG00000013736.16	ENSMUSG00000013736.16	Trnt1	chr6:106769119-106800074	Lung__WT	Lung__KO	OK	31.9637	34.2347	0.0990214	0.301379	0.4479	0.999817	no
ENSMUSG00000013766.11	ENSMUSG00000013766.11	Ly6g6e	chr17:35071442-35078804	Lung__WT	Lung__KO	OK	0.449259	0.359766	-0.320489	-0.180949	0.59495	0.999817	no
ENSMUSG00000013787.15	ENSMUSG00000013787.15	Ehmt2	chr17:34898468-34914051	Lung__WT	Lung__KO	OK	62.6049	63.5917	0.0225634	0.0825865	0.83035	0.999817	no
ENSMUSG00000013822.6	ENSMUSG00000013822.6	Elof1	chr9:22112988-22117148	Lung__WT	Lung__KO	OK	78.4025	77.4592	-0.0174622	-0.068007	0.86415	0.999817	no
ENSMUSG00000013833.15	ENSMUSG00000013833.15	Med16	chr10:79894707-79908923	Lung__WT	Lung__KO	OK	23.5758	22.409	-0.0732245	-0.27447	0.4758	0.999817	no
ENSMUSG00000013846.9	ENSMUSG00000013846.9	St3gal1	chr15:67102874-67113992	Lung__WT	Lung__KO	OK	12.8493	13.5902	0.0808781	0.321528	0.4255	0.999817	no
ENSMUSG00000013858.14	ENSMUSG00000013858.14	Tmem259	chr10:79970714-79984330	Lung__WT	Lung__KO	OK	38.8232	40.5382	0.0623621	0.244821	0.5482	0.999817	no
ENSMUSG00000013878.17	ENSMUSG00000013878.17	Rnf170	chr8:26119367-26143871	Lung__WT	Lung__KO	OK	9.08772	9.48486	0.061709	0.151565	0.7001	0.999817	no
ENSMUSG00000013921.15	ENSMUSG00000013921.15	Clip3	chr7:30291728-30308367	Lung__WT	Lung__KO	OK	66.1787	67.3756	0.0258585	0.054186	0.88945	0.999817	no
ENSMUSG00000013928.13	ENSMUSG00000013928.13	Thap8	chr7:30240137-30290237	Lung__WT	Lung__KO	NOTEST	0.250055	0.183478	-0.446641	0	1	1	no
ENSMUSG00000013936.12	ENSMUSG00000013936.12	Myl2	chr5:122100950-122138062	Lung__WT	Lung__KO	OK	0.214386	0.479792	1.1622	0.36049	0.11825	0.999817	no
ENSMUSG00000013973.12	ENSMUSG00000013973.12	Dedd	chr1:171329144-171345646	Lung__WT	Lung__KO	OK	14.1149	13.9873	-0.0130946	-0.015777	0.9685	0.999817	no
ENSMUSG00000013974.3	ENSMUSG00000013974.3	Mcemp1	chr8:3665753-3669259	Lung__WT	Lung__KO	NOTEST	0.110313	0.108809	-0.0198047	0	1	1	no
ENSMUSG00000013997.10	ENSMUSG00000013997.10	Nit1	chr1:171329144-171345646	Lung__WT	Lung__KO	OK	24.978	24.3057	-0.0393659	-0.121939	0.76245	0.999817	no
ENSMUSG00000014030.15	ENSMUSG00000014030.15	Pax5	chr4:44524756-44710487	Lung__WT	Lung__KO	NOTEST	0.0102391	0.0170137	0.73261	0	1	1	no
ENSMUSG00000014039.17	ENSMUSG00000014039.17	Prdm15	chr16:97791466-97851850	Lung__WT	Lung__KO	OK	7.82165	8.2307	0.0735421	0.147952	0.70205	0.999817	no
ENSMUSG00000014074.17	ENSMUSG00000014074.17	Rnf168	chr16:32277458-32301434	Lung__WT	Lung__KO	OK	16.4067	17.5174	0.0945006	0.375228	0.35375	0.999817	no
ENSMUSG00000014075.15	ENSMUSG00000014075.15	Tctex1d2	chr16:32419701-32429099	Lung__WT	Lung__KO	OK	10.9777	11.1898	0.0276179	0.068781	0.85775	0.999817	no
ENSMUSG00000014077.13	ENSMUSG00000014077.13	Chp1	chr2:119547696-119587027	Lung__WT	Lung__KO	OK	27.7008	27.6791	-0.00113067	-0.0045289	0.9899	0.999817	no
ENSMUSG00000014104.12	ENSMUSG00000014104.12	Sval2	chr6:41852988-41864413	Lung__WT	Lung__KO	NOTEST	0	0	0	0	1	1	no
ENSMUSG00000014158.11	ENSMUSG00000014158.11	Trpv4	chr5:114622151-114658421	Lung__WT	Lung__KO	NOTEST	0.369757	0.254664	-0.537982	0	1	1	no
ENSMUSG00000014164.14	ENSMUSG00000014164.14	Klhl3	chr13:58004220-58113592	Lung__WT	Lung__KO	OK	2.05447	1.83113	-0.166036	-0.391375	0.332	0.999817	no
ENSMUSG00000014177.10	ENSMUSG00000014177.10	Tvp23b	chr11:62879454-62916780	Lung__WT	Lung__KO	OK	20.173	22.1662	0.135937	0.459773	0.2498	0.999817	no
ENSMUSG00000014195.15	ENSMUSG00000014195.15	Dnajc7	chr11:100574903-100704271	Lung__WT	Lung__KO	OK	136.55	141.995	0.056405	0.15546	0.70405	0.999817	no
ENSMUSG00000014198.15	ENSMUSG00000014198.15	Zfp385c	chr11:100574903-100704271	Lung__WT	Lung__KO	NOTEST	0.0720741	0.167805	1.21924	0	1	1	no
ENSMUSG00000014226.10	ENSMUSG00000014226.10	Cacybp	chr1:160202366-160212875	Lung__WT	Lung__KO	OK	107.578	119.443	0.150939	0.468653	0.24805	0.999817	no
ENSMUSG00000014232.14	ENSMUSG00000014232.14	Cluap1	chr16:3847267-3941147	Lung__WT	Lung__KO	OK	11.6904	11.3705	-0.0400251	-0.0661849	0.8708	0.999817	no
ENSMUSG00000014243.5	ENSMUSG00000014243.5	Zswim7	chr11:62267223-62281375	Lung__WT	Lung__KO	OK	9.55416	9.65783	0.0155708	0.0362203	0.92755	0.999817	no
ENSMUSG00000014245.8	ENSMUSG00000014245.8	Pigl	chr11:62281472-62514417	Lung__WT	Lung__KO	OK	6.41255	5.89819	-0.120624	-0.0872223	0.8205	0.999817	no
ENSMUSG00000014294.4	ENSMUSG00000014294.4	Ndufa2	chr18:36735067-36744557	Lung__WT	Lung__KO	OK	168.236	182.418	0.11676	0.420652	0.3017	0.999817	no
ENSMUSG00000014301.12	ENSMUSG00000014301.12	Pam16	chr16:4594712-4624988	Lung__WT	Lung__KO	OK	31.1721	33.3234	0.0962837	0.117309	0.76845	0.999817	no
ENSMUSG00000014303.13	ENSMUSG00000014303.13	Glis2	chr16:4594712-4624988	Lung__WT	Lung__KO	OK	19.4894	19.7064	0.0159762	0.0488217	0.8963	0.999817	no
ENSMUSG00000014313.14	ENSMUSG00000014313.14	Cox6c	chr15:35931975-35938246	Lung__WT	Lung__KO	OK	324.755	351.128	0.112647	0.453887	0.2631	0.999817	no
ENSMUSG00000014329.14	ENSMUSG00000014329.14	Bicc1	chr10:70868668-71159700	Lung__WT	Lung__KO	OK	21.1383	20.9703	-0.0115111	-0.0449823	0.91565	0.999817	no
ENSMUSG00000014349.7	ENSMUSG00000014349.7	Ube2z	chr11:96047431-96065388	Lung__WT	Lung__KO	OK	28.6747	30.7916	0.102761	0.419579	0.2979	0.999817	no
ENSMUSG00000014351.12	ENSMUSG00000014351.12	Gip	chr11:96024544-96030831	Lung__WT	Lung__KO	NOTEST	0	0	0	0	1	1	no
ENSMUSG00000014353.14	ENSMUSG00000014353.14	Tmem87b	chr2:128818117-128854261	Lung__WT	Lung__KO	OK	13.9125	14.2656	0.0361576	0.0718851	0.8615	0.999817	no
ENSMUSG00000014355.10	ENSMUSG00000014355.10	Anapc1	chr2:128610103-128687391	Lung__WT	Lung__KO	OK	68.9371	66.4436	-0.0531505	-0.0986926	0.7221	0.999817	no
ENSMUSG00000014361.5	ENSMUSG00000014361.5	Mertk	chr2:128698955-128802894	Lung__WT	Lung__KO	OK	3.05647	2.95249	-0.0499354	-0.13964	0.72875	0.999817	no
ENSMUSG00000014402.14	ENSMUSG00000014402.14	Tsg101	chr7:46888948-46919969	Lung__WT	Lung__KO	OK	51.9493	52.0979	0.00411969	0.0167222	0.9651	0.999817	no
ENSMUSG00000014418.15	ENSMUSG00000014418.15	Hps5	chr7:46760465-46796064	Lung__WT	Lung__KO	OK	13.9362	13.6219	-0.0329042	-0.0783085	0.8391	0.999817	no
ENSMUSG00000014426.8	ENSMUSG00000014426.8	Map3k4	chr17:12227620-12318660	Lung__WT	Lung__KO	OK	16.3781	15.0685	-0.120229	-0.484284	0.2312	0.999817	no
ENSMUSG00000014444.16	ENSMUSG00000014444.16	Piezo1	chr8:119910359-124345724	Lung__WT	Lung__KO	OK	17.7438	18.1934	0.0360991	0.00923818	0.95955	0.999817	no
ENSMUSG00000014453.3	ENSMUSG00000014453.3	Blk	chr14:63372836-63417187	Lung__WT	Lung__KO	NOTEST	0.0192534	0.0275921	0.519145	0	1	1	no
ENSMUSG00000014470.4	ENSMUSG00000014470.4	Rnf166	chr8:119910359-124345724	Lung__WT	Lung__KO	OK	13.9683	14.0814	0.0116388	0.00114083	0.9894	0.999817	no
ENSMUSG00000014496.7	ENSMUSG00000014496.7	Ankrd28	chr14:31700014-31830415	Lung__WT	Lung__KO	OK	13.9664	14.0796	0.0116469	0.0468844	0.90575	0.999817	no
ENSMUSG00000014498.9	ENSMUSG00000014498.9	Ankrd52	chr10:128377118-128411492	Lung__WT	Lung__KO	OK	20.8162	20.9793	0.0112548	0.0393654	0.9207	0.999817	no
ENSMUSG00000014503.14	ENSMUSG00000014503.14	Pkd2l2	chr18:34409422-34506823	Lung__WT	Lung__KO	OK	0.682684	0.649121	-0.0727293	-0.0445297	0.93055	0.999817	no
ENSMUSG00000014504.16	ENSMUSG00000014504.16	Srp19	chr18:34330846-34336599	Lung__WT	Lung__KO	OK	59.9818	65.1863	0.120043	0.440674	0.2837	0.999817	no
ENSMUSG00000014529.9	ENSMUSG00000014529.9	Tmbim7	chr5:3571672-3680325	Lung__WT	Lung__KO	NOTEST	0	0	0	0	1	1	no
ENSMUSG00000014542.3	ENSMUSG00000014542.3	Clec4f	chr6:83644541-83656187	Lung__WT	Lung__KO	NOTEST	0.0137907	0.0180072	0.384882	0	1	1	no
ENSMUSG00000014543.14	ENSMUSG00000014543.14	Klra17	chr6:129831153-129876672	Lung__WT	Lung__KO	NOTEST	0	0.00769678	inf	0	1	1	no
ENSMUSG00000014547.9	ENSMUSG00000014547.9	Wdfy2	chr14:62836907-62956886	Lung__WT	Lung__KO	OK	7.0439	6.12995	-0.200499	-0.580859	0.1517	0.999817	no
ENSMUSG00000014550.14	ENSMUSG00000014550.14	Rbsn	chr6:92186711-92214925	Lung__WT	Lung__KO	OK	14.8135	13.9847	-0.083066	-0.224988	0.4749	0.999817	no
ENSMUSG00000014551.8	ENSMUSG00000014551.8	Mrps25	chr6:92091389-92184033	Lung__WT	Lung__KO	OK	15.4458	15.0537	-0.0370941	-0.114662	0.77735	0.999817	no
ENSMUSG00000014554.13	ENSMUSG00000014554.13	Dguok	chr6:83480216-83506969	Lung__WT	Lung__KO	OK	17.6448	18.4134	0.0615138	0.133008	0.7289	0.999817	no
ENSMUSG00000014592.19	ENSMUSG00000014592.19	Camta1	chr4:150914561-151861876	Lung__WT	Lung__KO	OK	11.3142	11.2485	-0.00840748	-0.00764342	0.98775	0.999817	no
ENSMUSG00000014599.10	ENSMUSG00000014599.10	Csf1	chr3:107741047-107760469	Lung__WT	Lung__KO	OK	5.7607	5.73961	-0.00529133	-0.0148923	0.9711	0.999817	no
ENSMUSG00000014601.13	ENSMUSG00000014601.13	Strip1	chr3:107612531-107631694	Lung__WT	Lung__KO	OK	28.35	27.3839	-0.0500201	-0.163078	0.64035	0.999817	no
ENSMUSG00000014602.15	ENSMUSG00000014602.15	Kif1a	chr1:93015463-93101951	Lung__WT	Lung__KO	OK	3.92127	3.3252	-0.23788	-0.638109	0.07235	0.999817	no
ENSMUSG00000014603.2	ENSMUSG00000014603.2	Alx3	chr3:107595030-107605776	Lung__WT	Lung__KO	NOTEST	0.0546216	0.104023	0.929359	0	1	1	no
ENSMUSG00000014606.14	ENSMUSG00000014606.14	Slc25a11	chr11:70644195-70651421	Lung__WT	Lung__KO	OK	44.0375	43.7683	-0.00884483	-0.0277546	0.94355	0.999817	no
ENSMUSG00000014609.16	ENSMUSG00000014609.16	Chrne	chr11:70614882-70619216	Lung__WT	Lung__KO	NOTEST	0.0165576	0	-inf	0	1	1	no
ENSMUSG00000014633.15	ENSMUSG00000014633.15	Cmc2	chr8:116888684-116921455	Lung__WT	Lung__KO	OK	20.8996	24.3683	0.221531	0.538227	0.18585	0.999817	no
ENSMUSG00000014668.15	ENSMUSG00000014668.15	Chfr	chr5:110135841-110176504	Lung__WT	Lung__KO	OK	15.9693	16.5781	0.0539742	0.177222	0.62345	0.999817	no
ENSMUSG00000014686.8	ENSMUSG00000014686.8	Ceacam16	chr7:19852002-19861299	Lung__WT	Lung__KO	NOTEST	0.00332932	0.0107002	1.68434	0	1	1	no
ENSMUSG00000014704.10	ENSMUSG00000014704.10	Hoxa2	chr6:52162416-52221854	Lung__WT	Lung__KO	OK	12.4612	11.6029	-0.102965	-0.129117	0.7473	0.999817	no
ENSMUSG00000014725.14	ENSMUSG00000014725.14	Adam28	chr14:68606026-68655842	Lung__WT	Lung__KO	NOTEST	0.116814	0.163814	0.48784	0	1	1	no
ENSMUSG00000014747.6	ENSMUSG00000014747.6	Ankrd53	chr6:83761755-83768326	Lung__WT	Lung__KO	NOTEST	0.288951	0.272431	-0.0849323	0	1	1	no
ENSMUSG00000014748.13	ENSMUSG00000014748.13	Tex261	chr6:83768884-83775813	Lung__WT	Lung__KO	OK	25.8295	25.0225	-0.0457937	-0.184458	0.64025	0.999817	no
ENSMUSG00000014763.7	ENSMUSG00000014763.7	Fam120b	chr17:15396245-15433580	Lung__WT	Lung__KO	OK	11.5863	11.4741	-0.0140384	-0.0543986	0.8969	0.999817	no
ENSMUSG00000014767.16	ENSMUSG00000014767.16	Tbp	chr17:15499887-15528379	Lung__WT	Lung__KO	OK	30.4453	31.6748	0.0571176	0.16032	0.68765	0.999817	no
ENSMUSG00000014769.9	ENSMUSG00000014769.9	Psmb1	chr17:15475720-15498276	Lung__WT	Lung__KO	OK	176.289	187.67	0.090252	0.364476	0.368	0.999817	no
ENSMUSG00000014771.12	ENSMUSG00000014771.12	Pdcd2	chr17:15499887-15528379	Lung__WT	Lung__KO	OK	15.7355	15.405	-0.0306254	-0.0557074	0.8907	0.999817	no
ENSMUSG00000014773.13	ENSMUSG00000014773.13	Dll1	chr17:15367353-15379475	Lung__WT	Lung__KO	OK	0.862617	0.972869	0.173526	0.259683	0.45075	0.999817	no
ENSMUSG00000014776.6	ENSMUSG00000014776.6	Nol3	chr8:105276446-105289528	Lung__WT	Lung__KO	NOTEST	0.113375	0.113168	-0.00264108	0	1	1	no
ENSMUSG00000014778.10	ENSMUSG00000014778.10	Fhod1	chr8:105326353-105347953	Lung__WT	Lung__KO	OK	18.4487	18.8134	0.0282398	0.0902	0.82155	0.999817	no
ENSMUSG00000014782.15	ENSMUSG00000014782.15	Plekhg4	chr8:105373273-105413502	Lung__WT	Lung__KO	OK	1.35057	1.18827	-0.184714	-0.281795	0.38245	0.999817	no
ENSMUSG00000014786.7	ENSMUSG00000014786.7	Slc9a5	chr8:105348257-105369881	Lung__WT	Lung__KO	OK	7.80778	7.74965	-0.0107816	-0.0400021	0.92235	0.999817	no
ENSMUSG00000014791.9	ENSMUSG00000014791.9	Elmo3	chr8:105305600-105310623	Lung__WT	Lung__KO	OK	0.982204	0.993928	0.0171176	0.033578	0.934	0.999817	no
ENSMUSG00000014813.8	ENSMUSG00000014813.8	Stc1	chr14:69029288-69041401	Lung__WT	Lung__KO	OK	1.45981	1.20063	-0.281986	-0.636002	0.1122	0.999817	no
ENSMUSG00000014837.14	ENSMUSG00000014837.14	4931428F04Rik	chr8:105276446-105289528	Lung__WT	Lung__KO	OK	7.87498	8.15806	0.0509494	0.174061	0.66755	0.999817	no
ENSMUSG00000014846.12	ENSMUSG00000014846.12	Tppp3	chr8:105467492-105471526	Lung__WT	Lung__KO	OK	9.26453	9.38671	0.0189021	0.0477935	0.90725	0.999817	no
ENSMUSG00000014850.15	ENSMUSG00000014850.15	Msh3	chr13:92211871-92389053	Lung__WT	Lung__KO	OK	14.258	14.6409	0.0382357	0.0884022	0.8273	0.999817	no
ENSMUSG00000014852.16	ENSMUSG00000014852.16	Adamts13	chr2:26973415-27009628	Lung__WT	Lung__KO	NOTEST	0.00920478	0.0203157	1.14214	0	1	1	no
ENSMUSG00000014856.12	ENSMUSG00000014856.12	Tmem208	chr8:105326353-105347953	Lung__WT	Lung__KO	OK	33.3248	36.519	0.132054	0.19418	0.62295	0.999817	no
ENSMUSG00000014859.8	ENSMUSG00000014859.8	E2f4	chr8:105297662-105305369	Lung__WT	Lung__KO	OK	45.0217	49.4115	0.134227	0.543648	0.17845	0.999817	no
ENSMUSG00000014867.9	ENSMUSG00000014867.9	Surf4	chr2:26913382-26933928	Lung__WT	Lung__KO	OK	77.8343	78.5651	0.0134832	0.0470833	0.90295	0.999817	no
ENSMUSG00000014873.15	ENSMUSG00000014873.15	Surf2	chr2:26913382-26933928	Lung__WT	Lung__KO	OK	25.2765	25.8693	0.0334435	0.0356291	0.92335	0.999817	no
ENSMUSG00000014905.3	ENSMUSG00000014905.3	Dnajb9	chr12:44205896-44210068	Lung__WT	Lung__KO	OK	12.7299	12.723	-0.000785117	-0.00261977	0.9947	0.999817	no
ENSMUSG00000014907.9	ENSMUSG00000014907.9	Naf1	chr8:66860216-66890564	Lung__WT	Lung__KO	OK	8.87534	9.29343	0.0664093	0.229812	0.56875	0.999817	no
ENSMUSG00000014932.15	ENSMUSG00000014932.15	Yes1	chr5:32507183-32687057	Lung__WT	Lung__KO	OK	14.3095	15.1265	0.0801034	0.296513	0.4673	0.999817	no
ENSMUSG00000014956.15	ENSMUSG00000014956.15	Ppp1cb	chr5:32458842-32495523	Lung__WT	Lung__KO	OK	81.2002	83.6547	0.0429629	0.0901396	0.7942	0.999817	no
ENSMUSG00000014959.12	ENSMUSG00000014959.12	Gorasp2	chr2:70661247-70825728	Lung__WT	Lung__KO	OK	60.492	55.9119	-0.113589	-0.296906	0.44695	0.999817	no
ENSMUSG00000014980.14	ENSMUSG00000014980.14	Tsen15	chr1:152370734-152386688	Lung__WT	Lung__KO	OK	30.9906	31.472	0.0222387	0.0781744	0.8434	0.999817	no
ENSMUSG00000015001.17	ENSMUSG00000015001.17	Oc90	chr15:65876052-65912397	Lung__WT	Lung__KO	NOTEST	0.0260046	0.0543411	1.06328	0	1	1	no
ENSMUSG00000015002.16	ENSMUSG00000015002.16	Efr3a	chr15:65787033-65873816	Lung__WT	Lung__KO	OK	18.2328	18.2276	-0.000414864	-0.00129629	0.99735	0.999817	no
ENSMUSG00000015013.8	ENSMUSG00000015013.8	Trappc2l	chr8:119910359-124345724	Lung__WT	Lung__KO	OK	28.5118	29.676	0.057734	0.00456231	0.9452	0.999817	no
ENSMUSG00000015016.7	ENSMUSG00000015016.7	Acsf3	chr8:119910359-124345724	Lung__WT	Lung__KO	OK	6.64362	6.82771	0.0394325	0.00323794	0.96485	0.999817	no
ENSMUSG00000015023.7	ENSMUSG00000015023.7	Ddx19a	chr8:110974995-110997800	Lung__WT	Lung__KO	OK	34.4908	33.7157	-0.0327878	-0.132453	0.74275	0.999817	no
ENSMUSG00000015027.10	ENSMUSG00000015027.10	Galns	chr8:119910359-124345724	Lung__WT	Lung__KO	OK	4.41798	3.84556	-0.200195	-0.0140596	0.8184	0.999817	no
ENSMUSG00000015053.14	ENSMUSG00000015053.14	Gata2	chr6:88193890-88207032	Lung__WT	Lung__KO	OK	1.84583	1.78762	-0.046229	-0.0645781	0.84935	0.999817	no
ENSMUSG00000015083.11	ENSMUSG00000015083.11	C8g	chr2:25498650-25505471	Lung__WT	Lung__KO	OK	1.77618	1.6047	-0.146473	-0.0888741	0.8345	0.999817	no
ENSMUSG00000015085.8	ENSMUSG00000015085.8	Entpd2	chr2:25395873-25409494	Lung__WT	Lung__KO	NOTEST	0.12385	0.141517	0.192385	0	1	1	no
ENSMUSG00000015087.14	ENSMUSG00000015087.14	Rabl6	chr2:25583017-25631761	Lung__WT	Lung__KO	OK	49.1631	51.3024	0.0614526	0.129763	0.69965	0.999817	no
ENSMUSG00000015090.13	ENSMUSG00000015090.13	Ptgds	chr2:25466708-25470046	Lung__WT	Lung__KO	NOTEST	0.00926633	0.00832618	-0.154343	0	1	1	no
ENSMUSG00000015092.9	ENSMUSG00000015092.9	Edf1	chr2:25557846-25562082	Lung__WT	Lung__KO	OK	107.075	105.722	-0.0183514	-0.0717807	0.86265	0.999817	no
ENSMUSG00000015093.15	ENSMUSG00000015093.15	Clic3	chr2:25455140-25461094	Lung__WT	Lung__KO	OK	0.483921	0.544849	0.171086	0.0972903	0.765	0.999817	no
ENSMUSG00000015094.16	ENSMUSG00000015094.16	Npdc1	chr2:25395873-25409494	Lung__WT	Lung__KO	OK	5.13406	5.12609	-0.0022395	-0.00472835	0.991	0.999817	no
ENSMUSG00000015095.12	ENSMUSG00000015095.12	Fbxw5	chr2:25498650-25505471	Lung__WT	Lung__KO	OK	32.5648	27.9638	-0.219758	-0.643948	0.11705	0.999817	no
ENSMUSG00000015112.15	ENSMUSG00000015112.15	Slc25a13	chr6:6041217-6217173	Lung__WT	Lung__KO	OK	18.3906	18.1365	-0.0200785	-0.0734565	0.84585	0.999817	no
ENSMUSG00000015120.15	ENSMUSG00000015120.15	Ube2i	chr17:25261915-25274622	Lung__WT	Lung__KO	OK	337.469	323.618	-0.0604633	-0.209876	0.59625	0.999817	no
ENSMUSG00000015126.9	ENSMUSG00000015126.9	Tsr3	chr17:25240169-25256364	Lung__WT	Lung__KO	OK	24.0981	23.0968	-0.0612271	-0.204672	0.6178	0.999817	no
ENSMUSG00000015127.14	ENSMUSG00000015127.14	Unkl	chr17:25188396-25240124	Lung__WT	Lung__KO	OK	4.65327	4.86246	0.063442	0.133207	0.6978	0.999817	no
ENSMUSG00000015133.17	ENSMUSG00000015133.17	Lrrk1	chr7:66226911-66388350	Lung__WT	Lung__KO	OK	6.92921	6.44765	-0.103918	-0.151014	0.71535	0.999817	no
ENSMUSG00000015134.15	ENSMUSG00000015134.15	Aldh1a3	chr7:66390889-66427517	Lung__WT	Lung__KO	OK	0.604369	0.482148	-0.325956	-0.398593	0.27285	0.999817	no
ENSMUSG00000015143.14	ENSMUSG00000015143.14	Actn1	chr12:80167541-80260371	Lung__WT	Lung__KO	OK	82.6046	84.6795	0.0357898	0.136646	0.73635	0.999817	no
ENSMUSG00000015149.14	ENSMUSG00000015149.14	Sirt2	chr7:28756173-28788661	Lung__WT	Lung__KO	OK	29.1703	27.8211	-0.0683174	-0.235683	0.55925	0.999817	no
ENSMUSG00000015165.16	ENSMUSG00000015165.16	Hnrnpl	chr7:28808540-28822266	Lung__WT	Lung__KO	OK	278.558	266.017	-0.0664559	-0.187746	0.6438	0.999817	no
ENSMUSG00000015176.9	ENSMUSG00000015176.9	Nolc1	chr19:46075862-46085528	Lung__WT	Lung__KO	OK	65.6253	64.7233	-0.0199674	-0.0802498	0.8425	0.999817	no
ENSMUSG00000015189.12	ENSMUSG00000015189.12	Casd1	chr6:4600838-4643355	Lung__WT	Lung__KO	OK	30.5802	30.4184	-0.00765304	-0.0206515	0.9483	0.999817	no
ENSMUSG00000015202.13	ENSMUSG00000015202.13	Cnksr3	chr10:7119062-7212237	Lung__WT	Lung__KO	OK	5.60695	5.68213	0.0192143	0.0615316	0.87555	0.999817	no
ENSMUSG00000015214.14	ENSMUSG00000015214.14	Mtmr1	chrX:71364759-71419196	Lung__WT	Lung__KO	OK	3.50292	3.75478	0.10017	0.257312	0.4602	0.999817	no
ENSMUSG00000015217.11	ENSMUSG00000015217.11	Hmgb3	chrX:71555917-71560676	Lung__WT	Lung__KO	OK	186.728	183.129	-0.0280751	-0.110721	0.7857	0.999817	no
ENSMUSG00000015222.17	ENSMUSG00000015222.17	Map2	chr1:66175272-66442583	Lung__WT	Lung__KO	OK	7.66377	7.36041	-0.0582684	-0.0946068	0.8048	0.999817	no
ENSMUSG00000015224.10	ENSMUSG00000015224.10	Cyp2j9	chr4:96568428-96591578	Lung__WT	Lung__KO	OK	0.764588	0.860347	0.170237	0.272986	0.50535	0.999817	no
ENSMUSG00000015242.14	ENSMUSG00000015242.14	Nipsnap3a	chr4:52989283-53001162	Lung__WT	Lung__KO	NOTEST	0.0209737	0.00526391	-1.99437	0	1	1	no
ENSMUSG00000015243.4	ENSMUSG00000015243.4	Abca1	chr4:53030786-53159895	Lung__WT	Lung__KO	OK	9.82783	10.0455	0.0315985	0.0938263	0.77375	0.999817	no
ENSMUSG00000015247.10	ENSMUSG00000015247.10	Nipsnap3b	chr4:53011879-53022060	Lung__WT	Lung__KO	OK	20.6993	21.5899	0.0607754	0.193671	0.6255	0.999817	no
ENSMUSG00000015289.4	ENSMUSG00000015289.4	Lage3	chrX:74351275-74353618	Lung__WT	Lung__KO	OK	48.0218	52.0346	0.115781	0.405407	0.3188	0.999817	no
ENSMUSG00000015290.15	ENSMUSG00000015290.15	Ubl4a	chrX:74365717-74373349	Lung__WT	Lung__KO	OK	23.5574	22.9557	-0.0373273	-0.124075	0.7566	0.999817	no
ENSMUSG00000015291.10	ENSMUSG00000015291.10	Gdi1	chrX:74304997-74311862	Lung__WT	Lung__KO	OK	57.4848	57.036	-0.0113065	-0.0349143	0.93115	0.999817	no
ENSMUSG00000015305.5	ENSMUSG00000015305.5	Sash1	chr10:8722218-8886880	Lung__WT	Lung__KO	OK	7.3699	7.31904	-0.0099897	-0.0384079	0.92465	0.999817	no
ENSMUSG00000015312.8	ENSMUSG00000015312.8	Gadd45b	chr10:80930090-80932204	Lung__WT	Lung__KO	OK	2.55098	3.11705	0.289127	0.577503	0.15045	0.999817	no
ENSMUSG00000015314.10	ENSMUSG00000015314.10	Slamf6	chr1:171909956-171953170	Lung__WT	Lung__KO	NOTEST	0.0785075	0.127255	0.69682	0	1	1	no
ENSMUSG00000015316.11	ENSMUSG00000015316.11	Slamf1	chr1:171767126-171801184	Lung__WT	Lung__KO	NOTEST	0.268099	0.358642	0.419778	0	1	1	no
ENSMUSG00000015335.16	ENSMUSG00000015335.16	Zdhhc12	chr2:30077683-30093648	Lung__WT	Lung__KO	OK	13.6812	13.455	-0.0240557	-0.0549168	0.8891	0.999817	no
ENSMUSG00000015337.5	ENSMUSG00000015337.5	Endog	chr2:30171492-30178450	Lung__WT	Lung__KO	OK	1.92054	1.58911	-0.273291	-0.160916	0.69575	0.999817	no
ENSMUSG00000015340.10	ENSMUSG00000015340.10	Cybb	chrX:9435251-9487771	Lung__WT	Lung__KO	OK	0.548488	0.493347	-0.152859	-0.16217	0.5922	0.999817	no
ENSMUSG00000015341.16	ENSMUSG00000015341.16	Golga7	chr8:23241352-23257074	Lung__WT	Lung__KO	OK	82.6897	85.8495	0.0541019	0.219944	0.58925	0.999817	no
ENSMUSG00000015342.6	ENSMUSG00000015342.6	Xk	chrX:9272755-9313250	Lung__WT	Lung__KO	OK	2.57025	3.38955	0.399187	1.15232	0.005	0.736912	no
ENSMUSG00000015354.8	ENSMUSG00000015354.8	Pcolce2	chr9:95618910-95698096	Lung__WT	Lung__KO	OK	1.43201	1.59815	0.158362	0.17476	0.6676	0.999817	no
ENSMUSG00000015355.13	ENSMUSG00000015355.13	Cd48	chr1:171682008-171705258	Lung__WT	Lung__KO	OK	0.337431	0.39848	0.239915	0.239118	0.53535	0.999817	no
ENSMUSG00000015357.10	ENSMUSG00000015357.10	Clpx	chr9:65294259-65330658	Lung__WT	Lung__KO	OK	18.2091	17.9641	-0.019545	-0.0670731	0.86735	0.999817	no
ENSMUSG00000015363.13	ENSMUSG00000015363.13	Trabd	chr15:89059733-89087077	Lung__WT	Lung__KO	OK	19.3254	20.1372	0.0593655	0.213856	0.6084	0.999817	no
ENSMUSG00000015365.15	ENSMUSG00000015365.15	Mov10l1	chr15:88982908-89055152	Lung__WT	Lung__KO	NOTEST	0.0146413	0	-inf	0	1	1	no
ENSMUSG00000015377.9	ENSMUSG00000015377.9	Dennd6b	chr15:89182216-89196474	Lung__WT	Lung__KO	OK	3.77246	3.4437	-0.131548	-0.408891	0.3053	0.999817	no
ENSMUSG00000015396.3	ENSMUSG00000015396.3	Cd83	chr13:43785106-43803130	Lung__WT	Lung__KO	OK	2.59472	2.56061	-0.019091	-0.0438292	0.91365	0.999817	no
ENSMUSG00000015401.12	ENSMUSG00000015401.12	Tmem27	chrX:164088829-164118860	Lung__WT	Lung__KO	NOTEST	0.196606	0.209869	0.0941805	0	1	1	no
ENSMUSG00000015405.15	ENSMUSG00000015405.15	Ace2	chrX:164139331-164188420	Lung__WT	Lung__KO	NOTEST	0.0180823	0.0224204	0.310231	0	1	1	no
ENSMUSG00000015437.4	ENSMUSG00000015437.4	Gzmb	chr14:56258855-56262260	Lung__WT	Lung__KO	NOTEST	0.0363854	0.0208516	-0.803201	0	1	1	no
ENSMUSG00000015441.3	ENSMUSG00000015441.3	Gzmf	chr14:56205265-56211407	Lung__WT	Lung__KO	NOTEST	0	0	0	0	1	1	no
ENSMUSG00000015443.8	ENSMUSG00000015443.8	Gzmn	chr14:56165796-56174596	Lung__WT	Lung__KO	NOTEST	0	0	0	0	1	1	no
ENSMUSG00000015451.16	ENSMUSG00000015451.16	C4a	chr17:34809091-34823464	Lung__WT	Lung__KO	NOTEST	0.356786	0.363008	0.0249418	0	1	1	no
ENSMUSG00000015452.14	ENSMUSG00000015452.14	Ager	chr17:34597861-34600936	Lung__WT	Lung__KO	OK	5.66279	4.74536	-0.254997	-0.613586	0.1262	0.999817	no
ENSMUSG00000015461.15	ENSMUSG00000015461.15	Atf6b	chr17:34647145-34655074	Lung__WT	Lung__KO	OK	32.4212	34.0867	0.0722711	0.289366	0.4793	0.999817	no
ENSMUSG00000015467.14	ENSMUSG00000015467.14	Egfl8	chr17:34604261-34628510	Lung__WT	Lung__KO	OK	2.54851	2.4906	-0.033159	-0.0228543	0.95485	0.999817	no
ENSMUSG00000015468.14	ENSMUSG00000015468.14	Notch4	chr17:34564267-34588503	Lung__WT	Lung__KO	OK	3.32979	3.60691	0.115333	0.253068	0.4346	0.999817	no
ENSMUSG00000015474.16	ENSMUSG00000015474.16	Ppt2	chr17:34604261-34628510	Lung__WT	Lung__KO	OK	13.3649	12.9538	-0.0450777	-0.0747182	0.85045	0.999817	no
ENSMUSG00000015476.6	ENSMUSG00000015476.6	Prrt1	chr17:34629532-34633126	Lung__WT	Lung__KO	NOTEST	0.218854	0.252203	0.204614	0	1	1	no
ENSMUSG00000015478.13	ENSMUSG00000015478.13	Rnf5	chr17:34601090-34603690	Lung__WT	Lung__KO	OK	28.4876	28.8761	0.0195408	0.0640141	0.8724	0.999817	no
ENSMUSG00000015484.3	ENSMUSG00000015484.3	Fam163a	chr1:156075965-156205026	Lung__WT	Lung__KO	NOTEST	0.355352	0.359667	0.0174129	0	1	1	no
ENSMUSG00000015488.14	ENSMUSG00000015488.14	Cacfd1	chr2:27009925-27021089	Lung__WT	Lung__KO	OK	35.4723	34.8701	-0.0247061	-0.0957025	0.81135	0.999817	no
ENSMUSG00000015501.10	ENSMUSG00000015501.10	Hivep2	chr10:13966074-14154446	Lung__WT	Lung__KO	OK	1.58993	1.64436	0.0485626	0.123144	0.75695	0.999817	no
ENSMUSG00000015519.12	ENSMUSG00000015519.12	2310057J18Rik	chr10:28972287-28986303	Lung__WT	Lung__KO	NOTEST	0	0	0	0	1	1	no
ENSMUSG00000015522.18	ENSMUSG00000015522.18	Arnt	chr3:95434387-95497240	Lung__WT	Lung__KO	OK	26.5551	26.54	-0.000820836	-0.0029688	0.99315	0.999817	no
ENSMUSG00000015533.8	ENSMUSG00000015533.8	Itga2	chr13:114835915-114932041	Lung__WT	Lung__KO	OK	3.1465	3.13206	-0.00663481	-0.0194871	0.95805	0.999817	no
ENSMUSG00000015536.14	ENSMUSG00000015536.14	Mocs2	chr13:114818235-114832275	Lung__WT	Lung__KO	OK	28.0506	30.1482	0.104041	0.361441	0.37155	0.999817	no
ENSMUSG00000015542.17	ENSMUSG00000015542.17	Nat9	chr11:115182831-115247023	Lung__WT	Lung__KO	OK	8.85881	10.2678	0.212939	0.388698	0.3245	0.999817	no
ENSMUSG00000015568.15	ENSMUSG00000015568.15	Lpl	chr8:68880490-68906934	Lung__WT	Lung__KO	OK	9.56643	9.92143	0.0525676	0.195553	0.6261	0.999817	no
ENSMUSG00000015575.14	ENSMUSG00000015575.14	Atp6v0e	chr17:26676395-26699644	Lung__WT	Lung__KO	OK	34.0645	38.5103	0.176978	0.579649	0.1545	0.999817	no
ENSMUSG00000015579.4	ENSMUSG00000015579.4	Nkx2-5	chr17:26838663-26841565	Lung__WT	Lung__KO	NOTEST	0.104741	0.0594382	-0.817362	0	1	1	no
ENSMUSG00000015597.16	ENSMUSG00000015597.16	Zfp318	chr17:46383730-46420920	Lung__WT	Lung__KO	OK	10.2357	10.3356	0.014023	0.0542611	0.89445	0.999817	no
ENSMUSG00000015599.8	ENSMUSG00000015599.8	Ttbk1	chr17:46442447-46831413	Lung__WT	Lung__KO	NOTEST	0.0875037	0.0797025	-0.13472	0	1	1	no
ENSMUSG00000015605.5	ENSMUSG00000015605.5	Srf	chr17:46442447-46831413	Lung__WT	Lung__KO	OK	25.0076	25.3875	0.0217511	0.0153773	0.9696	0.999817	no
ENSMUSG00000015619.10	ENSMUSG00000015619.10	Gata3	chr2:9857077-9890034	Lung__WT	Lung__KO	NOTEST	0.341121	0.395833	0.214606	0	1	1	no
ENSMUSG00000015627.5	ENSMUSG00000015627.5	Gata5	chr2:180325132-180340732	Lung__WT	Lung__KO	OK	24.7558	23.7594	-0.0592662	-0.237384	0.5607	0.999817	no
ENSMUSG00000015647.9	ENSMUSG00000015647.9	Lama5	chr2:180176372-180225859	Lung__WT	Lung__KO	OK	19.1331	17.4075	-0.136365	-0.357098	0.21795	0.999817	no
ENSMUSG00000015652.9	ENSMUSG00000015652.9	Steap1	chr5:5736316-5749326	Lung__WT	Lung__KO	OK	0.899611	1.13744	0.338419	0.470964	0.2346	0.999817	no
ENSMUSG00000015653.13	ENSMUSG00000015653.13	Steap2	chr5:5664828-5694578	Lung__WT	Lung__KO	OK	2.77961	2.92112	0.0716387	0.163096	0.68465	0.999817	no
ENSMUSG00000015656.16	ENSMUSG00000015656.16	Hspa8	chr9:40800983-40805200	Lung__WT	Lung__KO	OK	1205.29	1380.61	0.195923	0.300322	0.3818	0.999817	no
ENSMUSG00000015659.12	ENSMUSG00000015659.12	Serac1	chr17:5941279-6079741	Lung__WT	Lung__KO	OK	4.31088	4.04395	-0.0922153	-0.169573	0.64025	0.999817	no
ENSMUSG00000015665.8	ENSMUSG00000015665.8	Awat1	chrX:100572250-100578205	Lung__WT	Lung__KO	NOTEST	0	0	0	0	1	1	no
ENSMUSG00000015668.13	ENSMUSG00000015668.13	Pdzd11	chrX:100622885-100727214	Lung__WT	Lung__KO	OK	34.2125	35.4753	0.05229	0.0989051	0.8016	0.999817	no
ENSMUSG00000015671.10	ENSMUSG00000015671.10	Psma2	chr13:14613241-14625671	Lung__WT	Lung__KO	OK	178.917	187.192	0.0652288	0.265145	0.5139	0.999817	no
ENSMUSG00000015672.3	ENSMUSG00000015672.3	Mrpl32	chr13:14610300-14613037	Lung__WT	Lung__KO	OK	41.4248	44.5951	0.10639	0.365475	0.3609	0.999817	no
ENSMUSG00000015697.14	ENSMUSG00000015697.14	Setdb1	chr3:95253673-95357202	Lung__WT	Lung__KO	OK	35.8447	34.9182	-0.0377812	-0.101607	0.8012	0.999817	no
ENSMUSG00000015702.13	ENSMUSG00000015702.13	Anxa9	chr3:95253673-95357202	Lung__WT	Lung__KO	OK	0.780612	0.659825	-0.242521	-0.0577742	0.82035	0.999817	no
ENSMUSG00000015709.9	ENSMUSG00000015709.9	Arnt2	chr7:84246277-84410176	Lung__WT	Lung__KO	OK	17.3788	16.2703	-0.0950919	-0.306313	0.3575	0.999817	no
ENSMUSG00000015711.8	ENSMUSG00000015711.8	Prune	chr3:95253673-95357202	Lung__WT	Lung__KO	OK	13.2655	13.0535	-0.0232419	-0.0309667	0.9428	0.999817	no
ENSMUSG00000015714.11	ENSMUSG00000015714.11	Cers2	chr3:95253673-95357202	Lung__WT	Lung__KO	OK	41.6462	40.4557	-0.0418389	-0.0801856	0.83385	0.999817	no
ENSMUSG00000015721.18	ENSMUSG00000015721.18	Nlrp5	chr7:23385888-23441922	Lung__WT	Lung__KO	NOTEST	0.086335	0.10062	0.220903	0	1	1	no
ENSMUSG00000015733.13	ENSMUSG00000015733.13	Capza2	chr6:17636233-17666972	Lung__WT	Lung__KO	OK	72.9022	78.1261	0.0998427	0.333145	0.3407	0.999817	no
ENSMUSG00000015745.9	ENSMUSG00000015745.9	Plekho1	chr3:95988428-95996001	Lung__WT	Lung__KO	OK	77.0286	75.9048	-0.0212027	-0.0782367	0.85035	0.999817	no
ENSMUSG00000015747.5	ENSMUSG00000015747.5	Vps45	chr3:95999831-96058466	Lung__WT	Lung__KO	OK	12.6989	13.9063	0.131034	0.166939	0.6914	0.999817	no
ENSMUSG00000015748.13	ENSMUSG00000015748.13	Prpf3	chr3:95830123-95855885	Lung__WT	Lung__KO	OK	27.7049	28.2734	0.0293	0.104785	0.7847	0.999817	no
ENSMUSG00000015749.12	ENSMUSG00000015749.12	Anp32e	chr3:95929245-95947390	Lung__WT	Lung__KO	OK	214.222	219.211	0.0332121	0.0884392	0.82685	0.999817	no
ENSMUSG00000015750.15	ENSMUSG00000015750.15	Aph1a	chr3:95893968-95904691	Lung__WT	Lung__KO	OK	46.6253	42.7982	-0.123564	-0.25444	0.45785	0.999817	no
ENSMUSG00000015755.16	ENSMUSG00000015755.16	Tab2	chr10:7905652-7956230	Lung__WT	Lung__KO	OK	53.5519	54.3706	0.0218888	0.0850462	0.8392	0.999817	no
ENSMUSG00000015757.10	ENSMUSG00000015757.10	Ppil4	chr10:7792890-7823135	Lung__WT	Lung__KO	OK	18.242	19.201	0.0739197	0.292243	0.4659	0.999817	no
ENSMUSG00000015759.10	ENSMUSG00000015759.10	Cnih1	chr14:46775581-46788411	Lung__WT	Lung__KO	OK	65.7831	66.173	0.00852395	0.0346588	0.93185	0.999817	no
ENSMUSG00000015766.14	ENSMUSG00000015766.14	Eps8	chr6:137477244-137654876	Lung__WT	Lung__KO	OK	5.82725	5.48222	-0.0880558	-0.18869	0.59345	0.999817	no
ENSMUSG00000015776.12	ENSMUSG00000015776.12	Med22	chr2:26905261-26910677	Lung__WT	Lung__KO	OK	42.1017	39.0294	-0.109319	-0.3479	0.37965	0.999817	no
ENSMUSG00000015787.15	ENSMUSG00000015787.15	Abo	chr2:26842502-26864979	Lung__WT	Lung__KO	NOTEST	0.0123606	0	-inf	0	1	1	no
ENSMUSG00000015790.16	ENSMUSG00000015790.16	Surf1	chr2:26913382-26933928	Lung__WT	Lung__KO	OK	18.5234	19.7437	0.0920419	0.080431	0.8461	0.999817	no
ENSMUSG00000015804.14	ENSMUSG00000015804.14	Med28	chr5:45520228-45529276	Lung__WT	Lung__KO	OK	70.3607	71.8302	0.0298214	0.10139	0.8017	0.999817	no
ENSMUSG00000015806.12	ENSMUSG00000015806.12	Qdpr	chr5:45434020-45450236	Lung__WT	Lung__KO	OK	40.1533	38.1996	-0.071961	-0.231486	0.56255	0.999817	no
ENSMUSG00000015812.7	ENSMUSG00000015812.7	Gnrh1	chr14:67745228-67749435	Lung__WT	Lung__KO	OK	0.321445	0.452037	0.491869	0.353413	0.38145	0.999817	no
ENSMUSG00000015829.13	ENSMUSG00000015829.13	Tnr	chr1:159523768-159931729	Lung__WT	Lung__KO	NOTEST	0.0300673	0.0245951	-0.289827	0	1	1	no
ENSMUSG00000015837.15	ENSMUSG00000015837.15	Sqstm1	chr11:50174443-50210827	Lung__WT	Lung__KO	OK	54.4441	55.7575	0.0343903	0.13028	0.7486	0.999817	no
ENSMUSG00000015839.6	ENSMUSG00000015839.6	Nfe2l2	chr2:75675512-75704641	Lung__WT	Lung__KO	OK	23.5341	23.1048	-0.0265655	-0.103304	0.79725	0.999817	no
ENSMUSG00000015843.10	ENSMUSG00000015843.10	Rxrg	chr1:167598383-167639623	Lung__WT	Lung__KO	OK	1.7707	1.79166	0.0169766	0.0326698	0.93465	0.999817	no
ENSMUSG00000015846.14	ENSMUSG00000015846.14	Rxra	chr2:27676439-27762957	Lung__WT	Lung__KO	OK	21.4551	21.9656	0.0339193	0.123256	0.7442	0.999817	no
ENSMUSG00000015850.11	ENSMUSG00000015850.11	Adamtsl4	chr3:95676200-95687917	Lung__WT	Lung__KO	OK	0.733279	0.81509	0.152598	0.151944	0.6014	0.999817	no
ENSMUSG00000015852.13	ENSMUSG00000015852.13	Fcrls	chr3:87250757-87263738	Lung__WT	Lung__KO	OK	5.27508	6.31608	0.259837	0.558931	0.16785	0.999817	no
ENSMUSG00000015854.7	ENSMUSG00000015854.7	Cd5l	chr3:87357880-87371073	Lung__WT	Lung__KO	NOTEST	0.0397926	0.11486	1.52931	0	1	1	no
ENSMUSG00000015869.16	ENSMUSG00000015869.16	Prpsap1	chr11:116466318-116494202	Lung__WT	Lung__KO	OK	62.6075	55.8914	-0.16371	-0.561635	0.1684	0.999817	no
ENSMUSG00000015879.8	ENSMUSG00000015879.8	Fam184b	chr5:45529704-45645469	Lung__WT	Lung__KO	NOTEST	0.270197	0.265975	-0.0227216	0	1	1	no
ENSMUSG00000015880.13	ENSMUSG00000015880.13	Ncapg	chr5:45669918-45857615	Lung__WT	Lung__KO	OK	37.7298	38.8831	0.0434373	0.148878	0.71395	0.999817	no
ENSMUSG00000015882.17	ENSMUSG00000015882.17	Lcorl	chr5:45669918-45857615	Lung__WT	Lung__KO	OK	11.7674	12.7365	0.11418	0.169304	0.6005	0.999817	no
ENSMUSG00000015889.7	ENSMUSG00000015889.7	Lta4h	chr10:93453395-93484896	Lung__WT	Lung__KO	OK	72.6923	68.4748	-0.0862294	-0.354829	0.3783	0.999817	no
ENSMUSG00000015890.2	ENSMUSG00000015890.2	Amdhd1	chr10:93523337-93540033	Lung__WT	Lung__KO	NOTEST	0.150486	0.153926	0.0326083	0	1	1	no
ENSMUSG00000015932.8	ENSMUSG00000015932.8	Dstn	chr2:143915319-143943324	Lung__WT	Lung__KO	OK	159.393	170.599	0.0980269	0.375952	0.34935	0.999817	no
ENSMUSG00000015937.14	ENSMUSG00000015937.14	H2afy	chr13:56073618-56136361	Lung__WT	Lung__KO	OK	172.477	167.55	-0.0418074	-0.15096	0.71495	0.999817	no
ENSMUSG00000015942.9	ENSMUSG00000015942.9	Gtf2ird2	chr5:134184026-134218146	Lung__WT	Lung__KO	OK	5.57469	5.94092	0.0917937	0.214132	0.59405	0.999817	no
ENSMUSG00000015943.11	ENSMUSG00000015943.11	Bola1	chr3:96196587-96220308	Lung__WT	Lung__KO	OK	19.5196	20.7898	0.0909543	0.254732	0.53315	0.999817	no
ENSMUSG00000015944.9	ENSMUSG00000015944.9	Gatsl2	chr5:134099710-134144343	Lung__WT	Lung__KO	OK	3.07815	2.91453	-0.0788001	-0.241756	0.5305	0.999817	no
ENSMUSG00000015947.10	ENSMUSG00000015947.10	Fcgr1	chr3:96282908-96293969	Lung__WT	Lung__KO	OK	1.00314	1.24629	0.313119	0.601529	0.13515	0.999817	no
ENSMUSG00000015950.13	ENSMUSG00000015950.13	Ncf1	chr5:134220259-134229625	Lung__WT	Lung__KO	OK	1.97395	2.27463	0.204549	0.47759	0.2345	0.999817	no
ENSMUSG00000015957.12	ENSMUSG00000015957.12	Wnt11	chr7:98835111-98855195	Lung__WT	Lung__KO	OK	18.7522	19.0409	0.0220427	0.0629475	0.8845	0.999817	no
ENSMUSG00000015961.8	ENSMUSG00000015961.8	Adss	chr1:177762961-177796511	Lung__WT	Lung__KO	OK	44.9664	46.104	0.0360419	0.147498	0.71185	0.999817	no
ENSMUSG00000015962.5	ENSMUSG00000015962.5	1700016C15Rik	chr1:177729813-177753324	Lung__WT	Lung__KO	NOTEST	0	0.0132955	inf	0	1	1	no
ENSMUSG00000015966.16	ENSMUSG00000015966.16	Il17rb	chr14:29996167-30008896	Lung__WT	Lung__KO	NOTEST	0.0929806	0.0893769	-0.0570279	0	1	1	no
ENSMUSG00000015968.16	ENSMUSG00000015968.16	Cacna1d	chr14:30009022-30527056	Lung__WT	Lung__KO	OK	3.1555	3.27553	0.0538604	0.102375	0.79885	0.999817	no
ENSMUSG00000015970.18	ENSMUSG00000015970.18	Chdh	chr14:30009022-30527056	Lung__WT	Lung__KO	NOTEST	0.275375	0.221024	-0.317193	0	1	1	no
ENSMUSG00000015971.4	ENSMUSG00000015971.4	Actr8	chr14:29978336-29993221	Lung__WT	Lung__KO	OK	20.1229	19.8837	-0.017254	-0.0644055	0.8753	0.999817	no
ENSMUSG00000015980.14	ENSMUSG00000015980.14	Lrrc27	chr7:139103637-139242979	Lung__WT	Lung__KO	OK	2.35733	2.28108	-0.0474339	-0.0482052	0.8948	0.999817	no
ENSMUSG00000015981.12	ENSMUSG00000015981.12	Stk32c	chr7:139103637-139242979	Lung__WT	Lung__KO	OK	0.802919	0.942498	0.231236	0.279366	0.4848	0.999817	no
ENSMUSG00000015994.9	ENSMUSG00000015994.9	Fnta	chr8:25998728-26015601	Lung__WT	Lung__KO	OK	39.1117	42.0535	0.104625	0.41835	0.29995	0.999817	no
ENSMUSG00000016018.3	ENSMUSG00000016018.3	Skiv2l2	chr13:112800893-112927380	Lung__WT	Lung__KO	OK	47.2924	50.5308	0.095553	0.373867	0.3552	0.999817	no
ENSMUSG00000016024.9	ENSMUSG00000016024.9	Lbp	chr2:158306492-158332852	Lung__WT	Lung__KO	OK	3.58253	3.86823	0.110694	0.209836	0.5765	0.999817	no
ENSMUSG00000016028.9	ENSMUSG00000016028.9	Celsr1	chr15:85898757-86033777	Lung__WT	Lung__KO	OK	6.442	6.80746	0.0796075	0.314978	0.4397	0.999817	no
ENSMUSG00000016087.13	ENSMUSG00000016087.13	Fli1	chr9:32422203-32542861	Lung__WT	Lung__KO	OK	7.41379	7.12831	-0.0566514	-0.166415	0.6781	0.999817	no
ENSMUSG00000016128.14	ENSMUSG00000016128.14	Stard13	chr5:151037509-151432118	Lung__WT	Lung__KO	OK	6.40926	6.06846	-0.0788278	-0.152219	0.61055	0.999817	no
ENSMUSG00000016150.15	ENSMUSG00000016150.15	Tenm1	chrX:42502452-43274786	Lung__WT	Lung__KO	NOTEST	0.0152171	0.00502152	-1.59949	0	1	1	no
ENSMUSG00000016179.11	ENSMUSG00000016179.11	Camk1g	chr1:193346345-193370298	Lung__WT	Lung__KO	OK	9.07711	7.46588	-0.281919	-0.845525	0.03585	0.999817	no
ENSMUSG00000016181.9	ENSMUSG00000016181.9	Diexf	chr1:193091103-193130272	Lung__WT	Lung__KO	OK	12.4803	11.96	-0.061434	-0.112066	0.75555	0.999817	no
ENSMUSG00000016194.14	ENSMUSG00000016194.14	Hsd11b1	chr1:193203037-193343878	Lung__WT	Lung__KO	OK	0.721726	0.611022	-0.240226	-0.14049	0.67145	0.999817	no
ENSMUSG00000016200.13	ENSMUSG00000016200.13	Syt14	chr1:192891232-193035775	Lung__WT	Lung__KO	OK	2.15362	2.1099	-0.0295894	-0.0921228	0.8188	0.999817	no
ENSMUSG00000016206.6	ENSMUSG00000016206.6	H2-M3	chr17:37270219-37274484	Lung__WT	Lung__KO	OK	0.844069	0.813823	-0.0526469	-0.0751554	0.8533	0.999817	no
ENSMUSG00000016239.11	ENSMUSG00000016239.11	Lonrf3	chrX:36328352-36362341	Lung__WT	Lung__KO	OK	0.420599	0.420414	-0.000634928	-0.000760077	0.99785	0.999817	no
ENSMUSG00000016252.7	ENSMUSG00000016252.7	Atp5e	chr2:174461071-174464105	Lung__WT	Lung__KO	OK	411.039	405.828	-0.0184078	-0.0749488	0.85405	0.999817	no
ENSMUSG00000016253.12	ENSMUSG00000016253.12	Nelfcd	chr2:174415803-174439039	Lung__WT	Lung__KO	OK	54.7141	50.3504	-0.119911	-0.394145	0.32535	0.999817	no
ENSMUSG00000016255.5	ENSMUSG00000016255.5	Tubb1	chr2:174450694-174457882	Lung__WT	Lung__KO	OK	6.37025	7.49435	0.234453	0.613761	0.13395	0.999817	no
ENSMUSG00000016256.10	ENSMUSG00000016256.10	Ctsz	chr2:174415803-174439039	Lung__WT	Lung__KO	OK	40.8204	39.1708	-0.0595132	-0.133189	0.73685	0.999817	no
ENSMUSG00000016257.15	ENSMUSG00000016257.15	Slmo2	chr2:174465066-174473081	Lung__WT	Lung__KO	OK	48.0597	50.9984	0.0856223	0.295878	0.45855	0.999817	no
ENSMUSG00000016262.14	ENSMUSG00000016262.14	Sertad4	chr1:192844487-192856246	Lung__WT	Lung__KO	OK	6.30094	6.28938	-0.00264799	-0.00840065	0.98275	0.999817	no
ENSMUSG00000016283.13	ENSMUSG00000016283.13	H2-M2	chr17:37480850-37483552	Lung__WT	Lung__KO	NOTEST	0	0	0	0	1	1	no
ENSMUSG00000016308.12	ENSMUSG00000016308.12	Ube2a	chrX:36823736-36884222	Lung__WT	Lung__KO	OK	30.6101	31.9263	0.0607372	0.112896	0.78085	0.999817	no
ENSMUSG00000016319.3	ENSMUSG00000016319.3	Slc25a5	chrX:36795650-36798807	Lung__WT	Lung__KO	OK	300.889	320.582	0.0914649	0.345562	0.39355	0.999817	no
ENSMUSG00000016327.9	ENSMUSG00000016327.9	Atp1b4	chrX:38316183-38336769	Lung__WT	Lung__KO	NOTEST	0	0	0	0	1	1	no
ENSMUSG00000016344.14	ENSMUSG00000016344.14	Ppdpf	chr2:181187246-181188771	Lung__WT	Lung__KO	OK	115.749	108.191	-0.0974126	-0.372226	0.3625	0.999817	no
ENSMUSG00000016346.17	ENSMUSG00000016346.17	Kcnq2	chr2:181075578-181135300	Lung__WT	Lung__KO	NOTEST	0.254629	0.260283	0.0316811	0	1	1	no
ENSMUSG00000016349.10	ENSMUSG00000016349.10	Eef1a2	chr2:181147652-181157014	Lung__WT	Lung__KO	NOTEST	0.118932	0.134819	0.180887	0	1	1	no
ENSMUSG00000016356.17	ENSMUSG00000016356.17	Col20a1	chr2:180983923-181017540	Lung__WT	Lung__KO	OK	1.01242	0.797234	-0.344731	-0.434934	0.25595	0.999817	no
ENSMUSG00000016382.15	ENSMUSG00000016382.15	Pls3	chrX:75785653-75875182	Lung__WT	Lung__KO	OK	58.1154	59.5718	0.0357079	0.144316	0.72695	0.999817	no
ENSMUSG00000016386.15	ENSMUSG00000016386.15	Mpped2	chr2:106693268-106868356	Lung__WT	Lung__KO	OK	22.7714	23.3632	0.0370101	0.115889	0.76665	0.999817	no
ENSMUSG00000016409.4	ENSMUSG00000016409.4	Nkap	chrX:37126794-37168842	Lung__WT	Lung__KO	OK	8.13522	7.84822	-0.0518165	-0.187534	0.65025	0.999817	no
ENSMUSG00000016427.7	ENSMUSG00000016427.7	Ndufa1	chrX:37187587-37191163	Lung__WT	Lung__KO	OK	100.731	104.447	0.0522639	0.177866	0.6528	0.999817	no
ENSMUSG00000016458.13	ENSMUSG00000016458.13	Wt1	chr2:105126528-105173616	Lung__WT	Lung__KO	OK	13.968	15.3835	0.139255	0.459068	0.2599	0.999817	no
ENSMUSG00000016477.17	ENSMUSG00000016477.17	E2f3	chr13:29906574-29985668	Lung__WT	Lung__KO	OK	28.4703	25.742	-0.145337	-0.154887	0.43215	0.999817	no
ENSMUSG00000016481.15	ENSMUSG00000016481.15	Cr1l	chr1:195097381-195131586	Lung__WT	Lung__KO	OK	22.6127	24.3915	0.109245	0.347262	0.39125	0.999817	no
ENSMUSG00000016487.15	ENSMUSG00000016487.15	Ppfibp1	chr6:146888486-147032025	Lung__WT	Lung__KO	OK	32.7953	31.1193	-0.0756781	-0.189066	0.5888	0.999817	no
ENSMUSG00000016493.13	ENSMUSG00000016493.13	Cd46	chr1:194938818-195092249	Lung__WT	Lung__KO	OK	0.614355	0.676299	0.138589	0.108306	0.78765	0.999817	no
ENSMUSG00000016494.9	ENSMUSG00000016494.9	Cd34	chr1:194938818-195092249	Lung__WT	Lung__KO	OK	37.4272	39.2122	0.0672149	0.267119	0.51615	0.999817	no
ENSMUSG00000016495.12	ENSMUSG00000016495.12	Plgrkt	chr19:29348598-29367390	Lung__WT	Lung__KO	OK	17.6937	18.5541	0.0685032	0.192314	0.6274	0.999817	no
ENSMUSG00000016496.7	ENSMUSG00000016496.7	Cd274	chr19:29367454-29388095	Lung__WT	Lung__KO	NOTEST	0.20674	0.167873	-0.300451	0	1	1	no
ENSMUSG00000016498.9	ENSMUSG00000016498.9	Pdcd1lg2	chr19:29410918-29471157	Lung__WT	Lung__KO	NOTEST	0.00646441	0	-inf	0	1	1	no
ENSMUSG00000016503.16	ENSMUSG00000016503.16	Gtf3a	chr5:146948656-146963800	Lung__WT	Lung__KO	OK	19.1239	16.6604	-0.198952	-0.471272	0.2512	0.999817	no
ENSMUSG00000016510.11	ENSMUSG00000016510.11	Mtif3	chr5:146948656-146963800	Lung__WT	Lung__KO	OK	11.5443	12.5548	0.121065	0.240692	0.5203	0.999817	no
ENSMUSG00000016520.7	ENSMUSG00000016520.7	Lnx2	chr5:147016654-147076586	Lung__WT	Lung__KO	OK	8.18922	7.65413	-0.0974873	-0.252203	0.52475	0.999817	no
ENSMUSG00000016524.12	ENSMUSG00000016524.12	Il19	chr1:130932655-130940115	Lung__WT	Lung__KO	NOTEST	0.0262754	0.0462691	0.816335	0	1	1	no
ENSMUSG00000016526.8	ENSMUSG00000016526.8	Dyrk3	chr1:131127454-131138340	Lung__WT	Lung__KO	OK	2.45504	2.67141	0.121854	0.20865	0.5971	0.999817	no
ENSMUSG00000016528.10	ENSMUSG00000016528.10	Mapkapk2	chr1:131053699-131097826	Lung__WT	Lung__KO	OK	52.5488	52.2059	-0.00944474	-0.0383624	0.9219	0.999817	no
ENSMUSG00000016529.5	ENSMUSG00000016529.5	Il10	chr1:131019844-131024974	Lung__WT	Lung__KO	NOTEST	0.0393983	0.00672248	-2.55107	0	1	1	no
ENSMUSG00000016534.15	ENSMUSG00000016534.15	Lamp2	chrX:38401356-38456454	Lung__WT	Lung__KO	OK	39.3488	43.1639	0.133504	0.516808	0.20285	0.999817	no
ENSMUSG00000016541.9	ENSMUSG00000016541.9	Atxn10	chr15:85336380-85463836	Lung__WT	Lung__KO	OK	112.244	95.5431	-0.232411	-0.929778	0.02105	0.999817	no
ENSMUSG00000016552.13	ENSMUSG00000016552.13	Foxred2	chr15:77940521-77956722	Lung__WT	Lung__KO	OK	3.29495	3.17254	-0.0546215	-0.164845	0.68735	0.999817	no
ENSMUSG00000016554.8	ENSMUSG00000016554.8	Eif3d	chr15:77958997-77970824	Lung__WT	Lung__KO	OK	113.938	109.957	-0.0513148	-0.2071	0.61265	0.999817	no
ENSMUSG00000016559.14	ENSMUSG00000016559.14	H3f3b	chr11:116021911-116027962	Lung__WT	Lung__KO	OK	492.165	481.753	-0.0308491	-0.0916528	0.82015	0.999817	no
ENSMUSG00000016619.9	ENSMUSG00000016619.9	Nup50	chr15:84923427-84942955	Lung__WT	Lung__KO	OK	29.7368	31.3642	0.0768684	0.314454	0.4329	0.999817	no
ENSMUSG00000016624.15	ENSMUSG00000016624.15	Phf21b	chr15:84785380-84856049	Lung__WT	Lung__KO	OK	1.41844	1.42225	0.0038721	0.00785206	0.98375	0.999817	no
ENSMUSG00000016626.10	ENSMUSG00000016626.10	Nlrp14	chr7:107166989-107198102	Lung__WT	Lung__KO	NOTEST	0	0.00621172	inf	0	1	1	no
ENSMUSG00000016637.6	ENSMUSG00000016637.6	Ift27	chr15:78159464-78174108	Lung__WT	Lung__KO	OK	26.6851	22.9021	-0.220557	-0.729555	0.0723	0.999817	no
ENSMUSG00000016664.14	ENSMUSG00000016664.14	Pacsin2	chr15:83375606-83464606	Lung__WT	Lung__KO	OK	23.1189	24.7722	0.0996519	0.393748	0.3336	0.999817	no
ENSMUSG00000016756.16	ENSMUSG00000016756.16	Cmah	chr13:24327419-24477285	Lung__WT	Lung__KO	OK	0.799266	0.854122	0.0957655	0.194188	0.5747	0.999817	no
ENSMUSG00000016757.10	ENSMUSG00000016757.10	Ttll12	chr15:83575643-83595157	Lung__WT	Lung__KO	OK	25.3832	24.8585	-0.0301371	-0.121322	0.7659	0.999817	no
ENSMUSG00000016758.3	ENSMUSG00000016758.3	Bik	chr15:83526861-83544635	Lung__WT	Lung__KO	OK	3.20663	3.6384	0.182244	0.347949	0.3828	0.999817	no
ENSMUSG00000016763.14	ENSMUSG00000016763.14	Scube1	chr15:83602582-83725021	Lung__WT	Lung__KO	OK	3.70213	3.4068	-0.11994	-0.353475	0.3828	0.999817	no
ENSMUSG00000016831.11	ENSMUSG00000016831.11	Tox4	chr14:52261758-52305128	Lung__WT	Lung__KO	OK	17.4334	16.4371	-0.0848997	-0.240044	0.51915	0.999817	no
ENSMUSG00000016833.14	ENSMUSG00000016833.14	Mrps18c	chr5:100798626-100804471	Lung__WT	Lung__KO	OK	53.973	60.0211	0.153231	0.516563	0.20455	0.999817	no
ENSMUSG00000016918.15	ENSMUSG00000016918.15	Sulf1	chr1:12692276-12861192	Lung__WT	Lung__KO	OK	68.6359	73.8097	0.104846	0.390435	0.33	0.999817	no
ENSMUSG00000016921.14	ENSMUSG00000016921.14	Srsf6	chr2:162931527-162937121	Lung__WT	Lung__KO	OK	154.214	156.095	0.017484	0.0483231	0.89185	0.999817	no
ENSMUSG00000016933.17	ENSMUSG00000016933.17	Plcg1	chr2:160731309-160906002	Lung__WT	Lung__KO	OK	47.81	46.2378	-0.04824	-0.146314	0.7072	0.999817	no
ENSMUSG00000016940.18	ENSMUSG00000016940.18	Kctd2	chr11:115420127-115431274	Lung__WT	Lung__KO	OK	19.4622	19.194	-0.0200206	-0.0685055	0.86125	0.999817	no
ENSMUSG00000016942.5	ENSMUSG00000016942.5	Tmprss6	chr15:78439667-78468634	Lung__WT	Lung__KO	NOTEST	0.0737285	0.130338	0.821961	0	1	1	no
ENSMUSG00000016946.5	ENSMUSG00000016946.5	Kctd5	chr17:24047733-24073485	Lung__WT	Lung__KO	OK	37.0564	35.5311	-0.0606418	-0.245105	0.53945	0.999817	no
ENSMUSG00000016982.6	ENSMUSG00000016982.6	Pom121l2	chr13:21981193-21988734	Lung__WT	Lung__KO	NOTEST	0.144411	0.146934	0.0249892	0	1	1	no
ENSMUSG00000016984.7	ENSMUSG00000016984.7	Etaa1	chr11:17938755-17953875	Lung__WT	Lung__KO	OK	15.5999	15.8194	0.0201613	0.0798874	0.84415	0.999817	no
ENSMUSG00000016995.17	ENSMUSG00000016995.17	Matn4	chr2:164389392-164415448	Lung__WT	Lung__KO	OK	2.74063	2.85129	0.0571068	0.12912	0.75155	0.999817	no
ENSMUSG00000016998.2	ENSMUSG00000016998.2	Svs4	chr2:164275951-164278459	Lung__WT	Lung__KO	NOTEST	0	0	0	0	1	1	no
ENSMUSG00000017000.2	ENSMUSG00000017000.2	Svs6	chr2:164316750-164318453	Lung__WT	Lung__KO	NOTEST	0	0	0	0	1	1	no
ENSMUSG00000017002.14	ENSMUSG00000017002.14	Slpi	chr2:164354069-164389095	Lung__WT	Lung__KO	OK	0.359773	0.521143	0.534594	0.405057	0.28615	0.999817	no
ENSMUSG00000017003.7	ENSMUSG00000017003.7	Svs3a	chr2:164289267-164291500	Lung__WT	Lung__KO	NOTEST	0	0	0	0	1	1	no
ENSMUSG00000017004.7	ENSMUSG00000017004.7	Svs5	chr2:164332739-164334396	Lung__WT	Lung__KO	NOTEST	0	0	0	0	1	1	no
ENSMUSG00000017007.9	ENSMUSG00000017007.9	Rbpjl	chr2:164389392-164415448	Lung__WT	Lung__KO	OK	0.569498	0.318335	-0.839147	-0.558283	0.196	0.999817	no
ENSMUSG00000017009.3	ENSMUSG00000017009.3	Sdc4	chr2:164424246-164443887	Lung__WT	Lung__KO	OK	9.46847	8.44642	-0.164791	-0.504205	0.21195	0.999817	no
ENSMUSG00000017049.4	ENSMUSG00000017049.4	Ccdc70	chr8:21969774-21974041	Lung__WT	Lung__KO	NOTEST	0	0	0	0	1	1	no
ENSMUSG00000017057.9	ENSMUSG00000017057.9	Il13ra1	chrX:36112109-36171259	Lung__WT	Lung__KO	OK	7.12123	8.08268	0.182707	0.633736	0.1158	0.999817	no
ENSMUSG00000017064.4	ENSMUSG00000017064.4	Prl5a1	chr13:28142483-28151611	Lung__WT	Lung__KO	NOTEST	0	0	0	0	1	1	no
ENSMUSG00000017119.19	ENSMUSG00000017119.19	Nbr1	chr11:101552148-101581951	Lung__WT	Lung__KO	OK	37.8326	38.2564	0.0160746	0.063025	0.86825	0.999817	no
ENSMUSG00000017132.17	ENSMUSG00000017132.17	Cyth1	chr11:118132018-118248592	Lung__WT	Lung__KO	OK	11.558	10.5805	-0.127475	-0.41613	0.2679	0.999817	no
ENSMUSG00000017144.8	ENSMUSG00000017144.8	Rnd3	chr2:51130437-51149111	Lung__WT	Lung__KO	OK	35.5963	38.9007	0.128072	0.523592	0.1999	0.999817	no
ENSMUSG00000017146.12	ENSMUSG00000017146.12	Brca1	chr11:101488763-101551879	Lung__WT	Lung__KO	OK	16.155	16.6023	0.0394058	0.133743	0.6956	0.999817	no
ENSMUSG00000017165.1	ENSMUSG00000017165.1	Gast	chr11:100334406-100336996	Lung__WT	Lung__KO	NOTEST	0.323658	0.346648	0.0990014	0	1	1	no
ENSMUSG00000017167.6	ENSMUSG00000017167.6	Cntnap1	chr11:101162678-101190724	Lung__WT	Lung__KO	OK	0.83228	0.900106	0.113026	0.0777902	0.8637	0.999817	no
ENSMUSG00000017176.17	ENSMUSG00000017176.17	Nt5c3b	chr11:100415696-100441808	Lung__WT	Lung__KO	OK	62.5123	62.94	0.00983648	0.021484	0.95335	0.999817	no
ENSMUSG00000017188.3	ENSMUSG00000017188.3	Coa3	chr11:101277967-101302286	Lung__WT	Lung__KO	OK	52.5238	50.6012	-0.0538008	-0.113701	0.76895	0.999817	no
ENSMUSG00000017195.15	ENSMUSG00000017195.15	Zpbp2	chr11:98551096-98558665	Lung__WT	Lung__KO	NOTEST	0.155928	0.18978	0.283446	0	1	1	no
ENSMUSG00000017204.4	ENSMUSG00000017204.4	Gsdma	chr11:98664350-98677708	Lung__WT	Lung__KO	NOTEST	0.00893799	0.0114099	0.352262	0	1	1	no
ENSMUSG00000017210.14	ENSMUSG00000017210.14	Med24	chr11:98704590-98729435	Lung__WT	Lung__KO	OK	33.268	31.1985	-0.0926594	-0.268406	0.4208	0.999817	no
ENSMUSG00000017211.14	ENSMUSG00000017211.14	Gsdma2	chr11:98646758-98657964	Lung__WT	Lung__KO	NOTEST	0	0	0	0	1	1	no
ENSMUSG00000017221.14	ENSMUSG00000017221.14	Psmd3	chr11:98682553-98695979	Lung__WT	Lung__KO	OK	72.3846	74.6679	0.044806	0.178095	0.6518	0.999817	no
ENSMUSG00000017264.16	ENSMUSG00000017264.16	Exosc10	chr4:148558428-148582401	Lung__WT	Lung__KO	OK	46.9343	46.9994	0.00199934	0.00807485	0.9837	0.999817	no
ENSMUSG00000017286.15	ENSMUSG00000017286.15	Glod4	chr11:76179670-76250619	Lung__WT	Lung__KO	OK	59.2506	61.6056	0.0562307	0.126291	0.74155	0.999817	no
ENSMUSG00000017288.15	ENSMUSG00000017288.15	Vps53	chr11:76046225-76179647	Lung__WT	Lung__KO	OK	13.6709	13.2259	-0.047746	-0.122774	0.74165	0.999817	no
ENSMUSG00000017291.13	ENSMUSG00000017291.13	Taok1	chr11:77508098-77607815	Lung__WT	Lung__KO	OK	12.9565	12.9978	0.00459762	0.0181447	0.9644	0.999817	no
ENSMUSG00000017299.13	ENSMUSG00000017299.13	Dnttip1	chr2:164745982-164769666	Lung__WT	Lung__KO	OK	24.1921	23.9033	-0.0173253	-0.0566717	0.888	0.999817	no
ENSMUSG00000017300.9	ENSMUSG00000017300.9	Tnnc2	chr2:164769897-164779967	Lung__WT	Lung__KO	NOTEST	0.218131	0.22893	0.0697139	0	1	1	no
ENSMUSG00000017307.15	ENSMUSG00000017307.15	Acot8	chr2:164785822-164804882	Lung__WT	Lung__KO	OK	5.88491	6.16561	0.067224	0.120029	0.76235	0.999817	no
ENSMUSG00000017309.11	ENSMUSG00000017309.11	Cd300lg	chr11:102041508-102055620	Lung__WT	Lung__KO	NOTEST	0.116053	0.202149	0.800633	0	1	1	no
ENSMUSG00000017310.7	ENSMUSG00000017310.7	Spint4	chr2:164698500-164702453	Lung__WT	Lung__KO	NOTEST	0	0	0	0	1	1	no
ENSMUSG00000017311.15	ENSMUSG00000017311.15	Pyy	chr11:102106675-102107832	Lung__WT	Lung__KO	NOTEST	0.15363	0.13932	-0.14105	0	1	1	no
ENSMUSG00000017314.12	ENSMUSG00000017314.12	Mpp2	chr11:102057014-102088515	Lung__WT	Lung__KO	OK	11.897	11.1709	-0.0908523	-0.232735	0.44625	0.999817	no
ENSMUSG00000017316.13	ENSMUSG00000017316.13	Ppy	chr11:102099929-102101319	Lung__WT	Lung__KO	NOTEST	0	0.0238871	inf	0	1	1	no
ENSMUSG00000017344.4	ENSMUSG00000017344.4	Vtn	chr11:78499119-78502324	Lung__WT	Lung__KO	OK	0.804064	1.61386	1.00513	1.46923	0.00055	0.159003	no
ENSMUSG00000017376.15	ENSMUSG00000017376.15	Nlk	chr11:78567167-78697373	Lung__WT	Lung__KO	OK	11.9595	11.7469	-0.0258836	-0.0858269	0.8144	0.999817	no
ENSMUSG00000017386.10	ENSMUSG00000017386.10	Traf4	chr11:78159399-78165589	Lung__WT	Lung__KO	OK	61.1846	57.9115	-0.0793196	-0.325602	0.42005	0.999817	no
ENSMUSG00000017390.15	ENSMUSG00000017390.15	Aldoc	chr11:78322967-78327781	Lung__WT	Lung__KO	OK	2.30715	2.8596	0.309704	0.559315	0.1335	0.999817	no
ENSMUSG00000017400.10	ENSMUSG00000017400.10	Stac2	chr11:98036622-98053462	Lung__WT	Lung__KO	OK	0.386221	0.449121	0.217676	0.263393	0.4487	0.999817	no
ENSMUSG00000017404.12	ENSMUSG00000017404.12	Rpl19	chr11:98001507-98030492	Lung__WT	Lung__KO	OK	1185.11	1279.11	0.110117	0.3451	0.39795	0.999817	no
ENSMUSG00000017405.14	ENSMUSG00000017405.14	Nek8	chr11:78166105-78176675	Lung__WT	Lung__KO	OK	5.23545	5.73315	0.131014	0.387495	0.32525	0.999817	no
ENSMUSG00000017412.15	ENSMUSG00000017412.15	Cacnb4	chr2:52425011-52676831	Lung__WT	Lung__KO	OK	0.411434	0.497268	0.273362	0.222098	0.45225	0.999817	no
ENSMUSG00000017417.14	ENSMUSG00000017417.14	Plxdc1	chr11:97923237-97986444	Lung__WT	Lung__KO	NOTEST	0.0807733	0.0705211	-0.195824	0	1	1	no
ENSMUSG00000017418.13	ENSMUSG00000017418.13	Arl5b	chr2:14995130-15082456	Lung__WT	Lung__KO	OK	24.3529	24.2785	-0.00441293	-0.0135314	0.9677	0.999817	no
ENSMUSG00000017421.18	ENSMUSG00000017421.18	Zfp207	chr11:80383278-80405733	Lung__WT	Lung__KO	OK	155.414	165.337	0.0892871	0.333909	0.41365	0.999817	no
ENSMUSG00000017428.16	ENSMUSG00000017428.16	Psmd11	chr11:80428622-80473248	Lung__WT	Lung__KO	OK	55.649	55.7191	0.00181772	0.00648237	0.98695	0.999817	no
ENSMUSG00000017446.14	ENSMUSG00000017446.14	C1qtnf1	chr11:118428202-118454995	Lung__WT	Lung__KO	OK	6.51808	6.44128	-0.0171007	-0.0361391	0.92765	0.999817	no
ENSMUSG00000017453.4	ENSMUSG00000017453.4	Pipox	chr11:77880614-77894096	Lung__WT	Lung__KO	NOTEST	0.348537	0.381253	0.129438	0	1	1	no
ENSMUSG00000017466.9	ENSMUSG00000017466.9	Timp2	chr11:118301068-118355740	Lung__WT	Lung__KO	OK	29.5925	29.4908	-0.00496818	-0.0180449	0.96585	0.999817	no
ENSMUSG00000017478.15	ENSMUSG00000017478.15	Zc3h18	chr8:119910359-124345724	Lung__WT	Lung__KO	OK	36.8502	36.7424	-0.00422526	-0.000958293	0.9951	0.999817	no
ENSMUSG00000017485.10	ENSMUSG00000017485.10	Top2b	chr14:16365178-16430787	Lung__WT	Lung__KO	OK	67.8565	68.4012	0.011535	0.0433756	0.9141	0.999817	no
ENSMUSG00000017491.8	ENSMUSG00000017491.8	Rarb	chr14:16430841-16575472	Lung__WT	Lung__KO	OK	19.6413	18.9684	-0.0502969	-0.196804	0.6198	0.999817	no
ENSMUSG00000017493.12	ENSMUSG00000017493.12	Igfbp4	chr11:99041243-99054392	Lung__WT	Lung__KO	OK	123.396	128.794	0.061766	0.163212	0.68055	0.999817	no
ENSMUSG00000017499.15	ENSMUSG00000017499.15	Cdc6	chr11:98907800-98923936	Lung__WT	Lung__KO	OK	28.142	29.5616	0.0710001	0.273931	0.4991	0.999817	no
ENSMUSG00000017548.15	ENSMUSG00000017548.15	Suz12	chr11:79993105-80034123	Lung__WT	Lung__KO	OK	30.6015	32.0947	0.0687332	0.281208	0.48865	0.999817	no
ENSMUSG00000017550.14	ENSMUSG00000017550.14	Atad5	chr11:80089399-80135794	Lung__WT	Lung__KO	OK	14.8723	15.1773	0.0292951	0.116243	0.778	0.999817	no
ENSMUSG00000017561.16	ENSMUSG00000017561.16	Crlf3	chr11:80046492-80080991	Lung__WT	Lung__KO	OK	19.6965	19.8654	0.0123145	0.046292	0.9094	0.999817	no
ENSMUSG00000017588.2	ENSMUSG00000017588.2	Krt27	chr11:99345564-99351104	Lung__WT	Lung__KO	NOTEST	0.00629484	0.0125853	0.999502	0	1	1	no
ENSMUSG00000017607.9	ENSMUSG00000017607.9	Tns4	chr11:99065677-99089306	Lung__WT	Lung__KO	NOTEST	0.264503	0.263502	-0.0054723	0	1	1	no
ENSMUSG00000017615.12	ENSMUSG00000017615.12	Tnfaip1	chr11:78522849-78536332	Lung__WT	Lung__KO	OK	34.6992	31.5615	-0.136733	-0.557782	0.17395	0.999817	no
ENSMUSG00000017631.18	ENSMUSG00000017631.18	Abr	chr11:76416733-76622314	Lung__WT	Lung__KO	OK	35.6135	34.5286	-0.0446328	-0.135867	0.6884	0.999817	no
ENSMUSG00000017639.13	ENSMUSG00000017639.13	Rab11fip4	chr11:79591211-79698023	Lung__WT	Lung__KO	OK	6.63866	6.38349	-0.0565473	-0.0948742	0.8072	0.999817	no
ENSMUSG00000017652.16	ENSMUSG00000017652.16	Cd40	chr2:165055626-165072948	Lung__WT	Lung__KO	OK	4.4089	5.55192	0.332566	0.615886	0.1194	0.999817	no
ENSMUSG00000017664.16	ENSMUSG00000017664.16	Slc35c2	chr2:165276553-165287869	Lung__WT	Lung__KO	OK	22.2395	21.117	-0.0747144	-0.241258	0.54895	0.999817	no
ENSMUSG00000017667.9	ENSMUSG00000017667.9	Zfp334	chr2:165374263-165388259	Lung__WT	Lung__KO	OK	12.0133	11.2869	-0.0899809	-0.367589	0.37215	0.999817	no
ENSMUSG00000017670.16	ENSMUSG00000017670.16	Elmo2	chr2:165288030-165326479	Lung__WT	Lung__KO	OK	30.7547	28.3783	-0.116021	-0.424388	0.2472	0.999817	no
ENSMUSG00000017677.11	ENSMUSG00000017677.11	Wsb1	chr11:79239371-79254671	Lung__WT	Lung__KO	OK	126.933	124.36	-0.0295446	-0.106655	0.79465	0.999817	no
ENSMUSG00000017679.16	ENSMUSG00000017679.16	Ttpal	chr2:163602313-163619012	Lung__WT	Lung__KO	OK	17.4915	17.2603	-0.0191948	-0.0401785	0.8898	0.999817	no
ENSMUSG00000017686.16	ENSMUSG00000017686.16	Rhot1	chr11:80209018-80267907	Lung__WT	Lung__KO	OK	21.7528	21.8187	0.00436147	0.0168605	0.96735	0.999817	no
ENSMUSG00000017688.14	ENSMUSG00000017688.14	Hnf4g	chr3:3508029-3658052	Lung__WT	Lung__KO	NOTEST	0	0.0167117	inf	0	1	1	no
ENSMUSG00000017692.8	ENSMUSG00000017692.8	Rhbdl3	chr11:80300911-80355955	Lung__WT	Lung__KO	OK	0.743639	0.847026	0.187804	0.366389	0.36255	0.999817	no
ENSMUSG00000017697.3	ENSMUSG00000017697.3	Ada	chr2:163726583-163750239	Lung__WT	Lung__KO	OK	4.29526	4.26216	-0.0111614	-0.0265279	0.947	0.999817	no
ENSMUSG00000017707.9	ENSMUSG00000017707.9	Serinc3	chr2:163623271-163645801	Lung__WT	Lung__KO	OK	66.6524	79.0187	0.245537	0.756166	0.03775	0.999817	no
ENSMUSG00000017713.9	ENSMUSG00000017713.9	Tha1	chr11:117867951-117887416	Lung__WT	Lung__KO	OK	1.31227	1.15441	-0.184911	-0.282769	0.46555	0.999817	no
ENSMUSG00000017715.11	ENSMUSG00000017715.11	Pgs1	chr11:117986291-118129219	Lung__WT	Lung__KO	OK	10.7051	10.7538	0.00654544	0.0223173	0.9552	0.999817	no
ENSMUSG00000017716.15	ENSMUSG00000017716.15	Birc5	chr11:117849250-117855743	Lung__WT	Lung__KO	OK	152.452	161.051	0.0791624	0.308907	0.44565	0.999817	no
ENSMUSG00000017718.15	ENSMUSG00000017718.15	Afmid	chr11:117809667-117839908	Lung__WT	Lung__KO	OK	1.87917	1.96515	0.0645408	0.0489393	0.89995	0.999817	no
ENSMUSG00000017720.2	ENSMUSG00000017720.2	Trp53tg5	chr2:164470300-164473724	Lung__WT	Lung__KO	NOTEST	0.0180244	0.0232145	0.365074	0	1	1	no
ENSMUSG00000017721.15	ENSMUSG00000017721.15	Pigt	chr2:164497519-164508301	Lung__WT	Lung__KO	OK	23.5736	25.0507	0.0876757	0.342566	0.39975	0.999817	no
ENSMUSG00000017723.11	ENSMUSG00000017723.11	Wfdc2	chr2:164562412-164568510	Lung__WT	Lung__KO	OK	42.3409	41.4495	-0.0306973	-0.0921974	0.8166	0.999817	no
ENSMUSG00000017724.14	ENSMUSG00000017724.14	Etv4	chr11:101769741-101785371	Lung__WT	Lung__KO	OK	13.8006	13.6977	-0.0107985	-0.025761	0.94865	0.999817	no
ENSMUSG00000017733.4	ENSMUSG00000017733.4	Eppin	chr2:164588342-164593594	Lung__WT	Lung__KO	NOTEST	0.00810939	0.0208581	1.36294	0	1	1	no
ENSMUSG00000017734.15	ENSMUSG00000017734.15	Dbndd2	chr2:164486105-164493319	Lung__WT	Lung__KO	OK	5.15421	4.73932	-0.121073	-0.262381	0.5143	0.999817	no
ENSMUSG00000017737.2	ENSMUSG00000017737.2	Mmp9	chr2:164940779-164955850	Lung__WT	Lung__KO	NOTEST	0.186775	0.139965	-0.416232	0	1	1	no
ENSMUSG00000017740.17	ENSMUSG00000017740.17	Slc12a5	chr2:164960815-164999731	Lung__WT	Lung__KO	OK	1.52804	1.60421	0.0701834	0.151128	0.67265	0.999817	no
ENSMUSG00000017747.13	ENSMUSG00000017747.13	Ghdc	chr11:100766031-100770957	Lung__WT	Lung__KO	OK	2.83991	2.8233	-0.00846167	-0.0181465	0.96215	0.999817	no
ENSMUSG00000017754.13	ENSMUSG00000017754.13	Pltp	chr2:164830731-164857711	Lung__WT	Lung__KO	OK	24.1456	21.1163	-0.1934	-0.36175	0.3571	0.999817	no
ENSMUSG00000017756.8	ENSMUSG00000017756.8	Slc12a7	chr13:73763696-73816743	Lung__WT	Lung__KO	OK	17.3373	14.9989	-0.209022	-0.839737	0.03605	0.999817	no
ENSMUSG00000017760.15	ENSMUSG00000017760.15	Ctsa	chr2:164830731-164857711	Lung__WT	Lung__KO	OK	46.3932	43.7123	-0.0858728	-0.236987	0.5525	0.999817	no
ENSMUSG00000017764.2	ENSMUSG00000017764.2	Zswim1	chr2:164822685-164828537	Lung__WT	Lung__KO	OK	4.84553	3.97967	-0.284004	-0.733768	0.07475	0.999817	no
ENSMUSG00000017765.16	ENSMUSG00000017765.16	Slc12a4	chr8:105934332-105966115	Lung__WT	Lung__KO	OK	12.9125	13.4356	0.057294	0.195234	0.63285	0.999817	no
ENSMUSG00000017767.3	ENSMUSG00000017767.3	Spata25	chr2:164822685-164828537	Lung__WT	Lung__KO	OK	1.20687	1.03509	-0.221514	-0.10241	0.84595	0.999817	no
ENSMUSG00000017774.19	ENSMUSG00000017774.19	Myo1c	chr11:75650503-75673910	Lung__WT	Lung__KO	OK	17.4813	18.5515	0.0857287	0.338203	0.39445	0.999817	no
ENSMUSG00000017776.15	ENSMUSG00000017776.15	Crk	chr11:75679258-75706908	Lung__WT	Lung__KO	OK	58.8307	61.8067	0.0711938	0.282039	0.47685	0.999817	no
ENSMUSG00000017778.14	ENSMUSG00000017778.14	Cox7c	chr13:86044815-86046904	Lung__WT	Lung__KO	OK	296.094	313.547	0.0826301	0.323924	0.4263	0.999817	no
ENSMUSG00000017781.17	ENSMUSG00000017781.17	Pitpna	chr11:75588096-75628804	Lung__WT	Lung__KO	OK	38.6485	37.4363	-0.0459732	-0.167934	0.6766	0.999817	no
ENSMUSG00000017801.15	ENSMUSG00000017801.15	Mlx	chr11:101087276-101095436	Lung__WT	Lung__KO	OK	24.6062	26.321	0.0971931	0.212706	0.5925	0.999817	no
ENSMUSG00000017802.14	ENSMUSG00000017802.14	Fam134c	chr11:101096321-101119893	Lung__WT	Lung__KO	OK	26.6296	25.8047	-0.0453977	-0.178155	0.65325	0.999817	no
ENSMUSG00000017817.11	ENSMUSG00000017817.11	Jph2	chr2:163336241-163397993	Lung__WT	Lung__KO	OK	3.10128	3.37178	0.120644	0.354649	0.3843	0.999817	no
ENSMUSG00000017830.15	ENSMUSG00000017830.15	Dhx58	chr11:100574903-100704271	Lung__WT	Lung__KO	OK	1.15427	1.21781	0.077308	0.0201224	0.91365	0.999817	no
ENSMUSG00000017831.7	ENSMUSG00000017831.7	Rab5a	chr17:53479233-53539451	Lung__WT	Lung__KO	OK	28.6996	28.7434	0.00219782	0.00863281	0.9833	0.999817	no
ENSMUSG00000017832.2	ENSMUSG00000017832.2	Hspb9	chr11:100713849-100714575	Lung__WT	Lung__KO	OK	0.566271	0.312187	-0.859082	-0.681508	0.0586	0.999817	no
ENSMUSG00000017837.12	ENSMUSG00000017837.12	Nkiras2	chr11:100574903-100704271	Lung__WT	Lung__KO	OK	26.5818	24.3945	-0.12388	-0.18779	0.6357	0.999817	no
ENSMUSG00000017843.13	ENSMUSG00000017843.13	Ppp2r5c	chr12:110485738-110583061	Lung__WT	Lung__KO	OK	34.3208	35.5205	0.0495701	0.204412	0.61475	0.999817	no
ENSMUSG00000017858.12	ENSMUSG00000017858.12	Ift52	chr2:163017353-163046141	Lung__WT	Lung__KO	OK	24.204	23.3957	-0.0490036	-0.151507	0.68315	0.999817	no
ENSMUSG00000017861.11	ENSMUSG00000017861.11	Mybl2	chr2:163054686-163084688	Lung__WT	Lung__KO	OK	16.7863	16.377	-0.0356077	-0.11894	0.7603	0.999817	no
ENSMUSG00000017868.16	ENSMUSG00000017868.16	Sgk2	chr2:162987329-163014127	Lung__WT	Lung__KO	NOTEST	0.0130282	0.0263243	1.01476	0	1	1	no
ENSMUSG00000017897.18	ENSMUSG00000017897.18	Eya2	chr2:165595031-165771727	Lung__WT	Lung__KO	OK	0.593179	0.735577	0.31041	0.272881	0.3663	0.999817	no
ENSMUSG00000017922.13	ENSMUSG00000017922.13	Prl3c1	chr13:27196658-27203749	Lung__WT	Lung__KO	NOTEST	0	0.0244302	inf	0	1	1	no
ENSMUSG00000017929.13	ENSMUSG00000017929.13	B4galt5	chr2:167298443-167349183	Lung__WT	Lung__KO	OK	12.5253	13.235	0.0795188	0.233023	0.48735	0.999817	no
ENSMUSG00000017943.15	ENSMUSG00000017943.15	Gdap1l1	chr2:163438475-163455324	Lung__WT	Lung__KO	OK	0.895562	0.980717	0.131043	0.173711	0.66825	0.999817	no
ENSMUSG00000017950.16	ENSMUSG00000017950.16	Hnf4a	chr2:163492317-163572910	Lung__WT	Lung__KO	OK	0.298594	0.467551	0.64694	0.182981	0.25905	0.999817	no
ENSMUSG00000017969.13	ENSMUSG00000017969.13	Ptgis	chr2:167095968-167240604	Lung__WT	Lung__KO	OK	18.5607	17.3451	-0.0977221	-0.321595	0.42695	0.999817	no
ENSMUSG00000017978.18	ENSMUSG00000017978.18	Cadps2	chr6:23262772-23839421	Lung__WT	Lung__KO	OK	0.978268	0.938748	-0.0594915	-0.104978	0.77055	0.999817	no
ENSMUSG00000017999.16	ENSMUSG00000017999.16	Ddx27	chr2:167015192-167034947	Lung__WT	Lung__KO	OK	32.7735	31.317	-0.0655854	-0.264449	0.5107	0.999817	no
ENSMUSG00000018001.18	ENSMUSG00000018001.18	Cyth3	chr5:143622446-143710250	Lung__WT	Lung__KO	OK	20.5444	19.9869	-0.0396904	-0.129915	0.7057	0.999817	no
ENSMUSG00000018008.7	ENSMUSG00000018008.7	Cyth4	chr15:78597046-78622019	Lung__WT	Lung__KO	OK	2.60373	2.99629	0.202597	0.513671	0.1991	0.999817	no
ENSMUSG00000018012.11	ENSMUSG00000018012.11	Rac3	chr11:120721469-120723969	Lung__WT	Lung__KO	OK	15.1354	15.3545	0.020728	0.0498944	0.90145	0.999817	no
ENSMUSG00000018040.9	ENSMUSG00000018040.9	Rrp7a	chr15:83089505-83122801	Lung__WT	Lung__KO	OK	16.1701	15.8223	-0.0313633	-0.0928632	0.78925	0.999817	no
ENSMUSG00000018042.17	ENSMUSG00000018042.17	Cyb5r3	chr15:83153493-83172592	Lung__WT	Lung__KO	OK	62.506	57.2525	-0.126656	-0.361977	0.37455	0.999817	no
ENSMUSG00000018068.13	ENSMUSG00000018068.13	Ints2	chr11:86201369-86357602	Lung__WT	Lung__KO	OK	25.6557	25.2063	-0.025495	-0.023406	0.91105	0.999817	no
ENSMUSG00000018076.12	ENSMUSG00000018076.12	Med13l	chr5:118560718-118765438	Lung__WT	Lung__KO	OK	8.26239	8.36591	0.0179623	0.0677199	0.86415	0.999817	no
ENSMUSG00000018102.4	ENSMUSG00000018102.4	Hist1h2bc	chr13:23684198-23692488	Lung__WT	Lung__KO	OK	12.4111	12.5609	0.0173056	0.0432025	0.9127	0.999817	no
ENSMUSG00000018126.15	ENSMUSG00000018126.15	Baiap2l2	chr15:79258194-79285537	Lung__WT	Lung__KO	OK	0.872296	1.08479	0.314522	0.255223	0.50355	0.999817	no
ENSMUSG00000018143.10	ENSMUSG00000018143.10	Mafk	chr5:139791512-139826885	Lung__WT	Lung__KO	OK	3.42398	3.68936	0.107696	0.183987	0.629	0.999817	no
ENSMUSG00000018160.15	ENSMUSG00000018160.15	Med1	chr11:98152153-98193293	Lung__WT	Lung__KO	OK	23.4954	21.4781	-0.129509	-0.265451	0.48225	0.999817	no
ENSMUSG00000018166.8	ENSMUSG00000018166.8	Erbb3	chr10:128567522-128589652	Lung__WT	Lung__KO	OK	11.9572	9.60464	-0.31607	-1.23029	0.00225	0.439276	no
ENSMUSG00000018167.10	ENSMUSG00000018167.10	Stard3	chr11:98358367-98381112	Lung__WT	Lung__KO	OK	18.2797	17.5228	-0.061009	-0.185022	0.6495	0.999817	no
ENSMUSG00000018168.8	ENSMUSG00000018168.8	Ikzf3	chr11:98464901-98545800	Lung__WT	Lung__KO	NOTEST	0.0344887	0.0170118	-1.01959	0	1	1	no
ENSMUSG00000018169.12	ENSMUSG00000018169.12	Mfng	chr15:78755881-78773475	Lung__WT	Lung__KO	OK	10.1665	10.015	-0.0216612	-0.0681163	0.86715	0.999817	no
ENSMUSG00000018171.9	ENSMUSG00000018171.9	Vmp1	chr11:86583864-86683836	Lung__WT	Lung__KO	OK	29.2136	35.0349	0.262155	0.594814	0.1393	0.999817	no
ENSMUSG00000018189.12	ENSMUSG00000018189.12	Uchl5	chr1:143777271-143807466	Lung__WT	Lung__KO	OK	27.9252	29.7369	0.0906904	0.310521	0.4453	0.999817	no
ENSMUSG00000018196.18	ENSMUSG00000018196.18	Glrx2	chr1:143739028-143749676	Lung__WT	Lung__KO	OK	25.8057	25.9254	0.00667451	0.0151673	0.97025	0.999817	no
ENSMUSG00000018199.8	ENSMUSG00000018199.8	Trove2	chr1:143750789-143777068	Lung__WT	Lung__KO	OK	12.7085	12.8469	0.0156254	0.0638294	0.878	0.999817	no
ENSMUSG00000018209.15	ENSMUSG00000018209.15	Stk4	chr2:164053539-164155524	Lung__WT	Lung__KO	OK	17.3477	18.136	0.0641076	0.197322	0.5928	0.999817	no
ENSMUSG00000018211.13	ENSMUSG00000018211.13	Wfdc15b	chr2:164214453-164221660	Lung__WT	Lung__KO	NOTEST	0.0297074	0.0356674	0.263783	0	1	1	no
ENSMUSG00000018217.12	ENSMUSG00000018217.12	Pmp22	chr11:63128981-63159547	Lung__WT	Lung__KO	OK	34.0388	38.4478	0.175718	0.583865	0.142	0.999817	no
ENSMUSG00000018238.6	ENSMUSG00000018238.6	Gdf9	chr11:53431022-53437904	Lung__WT	Lung__KO	OK	0.459415	0.343246	-0.420556	-0.32489	0.3587	0.999817	no
ENSMUSG00000018239.9	ENSMUSG00000018239.9	Zcchc10	chr11:53324678-53333301	Lung__WT	Lung__KO	OK	11.2547	11.881	0.0781345	0.2289	0.56635	0.999817	no
ENSMUSG00000018259.12	ENSMUSG00000018259.12	Prl8a2	chr13:27345682-27354216	Lung__WT	Lung__KO	NOTEST	0.172136	0.142553	-0.272049	0	1	1	no
ENSMUSG00000018263.11	ENSMUSG00000018263.11	Tbx5	chr5:119832667-119885219	Lung__WT	Lung__KO	OK	49.3852	44.2284	-0.159107	-0.478221	0.2406	0.999817	no
ENSMUSG00000018286.6	ENSMUSG00000018286.6	Psmb6	chr11:70525385-70527649	Lung__WT	Lung__KO	OK	260.745	267.397	0.0363447	0.148377	0.7133	0.999817	no
ENSMUSG00000018287.12	ENSMUSG00000018287.12	Spag7	chr11:70663770-70669416	Lung__WT	Lung__KO	OK	61.5014	61.6353	0.00313747	0.0120759	0.9778	0.999817	no
ENSMUSG00000018293.4	ENSMUSG00000018293.4	Pfn1	chr11:70651849-70654644	Lung__WT	Lung__KO	OK	558.721	521.6	-0.0991845	-0.373245	0.35415	0.999817	no
ENSMUSG00000018322.10	ENSMUSG00000018322.10	Tomm34	chr2:164053539-164155524	Lung__WT	Lung__KO	OK	25.1169	24.5088	-0.0353565	-0.0821806	0.84475	0.999817	no
ENSMUSG00000018326.9	ENSMUSG00000018326.9	Ywhab	chr2:163994959-164018588	Lung__WT	Lung__KO	OK	133.091	130.084	-0.0329676	-0.123926	0.7616	0.999817	no
ENSMUSG00000018334.17	ENSMUSG00000018334.17	Ksr1	chr11:79013439-79146407	Lung__WT	Lung__KO	OK	4.46027	4.43056	-0.00964344	-0.0190459	0.95055	0.999817	no
ENSMUSG00000018339.11	ENSMUSG00000018339.11	Gpx3	chr11:54902452-54910377	Lung__WT	Lung__KO	OK	38.3568	39.0294	0.0250792	0.097862	0.81105	0.999817	no
ENSMUSG00000018340.13	ENSMUSG00000018340.13	Anxa6	chr11:54979107-55033445	Lung__WT	Lung__KO	OK	122.032	122.558	0.0062072	0.0242395	0.9537	0.999817	no
ENSMUSG00000018341.12	ENSMUSG00000018341.12	Il12rb2	chr6:67179798-67376188	Lung__WT	Lung__KO	OK	1.22123	1.3121	0.103542	0.0222706	0.9223	0.999817	no
ENSMUSG00000018347.16	ENSMUSG00000018347.16	Zkscan6	chr11:65807174-65829239	Lung__WT	Lung__KO	OK	5.84194	5.87259	0.00755106	0.0220134	0.9574	0.999817	no
ENSMUSG00000018362.14	ENSMUSG00000018362.14	Kpna2	chr11:106988628-106999541	Lung__WT	Lung__KO	OK	186.19	204.819	0.137571	0.501431	0.2006	0.999817	no
ENSMUSG00000018363.16	ENSMUSG00000018363.16	Smurf2	chr11:106820065-106920715	Lung__WT	Lung__KO	OK	29.6685	29.5621	-0.00517976	-0.0172498	0.96295	0.999817	no
ENSMUSG00000018372.13	ENSMUSG00000018372.13	Cep95	chr11:106789251-106819930	Lung__WT	Lung__KO	OK	17.4772	17.0598	-0.0348748	-0.086976	0.8188	0.999817	no
ENSMUSG00000018377.10	ENSMUSG00000018377.10	Vezf1	chr11:88068278-88084729	Lung__WT	Lung__KO	OK	33.17	32.0764	-0.0483692	-0.198654	0.6199	0.999817	no
ENSMUSG00000018378.13	ENSMUSG00000018378.13	Cuedc1	chr11:88098057-88194140	Lung__WT	Lung__KO	OK	11.8629	11.8783	0.00187433	0.00643079	0.98605	0.999817	no
ENSMUSG00000018379.17	ENSMUSG00000018379.17	Srsf1	chr11:88011990-88053755	Lung__WT	Lung__KO	OK	249.06	254.337	0.0302475	0.0866972	0.833	0.999817	no
ENSMUSG00000018381.15	ENSMUSG00000018381.15	Abi3	chr11:95824498-95845734	Lung__WT	Lung__KO	OK	2.4756	2.59633	0.0686986	0.0929858	0.8034	0.999817	no
ENSMUSG00000018387.12	ENSMUSG00000018387.12	Shroom1	chr11:53457204-53467766	Lung__WT	Lung__KO	OK	0.61894	0.53035	-0.222855	-0.26216	0.4563	0.999817	no
ENSMUSG00000018395.19	ENSMUSG00000018395.19	Kif3a	chr11:53567378-53601967	Lung__WT	Lung__KO	OK	22.8902	22.8695	-0.00130899	-0.0049104	0.991	0.999817	no
ENSMUSG00000018398.18	ENSMUSG00000018398.18	Sept8	chr11:53519256-53549565	Lung__WT	Lung__KO	OK	20.4734	20.0415	-0.0307599	-0.115109	0.77505	0.999817	no
ENSMUSG00000018401.17	ENSMUSG00000018401.17	Mtmr4	chr11:87592161-87616302	Lung__WT	Lung__KO	OK	34.6786	30.6634	-0.17753	-0.542809	0.09485	0.999817	no
ENSMUSG00000018405.7	ENSMUSG00000018405.7	Mrm1	chr11:84813060-84819515	Lung__WT	Lung__KO	OK	3.5576	3.69374	0.0541779	0.142323	0.72825	0.999817	no
ENSMUSG00000018411.17	ENSMUSG00000018411.17	Mapt	chr11:104231389-104332090	Lung__WT	Lung__KO	OK	0.689433	0.866088	0.329103	0.280587	0.30665	0.999817	no
ENSMUSG00000018412.16	ENSMUSG00000018412.16	Kansl1	chr11:104333228-104468861	Lung__WT	Lung__KO	OK	31.0432	28.6611	-0.115185	-0.410877	0.26825	0.999817	no
ENSMUSG00000018415.14	ENSMUSG00000018415.14	Gid4	chr11:60400625-60445277	Lung__WT	Lung__KO	OK	12.9386	12.9414	0.000302227	0.000977776	0.99835	0.999817	no
ENSMUSG00000018417.14	ENSMUSG00000018417.14	Myo1b	chr1:51749764-51916071	Lung__WT	Lung__KO	OK	44.1913	41.2402	-0.0997105	-0.376977	0.3211	0.999817	no
ENSMUSG00000018425.18	ENSMUSG00000018425.18	Dhx40	chr11:86768845-86807746	Lung__WT	Lung__KO	OK	18.0064	17.4165	-0.0480507	-0.185715	0.64	0.999817	no
ENSMUSG00000018427.7	ENSMUSG00000018427.7	Ypel2	chr11:86936424-86993707	Lung__WT	Lung__KO	OK	3.64387	3.33374	-0.128333	-0.402123	0.3178	0.999817	no
ENSMUSG00000018428.15	ENSMUSG00000018428.15	Akap1	chr11:88830791-88881395	Lung__WT	Lung__KO	OK	13.2278	12.6984	-0.058927	-0.217854	0.59605	0.999817	no
ENSMUSG00000018433.14	ENSMUSG00000018433.14	Nol11	chr11:107157407-107189381	Lung__WT	Lung__KO	OK	33.3975	35.8641	0.102802	0.363066	0.3211	0.999817	no
ENSMUSG00000018442.13	ENSMUSG00000018442.13	Derl2	chr11:71007163-71027371	Lung__WT	Lung__KO	OK	13.6227	14.6208	0.102008	0.209655	0.59215	0.999817	no
ENSMUSG00000018446.8	ENSMUSG00000018446.8	C1qbp	chr11:70977835-70983026	Lung__WT	Lung__KO	OK	100.55	99.6418	-0.0130906	-0.053448	0.89255	0.999817	no
ENSMUSG00000018449.12	ENSMUSG00000018449.12	Rpain	chr11:70970212-70977833	Lung__WT	Lung__KO	OK	17.9822	18.7504	0.0603477	0.112713	0.77385	0.999817	no
ENSMUSG00000018451.6	ENSMUSG00000018451.6	6330403K07Rik	chr11:71031940-71033513	Lung__WT	Lung__KO	OK	92.7321	90.9124	-0.0285917	-0.117548	0.772	0.999817	no
ENSMUSG00000018459.15	ENSMUSG00000018459.15	Slc13a3	chr2:165405027-165473230	Lung__WT	Lung__KO	NOTEST	0.0712782	0.088981	0.320037	0	1	1	no
ENSMUSG00000018470.8	ENSMUSG00000018470.8	Kcnab3	chr11:69326257-69333042	Lung__WT	Lung__KO	OK	0.547203	0.544344	-0.00755742	-0.0114932	0.97725	0.999817	no
ENSMUSG00000018474.17	ENSMUSG00000018474.17	Chd3	chr11:69343272-69369408	Lung__WT	Lung__KO	OK	131.961	134.784	0.03054	0.0390824	0.90775	0.999817	no
ENSMUSG00000018476.7	ENSMUSG00000018476.7	Kdm6b	chr11:69398507-69413675	Lung__WT	Lung__KO	OK	17.4409	17.0842	-0.0298136	-0.0870078	0.8116	0.999817	no
ENSMUSG00000018479.12	ENSMUSG00000018479.12	1700125H20Rik	chr11:85170403-85181145	Lung__WT	Lung__KO	NOTEST	0.0760801	0.0747823	-0.0248219	0	1	1	no
ENSMUSG00000018481.9	ENSMUSG00000018481.9	Appbp2	chr11:85187261-85235130	Lung__WT	Lung__KO	OK	30.3607	29.1186	-0.0602641	-0.24649	0.54405	0.999817	no
ENSMUSG00000018486.2	ENSMUSG00000018486.2	Wnt9b	chr11:103727363-103749821	Lung__WT	Lung__KO	NOTEST	0.00858878	0.0120543	0.489023	0	1	1	no
ENSMUSG00000018500.2	ENSMUSG00000018500.2	Adora2b	chr11:62248983-62266453	Lung__WT	Lung__KO	OK	0.511897	0.486026	-0.0748209	-0.0995181	0.80785	0.999817	no
ENSMUSG00000018501.17	ENSMUSG00000018501.17	Ncor1	chr11:62281472-62514417	Lung__WT	Lung__KO	OK	72.6556	67.5649	-0.1048	-0.256962	0.4685	0.999817	no
ENSMUSG00000018507.16	ENSMUSG00000018507.16	Trpv2	chr11:62574485-62600515	Lung__WT	Lung__KO	OK	1.37342	1.22005	-0.170832	-0.223742	0.5479	0.999817	no
ENSMUSG00000018509.8	ENSMUSG00000018509.8	Cenpv	chr11:62524945-62539261	Lung__WT	Lung__KO	OK	10.8552	12.531	0.207116	0.44081	0.2701	0.999817	no
ENSMUSG00000018537.16	ENSMUSG00000018537.16	Pcgf2	chr11:97688822-97700497	Lung__WT	Lung__KO	OK	34.1909	33.3582	-0.0355701	-0.116074	0.7681	0.999817	no
ENSMUSG00000018541.10	ENSMUSG00000018541.10	Cwc25	chr11:97745480-97766556	Lung__WT	Lung__KO	OK	11.348	11.0775	-0.034804	-0.122096	0.75825	0.999817	no
ENSMUSG00000018543.8	ENSMUSG00000018543.8	1700001P01Rik	chr11:97771480-97775918	Lung__WT	Lung__KO	NOTEST	0.0637528	0.128758	1.0141	0	1	1	no
ENSMUSG00000018547.8	ENSMUSG00000018547.8	Pip4k2b	chr11:97715156-97744704	Lung__WT	Lung__KO	OK	22.1562	23.0922	0.0596955	0.221198	0.5568	0.999817	no
ENSMUSG00000018548.15	ENSMUSG00000018548.15	Trim37	chr11:87127076-87220683	Lung__WT	Lung__KO	OK	15.6341	15.5932	-0.00378084	-0.011183	0.9767	0.999817	no
ENSMUSG00000018554.13	ENSMUSG00000018554.13	Ybx2	chr11:69935795-69941605	Lung__WT	Lung__KO	OK	5.82981	5.5731	-0.0649684	-0.155836	0.7029	0.999817	no
ENSMUSG00000018559.16	ENSMUSG00000018559.16	Ctdnep1	chr11:69968223-69990601	Lung__WT	Lung__KO	OK	54.7459	55.1508	0.0106313	0.0224171	0.9536	0.999817	no
ENSMUSG00000018565.17	ENSMUSG00000018565.17	Elp5	chr11:69968223-69990601	Lung__WT	Lung__KO	OK	44.4441	44.8936	0.0145156	0.0358533	0.9266	0.999817	no
ENSMUSG00000018566.14	ENSMUSG00000018566.14	Slc2a4	chr11:69942542-69948188	Lung__WT	Lung__KO	OK	11.4029	10.3503	-0.139716	-0.342584	0.3822	0.999817	no
ENSMUSG00000018567.14	ENSMUSG00000018567.14	Gabarap	chr11:69991142-69994951	Lung__WT	Lung__KO	OK	139.3	148.721	0.0944134	0.361519	0.3775	0.999817	no
ENSMUSG00000018569.12	ENSMUSG00000018569.12	Cldn7	chr11:69964778-69967885	Lung__WT	Lung__KO	OK	11.3972	11.0637	-0.0428428	-0.0835766	0.8366	0.999817	no
ENSMUSG00000018570.17	ENSMUSG00000018570.17	2810408A11Rik	chr11:69897351-69900957	Lung__WT	Lung__KO	OK	6.37082	6.01897	-0.0819633	-0.199661	0.6018	0.999817	no
ENSMUSG00000018572.10	ENSMUSG00000018572.10	Phf23	chr11:69995776-70000009	Lung__WT	Lung__KO	OK	49.3915	52.2783	0.0819487	0.313793	0.41325	0.999817	no
ENSMUSG00000018574.14	ENSMUSG00000018574.14	Acadvl	chr11:70000594-70015408	Lung__WT	Lung__KO	OK	18.3062	18.9786	0.0520404	0.104442	0.793	0.999817	no
ENSMUSG00000018581.15	ENSMUSG00000018581.15	Dnah11	chr12:117804288-118199043	Lung__WT	Lung__KO	OK	0.704953	0.684122	-0.043274	-0.0684953	0.8558	0.999817	no
ENSMUSG00000018583.5	ENSMUSG00000018583.5	G3bp1	chr11:55469684-55504838	Lung__WT	Lung__KO	OK	93.1163	91.4806	-0.0255678	-0.0648231	0.8346	0.999817	no
ENSMUSG00000018585.9	ENSMUSG00000018585.9	Atox1	chr11:55446640-55461239	Lung__WT	Lung__KO	OK	121.067	124.94	0.0454327	0.170456	0.6765	0.999817	no
ENSMUSG00000018589.8	ENSMUSG00000018589.8	Glra2	chrX:165129016-165327393	Lung__WT	Lung__KO	NOTEST	0.0017388	0	-inf	0	1	1	no
ENSMUSG00000018593.12	ENSMUSG00000018593.12	Sparc	chr11:55394499-55420080	Lung__WT	Lung__KO	OK	261.377	258.914	-0.0136562	-0.0475275	0.9038	0.999817	no
ENSMUSG00000018595.6	ENSMUSG00000018595.6	Glra4	chrX:136732941-136803364	Lung__WT	Lung__KO	NOTEST	0.0200325	0.0334697	0.740515	0	1	1	no
ENSMUSG00000018599.5	ENSMUSG00000018599.5	Mief2	chr11:60728397-60732951	Lung__WT	Lung__KO	OK	5.68555	6.23359	0.132762	0.216735	0.51535	0.999817	no
ENSMUSG00000018604.18	ENSMUSG00000018604.18	Tbx3	chr5:119570129-119684724	Lung__WT	Lung__KO	OK	19.4052	18.3242	-0.0826882	-0.309438	0.44625	0.999817	no
ENSMUSG00000018620.2	ENSMUSG00000018620.2	Mmp20	chr9:7628230-7699585	Lung__WT	Lung__KO	NOTEST	0	0	0	0	1	1	no
ENSMUSG00000018623.9	ENSMUSG00000018623.9	Mmp7	chr9:7628230-7699585	Lung__WT	Lung__KO	NOTEST	0	0	0	0	1	1	no
ENSMUSG00000018634.10	ENSMUSG00000018634.10	Crhr1	chr11:104132854-104175523	Lung__WT	Lung__KO	NOTEST	0.00370082	0.0353753	3.25683	0	1	1	no
ENSMUSG00000018648.15	ENSMUSG00000018648.15	Dusp14	chr11:84048040-84069261	Lung__WT	Lung__KO	OK	2.56685	2.35677	-0.123192	-0.240579	0.54475	0.999817	no
ENSMUSG00000018651.14	ENSMUSG00000018651.14	Tada2a	chr11:84078919-84129600	Lung__WT	Lung__KO	OK	25.4876	25.0689	-0.023898	-0.0808401	0.84	0.999817	no
ENSMUSG00000018654.17	ENSMUSG00000018654.17	Ikzf1	chr11:11642202-11772926	Lung__WT	Lung__KO	OK	3.32804	4.18293	0.329841	0.33963	0.24325	0.999817	no
ENSMUSG00000018656.5	ENSMUSG00000018656.5	Tcaf3	chr6:42584865-42597692	Lung__WT	Lung__KO	NOTEST	0.00329796	0	-inf	0	1	1	no
ENSMUSG00000018659.12	ENSMUSG00000018659.12	Pnpo	chr11:96907425-96982959	Lung__WT	Lung__KO	OK	20.4377	24.6101	0.268015	0.42997	0.3111	0.999817	no
ENSMUSG00000018661.17	ENSMUSG00000018661.17	Cog1	chr11:113244852-113684155	Lung__WT	Lung__KO	OK	10.0484	9.913	-0.0195727	-0.0388302	0.90905	0.999817	no
ENSMUSG00000018666.13	ENSMUSG00000018666.13	Cbx1	chr11:96789126-96808640	Lung__WT	Lung__KO	OK	122.331	122.622	0.003422	0.0138168	0.97275	0.999817	no
ENSMUSG00000018669.14	ENSMUSG00000018669.14	Cdk5rap3	chr11:96907425-96982959	Lung__WT	Lung__KO	OK	27.0258	27.2007	0.00930619	0.0171211	0.96395	0.999817	no
ENSMUSG00000018672.15	ENSMUSG00000018672.15	Copz2	chr11:96849875-96861203	Lung__WT	Lung__KO	OK	27.6809	29.4297	0.0883814	0.294898	0.46545	0.999817	no
ENSMUSG00000018677.9	ENSMUSG00000018677.9	Slc25a39	chr11:102402984-102407946	Lung__WT	Lung__KO	OK	62.7021	64.8885	0.0494493	0.193443	0.6321	0.999817	no
ENSMUSG00000018678.12	ENSMUSG00000018678.12	Sp2	chr11:96907425-96982959	Lung__WT	Lung__KO	OK	7.90138	7.99628	0.0172253	0.0231368	0.95505	0.999817	no
ENSMUSG00000018697.14	ENSMUSG00000018697.14	Aatf	chr11:84422854-84513522	Lung__WT	Lung__KO	OK	21.6306	20.6734	-0.0652987	-0.239078	0.5629	0.999817	no
ENSMUSG00000018698.15	ENSMUSG00000018698.15	Lhx1	chr11:84518283-84525535	Lung__WT	Lung__KO	NOTEST	0.0163436	0.022419	0.455993	0	1	1	no
ENSMUSG00000018707.13	ENSMUSG00000018707.13	Dync1h1	chr12:110601451-110666945	Lung__WT	Lung__KO	OK	39.9842	36.7105	-0.123241	-0.41985	0.3023	0.999817	no
ENSMUSG00000018727.19	ENSMUSG00000018727.19	Cpsf4l	chr11:113698171-113710017	Lung__WT	Lung__KO	NOTEST	0.254535	0.294101	0.208444	0	1	1	no
ENSMUSG00000018733.10	ENSMUSG00000018733.10	Pex12	chr11:83294641-83405035	Lung__WT	Lung__KO	OK	7.5976	7.16068	-0.0854471	-0.0643451	0.844	0.999817	no
ENSMUSG00000018736.14	ENSMUSG00000018736.14	Ndel1	chr11:68821433-68871858	Lung__WT	Lung__KO	OK	26.3339	24.5358	-0.102031	-0.322314	0.4264	0.999817	no
ENSMUSG00000018740.14	ENSMUSG00000018740.14	Slc25a35	chr11:68968130-68975185	Lung__WT	Lung__KO	OK	0.753835	0.775978	0.0417663	0.0312301	0.9377	0.999817	no
ENSMUSG00000018750.14	ENSMUSG00000018750.14	Zbtb4	chr11:69765911-69784023	Lung__WT	Lung__KO	OK	3.02016	3.15768	0.06424	0.0924167	0.77225	0.999817	no
ENSMUSG00000018752.19	ENSMUSG00000018752.19	Tnfsfm13	chr11:69682137-69696098	Lung__WT	Lung__KO	OK	1.23384	1.15283	-0.097978	-0.115463	0.7747	0.999817	no
ENSMUSG00000018761.14	ENSMUSG00000018761.14	Mpdu1	chr11:69655313-69662642	Lung__WT	Lung__KO	OK	35.5121	33.6562	-0.0774406	-0.287785	0.4716	0.999817	no
ENSMUSG00000018765.5	ENSMUSG00000018765.5	Fxr2	chr11:69632989-69653297	Lung__WT	Lung__KO	OK	45.4544	46.8866	0.0447569	0.129691	0.7226	0.999817	no
ENSMUSG00000018770.9	ENSMUSG00000018770.9	Atp5g3	chr2:73908446-73911326	Lung__WT	Lung__KO	OK	484.053	462.612	-0.0653618	-0.258004	0.5273	0.999817	no
ENSMUSG00000018774.13	ENSMUSG00000018774.13	Cd68	chr11:69664212-69666153	Lung__WT	Lung__KO	OK	4.43387	4.8226	0.121244	0.262624	0.52675	0.999817	no
ENSMUSG00000018776.9	ENSMUSG00000018776.9	Slc35g3	chr11:69759889-69761968	Lung__WT	Lung__KO	NOTEST	0.11696	0.114922	-0.0253611	0	1	1	no
ENSMUSG00000018796.12	ENSMUSG00000018796.12	Acsl1	chr8:46471040-46536051	Lung__WT	Lung__KO	OK	4.70055	4.34217	-0.114415	-0.30255	0.39425	0.999817	no
ENSMUSG00000018800.14	ENSMUSG00000018800.14	Abca5	chr11:110269368-110337716	Lung__WT	Lung__KO	OK	2.76284	3.02828	0.132345	0.219655	0.5631	0.999817	no
ENSMUSG00000018809.2	ENSMUSG00000018809.2	Smyd4	chr11:75348432-75405705	Lung__WT	Lung__KO	OK	5.56982	5.19509	-0.100482	-0.217645	0.55395	0.999817	no
ENSMUSG00000018819.10	ENSMUSG00000018819.10	Lsp1	chr7:142460808-142516008	Lung__WT	Lung__KO	OK	53.9716	59.7302	0.146259	0.562151	0.16145	0.999817	no
[truncated: 26,713 more rows]
