# Supplementary material for: The Firre locus produces a trans-acting RNA molecule that functions in hematopoiesis
Source: Nat Commun. 2019 Nov 13;10:5137. doi: 10.1038/s41467-019-12970-4 (PMC6853988; doi:10.1038/s41467-019-12970-4)
Supplement: Supplementary file 8 — Supplementary Data 5 [file 41467_2019_12970_MOESM8_ESM.csv]

test_id	gene_id	gene	locus	sample_1	sample_2	status	value_1	value_2	log2(fold_change)	test_stat	p_value	q_value	significant
ENSMUSG00000000001.4	ENSMUSG00000000001.4	Gnai3	chr3:108107279-108146146	Hindlimb__WT	Hindlimb__KO	OK	87.7525	88.2917	0.00883614	0.0511493	0.89865	0.999832	no
ENSMUSG00000000003.15	ENSMUSG00000000003.15	Pbsn	chrX:77837900-77853623	Hindlimb__WT	Hindlimb__KO	NOTEST	0	0	0	0	1	1	no
ENSMUSG00000000028.14	ENSMUSG00000000028.14	Cdc45	chr16:18780446-18835261	Hindlimb__WT	Hindlimb__KO	OK	44.5571	43.8181	-0.0241308	-0.0982557	0.8057	0.999832	no
ENSMUSG00000000031.15	ENSMUSG00000000031.15	H19	chr7:142575528-142578143	Hindlimb__WT	Hindlimb__KO	OK	2167.29	2354.11	0.11929	0.340774	0.3882	0.999832	no
ENSMUSG00000000037.16	ENSMUSG00000000037.16	Scml2	chrX:161117192-161258213	Hindlimb__WT	Hindlimb__KO	OK	4.11491	4.22562	0.0383008	0.0662981	0.87145	0.999832	no
ENSMUSG00000000049.11	ENSMUSG00000000049.11	Apoh	chr11:107933386-108414396	Hindlimb__WT	Hindlimb__KO	NOTEST	0.00571258	0.0338392	2.56648	0	1	1	no
ENSMUSG00000000056.7	ENSMUSG00000000056.7	Narf	chr11:121237252-121255856	Hindlimb__WT	Hindlimb__KO	OK	24.909	24.8622	-0.00271233	-0.0155754	0.9716	0.999832	no
ENSMUSG00000000058.6	ENSMUSG00000000058.6	Cav2	chr6:17197750-17385604	Hindlimb__WT	Hindlimb__KO	OK	2.60701	2.56078	-0.0258138	-0.0501739	0.898	0.999832	no
ENSMUSG00000000078.6	ENSMUSG00000000078.6	Klf6	chr13:5861488-5870393	Hindlimb__WT	Hindlimb__KO	OK	4.68851	4.35388	-0.106828	-0.47332	0.2435	0.999832	no
ENSMUSG00000000085.16	ENSMUSG00000000085.16	Scmh1	chr4:120405280-120530186	Hindlimb__WT	Hindlimb__KO	OK	16.815	16.0617	-0.0661173	-0.196281	0.62955	0.999832	no
ENSMUSG00000000088.6	ENSMUSG00000000088.6	Cox5a	chr9:57521231-57543187	Hindlimb__WT	Hindlimb__KO	OK	144.993	146.394	0.0138728	0.0684496	0.8679	0.999832	no
ENSMUSG00000000093.6	ENSMUSG00000000093.6	Tbx2	chr11:85832550-85841948	Hindlimb__WT	Hindlimb__KO	OK	14.5661	13.6504	-0.0936734	-0.495654	0.2141	0.999832	no
ENSMUSG00000000094.12	ENSMUSG00000000094.12	Tbx4	chr11:85886421-85916097	Hindlimb__WT	Hindlimb__KO	OK	55.8467	56.5043	0.0168884	0.098083	0.80825	0.999832	no
ENSMUSG00000000103.12	ENSMUSG00000000103.12	Zfy2	chrY:2106014-2170409	Hindlimb__WT	Hindlimb__KO	NOTEST	0	0	0	0	1	1	no
ENSMUSG00000000120.6	ENSMUSG00000000120.6	Ngfr	chr11:95568817-95587735	Hindlimb__WT	Hindlimb__KO	OK	5.29087	3.77003	-0.488926	-2.02376	5e-05	0.0109797	yes
ENSMUSG00000000125.5	ENSMUSG00000000125.5	Wnt3	chr11:103774149-103817957	Hindlimb__WT	Hindlimb__KO	OK	3.45589	3.10329	-0.155259	-0.576178	0.15175	0.999832	no
ENSMUSG00000000126.11	ENSMUSG00000000126.11	Wnt9a	chr11:59306927-59333552	Hindlimb__WT	Hindlimb__KO	OK	0.822031	0.912035	0.149897	0.390109	0.3377	0.999832	no
ENSMUSG00000000127.14	ENSMUSG00000000127.14	Fer	chr17:63896017-64139494	Hindlimb__WT	Hindlimb__KO	OK	9.47769	9.43986	-0.00577028	-0.0276926	0.943	0.999832	no
ENSMUSG00000000131.15	ENSMUSG00000000131.15	Xpo6	chr7:126101714-126200501	Hindlimb__WT	Hindlimb__KO	OK	30.2054	29.3392	-0.0419764	-0.213872	0.56245	0.999832	no
ENSMUSG00000000134.17	ENSMUSG00000000134.17	Tfe3	chrX:7762585-7775202	Hindlimb__WT	Hindlimb__KO	OK	11.0211	11.452	0.0553311	0.197691	0.5678	0.999832	no
ENSMUSG00000000142.15	ENSMUSG00000000142.15	Axin2	chr11:108920348-108950783	Hindlimb__WT	Hindlimb__KO	OK	24.6118	22.7601	-0.112841	-0.466235	0.24385	0.999832	no
ENSMUSG00000000148.17	ENSMUSG00000000148.17	Brat1	chr5:140705010-140719379	Hindlimb__WT	Hindlimb__KO	OK	7.07357	6.90746	-0.034283	-0.158723	0.69675	0.999832	no
ENSMUSG00000000149.10	ENSMUSG00000000149.10	Gna12	chr5:140758407-140830431	Hindlimb__WT	Hindlimb__KO	OK	30.1805	30.4195	0.0113793	0.0646464	0.87205	0.999832	no
ENSMUSG00000000154.16	ENSMUSG00000000154.16	Slc22a18	chr7:143473735-143499334	Hindlimb__WT	Hindlimb__KO	OK	0.476806	0.523137	0.133786	0.233659	0.5547	0.999832	no
ENSMUSG00000000157.15	ENSMUSG00000000157.15	Itgb2l	chr16:96361667-96525793	Hindlimb__WT	Hindlimb__KO	NOTEST	0.114692	0.0916196	-0.324037	0	1	1	no
ENSMUSG00000000159.15	ENSMUSG00000000159.15	Igsf5	chr16:96361667-96525793	Hindlimb__WT	Hindlimb__KO	NOTEST	0.101375	0.0670878	-0.595585	0	1	1	no
ENSMUSG00000000167.14	ENSMUSG00000000167.14	Pih1d2	chr9:50603900-50624997	Hindlimb__WT	Hindlimb__KO	OK	1.42863	1.45259	0.023998	0.0158236	0.96655	0.999832	no
ENSMUSG00000000168.9	ENSMUSG00000000168.9	Dlat	chr9:50634632-50659780	Hindlimb__WT	Hindlimb__KO	OK	27.2467	27.1579	-0.00471035	-0.0164832	0.9673	0.999832	no
ENSMUSG00000000171.4	ENSMUSG00000000171.4	Sdhd	chr9:50596337-50603849	Hindlimb__WT	Hindlimb__KO	OK	114.257	113.821	-0.00551406	-0.031934	0.93565	0.999832	no
ENSMUSG00000000182.9	ENSMUSG00000000182.9	Fgf23	chr6:127072901-127081408	Hindlimb__WT	Hindlimb__KO	NOTEST	0.0820097	0.0774333	-0.0828393	0	1	1	no
ENSMUSG00000000183.6	ENSMUSG00000000183.6	Fgf6	chr6:127015585-127028187	Hindlimb__WT	Hindlimb__KO	NOTEST	0.00976515	0.00493558	-0.984423	0	1	1	no
ENSMUSG00000000184.12	ENSMUSG00000000184.12	Ccnd2	chr6:127122965-127212411	Hindlimb__WT	Hindlimb__KO	OK	105.982	101.101	-0.0680201	-0.218607	0.5767	0.999832	no
ENSMUSG00000000194.13	ENSMUSG00000000194.13	Gpr107	chr2:31152315-31218775	Hindlimb__WT	Hindlimb__KO	OK	10.802	10.816	0.00187371	0.00622325	0.98605	0.999832	no
ENSMUSG00000000197.7	ENSMUSG00000000197.7	Nalcn	chr14:123276640-123627144	Hindlimb__WT	Hindlimb__KO	NOTEST	0.0236024	0.0219882	-0.102202	0	1	1	no
ENSMUSG00000000202.9	ENSMUSG00000000202.9	Btbd17	chr11:114791216-114795945	Hindlimb__WT	Hindlimb__KO	NOTEST	0.236874	0.163939	-0.530957	0	1	1	no
ENSMUSG00000000204.15	ENSMUSG00000000204.15	Slfn4	chr11:83175185-83190221	Hindlimb__WT	Hindlimb__KO	NOTEST	0.00729799	0.00511937	-0.511534	0	1	1	no
ENSMUSG00000000214.11	ENSMUSG00000000214.11	Th	chr7:142892751-142931128	Hindlimb__WT	Hindlimb__KO	OK	0.250926	0.287049	0.194033	0.271214	0.46675	0.999832	no
ENSMUSG00000000215.10	ENSMUSG00000000215.10	Ins2	chr7:142678655-142699510	Hindlimb__WT	Hindlimb__KO	NOTEST	0	0	0	0	1	1	no
ENSMUSG00000000216.8	ENSMUSG00000000216.8	Scnn1g	chr7:121734478-121768475	Hindlimb__WT	Hindlimb__KO	NOTEST	0.0245444	0.0259769	0.0818357	0	1	1	no
ENSMUSG00000000223.13	ENSMUSG00000000223.13	Drp2	chrX:134404550-134456573	Hindlimb__WT	Hindlimb__KO	OK	1.09294	0.981681	-0.154884	-0.447916	0.26805	0.999832	no
ENSMUSG00000000244.17	ENSMUSG00000000244.17	Tspan32	chr7:142988968-143019644	Hindlimb__WT	Hindlimb__KO	OK	1.41682	1.5433	0.123357	0.276173	0.48125	0.999832	no
ENSMUSG00000000247.11	ENSMUSG00000000247.11	Lhx2	chr2:38339280-38369733	Hindlimb__WT	Hindlimb__KO	OK	29.7244	26.1736	-0.183535	-0.966538	0.0203	0.900751	no
ENSMUSG00000000248.16	ENSMUSG00000000248.16	Clec2g	chr6:128934380-128984707	Hindlimb__WT	Hindlimb__KO	NOTEST	0	0	0	0	1	1	no
ENSMUSG00000000253.12	ENSMUSG00000000253.12	Gmpr	chr13:45507443-45546382	Hindlimb__WT	Hindlimb__KO	OK	8.81337	8.55251	-0.0433457	-0.157075	0.69895	0.999832	no
ENSMUSG00000000263.15	ENSMUSG00000000263.15	Glra1	chr11:55514237-55608198	Hindlimb__WT	Hindlimb__KO	NOTEST	0.0141061	0.0178515	0.33973	0	1	1	no
ENSMUSG00000000266.11	ENSMUSG00000000266.11	Mid2	chrX:140664598-140767715	Hindlimb__WT	Hindlimb__KO	OK	1.53999	1.51079	-0.0276169	-0.0580208	0.8849	0.999832	no
ENSMUSG00000000275.16	ENSMUSG00000000275.16	Trim25	chr11:88999375-89020293	Hindlimb__WT	Hindlimb__KO	OK	1.59847	1.70385	0.0921065	0.334397	0.40495	0.999832	no
ENSMUSG00000000276.11	ENSMUSG00000000276.11	Dgke	chr11:89035178-89069098	Hindlimb__WT	Hindlimb__KO	OK	3.0826	2.70635	-0.187799	-0.787118	0.0532	0.999832	no
ENSMUSG00000000278.10	ENSMUSG00000000278.10	Scpep1	chr11:88905927-88955465	Hindlimb__WT	Hindlimb__KO	OK	28.0211	28.4965	0.0242725	0.130564	0.74485	0.999832	no
ENSMUSG00000000282.12	ENSMUSG00000000282.12	Mnt	chr11:74830919-74845725	Hindlimb__WT	Hindlimb__KO	OK	7.35004	7.24367	-0.0210303	-0.0930465	0.802	0.999832	no
ENSMUSG00000000290.13	ENSMUSG00000000290.13	Itgb2	chr10:77530251-77565686	Hindlimb__WT	Hindlimb__KO	OK	0.446083	0.509491	0.191744	0.262112	0.43725	0.999832	no
ENSMUSG00000000295.12	ENSMUSG00000000295.12	Hddc2	chr10:31313381-31328204	Hindlimb__WT	Hindlimb__KO	OK	44.4918	44.2201	-0.00883798	-0.0435242	0.91255	0.999832	no
ENSMUSG00000000296.7	ENSMUSG00000000296.7	Tpd52l1	chr10:31332379-31445921	Hindlimb__WT	Hindlimb__KO	OK	11.5392	11.4777	-0.00770329	-0.0309477	0.9367	0.999832	no
ENSMUSG00000000301.16	ENSMUSG00000000301.16	Pemt	chr11:59970613-60046489	Hindlimb__WT	Hindlimb__KO	OK	3.39237	3.41885	0.0112173	0.0222453	0.94975	0.999832	no
ENSMUSG00000000303.12	ENSMUSG00000000303.12	Cdh1	chr8:106603350-106670246	Hindlimb__WT	Hindlimb__KO	OK	10.8486	10.0426	-0.111383	-0.581205	0.15705	0.999832	no
ENSMUSG00000000305.12	ENSMUSG00000000305.12	Cdh4	chr2:179442430-179899373	Hindlimb__WT	Hindlimb__KO	OK	0.846656	0.823903	-0.0393012	-0.0632112	0.8399	0.999832	no
ENSMUSG00000000308.14	ENSMUSG00000000308.14	Ckmt1	chr2:121357713-121380940	Hindlimb__WT	Hindlimb__KO	OK	0.60538	0.664865	0.135219	0.212895	0.53935	0.999832	no
ENSMUSG00000000317.11	ENSMUSG00000000317.11	Bcl6b	chr11:70224127-70229739	Hindlimb__WT	Hindlimb__KO	OK	2.37946	2.4262	0.0280603	0.0931288	0.81705	0.999832	no
ENSMUSG00000000318.16	ENSMUSG00000000318.16	Clec10a	chr11:70156196-70170834	Hindlimb__WT	Hindlimb__KO	NOTEST	0.0590562	0.0635934	0.106788	0	1	1	no
ENSMUSG00000000320.10	ENSMUSG00000000320.10	Alox12	chr11:70241456-70255353	Hindlimb__WT	Hindlimb__KO	OK	1.42502	1.57882	0.147871	0.426208	0.29655	0.999832	no
ENSMUSG00000000325.15	ENSMUSG00000000325.15	Arvcf	chr16:18348181-18479073	Hindlimb__WT	Hindlimb__KO	OK	19.3162	20.7755	0.105072	0.261358	0.5164	0.999832	no
ENSMUSG00000000326.12	ENSMUSG00000000326.12	Comt	chr16:18348181-18479073	Hindlimb__WT	Hindlimb__KO	OK	22.4538	21.8132	-0.0417559	-0.111234	0.78805	0.999832	no
ENSMUSG00000000339.14	ENSMUSG00000000339.14	Rtca	chr3:116488962-116508208	Hindlimb__WT	Hindlimb__KO	OK	28.308	30.4873	0.107	0.474549	0.2432	0.999832	no
ENSMUSG00000000340.10	ENSMUSG00000000340.10	Dbt	chr3:116513069-116549981	Hindlimb__WT	Hindlimb__KO	OK	10.2892	9.91064	-0.0540739	-0.185249	0.6466	0.999832	no
ENSMUSG00000000346.8	ENSMUSG00000000346.8	Dazap2	chr15:100615627-100620731	Hindlimb__WT	Hindlimb__KO	OK	81.6437	80.0939	-0.0276503	-0.160648	0.68915	0.999832	no
ENSMUSG00000000355.13	ENSMUSG00000000355.13	Mcts1	chrX:38600577-38613426	Hindlimb__WT	Hindlimb__KO	OK	42.6921	41.4571	-0.0423476	-0.191073	0.6426	0.999832	no
ENSMUSG00000000359.3	ENSMUSG00000000359.3	Rem1	chr2:152626950-152635194	Hindlimb__WT	Hindlimb__KO	NOTEST	0.115139	0.066139	-0.799809	0	1	1	no
ENSMUSG00000000365.8	ENSMUSG00000000365.8	Rnf17	chr14:56402696-56525032	Hindlimb__WT	Hindlimb__KO	OK	0.390629	0.412256	0.0777418	0.186229	0.64365	0.999832	no
ENSMUSG00000000374.7	ENSMUSG00000000374.7	Trappc10	chr10:78186724-78244642	Hindlimb__WT	Hindlimb__KO	OK	10.5057	10.3913	-0.015793	-0.0843844	0.83865	0.999832	no
ENSMUSG00000000378.15	ENSMUSG00000000378.15	Ccm2	chr11:6546886-6596744	Hindlimb__WT	Hindlimb__KO	OK	29.9628	32.1349	0.100967	0.498479	0.221	0.999832	no
ENSMUSG00000000381.10	ENSMUSG00000000381.10	Wap	chr11:6635481-6638637	Hindlimb__WT	Hindlimb__KO	NOTEST	0	0.00446505	inf	0	1	1	no
ENSMUSG00000000384.15	ENSMUSG00000000384.15	Tbrg4	chr11:6615598-6626067	Hindlimb__WT	Hindlimb__KO	OK	32.0159	31.5439	-0.0214262	-0.0889562	0.82345	0.999832	no
ENSMUSG00000000385.7	ENSMUSG00000000385.7	Tmprss2	chr16:97564683-97611195	Hindlimb__WT	Hindlimb__KO	NOTEST	0.208104	0.168084	-0.308119	0	1	1	no
ENSMUSG00000000386.14	ENSMUSG00000000386.14	Mx1	chr16:97447036-97462906	Hindlimb__WT	Hindlimb__KO	NOTEST	0.0936654	0.0475083	-0.979338	0	1	1	no
ENSMUSG00000000392.17	ENSMUSG00000000392.17	Fap	chr2:62500942-62574075	Hindlimb__WT	Hindlimb__KO	OK	0.933798	1.88976	1.01702	1.76251	5e-05	0.0109797	yes
ENSMUSG00000000394.15	ENSMUSG00000000394.15	Gcg	chr2:62474529-62483650	Hindlimb__WT	Hindlimb__KO	NOTEST	0.116331	0.0920171	-0.338263	0	1	1	no
ENSMUSG00000000399.10	ENSMUSG00000000399.10	Ndufa9	chr6:126821720-126849125	Hindlimb__WT	Hindlimb__KO	OK	77.7033	77.6805	-0.000422887	-0.00239694	0.99545	0.999832	no
ENSMUSG00000000402.2	ENSMUSG00000000402.2	Egfl6	chrX:166523006-166585720	Hindlimb__WT	Hindlimb__KO	OK	1.50963	1.40413	-0.104515	-0.297585	0.45805	0.999832	no
ENSMUSG00000000409.14	ENSMUSG00000000409.14	Lck	chr4:129548343-129573641	Hindlimb__WT	Hindlimb__KO	OK	4.84794	5.01576	0.049097	0.180251	0.65805	0.999832	no
ENSMUSG00000000411.7	ENSMUSG00000000411.7	Tssk3	chr4:129489013-129491022	Hindlimb__WT	Hindlimb__KO	NOTEST	0.0170813	0.00487057	-1.81026	0	1	1	no
ENSMUSG00000000416.16	ENSMUSG00000000416.16	Cttnbp2	chr6:18366564-18514821	Hindlimb__WT	Hindlimb__KO	OK	6.71992	7.80729	0.216378	0.498357	0.20865	0.999832	no
ENSMUSG00000000420.15	ENSMUSG00000000420.15	Galnt1	chr18:24205343-24286818	Hindlimb__WT	Hindlimb__KO	OK	46.5643	47.5564	0.0304135	0.160562	0.6752	0.999832	no
ENSMUSG00000000435.1	ENSMUSG00000000435.1	Myf5	chr10:107482907-107486134	Hindlimb__WT	Hindlimb__KO	OK	3.54176	3.96588	0.163177	0.559128	0.1685	0.999832	no
ENSMUSG00000000439.9	ENSMUSG00000000439.9	Mkrn2	chr6:115601901-115676635	Hindlimb__WT	Hindlimb__KO	OK	7.54108	7.08894	-0.0892013	-0.0728422	0.8328	0.999832	no
ENSMUSG00000000440.12	ENSMUSG00000000440.12	Pparg	chr6:115360950-115490399	Hindlimb__WT	Hindlimb__KO	NOTEST	0.113631	0.190078	0.742234	0	1	1	no
ENSMUSG00000000441.17	ENSMUSG00000000441.17	Raf1	chr6:115601901-115676635	Hindlimb__WT	Hindlimb__KO	OK	62.5989	64.3877	0.0406477	0.215636	0.58425	0.999832	no
ENSMUSG00000000486.13	ENSMUSG00000000486.13	Sept1	chr7:127214461-127232646	Hindlimb__WT	Hindlimb__KO	OK	4.26671	4.37292	0.0354723	0.0857358	0.82585	0.999832	no
ENSMUSG00000000489.6	ENSMUSG00000000489.6	Pdgfb	chr15:79995899-80014808	Hindlimb__WT	Hindlimb__KO	OK	2.28804	2.48856	0.121195	0.404358	0.31025	0.999832	no
ENSMUSG00000000530.16	ENSMUSG00000000530.16	Acvrl1	chr15:101128521-101145336	Hindlimb__WT	Hindlimb__KO	OK	3.39529	3.83491	0.175658	0.547707	0.143	0.999832	no
ENSMUSG00000000531.4	ENSMUSG00000000531.4	Grasp	chr15:101224206-101232755	Hindlimb__WT	Hindlimb__KO	OK	5.74127	6.07238	0.0808922	0.31123	0.43985	0.999832	no
ENSMUSG00000000532.10	ENSMUSG00000000532.10	Acvr1b	chr15:101174066-101213679	Hindlimb__WT	Hindlimb__KO	OK	11.9097	11.5904	-0.0392014	-0.208894	0.60615	0.999832	no
ENSMUSG00000000538.18	ENSMUSG00000000538.18	Tom1l2	chr11:60226713-60352905	Hindlimb__WT	Hindlimb__KO	OK	6.94669	7.05211	0.0217297	0.0990134	0.80195	0.999832	no
ENSMUSG00000000544.14	ENSMUSG00000000544.14	Gpa33	chr1:166130237-166166510	Hindlimb__WT	Hindlimb__KO	NOTEST	0.127657	0.128928	0.0142853	0	1	1	no
ENSMUSG00000000552.9	ENSMUSG00000000552.9	Zfp385a	chr15:103313894-103340086	Hindlimb__WT	Hindlimb__KO	OK	16.9411	18.0256	0.0895196	0.45476	0.2578	0.999832	no
ENSMUSG00000000555.6	ENSMUSG00000000555.6	Itga5	chr15:103344288-103366763	Hindlimb__WT	Hindlimb__KO	OK	15.7726	15.7526	-0.00183051	-0.010042	0.9805	0.999832	no
ENSMUSG00000000560.9	ENSMUSG00000000560.9	Gabra2	chr5:70957596-71095849	Hindlimb__WT	Hindlimb__KO	OK	0.29068	0.323384	0.15382	0.192837	0.5976	0.999832	no
ENSMUSG00000000561.14	ENSMUSG00000000561.14	Wdr77	chr3:105942697-105969760	Hindlimb__WT	Hindlimb__KO	OK	41.2982	41.8674	0.0197487	0.046762	0.90695	0.999832	no
ENSMUSG00000000562.5	ENSMUSG00000000562.5	Adora3	chr3:105870857-105924042	Hindlimb__WT	Hindlimb__KO	NOTEST	0.0494491	0.0254194	-0.960014	0	1	1	no
ENSMUSG00000000563.17	ENSMUSG00000000563.17	Atp5f1	chr3:105942697-105969760	Hindlimb__WT	Hindlimb__KO	OK	180.573	182.857	0.0181306	0.0837028	0.8364	0.999832	no
ENSMUSG00000000567.5	ENSMUSG00000000567.5	Sox9	chr11:112782223-112787760	Hindlimb__WT	Hindlimb__KO	OK	24.6563	27.2198	0.142698	0.783949	0.0543	0.999832	no
ENSMUSG00000000568.15	ENSMUSG00000000568.15	Hnrnpd	chr5:99955934-99978938	Hindlimb__WT	Hindlimb__KO	OK	433.72	441.928	0.0270495	0.105307	0.79675	0.999832	no
ENSMUSG00000000579.14	ENSMUSG00000000579.14	Dynlt1c	chr17:6601670-6609679	Hindlimb__WT	Hindlimb__KO	OK	10.7709	11.3996	0.0818424	0.393738	0.32955	0.999832	no
ENSMUSG00000000581.8	ENSMUSG00000000581.8	C1d	chr11:17257578-17269176	Hindlimb__WT	Hindlimb__KO	OK	54.7303	57.1433	0.0622452	0.171257	0.66755	0.999832	no
ENSMUSG00000000594.7	ENSMUSG00000000594.7	Gm2a	chr11:55098114-55113029	Hindlimb__WT	Hindlimb__KO	OK	1.89543	1.86403	-0.024106	-0.083609	0.8318	0.999832	no
ENSMUSG00000000600.15	ENSMUSG00000000600.15	Krit1	chr5:3803183-3866596	Hindlimb__WT	Hindlimb__KO	OK	23.9134	23.472	-0.0268763	-0.118521	0.77185	0.999832	no
ENSMUSG00000000605.8	ENSMUSG00000000605.8	Clcn4	chr7:7282315-7299511	Hindlimb__WT	Hindlimb__KO	OK	10.7186	10.6114	-0.014503	-0.0768291	0.8471	0.999832	no
ENSMUSG00000000606.15	ENSMUSG00000000606.15	Vmn2r88	chr14:51361755-51662953	Hindlimb__WT	Hindlimb__KO	NOTEST	0	0	0	0	1	1	no
ENSMUSG00000000617.14	ENSMUSG00000000617.14	Grm6	chr11:50850684-50866208	Hindlimb__WT	Hindlimb__KO	NOTEST	0.006633	0.0058164	-0.189534	0	1	1	no
ENSMUSG00000000627.15	ENSMUSG00000000627.15	Sema4f	chr6:82911884-82939769	Hindlimb__WT	Hindlimb__KO	OK	1.06773	1.0929	0.0336132	0.0775593	0.8345	0.999832	no
ENSMUSG00000000628.10	ENSMUSG00000000628.10	Hk2	chr6:82725024-82774454	Hindlimb__WT	Hindlimb__KO	OK	14.5183	14.8677	0.0343166	0.166361	0.649	0.999832	no
ENSMUSG00000000631.20	ENSMUSG00000000631.20	Myo18a	chr11:77763245-77865980	Hindlimb__WT	Hindlimb__KO	OK	13.0045	13.813	0.0870168	0.252285	0.3173	0.999832	no
ENSMUSG00000000632.13	ENSMUSG00000000632.13	Sez6	chr11:77930799-77979048	Hindlimb__WT	Hindlimb__KO	NOTEST	0.0184862	0.0168923	-0.130081	0	1	1	no
ENSMUSG00000000673.8	ENSMUSG00000000673.8	Haao	chr17:83831355-83846790	Hindlimb__WT	Hindlimb__KO	OK	0.255895	0.250654	-0.0298564	-0.0377167	0.9136	0.999832	no
ENSMUSG00000000682.7	ENSMUSG00000000682.7	Cd52	chr4:134065911-134095082	Hindlimb__WT	Hindlimb__KO	OK	2.22842	2.12989	-0.0652424	-0.0758485	0.8489	0.999832	no
ENSMUSG00000000686.11	ENSMUSG00000000686.11	Abhd15	chr11:77508098-77607815	Hindlimb__WT	Hindlimb__KO	NOTEST	0.155237	0.162536	0.0662922	0	1	1	no
ENSMUSG00000000690.5	ENSMUSG00000000690.5	Hoxb6	chr11:96291023-96306910	Hindlimb__WT	Hindlimb__KO	OK	1.12608	1.57427	0.483373	1.01031	0.01505	0.752599	no
ENSMUSG00000000693.10	ENSMUSG00000000693.10	Loxl3	chr6:83034172-83057808	Hindlimb__WT	Hindlimb__KO	OK	3.9831	4.47685	0.168593	0.249574	0.397	0.999832	no
ENSMUSG00000000701.7	ENSMUSG00000000701.7	Tcl1b5	chr12:105176357-105181143	Hindlimb__WT	Hindlimb__KO	NOTEST	0	0	0	0	1	1	no
ENSMUSG00000000706.15	ENSMUSG00000000706.15	Btn1a1	chr13:23456991-23465901	Hindlimb__WT	Hindlimb__KO	NOTEST	0.0540021	0.0515844	-0.0660814	0	1	1	no
ENSMUSG00000000708.14	ENSMUSG00000000708.14	Kat2b	chr17:53566860-53672720	Hindlimb__WT	Hindlimb__KO	OK	2.06004	2.16909	0.0744175	0.14506	0.63815	0.999832	no
ENSMUSG00000000711.2	ENSMUSG00000000711.2	Rab5b	chr10:128677192-128696268	Hindlimb__WT	Hindlimb__KO	OK	29.7055	29.26	-0.0217991	-0.123626	0.76365	0.999832	no
ENSMUSG00000000724.10	ENSMUSG00000000724.10	Cryba1	chr11:77686154-77741921	Hindlimb__WT	Hindlimb__KO	NOTEST	0.00443257	0	-inf	0	1	1	no
ENSMUSG00000000730.13	ENSMUSG00000000730.13	Dnmt3l	chr10:78030021-78063622	Hindlimb__WT	Hindlimb__KO	NOTEST	0.0278702	0.0251708	-0.146968	0	1	1	no
ENSMUSG00000000731.15	ENSMUSG00000000731.15	Aire	chr10:78030021-78063622	Hindlimb__WT	Hindlimb__KO	NOTEST	0.0621113	0.0603058	-0.0425598	0	1	1	no
ENSMUSG00000000732.8	ENSMUSG00000000732.8	Icosl	chr10:78069359-78079525	Hindlimb__WT	Hindlimb__KO	OK	1.60254	1.61731	0.0132447	0.0390557	0.92205	0.999832	no
ENSMUSG00000000738.17	ENSMUSG00000000738.17	Spg7	chr8:119910359-124345724	Hindlimb__WT	Hindlimb__KO	OK	27.0045	28.314	0.0683128	0.0218514	0.91045	0.999832	no
ENSMUSG00000000739.13	ENSMUSG00000000739.13	Sult5a1	chr8:119910359-124345724	Hindlimb__WT	Hindlimb__KO	OK	2.14892	2.09888	-0.0339898	-0.00259516	0.96075	0.999832	no
ENSMUSG00000000740.11	ENSMUSG00000000740.11	Rpl13	chr8:119910359-124345724	Hindlimb__WT	Hindlimb__KO	OK	1041.04	1059.3	0.0250981	0.0354868	0.93	0.999832	no
ENSMUSG00000000743.8	ENSMUSG00000000743.8	Chmp1a	chr8:119910359-124345724	Hindlimb__WT	Hindlimb__KO	OK	43.5951	45.0534	0.0474685	0.0256123	0.9416	0.999832	no
ENSMUSG00000000751.13	ENSMUSG00000000751.13	Rpa1	chr11:75298165-75348324	Hindlimb__WT	Hindlimb__KO	OK	78.4955	78.7995	0.00557619	0.0316001	0.9363	0.999832	no
ENSMUSG00000000753.15	ENSMUSG00000000753.15	Serpinf1	chr11:75409768-75422701	Hindlimb__WT	Hindlimb__KO	OK	31.845	31.9062	0.00276909	0.0130442	0.97445	0.999832	no
ENSMUSG00000000759.14	ENSMUSG00000000759.14	Tubgcp3	chr8:12614276-12679229	Hindlimb__WT	Hindlimb__KO	OK	23.8637	23.8656	0.00011251	0.000633106	0.9989	0.999832	no
ENSMUSG00000000766.18	ENSMUSG00000000766.18	Oprm1	chr10:6758505-7052478	Hindlimb__WT	Hindlimb__KO	NOTEST	0	0	0	0	1	1	no
ENSMUSG00000000776.12	ENSMUSG00000000776.12	Polr3d	chr14:70438747-70443471	Hindlimb__WT	Hindlimb__KO	OK	19.8898	19.7014	-0.0137325	-0.070217	0.86505	0.999832	no
ENSMUSG00000000782.15	ENSMUSG00000000782.15	Tcf7	chr11:51949881-52286179	Hindlimb__WT	Hindlimb__KO	OK	16.0467	15.2896	-0.069718	-0.0639429	0.8828	0.999832	no
ENSMUSG00000000787.12	ENSMUSG00000000787.12	Ddx3x	chrX:13280969-13294052	Hindlimb__WT	Hindlimb__KO	OK	233.539	238.222	0.0286411	0.137532	0.7284	0.999832	no
ENSMUSG00000000791.8	ENSMUSG00000000791.8	Il12rb1	chr8:70808448-70821424	Hindlimb__WT	Hindlimb__KO	NOTEST	0.020597	0.028172	0.451824	0	1	1	no
ENSMUSG00000000792.2	ENSMUSG00000000792.2	Slc5a5	chr8:70882888-70892757	Hindlimb__WT	Hindlimb__KO	NOTEST	0.152595	0.13861	-0.138682	0	1	1	no
ENSMUSG00000000794.9	ENSMUSG00000000794.9	Kcnn3	chr3:89520163-89667761	Hindlimb__WT	Hindlimb__KO	NOTEST	0.15891	0.157522	-0.0126511	0	1	1	no
ENSMUSG00000000804.14	ENSMUSG00000000804.14	Usp32	chr11:84984441-85140161	Hindlimb__WT	Hindlimb__KO	OK	6.64559	6.45479	-0.042027	-0.192736	0.60455	0.999832	no
ENSMUSG00000000805.18	ENSMUSG00000000805.18	Car4	chr11:84957787-84966044	Hindlimb__WT	Hindlimb__KO	NOTEST	0.0106184	0.0508679	2.26018	0	1	1	no
ENSMUSG00000000811.13	ENSMUSG00000000811.13	Txnrd3	chr6:89643987-89675529	Hindlimb__WT	Hindlimb__KO	OK	3.42211	3.6518	0.0937229	0.347542	0.3901	0.999832	no
ENSMUSG00000000817.10	ENSMUSG00000000817.10	Fasl	chr1:161780688-161788495	Hindlimb__WT	Hindlimb__KO	NOTEST	0.00986036	0.00896378	-0.137533	0	1	1	no
ENSMUSG00000000823.16	ENSMUSG00000000823.16	Zfp512b	chr2:181569148-181655660	Hindlimb__WT	Hindlimb__KO	OK	18.7406	18.681	-0.00459732	-0.00901766	0.97825	0.999832	no
ENSMUSG00000000826.16	ENSMUSG00000000826.16	Dnajc5	chr2:181520484-181555133	Hindlimb__WT	Hindlimb__KO	OK	37.5193	38.9666	0.0546057	0.263015	0.50885	0.999832	no
ENSMUSG00000000827.18	ENSMUSG00000000827.18	Tpd52l2	chr2:181497163-181517966	Hindlimb__WT	Hindlimb__KO	OK	67.1492	65.8468	-0.0282563	-0.120149	0.76295	0.999832	no
ENSMUSG00000000838.17	ENSMUSG00000000838.17	Fmr1	chrX:68678540-68717963	Hindlimb__WT	Hindlimb__KO	OK	32.9694	33.471	0.0217852	0.125696	0.7559	0.999832	no
ENSMUSG00000000861.15	ENSMUSG00000000861.15	Bcl11a	chr11:24078055-24174123	Hindlimb__WT	Hindlimb__KO	OK	28.2463	25.7588	-0.132995	-0.579325	0.1492	0.999832	no
ENSMUSG00000000869.12	ENSMUSG00000000869.12	Il4	chr11:53602981-53618669	Hindlimb__WT	Hindlimb__KO	OK	0.525066	0.48275	-0.12122	-0.129387	0.72605	0.999832	no
ENSMUSG00000000876.11	ENSMUSG00000000876.11	Pxmp4	chr2:154585757-154603708	Hindlimb__WT	Hindlimb__KO	OK	6.17866	5.96903	-0.0497992	-0.127719	0.7547	0.999832	no
ENSMUSG00000000881.12	ENSMUSG00000000881.12	Dlg3	chrX:100767721-100818408	Hindlimb__WT	Hindlimb__KO	OK	32.8578	34.0224	0.0502494	0.243712	0.50075	0.999832	no
ENSMUSG00000000884.16	ENSMUSG00000000884.16	Gnb1l	chr16:18498767-18566679	Hindlimb__WT	Hindlimb__KO	OK	4.1289	4.18445	0.0192805	0.0346362	0.9187	0.999832	no
ENSMUSG00000000889.8	ENSMUSG00000000889.8	Dbh	chr2:27165232-27183200	Hindlimb__WT	Hindlimb__KO	NOTEST	0.0123203	0.0132352	0.103342	0	1	1	no
ENSMUSG00000000901.15	ENSMUSG00000000901.15	Mmp11	chr10:75923221-75932502	Hindlimb__WT	Hindlimb__KO	OK	19.5195	21.0498	0.108884	0.544264	0.17195	0.999832	no
ENSMUSG00000000902.13	ENSMUSG00000000902.13	Smarcb1	chr10:75896768-75921617	Hindlimb__WT	Hindlimb__KO	OK	68.2209	69.8643	0.0343427	0.195322	0.63225	0.999832	no
ENSMUSG00000000903.3	ENSMUSG00000000903.3	Vpreb3	chr10:75943056-75949657	Hindlimb__WT	Hindlimb__KO	NOTEST	0.172203	0.205975	0.25836	0	1	1	no
ENSMUSG00000000915.15	ENSMUSG00000000915.15	Hip1r	chr5:123973627-124032270	Hindlimb__WT	Hindlimb__KO	OK	2.78368	2.60493	-0.0957508	-0.242594	0.48115	0.999832	no
ENSMUSG00000000916.15	ENSMUSG00000000916.15	Nsun5	chr5:135369952-135394546	Hindlimb__WT	Hindlimb__KO	OK	8.02291	8.36014	0.0594026	0.0885406	0.80635	0.999832	no
ENSMUSG00000000934.8	ENSMUSG00000000934.8	Top1mt	chr15:75657034-75678800	Hindlimb__WT	Hindlimb__KO	OK	3.34651	3.19119	-0.0685664	-0.219879	0.58535	0.999832	no
ENSMUSG00000000938.11	ENSMUSG00000000938.11	Hoxa10	chr6:52231196-52240854	Hindlimb__WT	Hindlimb__KO	OK	167.855	158.745	-0.0805033	-0.444367	0.27195	0.999832	no
ENSMUSG00000000942.10	ENSMUSG00000000942.10	Hoxa4	chr6:52162416-52221854	Hindlimb__WT	Hindlimb__KO	OK	1.15181	1.20308	0.0628329	0.0546034	0.892	0.999832	no
ENSMUSG00000000948.16	ENSMUSG00000000948.16	Gm38393	chr7:59976739-59980932	Hindlimb__WT	Hindlimb__KO	OK	7.65568	6.90937	-0.147976	-0.290259	0.47685	0.999832	no
ENSMUSG00000000957.9	ENSMUSG00000000957.9	Mmp14	chr14:54431611-54441265	Hindlimb__WT	Hindlimb__KO	OK	41.9686	43.5725	0.0541069	0.281121	0.4498	0.999832	no
ENSMUSG00000000958.9	ENSMUSG00000000958.9	Slc7a7	chr14:54360840-54417780	Hindlimb__WT	Hindlimb__KO	OK	1.41697	1.5238	0.104864	0.101215	0.77595	0.999832	no
ENSMUSG00000000959.6	ENSMUSG00000000959.6	Oxa1l	chr14:54360840-54417780	Hindlimb__WT	Hindlimb__KO	OK	29.9611	29.9415	-0.000942652	-0.00514555	0.99065	0.999832	no
ENSMUSG00000000976.13	ENSMUSG00000000976.13	Heatr6	chr11:83753695-83783754	Hindlimb__WT	Hindlimb__KO	OK	12.0456	11.9967	-0.00586777	-0.0239036	0.9464	0.999832	no
ENSMUSG00000000982.5	ENSMUSG00000000982.5	Ccl3	chr11:83647843-83649355	Hindlimb__WT	Hindlimb__KO	NOTEST	0.191748	0.152535	-0.330075	0	1	1	no
ENSMUSG00000000983.13	ENSMUSG00000000983.13	Wfdc18	chr11:83709014-83711348	Hindlimb__WT	Hindlimb__KO	NOTEST	0	0	0	0	1	1	no
ENSMUSG00000001014.5	ENSMUSG00000001014.5	Icam4	chr9:21029372-21030531	Hindlimb__WT	Hindlimb__KO	OK	1.58351	1.51215	-0.0665282	-0.133693	0.7361	0.999832	no
ENSMUSG00000001016.12	ENSMUSG00000001016.12	Ilf2	chr3:90476146-90491033	Hindlimb__WT	Hindlimb__KO	OK	173.885	172.675	-0.0100692	-0.0538231	0.8929	0.999832	no
ENSMUSG00000001017.15	ENSMUSG00000001017.15	Chtop	chr3:90498955-90509498	Hindlimb__WT	Hindlimb__KO	OK	108.738	109.884	0.0151169	0.08159	0.8404	0.999832	no
ENSMUSG00000001018.15	ENSMUSG00000001018.15	Snapin	chr3:90476146-90491033	Hindlimb__WT	Hindlimb__KO	OK	22.1326	22.0798	-0.00344178	-0.00632191	0.9875	0.999832	no
ENSMUSG00000001020.8	ENSMUSG00000001020.8	S100a4	chr3:90603770-90606045	Hindlimb__WT	Hindlimb__KO	OK	0.457009	0.307058	-0.57371	-0.442851	0.22585	0.999832	no
ENSMUSG00000001021.12	ENSMUSG00000001021.12	S100a3	chr3:90560577-90602702	Hindlimb__WT	Hindlimb__KO	NOTEST	0.100504	0.0884642	-0.18409	0	1	1	no
ENSMUSG00000001023.10	ENSMUSG00000001023.10	S100a5	chr3:90608522-90611780	Hindlimb__WT	Hindlimb__KO	NOTEST	0.0108338	0.0194617	0.84509	0	1	1	no
ENSMUSG00000001025.8	ENSMUSG00000001025.8	S100a6	chr3:90612881-90614414	Hindlimb__WT	Hindlimb__KO	OK	6.8467	5.57411	-0.296666	-0.706672	0.0805	0.999832	no
ENSMUSG00000001027.7	ENSMUSG00000001027.7	Scn4a	chr11:106349454-106353288	Hindlimb__WT	Hindlimb__KO	NOTEST	0.0583082	0.0397551	-0.36741	0	1	1	no
ENSMUSG00000001029.15	ENSMUSG00000001029.15	Icam2	chr11:106377655-106388075	Hindlimb__WT	Hindlimb__KO	OK	7.96006	8.48298	0.0917916	0.283618	0.48275	0.999832	no
ENSMUSG00000001034.17	ENSMUSG00000001034.17	Mapk7	chr11:61485430-61494406	Hindlimb__WT	Hindlimb__KO	OK	31.6758	31.4378	-0.0108802	-0.0261132	0.9452	0.999832	no
ENSMUSG00000001036.17	ENSMUSG00000001036.17	Epn2	chr11:61517248-61579687	Hindlimb__WT	Hindlimb__KO	OK	13.4498	13.941	0.0517487	0.207074	0.5455	0.999832	no
ENSMUSG00000001039.12	ENSMUSG00000001039.12	B9d1	chr11:61505143-61512931	Hindlimb__WT	Hindlimb__KO	OK	26.4845	26.9492	0.025092	0.104795	0.79715	0.999832	no
ENSMUSG00000001052.15	ENSMUSG00000001052.15	Sec24b	chr3:129982758-130061553	Hindlimb__WT	Hindlimb__KO	OK	30.8763	32.5098	0.0743709	0.214551	0.5928	0.999832	no
ENSMUSG00000001053.15	ENSMUSG00000001053.15	N4bp3	chr11:51643062-51650842	Hindlimb__WT	Hindlimb__KO	OK	8.32933	8.61928	0.0493674	0.206776	0.6032	0.999832	no
ENSMUSG00000001054.9	ENSMUSG00000001054.9	Rmnd5b	chr11:51619734-51635896	Hindlimb__WT	Hindlimb__KO	OK	13.0055	13.5153	0.0554762	0.130343	0.72995	0.999832	no
ENSMUSG00000001056.3	ENSMUSG00000001056.3	Nhp2	chr11:51619734-51635896	Hindlimb__WT	Hindlimb__KO	OK	77.3522	80.6487	0.0602085	0.288603	0.476	0.999832	no
ENSMUSG00000001062.17	ENSMUSG00000001062.17	Vps9d1	chr8:119910359-124345724	Hindlimb__WT	Hindlimb__KO	OK	8.62869	9.06932	0.0718521	0.0182862	0.92265	0.999832	no
ENSMUSG00000001065.14	ENSMUSG00000001065.14	Zfp276	chr8:119910359-124345724	Hindlimb__WT	Hindlimb__KO	OK	6.41487	6.5103	0.0213034	0.00593205	0.98595	0.999832	no
ENSMUSG00000001076.6	ENSMUSG00000001076.6	C1ql4	chr15:99084685-99087817	Hindlimb__WT	Hindlimb__KO	NOTEST	0	0.0165545	inf	0	1	1	no
ENSMUSG00000001082.12	ENSMUSG00000001082.12	Mfsd10	chr5:34633641-34637212	Hindlimb__WT	Hindlimb__KO	OK	22.8449	22.4944	-0.0223081	-0.0876512	0.8129	0.999832	no
ENSMUSG00000001089.14	ENSMUSG00000001089.14	Luzp1	chr4:136469760-136602723	Hindlimb__WT	Hindlimb__KO	OK	27.8458	28.0962	0.0129165	0.0353195	0.90945	0.999832	no
ENSMUSG00000001095.5	ENSMUSG00000001095.5	Slc13a2	chr11:78394484-78422217	Hindlimb__WT	Hindlimb__KO	NOTEST	0	0	0	0	1	1	no
ENSMUSG00000001098.15	ENSMUSG00000001098.15	Kctd10	chr5:114289165-114380508	Hindlimb__WT	Hindlimb__KO	OK	35.652	38.9776	0.128665	0.649632	0.1062	0.999832	no
ENSMUSG00000001100.10	ENSMUSG00000001100.10	Poldip2	chr11:78512192-78522736	Hindlimb__WT	Hindlimb__KO	OK	48.1933	49.7091	0.044679	0.207677	0.6099	0.999832	no
ENSMUSG00000001103.7	ENSMUSG00000001103.7	Sebox	chr11:78503446-78505081	Hindlimb__WT	Hindlimb__KO	NOTEST	0.00791318	0.0084743	0.098837	0	1	1	no
ENSMUSG00000001105.15	ENSMUSG00000001105.15	Ift20	chr11:78536360-78541737	Hindlimb__WT	Hindlimb__KO	OK	49.0738	51.051	0.056988	0.254364	0.5335	0.999832	no
ENSMUSG00000001119.7	ENSMUSG00000001119.7	Col6a1	chr10:76708791-76726168	Hindlimb__WT	Hindlimb__KO	OK	4.27473	3.86135	-0.146726	-0.625173	0.1219	0.999832	no
ENSMUSG00000001120.15	ENSMUSG00000001120.15	Pcbp3	chr10:76761856-76961887	Hindlimb__WT	Hindlimb__KO	OK	10.5029	11.0527	0.073624	0.276018	0.49375	0.999832	no
ENSMUSG00000001123.15	ENSMUSG00000001123.15	Lgals9	chr11:78962973-78984946	Hindlimb__WT	Hindlimb__KO	OK	0.951291	0.921062	-0.0465883	-0.096623	0.8053	0.999832	no
ENSMUSG00000001127.12	ENSMUSG00000001127.12	Araf	chrX:20848542-20921004	Hindlimb__WT	Hindlimb__KO	OK	30.3392	29.5964	-0.035763	-0.167398	0.68155	0.999832	no
ENSMUSG00000001128.7	ENSMUSG00000001128.7	Cfp	chrX:20925453-20931555	Hindlimb__WT	Hindlimb__KO	OK	5.68044	5.46732	-0.055169	-0.13279	0.7376	0.999832	no
ENSMUSG00000001131.11	ENSMUSG00000001131.11	Timp1	chrX:20848542-20921004	Hindlimb__WT	Hindlimb__KO	OK	5.99187	5.83992	-0.0370575	-0.0495496	0.9023	0.999832	no
ENSMUSG00000001134.9	ENSMUSG00000001134.9	Uxt	chrX:20933394-20986737	Hindlimb__WT	Hindlimb__KO	OK	25.761	26.3995	0.0353261	0.0668371	0.86575	0.999832	no
ENSMUSG00000001138.13	ENSMUSG00000001138.13	Cnnm3	chr1:36511866-36528237	Hindlimb__WT	Hindlimb__KO	OK	6.96017	6.56073	-0.0852669	-0.426951	0.29115	0.999832	no
ENSMUSG00000001143.13	ENSMUSG00000001143.13	Lman2l	chr1:36372290-36445271	Hindlimb__WT	Hindlimb__KO	OK	16.1652	15.1826	-0.0904695	-0.349129	0.3972	0.999832	no
ENSMUSG00000001150.6	ENSMUSG00000001150.6	Mcm3ap	chr10:76449080-76515856	Hindlimb__WT	Hindlimb__KO	OK	21.6752	22.0506	0.0247726	0.13764	0.7363	0.999832	no
ENSMUSG00000001151.9	ENSMUSG00000001151.9	Pcnt	chr10:76351253-76442912	Hindlimb__WT	Hindlimb__KO	OK	11.3257	11.1351	-0.0244787	-0.139878	0.7317	0.999832	no
ENSMUSG00000001155.13	ENSMUSG00000001155.13	Ftcd	chr10:76575647-76589561	Hindlimb__WT	Hindlimb__KO	NOTEST	0.0100337	0.0107397	0.0981052	0	1	1	no
ENSMUSG00000001156.9	ENSMUSG00000001156.9	Mxd1	chr6:86647041-86669161	Hindlimb__WT	Hindlimb__KO	OK	4.09012	3.96581	-0.0445266	-0.191405	0.63445	0.999832	no
ENSMUSG00000001157.13	ENSMUSG00000001157.13	Gmcl1	chr6:86691767-86733383	Hindlimb__WT	Hindlimb__KO	OK	15.8677	15.8128	-0.00499752	-0.0259402	0.9471	0.999832	no
ENSMUSG00000001158.13	ENSMUSG00000001158.13	Snrnp27	chr6:86675150-86684522	Hindlimb__WT	Hindlimb__KO	OK	64.0705	62.1336	-0.0442864	-0.230703	0.56395	0.999832	no
ENSMUSG00000001166.17	ENSMUSG00000001166.17	Oas1c	chr5:120777795-120812514	Hindlimb__WT	Hindlimb__KO	OK	0.399902	0.339967	-0.234252	-0.261986	0.4708	0.999832	no
ENSMUSG00000001168.16	ENSMUSG00000001168.16	Oas1h	chr5:120861420-120873506	Hindlimb__WT	Hindlimb__KO	NOTEST	0.00719867	0.00213441	-1.75389	0	1	1	no
ENSMUSG00000001173.15	ENSMUSG00000001173.15	Ocrl	chrX:47912386-47965868	Hindlimb__WT	Hindlimb__KO	OK	11.3649	11.6067	0.0303777	0.144723	0.72305	0.999832	no
ENSMUSG00000001175.13	ENSMUSG00000001175.13	Calm1	chr12:100199434-100209814	Hindlimb__WT	Hindlimb__KO	OK	114.335	117.105	0.0345385	0.188748	0.64045	0.999832	no
ENSMUSG00000001211.14	ENSMUSG00000001211.14	Agpat3	chr10:78269177-78352489	Hindlimb__WT	Hindlimb__KO	OK	15.0133	15.3141	0.0286187	0.106339	0.78335	0.999832	no
ENSMUSG00000001225.12	ENSMUSG00000001225.12	Slc26a3	chr12:31390870-31473917	Hindlimb__WT	Hindlimb__KO	NOTEST	0.00350856	0.0059604	0.764531	0	1	1	no
ENSMUSG00000001227.11	ENSMUSG00000001227.11	Sema6b	chr17:56123084-56140343	Hindlimb__WT	Hindlimb__KO	OK	0.728537	0.701998	-0.0535346	-0.137009	0.7388	0.999832	no
ENSMUSG00000001228.14	ENSMUSG00000001228.14	Uhrf1	chr17:56303320-56323486	Hindlimb__WT	Hindlimb__KO	OK	144.864	149.026	0.0408644	0.216439	0.5896	0.999832	no
ENSMUSG00000001229.7	ENSMUSG00000001229.7	Dpp9	chr17:56186681-56218889	Hindlimb__WT	Hindlimb__KO	OK	19.1678	18.8938	-0.0207705	-0.113636	0.7766	0.999832	no
ENSMUSG00000001240.13	ENSMUSG00000001240.13	Ramp2	chr11:101246027-101248250	Hindlimb__WT	Hindlimb__KO	OK	13.9427	15.0748	0.112629	0.286168	0.4753	0.999832	no
ENSMUSG00000001247.16	ENSMUSG00000001247.16	Lsr	chr7:30916982-30973464	Hindlimb__WT	Hindlimb__KO	OK	12.2318	11.5193	-0.0865817	-0.230884	0.57915	0.999832	no
ENSMUSG00000001248.14	ENSMUSG00000001248.14	Gramd1a	chr7:31130126-31170641	Hindlimb__WT	Hindlimb__KO	OK	39.0724	40.6364	0.0566206	0.280473	0.489	0.999832	no
ENSMUSG00000001249.14	ENSMUSG00000001249.14	Hpn	chr7:31098724-31115290	Hindlimb__WT	Hindlimb__KO	OK	1.04399	1.15142	0.141296	0.272551	0.48505	0.999832	no
ENSMUSG00000001260.10	ENSMUSG00000001260.10	Gabrg1	chr5:70751046-70842617	Hindlimb__WT	Hindlimb__KO	NOTEST	0.00760312	0.0234273	1.62353	0	1	1	no
ENSMUSG00000001270.8	ENSMUSG00000001270.8	Ckb	chr12:111669354-111672338	Hindlimb__WT	Hindlimb__KO	OK	14.6585	15.6318	0.092749	0.417385	0.30895	0.999832	no
ENSMUSG00000001280.12	ENSMUSG00000001280.12	Sp1	chr15:102406142-102436404	Hindlimb__WT	Hindlimb__KO	OK	27.9293	28.0385	0.00562956	0.0251718	0.9379	0.999832	no
ENSMUSG00000001281.9	ENSMUSG00000001281.9	Itgb7	chr15:102215994-102231935	Hindlimb__WT	Hindlimb__KO	OK	0.474623	0.38837	-0.289353	-0.501754	0.1779	0.999832	no
ENSMUSG00000001285.12	ENSMUSG00000001285.12	Myg1	chr15:102326115-102338139	Hindlimb__WT	Hindlimb__KO	OK	44.8002	44.5878	-0.00685828	-0.01953	0.96075	0.999832	no
ENSMUSG00000001288.14	ENSMUSG00000001288.14	Rarg	chr15:102234937-102257517	Hindlimb__WT	Hindlimb__KO	OK	67.5365	70.9055	0.0702313	0.321216	0.3731	0.999832	no
ENSMUSG00000001289.12	ENSMUSG00000001289.12	Pfdn5	chr15:102326115-102338139	Hindlimb__WT	Hindlimb__KO	OK	221.87	221.962	0.000595898	0.00217843	0.9954	0.999832	no
ENSMUSG00000001300.16	ENSMUSG00000001300.16	Efnb2	chr8:8617433-8661242	Hindlimb__WT	Hindlimb__KO	OK	16.7899	17.3373	0.0462856	0.235749	0.53615	0.999832	no
ENSMUSG00000001305.5	ENSMUSG00000001305.5	Rrp15	chr1:186720977-186749358	Hindlimb__WT	Hindlimb__KO	OK	38.3432	37.389	-0.0363575	-0.189867	0.636	0.999832	no
ENSMUSG00000001313.12	ENSMUSG00000001313.12	Rnd2	chr11:101458744-101471853	Hindlimb__WT	Hindlimb__KO	OK	6.45113	7.0016	0.118133	0.25646	0.53245	0.999832	no
ENSMUSG00000001323.17	ENSMUSG00000001323.17	Srr	chr11:74898077-75164448	Hindlimb__WT	Hindlimb__KO	OK	13.5011	13.6035	0.0108957	0.0226975	0.94895	0.999832	no
ENSMUSG00000001333.9	ENSMUSG00000001333.9	Sync	chr4:129287616-129335370	Hindlimb__WT	Hindlimb__KO	NOTEST	0.141708	0.139858	-0.0189579	0	1	1	no
ENSMUSG00000001334.9	ENSMUSG00000001334.9	Fndc5	chr4:129136998-129144593	Hindlimb__WT	Hindlimb__KO	OK	1.58422	1.38087	-0.198196	-0.571517	0.1607	0.999832	no
ENSMUSG00000001348.14	ENSMUSG00000001348.14	Acp5	chr9:22126730-22135746	Hindlimb__WT	Hindlimb__KO	OK	7.69371	7.09101	-0.11769	-0.427744	0.2958	0.999832	no
ENSMUSG00000001349.4	ENSMUSG00000001349.4	Cnn1	chr9:22099280-22109630	Hindlimb__WT	Hindlimb__KO	NOTEST	0.0626228	0.139114	1.15151	0	1	1	no
ENSMUSG00000001366.14	ENSMUSG00000001366.14	Fbxo9	chr9:78081498-78109065	Hindlimb__WT	Hindlimb__KO	OK	12.8395	12.5221	-0.0361053	-0.159513	0.6933	0.999832	no
ENSMUSG00000001376.17	ENSMUSG00000001376.17	Vps50	chr6:3498381-3603531	Hindlimb__WT	Hindlimb__KO	OK	17.2376	17.4974	0.0215774	0.0681078	0.8631	0.999832	no
ENSMUSG00000001380.6	ENSMUSG00000001380.6	Hars	chr18:36766529-36792562	Hindlimb__WT	Hindlimb__KO	OK	54.2298	54.978	0.0197683	0.0937287	0.82345	0.999832	no
ENSMUSG00000001383.8	ENSMUSG00000001383.8	Zmat2	chr18:36793922-36799660	Hindlimb__WT	Hindlimb__KO	OK	59.6507	58.912	-0.0179774	-0.104166	0.7947	0.999832	no
ENSMUSG00000001403.13	ENSMUSG00000001403.13	Ube2c	chr2:164769897-164779967	Hindlimb__WT	Hindlimb__KO	OK	151.087	152.012	0.00880407	0.0506161	0.9027	0.999832	no
ENSMUSG00000001415.10	ENSMUSG00000001415.10	Smg5	chr3:88336259-88362338	Hindlimb__WT	Hindlimb__KO	OK	39.2096	40.9828	0.0638116	0.327684	0.4209	0.999832	no
ENSMUSG00000001416.13	ENSMUSG00000001416.13	Cct3	chr3:88297115-88321767	Hindlimb__WT	Hindlimb__KO	OK	309.366	312.04	0.0124159	0.0667708	0.8703	0.999832	no
ENSMUSG00000001418.13	ENSMUSG00000001418.13	Glmp	chr3:88325022-88336148	Hindlimb__WT	Hindlimb__KO	OK	51.3074	53.5838	0.0626284	0.224114	0.5838	0.999832	no
ENSMUSG00000001419.17	ENSMUSG00000001419.17	Mef2d	chr3:88142371-88177785	Hindlimb__WT	Hindlimb__KO	OK	9.58567	9.27077	-0.0481909	-0.171004	0.6179	0.999832	no
ENSMUSG00000001420.13	ENSMUSG00000001420.13	Tmem79	chr3:88325022-88336148	Hindlimb__WT	Hindlimb__KO	OK	2.05058	2.05853	0.00558701	0.00668631	0.98735	0.999832	no
ENSMUSG00000001424.14	ENSMUSG00000001424.14	Snd1	chr6:28475138-28935162	Hindlimb__WT	Hindlimb__KO	OK	98.9412	98.9269	-0.000208856	-0.000557108	0.99855	0.999832	no
ENSMUSG00000001435.14	ENSMUSG00000001435.14	Col18a1	chr10:77032240-77166548	Hindlimb__WT	Hindlimb__KO	OK	53.7302	55.8048	0.0546569	0.302735	0.457	0.999832	no
ENSMUSG00000001436.15	ENSMUSG00000001436.15	Slc19a1	chr10:77032240-77166548	Hindlimb__WT	Hindlimb__KO	OK	10.3171	10.3045	-0.00176913	-0.00228467	0.9944	0.999832	no
ENSMUSG00000001440.5	ENSMUSG00000001440.5	Kpnb1	chr11:97159713-97187881	Hindlimb__WT	Hindlimb__KO	OK	157.884	162.962	0.0456789	0.226124	0.57725	0.999832	no
ENSMUSG00000001441.13	ENSMUSG00000001441.13	Npepps	chr11:97205841-97282897	Hindlimb__WT	Hindlimb__KO	OK	26.175	26.099	-0.00419617	-0.0222254	0.9528	0.999832	no
ENSMUSG00000001444.2	ENSMUSG00000001444.2	Tbx21	chr11:97098070-97115331	Hindlimb__WT	Hindlimb__KO	NOTEST	0.0278947	0.0324923	0.220107	0	1	1	no
ENSMUSG00000001445.10	ENSMUSG00000001445.10	Mrpl10	chr11:97041559-97068904	Hindlimb__WT	Hindlimb__KO	OK	33.702	35.062	0.0570731	0.250202	0.5367	0.999832	no
ENSMUSG00000001467.5	ENSMUSG00000001467.5	Cyp51	chr5:3928177-4104746	Hindlimb__WT	Hindlimb__KO	OK	52.0976	52.9924	0.0245674	0.0744787	0.84035	0.999832	no
ENSMUSG00000001472.16	ENSMUSG00000001472.16	Tcf25	chr8:119910359-124345724	Hindlimb__WT	Hindlimb__KO	OK	59.3784	62.2355	0.0677997	0.0444964	0.92195	0.999832	no
ENSMUSG00000001473.6	ENSMUSG00000001473.6	Tubb6	chr18:67390716-67402748	Hindlimb__WT	Hindlimb__KO	OK	17.4082	17.8163	0.0334247	0.161397	0.68235	0.999832	no
ENSMUSG00000001482.14	ENSMUSG00000001482.14	Def8	chr8:119910359-124345724	Hindlimb__WT	Hindlimb__KO	OK	21.8503	22.7485	0.0581174	0.0214493	0.9429	0.999832	no
ENSMUSG00000001493.9	ENSMUSG00000001493.9	Meox1	chr11:101877509-101894374	Hindlimb__WT	Hindlimb__KO	OK	5.01587	6.27231	0.322498	1.24578	0.0024	0.219065	no
ENSMUSG00000001494.6	ENSMUSG00000001494.6	Sost	chr11:101962457-101967015	Hindlimb__WT	Hindlimb__KO	OK	5.70046	4.73177	-0.268701	-1.00355	0.0126	0.677004	no
ENSMUSG00000001496.15	ENSMUSG00000001496.15	Nkx2-1	chr12:56531957-56607476	Hindlimb__WT	Hindlimb__KO	NOTEST	0.0141316	0.00793632	-0.832383	0	1	1	no
ENSMUSG00000001497.18	ENSMUSG00000001497.18	Pax9	chr12:56689917-57197472	Hindlimb__WT	Hindlimb__KO	OK	2.5866	1.85515	-0.479517	-1.3151	0.0017	0.171723	no
ENSMUSG00000001504.10	ENSMUSG00000001504.10	Irx2	chr13:72628819-72634198	Hindlimb__WT	Hindlimb__KO	OK	1.80795	2.20385	0.285671	0.353947	0.3496	0.999832	no
ENSMUSG00000001506.10	ENSMUSG00000001506.10	Col1a1	chr11:94936223-94953042	Hindlimb__WT	Hindlimb__KO	OK	16.9072	16.4471	-0.039808	-0.21865	0.5854	0.999832	no
ENSMUSG00000001507.16	ENSMUSG00000001507.16	Itga3	chr11:95044473-95076801	Hindlimb__WT	Hindlimb__KO	OK	8.8232	8.06403	-0.129802	-0.6297	0.11125	0.999832	no
ENSMUSG00000001508.15	ENSMUSG00000001508.15	Sgca	chr11:94962790-94976327	Hindlimb__WT	Hindlimb__KO	NOTEST	0.10475	0.0886683	-0.240466	0	1	1	no
ENSMUSG00000001510.8	ENSMUSG00000001510.8	Dlx3	chr11:95120118-95125296	Hindlimb__WT	Hindlimb__KO	OK	3.33843	2.94858	-0.179149	-0.623278	0.1249	0.999832	no
ENSMUSG00000001517.14	ENSMUSG00000001517.14	Foxm1	chr6:128362966-128408932	Hindlimb__WT	Hindlimb__KO	OK	37.0032	36.2512	-0.0296204	-0.148389	0.71185	0.999832	no
ENSMUSG00000001518.12	ENSMUSG00000001518.12	Itfg2	chr6:128409443-128424931	Hindlimb__WT	Hindlimb__KO	OK	13.5725	13.1148	-0.0494898	-0.215291	0.575	0.999832	no
ENSMUSG00000001520.12	ENSMUSG00000001520.12	Nrip2	chr6:128362966-128408932	Hindlimb__WT	Hindlimb__KO	OK	0.835715	0.857654	0.037385	0.0204594	0.96305	0.999832	no
ENSMUSG00000001521.12	ENSMUSG00000001521.12	Tulp3	chr6:128321160-128355851	Hindlimb__WT	Hindlimb__KO	OK	17.8855	17.2733	-0.0502459	-0.219925	0.58985	0.999832	no
ENSMUSG00000001524.14	ENSMUSG00000001524.14	Gtf2h4	chr17:35667729-35673739	Hindlimb__WT	Hindlimb__KO	OK	24.4194	25.463	0.0603758	0.287184	0.46035	0.999832	no
ENSMUSG00000001525.10	ENSMUSG00000001525.10	Tubb5	chr17:35833920-35838306	Hindlimb__WT	Hindlimb__KO	OK	1092.42	1125.36	0.0428578	0.156844	0.68545	0.999832	no
ENSMUSG00000001542.6	ENSMUSG00000001542.6	Ell2	chr13:75707483-75772356	Hindlimb__WT	Hindlimb__KO	OK	3.50925	3.0019	-0.225288	-0.876229	0.0297	0.999832	no
ENSMUSG00000001552.14	ENSMUSG00000001552.14	Jup	chr11:100368957-100397763	Hindlimb__WT	Hindlimb__KO	OK	13.9966	13.0526	-0.100743	-0.453191	0.2185	0.999832	no
ENSMUSG00000001555.10	ENSMUSG00000001555.10	Fkbp10	chr11:100415696-100441808	Hindlimb__WT	Hindlimb__KO	OK	28.9165	29.5144	0.0295221	0.110148	0.77755	0.999832	no
ENSMUSG00000001558.5	ENSMUSG00000001558.5	Klhl10	chr11:100441916-100457022	Hindlimb__WT	Hindlimb__KO	OK	0.602124	0.474782	-0.342797	-0.613326	0.13155	0.999832	no
ENSMUSG00000001566.9	ENSMUSG00000001566.9	Mnx1	chr5:29473033-29478470	Hindlimb__WT	Hindlimb__KO	OK	1.22086	1.20703	-0.0164275	-0.0419287	0.91735	0.999832	no
ENSMUSG00000001569.10	ENSMUSG00000001569.10	Nom1	chr5:29434663-29457843	Hindlimb__WT	Hindlimb__KO	OK	5.70401	5.84127	0.0343039	0.183822	0.64695	0.999832	no
ENSMUSG00000001576.14	ENSMUSG00000001576.14	Ergic1	chr17:26554253-26656931	Hindlimb__WT	Hindlimb__KO	OK	59.0088	59.6705	0.0160874	0.0834881	0.83745	0.999832	no
ENSMUSG00000001583.13	ENSMUSG00000001583.13	Tnk1	chr11:69846375-69858730	Hindlimb__WT	Hindlimb__KO	OK	0.89532	0.864409	-0.0506892	-0.047308	0.89895	0.999832	no
ENSMUSG00000001588.12	ENSMUSG00000001588.12	Acap1	chr11:69881566-69895539	Hindlimb__WT	Hindlimb__KO	OK	0.857899	0.831723	-0.0447044	-0.0846683	0.83665	0.999832	no
ENSMUSG00000001604.14	ENSMUSG00000001604.14	Tcea3	chr4:136247728-136274898	Hindlimb__WT	Hindlimb__KO	OK	1.34411	1.10474	-0.282938	-0.582202	0.1364	0.999832	no
ENSMUSG00000001622.15	ENSMUSG00000001622.15	Csn3	chr5:87908578-88008534	Hindlimb__WT	Hindlimb__KO	NOTEST	0.0039506	0.0151206	1.93637	0	1	1	no
ENSMUSG00000001627.11	ENSMUSG00000001627.11	Ifrd1	chr12:40201566-40248504	Hindlimb__WT	Hindlimb__KO	OK	33.5555	35.1249	0.0659423	0.183984	0.6495	0.999832	no
ENSMUSG00000001630.13	ENSMUSG00000001630.13	Stk38l	chr6:146724994-146778812	Hindlimb__WT	Hindlimb__KO	OK	10.5628	10.7993	0.0319424	0.143424	0.7203	0.999832	no
ENSMUSG00000001632.16	ENSMUSG00000001632.16	Brpf1	chr6:113307136-113326747	Hindlimb__WT	Hindlimb__KO	OK	17.2657	17.9842	0.0588228	0.328006	0.41685	0.999832	no
ENSMUSG00000001642.18	ENSMUSG00000001642.18	Akr1b3	chr6:34290264-34324249	Hindlimb__WT	Hindlimb__KO	OK	83.5038	84.3536	0.0146078	0.083425	0.83855	0.999832	no
ENSMUSG00000001655.6	ENSMUSG00000001655.6	Hoxc13	chr15:102921102-102928814	Hindlimb__WT	Hindlimb__KO	OK	1.50301	1.05052	-0.516746	-1.35223	0.00085	0.10644	no
ENSMUSG00000001656.3	ENSMUSG00000001656.3	Hoxc11	chr15:102954426-102957708	Hindlimb__WT	Hindlimb__KO	OK	13.0397	15.139	0.215356	1.02859	0.0107	0.638293	no
ENSMUSG00000001657.7	ENSMUSG00000001657.7	Hoxc8	chr15:102966795-103017429	Hindlimb__WT	Hindlimb__KO	OK	2.89974	3.64373	0.329491	0.436841	0.28755	0.999832	no
ENSMUSG00000001661.5	ENSMUSG00000001661.5	Hoxc6	chr15:102966795-103017429	Hindlimb__WT	Hindlimb__KO	OK	6.38416	7.86796	0.301493	0.423559	0.27435	0.999832	no
ENSMUSG00000001663.10	ENSMUSG00000001663.10	Gstt1	chr10:75783812-75798584	Hindlimb__WT	Hindlimb__KO	OK	1.50754	1.42275	-0.0835134	-0.170689	0.6635	0.999832	no
ENSMUSG00000001665.10	ENSMUSG00000001665.10	Gstt3	chr10:75771229-75781414	Hindlimb__WT	Hindlimb__KO	OK	1.54019	1.73819	0.174482	0.214932	0.56185	0.999832	no
ENSMUSG00000001666.8	ENSMUSG00000001666.8	Ddt	chr10:75771229-75781414	Hindlimb__WT	Hindlimb__KO	OK	53.3939	51.8982	-0.04099	-0.186531	0.6496	0.999832	no
ENSMUSG00000001670.13	ENSMUSG00000001670.13	Tat	chr8:109990436-109999803	Hindlimb__WT	Hindlimb__KO	NOTEST	0.00144727	0	-inf	0	1	1	no
ENSMUSG00000001672.14	ENSMUSG00000001672.14	Marveld3	chr8:109947913-109962203	Hindlimb__WT	Hindlimb__KO	NOTEST	0.161691	0.154061	-0.0697396	0	1	1	no
ENSMUSG00000001674.11	ENSMUSG00000001674.11	Ddx18	chr1:121553834-121567989	Hindlimb__WT	Hindlimb__KO	OK	56.8646	56.2203	-0.0164396	-0.0887305	0.8194	0.999832	no
ENSMUSG00000001687.15	ENSMUSG00000001687.15	Ubl3	chr5:148504634-148552789	Hindlimb__WT	Hindlimb__KO	OK	14.7241	14.4035	-0.0317569	-0.102134	0.798	0.999832	no
ENSMUSG00000001700.9	ENSMUSG00000001700.9	Gramd3	chr18:56432131-56503792	Hindlimb__WT	Hindlimb__KO	OK	9.5765	9.19704	-0.0583287	-0.270928	0.50825	0.999832	no
ENSMUSG00000001707.7	ENSMUSG00000001707.7	Eef1e1	chr13:38645697-38659028	Hindlimb__WT	Hindlimb__KO	OK	42.4157	42.3531	-0.00213284	-0.0108247	0.9794	0.999832	no
ENSMUSG00000001729.14	ENSMUSG00000001729.14	Akt1	chr12:112653820-112674884	Hindlimb__WT	Hindlimb__KO	OK	100.446	102.045	0.0227819	0.123491	0.7604	0.999832	no
ENSMUSG00000001739.14	ENSMUSG00000001739.14	Cldn15	chr5:136966615-136975858	Hindlimb__WT	Hindlimb__KO	OK	0.345988	0.225939	-0.61479	-0.677145	0.0641	0.999832	no
ENSMUSG00000001741.12	ENSMUSG00000001741.12	Il16	chr7:83631958-83739937	Hindlimb__WT	Hindlimb__KO	OK	1.22913	1.20228	-0.0318581	-0.0562302	0.8814	0.999832	no
ENSMUSG00000001750.15	ENSMUSG00000001750.15	Tcirg1	chr19:3896049-3907133	Hindlimb__WT	Hindlimb__KO	OK	10.7256	11.0701	0.0456151	0.220328	0.58905	0.999832	no
ENSMUSG00000001751.9	ENSMUSG00000001751.9	Naglu	chr11:101070011-101077672	Hindlimb__WT	Hindlimb__KO	OK	1.91272	1.84749	-0.0500609	-0.114897	0.7736	0.999832	no
ENSMUSG00000001755.12	ENSMUSG00000001755.12	Coasy	chr11:101082564-101086619	Hindlimb__WT	Hindlimb__KO	OK	19.8588	20.1521	0.021157	0.0912232	0.8252	0.999832	no
ENSMUSG00000001761.7	ENSMUSG00000001761.7	Smo	chr6:29735693-29761365	Hindlimb__WT	Hindlimb__KO	OK	66.92	69.561	0.0558425	0.324547	0.42295	0.999832	no
ENSMUSG00000001763.14	ENSMUSG00000001763.14	Tspan33	chr6:29694221-29718559	Hindlimb__WT	Hindlimb__KO	OK	3.91824	3.60635	-0.119667	-0.401498	0.326	0.999832	no
ENSMUSG00000001767.5	ENSMUSG00000001767.5	Crnkl1	chr2:145917478-146215039	Hindlimb__WT	Hindlimb__KO	OK	23.187	23.0919	-0.00592713	-0.0329435	0.9361	0.999832	no
ENSMUSG00000001768.15	ENSMUSG00000001768.15	Rin2	chr2:145784733-145887616	Hindlimb__WT	Hindlimb__KO	OK	6.3876	5.37573	-0.248813	-0.918335	0.0131	0.692064	no
ENSMUSG00000001773.14	ENSMUSG00000001773.14	Folh1	chr7:86718976-86775943	Hindlimb__WT	Hindlimb__KO	NOTEST	0.0124486	0.00885732	-0.491037	0	1	1	no
ENSMUSG00000001774.7	ENSMUSG00000001774.7	Chordc1	chr9:18292266-18314000	Hindlimb__WT	Hindlimb__KO	OK	62.3642	59.5908	-0.065628	-0.378801	0.3471	0.999832	no
ENSMUSG00000001783.3	ENSMUSG00000001783.3	Rtcb	chr10:85938636-85957823	Hindlimb__WT	Hindlimb__KO	OK	111.4	112.086	0.00885589	0.0516734	0.8981	0.999832	no
ENSMUSG00000001785.11	ENSMUSG00000001785.11	Pwp1	chr10:85871830-85889096	Hindlimb__WT	Hindlimb__KO	OK	39.9235	39.3539	-0.0207308	-0.118144	0.77075	0.999832	no
ENSMUSG00000001786.14	ENSMUSG00000001786.14	Fbxo7	chr10:86020440-86051873	Hindlimb__WT	Hindlimb__KO	OK	8.23175	7.73455	-0.0898812	-0.348547	0.3905	0.999832	no
ENSMUSG00000001794.13	ENSMUSG00000001794.13	Capns1	chr7:30186941-30200889	Hindlimb__WT	Hindlimb__KO	OK	101.804	107.224	0.0748381	0.427461	0.2969	0.999832	no
ENSMUSG00000001802.16	ENSMUSG00000001802.16	Lrp3	chr7:35186384-35215498	Hindlimb__WT	Hindlimb__KO	OK	12.0814	12.2507	0.0200672	0.0842968	0.8126	0.999832	no
ENSMUSG00000001804.9	ENSMUSG00000001804.9	Dsg4	chr18:20436174-20471821	Hindlimb__WT	Hindlimb__KO	NOTEST	0	0	0	0	1	1	no
ENSMUSG00000001815.15	ENSMUSG00000001815.15	Evx2	chr2:74652990-74659557	Hindlimb__WT	Hindlimb__KO	OK	7.63055	5.16959	-0.561736	-2.59815	5e-05	0.0109797	yes
ENSMUSG00000001819.4	ENSMUSG00000001819.4	Hoxd13	chr2:74668309-74671599	Hindlimb__WT	Hindlimb__KO	OK	149.114	115.435	-0.369332	-2.04657	5e-05	0.0109797	yes
ENSMUSG00000001823.5	ENSMUSG00000001823.5	Hoxd12	chr2:74675012-74677705	Hindlimb__WT	Hindlimb__KO	OK	58.409	47.965	-0.284207	-1.62636	0.00015	0.0291385	yes
ENSMUSG00000001827.11	ENSMUSG00000001827.11	Folr1	chr7:101858330-101870788	Hindlimb__WT	Hindlimb__KO	NOTEST	0	0.0235734	inf	0	1	1	no
ENSMUSG00000001829.16	ENSMUSG00000001829.16	Clpb	chr7:101663632-101790168	Hindlimb__WT	Hindlimb__KO	OK	22.2557	22.9771	0.046018	0.136939	0.7335	0.999832	no
ENSMUSG00000001833.16	ENSMUSG00000001833.16	Sept7	chr9:25252438-25308571	Hindlimb__WT	Hindlimb__KO	OK	126.081	123.046	-0.0351595	-0.202085	0.6176	0.999832	no
ENSMUSG00000001844.10	ENSMUSG00000001844.10	Zdhhc4	chr5:143316488-143332704	Hindlimb__WT	Hindlimb__KO	OK	25.1792	25.4817	0.0172321	0.0657337	0.8706	0.999832	no
ENSMUSG00000001847.14	ENSMUSG00000001847.14	Rac1	chr5:143464583-143528036	Hindlimb__WT	Hindlimb__KO	OK	214.997	218.898	0.0259419	0.106416	0.7899	0.999832	no
ENSMUSG00000001855.15	ENSMUSG00000001855.15	Nup214	chr2:31974435-32064911	Hindlimb__WT	Hindlimb__KO	OK	19.0216	18.8303	-0.0145814	-0.0611397	0.85435	0.999832	no
ENSMUSG00000001864.13	ENSMUSG00000001864.13	Aif1l	chr2:31950138-31973442	Hindlimb__WT	Hindlimb__KO	OK	54.6651	55.9793	0.0342727	0.11206	0.7039	0.999832	no
ENSMUSG00000001865.2	ENSMUSG00000001865.2	Cpa3	chr3:20215619-20242181	Hindlimb__WT	Hindlimb__KO	OK	0.265746	0.2533	-0.0692026	-0.0627356	0.85415	0.999832	no
ENSMUSG00000001870.15	ENSMUSG00000001870.15	Ltbp1	chr17:75005567-75391767	Hindlimb__WT	Hindlimb__KO	OK	26.934	22.9544	-0.23066	-1.06759	0.0019	0.184544	no
ENSMUSG00000001891.16	ENSMUSG00000001891.16	Ugp2	chr11:21321137-21374161	Hindlimb__WT	Hindlimb__KO	OK	31.5335	30.6666	-0.040214	-0.210678	0.5969	0.999832	no
ENSMUSG00000001901.15	ENSMUSG00000001901.15	Kcnh6	chr11:106008123-106034549	Hindlimb__WT	Hindlimb__KO	NOTEST	0.153768	0.147873	-0.0563928	0	1	1	no
ENSMUSG00000001909.15	ENSMUSG00000001909.15	Trmt1	chr8:84670482-84699808	Hindlimb__WT	Hindlimb__KO	OK	29.9854	30.8412	0.0405955	0.0960468	0.79505	0.999832	no
ENSMUSG00000001910.4	ENSMUSG00000001910.4	Nacc1	chr8:84670482-84699808	Hindlimb__WT	Hindlimb__KO	OK	43.6511	44.2436	0.0194518	0.0976015	0.80765	0.999832	no
ENSMUSG00000001911.16	ENSMUSG00000001911.16	Nfix	chr8:84699875-84800344	Hindlimb__WT	Hindlimb__KO	OK	1.68006	1.22661	-0.453841	-0.758583	0.06715	0.999832	no
ENSMUSG00000001918.17	ENSMUSG00000001918.17	Slc1a5	chr7:16781339-16798274	Hindlimb__WT	Hindlimb__KO	OK	21.9047	22.0848	0.0118153	0.0636592	0.86965	0.999832	no
ENSMUSG00000001924.15	ENSMUSG00000001924.15	Uba1	chrX:20658325-20683179	Hindlimb__WT	Hindlimb__KO	OK	169.522	178.207	0.0720864	0.34493	0.3577	0.999832	no
ENSMUSG00000001930.17	ENSMUSG00000001930.17	Vwf	chr6:125546773-125686679	Hindlimb__WT	Hindlimb__KO	OK	0.936882	1.23026	0.393025	0.83012	0.0173	0.821723	no
ENSMUSG00000001942.7	ENSMUSG00000001942.7	Siae	chr9:37613846-37648318	Hindlimb__WT	Hindlimb__KO	OK	1.94195	1.94339	0.00106862	0.00353487	0.99125	0.999832	no
ENSMUSG00000001943.7	ENSMUSG00000001943.7	Vsig2	chr9:37539254-37544205	Hindlimb__WT	Hindlimb__KO	OK	0.466112	0.433569	-0.104415	-0.158469	0.69605	0.999832	no
ENSMUSG00000001946.13	ENSMUSG00000001946.13	Esam	chr9:37528077-37538319	Hindlimb__WT	Hindlimb__KO	OK	7.94803	8.4635	0.090657	0.363014	0.36105	0.999832	no
ENSMUSG00000001948.9	ENSMUSG00000001948.9	Spa17	chr9:37603294-37613720	Hindlimb__WT	Hindlimb__KO	OK	4.16534	4.18019	0.00513614	0.012612	0.98125	0.999832	no
ENSMUSG00000001962.8	ENSMUSG00000001962.8	Fam50a	chrX:74313032-74320149	Hindlimb__WT	Hindlimb__KO	OK	26.5825	26.9329	0.0188918	0.0940159	0.8181	0.999832	no
ENSMUSG00000001964.14	ENSMUSG00000001964.14	Emd	chrX:74254686-74261548	Hindlimb__WT	Hindlimb__KO	OK	71.195	73.7723	0.0513043	0.286882	0.4845	0.999832	no
ENSMUSG00000001983.7	ENSMUSG00000001983.7	Taco1	chr11:106065076-106073612	Hindlimb__WT	Hindlimb__KO	OK	16.2387	16.6654	0.0374233	0.168917	0.6773	0.999832	no
ENSMUSG00000001985.9	ENSMUSG00000001985.9	Grik3	chr4:125490699-125714173	Hindlimb__WT	Hindlimb__KO	NOTEST	0.00613963	0.0067758	0.142239	0	1	1	no
ENSMUSG00000001986.16	ENSMUSG00000001986.16	Gria3	chrX:41401127-41678601	Hindlimb__WT	Hindlimb__KO	OK	0.79921	0.863451	0.111539	0.126779	0.6609	0.999832	no
ENSMUSG00000001988.8	ENSMUSG00000001988.8	Npas1	chr7:16455720-16476780	Hindlimb__WT	Hindlimb__KO	OK	0.278461	0.297116	0.0935464	0.152251	0.7084	0.999832	no
ENSMUSG00000001995.8	ENSMUSG00000001995.8	Sipa1l2	chr8:125418062-125492710	Hindlimb__WT	Hindlimb__KO	OK	7.05465	6.85207	-0.0420355	-0.218903	0.58345	0.999832	no
ENSMUSG00000001998.15	ENSMUSG00000001998.15	Ap4e1	chr2:127008723-127067909	Hindlimb__WT	Hindlimb__KO	OK	7.45372	7.14911	-0.060197	-0.288637	0.48265	0.999832	no
ENSMUSG00000001999.15	ENSMUSG00000001999.15	Blvra	chr2:127070666-127097084	Hindlimb__WT	Hindlimb__KO	OK	12.1489	12.1521	0.000379831	0.00143822	0.99675	0.999832	no
ENSMUSG00000002006.12	ENSMUSG00000002006.12	Pdzd4	chrX:73793358-73824969	Hindlimb__WT	Hindlimb__KO	OK	3.72355	3.74092	0.00671557	0.0270457	0.9475	0.999832	no
ENSMUSG00000002007.5	ENSMUSG00000002007.5	Srpk3	chrX:73774404-73778925	Hindlimb__WT	Hindlimb__KO	NOTEST	0.135031	0.0831664	-0.699222	0	1	1	no
ENSMUSG00000002010.17	ENSMUSG00000002010.17	Idh3g	chrX:73778962-73786897	Hindlimb__WT	Hindlimb__KO	OK	73.5714	74.4824	0.0177547	0.0961208	0.8144	0.999832	no
ENSMUSG00000002012.13	ENSMUSG00000002012.13	Pnck	chrX:73655993-73660117	Hindlimb__WT	Hindlimb__KO	OK	4.84706	4.56046	-0.0879314	-0.282448	0.4869	0.999832	no
ENSMUSG00000002014.12	ENSMUSG00000002014.12	Ssr4	chrX:73787027-73790826	Hindlimb__WT	Hindlimb__KO	OK	42.9226	41.3092	-0.0552746	-0.263385	0.51835	0.999832	no
ENSMUSG00000002015.5	ENSMUSG00000002015.5	Bcap31	chrX:73686177-73716175	Hindlimb__WT	Hindlimb__KO	OK	61.2264	59.1179	-0.0505575	-0.276631	0.49195	0.999832	no
ENSMUSG00000002017.9	ENSMUSG00000002017.9	Fam98a	chr17:75537085-75551946	Hindlimb__WT	Hindlimb__KO	OK	23.055	23.5596	0.0312371	0.170644	0.6652	0.999832	no
ENSMUSG00000002020.15	ENSMUSG00000002020.15	Ltbp2	chr12:84783211-84878132	Hindlimb__WT	Hindlimb__KO	NOTEST	0.0614577	0.0558297	-0.13856	0	1	1	no
ENSMUSG00000002028.12	ENSMUSG00000002028.12	Kmt2a	chr9:44803354-44881296	Hindlimb__WT	Hindlimb__KO	OK	11.6501	11.0882	-0.0713198	-0.413996	0.3113	0.999832	no
ENSMUSG00000002031.11	ENSMUSG00000002031.11	Ift46	chr9:44767907-44792714	Hindlimb__WT	Hindlimb__KO	OK	59.2843	62.6758	0.0802578	0.260427	0.5178	0.999832	no
ENSMUSG00000002032.16	ENSMUSG00000002032.16	Tmem25	chr9:44793775-44799307	Hindlimb__WT	Hindlimb__KO	OK	0.772113	0.845935	0.131734	0.318036	0.43535	0.999832	no
ENSMUSG00000002033.13	ENSMUSG00000002033.13	Cd3g	chr9:44969571-44980431	Hindlimb__WT	Hindlimb__KO	NOTEST	0.0165797	0.0247536	0.578221	0	1	1	no
ENSMUSG00000002043.17	ENSMUSG00000002043.17	Trappc6a	chr7:19508711-19516145	Hindlimb__WT	Hindlimb__KO	OK	17.9185	18.9335	0.0794966	0.294406	0.4697	0.999832	no
ENSMUSG00000002052.6	ENSMUSG00000002052.6	Supt6	chr11:78206745-78255496	Hindlimb__WT	Hindlimb__KO	OK	34.3367	35.7203	0.0569913	0.307597	0.4555	0.999832	no
ENSMUSG00000002055.9	ENSMUSG00000002055.9	Spag5	chr11:78301528-78322457	Hindlimb__WT	Hindlimb__KO	OK	49.098	49.2579	0.0046897	0.0263613	0.94735	0.999832	no
ENSMUSG00000002057.4	ENSMUSG00000002057.4	Foxn1	chr11:78357576-78386558	Hindlimb__WT	Hindlimb__KO	NOTEST	0.0277215	0.0329246	0.248162	0	1	1	no
ENSMUSG00000002058.13	ENSMUSG00000002058.13	Unc119	chr11:78343481-78349164	Hindlimb__WT	Hindlimb__KO	OK	41.6204	41.664	0.00151083	0.00748162	0.98585	0.999832	no
ENSMUSG00000002059.18	ENSMUSG00000002059.18	Rab34	chr11:78188429-78192193	Hindlimb__WT	Hindlimb__KO	OK	52.1239	52.4321	0.00850605	0.0386309	0.92665	0.999832	no
ENSMUSG00000002064.10	ENSMUSG00000002064.10	Sdf2	chr11:78206745-78255496	Hindlimb__WT	Hindlimb__KO	OK	27.6944	26.0553	-0.0880185	-0.163079	0.68865	0.999832	no
ENSMUSG00000002068.16	ENSMUSG00000002068.16	Ccne1	chr7:38097983-38107534	Hindlimb__WT	Hindlimb__KO	OK	49.9	53.7592	0.10747	0.507956	0.20175	0.999832	no
ENSMUSG00000002076.11	ENSMUSG00000002076.11	Hsf2bp	chr17:31944768-32034508	Hindlimb__WT	Hindlimb__KO	OK	0.514446	0.383086	-0.425352	-0.331225	0.37015	0.999832	no
ENSMUSG00000002083.12	ENSMUSG00000002083.12	Bbc3	chr7:16309615-16318205	Hindlimb__WT	Hindlimb__KO	OK	3.46822	3.92375	0.17804	0.460059	0.25205	0.999832	no
ENSMUSG00000002100.15	ENSMUSG00000002100.15	Mybpc3	chr2:91118143-91136516	Hindlimb__WT	Hindlimb__KO	NOTEST	0.00203918	0.0045507	1.1581	0	1	1	no
ENSMUSG00000002102.15	ENSMUSG00000002102.15	Psmc3	chr2:91054008-91070417	Hindlimb__WT	Hindlimb__KO	OK	178.463	179.534	0.00863527	0.045219	0.91065	0.999832	no
ENSMUSG00000002103.15	ENSMUSG00000002103.15	Acp2	chr2:91202884-91236982	Hindlimb__WT	Hindlimb__KO	OK	15.9637	15.7735	-0.0172899	-0.0530247	0.89625	0.999832	no
ENSMUSG00000002104.11	ENSMUSG00000002104.11	Rapsn	chr2:91035619-91053933	Hindlimb__WT	Hindlimb__KO	OK	0.337262	0.324488	-0.0557048	-0.0727138	0.8504	0.999832	no
ENSMUSG00000002105.15	ENSMUSG00000002105.15	Slc39a13	chr2:91054008-91070417	Hindlimb__WT	Hindlimb__KO	OK	12.46	12.2731	-0.0218062	-0.0277716	0.9365	0.999832	no
ENSMUSG00000002107.18	ENSMUSG00000002107.18	Celf2	chr2:6539693-7509563	Hindlimb__WT	Hindlimb__KO	OK	8.65502	8.02777	-0.108539	-0.247957	0.434	0.999832	no
ENSMUSG00000002108.10	ENSMUSG00000002108.10	Nr1h3	chr2:91184060-91202834	Hindlimb__WT	Hindlimb__KO	OK	0.721658	0.917397	0.34623	0.495065	0.1745	0.999832	no
ENSMUSG00000002109.14	ENSMUSG00000002109.14	Ddb2	chr2:91202884-91236982	Hindlimb__WT	Hindlimb__KO	OK	11.222	10.6687	-0.0729422	-0.18851	0.63935	0.999832	no
ENSMUSG00000002111.8	ENSMUSG00000002111.8	Spi1	chr2:91082389-91115756	Hindlimb__WT	Hindlimb__KO	OK	0.994481	1.00211	0.0110181	0.0134178	0.9722	0.999832	no
ENSMUSG00000002129.11	ENSMUSG00000002129.11	Sf3a1	chr11:4160349-4182541	Hindlimb__WT	Hindlimb__KO	OK	45.7125	44.8382	-0.0278612	-0.156451	0.69135	0.999832	no
ENSMUSG00000002147.18	ENSMUSG00000002147.18	Stat6	chr10:127642985-127701049	Hindlimb__WT	Hindlimb__KO	OK	3.89178	3.8992	0.00274987	0.00570034	0.98895	0.999832	no
ENSMUSG00000002190.13	ENSMUSG00000002190.13	Clgn	chr8:83389866-83428552	Hindlimb__WT	Hindlimb__KO	OK	1.53925	1.53904	-0.000201747	-0.000580071	0.99925	0.999832	no
ENSMUSG00000002204.9	ENSMUSG00000002204.9	Napsa	chr7:44572379-44590624	Hindlimb__WT	Hindlimb__KO	NOTEST	0.061964	0.0598178	-0.0508555	0	1	1	no
ENSMUSG00000002205.16	ENSMUSG00000002205.16	Vrk3	chr7:44731479-44777515	Hindlimb__WT	Hindlimb__KO	OK	19.6471	19.1004	-0.040717	-0.160158	0.69255	0.999832	no
ENSMUSG00000002210.11	ENSMUSG00000002210.11	Smg9	chr7:24399618-24422778	Hindlimb__WT	Hindlimb__KO	OK	8.54675	8.5301	-0.00281275	-0.0119874	0.9748	0.999832	no
ENSMUSG00000002221.11	ENSMUSG00000002221.11	Paxip1	chr5:27740079-27791691	Hindlimb__WT	Hindlimb__KO	OK	17.9682	18.5312	0.0445076	0.189455	0.5636	0.999832	no
ENSMUSG00000002222.14	ENSMUSG00000002222.14	Rmnd5a	chr6:71388633-71440637	Hindlimb__WT	Hindlimb__KO	OK	29.469	30.5604	0.0524643	0.288999	0.4749	0.999832	no
ENSMUSG00000002227.15	ENSMUSG00000002227.15	Mov10	chr3:104794835-104818563	Hindlimb__WT	Hindlimb__KO	OK	17.0958	18.0084	0.0750267	0.340351	0.4046	0.999832	no
ENSMUSG00000002228.7	ENSMUSG00000002228.7	Ppm1j	chr3:104753122-104786018	Hindlimb__WT	Hindlimb__KO	OK	0.514147	0.545412	0.085166	0.130833	0.7473	0.999832	no
ENSMUSG00000002233.13	ENSMUSG00000002233.13	Rhoc	chr3:104788374-104794459	Hindlimb__WT	Hindlimb__KO	OK	83.6039	89.7392	0.102169	0.539869	0.18325	0.999832	no
ENSMUSG00000002240.12	ENSMUSG00000002240.12	Prr27	chr5:87825685-87846387	Hindlimb__WT	Hindlimb__KO	NOTEST	0	0	0	0	1	1	no
ENSMUSG00000002249.17	ENSMUSG00000002249.17	Tead3	chr17:28331670-28350805	Hindlimb__WT	Hindlimb__KO	OK	19.618	21.2316	0.114041	0.44306	0.2378	0.999832	no
ENSMUSG00000002250.15	ENSMUSG00000002250.15	Ppard	chr17:28232753-28301469	Hindlimb__WT	Hindlimb__KO	OK	7.94876	7.87846	-0.0128147	-0.0578787	0.8869	0.999832	no
ENSMUSG00000002257.7	ENSMUSG00000002257.7	Def6	chr17:28207777-28228608	Hindlimb__WT	Hindlimb__KO	OK	3.29762	3.46289	0.0705487	0.235967	0.5557	0.999832	no
ENSMUSG00000002265.16	ENSMUSG00000002265.16	Peg3	chr7:6703891-6730421	Hindlimb__WT	Hindlimb__KO	OK	170.282	204.422	0.263621	1.13586	0.00455	0.341295	no
ENSMUSG00000002266.16	ENSMUSG00000002266.16	Zim1	chr7:6671268-6696450	Hindlimb__WT	Hindlimb__KO	OK	10.3388	11.8347	0.194963	0.935477	0.0204	0.900751	no
ENSMUSG00000002274.12	ENSMUSG00000002274.12	Metrn	chr17:25794570-25985680	Hindlimb__WT	Hindlimb__KO	OK	8.87556	9.61133	0.114898	0.0789252	0.8604	0.999832	no
ENSMUSG00000002279.18	ENSMUSG00000002279.18	Lmf1	chr17:25579173-25662826	Hindlimb__WT	Hindlimb__KO	OK	8.26437	8.4984	0.0402862	0.139589	0.72645	0.999832	no
ENSMUSG00000002280.10	ENSMUSG00000002280.10	Narfl	chr17:25773775-25785673	Hindlimb__WT	Hindlimb__KO	OK	8.69325	8.42042	-0.0460031	-0.154635	0.69855	0.999832	no
ENSMUSG00000002289.15	ENSMUSG00000002289.15	Angptl4	chr17:33773749-33781575	Hindlimb__WT	Hindlimb__KO	OK	11.3294	10.4678	-0.114105	-0.385495	0.3371	0.999832	no
ENSMUSG00000002297.15	ENSMUSG00000002297.15	Dbf4	chr5:8396972-8422716	Hindlimb__WT	Hindlimb__KO	OK	57.6608	57.5254	-0.00339237	-0.0187724	0.9622	0.999832	no
ENSMUSG00000002307.15	ENSMUSG00000002307.15	Daxx	chr17:33909413-33915589	Hindlimb__WT	Hindlimb__KO	OK	25.3393	25.8035	0.0261893	0.111065	0.78255	0.999832	no
ENSMUSG00000002308.15	ENSMUSG00000002308.15	Cd320	chr17:33843090-33849774	Hindlimb__WT	Hindlimb__KO	OK	20.466	20.5613	0.00670231	0.03003	0.94075	0.999832	no
ENSMUSG00000002319.15	ENSMUSG00000002319.15	Ipo4	chr14:55625399-55643806	Hindlimb__WT	Hindlimb__KO	OK	28.4413	27.2328	-0.0626411	-0.227437	0.52075	0.999832	no
ENSMUSG00000002320.15	ENSMUSG00000002320.15	Tm9sf1	chr14:55625399-55643806	Hindlimb__WT	Hindlimb__KO	OK	31.4028	30.9341	-0.0216942	-0.0646184	0.8688	0.999832	no
ENSMUSG00000002324.7	ENSMUSG00000002324.7	Rec8	chr14:55618036-55625395	Hindlimb__WT	Hindlimb__KO	OK	3.68538	4.24803	0.204981	0.721311	0.07295	0.999832	no
ENSMUSG00000002325.14	ENSMUSG00000002325.14	Irf9	chr14:55591707-55610030	Hindlimb__WT	Hindlimb__KO	OK	5.54965	5.33605	-0.056626	-0.157043	0.70765	0.999832	no
ENSMUSG00000002326.5	ENSMUSG00000002326.5	Gmpr2	chr14:55672234-55678750	Hindlimb__WT	Hindlimb__KO	OK	28.2691	28.0793	-0.00972174	-0.0499179	0.90075	0.999832	no
ENSMUSG00000002329.6	ENSMUSG00000002329.6	Mdp1	chr14:55657878-55660508	Hindlimb__WT	Hindlimb__KO	OK	26.3378	25.9121	-0.023508	-0.121727	0.764	0.999832	no
ENSMUSG00000002332.15	ENSMUSG00000002332.15	Dhrs1	chr14:55739021-55745690	Hindlimb__WT	Hindlimb__KO	OK	28.65	28.2798	-0.0187667	-0.0956775	0.8106	0.999832	no
ENSMUSG00000002341.8	ENSMUSG00000002341.8	Ncan	chr8:70093084-70120873	Hindlimb__WT	Hindlimb__KO	OK	0.296661	0.266348	-0.1555	-0.370728	0.36825	0.999832	no
ENSMUSG00000002342.17	ENSMUSG00000002342.17	Tmem161a	chr8:70172355-70183681	Hindlimb__WT	Hindlimb__KO	OK	32.0705	31.5532	-0.0234581	-0.0712814	0.86425	0.999832	no
ENSMUSG00000002343.11	ENSMUSG00000002343.11	Armc6	chr8:70220171-70279915	Hindlimb__WT	Hindlimb__KO	OK	6.54752	6.82895	0.0607145	0.127362	0.74005	0.999832	no
ENSMUSG00000002345.17	ENSMUSG00000002345.17	Borcs8	chr8:70139498-70167488	Hindlimb__WT	Hindlimb__KO	OK	19.9186	20.7789	0.0610064	0.242062	0.55095	0.999832	no
ENSMUSG00000002346.16	ENSMUSG00000002346.16	Slc25a42	chr8:70184339-70212305	Hindlimb__WT	Hindlimb__KO	OK	1.07748	1.14928	0.0930672	0.256703	0.52495	0.999832	no
ENSMUSG00000002365.9	ENSMUSG00000002365.9	Snx9	chr17:5841327-5931033	Hindlimb__WT	Hindlimb__KO	OK	14.2896	14.1994	-0.00913519	-0.0454107	0.90945	0.999832	no
ENSMUSG00000002372.8	ENSMUSG00000002372.8	Ranbp3	chr17:56673224-56711769	Hindlimb__WT	Hindlimb__KO	OK	56.7673	58.3344	0.039285	0.22824	0.5769	0.999832	no
ENSMUSG00000002379.6	ENSMUSG00000002379.6	Ndufa11	chr17:56717761-56724248	Hindlimb__WT	Hindlimb__KO	OK	18.385	18.6264	0.0188247	0.0991713	0.7995	0.999832	no
ENSMUSG00000002384.2	ENSMUSG00000002384.2	Bmp8b	chr4:123105164-123139951	Hindlimb__WT	Hindlimb__KO	OK	0.278053	0.216987	-0.357755	-0.167999	0.72135	0.999832	no
ENSMUSG00000002393.14	ENSMUSG00000002393.14	Nr2f6	chr8:71371297-71381960	Hindlimb__WT	Hindlimb__KO	OK	31.8034	33.8865	0.0915294	0.244781	0.54185	0.999832	no
ENSMUSG00000002395.14	ENSMUSG00000002395.14	Use1	chr8:71366847-71369732	Hindlimb__WT	Hindlimb__KO	OK	57.9751	57.5885	-0.00965109	-0.0483352	0.9064	0.999832	no
ENSMUSG00000002396.8	ENSMUSG00000002396.8	Ocel1	chr8:71371297-71381960	Hindlimb__WT	Hindlimb__KO	OK	2.89433	2.96026	0.0324919	0.0740199	0.85555	0.999832	no
ENSMUSG00000002409.18	ENSMUSG00000002409.18	Dyrk1b	chr7:28179468-28187294	Hindlimb__WT	Hindlimb__KO	OK	10.6964	10.9126	0.0288608	0.133054	0.7503	0.999832	no
ENSMUSG00000002413.15	ENSMUSG00000002413.15	Braf	chr6:39573872-39725463	Hindlimb__WT	Hindlimb__KO	OK	10.6711	10.3994	-0.037198	-0.133924	0.73475	0.999832	no
ENSMUSG00000002416.13	ENSMUSG00000002416.13	Ndufb2	chr6:39573872-39725463	Hindlimb__WT	Hindlimb__KO	OK	59.1759	60.2806	0.0266839	0.0575051	0.89025	0.999832	no
ENSMUSG00000002428.12	ENSMUSG00000002428.12	Hltf	chr3:20057810-20118490	Hindlimb__WT	Hindlimb__KO	OK	9.1387	8.58177	-0.0907133	-0.47214	0.23945	0.999832	no
ENSMUSG00000002455.14	ENSMUSG00000002455.14	Prpf6	chr2:181569148-181655660	Hindlimb__WT	Hindlimb__KO	OK	46.6493	46.8676	0.00673528	0.0280255	0.94405	0.999832	no
ENSMUSG00000002458.13	ENSMUSG00000002458.13	Rgs19	chr2:181688418-181693977	Hindlimb__WT	Hindlimb__KO	OK	29.9246	29.4837	-0.0214105	-0.0890093	0.82655	0.999832	no
ENSMUSG00000002459.17	ENSMUSG00000002459.17	Rgs20	chr1:4909575-5162529	Hindlimb__WT	Hindlimb__KO	NOTEST	0.0759732	0.0716358	-0.0848108	0	1	1	no
ENSMUSG00000002475.15	ENSMUSG00000002475.15	Abhd3	chr18:10644410-10706771	Hindlimb__WT	Hindlimb__KO	OK	0.609343	0.550746	-0.145868	-0.271547	0.4866	0.999832	no
ENSMUSG00000002477.4	ENSMUSG00000002477.4	Snrpd1	chr18:10617795-10628230	Hindlimb__WT	Hindlimb__KO	OK	249.301	248.967	-0.00193514	-0.0112731	0.9773	0.999832	no
ENSMUSG00000002486.15	ENSMUSG00000002486.15	Tchp	chr5:114707759-114722327	Hindlimb__WT	Hindlimb__KO	OK	11.3438	11.7233	0.0474715	0.186491	0.6472	0.999832	no
ENSMUSG00000002489.15	ENSMUSG00000002489.15	Tiam1	chr16:89787110-89980080	Hindlimb__WT	Hindlimb__KO	OK	17.983	15.6719	-0.198448	-0.591335	0.0291	0.999832	no
ENSMUSG00000002496.9	ENSMUSG00000002496.9	Tsc2	chr17:24549949-24632629	Hindlimb__WT	Hindlimb__KO	OK	18.6775	18.2867	-0.0305088	-0.120833	0.76925	0.999832	no
ENSMUSG00000002500.15	ENSMUSG00000002500.15	Rpl3l	chr17:24727819-24736143	Hindlimb__WT	Hindlimb__KO	NOTEST	0.00633824	0.0162853	1.36142	0	1	1	no
ENSMUSG00000002504.14	ENSMUSG00000002504.14	Slc9a3r2	chr17:24639281-24650305	Hindlimb__WT	Hindlimb__KO	OK	13.7704	14.7626	0.100375	0.466086	0.25235	0.999832	no
ENSMUSG00000002524.15	ENSMUSG00000002524.15	Puf60	chr15:76070183-76080946	Hindlimb__WT	Hindlimb__KO	OK	120.362	122.519	0.0256252	0.148906	0.7139	0.999832	no
ENSMUSG00000002546.16	ENSMUSG00000002546.16	Golga2	chr2:32278815-32307921	Hindlimb__WT	Hindlimb__KO	OK	20.3522	20.9284	0.0402742	0.0852577	0.8303	0.999832	no
ENSMUSG00000002550.16	ENSMUSG00000002550.16	Uck1	chr2:32236589-32260159	Hindlimb__WT	Hindlimb__KO	OK	20.2093	21.1328	0.0644621	0.250719	0.5365	0.999832	no
ENSMUSG00000002565.16	ENSMUSG00000002565.16	Scin	chr12:40059768-40134228	Hindlimb__WT	Hindlimb__KO	NOTEST	0.0370429	0.0172002	-1.10677	0	1	1	no
ENSMUSG00000002578.15	ENSMUSG00000002578.15	Ikzf4	chr10:128630842-128649811	Hindlimb__WT	Hindlimb__KO	OK	2.01633	1.99246	-0.0171774	-0.0452716	0.89605	0.999832	no
ENSMUSG00000002580.7	ENSMUSG00000002580.7	Mien1	chr11:98412469-98439046	Hindlimb__WT	Hindlimb__KO	OK	25.7183	26.7699	0.0578144	0.123822	0.75845	0.999832	no
ENSMUSG00000002588.12	ENSMUSG00000002588.12	Pon1	chr6:5168089-5193946	Hindlimb__WT	Hindlimb__KO	NOTEST	0.167443	0.123152	-0.443225	0	1	1	no
ENSMUSG00000002602.16	ENSMUSG00000002602.16	Axl	chr7:25757272-25788705	Hindlimb__WT	Hindlimb__KO	OK	12.4296	12.2945	-0.0157703	-0.0779348	0.8433	0.999832	no
ENSMUSG00000002603.15	ENSMUSG00000002603.15	Tgfb1	chr7:25687001-25705077	Hindlimb__WT	Hindlimb__KO	OK	2.49463	2.4458	-0.0285173	-0.0849614	0.8233	0.999832	no
ENSMUSG00000002608.8	ENSMUSG00000002608.8	Ccdc97	chr7:25711105-25719088	Hindlimb__WT	Hindlimb__KO	OK	20.2072	19.6031	-0.0437903	-0.16047	0.66645	0.999832	no
ENSMUSG00000002617.14	ENSMUSG00000002617.14	Zfp40	chr17:23173868-23193252	Hindlimb__WT	Hindlimb__KO	OK	7.6531	6.68371	-0.195394	-0.614636	0.1355	0.999832	no
ENSMUSG00000002625.9	ENSMUSG00000002625.9	Akap8l	chr17:32321424-32350581	Hindlimb__WT	Hindlimb__KO	OK	19.465	19.4103	-0.00405923	-0.0206493	0.9568	0.999832	no
ENSMUSG00000002633.4	ENSMUSG00000002633.4	Shh	chr5:28456814-28933995	Hindlimb__WT	Hindlimb__KO	OK	4.69894	4.35341	-0.110188	-0.418536	0.3079	0.999832	no
ENSMUSG00000002635.11	ENSMUSG00000002635.11	Pdcd2l	chr7:34184498-34196661	Hindlimb__WT	Hindlimb__KO	OK	19.0223	18.8728	-0.0113842	-0.0507404	0.90275	0.999832	no
ENSMUSG00000002658.9	ENSMUSG00000002658.9	Gtf2f1	chr17:57003404-57011288	Hindlimb__WT	Hindlimb__KO	OK	47.7131	48.9226	0.0361185	0.2012	0.61315	0.999832	no
ENSMUSG00000002660.7	ENSMUSG00000002660.7	Clpp	chr17:56990263-56996371	Hindlimb__WT	Hindlimb__KO	OK	36.9233	37.3764	0.0175932	0.090097	0.82195	0.999832	no
ENSMUSG00000002661.14	ENSMUSG00000002661.14	Alkbh7	chr17:56997338-56999322	Hindlimb__WT	Hindlimb__KO	OK	9.99756	10.7589	0.105887	0.365776	0.36555	0.999832	no
ENSMUSG00000002664.2	ENSMUSG00000002664.2	Pspn	chr17:56999456-57000018	Hindlimb__WT	Hindlimb__KO	OK	0.499463	0.464855	-0.103597	-0.10293	0.80695	0.999832	no
ENSMUSG00000002668.7	ENSMUSG00000002668.7	Dennd1c	chr17:57066055-57078510	Hindlimb__WT	Hindlimb__KO	OK	0.294315	0.290662	-0.0180207	-0.0312769	0.93315	0.999832	no
ENSMUSG00000002679.14	ENSMUSG00000002679.14	Med6	chr12:81573556-81595006	Hindlimb__WT	Hindlimb__KO	OK	55.6593	54.9289	-0.0190564	-0.100389	0.80335	0.999832	no
ENSMUSG00000002688.7	ENSMUSG00000002688.7	Prkd1	chr12:50341230-50649223	Hindlimb__WT	Hindlimb__KO	OK	3.11441	3.37856	0.117449	0.462428	0.2535	0.999832	no
ENSMUSG00000002699.13	ENSMUSG00000002699.13	Lcp2	chr11:33629338-34098554	Hindlimb__WT	Hindlimb__KO	OK	0.868406	0.814103	-0.0931573	-0.159797	0.68675	0.999832	no
ENSMUSG00000002718.14	ENSMUSG00000002718.14	Cse1l	chr2:166906039-166946389	Hindlimb__WT	Hindlimb__KO	OK	118.619	118.919	0.0036359	0.0158526	0.9686	0.999832	no
ENSMUSG00000002728.14	ENSMUSG00000002728.14	Naa20	chr2:145902098-145916425	Hindlimb__WT	Hindlimb__KO	OK	48.5343	47.417	-0.0336008	-0.175252	0.66525	0.999832	no
ENSMUSG00000002731.6	ENSMUSG00000002731.6	Prkra	chr2:76629897-76648015	Hindlimb__WT	Hindlimb__KO	OK	47.4841	47.0019	-0.0147241	-0.0773594	0.8528	0.999832	no
ENSMUSG00000002732.14	ENSMUSG00000002732.14	Fkbp7	chr2:76663043-76673070	Hindlimb__WT	Hindlimb__KO	OK	14.6768	15.102	0.0412088	0.155763	0.6942	0.999832	no
ENSMUSG00000002733.8	ENSMUSG00000002733.8	Plekha3	chr2:76675280-76696828	Hindlimb__WT	Hindlimb__KO	OK	10.9134	10.5471	-0.0492606	-0.214199	0.6017	0.999832	no
ENSMUSG00000002741.9	ENSMUSG00000002741.9	Ykt6	chr11:5955692-5967780	Hindlimb__WT	Hindlimb__KO	OK	63.8159	67.6994	0.0852274	0.465834	0.24665	0.999832	no
ENSMUSG00000002748.7	ENSMUSG00000002748.7	Baz1b	chr5:135187263-135246129	Hindlimb__WT	Hindlimb__KO	OK	77.1245	78.5375	0.0261909	0.144167	0.7211	0.999832	no
ENSMUSG00000002763.16	ENSMUSG00000002763.16	Pex6	chr17:46442447-46831413	Hindlimb__WT	Hindlimb__KO	OK	16.1998	16.5705	0.0326369	0.0291018	0.94075	0.999832	no
ENSMUSG00000002767.13	ENSMUSG00000002767.13	Mrpl2	chr17:46442447-46831413	Hindlimb__WT	Hindlimb__KO	OK	44.489	45.8742	0.0442346	0.0316756	0.9245	0.999832	no
ENSMUSG00000002768.7	ENSMUSG00000002768.7	Mea1	chr17:46442447-46831413	Hindlimb__WT	Hindlimb__KO	OK	55.1628	53.7432	-0.0376136	-0.028266	0.94695	0.999832	no
ENSMUSG00000002769.8	ENSMUSG00000002769.8	Gnmt	chr17:46442447-46831413	Hindlimb__WT	Hindlimb__KO	NOTEST	0.198301	0.200527	0.0161044	0	1	1	no
ENSMUSG00000002771.11	ENSMUSG00000002771.11	Grin2d	chr7:45832482-45866681	Hindlimb__WT	Hindlimb__KO	NOTEST	0.0777605	0.0651318	-0.255677	0	1	1	no
ENSMUSG00000002778.13	ENSMUSG00000002778.13	Kdelr1	chr7:45872839-45883726	Hindlimb__WT	Hindlimb__KO	OK	51.5936	52.2765	0.0189711	0.105034	0.7974	0.999832	no
ENSMUSG00000002781.18	ENSMUSG00000002781.18	Tmem143	chr7:45897068-45917408	Hindlimb__WT	Hindlimb__KO	OK	4.47657	4.6645	0.0593289	0.218034	0.5962	0.999832	no
ENSMUSG00000002797.9	ENSMUSG00000002797.9	Ggct	chr6:54982579-54992950	Hindlimb__WT	Hindlimb__KO	OK	4.64108	4.20799	-0.14133	-0.234283	0.5614	0.999832	no
ENSMUSG00000002799.5	ENSMUSG00000002799.5	Jag2	chr12:112908589-112929495	Hindlimb__WT	Hindlimb__KO	OK	8.04044	7.4347	-0.113	-0.55448	0.1665	0.999832	no
ENSMUSG00000002803.13	ENSMUSG00000002803.13	Btbd6	chr12:112959861-113001926	Hindlimb__WT	Hindlimb__KO	OK	9.38939	9.30526	-0.0129853	-0.0349717	0.9283	0.999832	no
ENSMUSG00000002804.3	ENSMUSG00000002804.3	Nudt14	chr12:112934732-112942118	Hindlimb__WT	Hindlimb__KO	OK	24.3139	24.7053	0.0230413	0.0970316	0.8117	0.999832	no
ENSMUSG00000002808.6	ENSMUSG00000002808.6	Epdr1	chr13:19591708-19619830	Hindlimb__WT	Hindlimb__KO	OK	4.02988	4.05502	0.00897412	0.0327973	0.9375	0.999832	no
ENSMUSG00000002812.4	ENSMUSG00000002812.4	Flii	chr11:60699722-60727263	Hindlimb__WT	Hindlimb__KO	OK	25.0316	26.476	0.0809349	0.243355	0.55175	0.999832	no
ENSMUSG00000002814.15	ENSMUSG00000002814.15	Top3a	chr11:60740057-60777365	Hindlimb__WT	Hindlimb__KO	OK	14.0035	14.1236	0.0123152	0.0635097	0.88175	0.999832	no
ENSMUSG00000002820.5	ENSMUSG00000002820.5	Atg4d	chr9:21265298-21287969	Hindlimb__WT	Hindlimb__KO	OK	6.40988	6.47028	0.0135317	0.0366502	0.92455	0.999832	no
ENSMUSG00000002825.6	ENSMUSG00000002825.6	Qtrt1	chr9:21411836-21420277	Hindlimb__WT	Hindlimb__KO	OK	19.9223	19.9532	0.0022377	0.0104012	0.979	0.999832	no
ENSMUSG00000002831.13	ENSMUSG00000002831.13	Plin4	chr17:56079656-56109803	Hindlimb__WT	Hindlimb__KO	NOTEST	0.0503066	0.0575295	0.193555	0	1	1	no
ENSMUSG00000002833.10	ENSMUSG00000002833.10	Hdgfrp2	chr17:56079656-56109803	Hindlimb__WT	Hindlimb__KO	OK	52.6658	54.7347	0.0555905	0.318899	0.4398	0.999832	no
ENSMUSG00000002835.8	ENSMUSG00000002835.8	Chaf1a	chr17:56040415-56075028	Hindlimb__WT	Hindlimb__KO	OK	42.7536	44.3082	0.0515279	0.244596	0.54605	0.999832	no
ENSMUSG00000002844.8	ENSMUSG00000002844.8	Adprh	chr16:38445398-38453493	Hindlimb__WT	Hindlimb__KO	OK	75.4967	77.8551	0.0443777	0.253586	0.53105	0.999832	no
ENSMUSG00000002845.14	ENSMUSG00000002845.14	Tmem39a	chr16:38558697-38592162	Hindlimb__WT	Hindlimb__KO	OK	58.5305	56.6187	-0.0479085	-0.193541	0.6391	0.999832	no
ENSMUSG00000002846.9	ENSMUSG00000002846.9	Timmdc1	chr16:38498346-38522663	Hindlimb__WT	Hindlimb__KO	OK	14.9349	14.579	-0.0348006	-0.156877	0.6987	0.999832	no
ENSMUSG00000002847.6	ENSMUSG00000002847.6	Pla1a	chr16:38396118-38433145	Hindlimb__WT	Hindlimb__KO	NOTEST	0.0275455	0.0192346	-0.518112	0	1	1	no
ENSMUSG00000002870.8	ENSMUSG00000002870.8	Mcm2	chr6:88883473-88898780	Hindlimb__WT	Hindlimb__KO	OK	110.596	116.871	0.0796093	0.450146	0.26675	0.999832	no
ENSMUSG00000002871.14	ENSMUSG00000002871.14	Tpra1	chr6:88902250-88912231	Hindlimb__WT	Hindlimb__KO	OK	12.2934	12.8264	0.0612281	0.202754	0.5869	0.999832	no
ENSMUSG00000002881.14	ENSMUSG00000002881.14	Nab1	chr1:52457293-52500679	Hindlimb__WT	Hindlimb__KO	OK	4.61743	4.29353	-0.104924	-0.39505	0.3234	0.999832	no
ENSMUSG00000002885.14	ENSMUSG00000002885.14	Adgre5	chr8:83715176-83741326	Hindlimb__WT	Hindlimb__KO	OK	13.201	15.1744	0.200988	0.502508	0.22095	0.999832	no
ENSMUSG00000002897.5	ENSMUSG00000002897.5	Il17ra	chr6:120463246-120487559	Hindlimb__WT	Hindlimb__KO	OK	1.21449	0.975178	-0.316612	-0.442065	0.28205	0.999832	no
ENSMUSG00000002900.15	ENSMUSG00000002900.15	Lamb1	chr12:31265233-31329644	Hindlimb__WT	Hindlimb__KO	OK	35.8604	34.3139	-0.063599	-0.361918	0.36105	0.999832	no
ENSMUSG00000002908.15	ENSMUSG00000002908.15	Kcnn1	chr8:70842048-70857008	Hindlimb__WT	Hindlimb__KO	OK	1.38103	1.3662	-0.0155803	-0.0490869	0.90315	0.999832	no
ENSMUSG00000002910.10	ENSMUSG00000002910.10	Arrdc2	chr8:70835154-70839720	Hindlimb__WT	Hindlimb__KO	OK	2.71477	2.4548	-0.145225	-0.463918	0.248	0.999832	no
ENSMUSG00000002930.6	ENSMUSG00000002930.6	Ppp1r17	chr6:56017496-56032689	Hindlimb__WT	Hindlimb__KO	NOTEST	0.026747	0.0188028	-0.508427	0	1	1	no
ENSMUSG00000002944.15	ENSMUSG00000002944.15	Cd36	chr5:17781689-17888801	Hindlimb__WT	Hindlimb__KO	OK	0.578465	0.432993	-0.417887	-0.595691	0.12725	0.999832	no
ENSMUSG00000002948.19	ENSMUSG00000002948.19	Map2k7	chr8:4238739-4247897	Hindlimb__WT	Hindlimb__KO	OK	25.0421	24.6804	-0.0209913	-0.0946105	0.8051	0.999832	no
ENSMUSG00000002949.15	ENSMUSG00000002949.15	Timm44	chr8:4259730-4275913	Hindlimb__WT	Hindlimb__KO	OK	41.0045	42.0435	0.0360989	0.177447	0.6639	0.999832	no
ENSMUSG00000002957.11	ENSMUSG00000002957.11	Ap2a2	chr7:141562172-141633011	Hindlimb__WT	Hindlimb__KO	OK	30.2369	30.69	0.0214584	0.123981	0.75525	0.999832	no
ENSMUSG00000002963.17	ENSMUSG00000002963.17	Pnkp	chr7:44857138-44862992	Hindlimb__WT	Hindlimb__KO	OK	11.5347	11.9794	0.0545711	0.209767	0.56605	0.999832	no
ENSMUSG00000002968.8	ENSMUSG00000002968.8	Med25	chr7:44876764-44892712	Hindlimb__WT	Hindlimb__KO	OK	36.3407	36.2358	-0.00417356	-0.0178663	0.9637	0.999832	no
ENSMUSG00000002980.14	ENSMUSG00000002980.14	Bcam	chr7:19756130-19775403	Hindlimb__WT	Hindlimb__KO	OK	27.5687	25.6492	-0.10412	-0.533737	0.18935	0.999832	no
ENSMUSG00000002981.10	ENSMUSG00000002981.10	Clptm1	chr7:19631570-19665033	Hindlimb__WT	Hindlimb__KO	OK	19.7103	20.3225	0.0441277	0.236301	0.54805	0.999832	no
ENSMUSG00000002983.17	ENSMUSG00000002983.17	Relb	chr7:19606216-19629438	Hindlimb__WT	Hindlimb__KO	OK	1.3216	1.35381	0.0347399	0.0829949	0.83815	0.999832	no
ENSMUSG00000002984.17	ENSMUSG00000002984.17	Tomm40	chr7:19701312-19750483	Hindlimb__WT	Hindlimb__KO	OK	44.543	44.5002	-0.00138689	-0.00566161	0.98895	0.999832	no
ENSMUSG00000002985.16	ENSMUSG00000002985.16	Apoe	chr7:19696108-19699188	Hindlimb__WT	Hindlimb__KO	OK	29.9306	31.1115	0.055828	0.220392	0.58835	0.999832	no
ENSMUSG00000002992.17	ENSMUSG00000002992.17	Apoc2	chr7:19671578-19681479	Hindlimb__WT	Hindlimb__KO	NOTEST	0.0219461	0.0498768	1.18441	0	1	1	no
ENSMUSG00000002996.17	ENSMUSG00000002996.17	Hbp1	chr12:31654868-31950535	Hindlimb__WT	Hindlimb__KO	OK	50.9461	47.464	-0.102138	-0.469472	0.23445	0.999832	no
ENSMUSG00000002997.15	ENSMUSG00000002997.15	Prkar2b	chr12:31958475-32061296	Hindlimb__WT	Hindlimb__KO	OK	12.83	13.027	0.0219855	0.107022	0.7963	0.999832	no
ENSMUSG00000003031.14	ENSMUSG00000003031.14	Cdkn1b	chr6:134920400-134925513	Hindlimb__WT	Hindlimb__KO	OK	18.3614	17.3889	-0.0785087	-0.360703	0.3655	0.999832	no
ENSMUSG00000003032.8	ENSMUSG00000003032.8	Klf4	chr4:55527142-55532466	Hindlimb__WT	Hindlimb__KO	OK	0.832914	0.767471	-0.118055	-0.226871	0.5467	0.999832	no
ENSMUSG00000003033.14	ENSMUSG00000003033.14	Ap1m1	chr8:72240017-72257385	Hindlimb__WT	Hindlimb__KO	OK	42.6191	44.5308	0.0633043	0.35105	0.38625	0.999832	no
ENSMUSG00000003037.16	ENSMUSG00000003037.16	Rab8a	chr8:72161199-72183904	Hindlimb__WT	Hindlimb__KO	OK	21.3209	22.6391	0.0865516	0.375366	0.2573	0.999832	no
ENSMUSG00000003038.15	ENSMUSG00000003038.15	Hmgn2	chr4:133964737-133968650	Hindlimb__WT	Hindlimb__KO	OK	703.031	708.672	0.0115291	0.0553037	0.8929	0.999832	no
ENSMUSG00000003039.8	ENSMUSG00000003039.8	Fam32a	chr8:72219729-72223764	Hindlimb__WT	Hindlimb__KO	OK	41.7463	41.514	-0.00804836	-0.044699	0.91155	0.999832	no
ENSMUSG00000003051.13	ENSMUSG00000003051.13	Elf3	chr1:135248560-135284084	Hindlimb__WT	Hindlimb__KO	OK	2.95677	2.99644	0.019227	0.0303538	0.9423	0.999832	no
ENSMUSG00000003053.17	ENSMUSG00000003053.17	Cyp2c29	chr19:39269404-39330699	Hindlimb__WT	Hindlimb__KO	NOTEST	0	0	0	0	1	1	no
ENSMUSG00000003062.12	ENSMUSG00000003062.12	Stard3nl	chr13:19357678-19395759	Hindlimb__WT	Hindlimb__KO	OK	28.6178	27.8647	-0.038474	-0.189298	0.6366	0.999832	no
ENSMUSG00000003068.15	ENSMUSG00000003068.15	Stk11	chr10:80115802-80145818	Hindlimb__WT	Hindlimb__KO	OK	38.8264	38.8715	0.00167433	0.00445009	0.9915	0.999832	no
ENSMUSG00000003070.6	ENSMUSG00000003070.6	Efna2	chr10:80179481-80190010	Hindlimb__WT	Hindlimb__KO	OK	21.4964	21.4122	-0.00566253	-0.0293019	0.94165	0.999832	no
ENSMUSG00000003072.15	ENSMUSG00000003072.15	Atp5d	chr10:80115802-80145818	Hindlimb__WT	Hindlimb__KO	OK	113.022	120.432	0.0916179	0.351186	0.38945	0.999832	no
ENSMUSG00000003099.11	ENSMUSG00000003099.11	Ppp5c	chr7:17004639-17027924	Hindlimb__WT	Hindlimb__KO	OK	49.4368	48.923	-0.0150726	-0.0829057	0.83565	0.999832	no
ENSMUSG00000003119.14	ENSMUSG00000003119.14	Cdk12	chr11:98203058-98278504	Hindlimb__WT	Hindlimb__KO	OK	20.9096	20.2458	-0.046545	-0.243931	0.538	0.999832	no
ENSMUSG00000003123.15	ENSMUSG00000003123.15	Lipe	chr7:25376818-25566417	Hindlimb__WT	Hindlimb__KO	OK	2.88853	2.9205	0.0158833	0.0509265	0.9003	0.999832	no
ENSMUSG00000003131.6	ENSMUSG00000003131.6	Pafah1b2	chr9:45965310-45984871	Hindlimb__WT	Hindlimb__KO	OK	71.9627	73.1155	0.0229277	0.13201	0.74375	0.999832	no
ENSMUSG00000003134.10	ENSMUSG00000003134.10	Tbc1d8	chr1:39367841-39478755	Hindlimb__WT	Hindlimb__KO	OK	3.44224	3.45846	0.00678124	0.00586757	0.988	0.999832	no
ENSMUSG00000003135.15	ENSMUSG00000003135.15	Cnot11	chr1:39534991-39546889	Hindlimb__WT	Hindlimb__KO	OK	25.8258	25.5479	-0.0156092	-0.0603723	0.8778	0.999832	no
ENSMUSG00000003153.10	ENSMUSG00000003153.10	Slc2a3	chr6:122727808-122801640	Hindlimb__WT	Hindlimb__KO	OK	49.1091	42.1907	-0.219066	-1.11649	0.00285	0.242602	no
ENSMUSG00000003154.15	ENSMUSG00000003154.15	Foxj2	chr6:122813618-122845366	Hindlimb__WT	Hindlimb__KO	OK	3.56739	3.4283	-0.0573748	-0.223665	0.5636	0.999832	no
ENSMUSG00000003161.15	ENSMUSG00000003161.15	Sri	chr5:8037293-8069379	Hindlimb__WT	Hindlimb__KO	OK	22.5335	23.1324	0.0378415	0.200786	0.6221	0.999832	no
ENSMUSG00000003166.19	ENSMUSG00000003166.19	Dgcr2	chr16:17840354-17894145	Hindlimb__WT	Hindlimb__KO	OK	47.2148	49.0275	0.0543514	0.317062	0.4324	0.999832	no
ENSMUSG00000003184.15	ENSMUSG00000003184.15	Irf3	chr7:44997647-45002848	Hindlimb__WT	Hindlimb__KO	OK	29.2574	29.3045	0.00232053	0.010339	0.9782	0.999832	no
ENSMUSG00000003190.12	ENSMUSG00000003190.12	Bcl2l12	chr7:44986899-44997579	Hindlimb__WT	Hindlimb__KO	OK	36.5661	37.1752	0.0238362	0.096165	0.81635	0.999832	no
ENSMUSG00000003198.9	ENSMUSG00000003198.9	Zfp959	chr17:55892119-55898928	Hindlimb__WT	Hindlimb__KO	OK	4.94931	4.72086	-0.0681777	-0.249172	0.5366	0.999832	no
ENSMUSG00000003199.16	ENSMUSG00000003199.16	Mpnd	chr17:56005710-56036637	Hindlimb__WT	Hindlimb__KO	OK	53.1906	54.5706	0.036953	0.136713	0.73555	0.999832	no
ENSMUSG00000003200.9	ENSMUSG00000003200.9	Sh3gl1	chr17:56005710-56036637	Hindlimb__WT	Hindlimb__KO	OK	44.6681	47.4736	0.0878803	0.375425	0.35035	0.999832	no
ENSMUSG00000003206.6	ENSMUSG00000003206.6	Ebi3	chr17:55952622-55967949	Hindlimb__WT	Hindlimb__KO	OK	0.28695	0.331032	0.206169	0.112997	0.79255	0.999832	no
ENSMUSG00000003208.8	ENSMUSG00000003208.8	Ccdc94	chr17:55952622-55967949	Hindlimb__WT	Hindlimb__KO	OK	10.3265	10.7572	0.0589583	0.229722	0.5714	0.999832	no
ENSMUSG00000003226.6	ENSMUSG00000003226.6	Ranbp2	chr10:58446851-58494155	Hindlimb__WT	Hindlimb__KO	OK	35.7099	34.4592	-0.051434	-0.293354	0.4729	0.999832	no
ENSMUSG00000003227.4	ENSMUSG00000003227.4	Edar	chr10:58600788-58675654	Hindlimb__WT	Hindlimb__KO	OK	2.76639	2.28373	-0.276617	-1.00031	0.01435	0.734565	no
ENSMUSG00000003228.8	ENSMUSG00000003228.8	Grk5	chr19:60889748-61092553	Hindlimb__WT	Hindlimb__KO	OK	5.19446	5.61534	0.1124	0.482216	0.23085	0.999832	no
ENSMUSG00000003233.11	ENSMUSG00000003233.11	Dvl3	chr16:20511132-20532520	Hindlimb__WT	Hindlimb__KO	OK	23.6906	23.8948	0.0123822	0.0662091	0.86935	0.999832	no
ENSMUSG00000003234.15	ENSMUSG00000003234.15	Abcf3	chr16:20548576-20561379	Hindlimb__WT	Hindlimb__KO	OK	19.776	20.4682	0.049633	0.269638	0.51235	0.999832	no
ENSMUSG00000003235.12	ENSMUSG00000003235.12	Eif2b5	chr16:20498816-20509955	Hindlimb__WT	Hindlimb__KO	OK	41.3817	42.3768	0.0342818	0.193286	0.62525	0.999832	no
ENSMUSG00000003269.15	ENSMUSG00000003269.15	Cyth2	chr7:45806636-45814316	Hindlimb__WT	Hindlimb__KO	OK	33.7861	34.7829	0.0419486	0.235047	0.56245	0.999832	no
ENSMUSG00000003271.16	ENSMUSG00000003271.16	Sult2b1	chr7:45729983-45759555	Hindlimb__WT	Hindlimb__KO	OK	0.575975	0.569643	-0.0159469	-0.0258076	0.9489	0.999832	no
ENSMUSG00000003273.13	ENSMUSG00000003273.13	Car11	chr7:45699866-45704659	Hindlimb__WT	Hindlimb__KO	OK	1.14341	1.12085	-0.0287526	-0.0643483	0.8747	0.999832	no
ENSMUSG00000003279.16	ENSMUSG00000003279.16	Dlgap1	chr17:69969072-70821413	Hindlimb__WT	Hindlimb__KO	NOTEST	0.108186	0.0906156	-0.255681	0	1	1	no
ENSMUSG00000003282.9	ENSMUSG00000003282.9	Plag1	chr4:3900995-3938382	Hindlimb__WT	Hindlimb__KO	OK	7.10021	6.31759	-0.168489	-0.832417	0.03615	0.999832	no
ENSMUSG00000003283.13	ENSMUSG00000003283.13	Hck	chr2:153108467-153151441	Hindlimb__WT	Hindlimb__KO	OK	0.310613	0.362033	0.221	0.377216	0.35665	0.999832	no
ENSMUSG00000003299.9	ENSMUSG00000003299.9	Mrpl4	chr9:21002736-21008835	Hindlimb__WT	Hindlimb__KO	OK	41.1616	41.9611	0.0277555	0.14642	0.7175	0.999832	no
ENSMUSG00000003308.14	ENSMUSG00000003308.14	Keap1	chr9:21225370-21239332	Hindlimb__WT	Hindlimb__KO	OK	16.5537	16.9344	0.0328036	0.141382	0.68945	0.999832	no
ENSMUSG00000003309.13	ENSMUSG00000003309.13	Ap1m2	chr9:21295456-21312333	Hindlimb__WT	Hindlimb__KO	OK	3.94271	3.71135	-0.0872431	-0.28425	0.4845	0.999832	no
ENSMUSG00000003316.14	ENSMUSG00000003316.14	Glg1	chr8:111154420-111259216	Hindlimb__WT	Hindlimb__KO	OK	38.8349	39.973	0.0416726	0.227974	0.57815	0.999832	no
ENSMUSG00000003341.8	ENSMUSG00000003341.8	Atp8b3	chr10:80519584-80539124	Hindlimb__WT	Hindlimb__KO	NOTEST	0.236089	0.214157	-0.140666	0	1	1	no
ENSMUSG00000003344.14	ENSMUSG00000003344.14	Btbd2	chr10:80642616-80657071	Hindlimb__WT	Hindlimb__KO	OK	32.6663	31.4163	-0.0562863	-0.265673	0.514	0.999832	no
ENSMUSG00000003345.15	ENSMUSG00000003345.15	Csnk1g2	chr10:80622779-80640771	Hindlimb__WT	Hindlimb__KO	OK	86.542	88.3521	0.0298626	0.1729	0.66915	0.999832	no
ENSMUSG00000003346.14	ENSMUSG00000003346.14	Abhd17a	chr10:80583653-80590341	Hindlimb__WT	Hindlimb__KO	OK	26.363	26.4834	0.00657244	0.0317332	0.9409	0.999832	no
ENSMUSG00000003348.9	ENSMUSG00000003348.9	Mob3a	chr10:80681837-80701820	Hindlimb__WT	Hindlimb__KO	OK	16.7562	17.3521	0.0504154	0.260538	0.5226	0.999832	no
ENSMUSG00000003352.13	ENSMUSG00000003352.13	Cacnb3	chr15:98632219-98644530	Hindlimb__WT	Hindlimb__KO	OK	13.0226	11.9992	-0.11808	-0.582335	0.15385	0.999832	no
ENSMUSG00000003354.5	ENSMUSG00000003354.5	Ccdc65	chr15:98708206-98723326	Hindlimb__WT	Hindlimb__KO	NOTEST	0.183099	0.188735	0.0437427	0	1	1	no
ENSMUSG00000003355.6	ENSMUSG00000003355.6	Fkbp11	chr15:98724372-98728198	Hindlimb__WT	Hindlimb__KO	OK	8.15987	8.61596	0.078464	0.238522	0.5622	0.999832	no
ENSMUSG00000003360.14	ENSMUSG00000003360.14	Ddx23	chr15:98645133-98662889	Hindlimb__WT	Hindlimb__KO	OK	61.7568	60.4961	-0.029755	-0.107884	0.7328	0.999832	no
ENSMUSG00000003363.15	ENSMUSG00000003363.15	Pld3	chr7:27531999-27553218	Hindlimb__WT	Hindlimb__KO	OK	14.8865	14.7217	-0.0160621	-0.0685192	0.85465	0.999832	no
ENSMUSG00000003378.9	ENSMUSG00000003378.9	Grik5	chr7:25009848-25072310	Hindlimb__WT	Hindlimb__KO	OK	17.0493	17.1158	0.00561856	0.0225508	0.95105	0.999832	no
ENSMUSG00000003379.7	ENSMUSG00000003379.7	Cd79a	chr7:24897380-24902197	Hindlimb__WT	Hindlimb__KO	NOTEST	0.197565	0.23288	0.237257	0	1	1	no
ENSMUSG00000003380.11	ENSMUSG00000003380.11	Rabac1	chr7:24969751-24972754	Hindlimb__WT	Hindlimb__KO	OK	24.1743	25.3127	0.0663855	0.214928	0.5965	0.999832	no
ENSMUSG00000003382.18	ENSMUSG00000003382.18	Etv3	chr3:87525406-87540156	Hindlimb__WT	Hindlimb__KO	OK	9.77135	9.62312	-0.0220539	-0.111649	0.7832	0.999832	no
ENSMUSG00000003402.13	ENSMUSG00000003402.13	Prkcsh	chr9:22003034-22014219	Hindlimb__WT	Hindlimb__KO	OK	58.3314	58.7942	0.0114013	0.0654868	0.86805	0.999832	no
ENSMUSG00000003410.7	ENSMUSG00000003410.7	Elavl3	chr9:22015004-22052023	Hindlimb__WT	Hindlimb__KO	NOTEST	0.0348537	0.0312691	-0.156575	0	1	1	no
ENSMUSG00000003411.10	ENSMUSG00000003411.10	Rab3b	chr4:108879062-108972077	Hindlimb__WT	Hindlimb__KO	OK	3.00968	2.80611	-0.101041	-0.243303	0.53455	0.999832	no
ENSMUSG00000003418.11	ENSMUSG00000003418.11	St8sia6	chr2:13651020-13794064	Hindlimb__WT	Hindlimb__KO	OK	0.726318	0.608515	-0.255308	-0.359011	0.37255	0.999832	no
ENSMUSG00000003420.7	ENSMUSG00000003420.7	Fcgrt	chr7:45092992-45103822	Hindlimb__WT	Hindlimb__KO	OK	2.26297	2.52437	0.157707	0.449474	0.2655	0.999832	no
ENSMUSG00000003421.12	ENSMUSG00000003421.12	Nosip	chr7:45062428-45078503	Hindlimb__WT	Hindlimb__KO	OK	22.169	22.0991	-0.00455816	-0.0238707	0.95495	0.999832	no
ENSMUSG00000003423.14	ENSMUSG00000003423.14	Pih1d1	chr7:45141841-45160064	Hindlimb__WT	Hindlimb__KO	OK	39.1583	40.7669	0.0580805	0.223313	0.58	0.999832	no
ENSMUSG00000003429.10	ENSMUSG00000003429.10	Rps11	chr7:45122387-45124389	Hindlimb__WT	Hindlimb__KO	OK	1482.14	1451.47	-0.0301688	-0.161016	0.693	0.999832	no
ENSMUSG00000003435.9	ENSMUSG00000003435.9	Supt5	chr7:28314893-28338719	Hindlimb__WT	Hindlimb__KO	OK	54.3623	56.3808	0.0525966	0.287136	0.46225	0.999832	no
ENSMUSG00000003436.11	ENSMUSG00000003436.11	Dll3	chr7:28293552-28302238	Hindlimb__WT	Hindlimb__KO	OK	0.630615	0.66893	0.0850958	0.189333	0.646	0.999832	no
ENSMUSG00000003437.14	ENSMUSG00000003437.14	Paf1	chr7:28392950-28399388	Hindlimb__WT	Hindlimb__KO	OK	39.0459	40.5226	0.053558	0.298174	0.45295	0.999832	no
ENSMUSG00000003438.17	ENSMUSG00000003438.17	Timm50	chr7:28305515-28312072	Hindlimb__WT	Hindlimb__KO	OK	56.4507	57.7238	0.0321749	0.172825	0.65795	0.999832	no
ENSMUSG00000003444.8	ENSMUSG00000003444.8	Med29	chr7:28376783-28392708	Hindlimb__WT	Hindlimb__KO	OK	24.9385	25.4304	0.0281835	0.125659	0.7596	0.999832	no
ENSMUSG00000003452.15	ENSMUSG00000003452.15	Bicd1	chr6:149408983-149563329	Hindlimb__WT	Hindlimb__KO	OK	1.47442	1.4431	-0.0309693	-0.0620002	0.8429	0.999832	no
ENSMUSG00000003458.12	ENSMUSG00000003458.12	Ncstn	chr1:172066012-172122330	Hindlimb__WT	Hindlimb__KO	OK	28.1697	28.5106	0.0173567	0.0373265	0.92655	0.999832	no
ENSMUSG00000003464.13	ENSMUSG00000003464.13	Pex19	chr1:172126754-172136493	Hindlimb__WT	Hindlimb__KO	OK	71.4384	74.6881	0.0641782	0.366261	0.36855	0.999832	no
ENSMUSG00000003469.9	ENSMUSG00000003469.9	Phyhip	chr14:70457475-70468832	Hindlimb__WT	Hindlimb__KO	OK	0.899451	0.911571	0.0193106	0.0389231	0.9139	0.999832	no
ENSMUSG00000003476.15	ENSMUSG00000003476.15	Crhr2	chr6:55090048-55133014	Hindlimb__WT	Hindlimb__KO	NOTEST	0.00610248	0.00335479	-0.863173	0	1	1	no
ENSMUSG00000003477.5	ENSMUSG00000003477.5	Inmt	chr6:55170625-55175043	Hindlimb__WT	Hindlimb__KO	NOTEST	0.054332	0.0516497	-0.0730415	0	1	1	no
ENSMUSG00000003484.4	ENSMUSG00000003484.4	Cyp4f18	chr8:71951037-72009626	Hindlimb__WT	Hindlimb__KO	NOTEST	0.117874	0.0310889	-1.92277	0	1	1	no
ENSMUSG00000003500.13	ENSMUSG00000003500.13	Impdh1	chr6:29200433-29216364	Hindlimb__WT	Hindlimb__KO	OK	15.1372	15.2322	0.00902982	0.0414665	0.91865	0.999832	no
ENSMUSG00000003505.15	ENSMUSG00000003505.15	Psg18	chr7:18345421-18355009	Hindlimb__WT	Hindlimb__KO	NOTEST	0	0	0	0	1	1	no
ENSMUSG00000003518.13	ENSMUSG00000003518.13	Dusp3	chr11:101971142-101992264	Hindlimb__WT	Hindlimb__KO	OK	4.03828	4.31482	0.0955593	0.204362	0.58225	0.999832	no
ENSMUSG00000003526.11	ENSMUSG00000003526.11	Prodh	chr16:18052859-18090203	Hindlimb__WT	Hindlimb__KO	OK	9.38868	9.36347	-0.00387942	-0.00812911	0.9817	0.999832	no
ENSMUSG00000003527.8	ENSMUSG00000003527.8	Dgcr14	chr16:17900710-17911348	Hindlimb__WT	Hindlimb__KO	OK	14.1755	14.6656	0.0490408	0.251361	0.5268	0.999832	no
ENSMUSG00000003528.14	ENSMUSG00000003528.14	Slc25a1	chr16:17925210-17928219	Hindlimb__WT	Hindlimb__KO	OK	23.887	24.0785	0.0115198	0.0496721	0.90345	0.999832	no
ENSMUSG00000003531.14	ENSMUSG00000003531.14	Dgcr6	chr16:18052859-18090203	Hindlimb__WT	Hindlimb__KO	OK	46.0484	47.7496	0.0523405	0.229994	0.57105	0.999832	no
ENSMUSG00000003534.17	ENSMUSG00000003534.17	Ddr1	chr17:35681566-35708244	Hindlimb__WT	Hindlimb__KO	OK	11.5886	11.2201	-0.0466288	-0.20652	0.5966	0.999832	no
ENSMUSG00000003541.6	ENSMUSG00000003541.6	Ier3	chr17:35821683-35822923	Hindlimb__WT	Hindlimb__KO	OK	1.94206	2.20126	0.18074	0.43126	0.2939	0.999832	no
ENSMUSG00000003545.3	ENSMUSG00000003545.3	Fosb	chr7:19302695-19310051	Hindlimb__WT	Hindlimb__KO	NOTEST	0.0455205	0.0293794	-0.631713	0	1	1	no
ENSMUSG00000003546.9	ENSMUSG00000003546.9	Klc4	chr17:46442447-46831413	Hindlimb__WT	Hindlimb__KO	OK	10.4653	11.4562	0.130507	0.0668077	0.87215	0.999832	no
ENSMUSG00000003549.9	ENSMUSG00000003549.9	Ercc1	chr7:19344777-19359481	Hindlimb__WT	Hindlimb__KO	OK	21.593	20.6402	-0.0651061	-0.22485	0.5691	0.999832	no
ENSMUSG00000003555.7	ENSMUSG00000003555.7	Cyp17a1	chr19:46667164-46672974	Hindlimb__WT	Hindlimb__KO	NOTEST	0.0137378	0.0158096	0.202641	0	1	1	no
ENSMUSG00000003559.7	ENSMUSG00000003559.7	As3mt	chr19:46707442-46741095	Hindlimb__WT	Hindlimb__KO	OK	14.0472	13.1976	-0.0900019	-0.413599	0.31255	0.999832	no
ENSMUSG00000003573.15	ENSMUSG00000003573.15	Homer3	chr8:70282826-70302489	Hindlimb__WT	Hindlimb__KO	OK	31.9333	33.838	0.083581	0.329216	0.418	0.999832	no
ENSMUSG00000003575.13	ENSMUSG00000003575.13	Crtc1	chr8:70382354-70439579	Hindlimb__WT	Hindlimb__KO	OK	7.96467	7.87045	-0.0171672	-0.0875973	0.828	0.999832	no
ENSMUSG00000003581.14	ENSMUSG00000003581.14	Rnf215	chr11:4135201-4160293	Hindlimb__WT	Hindlimb__KO	OK	14.0059	14.1597	0.0157618	0.0442078	0.91335	0.999832	no
ENSMUSG00000003585.13	ENSMUSG00000003585.13	Sec14l2	chr11:4097038-4123415	Hindlimb__WT	Hindlimb__KO	OK	1.95031	2.0005	0.0366619	0.0989381	0.79725	0.999832	no
ENSMUSG00000003604.14	ENSMUSG00000003604.14	Aven	chr2:112492963-113217087	Hindlimb__WT	Hindlimb__KO	OK	13.5134	13.153	-0.0389984	-0.122279	0.76185	0.999832	no
ENSMUSG00000003617.16	ENSMUSG00000003617.16	Cp	chr3:19957053-20035315	Hindlimb__WT	Hindlimb__KO	NOTEST	0.061222	0.052243	-0.228811	0	1	1	no
ENSMUSG00000003623.4	ENSMUSG00000003623.4	Crot	chr5:8966032-8997324	Hindlimb__WT	Hindlimb__KO	OK	20.107	18.9672	-0.08419	-0.439404	0.2861	0.999832	no
ENSMUSG00000003644.17	ENSMUSG00000003644.17	Rps6ka1	chr4:133847289-133887797	Hindlimb__WT	Hindlimb__KO	OK	15.5296	15.071	-0.043251	-0.224775	0.58395	0.999832	no
ENSMUSG00000003657.8	ENSMUSG00000003657.8	Calb2	chr8:110142538-110168206	Hindlimb__WT	Hindlimb__KO	OK	2.46069	4.05077	0.719134	1.93728	5e-05	0.0109797	yes
ENSMUSG00000003660.10	ENSMUSG00000003660.10	Snrnp200	chr2:127208398-127240451	Hindlimb__WT	Hindlimb__KO	OK	83.1445	84.2297	0.0187088	0.0978967	0.8049	0.999832	no
ENSMUSG00000003662.10	ENSMUSG00000003662.10	Ciao1	chr2:127240937-127247816	Hindlimb__WT	Hindlimb__KO	OK	26.9286	25.3774	-0.0855906	-0.330887	0.42335	0.999832	no
ENSMUSG00000003665.6	ENSMUSG00000003665.6	Has1	chr17:17843327-17855188	Hindlimb__WT	Hindlimb__KO	OK	0.485515	0.48152	-0.0119223	-0.0225922	0.96005	0.999832	no
ENSMUSG00000003680.15	ENSMUSG00000003680.15	Taf6l	chr19:8772521-8786417	Hindlimb__WT	Hindlimb__KO	OK	25.014	24.5384	-0.0276932	-0.113569	0.78135	0.999832	no
ENSMUSG00000003721.14	ENSMUSG00000003721.14	Insig2	chr1:121304352-121332589	Hindlimb__WT	Hindlimb__KO	OK	8.74223	8.30115	-0.074689	-0.207273	0.566	0.999832	no
ENSMUSG00000003731.13	ENSMUSG00000003731.13	Kpna6	chr4:129643979-129672767	Hindlimb__WT	Hindlimb__KO	OK	19.3729	19.3049	-0.00507628	-0.0250458	0.94645	0.999832	no
ENSMUSG00000003746.15	ENSMUSG00000003746.15	Man1a	chr10:53904787-54075796	Hindlimb__WT	Hindlimb__KO	OK	2.74808	2.63933	-0.0582481	-0.221335	0.58955	0.999832	no
ENSMUSG00000003752.9	ENSMUSG00000003752.9	Itpkc	chr7:27187006-27228628	Hindlimb__WT	Hindlimb__KO	OK	5.77223	5.91009	0.0340513	0.0588913	0.88095	0.999832	no
ENSMUSG00000003762.13	ENSMUSG00000003762.13	Adck4	chr7:27233022-27282141	Hindlimb__WT	Hindlimb__KO	OK	7.46299	7.89344	0.0808997	0.226444	0.569	0.999832	no
ENSMUSG00000003778.14	ENSMUSG00000003778.14	Brd8	chr18:34598614-34624601	Hindlimb__WT	Hindlimb__KO	OK	56.4131	57.23	0.0207408	0.119105	0.76365	0.999832	no
ENSMUSG00000003779.15	ENSMUSG00000003779.15	Kif20a	chr18:34624623-34651735	Hindlimb__WT	Hindlimb__KO	OK	69.6322	69.5493	-0.00171826	-0.00658958	0.9846	0.999832	no
ENSMUSG00000003808.18	ENSMUSG00000003808.18	Farsa	chr8:84856988-84869257	Hindlimb__WT	Hindlimb__KO	OK	46.9866	48.5868	0.0483152	0.271847	0.50775	0.999832	no
ENSMUSG00000003809.14	ENSMUSG00000003809.14	Gcdh	chr8:84872110-84893921	Hindlimb__WT	Hindlimb__KO	OK	20.8064	21.184	0.0259518	0.112371	0.7806	0.999832	no
ENSMUSG00000003810.12	ENSMUSG00000003810.12	Mast2	chr4:116306761-116464183	Hindlimb__WT	Hindlimb__KO	OK	26.9838	25.8605	-0.0613458	-0.222961	0.5365	0.999832	no
ENSMUSG00000003812.13	ENSMUSG00000003812.13	Dnase2a	chr8:84908559-84937359	Hindlimb__WT	Hindlimb__KO	OK	7.09376	6.96892	-0.0256159	-0.055079	0.89145	0.999832	no
ENSMUSG00000003813.15	ENSMUSG00000003813.15	Rad23a	chr8:84831521-84840665	Hindlimb__WT	Hindlimb__KO	OK	34.0405	35.1861	0.0477547	0.19995	0.62655	0.999832	no
ENSMUSG00000003814.8	ENSMUSG00000003814.8	Calr	chr8:84841849-84846934	Hindlimb__WT	Hindlimb__KO	OK	339.101	331.362	-0.0333068	-0.175869	0.6675	0.999832	no
ENSMUSG00000003824.12	ENSMUSG00000003824.12	Syce2	chr8:84872110-84893921	Hindlimb__WT	Hindlimb__KO	OK	24.9815	25.1942	0.0122344	0.0378727	0.92495	0.999832	no
ENSMUSG00000003847.16	ENSMUSG00000003847.16	Nfat5	chr8:107293469-107379516	Hindlimb__WT	Hindlimb__KO	OK	13.5836	12.9029	-0.074171	-0.217145	0.46015	0.999832	no
ENSMUSG00000003848.14	ENSMUSG00000003848.14	Nob1	chr8:107412488-107425049	Hindlimb__WT	Hindlimb__KO	OK	43.2585	43.4085	0.00499323	0.0272895	0.94705	0.999832	no
ENSMUSG00000003849.8	ENSMUSG00000003849.8	Nqo1	chr8:107388224-107403206	Hindlimb__WT	Hindlimb__KO	OK	9.44127	9.87712	0.0651102	0.265531	0.5098	0.999832	no
ENSMUSG00000003863.17	ENSMUSG00000003863.17	Ppfia3	chr7:45339126-45367019	Hindlimb__WT	Hindlimb__KO	OK	1.03009	0.974973	-0.0793335	-0.241971	0.54645	0.999832	no
ENSMUSG00000003865.15	ENSMUSG00000003865.15	Gys1	chr7:45434838-45456617	Hindlimb__WT	Hindlimb__KO	OK	17.0316	17.6084	0.0480534	0.261043	0.5144	0.999832	no
ENSMUSG00000003868.13	ENSMUSG00000003868.13	Ruvbl2	chr7:45421897-45434464	Hindlimb__WT	Hindlimb__KO	OK	84.2272	89.3801	0.085667	0.496091	0.21795	0.999832	no
ENSMUSG00000003872.8	ENSMUSG00000003872.8	Lin7b	chr7:45367891-45370564	Hindlimb__WT	Hindlimb__KO	NOTEST	0.161866	0.158948	-0.0262391	0	1	1	no
ENSMUSG00000003873.10	ENSMUSG00000003873.10	Bax	chr7:45461694-45466898	Hindlimb__WT	Hindlimb__KO	OK	76.3006	77.4793	0.0221161	0.118692	0.7679	0.999832	no
ENSMUSG00000003882.4	ENSMUSG00000003882.4	Il7r	chr15:9506160-9529876	Hindlimb__WT	Hindlimb__KO	NOTEST	0.0264119	0.0146314	-0.85212	0	1	1	no
ENSMUSG00000003923.14	ENSMUSG00000003923.14	Tfam	chr10:71225463-71238280	Hindlimb__WT	Hindlimb__KO	OK	61.281	62.0576	0.0181672	0.0665261	0.87095	0.999832	no
ENSMUSG00000003929.10	ENSMUSG00000003929.10	Zfp81	chr17:33329341-33358878	Hindlimb__WT	Hindlimb__KO	OK	7.22418	6.753	-0.0973042	-0.51165	0.19245	0.999832	no
ENSMUSG00000003934.5	ENSMUSG00000003934.5	Efnb3	chr11:69554091-69560205	Hindlimb__WT	Hindlimb__KO	OK	25.2506	27.8763	0.142721	0.800413	0.04455	0.999832	no
ENSMUSG00000003948.16	ENSMUSG00000003948.16	Mmd	chr11:90187683-90278589	Hindlimb__WT	Hindlimb__KO	OK	21.7371	22.5942	0.0557916	0.297781	0.4664	0.999832	no
ENSMUSG00000003949.16	ENSMUSG00000003949.16	Hlf	chr11:90336535-90390895	Hindlimb__WT	Hindlimb__KO	NOTEST	0.073973	0.0553395	-0.41869	0	1	1	no
ENSMUSG00000003955.7	ENSMUSG00000003955.7	Fam162a	chr16:36043843-36071515	Hindlimb__WT	Hindlimb__KO	OK	117.379	116.327	-0.0129854	-0.0696843	0.859	0.999832	no
ENSMUSG00000003970.8	ENSMUSG00000003970.8	Rpl8	chr15:76904070-76906318	Hindlimb__WT	Hindlimb__KO	OK	1345.1	1387.38	0.0446483	0.221843	0.58335	0.999832	no
ENSMUSG00000003974.6	ENSMUSG00000003974.6	Grm3	chr5:9485540-9725170	Hindlimb__WT	Hindlimb__KO	NOTEST	0.0173455	0.0164869	-0.0732439	0	1	1	no
ENSMUSG00000003992.14	ENSMUSG00000003992.14	Ssbp2	chr13:91460282-91786148	Hindlimb__WT	Hindlimb__KO	OK	72.2414	67.6248	-0.0952742	-0.475425	0.2423	0.999832	no
ENSMUSG00000004018.9	ENSMUSG00000004018.9	Fancl	chr11:26386134-26593999	Hindlimb__WT	Hindlimb__KO	OK	19.0286	19.3564	0.0246398	0.0769132	0.84305	0.999832	no
ENSMUSG00000004031.13	ENSMUSG00000004031.13	Brinp2	chr1:158245268-158356326	Hindlimb__WT	Hindlimb__KO	NOTEST	0.0233739	0.0250359	0.0990978	0	1	1	no
ENSMUSG00000004032.10	ENSMUSG00000004032.10	Gstm5	chr3:107877228-107898686	Hindlimb__WT	Hindlimb__KO	OK	94.4022	93.6137	-0.0121005	-0.0601504	0.88425	0.999832	no
ENSMUSG00000004035.12	ENSMUSG00000004035.12	Gstm7	chr3:107926333-107931817	Hindlimb__WT	Hindlimb__KO	OK	12.0908	11.6464	-0.0540245	-0.190616	0.63855	0.999832	no
ENSMUSG00000004038.9	ENSMUSG00000004038.9	Gstm3	chr3:107963695-107969283	Hindlimb__WT	Hindlimb__KO	NOTEST	0	0	0	0	1	1	no
ENSMUSG00000004040.16	ENSMUSG00000004040.16	Stat3	chr11:100859350-100939540	Hindlimb__WT	Hindlimb__KO	OK	10.6244	11.0072	0.0510632	0.251611	0.53385	0.999832	no
ENSMUSG00000004043.14	ENSMUSG00000004043.14	Stat5a	chr11:100859350-100939540	Hindlimb__WT	Hindlimb__KO	OK	0.818968	0.965766	0.237866	0.236692	0.46785	0.999832	no
ENSMUSG00000004044.9	ENSMUSG00000004044.9	Ptrf	chr11:100956732-100970887	Hindlimb__WT	Hindlimb__KO	OK	4.87529	5.44315	0.158954	0.678316	0.09405	0.999832	no
ENSMUSG00000004054.8	ENSMUSG00000004054.8	Map3k11	chr19:5689130-5702862	Hindlimb__WT	Hindlimb__KO	OK	11.4431	12.4597	0.12279	0.640691	0.10765	0.999832	no
ENSMUSG00000004056.15	ENSMUSG00000004056.15	Akt2	chr7:27591551-27640826	Hindlimb__WT	Hindlimb__KO	OK	36.189	37.7365	0.0604105	0.318171	0.40385	0.999832	no
ENSMUSG00000004069.16	ENSMUSG00000004069.16	Dnaja3	chr16:4626132-4707695	Hindlimb__WT	Hindlimb__KO	OK	19.2585	19.2772	0.00139723	0.00464095	0.9917	0.999832	no
ENSMUSG00000004070.15	ENSMUSG00000004070.15	Hmox2	chr16:4726360-4790292	Hindlimb__WT	Hindlimb__KO	OK	46.4364	46.742	0.00946517	0.0255818	0.94895	0.999832	no
ENSMUSG00000004071.12	ENSMUSG00000004071.12	Cdip1	chr16:4726360-4790292	Hindlimb__WT	Hindlimb__KO	OK	43.2954	43.8976	0.0199297	0.0919075	0.8213	0.999832	no
ENSMUSG00000004085.14	ENSMUSG00000004085.14	Zak	chr2:72285636-72442610	Hindlimb__WT	Hindlimb__KO	OK	3.94445	3.7157	-0.0861898	-0.347132	0.3844	0.999832	no
ENSMUSG00000004096.8	ENSMUSG00000004096.8	Cwc15	chr9:14500616-14510577	Hindlimb__WT	Hindlimb__KO	OK	107.457	108.4	0.0126056	0.0721762	0.85885	0.999832	no
ENSMUSG00000004098.7	ENSMUSG00000004098.7	Col5a3	chr9:20770049-20815067	Hindlimb__WT	Hindlimb__KO	NOTEST	0.0451562	0.0606692	0.42604	0	1	1	no
ENSMUSG00000004099.15	ENSMUSG00000004099.15	Dnmt1	chr9:20907205-20959888	Hindlimb__WT	Hindlimb__KO	OK	98.3793	101.597	0.0464286	0.253099	0.5345	0.999832	no
ENSMUSG00000004100.11	ENSMUSG00000004100.11	Ppan	chr9:20888174-20892178	Hindlimb__WT	Hindlimb__KO	OK	30.3645	30.7503	0.0182131	0.0959345	0.81325	0.999832	no
ENSMUSG00000004105.8	ENSMUSG00000004105.8	Angptl2	chr2:33133416-33371486	Hindlimb__WT	Hindlimb__KO	OK	26.9055	26.8588	-0.00250416	-0.0127498	0.97675	0.999832	no
ENSMUSG00000004110.14	ENSMUSG00000004110.14	Cacna1e	chr1:154390730-154726356	Hindlimb__WT	Hindlimb__KO	NOTEST	0.183179	0.150633	-0.282215	0	1	1	no
ENSMUSG00000004113.18	ENSMUSG00000004113.18	Cacna1b	chr2:24603886-24763152	Hindlimb__WT	Hindlimb__KO	OK	0.713568	0.501768	-0.50803	-0.402975	0.2629	0.999832	no
ENSMUSG00000004127.12	ENSMUSG00000004127.12	Trmt10a	chr3:138143447-138159821	Hindlimb__WT	Hindlimb__KO	OK	11.7943	11.2301	-0.0707219	-0.181897	0.6485	0.999832	no
ENSMUSG00000004151.16	ENSMUSG00000004151.16	Etv1	chr12:38779379-38868215	Hindlimb__WT	Hindlimb__KO	OK	4.44226	3.78851	-0.229661	-0.713974	0.064	0.999832	no
ENSMUSG00000004187.10	ENSMUSG00000004187.10	Kifc2	chr15:76660640-76668196	Hindlimb__WT	Hindlimb__KO	OK	1.09843	1.04508	-0.0718411	-0.196324	0.62645	0.999832	no
ENSMUSG00000004207.14	ENSMUSG00000004207.14	Psap	chr10:60277626-60302597	Hindlimb__WT	Hindlimb__KO	OK	78.0757	80.2264	0.0392027	0.229585	0.5747	0.999832	no
ENSMUSG00000004221.16	ENSMUSG00000004221.16	Ikbkg	chrX:74393289-74453854	Hindlimb__WT	Hindlimb__KO	OK	15.2458	14.8096	-0.0418773	-0.101619	0.79255	0.999832	no
ENSMUSG00000004231.15	ENSMUSG00000004231.15	Pax2	chr19:44756044-44837871	Hindlimb__WT	Hindlimb__KO	NOTEST	0.0591835	0.107983	0.867541	0	1	1	no
ENSMUSG00000004233.14	ENSMUSG00000004233.14	Wars2	chr3:99141067-99220203	Hindlimb__WT	Hindlimb__KO	OK	5.47267	5.36975	-0.0273887	-0.0722321	0.82465	0.999832	no
ENSMUSG00000004263.15	ENSMUSG00000004263.15	Atn1	chr6:124742543-124756524	Hindlimb__WT	Hindlimb__KO	OK	30.2651	30.4266	0.00767433	0.0392837	0.9202	0.999832	no
ENSMUSG00000004264.17	ENSMUSG00000004264.17	Phb2	chr6:124712335-124718831	Hindlimb__WT	Hindlimb__KO	OK	158.843	161.896	0.0274649	0.151051	0.70335	0.999832	no
ENSMUSG00000004266.15	ENSMUSG00000004266.15	Ptpn6	chr6:124720706-124738714	Hindlimb__WT	Hindlimb__KO	OK	2.5171	2.73002	0.117153	0.318484	0.38925	0.999832	no
ENSMUSG00000004267.16	ENSMUSG00000004267.16	Eno2	chr6:124760054-124769673	Hindlimb__WT	Hindlimb__KO	OK	0.934045	0.926178	-0.0122019	-0.0169513	0.96555	0.999832	no
ENSMUSG00000004268.11	ENSMUSG00000004268.11	Emg1	chr6:124663026-124712178	Hindlimb__WT	Hindlimb__KO	OK	127.784	126.48	-0.0147946	-0.074848	0.8525	0.999832	no
ENSMUSG00000004270.13	ENSMUSG00000004270.13	Lpcat3	chr6:124663026-124712178	Hindlimb__WT	Hindlimb__KO	OK	12.0769	12.5546	0.0559636	0.127418	0.73905	0.999832	no
ENSMUSG00000004285.12	ENSMUSG00000004285.12	Atp6v1f	chr6:29467717-29470512	Hindlimb__WT	Hindlimb__KO	OK	69.9205	66.5523	-0.0712265	-0.360981	0.3759	0.999832	no
ENSMUSG00000004296.14	ENSMUSG00000004296.14	Il12b	chr11:44400062-44414033	Hindlimb__WT	Hindlimb__KO	NOTEST	0	0	0	0	1	1	no
ENSMUSG00000004317.14	ENSMUSG00000004317.14	Clcn5	chrX:7153809-7319358	Hindlimb__WT	Hindlimb__KO	OK	18.0535	18.9585	0.0705663	0.17607	0.5912	0.999832	no
ENSMUSG00000004319.15	ENSMUSG00000004319.15	Clcn3	chr8:60910388-60983300	Hindlimb__WT	Hindlimb__KO	OK	5.74914	5.34525	-0.105087	-0.480172	0.2356	0.999832	no
ENSMUSG00000004328.15	ENSMUSG00000004328.15	Hif3a	chr7:17031506-17062427	Hindlimb__WT	Hindlimb__KO	OK	4.51095	4.32657	-0.0602074	-0.15828	0.5941	0.999832	no
ENSMUSG00000004341.7	ENSMUSG00000004341.7	Gpx6	chr13:21312216-21319624	Hindlimb__WT	Hindlimb__KO	OK	0.352998	0.307509	-0.19903	-0.229452	0.5258	0.999832	no
ENSMUSG00000004344.11	ENSMUSG00000004344.11	Gpx5	chr13:21286428-21292731	Hindlimb__WT	Hindlimb__KO	NOTEST	0	0	0	0	1	1	no
ENSMUSG00000004347.16	ENSMUSG00000004347.16	Pde1c	chr6:56069803-56569103	Hindlimb__WT	Hindlimb__KO	OK	0.662494	0.560485	-0.241232	-0.546225	0.16585	0.999832	no
ENSMUSG00000004356.7	ENSMUSG00000004356.7	Utp20	chr10:88746606-88826814	Hindlimb__WT	Hindlimb__KO	OK	17.2495	17.5789	0.0272915	0.15923	0.6935	0.999832	no
ENSMUSG00000004359.16	ENSMUSG00000004359.16	Spic	chr10:88674771-88685015	Hindlimb__WT	Hindlimb__KO	NOTEST	0.0236655	0.0622143	1.39446	0	1	1	no
ENSMUSG00000004360.8	ENSMUSG00000004360.8	9330159F19Rik	chr10:29211642-29230779	Hindlimb__WT	Hindlimb__KO	NOTEST	0.178605	0.16736	-0.0938243	0	1	1	no
ENSMUSG00000004364.14	ENSMUSG00000004364.14	Cul3	chr1:80264922-80340480	Hindlimb__WT	Hindlimb__KO	OK	50.6476	52.4797	0.0512655	0.279843	0.48855	0.999832	no
ENSMUSG00000004366.3	ENSMUSG00000004366.3	Sst	chr16:23889580-23890844	Hindlimb__WT	Hindlimb__KO	OK	0.401181	0.3377	-0.248513	-0.269456	0.5592	0.999832	no
ENSMUSG00000004371.14	ENSMUSG00000004371.14	Il11	chr7:4772372-4782857	Hindlimb__WT	Hindlimb__KO	NOTEST	0.0512936	0.0699147	0.446815	0	1	1	no
ENSMUSG00000004383.17	ENSMUSG00000004383.17	Large	chr8:72814598-73353540	Hindlimb__WT	Hindlimb__KO	OK	6.66343	6.65161	-0.00256128	-0.0119943	0.97775	0.999832	no
ENSMUSG00000004393.10	ENSMUSG00000004393.10	Ddx56	chr11:6258918-6267772	Hindlimb__WT	Hindlimb__KO	OK	37.5452	37.0868	-0.017722	-0.0948795	0.81935	0.999832	no
ENSMUSG00000004394.12	ENSMUSG00000004394.12	Tmed4	chr11:6270368-6274870	Hindlimb__WT	Hindlimb__KO	OK	32.3504	32.3659	0.000691815	0.00363513	0.9934	0.999832	no
ENSMUSG00000004415.15	ENSMUSG00000004415.15	Col26a1	chr5:136741758-136883184	Hindlimb__WT	Hindlimb__KO	OK	47.1878	48.5859	0.0421225	0.232376	0.5458	0.999832	no
ENSMUSG00000004446.12	ENSMUSG00000004446.12	Bid	chr6:120892853-120916853	Hindlimb__WT	Hindlimb__KO	OK	5.25214	5.07839	-0.0485339	-0.172809	0.6526	0.999832	no
ENSMUSG00000004451.14	ENSMUSG00000004451.14	Ralb	chr1:119470304-119504794	Hindlimb__WT	Hindlimb__KO	OK	22.9584	24.3128	0.0826915	0.438945	0.2802	0.999832	no
ENSMUSG00000004455.16	ENSMUSG00000004455.16	Ppp1cc	chr5:122158277-122175273	Hindlimb__WT	Hindlimb__KO	OK	148.924	154.763	0.0554755	0.304245	0.449	0.999832	no
ENSMUSG00000004460.16	ENSMUSG00000004460.16	Dnajb11	chr16:22857844-22879634	Hindlimb__WT	Hindlimb__KO	OK	41.679	41.2187	-0.0160244	-0.0829696	0.8364	0.999832	no
ENSMUSG00000004462.6	ENSMUSG00000004462.6	Tbccd1	chr16:22813214-22857569	Hindlimb__WT	Hindlimb__KO	OK	11.8465	11.3752	-0.0585786	-0.286898	0.4745	0.999832	no
ENSMUSG00000004473.10	ENSMUSG00000004473.10	Clec11a	chr7:44302686-44306902	Hindlimb__WT	Hindlimb__KO	OK	0.267353	0.278771	0.0603353	0.109078	0.7865	0.999832	no
ENSMUSG00000004500.8	ENSMUSG00000004500.8	Zfp324	chr7:12965837-12973822	Hindlimb__WT	Hindlimb__KO	OK	4.7601	4.97055	0.0624134	0.283212	0.48275	0.999832	no
ENSMUSG00000004508.6	ENSMUSG00000004508.6	Gab2	chr7:97081585-97308946	Hindlimb__WT	Hindlimb__KO	OK	2.40871	2.79533	0.21476	0.752105	0.06695	0.999832	no
ENSMUSG00000004530.12	ENSMUSG00000004530.12	Coro1c	chr5:113842435-113908758	Hindlimb__WT	Hindlimb__KO	OK	36.3279	37.1521	0.0323641	0.182187	0.65425	0.999832	no
ENSMUSG00000004535.12	ENSMUSG00000004535.12	Tax1bp1	chr6:52713728-52766780	Hindlimb__WT	Hindlimb__KO	OK	60.4548	57.601	-0.0697644	-0.401	0.31355	0.999832	no
ENSMUSG00000004540.7	ENSMUSG00000004540.7	Psg17	chr7:18813936-18821607	Hindlimb__WT	Hindlimb__KO	NOTEST	0.0130783	0.0133977	0.0348189	0	1	1	no
ENSMUSG00000004542.15	ENSMUSG00000004542.15	Psg19	chr7:18789566-18798520	Hindlimb__WT	Hindlimb__KO	NOTEST	0.00138297	0	-inf	0	1	1	no
ENSMUSG00000004552.16	ENSMUSG00000004552.16	Ctse	chr1:131638305-131675505	Hindlimb__WT	Hindlimb__KO	NOTEST	0.0421852	0.0392496	-0.104061	0	1	1	no
ENSMUSG00000004558.14	ENSMUSG00000004558.14	Ndrg2	chr14:51905270-51913488	Hindlimb__WT	Hindlimb__KO	OK	4.17276	3.6139	-0.207446	-0.719712	0.0789	0.999832	no
ENSMUSG00000004561.14	ENSMUSG00000004561.14	Mettl17	chr14:51884841-51891868	Hindlimb__WT	Hindlimb__KO	OK	13.8187	13.4772	-0.0361059	-0.159179	0.69265	0.999832	no
ENSMUSG00000004562.16	ENSMUSG00000004562.16	Arhgef40	chr14:51984837-52020733	Hindlimb__WT	Hindlimb__KO	OK	57.5401	59.1749	0.0404181	0.125296	0.6869	0.999832	no
ENSMUSG00000004565.15	ENSMUSG00000004565.15	Pnpla6	chr8:3515383-3544267	Hindlimb__WT	Hindlimb__KO	OK	8.23419	7.53179	-0.128635	-0.33236	0.31395	0.999832	no
ENSMUSG00000004567.16	ENSMUSG00000004567.16	Mcoln1	chr8:3500456-3515232	Hindlimb__WT	Hindlimb__KO	OK	13.97	14.0662	0.00990301	0.035152	0.9308	0.999832	no
ENSMUSG00000004568.12	ENSMUSG00000004568.12	Arhgef18	chr8:3393037-3456601	Hindlimb__WT	Hindlimb__KO	OK	7.80872	8.13449	0.0589656	0.277524	0.4636	0.999832	no
ENSMUSG00000004591.16	ENSMUSG00000004591.16	Pkn2	chr3:142790901-142898245	Hindlimb__WT	Hindlimb__KO	OK	31.0738	30.6229	-0.0210859	-0.106517	0.79435	0.999832	no
ENSMUSG00000004609.11	ENSMUSG00000004609.11	Cd33	chr7:43524215-43544428	Hindlimb__WT	Hindlimb__KO	OK	0.308314	0.388785	0.334573	0.293366	0.39525	0.999832	no
ENSMUSG00000004610.4	ENSMUSG00000004610.4	Etfb	chr7:43444082-43457800	Hindlimb__WT	Hindlimb__KO	OK	79.5414	82.2624	0.0485256	0.241492	0.55095	0.999832	no
ENSMUSG00000004612.9	ENSMUSG00000004612.9	Nkg7	chr7:43437072-43438249	Hindlimb__WT	Hindlimb__KO	NOTEST	0.011456	0.0275378	1.26531	0	1	1	no
ENSMUSG00000004613.7	ENSMUSG00000004613.7	Lim2	chr7:43430087-43435996	Hindlimb__WT	Hindlimb__KO	NOTEST	0	0	0	0	1	1	no
ENSMUSG00000004626.14	ENSMUSG00000004626.14	Stxbp2	chr8:3630954-3643644	Hindlimb__WT	Hindlimb__KO	OK	10.9494	10.4563	-0.06648	-0.224191	0.56555	0.999832	no
ENSMUSG00000004630.18	ENSMUSG00000004630.18	Pcp2	chr8:3621550-3625545	Hindlimb__WT	Hindlimb__KO	OK	0.982932	1.2158	0.306745	0.316428	0.357	0.999832	no
ENSMUSG00000004631.15	ENSMUSG00000004631.15	Sgce	chr6:4674349-4747207	Hindlimb__WT	Hindlimb__KO	OK	24.2211	23.6253	-0.0359309	-0.176283	0.6655	0.999832	no
ENSMUSG00000004633.17	ENSMUSG00000004633.17	Chn2	chr6:54039553-54566489	Hindlimb__WT	Hindlimb__KO	OK	4.70689	5.10735	0.117799	0.233132	0.53995	0.999832	no
ENSMUSG00000004637.15	ENSMUSG00000004637.15	Wwox	chr8:114439654-115352708	Hindlimb__WT	Hindlimb__KO	OK	2.62301	2.62434	0.000726823	0.00205243	0.9958	0.999832	no
ENSMUSG00000004642.13	ENSMUSG00000004642.13	Slbp	chr5:33634951-33652574	Hindlimb__WT	Hindlimb__KO	OK	104.764	103.207	-0.0215937	-0.123884	0.75675	0.999832	no
ENSMUSG00000004651.6	ENSMUSG00000004651.6	Tyr	chr7:87424770-87493512	Hindlimb__WT	Hindlimb__KO	NOTEST	0.00915441	0.00703561	-0.379791	0	1	1	no
ENSMUSG00000004654.6	ENSMUSG00000004654.6	Ghrhr	chr6:55376342-55388530	Hindlimb__WT	Hindlimb__KO	NOTEST	0	0	0	0	1	1	no
ENSMUSG00000004655.5	ENSMUSG00000004655.5	Aqp1	chr6:55336431-55348555	Hindlimb__WT	Hindlimb__KO	OK	0.744645	0.839004	0.172125	0.406882	0.31115	0.999832	no
ENSMUSG00000004661.15	ENSMUSG00000004661.15	Arid3b	chr9:57777864-57836793	Hindlimb__WT	Hindlimb__KO	OK	23.9699	26.358	0.137018	0.633424	0.0768	0.999832	no
ENSMUSG00000004665.10	ENSMUSG00000004665.10	Cnn2	chr10:79988583-79996062	Hindlimb__WT	Hindlimb__KO	OK	70.2437	90.6716	0.368283	1.88473	5e-05	0.0109797	yes
ENSMUSG00000004667.18	ENSMUSG00000004667.18	Polr2e	chr10:80035948-80039795	Hindlimb__WT	Hindlimb__KO	OK	109.274	110.628	0.0177613	0.101836	0.79835	0.999832	no
ENSMUSG00000004668.14	ENSMUSG00000004668.14	Abca13	chr11:9191941-9684259	Hindlimb__WT	Hindlimb__KO	NOTEST	0.00640752	0.00877993	0.454444	0	1	1	no
ENSMUSG00000004677.15	ENSMUSG00000004677.15	Myo9b	chr8:71251124-71360712	Hindlimb__WT	Hindlimb__KO	OK	16.0828	16.275	0.017139	0.0867995	0.83145	0.999832	no
ENSMUSG00000004698.9	ENSMUSG00000004698.9	Hdac9	chr12:34371502-34528889	Hindlimb__WT	Hindlimb__KO	OK	1.10849	1.07534	-0.0437998	-0.13324	0.7467	0.999832	no
ENSMUSG00000004707.14	ENSMUSG00000004707.14	Ly9	chr1:171588623-171607410	Hindlimb__WT	Hindlimb__KO	NOTEST	0.0408746	0.0362341	-0.173855	0	1	1	no
ENSMUSG00000004709.14	ENSMUSG00000004709.14	Cd244	chr1:171559192-171585318	Hindlimb__WT	Hindlimb__KO	NOTEST	0.00651085	0.0059506	-0.129811	0	1	1	no
ENSMUSG00000004730.14	ENSMUSG00000004730.14	Adgre1	chr17:57358685-57483529	Hindlimb__WT	Hindlimb__KO	OK	0.650076	0.675349	0.0550256	0.131735	0.74445	0.999832	no
ENSMUSG00000004748.5	ENSMUSG00000004748.5	Mtfp1	chr11:4091479-4095445	Hindlimb__WT	Hindlimb__KO	OK	4.21015	4.25485	0.015238	0.0449363	0.90795	0.999832	no
ENSMUSG00000004768.14	ENSMUSG00000004768.14	Rab23	chr1:33719886-33742564	Hindlimb__WT	Hindlimb__KO	OK	10.9542	11.2634	0.0401584	0.179286	0.62105	0.999832	no
ENSMUSG00000004771.12	ENSMUSG00000004771.12	Rab11a	chr9:64715298-64737758	Hindlimb__WT	Hindlimb__KO	OK	82.5898	81.8342	-0.0132612	-0.0392268	0.9182	0.999832	no
ENSMUSG00000004788.11	ENSMUSG00000004788.11	Eif2b2	chr12:85219480-85226628	Hindlimb__WT	Hindlimb__KO	OK	38.7992	40.7731	0.0715918	0.372653	0.3584	0.999832	no
ENSMUSG00000004789.9	ENSMUSG00000004789.9	Dlst	chr12:85110832-85134091	Hindlimb__WT	Hindlimb__KO	OK	66.3637	68.2968	0.0414236	0.242175	0.5471	0.999832	no
ENSMUSG00000004791.6	ENSMUSG00000004791.6	Pgf	chr12:85166638-85177296	Hindlimb__WT	Hindlimb__KO	OK	4.38119	4.16634	-0.0725431	-0.236677	0.5581	0.999832	no
ENSMUSG00000004798.14	ENSMUSG00000004798.14	Ulk2	chr11:61775648-61855073	Hindlimb__WT	Hindlimb__KO	OK	14.3078	14.1824	-0.0127048	-0.0637781	0.87455	0.999832	no
ENSMUSG00000004814.10	ENSMUSG00000004814.10	Ccl24	chr5:135569936-135573049	Hindlimb__WT	Hindlimb__KO	NOTEST	0.137298	0.208199	0.600659	0	1	1	no
ENSMUSG00000004815.12	ENSMUSG00000004815.12	Dgkq	chr5:108629769-108684557	Hindlimb__WT	Hindlimb__KO	OK	5.75948	5.7697	0.00255711	0.00973131	0.98095	0.999832	no
ENSMUSG00000004821.1	ENSMUSG00000004821.1	Tmed11	chr5:108777234-108795363	Hindlimb__WT	Hindlimb__KO	NOTEST	0	0	0	0	1	1	no
ENSMUSG00000004837.2	ENSMUSG00000004837.2	Grap	chr11:61653264-61720826	Hindlimb__WT	Hindlimb__KO	OK	1.97718	1.91094	-0.0491636	-0.0960403	0.81565	0.999832	no
ENSMUSG00000004842.18	ENSMUSG00000004842.18	Pou1f1	chr16:65520510-65535005	Hindlimb__WT	Hindlimb__KO	NOTEST	0	0.00637679	inf	0	1	1	no
ENSMUSG00000004843.6	ENSMUSG00000004843.6	Chmp2b	chr16:65539132-65562697	Hindlimb__WT	Hindlimb__KO	OK	19.8529	18.7473	-0.0826702	-0.410815	0.3087	0.999832	no
ENSMUSG00000004846.10	ENSMUSG00000004846.10	Plod3	chr5:136982163-136996648	Hindlimb__WT	Hindlimb__KO	OK	20.3721	20.7743	0.0282057	0.0919981	0.813	0.999832	no
ENSMUSG00000004849.14	ENSMUSG00000004849.14	Ap1s1	chr5:137034992-137046135	Hindlimb__WT	Hindlimb__KO	OK	78.5178	83.9772	0.0969786	0.43166	0.2894	0.999832	no
ENSMUSG00000004864.12	ENSMUSG00000004864.12	Mapk13	chr17:28769306-28778698	Hindlimb__WT	Hindlimb__KO	OK	2.15634	2.15332	-0.0020249	-0.00523817	0.9935	0.999832	no
ENSMUSG00000004865.15	ENSMUSG00000004865.15	Srpk1	chr17:28587647-28622521	Hindlimb__WT	Hindlimb__KO	OK	42.3687	43.1198	0.0253534	0.142317	0.7128	0.999832	no
ENSMUSG00000004872.15	ENSMUSG00000004872.15	Pax3	chr1:78101266-78197134	Hindlimb__WT	Hindlimb__KO	OK	2.461	2.94258	0.257836	0.915919	0.0266	0.999832	no
ENSMUSG00000004880.11	ENSMUSG00000004880.11	Lbr	chr1:181815334-181843046	Hindlimb__WT	Hindlimb__KO	OK	53.725	53.5428	-0.00490233	-0.0163078	0.9469	0.999832	no
ENSMUSG00000004885.5	ENSMUSG00000004885.5	Crabp2	chr3:87948665-87953376	Hindlimb__WT	Hindlimb__KO	OK	394.572	427.814	0.116697	0.66326	0.1034	0.999832	no
ENSMUSG00000004891.16	ENSMUSG00000004891.16	Nes	chr3:87971092-87980451	Hindlimb__WT	Hindlimb__KO	OK	15.6619	16.1981	0.0485671	0.275722	0.493	0.999832	no
ENSMUSG00000004892.13	ENSMUSG00000004892.13	Bcan	chr3:87987530-88000230	Hindlimb__WT	Hindlimb__KO	NOTEST	0.00660758	0.00812826	0.298825	0	1	1	no
ENSMUSG00000004894.10	ENSMUSG00000004894.10	Hapln2	chr3:88022060-88027478	Hindlimb__WT	Hindlimb__KO	NOTEST	0.0129322	0.0172476	0.415433	0	1	1	no
ENSMUSG00000004895.9	ENSMUSG00000004895.9	Prcc	chr3:87858902-87885608	Hindlimb__WT	Hindlimb__KO	OK	38.2593	39.061	0.0299155	0.166367	0.6692	0.999832	no
ENSMUSG00000004896.16	ENSMUSG00000004896.16	Rrnad1	chr3:87919505-87940686	Hindlimb__WT	Hindlimb__KO	OK	15.084	14.6026	-0.0467898	-0.0892022	0.8163	0.999832	no
ENSMUSG00000004897.16	ENSMUSG00000004897.16	Hdgf	chr3:87906320-87916132	Hindlimb__WT	Hindlimb__KO	OK	191.037	196.258	0.0388983	0.204198	0.5965	0.999832	no
ENSMUSG00000004902.7	ENSMUSG00000004902.7	Slc25a18	chr6:120773577-120794336	Hindlimb__WT	Hindlimb__KO	NOTEST	0.165633	0.151524	-0.12845	0	1	1	no
ENSMUSG00000004929.12	ENSMUSG00000004929.12	Thop1	chr10:81070034-81082559	Hindlimb__WT	Hindlimb__KO	OK	29.5683	31.1845	0.0767781	0.420139	0.2902	0.999832	no
ENSMUSG00000004931.10	ENSMUSG00000004931.10	Apba3	chr10:81268171-81291267	Hindlimb__WT	Hindlimb__KO	OK	10.2991	11.0151	0.0969648	0.417552	0.30495	0.999832	no
ENSMUSG00000004933.17	ENSMUSG00000004933.17	Matk	chr10:81252934-81263365	Hindlimb__WT	Hindlimb__KO	OK	0.446245	0.476495	0.0946237	0.148143	0.67145	0.999832	no
ENSMUSG00000004934.13	ENSMUSG00000004934.13	Pias4	chr10:81153265-81167923	Hindlimb__WT	Hindlimb__KO	OK	15.4013	15.3383	-0.00591398	-0.0284846	0.94365	0.999832	no
ENSMUSG00000004936.8	ENSMUSG00000004936.8	Map2k1	chr9:64185769-64253631	Hindlimb__WT	Hindlimb__KO	OK	27.954	29.5128	0.0782866	0.429943	0.2891	0.999832	no
ENSMUSG00000004937.5	ENSMUSG00000004937.5	Sgta	chr10:81044074-81060178	Hindlimb__WT	Hindlimb__KO	OK	60.6681	62.327	0.0389174	0.223833	0.57495	0.999832	no
ENSMUSG00000004939.6	ENSMUSG00000004939.6	Nmrk2	chr10:81194608-81230833	Hindlimb__WT	Hindlimb__KO	NOTEST	0.00340492	0.00391774	0.202399	0	1	1	no
ENSMUSG00000004945.15	ENSMUSG00000004945.15	Tmem242	chr17:5388762-5440259	Hindlimb__WT	Hindlimb__KO	OK	70.6698	70.4033	-0.00545045	-0.0288186	0.9417	0.999832	no
ENSMUSG00000004947.15	ENSMUSG00000004947.15	Dtx2	chr5:135994799-136032872	Hindlimb__WT	Hindlimb__KO	OK	11.5166	11.9399	0.0520751	0.222001	0.5867	0.999832	no
ENSMUSG00000004948.12	ENSMUSG00000004948.12	Zp3	chr5:135980098-135988624	Hindlimb__WT	Hindlimb__KO	NOTEST	0.0273715	0.0197553	-0.470435	0	1	1	no
ENSMUSG00000004951.10	ENSMUSG00000004951.10	Hspb1	chr5:135887918-135889563	Hindlimb__WT	Hindlimb__KO	OK	11.0126	10.0627	-0.13013	-0.453718	0.26145	0.999832	no
ENSMUSG00000004952.13	ENSMUSG00000004952.13	Rasa4	chr5:136083915-136111860	Hindlimb__WT	Hindlimb__KO	OK	1.13582	1.05564	-0.105624	-0.17643	0.6525	0.999832	no
ENSMUSG00000004961.7	ENSMUSG00000004961.7	Syt5	chr7:4539764-4547541	Hindlimb__WT	Hindlimb__KO	OK	1.44641	1.73343	0.261155	0.356381	0.38065	0.999832	no
ENSMUSG00000004980.16	ENSMUSG00000004980.16	Hnrnpa2b1	chr6:51460931-51469894	Hindlimb__WT	Hindlimb__KO	OK	1611.94	1599.27	-0.0113794	-0.04281	0.91345	0.999832	no
ENSMUSG00000004988.9	ENSMUSG00000004988.9	Fxyd4	chr6:117933558-117937692	Hindlimb__WT	Hindlimb__KO	NOTEST	0.124736	0.0817154	-0.610198	0	1	1	no
ENSMUSG00000004994.12	ENSMUSG00000004994.12	Ccdc130	chr8:84257794-84270380	Hindlimb__WT	Hindlimb__KO	OK	5.39407	5.13512	-0.070976	-0.200378	0.57455	0.999832	no
ENSMUSG00000004996.9	ENSMUSG00000004996.9	Mri1	chr8:84249905-84257326	Hindlimb__WT	Hindlimb__KO	OK	7.76781	8.15881	0.0708506	0.197209	0.6231	0.999832	no
ENSMUSG00000005034.15	ENSMUSG00000005034.15	Prkacb	chr3:146729573-146812960	Hindlimb__WT	Hindlimb__KO	OK	32.7782	33.9818	0.0520239	0.303111	0.4571	0.999832	no
ENSMUSG00000005043.13	ENSMUSG00000005043.13	Sgsh	chr11:119307767-119355536	Hindlimb__WT	Hindlimb__KO	OK	2.55446	2.47655	-0.0446819	-0.135433	0.7177	0.999832	no
ENSMUSG00000005045.16	ENSMUSG00000005045.16	Chd5	chr4:152338650-152390194	Hindlimb__WT	Hindlimb__KO	NOTEST	0.202464	0.168686	-0.263324	0	1	1	no
ENSMUSG00000005054.6	ENSMUSG00000005054.6	Cstb	chr10:78425669-78427619	Hindlimb__WT	Hindlimb__KO	OK	74.6094	73.1665	-0.0281735	-0.139524	0.72735	0.999832	no
ENSMUSG00000005057.13	ENSMUSG00000005057.13	Sh2b2	chr5:136218146-136246556	Hindlimb__WT	Hindlimb__KO	OK	6.12085	5.86587	-0.0613862	-0.245284	0.53065	0.999832	no
ENSMUSG00000005069.12	ENSMUSG00000005069.12	Pex5	chr6:124396815-124415067	Hindlimb__WT	Hindlimb__KO	OK	17.7827	17.4875	-0.0241492	-0.111693	0.7865	0.999832	no
ENSMUSG00000005078.16	ENSMUSG00000005078.16	Jkamp	chr12:72085588-72185029	Hindlimb__WT	Hindlimb__KO	OK	20.8326	20.9821	0.0103199	0.0454457	0.9084	0.999832	no
ENSMUSG00000005087.17	ENSMUSG00000005087.17	Cd44	chr2:102811140-102901665	Hindlimb__WT	Hindlimb__KO	OK	2.55781	2.52816	-0.0168221	-0.0544887	0.89375	0.999832	no
ENSMUSG00000005089.15	ENSMUSG00000005089.15	Slc1a2	chr2:102658658-102790784	Hindlimb__WT	Hindlimb__KO	NOTEST	0.111169	0.173143	0.639206	0	1	1	no
ENSMUSG00000005102.13	ENSMUSG00000005102.13	Eif2ak4	chr2:118388617-118475234	Hindlimb__WT	Hindlimb__KO	OK	11.5093	12.3228	0.0985301	0.491733	0.2054	0.999832	no
ENSMUSG00000005103.12	ENSMUSG00000005103.12	Wdr1	chr5:38526812-38563221	Hindlimb__WT	Hindlimb__KO	OK	64.4832	71.5242	0.14951	0.857756	0.0353	0.999832	no
ENSMUSG00000005107.13	ENSMUSG00000005107.13	Slc2a9	chr5:38349272-38503143	Hindlimb__WT	Hindlimb__KO	OK	0.350478	0.275904	-0.345158	-0.338733	0.27375	0.999832	no
ENSMUSG00000005124.9	ENSMUSG00000005124.9	Wisp1	chr15:66891319-66923201	Hindlimb__WT	Hindlimb__KO	OK	1.58953	1.69632	0.093809	0.303962	0.4321	0.999832	no
ENSMUSG00000005125.12	ENSMUSG00000005125.12	Ndrg1	chr15:66929320-67013039	Hindlimb__WT	Hindlimb__KO	OK	1.59087	1.68841	0.0858501	0.187134	0.5679	0.999832	no
ENSMUSG00000005131.3	ENSMUSG00000005131.3	4930550C14Rik	chr9:53405285-53432803	Hindlimb__WT	Hindlimb__KO	OK	0.321017	0.24363	-0.397957	-0.517149	0.19905	0.999832	no
ENSMUSG00000005142.9	ENSMUSG00000005142.9	Man2b1	chr8:85083268-85098739	Hindlimb__WT	Hindlimb__KO	OK	7.29521	7.41314	0.0231345	0.114088	0.77955	0.999832	no
ENSMUSG00000005148.7	ENSMUSG00000005148.7	Klf5	chr14:99298690-99313405	Hindlimb__WT	Hindlimb__KO	OK	1.11361	0.947848	-0.232519	-0.520556	0.1996	0.999832	no
ENSMUSG00000005150.16	ENSMUSG00000005150.16	Wdr83	chr8:85071756-85082339	Hindlimb__WT	Hindlimb__KO	OK	24.2997	25.9229	0.09329	0.295309	0.46185	0.999832	no
ENSMUSG00000005161.15	ENSMUSG00000005161.15	Prdx2	chr8:84956609-84974834	Hindlimb__WT	Hindlimb__KO	OK	531.615	531.954	0.000919689	0.00454384	0.99205	0.999832	no
ENSMUSG00000005198.15	ENSMUSG00000005198.15	Polr2a	chr11:69733996-69758637	Hindlimb__WT	Hindlimb__KO	OK	63.0392	60.4795	-0.059803	-0.299689	0.4221	0.999832	no
ENSMUSG00000005202.2	ENSMUSG00000005202.2	Shbg	chr11:69614803-69617905	Hindlimb__WT	Hindlimb__KO	NOTEST	0	0	0	0	1	1	no
ENSMUSG00000005204.12	ENSMUSG00000005204.12	Senp3	chr11:69673114-69682084	Hindlimb__WT	Hindlimb__KO	OK	70.4875	72.0977	0.0325871	0.157994	0.69355	0.999832	no
ENSMUSG00000005220.10	ENSMUSG00000005220.10	Corin	chr5:72300024-72504473	Hindlimb__WT	Hindlimb__KO	NOTEST	0.0979476	0.109175	0.156562	0	1	1	no
ENSMUSG00000005225.15	ENSMUSG00000005225.15	Plekha8	chr6:54577603-54645839	Hindlimb__WT	Hindlimb__KO	OK	14.2388	14.8352	0.0592015	0.301891	0.45285	0.999832	no
ENSMUSG00000005232.11	ENSMUSG00000005232.11	G6pc2	chr2:69211072-69227841	Hindlimb__WT	Hindlimb__KO	OK	0.301686	0.280473	-0.105189	-0.106203	0.74195	0.999832	no
ENSMUSG00000005233.16	ENSMUSG00000005233.16	Spc25	chr2:69193894-69206194	Hindlimb__WT	Hindlimb__KO	OK	75.8667	75.1236	-0.014201	-0.0756207	0.8547	0.999832	no
ENSMUSG00000005237.14	ENSMUSG00000005237.14	Dnah2	chr11:69420808-69549110	Hindlimb__WT	Hindlimb__KO	OK	0.967527	0.9432	-0.0367383	-0.0463536	0.906	0.999832	no
ENSMUSG00000005251.14	ENSMUSG00000005251.14	Ripk4	chr16:97741932-97763737	Hindlimb__WT	Hindlimb__KO	OK	2.05002	2.05509	0.00356179	0.0120781	0.97625	0.999832	no
ENSMUSG00000005262.12	ENSMUSG00000005262.12	Ufd1l	chr16:18780446-18835261	Hindlimb__WT	Hindlimb__KO	OK	43.6232	43.9338	0.0102387	0.0312486	0.92465	0.999832	no
ENSMUSG00000005267.13	ENSMUSG00000005267.13	Zfp287	chr11:62700355-62731885	Hindlimb__WT	Hindlimb__KO	OK	5.7094	5.83382	0.0311005	0.127278	0.75205	0.999832	no
ENSMUSG00000005268.20	ENSMUSG00000005268.20	Prlr	chr15:10177413-10349180	Hindlimb__WT	Hindlimb__KO	NOTEST	0.0291906	0.030605	0.0682605	0	1	1	no
ENSMUSG00000005299.6	ENSMUSG00000005299.6	Letm1	chr5:33739672-33782817	Hindlimb__WT	Hindlimb__KO	OK	12.8403	12.7572	-0.0093644	-0.0293486	0.93795	0.999832	no
ENSMUSG00000005312.14	ENSMUSG00000005312.14	Ubqln1	chr13:58176155-58215653	Hindlimb__WT	Hindlimb__KO	OK	54.4091	54.9981	0.0155351	0.0907279	0.82495	0.999832	no
ENSMUSG00000005320.9	ENSMUSG00000005320.9	Fgfr4	chr13:55152639-55168759	Hindlimb__WT	Hindlimb__KO	OK	0.96373	0.80972	-0.251206	-0.51077	0.1658	0.999832	no
ENSMUSG00000005338.13	ENSMUSG00000005338.13	Cadm3	chr1:173331889-173466040	Hindlimb__WT	Hindlimb__KO	OK	0.524338	0.674928	0.364237	0.517489	0.19835	0.999832	no
ENSMUSG00000005339.10	ENSMUSG00000005339.10	Fcer1a	chr1:173221283-173227214	Hindlimb__WT	Hindlimb__KO	NOTEST	0.00386653	0.00500604	0.372632	0	1	1	no
ENSMUSG00000005354.15	ENSMUSG00000005354.15	Txn2	chr15:77915046-77929006	Hindlimb__WT	Hindlimb__KO	OK	103.153	105.108	0.0270892	0.149258	0.7076	0.999832	no
ENSMUSG00000005355.8	ENSMUSG00000005355.8	Casp14	chr10:78711996-78718293	Hindlimb__WT	Hindlimb__KO	NOTEST	0.0492471	0.0521156	0.0816766	0	1	1	no
ENSMUSG00000005357.8	ENSMUSG00000005357.8	Slc1a6	chr10:78780495-78814825	Hindlimb__WT	Hindlimb__KO	OK	0.456993	0.425794	-0.102018	-0.189765	0.63785	0.999832	no
ENSMUSG00000005360.14	ENSMUSG00000005360.14	Slc1a3	chr15:8634123-8710764	Hindlimb__WT	Hindlimb__KO	OK	8.60185	7.93781	-0.115907	-0.516471	0.1917	0.999832	no
ENSMUSG00000005362.14	ENSMUSG00000005362.14	Crbn	chr6:106769119-106800074	Hindlimb__WT	Hindlimb__KO	OK	18.1856	17.32	-0.0703589	-0.229061	0.569	0.999832	no
ENSMUSG00000005364.11	ENSMUSG00000005364.11	Il5ra	chr6:106710356-106749037	Hindlimb__WT	Hindlimb__KO	NOTEST	0.0121839	0.00862787	-0.497898	0	1	1	no
ENSMUSG00000005370.3	ENSMUSG00000005370.3	Msh6	chr17:87975049-88065291	Hindlimb__WT	Hindlimb__KO	OK	51.6651	51.8674	0.00563827	0.025172	0.9513	0.999832	no
ENSMUSG00000005371.14	ENSMUSG00000005371.14	Fbxo11	chr17:87975049-88065291	Hindlimb__WT	Hindlimb__KO	OK	29.324	29.5419	0.0106783	0.0325839	0.93625	0.999832	no
ENSMUSG00000005373.13	ENSMUSG00000005373.13	Mlxipl	chr5:135089889-135138382	Hindlimb__WT	Hindlimb__KO	OK	1.59045	1.60032	0.00891812	0.0141171	0.97385	0.999832	no
ENSMUSG00000005374.13	ENSMUSG00000005374.13	Tbl2	chr5:135149656-135165760	Hindlimb__WT	Hindlimb__KO	OK	9.21126	9.00982	-0.0319005	-0.101319	0.7985	0.999832	no
ENSMUSG00000005378.17	ENSMUSG00000005378.17	Wbscr22	chr5:135052956-135065862	Hindlimb__WT	Hindlimb__KO	OK	51.9441	52.9163	0.0267527	0.0827504	0.8022	0.999832	no
ENSMUSG00000005397.7	ENSMUSG00000005397.7	Nid1	chr13:13437601-13512275	Hindlimb__WT	Hindlimb__KO	OK	18.4214	19.7964	0.103852	0.596733	0.13845	0.999832	no
ENSMUSG00000005410.5	ENSMUSG00000005410.5	Mcm5	chr8:75109527-75128439	Hindlimb__WT	Hindlimb__KO	OK	122.609	127.569	0.0572212	0.320694	0.431	0.999832	no
ENSMUSG00000005413.7	ENSMUSG00000005413.7	Hmox1	chr8:75093590-75100596	Hindlimb__WT	Hindlimb__KO	OK	14.3343	13.7618	-0.0587997	-0.264431	0.5123	0.999832	no
ENSMUSG00000005417.17	ENSMUSG00000005417.17	Mprip	chr11:59661304-59780860	Hindlimb__WT	Hindlimb__KO	OK	72.8896	72.8943	9.28572e-05	0.000424695	0.9988	0.999832	no
ENSMUSG00000005442.13	ENSMUSG00000005442.13	Cic	chr7:25267703-25294159	Hindlimb__WT	Hindlimb__KO	OK	26.8328	25.7676	-0.0584396	-0.218349	0.46615	0.999832	no
ENSMUSG00000005447.12	ENSMUSG00000005447.12	Pafah1b3	chr7:25295048-25297986	Hindlimb__WT	Hindlimb__KO	OK	104.857	107.331	0.0336539	0.183808	0.6538	0.999832	no
ENSMUSG00000005465.8	ENSMUSG00000005465.8	Il27ra	chr8:84021470-84042575	Hindlimb__WT	Hindlimb__KO	NOTEST	0.0916772	0.0985983	0.105	0	1	1	no
ENSMUSG00000005469.9	ENSMUSG00000005469.9	Prkaca	chr8:83972977-83996445	Hindlimb__WT	Hindlimb__KO	OK	52.2996	51.4236	-0.0243706	-0.139583	0.7216	0.999832	no
ENSMUSG00000005470.8	ENSMUSG00000005470.8	Asf1b	chr8:83955506-83970197	Hindlimb__WT	Hindlimb__KO	OK	28.8734	28.6861	-0.00939117	-0.0473344	0.906	0.999832	no
ENSMUSG00000005474.9	ENSMUSG00000005474.9	Myl10	chr5:136693145-136701094	Hindlimb__WT	Hindlimb__KO	NOTEST	0	0	0	0	1	1	no
ENSMUSG00000005481.17	ENSMUSG00000005481.17	Ddx39	chr8:83715176-83741326	Hindlimb__WT	Hindlimb__KO	OK	80.9451	82.8769	0.0340272	0.165046	0.686	0.999832	no
ENSMUSG00000005483.9	ENSMUSG00000005483.9	Dnajb1	chr8:83608174-83611902	Hindlimb__WT	Hindlimb__KO	OK	31.3828	32.6383	0.0565906	0.31185	0.43335	0.999832	no
ENSMUSG00000005493.15	ENSMUSG00000005493.15	Msh4	chr3:153857148-153906138	Hindlimb__WT	Hindlimb__KO	NOTEST	0.0152561	0.0256762	0.751044	0	1	1	no
ENSMUSG00000005501.14	ENSMUSG00000005501.14	Usp40	chr1:87853286-88008551	Hindlimb__WT	Hindlimb__KO	OK	17.9844	17.9047	-0.00640766	-0.0232715	0.955	0.999832	no
ENSMUSG00000005503.8	ENSMUSG00000005503.8	Evx1	chr6:52308388-52318378	Hindlimb__WT	Hindlimb__KO	OK	7.52496	6.27395	-0.26231	-0.773922	0.0581	0.999832	no
ENSMUSG00000005505.12	ENSMUSG00000005505.12	Kbtbd4	chr2:90894633-90918258	Hindlimb__WT	Hindlimb__KO	OK	16.391	16.4571	0.00579903	0.0077468	0.9852	0.999832	no
ENSMUSG00000005506.16	ENSMUSG00000005506.16	Celf1	chr2:90940381-91019497	Hindlimb__WT	Hindlimb__KO	OK	83.0993	85.6737	0.0440146	0.180695	0.5802	0.999832	no
ENSMUSG00000005510.9	ENSMUSG00000005510.9	Ndufs3	chr2:90894633-90918258	Hindlimb__WT	Hindlimb__KO	OK	85.6603	88.0934	0.0404071	0.156244	0.7018	0.999832	no
ENSMUSG00000005514.14	ENSMUSG00000005514.14	Por	chr5:135653809-135735326	Hindlimb__WT	Hindlimb__KO	OK	59.2559	62.9359	0.0869226	0.329375	0.4211	0.999832	no
ENSMUSG00000005533.10	ENSMUSG00000005533.10	Igf1r	chr7:67952826-68233668	Hindlimb__WT	Hindlimb__KO	OK	21.6441	20.8416	-0.0545073	-0.31484	0.4324	0.999832	no
ENSMUSG00000005534.10	ENSMUSG00000005534.10	Insr	chr8:3150921-3279617	Hindlimb__WT	Hindlimb__KO	OK	9.42011	9.28898	-0.0202234	-0.0781798	0.8083	0.999832	no
ENSMUSG00000005540.10	ENSMUSG00000005540.10	Fcer2a	chr8:3681736-3694175	Hindlimb__WT	Hindlimb__KO	NOTEST	0.0421749	0.054213	0.362257	0	1	1	no
ENSMUSG00000005547.14	ENSMUSG00000005547.14	Cyp2a5	chr7:26835304-26843548	Hindlimb__WT	Hindlimb__KO	NOTEST	0	0	0	0	1	1	no
ENSMUSG00000005553.14	ENSMUSG00000005553.14	Atp4a	chr7:30712208-30725534	Hindlimb__WT	Hindlimb__KO	NOTEST	0.0332944	0.0382493	0.200153	0	1	1	no
ENSMUSG00000005566.13	ENSMUSG00000005566.13	Trim28	chr7:13024151-13031035	Hindlimb__WT	Hindlimb__KO	OK	280.951	282.394	0.00739221	0.0372264	0.92645	0.999832	no
ENSMUSG00000005575.15	ENSMUSG00000005575.15	Ube2m	chr7:13035119-13038275	Hindlimb__WT	Hindlimb__KO	OK	106.105	107.007	0.01222	0.0612032	0.8761	0.999832	no
ENSMUSG00000005580.11	ENSMUSG00000005580.11	Adcy9	chr16:4287528-4420498	Hindlimb__WT	Hindlimb__KO	OK	0.529601	0.469803	-0.17285	-0.424762	0.2997	0.999832	no
ENSMUSG00000005583.16	ENSMUSG00000005583.16	Mef2c	chr13:83504033-83667080	Hindlimb__WT	Hindlimb__KO	OK	6.28708	5.94772	-0.0800526	-0.186176	0.63105	0.999832	no
ENSMUSG00000005609.15	ENSMUSG00000005609.15	Ctr9	chr7:111028950-111056377	Hindlimb__WT	Hindlimb__KO	OK	34.8902	35.6257	0.030096	0.164282	0.6686	0.999832	no
ENSMUSG00000005610.16	ENSMUSG00000005610.16	Eif4g2	chr7:111070567-111083030	Hindlimb__WT	Hindlimb__KO	OK	579.293	589.779	0.0258833	0.0857606	0.8025	0.999832	no
ENSMUSG00000005611.15	ENSMUSG00000005611.15	Mrvi1	chr7:110868265-110982461	Hindlimb__WT	Hindlimb__KO	OK	0.719995	0.689703	-0.062011	-0.0788069	0.8423	0.999832	no
ENSMUSG00000005615.14	ENSMUSG00000005615.14	Pcyt1a	chr16:32430920-32475070	Hindlimb__WT	Hindlimb__KO	OK	17.5944	18.6551	0.0844553	0.474677	0.2461	0.999832	no
ENSMUSG00000005621.11	ENSMUSG00000005621.11	Zfp592	chr7:80993680-81045164	Hindlimb__WT	Hindlimb__KO	OK	9.70798	9.96621	0.0378728	0.181809	0.6191	0.999832	no
ENSMUSG00000005625.15	ENSMUSG00000005625.15	Psmd4	chr3:95032693-95042614	Hindlimb__WT	Hindlimb__KO	OK	135.867	141.258	0.0561356	0.312215	0.4214	0.999832	no
ENSMUSG00000005628.12	ENSMUSG00000005628.12	Tmod4	chr3:95124475-95129209	Hindlimb__WT	Hindlimb__KO	OK	0.474029	0.392209	-0.273353	-0.309218	0.321	0.999832	no
ENSMUSG00000005640.11	ENSMUSG00000005640.11	Insrr	chr3:87749096-87824306	Hindlimb__WT	Hindlimb__KO	NOTEST	0.0219631	0.0549825	1.32389	0	1	1	no
ENSMUSG00000005649.17	ENSMUSG00000005649.17	Cabp5	chr7:13398131-13408887	Hindlimb__WT	Hindlimb__KO	NOTEST	0.147363	0.14494	-0.0239224	0	1	1	no
ENSMUSG00000005656.8	ENSMUSG00000005656.8	Snx6	chr12:54746348-54795703	Hindlimb__WT	Hindlimb__KO	OK	86.5163	86.2794	-0.00395638	-0.0230676	0.95265	0.999832	no
ENSMUSG00000005667.8	ENSMUSG00000005667.8	Mthfd2	chr6:83305690-83325908	Hindlimb__WT	Hindlimb__KO	OK	31.2007	31.4294	0.0105384	0.0559521	0.88805	0.999832	no
ENSMUSG00000005672.12	ENSMUSG00000005672.12	Kit	chr5:75574915-75656722	Hindlimb__WT	Hindlimb__KO	OK	6.27336	6.26014	-0.00304321	-0.0150735	0.96945	0.999832	no
ENSMUSG00000005674.9	ENSMUSG00000005674.9	Tomm40l	chr1:171213969-171222514	Hindlimb__WT	Hindlimb__KO	OK	15.2248	15.9937	0.0710809	0.219163	0.5758	0.999832	no
ENSMUSG00000005677.14	ENSMUSG00000005677.14	Nr1i3	chr1:171213969-171222514	Hindlimb__WT	Hindlimb__KO	NOTEST	0.0362306	0.0379126	0.0654662	0	1	1	no
ENSMUSG00000005681.12	ENSMUSG00000005681.12	Apoa2	chr1:171225053-171226379	Hindlimb__WT	Hindlimb__KO	OK	1.05573	1.25395	0.248235	0.322127	0.37215	0.999832	no
ENSMUSG00000005682.8	ENSMUSG00000005682.8	Pan2	chr10:128303334-128321358	Hindlimb__WT	Hindlimb__KO	OK	20.5331	21.336	0.0553347	0.314117	0.4371	0.999832	no
ENSMUSG00000005683.7	ENSMUSG00000005683.7	Cs	chr10:128337831-128362479	Hindlimb__WT	Hindlimb__KO	OK	115.868	119.638	0.0461926	0.264876	0.5103	0.999832	no
ENSMUSG00000005686.16	ENSMUSG00000005686.16	Ampd3	chr7:110768205-110812405	Hindlimb__WT	Hindlimb__KO	OK	0.436186	0.328299	-0.409933	-0.402994	0.15005	0.999832	no
ENSMUSG00000005687.14	ENSMUSG00000005687.14	Bcas2	chr3:103171654-103179152	Hindlimb__WT	Hindlimb__KO	OK	72.6062	73.1925	0.0116034	0.0660381	0.86765	0.999832	no
ENSMUSG00000005696.11	ENSMUSG00000005696.11	Sh2d1a	chrX:42502452-43274786	Hindlimb__WT	Hindlimb__KO	NOTEST	0.00304102	0.00294395	-0.0468027	0	1	1	no
ENSMUSG00000005698.15	ENSMUSG00000005698.15	Ctcf	chr8:105566323-105682922	Hindlimb__WT	Hindlimb__KO	OK	66.7656	67.2744	0.0109528	0.0489848	0.8986	0.999832	no
ENSMUSG00000005699.15	ENSMUSG00000005699.15	Pard6a	chr8:105701153-105703493	Hindlimb__WT	Hindlimb__KO	OK	4.40694	4.54979	0.0460228	0.142305	0.7209	0.999832	no
ENSMUSG00000005705.10	ENSMUSG00000005705.10	Agrp	chr8:105566323-105682922	Hindlimb__WT	Hindlimb__KO	OK	0.342308	0.270094	-0.341837	-0.0512986	0.6772	0.999832	no
ENSMUSG00000005716.16	ENSMUSG00000005716.16	Pvalb	chr15:78191113-78206400	Hindlimb__WT	Hindlimb__KO	NOTEST	0	0	0	0	1	1	no
ENSMUSG00000005718.7	ENSMUSG00000005718.7	Tfap4	chr16:4544660-4559720	Hindlimb__WT	Hindlimb__KO	OK	20.8296	20.1801	-0.0456953	-0.235501	0.5552	0.999832	no
ENSMUSG00000005732.14	ENSMUSG00000005732.14	Ranbp1	chr16:18239783-18248732	Hindlimb__WT	Hindlimb__KO	OK	398.035	401.408	0.0121711	0.0666191	0.8705	0.999832	no
ENSMUSG00000005763.15	ENSMUSG00000005763.15	Cd247	chr1:165781074-166002678	Hindlimb__WT	Hindlimb__KO	OK	0.224884	0.369538	0.716539	0.203098	0.42555	0.999832	no
ENSMUSG00000005774.12	ENSMUSG00000005774.12	Rfx5	chr3:94954074-94962048	Hindlimb__WT	Hindlimb__KO	OK	7.9149	7.79792	-0.0214821	-0.0581551	0.8739	0.999832	no
ENSMUSG00000005779.12	ENSMUSG00000005779.12	Psmb4	chr3:94884092-94886961	Hindlimb__WT	Hindlimb__KO	OK	164.775	170.738	0.0512823	0.299194	0.4539	0.999832	no
ENSMUSG00000005800.2	ENSMUSG00000005800.2	Mmp8	chr9:7558428-7568486	Hindlimb__WT	Hindlimb__KO	NOTEST	0.0117287	0.0191627	0.708251	0	1	1	no
ENSMUSG00000005802.12	ENSMUSG00000005802.12	Slc30a4	chr2:122681232-122721456	Hindlimb__WT	Hindlimb__KO	OK	7.75412	7.42909	-0.0617787	-0.313178	0.4416	0.999832	no
ENSMUSG00000005803.14	ENSMUSG00000005803.14	Sqrdl	chr2:122765236-122809569	Hindlimb__WT	Hindlimb__KO	OK	1.30068	1.38586	0.0915173	0.165939	0.651	0.999832	no
ENSMUSG00000005804.14	ENSMUSG00000005804.14	Bloc1s6	chr2:122738502-122749475	Hindlimb__WT	Hindlimb__KO	OK	28.4347	29.1967	0.0381509	0.139602	0.72275	0.999832	no
ENSMUSG00000005813.12	ENSMUSG00000005813.12	Metap1	chr3:138458955-138489515	Hindlimb__WT	Hindlimb__KO	OK	32.1943	33.2846	0.0480497	0.268224	0.506	0.999832	no
ENSMUSG00000005823.8	ENSMUSG00000005823.8	Gpr108	chr17:57234913-57247641	Hindlimb__WT	Hindlimb__KO	OK	9.88473	9.75007	-0.0197878	-0.0883561	0.82745	0.999832	no
ENSMUSG00000005824.6	ENSMUSG00000005824.6	Tnfsf14	chr17:57189491-57194189	Hindlimb__WT	Hindlimb__KO	NOTEST	0.214714	0.178745	-0.264519	0	1	1	no
ENSMUSG00000005836.8	ENSMUSG00000005836.8	Gata6	chr18:11049086-11085635	Hindlimb__WT	Hindlimb__KO	OK	0.684171	0.98717	0.528941	1.12671	0.00485	0.358474	no
ENSMUSG00000005846.11	ENSMUSG00000005846.11	Rsl1d1	chr16:11192969-11203331	Hindlimb__WT	Hindlimb__KO	OK	126.969	125.62	-0.0154075	-0.0896004	0.8251	0.999832	no
ENSMUSG00000005864.7	ENSMUSG00000005864.7	Cnga2	chrX:71991848-72010218	Hindlimb__WT	Hindlimb__KO	NOTEST	0.0752741	0.0450006	-0.742208	0	1	1	no
ENSMUSG00000005871.14	ENSMUSG00000005871.14	Apc	chr18:34220923-34322189	Hindlimb__WT	Hindlimb__KO	OK	21.8317	21.5813	-0.0166406	-0.0395137	0.881	0.999832	no
ENSMUSG00000005873.5	ENSMUSG00000005873.5	Reep5	chr18:34344888-34373415	Hindlimb__WT	Hindlimb__KO	OK	20.9972	21.7645	0.0517771	0.280996	0.483	0.999832	no
ENSMUSG00000005881.13	ENSMUSG00000005881.13	Ergic3	chr2:156008044-156018279	Hindlimb__WT	Hindlimb__KO	OK	55.2984	57.424	0.0544157	0.267104	0.50645	0.999832	no
ENSMUSG00000005882.18	ENSMUSG00000005882.18	Uqcc1	chr2:155846893-155930310	Hindlimb__WT	Hindlimb__KO	OK	30.9929	31.7376	0.0342534	0.128732	0.75135	0.999832	no
ENSMUSG00000005883.15	ENSMUSG00000005883.15	Spo11	chr2:172979841-172993576	Hindlimb__WT	Hindlimb__KO	OK	0.371622	0.261864	-0.505017	-0.502769	0.1486	0.999832	no
ENSMUSG00000005886.14	ENSMUSG00000005886.14	Ncoa2	chr1:13139104-13374083	Hindlimb__WT	Hindlimb__KO	OK	15.3534	15.344	-0.000885201	-0.00452247	0.9919	0.999832	no
ENSMUSG00000005891.6	ENSMUSG00000005891.6	Prl4a1	chr13:28016211-28023548	Hindlimb__WT	Hindlimb__KO	NOTEST	0	0	0	0	1	1	no
ENSMUSG00000005892.4	ENSMUSG00000005892.4	Trh	chr6:92242060-92244650	Hindlimb__WT	Hindlimb__KO	NOTEST	0.049022	0.050147	0.032733	0	1	1	no
ENSMUSG00000005893.14	ENSMUSG00000005893.14	Nr2c2	chr6:92091389-92184033	Hindlimb__WT	Hindlimb__KO	OK	11.1739	10.612	-0.0744328	-0.190311	0.59565	0.999832	no
ENSMUSG00000005897.14	ENSMUSG00000005897.14	Nr2c1	chr10:94148022-94197211	Hindlimb__WT	Hindlimb__KO	OK	8.45098	8.46146	0.00178818	0.00801153	0.984	0.999832	no
ENSMUSG00000005899.12	ENSMUSG00000005899.12	Smpd4	chr16:17619353-17644828	Hindlimb__WT	Hindlimb__KO	OK	47.8074	49.5055	0.0503522	0.214706	0.53935	0.999832	no
ENSMUSG00000005907.14	ENSMUSG00000005907.14	Pex1	chr5:3571672-3680325	Hindlimb__WT	Hindlimb__KO	OK	5.93048	5.7827	-0.0364049	-0.0663607	0.83495	0.999832	no
ENSMUSG00000005917.15	ENSMUSG00000005917.15	Otx1	chr11:21994763-22002897	Hindlimb__WT	Hindlimb__KO	NOTEST	0.185464	0.114065	-0.701281	0	1	1	no
ENSMUSG00000005936.18	ENSMUSG00000005936.18	Kctd20	chr17:28951949-28969549	Hindlimb__WT	Hindlimb__KO	OK	50.7684	52.4511	0.0470423	0.230057	0.5699	0.999832	no
ENSMUSG00000005947.11	ENSMUSG00000005947.11	Itgae	chr11:73090582-73147446	Hindlimb__WT	Hindlimb__KO	NOTEST	0.212037	0.169116	-0.326305	0	1	1	no
ENSMUSG00000005949.9	ENSMUSG00000005949.9	Ctns	chr11:73183595-73199042	Hindlimb__WT	Hindlimb__KO	OK	11.3606	10.969	-0.0506098	-0.234037	0.5526	0.999832	no
ENSMUSG00000005950.14	ENSMUSG00000005950.14	P2rx5	chr11:73160420-73172685	Hindlimb__WT	Hindlimb__KO	NOTEST	0.0777791	0.0744495	-0.0631198	0	1	1	no
ENSMUSG00000005951.13	ENSMUSG00000005951.13	Shpk	chr11:73199459-73224511	Hindlimb__WT	Hindlimb__KO	OK	0.463907	0.427363	-0.118374	-0.244267	0.5418	0.999832	no
ENSMUSG00000005952.15	ENSMUSG00000005952.15	Trpv1	chr11:73234291-73261242	Hindlimb__WT	Hindlimb__KO	NOTEST	0.0153004	0.00896323	-0.771479	0	1	1	no
ENSMUSG00000005958.14	ENSMUSG00000005958.14	Ephb3	chr16:21204754-21223304	Hindlimb__WT	Hindlimb__KO	OK	23.5914	24.3707	0.0468889	0.265903	0.5076	0.999832	no
ENSMUSG00000005968.14	ENSMUSG00000005968.14	Tuft1	chr3:94612756-94658872	Hindlimb__WT	Hindlimb__KO	OK	2.44546	2.38741	-0.0346577	-0.0996789	0.79575	0.999832	no
ENSMUSG00000005973.6	ENSMUSG00000005973.6	Rcn1	chr2:105386290-105399319	Hindlimb__WT	Hindlimb__KO	OK	57.5316	56.4035	-0.028571	-0.166563	0.6775	0.999832	no
ENSMUSG00000005980.15	ENSMUSG00000005980.15	Dnase1	chr16:4032838-4077827	Hindlimb__WT	Hindlimb__KO	OK	1.39706	1.30539	-0.0979188	-0.0349514	0.90075	0.999832	no
ENSMUSG00000005981.11	ENSMUSG00000005981.11	Trap1	chr16:4032838-4077827	Hindlimb__WT	Hindlimb__KO	OK	53.9845	55.7174	0.0455825	0.258193	0.5196	0.999832	no
ENSMUSG00000005982.13	ENSMUSG00000005982.13	Naa60	chr16:3847267-3941147	Hindlimb__WT	Hindlimb__KO	OK	20.509	20.4846	-0.00171563	-0.00540836	0.9883	0.999832	no
ENSMUSG00000005983.15	ENSMUSG00000005983.15	1700037C18Rik	chr16:3847267-3941147	Hindlimb__WT	Hindlimb__KO	OK	3.56064	3.7313	0.0675402	0.0770892	0.77885	0.999832	no
ENSMUSG00000005986.15	ENSMUSG00000005986.15	Ankrd13d	chr19:4270179-4283137	Hindlimb__WT	Hindlimb__KO	OK	2.99159	2.93485	-0.0276247	-0.079551	0.8488	0.999832	no
ENSMUSG00000005994.14	ENSMUSG00000005994.14	Tyrp1	chr4:80834122-80851719	Hindlimb__WT	Hindlimb__KO	NOTEST	0.0148419	0.00737448	-1.00906	0	1	1	no
ENSMUSG00000006005.17	ENSMUSG00000006005.17	Tpr	chr1:150361304-150466165	Hindlimb__WT	Hindlimb__KO	OK	65.5606	67.9992	0.0526898	0.17218	0.66815	0.999832	no
ENSMUSG00000006007.14	ENSMUSG00000006007.14	Pdc	chr1:150319416-150346771	Hindlimb__WT	Hindlimb__KO	NOTEST	0	0.0108975	inf	0	1	1	no
ENSMUSG00000006010.14	ENSMUSG00000006010.14	BC003331	chr1:150361304-150466165	Hindlimb__WT	Hindlimb__KO	OK	10.1618	9.62307	-0.0785917	-0.105074	0.78635	0.999832	no
ENSMUSG00000006014.16	ENSMUSG00000006014.16	Prg4	chr1:150361304-150466165	Hindlimb__WT	Hindlimb__KO	OK	0.522547	0.52643	0.0106811	0.00287444	0.9929	0.999832	no
ENSMUSG00000006019.15	ENSMUSG00000006019.15	Dhx34	chr7:16197146-16222037	Hindlimb__WT	Hindlimb__KO	OK	5.86952	6.03736	0.0406751	0.186085	0.6484	0.999832	no
ENSMUSG00000006021.5	ENSMUSG00000006021.5	Kptn	chr7:16119894-16127516	Hindlimb__WT	Hindlimb__KO	OK	7.47355	7.46896	-0.000886641	-0.00342684	0.9939	0.999832	no
ENSMUSG00000006024.12	ENSMUSG00000006024.12	Napa	chr7:16098457-16117975	Hindlimb__WT	Hindlimb__KO	OK	44.9711	44.2371	-0.02374	-0.0941169	0.81645	0.999832	no
ENSMUSG00000006050.11	ENSMUSG00000006050.11	Sra1	chr18:36666680-36683861	Hindlimb__WT	Hindlimb__KO	OK	40.6829	40.9642	0.00993943	0.0241365	0.95115	0.999832	no
ENSMUSG00000006056.13	ENSMUSG00000006056.13	Calcoco2	chr11:96099325-96111964	Hindlimb__WT	Hindlimb__KO	NOTEST	0.0113868	0	-inf	0	1	1	no
ENSMUSG00000006057.15	ENSMUSG00000006057.15	Atp5g1	chr11:96068851-96075670	Hindlimb__WT	Hindlimb__KO	OK	146.269	147.821	0.0152204	0.0761637	0.85525	0.999832	no
ENSMUSG00000006058.10	ENSMUSG00000006058.10	Snf8	chr11:96034884-96047430	Hindlimb__WT	Hindlimb__KO	OK	41.9681	42.7117	0.0253373	0.117721	0.7758	0.999832	no
ENSMUSG00000006095.12	ENSMUSG00000006095.12	Tbcb	chr7:30224130-30233390	Hindlimb__WT	Hindlimb__KO	OK	50.6899	53.2773	0.0718225	0.310909	0.4314	0.999832	no
ENSMUSG00000006127.9	ENSMUSG00000006127.9	Inpp5k	chr11:75630987-75648871	Hindlimb__WT	Hindlimb__KO	OK	7.19986	7.14245	-0.0115495	-0.0360304	0.9321	0.999832	no
ENSMUSG00000006134.3	ENSMUSG00000006134.3	Crkl	chr16:17451986-17486255	Hindlimb__WT	Hindlimb__KO	OK	29.9586	30.8135	0.0405935	0.234033	0.5648	0.999832	no
ENSMUSG00000006143.12	ENSMUSG00000006143.12	Upk3bl	chr5:136054491-136064326	Hindlimb__WT	Hindlimb__KO	OK	1.93608	1.8969	-0.0294952	-0.0652774	0.87045	0.999832	no
ENSMUSG00000006154.13	ENSMUSG00000006154.13	Eps8l1	chr7:4445696-4480487	Hindlimb__WT	Hindlimb__KO	OK	3.03735	2.10423	-0.529519	-0.679199	0.07035	0.999832	no
ENSMUSG00000006169.19	ENSMUSG00000006169.19	Clint1	chr11:45852050-45910625	Hindlimb__WT	Hindlimb__KO	OK	47.8574	48.4396	0.0174469	0.100678	0.8016	0.999832	no
ENSMUSG00000006179.8	ENSMUSG00000006179.8	Prss16	chr13:22002175-22009742	Hindlimb__WT	Hindlimb__KO	OK	0.331988	0.303524	-0.129322	-0.140739	0.702	0.999832	no
ENSMUSG00000006191.17	ENSMUSG00000006191.17	Cdkal1	chr13:29325300-29855674	Hindlimb__WT	Hindlimb__KO	OK	8.91348	8.70775	-0.0336891	-0.144627	0.70175	0.999832	no
ENSMUSG00000006200.3	ENSMUSG00000006200.3	Rhox6	chrX:37826909-37829857	Hindlimb__WT	Hindlimb__KO	NOTEST	0.00319921	0	-inf	0	1	1	no
ENSMUSG00000006204.5	ENSMUSG00000006204.5	5430419D17Rik	chr7:130162450-133124354	Hindlimb__WT	Hindlimb__KO	NOTEST	0	0	0	0	1	1	no
ENSMUSG00000006205.13	ENSMUSG00000006205.13	Htra1	chr7:130162450-133124354	Hindlimb__WT	Hindlimb__KO	OK	2.84802	2.59914	-0.131925	-0.0322771	0.84675	0.999832	no
ENSMUSG00000006215.12	ENSMUSG00000006215.12	Zbtb17	chr4:141444653-141538597	Hindlimb__WT	Hindlimb__KO	OK	23.7371	25.8992	0.125761	0.349428	0.35815	0.999832	no
ENSMUSG00000006216.10	ENSMUSG00000006216.10	Clcnkb	chr4:141398828-141416014	Hindlimb__WT	Hindlimb__KO	NOTEST	0.0349138	0.019907	-0.810523	0	1	1	no
ENSMUSG00000006218.4	ENSMUSG00000006218.4	Fam131c	chr4:141368219-141384175	Hindlimb__WT	Hindlimb__KO	OK	0.254454	0.235509	-0.11162	-0.14825	0.7114	0.999832	no
ENSMUSG00000006219.12	ENSMUSG00000006219.12	Fblim1	chr4:141576061-141606096	Hindlimb__WT	Hindlimb__KO	OK	32.2763	35.9088	0.153863	0.5846	0.1213	0.999832	no
ENSMUSG00000006221.7	ENSMUSG00000006221.7	Hspb7	chr4:141420778-141425311	Hindlimb__WT	Hindlimb__KO	NOTEST	0.0010288	0.00183134	0.83194	0	1	1	no
ENSMUSG00000006235.5	ENSMUSG00000006235.5	Epor	chr9:21958898-21963576	Hindlimb__WT	Hindlimb__KO	OK	2.32219	2.37231	0.0308068	0.088815	0.82405	0.999832	no
ENSMUSG00000006241.15	ENSMUSG00000006241.15	Ccdc159	chr9:21921009-21935872	Hindlimb__WT	Hindlimb__KO	OK	1.36183	1.26881	-0.102062	-0.150304	0.71335	0.999832	no
ENSMUSG00000006262.15	ENSMUSG00000006262.15	Mob1b	chr5:88720854-88764220	Hindlimb__WT	Hindlimb__KO	OK	10.1608	10.0959	-0.00924665	-0.039919	0.92015	0.999832	no
ENSMUSG00000006269.7	ENSMUSG00000006269.7	Atp6v1b1	chr6:83742989-83758855	Hindlimb__WT	Hindlimb__KO	NOTEST	0.031312	0.0563096	0.846666	0	1	1	no
ENSMUSG00000006270.7	ENSMUSG00000006270.7	Vax1	chr19:59166186-59170056	Hindlimb__WT	Hindlimb__KO	NOTEST	0.0199041	0.0146181	-0.445316	0	1	1	no
ENSMUSG00000006273.14	ENSMUSG00000006273.14	Atp6v1b2	chr8:69037710-69113711	Hindlimb__WT	Hindlimb__KO	OK	38.0867	38.5439	0.0172175	0.0980791	0.81005	0.999832	no
ENSMUSG00000006276.9	ENSMUSG00000006276.9	Eps15l1	chr8:72341000-72421474	Hindlimb__WT	Hindlimb__KO	OK	33.6266	33.9983	0.0158596	0.0908067	0.82445	0.999832	no
ENSMUSG00000006281.7	ENSMUSG00000006281.7	Tep1	chr14:50824061-50879003	Hindlimb__WT	Hindlimb__KO	OK	2.14228	2.14276	0.00032312	0.00130035	0.99835	0.999832	no
ENSMUSG00000006288.7	ENSMUSG00000006288.7	Ttc5	chr14:50765414-50785518	Hindlimb__WT	Hindlimb__KO	OK	33.5287	33.6025	0.00317485	0.0171435	0.96465	0.999832	no
ENSMUSG00000006289.14	ENSMUSG00000006289.14	Osgep	chr14:50913593-50924893	Hindlimb__WT	Hindlimb__KO	OK	45.7349	47.3721	0.0507395	0.246707	0.5435	0.999832	no
ENSMUSG00000006299.13	ENSMUSG00000006299.13	Aamp	chr1:74279839-74284738	Hindlimb__WT	Hindlimb__KO	OK	85.5493	87.1342	0.026483	0.144067	0.71615	0.999832	no
ENSMUSG00000006301.17	ENSMUSG00000006301.17	Tmbim1	chr1:74284929-74353694	Hindlimb__WT	Hindlimb__KO	OK	4.74871	4.47656	-0.0851432	-0.146238	0.67495	0.999832	no
ENSMUSG00000006304.14	ENSMUSG00000006304.14	Arpc2	chr1:74236083-74268209	Hindlimb__WT	Hindlimb__KO	OK	138.359	142.297	0.040491	0.235852	0.56525	0.999832	no
ENSMUSG00000006307.16	ENSMUSG00000006307.16	Kmt2b	chr7:30568857-30588726	Hindlimb__WT	Hindlimb__KO	OK	18.4153	17.9485	-0.0370406	-0.194697	0.6066	0.999832	no
ENSMUSG00000006310.10	ENSMUSG00000006310.10	Zbtb32	chr7:30589680-30598909	Hindlimb__WT	Hindlimb__KO	NOTEST	0.147449	0.147114	-0.00328194	0	1	1	no
ENSMUSG00000006311.8	ENSMUSG00000006311.8	Etv2	chr7:30633615-30635852	Hindlimb__WT	Hindlimb__KO	OK	0.218694	0.274935	0.330173	0.382922	0.3409	0.999832	no
ENSMUSG00000006313.5	ENSMUSG00000006313.5	Upk1a	chr7:30603091-30612847	Hindlimb__WT	Hindlimb__KO	OK	2.56138	2.83819	0.148051	0.408996	0.3167	0.999832	no
ENSMUSG00000006315.9	ENSMUSG00000006315.9	Tmem147	chr7:30727700-30729540	Hindlimb__WT	Hindlimb__KO	OK	45.7317	46.9708	0.0385682	0.19065	0.64275	0.999832	no
ENSMUSG00000006333.14	ENSMUSG00000006333.14	Rps9	chr7:3703992-3706897	Hindlimb__WT	Hindlimb__KO	OK	1347.59	1392.74	0.0475486	0.241297	0.54795	0.999832	no
ENSMUSG00000006335.16	ENSMUSG00000006335.16	Tfpt	chr7:3617372-3629929	Hindlimb__WT	Hindlimb__KO	OK	15.201	14.0336	-0.115281	-0.301547	0.4587	0.999832	no
ENSMUSG00000006342.14	ENSMUSG00000006342.14	Susd2	chr10:75636618-75644008	Hindlimb__WT	Hindlimb__KO	OK	0.481246	0.481191	-0.00016324	-0.000356729	0.99955	0.999832	no
ENSMUSG00000006344.16	ENSMUSG00000006344.16	Ggt5	chr10:75589339-75617200	Hindlimb__WT	Hindlimb__KO	OK	0.312364	0.217584	-0.521655	-0.408568	0.26405	0.999832	no
ENSMUSG00000006345.10	ENSMUSG00000006345.10	Ggt1	chr10:75561603-75586200	Hindlimb__WT	Hindlimb__KO	OK	0.53157	0.635686	0.258054	0.23553	0.3795	0.999832	no
ENSMUSG00000006356.10	ENSMUSG00000006356.10	Crip2	chr12:113140235-113145506	Hindlimb__WT	Hindlimb__KO	OK	9.07324	10.1252	0.158257	0.559281	0.167	0.999832	no
ENSMUSG00000006360.11	ENSMUSG00000006360.11	Crip1	chr12:113146315-113153879	Hindlimb__WT	Hindlimb__KO	OK	24.0286	24.9418	0.0538151	0.180945	0.65755	0.999832	no
ENSMUSG00000006362.15	ENSMUSG00000006362.15	Cbfa2t3	chr8:119910359-124345724	Hindlimb__WT	Hindlimb__KO	OK	2.88846	2.55121	-0.179118	-0.0238507	0.76155	0.999832	no
ENSMUSG00000006369.14	ENSMUSG00000006369.14	Fbln1	chr15:85205948-85286535	Hindlimb__WT	Hindlimb__KO	OK	96.7762	93.0769	-0.0562282	-0.319935	0.42955	0.999832	no
ENSMUSG00000006373.10	ENSMUSG00000006373.10	Pgrmc1	chrX:36598205-36606079	Hindlimb__WT	Hindlimb__KO	OK	116.642	120.595	0.0480757	0.280834	0.4941	0.999832	no
ENSMUSG00000006378.13	ENSMUSG00000006378.13	Gcat	chr15:79030873-79043558	Hindlimb__WT	Hindlimb__KO	OK	20.883	21.226	0.0235071	0.120712	0.77265	0.999832	no
ENSMUSG00000006386.15	ENSMUSG00000006386.15	Tek	chr4:94739288-94874976	Hindlimb__WT	Hindlimb__KO	OK	4.88828	4.90302	0.00434312	0.017713	0.96385	0.999832	no
ENSMUSG00000006389.12	ENSMUSG00000006389.12	Mpl	chr4:118442414-118457513	Hindlimb__WT	Hindlimb__KO	OK	0.372624	0.419028	0.169327	0.3113	0.4346	0.999832	no
ENSMUSG00000006390.15	ENSMUSG00000006390.15	Elovl1	chr4:118428092-118437352	Hindlimb__WT	Hindlimb__KO	OK	16.4957	15.6067	-0.0799224	-0.125812	0.7313	0.999832	no
ENSMUSG00000006392.16	ENSMUSG00000006392.16	Med8	chr4:118409336-118415782	Hindlimb__WT	Hindlimb__KO	OK	55.1967	56.1922	0.0257876	0.127995	0.7534	0.999832	no
ENSMUSG00000006398.15	ENSMUSG00000006398.15	Cdc20	chr4:118428092-118437352	Hindlimb__WT	Hindlimb__KO	OK	101.485	103.661	0.0306048	0.169138	0.67865	0.999832	no
ENSMUSG00000006403.12	ENSMUSG00000006403.12	Adamts4	chr1:171234852-171260637	Hindlimb__WT	Hindlimb__KO	OK	2.88986	3.20406	0.148902	0.205524	0.62035	0.999832	no
ENSMUSG00000006411.12	ENSMUSG00000006411.12	Pvrl4	chr1:171370098-171388598	Hindlimb__WT	Hindlimb__KO	OK	3.08817	2.60246	-0.246879	-0.888623	0.03005	0.999832	no
ENSMUSG00000006412.10	ENSMUSG00000006412.10	Pfdn2	chr1:171345669-171360798	Hindlimb__WT	Hindlimb__KO	OK	92.6425	94.1954	0.0239825	0.0981193	0.8086	0.999832	no
ENSMUSG00000006418.17	ENSMUSG00000006418.17	Rnf114	chr2:167481132-167516173	Hindlimb__WT	Hindlimb__KO	OK	44.944	46.2285	0.0406539	0.198448	0.62355	0.999832	no
ENSMUSG00000006423.15	ENSMUSG00000006423.15	C330007P06Rik	chrX:36823736-36884222	Hindlimb__WT	Hindlimb__KO	OK	17.8133	17.6995	-0.00924906	-0.039039	0.9214	0.999832	no
ENSMUSG00000006435.15	ENSMUSG00000006435.15	Neurl1a	chr19:47178819-47259440	Hindlimb__WT	Hindlimb__KO	OK	1.6942	1.65321	-0.0353305	-0.114487	0.782	0.999832	no
ENSMUSG00000006442.10	ENSMUSG00000006442.10	Srm	chr4:148591502-148594993	Hindlimb__WT	Hindlimb__KO	OK	55.1615	53.9023	-0.0333167	-0.175366	0.65665	0.999832	no
ENSMUSG00000006445.3	ENSMUSG00000006445.3	Epha2	chr4:141301239-141329384	Hindlimb__WT	Hindlimb__KO	OK	7.68454	7.57513	-0.0206885	-0.0935275	0.81555	0.999832	no
ENSMUSG00000006456.10	ENSMUSG00000006456.10	Rbm14	chr19:4784292-4811634	Hindlimb__WT	Hindlimb__KO	OK	35.1304	35.8767	0.0303263	0.138425	0.7346	0.999832	no
ENSMUSG00000006457.3	ENSMUSG00000006457.3	Actn3	chr19:4861222-4877909	Hindlimb__WT	Hindlimb__KO	OK	1.04175	1.04183	0.000113623	0.000294279	0.99925	0.999832	no
ENSMUSG00000006462.6	ENSMUSG00000006462.6	A530013C23Rik	chr2:167691176-167729172	Hindlimb__WT	Hindlimb__KO	NOTEST	0.0081696	0.00161882	-2.33532	0	1	1	no
ENSMUSG00000006463.13	ENSMUSG00000006463.13	Zdhhc24	chr19:4878667-4885397	Hindlimb__WT	Hindlimb__KO	OK	3.70204	3.88871	0.0709711	0.211282	0.60275	0.999832	no
ENSMUSG00000006464.8	ENSMUSG00000006464.8	Bbs1	chr19:4886897-4906627	Hindlimb__WT	Hindlimb__KO	OK	4.51563	4.56984	0.0172171	0.0815371	0.8427	0.999832	no
ENSMUSG00000006469.13	ENSMUSG00000006469.13	Slc34a3	chr2:25228897-25234364	Hindlimb__WT	Hindlimb__KO	NOTEST	0	0	0	0	1	1	no
ENSMUSG00000006471.17	ENSMUSG00000006471.17	Ndor1	chr2:25244820-25255416	Hindlimb__WT	Hindlimb__KO	OK	13.5124	13.7331	0.0233754	0.0827156	0.8396	0.999832	no
ENSMUSG00000006476.19	ENSMUSG00000006476.19	Nsmf	chr2:25054354-25062881	Hindlimb__WT	Hindlimb__KO	OK	14.8826	15.6626	0.0737039	0.352149	0.3908	0.999832	no
ENSMUSG00000006488.16	ENSMUSG00000006488.16	Prl7a1	chr13:27633379-27642474	Hindlimb__WT	Hindlimb__KO	NOTEST	0.0150765	0.0127642	-0.240198	0	1	1	no
ENSMUSG00000006490.2	ENSMUSG00000006490.2	Prl8a9	chr13:27558008-27564604	Hindlimb__WT	Hindlimb__KO	NOTEST	0	0	0	0	1	1	no
ENSMUSG00000006494.11	ENSMUSG00000006494.11	Pdk1	chr2:71873223-71903858	Hindlimb__WT	Hindlimb__KO	OK	21.3347	21.8369	0.0335692	0.128941	0.74345	0.999832	no
ENSMUSG00000006498.16	ENSMUSG00000006498.16	Ptbp1	chr10:79851380-79883174	Hindlimb__WT	Hindlimb__KO	OK	327.123	337.314	0.0442599	0.160459	0.6793	0.999832	no
ENSMUSG00000006517.4	ENSMUSG00000006517.4	Mvd	chr8:119910359-124345724	Hindlimb__WT	Hindlimb__KO	OK	27.4221	28.0227	0.0312562	0.0119354	0.9856	0.999832	no
ENSMUSG00000006519.10	ENSMUSG00000006519.10	Cyba	chr8:119910359-124345724	Hindlimb__WT	Hindlimb__KO	OK	18.7131	18.5937	-0.00923138	-0.00175216	0.99285	0.999832	no
ENSMUSG00000006522.15	ENSMUSG00000006522.15	Itih3	chr14:30908572-30923760	Hindlimb__WT	Hindlimb__KO	NOTEST	0.0112611	0.0196769	0.805153	0	1	1	no
ENSMUSG00000006526.11	ENSMUSG00000006526.11	Tmem110	chr14:30825589-30876986	Hindlimb__WT	Hindlimb__KO	OK	13.6529	13.5194	-0.0141757	-0.0529266	0.8954	0.999832	no
ENSMUSG00000006527.14	ENSMUSG00000006527.14	Sfmbt1	chr14:30714848-30822713	Hindlimb__WT	Hindlimb__KO	OK	9.73269	9.65851	-0.0110381	-0.0490078	0.9037	0.999832	no
ENSMUSG00000006529.14	ENSMUSG00000006529.14	Itih1	chr14:30929179-30943289	Hindlimb__WT	Hindlimb__KO	NOTEST	0.00199185	0	-inf	0	1	1	no
ENSMUSG00000006538.10	ENSMUSG00000006538.10	Ihh	chr1:74945314-74951672	Hindlimb__WT	Hindlimb__KO	NOTEST	0.0672651	0.0575045	-0.226183	0	1	1	no
ENSMUSG00000006542.13	ENSMUSG00000006542.13	Prkag3	chr1:74738921-74749221	Hindlimb__WT	Hindlimb__KO	NOTEST	0.0556796	0.0580609	0.0604181	0	1	1	no
ENSMUSG00000006546.3	ENSMUSG00000006546.3	Cryba2	chr1:74889933-74893143	Hindlimb__WT	Hindlimb__KO	NOTEST	0	0	0	0	1	1	no
ENSMUSG00000006567.11	ENSMUSG00000006567.11	Atp7b	chr8:21992784-22060305	Hindlimb__WT	Hindlimb__KO	OK	0.621044	0.672632	0.115122	0.329575	0.4164	0.999832	no
ENSMUSG00000006570.3	ENSMUSG00000006570.3	Defb2	chr8:21839925-21843482	Hindlimb__WT	Hindlimb__KO	NOTEST	0.0239107	0	-inf	0	1	1	no
ENSMUSG00000006574.15	ENSMUSG00000006574.15	Slc4a1	chr11:102348823-102366203	Hindlimb__WT	Hindlimb__KO	OK	21.9326	20.1463	-0.122559	-0.670658	0.0901	0.999832	no
ENSMUSG00000006575.14	ENSMUSG00000006575.14	Rundc3a	chr11:102393402-102402555	Hindlimb__WT	Hindlimb__KO	OK	0.82595	1.00116	0.27754	0.422265	0.19835	0.999832	no
ENSMUSG00000006576.16	ENSMUSG00000006576.16	Slc4a3	chr1:75546265-75562172	Hindlimb__WT	Hindlimb__KO	OK	4.61207	4.70836	0.0298099	0.0949211	0.7686	0.999832	no
ENSMUSG00000006585.2	ENSMUSG00000006585.2	Cdt1	chr8:119910359-124345724	Hindlimb__WT	Hindlimb__KO	OK	29.1043	28.911	-0.00961025	-0.00423297	0.912	0.999832	no
ENSMUSG00000006586.15	ENSMUSG00000006586.15	Runx1t1	chr4:13743435-13893649	Hindlimb__WT	Hindlimb__KO	OK	7.0728	7.19266	0.0242443	0.0876138	0.82855	0.999832	no
ENSMUSG00000006587.5	ENSMUSG00000006587.5	Snai3	chr8:119910359-124345724	Hindlimb__WT	Hindlimb__KO	NOTEST	0.00867067	0.0110992	0.356237	0	1	1	no
ENSMUSG00000006589.7	ENSMUSG00000006589.7	Aprt	chr8:119910359-124345724	Hindlimb__WT	Hindlimb__KO	OK	114.239	109.497	-0.061166	-0.0310041	0.94525	0.999832	no
ENSMUSG00000006599.13	ENSMUSG00000006599.13	Gtf2h1	chr7:46796102-46823800	Hindlimb__WT	Hindlimb__KO	OK	25.0616	25.0253	-0.00209257	-0.00952492	0.982	0.999832	no
ENSMUSG00000006611.14	ENSMUSG00000006611.14	Hfe	chr13:23702033-23710854	Hindlimb__WT	Hindlimb__KO	OK	0.992102	0.961127	-0.0457627	-0.0928838	0.8099	0.999832	no
ENSMUSG00000006638.14	ENSMUSG00000006638.14	Abhd1	chr5:30950065-30960361	Hindlimb__WT	Hindlimb__KO	OK	0.38689	0.312303	-0.308977	-0.101635	0.69325	0.999832	no
ENSMUSG00000006641.12	ENSMUSG00000006641.12	Slc5a6	chr5:31036035-31054623	Hindlimb__WT	Hindlimb__KO	OK	5.30022	5.04545	-0.0710676	-0.160678	0.6872	0.999832	no
ENSMUSG00000006642.3	ENSMUSG00000006642.3	Tcf23	chr5:30968661-30977018	Hindlimb__WT	Hindlimb__KO	NOTEST	0	0	0	0	1	1	no
ENSMUSG00000006649.17	ENSMUSG00000006649.17	Nphs1	chr7:30458314-30487223	Hindlimb__WT	Hindlimb__KO	NOTEST	0.00278231	0.00156977	-0.825729	0	1	1	no
ENSMUSG00000006651.8	ENSMUSG00000006651.8	Aplp1	chr7:30434981-30445535	Hindlimb__WT	Hindlimb__KO	OK	7.21687	6.84399	-0.0765342	-0.323284	0.42455	0.999832	no
ENSMUSG00000006673.14	ENSMUSG00000006673.14	Qrich1	chr9:108516805-108560163	Hindlimb__WT	Hindlimb__KO	OK	61.6916	62.3895	0.0162308	0.0799709	0.82945	0.999832	no
ENSMUSG00000006675.10	ENSMUSG00000006675.10	P4htm	chr9:108578861-108597667	Hindlimb__WT	Hindlimb__KO	OK	1.75035	1.57162	-0.155388	-0.36609	0.34315	0.999832	no
ENSMUSG00000006676.16	ENSMUSG00000006676.16	Usp19	chr9:108490601-108502337	Hindlimb__WT	Hindlimb__KO	OK	42.6594	43.0143	0.0119516	0.0576698	0.87775	0.999832	no
ENSMUSG00000006678.6	ENSMUSG00000006678.6	Pola1	chrX:93304766-93632155	Hindlimb__WT	Hindlimb__KO	OK	20.5741	20.2965	-0.0195987	-0.102944	0.78185	0.999832	no
ENSMUSG00000006699.17	ENSMUSG00000006699.17	Cdc42	chr4:137319695-137357720	Hindlimb__WT	Hindlimb__KO	OK	208.51	210.326	0.01251	0.0699205	0.8624	0.999832	no
ENSMUSG00000006705.12	ENSMUSG00000006705.12	Pknox1	chr17:31564748-31607684	Hindlimb__WT	Hindlimb__KO	OK	12.3542	12.5872	0.0269501	0.138649	0.7295	0.999832	no
ENSMUSG00000006711.15	ENSMUSG00000006711.15	D130043K22Rik	chr13:24845134-24901270	Hindlimb__WT	Hindlimb__KO	NOTEST	0.0678772	0.0899689	0.406499	0	1	1	no
ENSMUSG00000006715.11	ENSMUSG00000006715.11	Gmnn	chr13:24751844-24761923	Hindlimb__WT	Hindlimb__KO	OK	86.2254	88.5909	0.0390454	0.214838	0.5939	0.999832	no
ENSMUSG00000006717.6	ENSMUSG00000006717.6	Acot13	chr13:24817947-24831517	Hindlimb__WT	Hindlimb__KO	OK	29.4912	28.5508	-0.0467563	-0.19923	0.61515	0.999832	no
ENSMUSG00000006720.16	ENSMUSG00000006720.16	Zfp184	chr13:21940373-21960779	Hindlimb__WT	Hindlimb__KO	OK	16.4074	14.6799	-0.160505	-0.659992	0.10495	0.999832	no
ENSMUSG00000006724.12	ENSMUSG00000006724.12	Cyp27b1	chr10:127048249-127052969	Hindlimb__WT	Hindlimb__KO	NOTEST	0.151708	0.1036	-0.550283	0	1	1	no
ENSMUSG00000006728.12	ENSMUSG00000006728.12	Cdk4	chr10:127063533-127070261	Hindlimb__WT	Hindlimb__KO	OK	874.766	896.805	0.0358982	0.147372	0.7093	0.999832	no
ENSMUSG00000006731.9	ENSMUSG00000006731.9	B4galnt1	chr10:127165155-127172340	Hindlimb__WT	Hindlimb__KO	OK	1.04792	1.04119	-0.00930224	-0.0233257	0.95265	0.999832	no
ENSMUSG00000006732.14	ENSMUSG00000006732.14	Mettl1	chr10:127031003-127046365	Hindlimb__WT	Hindlimb__KO	OK	17.5998	18.2462	0.0520354	0.2376	0.55745	0.999832	no
ENSMUSG00000006736.8	ENSMUSG00000006736.8	Tspan31	chr10:127063533-127070261	Hindlimb__WT	Hindlimb__KO	OK	61.7435	62.8122	0.0247589	0.0352727	0.929	0.999832	no
ENSMUSG00000006740.13	ENSMUSG00000006740.13	Kif5b	chr18:6201001-6242174	Hindlimb__WT	Hindlimb__KO	OK	51.067	52.0983	0.0288458	0.159474	0.68465	0.999832	no
ENSMUSG00000006763.13	ENSMUSG00000006763.13	Saal1	chr7:46686107-46710651	Hindlimb__WT	Hindlimb__KO	OK	12.0606	12.3741	0.0370235	0.199632	0.6155	0.999832	no
ENSMUSG00000006764.8	ENSMUSG00000006764.8	Tph2	chr10:115078640-115185022	Hindlimb__WT	Hindlimb__KO	NOTEST	0.0578325	0.0404104	-0.517155	0	1	1	no
ENSMUSG00000006777.7	ENSMUSG00000006777.7	Krt23	chr11:99477973-99493137	Hindlimb__WT	Hindlimb__KO	NOTEST	0.17856	0.233077	0.384401	0	1	1	no
ENSMUSG00000006782.16	ENSMUSG00000006782.16	Cnp	chr11:100574903-100704271	Hindlimb__WT	Hindlimb__KO	OK	7.67792	7.62723	-0.00955635	-0.0114454	0.97785	0.999832	no
ENSMUSG00000006784.14	ENSMUSG00000006784.14	Ttc25	chr11:100545606-100572568	Hindlimb__WT	Hindlimb__KO	OK	0.46678	0.423808	-0.139331	-0.265644	0.51455	0.999832	no
ENSMUSG00000006800.13	ENSMUSG00000006800.13	Sulf2	chr2:165992635-166155663	Hindlimb__WT	Hindlimb__KO	OK	117.641	117.376	-0.00325169	-0.0151934	0.9676	0.999832	no
ENSMUSG00000006818.4	ENSMUSG00000006818.4	Sod2	chr17:13007838-13018119	Hindlimb__WT	Hindlimb__KO	OK	13.2027	12.8529	-0.0387361	-0.205549	0.6043	0.999832	no
ENSMUSG00000006850.7	ENSMUSG00000006850.7	Tmco6	chr18:36735067-36744557	Hindlimb__WT	Hindlimb__KO	OK	9.64086	9.82159	0.0267939	0.0629582	0.87375	0.999832	no
ENSMUSG00000006906.10	ENSMUSG00000006906.10	Stambp	chr6:83543216-83588123	Hindlimb__WT	Hindlimb__KO	OK	5.83854	5.42388	-0.106283	-0.415209	0.3047	0.999832	no
ENSMUSG00000006920.14	ENSMUSG00000006920.14	Ezh1	chr11:101191114-101226463	Hindlimb__WT	Hindlimb__KO	OK	8.25847	7.72678	-0.0960071	-0.286692	0.47745	0.999832	no
ENSMUSG00000006930.15	ENSMUSG00000006930.15	Hap1	chr11:100347326-100356128	Hindlimb__WT	Hindlimb__KO	OK	0.455947	0.475283	0.0599195	0.0874965	0.7932	0.999832	no
ENSMUSG00000006931.15	ENSMUSG00000006931.15	P3h4	chr11:100408455-100414836	Hindlimb__WT	Hindlimb__KO	OK	13.786	14.48	0.0708578	0.254345	0.48785	0.999832	no
ENSMUSG00000006932.16	ENSMUSG00000006932.16	Ctnnb1	chr9:120924454-121277197	Hindlimb__WT	Hindlimb__KO	OK	533.688	552.239	0.049297	0.173931	0.62195	0.999832	no
ENSMUSG00000006941.4	ENSMUSG00000006941.4	Eif1b	chr9:120492605-120495327	Hindlimb__WT	Hindlimb__KO	OK	93.6516	95.0207	0.0209383	0.116004	0.77225	0.999832	no
ENSMUSG00000006948.7	ENSMUSG00000006948.7	Klk4	chr7:43881159-43885804	Hindlimb__WT	Hindlimb__KO	NOTEST	0.039476	0.0613229	0.635451	0	1	1	no
ENSMUSG00000006958.13	ENSMUSG00000006958.13	Chrd	chr16:20725157-20742384	Hindlimb__WT	Hindlimb__KO	OK	1.30301	1.22077	-0.0940518	-0.263679	0.52835	0.999832	no
ENSMUSG00000006998.15	ENSMUSG00000006998.15	Psmd2	chr16:20651651-20663414	Hindlimb__WT	Hindlimb__KO	OK	186.449	191.915	0.0416864	0.219619	0.56955	0.999832	no
ENSMUSG00000007021.4	ENSMUSG00000007021.4	Syngr3	chr17:24685091-24689955	Hindlimb__WT	Hindlimb__KO	OK	1.69901	1.70183	0.00239046	0.00597978	0.986	0.999832	no
ENSMUSG00000007029.16	ENSMUSG00000007029.16	Vars	chr17:35000986-35016322	Hindlimb__WT	Hindlimb__KO	OK	59.447	56.5501	-0.0720763	-0.346049	0.38925	0.999832	no
ENSMUSG00000007030.8	ENSMUSG00000007030.8	Vwa7	chr17:35016578-35028016	Hindlimb__WT	Hindlimb__KO	NOTEST	0.174792	0.150413	-0.216715	0	1	1	no
ENSMUSG00000007033.4	ENSMUSG00000007033.4	Hspa1l	chr17:34972702-34981788	Hindlimb__WT	Hindlimb__KO	OK	0.476133	0.514723	0.112431	0.150866	0.71075	0.999832	no
ENSMUSG00000007034.15	ENSMUSG00000007034.15	Slc44a4	chr17:34914469-34930436	Hindlimb__WT	Hindlimb__KO	NOTEST	0.00844329	0.0114439	0.438696	0	1	1	no
ENSMUSG00000007035.15	ENSMUSG00000007035.15	Msh5	chr17:35028604-35046726	Hindlimb__WT	Hindlimb__KO	OK	0.795144	0.69265	-0.199091	-0.269558	0.4738	0.999832	no
ENSMUSG00000007036.15	ENSMUSG00000007036.15	Abhd16a	chr17:35089290-35102987	Hindlimb__WT	Hindlimb__KO	OK	14.6807	14.3262	-0.0352608	-0.164385	0.68825	0.999832	no
ENSMUSG00000007038.5	ENSMUSG00000007038.5	Neu1	chr17:34931252-34935921	Hindlimb__WT	Hindlimb__KO	OK	5.13831	5.41321	0.0751896	0.299631	0.4551	0.999832	no
ENSMUSG00000007039.12	ENSMUSG00000007039.12	Ddah2	chr17:35059034-35062095	Hindlimb__WT	Hindlimb__KO	OK	187.51	202.683	0.112255	0.652664	0.10765	0.999832	no
ENSMUSG00000007041.9	ENSMUSG00000007041.9	Clic1	chr17:35049965-35058749	Hindlimb__WT	Hindlimb__KO	OK	78.7712	79.4278	0.0119754	0.0685508	0.86535	0.999832	no
ENSMUSG00000007050.17	ENSMUSG00000007050.17	Lsm2	chr17:34981879-34985891	Hindlimb__WT	Hindlimb__KO	OK	66.2258	67.7017	0.0317993	0.129853	0.7472	0.999832	no
ENSMUSG00000007080.14	ENSMUSG00000007080.14	Pole	chr5:110286305-110337474	Hindlimb__WT	Hindlimb__KO	OK	28.7494	30.3425	0.0778047	0.336664	0.368	0.999832	no
ENSMUSG00000007097.14	ENSMUSG00000007097.14	Atp1a2	chr1:172261640-172319841	Hindlimb__WT	Hindlimb__KO	OK	3.76674	3.83578	0.026203	0.0603793	0.8793	0.999832	no
ENSMUSG00000007107.6	ENSMUSG00000007107.6	Atp1a4	chr1:172223512-172258414	Hindlimb__WT	Hindlimb__KO	NOTEST	0.00175393	0	-inf	0	1	1	no
ENSMUSG00000007122.11	ENSMUSG00000007122.11	Casq1	chr1:172209893-172219868	Hindlimb__WT	Hindlimb__KO	OK	0.542641	0.485438	-0.160709	-0.266921	0.48385	0.999832	no
ENSMUSG00000007207.10	ENSMUSG00000007207.10	Stx1a	chr5:135023481-135051100	Hindlimb__WT	Hindlimb__KO	OK	5.18988	5.20753	0.00489798	0.0126586	0.9757	0.999832	no
ENSMUSG00000007209.4	ENSMUSG00000007209.4	Ceacam9	chr7:16721928-16726132	Hindlimb__WT	Hindlimb__KO	NOTEST	0.00264028	0.00390255	0.563723	0	1	1	no
ENSMUSG00000007216.6	ENSMUSG00000007216.6	Zfp775	chr6:48589444-48623227	Hindlimb__WT	Hindlimb__KO	OK	4.14093	4.01273	-0.0453701	-0.0757765	0.8463	0.999832	no
ENSMUSG00000007279.14	ENSMUSG00000007279.14	Scube2	chr7:109798675-109865679	Hindlimb__WT	Hindlimb__KO	NOTEST	0.12335	0.0828333	-0.57448	0	1	1	no
ENSMUSG00000007338.9	ENSMUSG00000007338.9	Mrpl49	chr19:6046575-6057751	Hindlimb__WT	Hindlimb__KO	OK	42.0873	40.349	-0.0608539	-0.236373	0.5651	0.999832	no
ENSMUSG00000007379.15	ENSMUSG00000007379.15	Dennd2c	chr3:103102603-103169769	Hindlimb__WT	Hindlimb__KO	OK	1.72656	1.52657	-0.177608	-0.600109	0.1353	0.999832	no
ENSMUSG00000007411.15	ENSMUSG00000007411.15	Mark3	chr12:111574509-111656227	Hindlimb__WT	Hindlimb__KO	OK	34.6613	35.4045	0.0306076	0.175968	0.6737	0.999832	no
ENSMUSG00000007415.15	ENSMUSG00000007415.15	Gatad1	chr5:3571672-3680325	Hindlimb__WT	Hindlimb__KO	OK	72.8588	73.8848	0.0201747	0.0749812	0.85215	0.999832	no
ENSMUSG00000007440.10	ENSMUSG00000007440.10	Pcdha11	chr18:36930183-37841873	Hindlimb__WT	Hindlimb__KO	NOTEST	0.0277565	0.0350273	0.335654	0	1	1	no
ENSMUSG00000007457.3	ENSMUSG00000007457.3	2310003L06Rik	chr5:87908578-88008534	Hindlimb__WT	Hindlimb__KO	NOTEST	0	0	0	0	1	1	no
ENSMUSG00000007458.14	ENSMUSG00000007458.14	M6pr	chr6:122308719-122317680	Hindlimb__WT	Hindlimb__KO	OK	35.768	36.5779	0.0323012	0.182337	0.65945	0.999832	no
ENSMUSG00000007476.18	ENSMUSG00000007476.18	Lrrc8a	chr2:30236794-30263790	Hindlimb__WT	Hindlimb__KO	OK	10.6878	10.7267	0.00524173	0.0271623	0.94745	0.999832	no
ENSMUSG00000007480.3	ENSMUSG00000007480.3	Mc5r	chr18:68337602-68339711	Hindlimb__WT	Hindlimb__KO	NOTEST	0.101043	0.0913141	-0.146055	0	1	1	no
ENSMUSG00000007564.14	ENSMUSG00000007564.14	Ppp2r1a	chr17:20945310-20965916	Hindlimb__WT	Hindlimb__KO	OK	120.402	123.904	0.0413639	0.234632	0.5519	0.999832	no
ENSMUSG00000007570.15	ENSMUSG00000007570.15	Fance	chr17:28313529-28326568	Hindlimb__WT	Hindlimb__KO	OK	24.0446	23.5437	-0.0303745	-0.104133	0.79	0.999832	no
ENSMUSG00000007589.8	ENSMUSG00000007589.8	Tinf2	chr14:55679082-55681817	Hindlimb__WT	Hindlimb__KO	OK	28.4934	28.3036	-0.00964241	-0.0505788	0.89665	0.999832	no
ENSMUSG00000007591.14	ENSMUSG00000007591.14	Tssk4	chr14:55650181-55652539	Hindlimb__WT	Hindlimb__KO	OK	0.711339	0.760431	0.0962808	0.19231	0.63095	0.999832	no
ENSMUSG00000007594.9	ENSMUSG00000007594.9	Hapln4	chr8:70083528-70090862	Hindlimb__WT	Hindlimb__KO	NOTEST	0.00620483	0.00897296	0.532192	0	1	1	no
ENSMUSG00000007603.8	ENSMUSG00000007603.8	Dus3l	chr17:56764750-56770092	Hindlimb__WT	Hindlimb__KO	OK	14.8413	15.3118	0.0450228	0.224042	0.57655	0.999832	no
ENSMUSG00000007610.15	ENSMUSG00000007610.15	Gtpbp3	chr8:71488102-71493400	Hindlimb__WT	Hindlimb__KO	OK	9.67631	10.0781	0.0586955	0.281033	0.4928	0.999832	no
ENSMUSG00000007613.15	ENSMUSG00000007613.15	Tgfbr1	chr4:47353221-47414931	Hindlimb__WT	Hindlimb__KO	OK	56.2442	58.1386	0.0477924	0.2652	0.51075	0.999832	no
ENSMUSG00000007617.17	ENSMUSG00000007617.17	Homer1	chr13:93303756-93404129	Hindlimb__WT	Hindlimb__KO	OK	15.1779	15.6933	0.0481773	0.240269	0.55255	0.999832	no
ENSMUSG00000007646.13	ENSMUSG00000007646.13	Rad51c	chr11:87376644-87404954	Hindlimb__WT	Hindlimb__KO	OK	8.01787	7.66997	-0.0639973	-0.252739	0.53515	0.999832	no
ENSMUSG00000007653.12	ENSMUSG00000007653.12	Gabrb2	chr11:42419756-42629028	Hindlimb__WT	Hindlimb__KO	OK	0.221838	0.243937	0.137	0.126527	0.68995	0.999832	no
ENSMUSG00000007655.16	ENSMUSG00000007655.16	Cav1	chr6:17197750-17385604	Hindlimb__WT	Hindlimb__KO	OK	10.4177	11.474	0.139333	0.464309	0.19355	0.999832	no
ENSMUSG00000007656.13	ENSMUSG00000007656.13	Arpp19	chr9:75037613-75060313	Hindlimb__WT	Hindlimb__KO	OK	152.066	152.13	0.000604304	0.00186264	0.9967	0.999832	no
ENSMUSG00000007659.18	ENSMUSG00000007659.18	Bcl2l1	chr2:152780667-152831728	Hindlimb__WT	Hindlimb__KO	OK	34.1185	34.2345	0.00489593	0.0225696	0.95415	0.999832	no
ENSMUSG00000007670.9	ENSMUSG00000007670.9	Khsrp	chr17:57021057-57031507	Hindlimb__WT	Hindlimb__KO	OK	58.3281	56.8847	-0.0361519	-0.209285	0.6072	0.999832	no
ENSMUSG00000007682.5	ENSMUSG00000007682.5	Dio2	chr12:90724553-90750693	Hindlimb__WT	Hindlimb__KO	NOTEST	0.0458452	0.0435902	-0.0727676	0	1	1	no
ENSMUSG00000007721.5	ENSMUSG00000007721.5	Ccdc124	chr8:70868226-70873490	Hindlimb__WT	Hindlimb__KO	OK	77.0281	82.6914	0.102352	0.555129	0.1645	0.999832	no
ENSMUSG00000007739.10	ENSMUSG00000007739.10	Cct4	chr11:22990518-23003780	Hindlimb__WT	Hindlimb__KO	OK	206.522	204.189	-0.0163909	-0.0868697	0.82855	0.999832	no
ENSMUSG00000007777.9	ENSMUSG00000007777.9	0610009B22Rik	chr11:51685385-51688874	Hindlimb__WT	Hindlimb__KO	OK	25.6674	24.451	-0.0700407	-0.299388	0.4593	0.999832	no
ENSMUSG00000007783.9	ENSMUSG00000007783.9	Cpt1c	chr7:44959372-44974851	Hindlimb__WT	Hindlimb__KO	OK	4.90033	4.74219	-0.0473262	-0.187476	0.6412	0.999832	no
ENSMUSG00000007805.4	ENSMUSG00000007805.4	Twist2	chr1:91798527-91848028	Hindlimb__WT	Hindlimb__KO	OK	18.9552	20.4365	0.10855	0.47007	0.24385	0.999832	no
ENSMUSG00000007812.16	ENSMUSG00000007812.16	Zfp655	chr5:145231714-145247302	Hindlimb__WT	Hindlimb__KO	OK	12.1328	11.1271	-0.124833	-0.473643	0.23	0.999832	no
ENSMUSG00000007815.13	ENSMUSG00000007815.13	Rhoa	chr9:108302957-108338273	Hindlimb__WT	Hindlimb__KO	OK	120.543	123.382	0.0335858	0.161284	0.6903	0.999832	no
ENSMUSG00000007817.14	ENSMUSG00000007817.14	Zmiz1	chr14:25455736-25666743	Hindlimb__WT	Hindlimb__KO	OK	55.6997	48.682	-0.194281	-0.676824	0.01385	0.716229	no
ENSMUSG00000007827.10	ENSMUSG00000007827.10	Ankrd26	chr6:118501307-118562226	Hindlimb__WT	Hindlimb__KO	OK	10.595	10.4496	-0.0199398	-0.110449	0.78175	0.999832	no
ENSMUSG00000007833.14	ENSMUSG00000007833.14	Aldh16a1	chr7:45141841-45160064	Hindlimb__WT	Hindlimb__KO	OK	14.3561	15.0141	0.0646553	0.241573	0.5508	0.999832	no
ENSMUSG00000007836.6	ENSMUSG00000007836.6	Hnrnpa0	chr13:58125878-58128556	Hindlimb__WT	Hindlimb__KO	OK	177.176	184.137	0.0555932	0.306448	0.45425	0.999832	no
ENSMUSG00000007837.10	ENSMUSG00000007837.10	Prrg2	chr7:45053612-45061652	Hindlimb__WT	Hindlimb__KO	OK	8.12627	8.8239	0.118823	0.441375	0.272	0.999832	no
ENSMUSG00000007850.16	ENSMUSG00000007850.16	Hnrnph1	chr11:50376989-50386528	Hindlimb__WT	Hindlimb__KO	OK	868.423	850.646	-0.0298388	-0.104048	0.7985	0.999832	no
ENSMUSG00000007867.8	ENSMUSG00000007867.8	Ift43	chr12:86082560-86162458	Hindlimb__WT	Hindlimb__KO	OK	21.0118	20.9913	-0.00141165	-0.00567395	0.98765	0.999832	no
ENSMUSG00000007872.3	ENSMUSG00000007872.3	Id3	chr4:136143496-136145755	Hindlimb__WT	Hindlimb__KO	OK	108.264	104.216	-0.0549848	-0.31115	0.43585	0.999832	no
ENSMUSG00000007877.2	ENSMUSG00000007877.2	Tcap	chr11:98383810-98384953	Hindlimb__WT	Hindlimb__KO	NOTEST	0.132352	0.125049	-0.081886	0	1	1	no
ENSMUSG00000007880.16	ENSMUSG00000007880.16	Arid1a	chr4:133679007-133756769	Hindlimb__WT	Hindlimb__KO	OK	49.9695	48.9846	-0.0287198	-0.158995	0.69635	0.999832	no
ENSMUSG00000007888.15	ENSMUSG00000007888.15	Crlf1	chr8:70493157-70504081	Hindlimb__WT	Hindlimb__KO	OK	33.6675	36.9322	0.133525	0.421527	0.30045	0.999832	no
ENSMUSG00000007891.15	ENSMUSG00000007891.15	Ctsd	chr7:142325836-142388038	Hindlimb__WT	Hindlimb__KO	OK	54.9552	54.418	-0.0141736	-0.0811062	0.8378	0.999832	no
ENSMUSG00000007892.7	ENSMUSG00000007892.7	Rplp1	chr9:61913283-61914538	Hindlimb__WT	Hindlimb__KO	OK	2713.87	2791.2	0.0405349	0.203095	0.62385	0.999832	no
ENSMUSG00000007907.4	ENSMUSG00000007907.4	Cabs1	chr5:87908578-88008534	Hindlimb__WT	Hindlimb__KO	NOTEST	0	0	0	0	1	1	no
ENSMUSG00000007908.14	ENSMUSG00000007908.14	Hmgcll1	chr9:75775363-76136350	Hindlimb__WT	Hindlimb__KO	OK	3.05586	2.6664	-0.196687	-0.42629	0.28985	0.999832	no
ENSMUSG00000007944.8	ENSMUSG00000007944.8	Ttc9b	chr7:27653914-27674598	Hindlimb__WT	Hindlimb__KO	NOTEST	0.0181068	0.0160908	-0.170301	0	1	1	no
ENSMUSG00000007946.10	ENSMUSG00000007946.10	Phox2a	chr7:101818312-101838076	Hindlimb__WT	Hindlimb__KO	NOTEST	0.0145101	0.0304439	1.06909	0	1	1	no
ENSMUSG00000007950.8	ENSMUSG00000007950.8	Abhd8	chr8:71456699-71463657	Hindlimb__WT	Hindlimb__KO	OK	19.6519	20.0228	0.0269767	0.136374	0.73605	0.999832	no
ENSMUSG00000007987.12	ENSMUSG00000007987.12	Ift22	chr5:136908149-136915404	Hindlimb__WT	Hindlimb__KO	OK	33.1592	32.5564	-0.026466	-0.0947648	0.81845	0.999832	no
ENSMUSG00000007989.6	ENSMUSG00000007989.6	Fzd3	chr14:65201025-65262463	Hindlimb__WT	Hindlimb__KO	OK	9.97384	9.73137	-0.0355064	-0.181513	0.6587	0.999832	no
ENSMUSG00000008028.15	ENSMUSG00000008028.15	1700008O03Rik	chr7:44310252-44400187	Hindlimb__WT	Hindlimb__KO	OK	0.288096	0.363821	0.336681	0.18939	0.6397	0.999832	no
ENSMUSG00000008035.12	ENSMUSG00000008035.12	Mid1ip1	chrX:10707175-10719690	Hindlimb__WT	Hindlimb__KO	OK	8.95231	9.33833	0.0609047	0.151788	0.69855	0.999832	no
ENSMUSG00000008036.11	ENSMUSG00000008036.11	Ap2s1	chr7:16738409-16749294	Hindlimb__WT	Hindlimb__KO	OK	120.105	124.003	0.0460813	0.258703	0.5314	0.999832	no
ENSMUSG00000008090.14	ENSMUSG00000008090.14	Fgfrl1	chr5:108692381-108706924	Hindlimb__WT	Hindlimb__KO	OK	20.2141	21.5562	0.0927395	0.47449	0.23345	0.999832	no
ENSMUSG00000008129.14	ENSMUSG00000008129.14	4930432K21Rik	chr8:84148024-84172590	Hindlimb__WT	Hindlimb__KO	OK	0.927088	0.969934	0.0651792	0.0817833	0.81695	0.999832	no
ENSMUSG00000008136.14	ENSMUSG00000008136.14	Fhl2	chr1:43123073-43196984	Hindlimb__WT	Hindlimb__KO	OK	3.07274	3.17785	0.0485247	0.138666	0.724	0.999832	no
ENSMUSG00000008140.17	ENSMUSG00000008140.17	Emc10	chr7:44489936-44496529	Hindlimb__WT	Hindlimb__KO	OK	34.1906	34.9961	0.0335952	0.179379	0.66075	0.999832	no
ENSMUSG00000008153.11	ENSMUSG00000008153.11	Clstn3	chr6:124430758-124464794	Hindlimb__WT	Hindlimb__KO	OK	2.59394	2.36924	-0.130726	-0.430132	0.25305	0.999832	no
ENSMUSG00000008167.14	ENSMUSG00000008167.14	Fbxw9	chr8:85036914-85067121	Hindlimb__WT	Hindlimb__KO	OK	7.31801	7.48064	0.0317114	0.0506571	0.9025	0.999832	no
ENSMUSG00000008193.13	ENSMUSG00000008193.13	Spib	chr7:44525992-44532071	Hindlimb__WT	Hindlimb__KO	NOTEST	0.182758	0.180397	-0.0187548	0	1	1	no
ENSMUSG00000008200.14	ENSMUSG00000008200.14	Fnbp4	chr2:90745369-90781021	Hindlimb__WT	Hindlimb__KO	OK	51.17	52.0888	0.025674	0.0867116	0.8324	0.999832	no
ENSMUSG00000008206.16	ENSMUSG00000008206.16	Cers4	chr8:4493025-4531680	Hindlimb__WT	Hindlimb__KO	OK	4.61121	4.12887	-0.159398	-0.195103	0.64475	0.999832	no
ENSMUSG00000008226.14	ENSMUSG00000008226.14	Scrn3	chr2:73271924-73337818	Hindlimb__WT	Hindlimb__KO	OK	10.0448	10.0001	-0.00643789	-0.0168338	0.96645	0.999832	no
ENSMUSG00000008301.11	ENSMUSG00000008301.11	Phax	chr18:56509686-56587712	Hindlimb__WT	Hindlimb__KO	OK	52.7119	49.6694	-0.0857715	-0.298799	0.4594	0.999832	no
ENSMUSG00000008305.18	ENSMUSG00000008305.18	Tle1	chr4:72117141-72200919	Hindlimb__WT	Hindlimb__KO	OK	28.4376	27.6487	-0.0405927	-0.195294	0.60765	0.999832	no
ENSMUSG00000008307.11	ENSMUSG00000008307.11	1700109H08Rik	chr5:3571672-3680325	Hindlimb__WT	Hindlimb__KO	OK	0.878357	0.99099	0.174063	0.041188	0.864	0.999832	no
ENSMUSG00000008318.10	ENSMUSG00000008318.10	Relt	chr7:100845846-100863446	Hindlimb__WT	Hindlimb__KO	OK	3.86978	3.71393	-0.0593022	-0.144545	0.6756	0.999832	no
ENSMUSG00000008333.12	ENSMUSG00000008333.12	Snrpb2	chr2:143063038-143072853	Hindlimb__WT	Hindlimb__KO	OK	91.0421	86.7948	-0.0689254	-0.309454	0.4473	0.999832	no
ENSMUSG00000008348.9	ENSMUSG00000008348.9	Ubc	chr5:125385964-125390554	Hindlimb__WT	Hindlimb__KO	OK	45.9015	33.9418	-0.435477	-2.41714	5e-05	0.0109797	yes
ENSMUSG00000008373.16	ENSMUSG00000008373.16	Prpf31	chr7:3629984-3644636	Hindlimb__WT	Hindlimb__KO	OK	60.7191	61.6849	0.0227667	0.125915	0.7569	0.999832	no
ENSMUSG00000008384.8	ENSMUSG00000008384.8	Sertad1	chr7:27486909-27490316	Hindlimb__WT	Hindlimb__KO	OK	10.3874	10.6713	0.0388966	0.143821	0.71565	0.999832	no
ENSMUSG00000008393.8	ENSMUSG00000008393.8	Carhsp1	chr16:8658586-8672153	Hindlimb__WT	Hindlimb__KO	OK	56.5758	58.5468	0.0494032	0.288352	0.47235	0.999832	no
ENSMUSG00000008398.14	ENSMUSG00000008398.14	Elk3	chr10:93247413-93311135	Hindlimb__WT	Hindlimb__KO	OK	29.9667	30.4788	0.0244464	0.124827	0.76175	0.999832	no
ENSMUSG00000008429.7	ENSMUSG00000008429.7	Herpud2	chr9:25108129-25151781	Hindlimb__WT	Hindlimb__KO	OK	7.91751	8.37713	0.0814098	0.371817	0.3626	0.999832	no
ENSMUSG00000008435.15	ENSMUSG00000008435.15	Rdh13	chr7:4425666-4445649	Hindlimb__WT	Hindlimb__KO	OK	17.9158	18.0815	0.0132843	0.0400416	0.9146	0.999832	no
ENSMUSG00000008438.3	ENSMUSG00000008438.3	Adam21	chr12:81558583-81568474	Hindlimb__WT	Hindlimb__KO	NOTEST	0.104553	0.120363	0.203169	0	1	1	no
ENSMUSG00000008450.7	ENSMUSG00000008450.7	Nutf2	chr8:105860633-105880402	Hindlimb__WT	Hindlimb__KO	OK	57.1911	57.4886	0.00748356	0.0428922	0.91405	0.999832	no
ENSMUSG00000008461.5	ENSMUSG00000008461.5	Fut1	chr7:45617605-45621059	Hindlimb__WT	Hindlimb__KO	NOTEST	0.0376795	0.0287375	-0.390845	0	1	1	no
ENSMUSG00000008475.13	ENSMUSG00000008475.13	Arpc5	chr1:152766541-152775597	Hindlimb__WT	Hindlimb__KO	OK	39.82	41.531	0.0606976	0.337057	0.4114	0.999832	no
ENSMUSG00000008482.8	ENSMUSG00000008482.8	Rnf151	chr17:24715838-24718057	Hindlimb__WT	Hindlimb__KO	NOTEST	0.203665	0.178499	-0.190283	0	1	1	no
ENSMUSG00000008489.18	ENSMUSG00000008489.18	Elavl2	chr4:91250762-91400785	Hindlimb__WT	Hindlimb__KO	OK	2.50331	2.72967	0.124889	0.312236	0.4091	0.999832	no
ENSMUSG00000008496.18	ENSMUSG00000008496.18	Pou2f2	chr7:25087343-25132512	Hindlimb__WT	Hindlimb__KO	OK	1.10781	1.11953	0.0151781	0.0232781	0.9541	0.999832	no
ENSMUSG00000008540.11	ENSMUSG00000008540.11	Mgst1	chr6:138140315-138156755	Hindlimb__WT	Hindlimb__KO	OK	28.7907	30.5005	0.0832275	0.326409	0.42	0.999832	no
ENSMUSG00000008575.17	ENSMUSG00000008575.17	Nfib	chr4:82290172-82705750	Hindlimb__WT	Hindlimb__KO	OK	4.02455	3.7403	-0.105673	-0.460159	0.2302	0.999832	no
ENSMUSG00000008590.4	ENSMUSG00000008590.4	Htr3b	chr9:48935007-48964990	Hindlimb__WT	Hindlimb__KO	NOTEST	0.00144178	0.00706007	2.29183	0	1	1	no
ENSMUSG00000008601.12	ENSMUSG00000008601.12	Rab25	chr3:88542028-88548300	Hindlimb__WT	Hindlimb__KO	OK	2.1632	2.00425	-0.110104	-0.259562	0.5222	0.999832	no
ENSMUSG00000008604.11	ENSMUSG00000008604.11	Ubqln4	chr3:88553757-88569725	Hindlimb__WT	Hindlimb__KO	OK	48.6844	48.4899	-0.0057755	-0.0309218	0.93225	0.999832	no
ENSMUSG00000008658.15	ENSMUSG00000008658.15	Rbfox1	chr16:6809221-7412479	Hindlimb__WT	Hindlimb__KO	OK	0.38901	0.378042	-0.04126	-0.0626537	0.87895	0.999832	no
ENSMUSG00000008668.14	ENSMUSG00000008668.14	Rps18	chr17:33951998-33966984	Hindlimb__WT	Hindlimb__KO	OK	1723.75	1710.85	-0.0108338	-0.0538698	0.8948	0.999832	no
ENSMUSG00000008682.13	ENSMUSG00000008682.13	Rpl10	chrX:74270811-74273135	Hindlimb__WT	Hindlimb__KO	OK	1941.67	1872	-0.0527145	-0.255507	0.53005	0.999832	no
ENSMUSG00000008683.16	ENSMUSG00000008683.16	Rps15a	chr7:118104371-118116188	Hindlimb__WT	Hindlimb__KO	OK	1599.6	1618.96	0.0173531	0.0507876	0.90125	0.999832	no
ENSMUSG00000008690.15	ENSMUSG00000008690.15	Ncaph2	chr15:89355718-89377039	Hindlimb__WT	Hindlimb__KO	OK	60.8158	62.7473	0.0451085	0.245826	0.5435	0.999832	no
ENSMUSG00000008730.17	ENSMUSG00000008730.17	Hipk1	chr3:103739814-103791563	Hindlimb__WT	Hindlimb__KO	OK	15.6163	15.4994	-0.0108416	-0.0580921	0.8871	0.999832	no
ENSMUSG00000008734.9	ENSMUSG00000008734.9	Gprc5b	chr7:118740225-118995211	Hindlimb__WT	Hindlimb__KO	OK	10.6506	10.5841	-0.00903388	-0.0132195	0.96805	0.999832	no
ENSMUSG00000008763.16	ENSMUSG00000008763.16	Man1a2	chr3:100562207-100685503	Hindlimb__WT	Hindlimb__KO	OK	24.8739	24.9142	0.00233334	0.00631183	0.9876	0.999832	no
ENSMUSG00000008789.10	ENSMUSG00000008789.10	Ceacam5	chr7:17713237-17761132	Hindlimb__WT	Hindlimb__KO	NOTEST	0	0	0	0	1	1	no
ENSMUSG00000008813.12	ENSMUSG00000008813.12	Tppp2	chr14:51918424-51920699	Hindlimb__WT	Hindlimb__KO	NOTEST	0	0	0	0	1	1	no
ENSMUSG00000008822.15	ENSMUSG00000008822.15	Acyp1	chr12:85272397-85288438	Hindlimb__WT	Hindlimb__KO	OK	23.716	23.9027	0.011313	0.0438133	0.9132	0.999832	no
ENSMUSG00000008843.4	ENSMUSG00000008843.4	Cldn13	chr5:134914248-134915526	Hindlimb__WT	Hindlimb__KO	OK	1.59225	1.28666	-0.307436	-0.647746	0.1078	0.999832	no
ENSMUSG00000008845.9	ENSMUSG00000008845.9	Cd163	chr6:124304655-124330527	Hindlimb__WT	Hindlimb__KO	NOTEST	0.000752049	0.00112071	0.57552	0	1	1	no
ENSMUSG00000008855.17	ENSMUSG00000008855.17	Hdac5	chr11:102194431-102230166	Hindlimb__WT	Hindlimb__KO	OK	13.2826	13.515	0.0250255	0.105845	0.77955	0.999832	no
ENSMUSG00000008859.7	ENSMUSG00000008859.7	Rala	chr13:17880574-17944239	Hindlimb__WT	Hindlimb__KO	OK	31.2391	32.306	0.0484479	0.272254	0.4921	0.999832	no
ENSMUSG00000008874.3	ENSMUSG00000008874.3	Clec3a	chr8:114418085-114425846	Hindlimb__WT	Hindlimb__KO	NOTEST	0	0	0	0	1	1	no
ENSMUSG00000008892.11	ENSMUSG00000008892.11	Vdac3	chr8:22577074-22593813	Hindlimb__WT	Hindlimb__KO	OK	112.323	114.555	0.0283837	0.165482	0.68735	0.999832	no
ENSMUSG00000008932.9	ENSMUSG00000008932.9	Slc1a7	chr4:107968331-108013532	Hindlimb__WT	Hindlimb__KO	NOTEST	0.00317952	0.00714382	1.16789	0	1	1	no
ENSMUSG00000008958.14	ENSMUSG00000008958.14	Vps72	chr3:95111021-95123051	Hindlimb__WT	Hindlimb__KO	OK	87.1516	90.091	0.0478556	0.249213	0.5341	0.999832	no
ENSMUSG00000008976.16	ENSMUSG00000008976.16	Gabpa	chr16:84827865-84863779	Hindlimb__WT	Hindlimb__KO	OK	27.4393	27.3442	-0.00501115	-0.0173335	0.9662	0.999832	no
ENSMUSG00000008999.7	ENSMUSG00000008999.7	Bmp7	chr2:172868011-172940321	Hindlimb__WT	Hindlimb__KO	OK	18.0527	17.3913	-0.0538444	-0.293889	0.46755	0.999832	no
ENSMUSG00000009013.5	ENSMUSG00000009013.5	Dynll1	chr5:115297109-115300999	Hindlimb__WT	Hindlimb__KO	OK	530.08	494.52	-0.100183	-0.467852	0.24765	0.999832	no
ENSMUSG00000009030.14	ENSMUSG00000009030.14	Pdcl	chr2:37350073-37359332	Hindlimb__WT	Hindlimb__KO	OK	31.0932	29.46	-0.0778421	-0.328764	0.41825	0.999832	no
ENSMUSG00000009035.13	ENSMUSG00000009035.13	Tmem184b	chr15:79360683-79403303	Hindlimb__WT	Hindlimb__KO	OK	19.3564	19.7871	0.0317455	0.174383	0.66925	0.999832	no
ENSMUSG00000009047.3	ENSMUSG00000009047.3	Gm5965	chr16:88777895-88778528	Hindlimb__WT	Hindlimb__KO	NOTEST	0	0	0	0	1	1	no
ENSMUSG00000009070.14	ENSMUSG00000009070.14	Rsph14	chr10:74957476-75032586	Hindlimb__WT	Hindlimb__KO	NOTEST	0	0	0	0	1	1	no
ENSMUSG00000009073.16	ENSMUSG00000009073.16	Nf2	chr11:4765844-4849536	Hindlimb__WT	Hindlimb__KO	OK	38.2339	39.2753	0.03877	0.187378	0.6393	0.999832	no
ENSMUSG00000009075.2	ENSMUSG00000009075.2	Cabp7	chr11:4704677-4746778	Hindlimb__WT	Hindlimb__KO	OK	1.34833	1.36312	0.0157379	0.0301267	0.9404	0.999832	no
ENSMUSG00000009076.10	ENSMUSG00000009076.10	Zmat5	chr11:4704677-4746778	Hindlimb__WT	Hindlimb__KO	OK	18.7253	19.3375	0.0464156	0.170484	0.67635	0.999832	no
ENSMUSG00000009079.16	ENSMUSG00000009079.16	Ewsr1	chr11:5069688-5106093	Hindlimb__WT	Hindlimb__KO	OK	465.705	476.357	0.0326253	0.131122	0.74685	0.999832	no
ENSMUSG00000009090.17	ENSMUSG00000009090.17	Ap1b1	chr11:4986823-5042791	Hindlimb__WT	Hindlimb__KO	OK	20.2438	20.634	0.0275473	0.120632	0.7448	0.999832	no
ENSMUSG00000009092.4	ENSMUSG00000009092.4	Derl3	chr10:75893397-75895941	Hindlimb__WT	Hindlimb__KO	OK	1.24966	1.00528	-0.313942	-0.666024	0.0977	0.999832	no
ENSMUSG00000009093.7	ENSMUSG00000009093.7	Gstt4	chr10:75814942-75822543	Hindlimb__WT	Hindlimb__KO	NOTEST	0.00403299	0.00413151	0.0348195	0	1	1	no
ENSMUSG00000009097.9	ENSMUSG00000009097.9	Tbx1	chr16:18581712-18586969	Hindlimb__WT	Hindlimb__KO	OK	1.13748	0.911961	-0.318796	-0.722027	0.0781	0.999832	no
ENSMUSG00000009108.15	ENSMUSG00000009108.15	Gnat2	chr3:108092788-108101432	Hindlimb__WT	Hindlimb__KO	OK	0.834527	0.790964	-0.077346	-0.112471	0.76965	0.999832	no
ENSMUSG00000009112.4	ENSMUSG00000009112.4	Bcl2l13	chr6:120836211-120892842	Hindlimb__WT	Hindlimb__KO	OK	24.9993	25.4268	0.024466	0.0510163	0.89915	0.999832	no
ENSMUSG00000009114.17	ENSMUSG00000009114.17	2610028H24Rik	chr10:76449080-76515856	Hindlimb__WT	Hindlimb__KO	NOTEST	0.0106171	0	-inf	0	1	1	no
ENSMUSG00000009115.5	ENSMUSG00000009115.5	Spatc1l	chr10:76562271-76570532	Hindlimb__WT	Hindlimb__KO	NOTEST	0.0347283	0.011289	-1.6212	0	1	1	no
ENSMUSG00000009145.6	ENSMUSG00000009145.6	Dqx1	chr6:83057843-83067318	Hindlimb__WT	Hindlimb__KO	OK	0.441236	0.430485	-0.03559	-0.0763023	0.8498	0.999832	no
ENSMUSG00000009185.2	ENSMUSG00000009185.2	Ccl8	chr11:82115184-82116799	Hindlimb__WT	Hindlimb__KO	NOTEST	0	0	0	0	1	1	no
ENSMUSG00000009207.15	ENSMUSG00000009207.15	Lnp	chr2:74520290-74584544	Hindlimb__WT	Hindlimb__KO	OK	27.1983	23.8306	-0.190703	-0.886655	0.02135	0.921639	no
ENSMUSG00000009210.10	ENSMUSG00000009210.10	Prr29	chr11:106365471-106377558	Hindlimb__WT	Hindlimb__KO	NOTEST	0.0405735	0.0200179	-1.01925	0	1	1	no
ENSMUSG00000009214.9	ENSMUSG00000009214.9	Tmem8c	chr2:27061635-27072179	Hindlimb__WT	Hindlimb__KO	OK	0.716433	0.582855	-0.297696	-0.521809	0.192	0.999832	no
ENSMUSG00000009216.7	ENSMUSG00000009216.7	Fam163b	chr2:27110379-27142491	Hindlimb__WT	Hindlimb__KO	OK	1.17477	1.07884	-0.122909	-0.335026	0.4131	0.999832	no
ENSMUSG00000009246.14	ENSMUSG00000009246.14	Trpm5	chr7:143069152-143094642	Hindlimb__WT	Hindlimb__KO	OK	1.0766	0.950608	-0.179554	-0.137577	0.68305	0.999832	no
ENSMUSG00000009248.6	ENSMUSG00000009248.6	Ascl2	chr7:142966828-142969264	Hindlimb__WT	Hindlimb__KO	NOTEST	0.155245	0.118416	-0.390683	0	1	1	no
ENSMUSG00000009281.6	ENSMUSG00000009281.6	Rarres2	chr6:48554795-48572789	Hindlimb__WT	Hindlimb__KO	OK	0.700252	1.21154	0.7909	0.425435	0.38065	0.999832	no
ENSMUSG00000009291.12	ENSMUSG00000009291.12	Pttg1ip	chr10:77581719-77598732	Hindlimb__WT	Hindlimb__KO	OK	26.7841	26.4349	-0.0189335	-0.101382	0.8011	0.999832	no
ENSMUSG00000009292.17	ENSMUSG00000009292.17	Trpm2	chr10:77907721-77970563	Hindlimb__WT	Hindlimb__KO	NOTEST	0.0776219	0.0482633	-0.685536	0	1	1	no
ENSMUSG00000009293.17	ENSMUSG00000009293.17	Ube2g2	chr10:77622274-77645993	Hindlimb__WT	Hindlimb__KO	OK	33.1275	33.9914	0.0371377	0.178256	0.645	0.999832	no
ENSMUSG00000009350.13	ENSMUSG00000009350.13	Mpo	chr11:87793580-87804413	Hindlimb__WT	Hindlimb__KO	OK	0.70255	0.742655	0.0800915	0.160734	0.67625	0.999832	no
ENSMUSG00000009356.12	ENSMUSG00000009356.12	Lpo	chr11:87806427-87828289	Hindlimb__WT	Hindlimb__KO	NOTEST	0.018252	0.0122447	-0.575897	0	1	1	no
ENSMUSG00000009376.15	ENSMUSG00000009376.15	Met	chr6:17463799-17573980	Hindlimb__WT	Hindlimb__KO	OK	6.84305	7.07126	0.0473275	0.153049	0.6235	0.999832	no
ENSMUSG00000009378.3	ENSMUSG00000009378.3	Slc16a12	chr19:34668402-34747289	Hindlimb__WT	Hindlimb__KO	OK	0.417797	0.352778	-0.24404	-0.537765	0.1838	0.999832	no
ENSMUSG00000009394.13	ENSMUSG00000009394.13	Syn2	chr6:115134901-115282006	Hindlimb__WT	Hindlimb__KO	NOTEST	0.138098	0.134156	-0.0417758	0	1	1	no
ENSMUSG00000009406.13	ENSMUSG00000009406.13	Elk1	chrX:20933394-20986737	Hindlimb__WT	Hindlimb__KO	OK	12.3927	12.6883	0.0340049	0.148752	0.71695	0.999832	no
ENSMUSG00000009418.15	ENSMUSG00000009418.15	Nav1	chr1:135434579-135688105	Hindlimb__WT	Hindlimb__KO	OK	17.0591	16.3915	-0.0575964	-0.131261	0.74515	0.999832	no
ENSMUSG00000009470.16	ENSMUSG00000009470.16	Tnpo1	chr13:98839018-98926384	Hindlimb__WT	Hindlimb__KO	OK	89.3584	90.4975	0.0182752	0.0738898	0.8533	0.999832	no
ENSMUSG00000009471.3	ENSMUSG00000009471.3	Myod1	chr7:46376473-46379092	Hindlimb__WT	Hindlimb__KO	OK	2.84966	1.82685	-0.641433	-1.7739	5e-05	0.0109797	yes
ENSMUSG00000009487.9	ENSMUSG00000009487.9	Otog	chr7:46240986-46311434	Hindlimb__WT	Hindlimb__KO	NOTEST	0.019938	0.019561	-0.0275362	0	1	1	no
ENSMUSG00000009535.13	ENSMUSG00000009535.13	Rnmt	chr18:68300354-68324852	Hindlimb__WT	Hindlimb__KO	OK	31.3832	30.5322	-0.0396616	-0.151455	0.70585	0.999832	no
ENSMUSG00000009545.14	ENSMUSG00000009545.14	Kcnq1	chr7:143106744-143427042	Hindlimb__WT	Hindlimb__KO	OK	0.538672	0.618122	0.198484	0.0724615	0.7468	0.999832	no
ENSMUSG00000009549.14	ENSMUSG00000009549.14	Srp14	chr2:118475849-118479711	Hindlimb__WT	Hindlimb__KO	OK	96.3829	96.7888	0.00606216	0.0326295	0.93905	0.999832	no
ENSMUSG00000009551.2	ENSMUSG00000009551.2	6330409D20Rik	chr2:32721054-32755512	Hindlimb__WT	Hindlimb__KO	NOTEST	0.0968385	0.114346	0.239755	0	1	1	no
ENSMUSG00000009555.16	ENSMUSG00000009555.16	Cdk9	chr2:32707437-32712784	Hindlimb__WT	Hindlimb__KO	OK	43.6755	44.5448	0.0284332	0.145069	0.7113	0.999832	no
ENSMUSG00000009563.16	ENSMUSG00000009563.16	Tor2a	chr2:32757025-32775631	Hindlimb__WT	Hindlimb__KO	OK	22.4004	23.1419	0.0469854	0.204218	0.58085	0.999832	no
ENSMUSG00000009566.12	ENSMUSG00000009566.12	Fpgs	chr2:32646594-32704145	Hindlimb__WT	Hindlimb__KO	OK	11.4361	12.2264	0.0964022	0.34339	0.38805	0.999832	no
ENSMUSG00000009569.14	ENSMUSG00000009569.14	Mkl2	chr16:13256480-13417529	Hindlimb__WT	Hindlimb__KO	OK	8.48444	8.62268	0.0233166	0.109538	0.76125	0.999832	no
ENSMUSG00000009575.14	ENSMUSG00000009575.14	Cbx5	chr15:103191543-103239816	Hindlimb__WT	Hindlimb__KO	OK	153.381	154.146	0.00718301	0.0207679	0.95295	0.999832	no
ENSMUSG00000009580.15	ENSMUSG00000009580.15	Odam	chr5:87885028-87894174	Hindlimb__WT	Hindlimb__KO	NOTEST	0	0	0	0	1	1	no
ENSMUSG00000009585.17	ENSMUSG00000009585.17	Apobec3	chr15:79891658-79908436	Hindlimb__WT	Hindlimb__KO	OK	2.70467	2.56798	-0.0748183	-0.212844	0.58305	0.999832	no
ENSMUSG00000009588.9	ENSMUSG00000009588.9	St6galnac1	chr11:116765024-116775507	Hindlimb__WT	Hindlimb__KO	NOTEST	0.00287236	0	-inf	0	1	1	no
ENSMUSG00000009596.9	ENSMUSG00000009596.9	Taf7l	chrX:134460117-134476490	Hindlimb__WT	Hindlimb__KO	NOTEST	0.0289902	0.0368945	0.347839	0	1	1	no
ENSMUSG00000009614.16	ENSMUSG00000009614.16	Sardh	chr2:27188392-27248337	Hindlimb__WT	Hindlimb__KO	OK	1.35783	1.30512	-0.0571181	-0.0796411	0.82225	0.999832	no
ENSMUSG00000009621.18	ENSMUSG00000009621.18	Vav2	chr2:27262103-27427033	Hindlimb__WT	Hindlimb__KO	OK	11.2082	11.1981	-0.0013071	-0.00450749	0.9913	0.999832	no
ENSMUSG00000009628.14	ENSMUSG00000009628.14	Tex15	chr8:33516737-33585582	Hindlimb__WT	Hindlimb__KO	OK	2.57667	2.06179	-0.321612	-0.696286	0.08615	0.999832	no
ENSMUSG00000009630.9	ENSMUSG00000009630.9	Ppp2cb	chr8:33599620-33641976	Hindlimb__WT	Hindlimb__KO	OK	52.6321	53.4845	0.0231778	0.122293	0.7621	0.999832	no
ENSMUSG00000009633.3	ENSMUSG00000009633.3	G0s2	chr1:193203037-193343878	Hindlimb__WT	Hindlimb__KO	OK	2.36988	2.46176	0.0548766	0.0960714	0.81015	0.999832	no
ENSMUSG00000009640.11	ENSMUSG00000009640.11	Dmap1	chr4:117674680-117682273	Hindlimb__WT	Hindlimb__KO	OK	36.7255	37.2463	0.0203146	0.101075	0.8005	0.999832	no
ENSMUSG00000009646.13	ENSMUSG00000009646.13	Pla2g12b	chr10:59403659-59421976	Hindlimb__WT	Hindlimb__KO	NOTEST	0.00424891	0.0119624	1.49335	0	1	1	no
ENSMUSG00000009647.13	ENSMUSG00000009647.13	Mcu	chr10:59446983-59616692	Hindlimb__WT	Hindlimb__KO	OK	8.51995	8.65406	0.0225319	0.0974652	0.81105	0.999832	no
ENSMUSG00000009654.4	ENSMUSG00000009654.4	Oit3	chr10:59422957-59441778	Hindlimb__WT	Hindlimb__KO	OK	0.297102	0.290334	-0.0332427	-0.0595356	0.886	0.999832	no
ENSMUSG00000009670.11	ENSMUSG00000009670.11	Tex11	chrX:100838647-101059667	Hindlimb__WT	Hindlimb__KO	NOTEST	0.00286639	0.00397825	0.472896	0	1	1	no
ENSMUSG00000009681.9	ENSMUSG00000009681.9	Bcr	chr10:75060895-75184923	Hindlimb__WT	Hindlimb__KO	OK	12.2243	12.0002	-0.0266892	-0.148816	0.7099	0.999832	no
ENSMUSG00000009687.14	ENSMUSG00000009687.14	Fxyd5	chr7:31032721-31042481	Hindlimb__WT	Hindlimb__KO	OK	4.03583	4.26049	0.0781548	0.179161	0.64715	0.999832	no
ENSMUSG00000009731.4	ENSMUSG00000009731.4	Kcnd1	chrX:7822288-7838280	Hindlimb__WT	Hindlimb__KO	OK	0.690291	0.803182	0.218523	0.334922	0.37775	0.999832	no
ENSMUSG00000009733.8	ENSMUSG00000009733.8	Tfcp2	chr15:100502798-100552008	Hindlimb__WT	Hindlimb__KO	OK	12.2013	12.2142	0.00152837	0.0078147	0.9853	0.999832	no
ENSMUSG00000009734.17	ENSMUSG00000009734.17	Pou6f2	chr13:18121100-18382041	Hindlimb__WT	Hindlimb__KO	OK	0.308133	0.344163	0.159539	0.255286	0.45905	0.999832	no
ENSMUSG00000009739.16	ENSMUSG00000009739.16	Pou6f1	chr15:100575317-100599984	Hindlimb__WT	Hindlimb__KO	OK	2.20276	2.29516	0.059284	0.146085	0.70965	0.999832	no
ENSMUSG00000009741.14	ENSMUSG00000009741.14	Ubp1	chr9:113930933-114046191	Hindlimb__WT	Hindlimb__KO	OK	38.835	39.8178	0.0360538	0.195435	0.6343	0.999832	no
ENSMUSG00000009772.15	ENSMUSG00000009772.15	Nuak2	chr1:132316125-132333488	Hindlimb__WT	Hindlimb__KO	OK	0.285741	0.278483	-0.0371214	-0.0584242	0.8739	0.999832	no
ENSMUSG00000009828.15	ENSMUSG00000009828.15	Ick	chr9:78109191-78172107	Hindlimb__WT	Hindlimb__KO	OK	21.6092	20.8904	-0.0488059	-0.228196	0.56275	0.999832	no
ENSMUSG00000009863.14	ENSMUSG00000009863.14	Sdhb	chr4:140961202-140979193	Hindlimb__WT	Hindlimb__KO	OK	121.723	124.701	0.0348735	0.201775	0.6218	0.999832	no
ENSMUSG00000009876.13	ENSMUSG00000009876.13	Cox4i2	chr2:152754172-152765037	Hindlimb__WT	Hindlimb__KO	OK	6.73352	6.4684	-0.0579536	-0.164072	0.68805	0.999832	no
ENSMUSG00000009894.15	ENSMUSG00000009894.15	Snap47	chr11:59407133-59458473	Hindlimb__WT	Hindlimb__KO	OK	54.9784	53.6516	-0.0352432	-0.150731	0.70005	0.999832	no
ENSMUSG00000009900.7	ENSMUSG00000009900.7	Wnt3a	chr11:59248032-59290752	Hindlimb__WT	Hindlimb__KO	NOTEST	0.200602	0.146435	-0.45408	0	1	1	no
ENSMUSG00000009905.5	ENSMUSG00000009905.5	Kdsr	chr1:106720458-106759727	Hindlimb__WT	Hindlimb__KO	OK	3.96519	3.63845	-0.124064	-0.563559	0.1638	0.999832	no
ENSMUSG00000009907.17	ENSMUSG00000009907.17	Vps4b	chr1:106764070-106796728	Hindlimb__WT	Hindlimb__KO	OK	25.5821	25.5221	-0.00338774	-0.0152676	0.96285	0.999832	no
ENSMUSG00000009927.8	ENSMUSG00000009927.8	Rps25	chr9:44407713-44418003	Hindlimb__WT	Hindlimb__KO	OK	1121.41	1099.89	-0.0279482	-0.149739	0.7129	0.999832	no
ENSMUSG00000009941.10	ENSMUSG00000009941.10	Nxf2	chrX:134944527-134964754	Hindlimb__WT	Hindlimb__KO	OK	0.306748	0.269404	-0.187283	-0.312291	0.4182	0.999832	no
ENSMUSG00000009995.17	ENSMUSG00000009995.17	Taz	chrX:74273216-74290151	Hindlimb__WT	Hindlimb__KO	OK	23.6183	22.2302	-0.0873838	-0.28935	0.41705	0.999832	no
ENSMUSG00000010021.13	ENSMUSG00000010021.13	Kif19a	chr11:114765387-114790739	Hindlimb__WT	Hindlimb__KO	NOTEST	0.052288	0.069744	0.41559	0	1	1	no
ENSMUSG00000010025.19	ENSMUSG00000010025.19	Aldh3a2	chr11:61223416-61267464	Hindlimb__WT	Hindlimb__KO	OK	8.96982	8.8633	-0.0172352	-0.0678374	0.8662	0.999832	no
ENSMUSG00000010044.12	ENSMUSG00000010044.12	Zmynd10	chr9:107547297-107551319	Hindlimb__WT	Hindlimb__KO	OK	0.235053	0.269564	0.197642	0.188341	0.6363	0.999832	no
ENSMUSG00000010045.2	ENSMUSG00000010045.2	Tmem115	chr9:107533944-107538673	Hindlimb__WT	Hindlimb__KO	OK	12.4184	13.1021	0.0773268	0.369433	0.3645	0.999832	no
ENSMUSG00000010047.12	ENSMUSG00000010047.12	Hyal2	chr9:107551554-107572779	Hindlimb__WT	Hindlimb__KO	OK	48.4365	53.3921	0.140533	0.489263	0.21025	0.999832	no
ENSMUSG00000010048.10	ENSMUSG00000010048.10	Ifrd2	chr9:107587641-107593385	Hindlimb__WT	Hindlimb__KO	OK	20.5999	21.6876	0.0742352	0.275808	0.49555	0.999832	no
ENSMUSG00000010051.15	ENSMUSG00000010051.15	Hyal1	chr9:107575819-107587425	Hindlimb__WT	Hindlimb__KO	OK	3.76912	3.84525	0.0288484	0.0732248	0.85455	0.999832	no
ENSMUSG00000010054.4	ENSMUSG00000010054.4	Tusc2	chr9:107551554-107572779	Hindlimb__WT	Hindlimb__KO	OK	20.3452	20.9839	0.0445992	0.104015	0.7788	0.999832	no
ENSMUSG00000010057.8	ENSMUSG00000010057.8	Nprl2	chr9:107542225-107545706	Hindlimb__WT	Hindlimb__KO	OK	14.1961	13.8995	-0.0304582	-0.134133	0.74335	0.999832	no
ENSMUSG00000010064.15	ENSMUSG00000010064.15	Slc38a3	chr9:107650633-107669530	Hindlimb__WT	Hindlimb__KO	OK	2.08014	2.2267	0.0982299	0.252447	0.50585	0.999832	no
ENSMUSG00000010066.15	ENSMUSG00000010066.15	Cacna2d2	chr9:107399611-107529343	Hindlimb__WT	Hindlimb__KO	OK	0.565346	0.562176	-0.00811336	-0.0136037	0.96935	0.999832	no
ENSMUSG00000010067.13	ENSMUSG00000010067.13	Rassf1	chr9:107551554-107572779	Hindlimb__WT	Hindlimb__KO	OK	9.40858	9.33024	-0.0120631	-0.0184502	0.95725	0.999832	no
ENSMUSG00000010080.15	ENSMUSG00000010080.15	Epn3	chr11:94489598-94499974	Hindlimb__WT	Hindlimb__KO	OK	1.6876	1.69558	0.0068006	0.0136569	0.97055	0.999832	no
ENSMUSG00000010086.17	ENSMUSG00000010086.17	Rnf112	chr11:61448441-61454131	Hindlimb__WT	Hindlimb__KO	NOTEST	0.126527	0.173502	0.455506	0	1	1	no
ENSMUSG00000010095.13	ENSMUSG00000010095.13	Slc3a2	chr19:8706881-8723369	Hindlimb__WT	Hindlimb__KO	OK	40.6279	41.5859	0.0336228	0.16243	0.6634	0.999832	no
ENSMUSG00000010097.13	ENSMUSG00000010097.13	Nxf1	chr19:8757072-8772475	Hindlimb__WT	Hindlimb__KO	OK	157.059	160.216	0.0287088	0.112902	0.77725	0.999832	no
ENSMUSG00000010110.17	ENSMUSG00000010110.17	Stx5a	chr19:8741412-8756069	Hindlimb__WT	Hindlimb__KO	OK	49.7	48.3134	-0.040824	-0.209558	0.60615	0.999832	no
ENSMUSG00000010122.14	ENSMUSG00000010122.14	Slc47a1	chr11:61343400-61378345	Hindlimb__WT	Hindlimb__KO	NOTEST	0.063234	0.0484691	-0.383635	0	1	1	no
ENSMUSG00000010136.14	ENSMUSG00000010136.14	Pifo	chr3:105996956-106032814	Hindlimb__WT	Hindlimb__KO	NOTEST	0	0.0074515	inf	0	1	1	no
ENSMUSG00000010142.12	ENSMUSG00000010142.12	Tnfrsf13b	chr11:61126754-61149372	Hindlimb__WT	Hindlimb__KO	OK	0.324468	0.289444	-0.164789	-0.137726	0.5966	0.999832	no
ENSMUSG00000010154.6	ENSMUSG00000010154.6	Spire2	chr8:119910359-124345724	Hindlimb__WT	Hindlimb__KO	OK	0.688288	0.676829	-0.02422	-0.00169339	0.97775	0.999832	no
ENSMUSG00000010175.13	ENSMUSG00000010175.13	Prox1	chr1:190118034-190217276	Hindlimb__WT	Hindlimb__KO	OK	0.302152	0.229773	-0.395067	-0.814507	0.0399	0.999832	no
ENSMUSG00000010205.10	ENSMUSG00000010205.10	Raver1	chr9:21074167-21128393	Hindlimb__WT	Hindlimb__KO	OK	47.2135	45.3667	-0.0575668	-0.310529	0.447	0.999832	no
ENSMUSG00000010277.7	ENSMUSG00000010277.7	2610507B11Rik	chr11:78261751-78290623	Hindlimb__WT	Hindlimb__KO	OK	46.2294	46.1134	-0.00362246	-0.0186481	0.9589	0.999832	no
ENSMUSG00000010290.7	ENSMUSG00000010290.7	AI597479	chr1:43098709-43115947	Hindlimb__WT	Hindlimb__KO	OK	18.4834	17.981	-0.039758	-0.21649	0.59065	0.999832	no
ENSMUSG00000010307.6	ENSMUSG00000010307.6	Tmem86a	chr7:47050600-47054776	Hindlimb__WT	Hindlimb__KO	OK	3.50917	3.63397	0.050416	0.163789	0.68745	0.999832	no
ENSMUSG00000010311.15	ENSMUSG00000010311.15	Optc	chr1:133897198-133921414	Hindlimb__WT	Hindlimb__KO	OK	0.588933	0.521839	-0.174498	-0.170238	0.65245	0.999832	no
ENSMUSG00000010342.16	ENSMUSG00000010342.16	Tex14	chr11:87405064-87555823	Hindlimb__WT	Hindlimb__KO	NOTEST	0.162503	0.197909	0.284372	0	1	1	no
ENSMUSG00000010358.13	ENSMUSG00000010358.13	Ifi35	chr11:101448406-101458698	Hindlimb__WT	Hindlimb__KO	OK	0.856796	0.737064	-0.217162	-0.41688	0.30545	0.999832	no
ENSMUSG00000010362.9	ENSMUSG00000010362.9	Rdm1	chr11:101627194-101636100	Hindlimb__WT	Hindlimb__KO	OK	10.535	10.2793	-0.0354406	-0.117442	0.76485	0.999832	no
ENSMUSG00000010376.14	ENSMUSG00000010376.14	Nedd8	chr14:55662264-55671906	Hindlimb__WT	Hindlimb__KO	OK	258.706	259.598	0.00496461	0.028449	0.94315	0.999832	no
ENSMUSG00000010392.8	ENSMUSG00000010392.8	Gosr1	chr11:76726601-76763579	Hindlimb__WT	Hindlimb__KO	OK	10.6768	11.1987	0.0688557	0.247565	0.49065	0.999832	no
ENSMUSG00000010406.11	ENSMUSG00000010406.11	Mrpl52	chr14:54426908-54429756	Hindlimb__WT	Hindlimb__KO	OK	121.819	124.938	0.0364808	0.178388	0.6552	0.999832	no
ENSMUSG00000010435.6	ENSMUSG00000010435.6	Spaca7	chr8:12554269-12600738	Hindlimb__WT	Hindlimb__KO	NOTEST	0	0	0	0	1	1	no
ENSMUSG00000010453.12	ENSMUSG00000010453.12	Kansl3	chr1:36335729-36369181	Hindlimb__WT	Hindlimb__KO	OK	22.5998	23.3056	0.0443712	0.25099	0.53115	0.999832	no
ENSMUSG00000010461.14	ENSMUSG00000010461.14	Eya4	chr10:23104167-23349895	Hindlimb__WT	Hindlimb__KO	OK	5.23796	5.66931	0.11417	0.506752	0.2081	0.999832	no
ENSMUSG00000010476.13	ENSMUSG00000010476.13	Ebf3	chr7:137193672-137314445	Hindlimb__WT	Hindlimb__KO	OK	9.37775	10.2341	0.126077	0.644554	0.112	0.999832	no
ENSMUSG00000010492.10	ENSMUSG00000010492.10	Uckl1os	chr2:181569148-181655660	Hindlimb__WT	Hindlimb__KO	OK	0.558773	0.505293	-0.145143	-0.0433215	0.85835	0.999832	no
ENSMUSG00000010505.15	ENSMUSG00000010505.15	Myt1	chr2:181763331-181827797	Hindlimb__WT	Hindlimb__KO	NOTEST	0.0489676	0.0463678	-0.0787037	0	1	1	no
ENSMUSG00000010517.7	ENSMUSG00000010517.7	Faf1	chr4:109676587-109963960	Hindlimb__WT	Hindlimb__KO	OK	17.4251	17.3052	-0.00996037	-0.047267	0.9053	0.999832	no
ENSMUSG00000010529.5	ENSMUSG00000010529.5	Gm266	chr12:111484610-111485823	Hindlimb__WT	Hindlimb__KO	OK	3.55034	4.04785	0.189199	0.548671	0.17915	0.999832	no
ENSMUSG00000010538.14	ENSMUSG00000010538.14	Tsacc	chr3:88242873-88296999	Hindlimb__WT	Hindlimb__KO	OK	3.25769	3.40598	0.0642194	0.124159	0.7589	0.999832	no
ENSMUSG00000010554.14	ENSMUSG00000010554.14	Mettl16	chr11:74770829-74828525	Hindlimb__WT	Hindlimb__KO	OK	21.2407	20.7724	-0.0321638	-0.111549	0.76785	0.999832	no
ENSMUSG00000010592.8	ENSMUSG00000010592.8	Dazl	chr17:50279393-50293599	Hindlimb__WT	Hindlimb__KO	NOTEST	0.0264572	0.0240504	-0.1376	0	1	1	no
ENSMUSG00000010601.13	ENSMUSG00000010601.13	Apol7a	chr15:77388220-77399110	Hindlimb__WT	Hindlimb__KO	NOTEST	0	0	0	0	1	1	no
ENSMUSG00000010607.8	ENSMUSG00000010607.8	Pigyl	chr9:22156845-22158358	Hindlimb__WT	Hindlimb__KO	OK	17.2797	17.1452	-0.0112713	-0.0412718	0.9178	0.999832	no
ENSMUSG00000010608.15	ENSMUSG00000010608.15	Rbm25	chr12:83631235-83683123	Hindlimb__WT	Hindlimb__KO	OK	89.2817	87.9707	-0.021342	-0.0480524	0.89715	0.999832	no
ENSMUSG00000010609.15	ENSMUSG00000010609.15	Psen2	chr1:180227003-180274963	Hindlimb__WT	Hindlimb__KO	OK	2.89357	2.80347	-0.0456379	-0.128816	0.73595	0.999832	no
ENSMUSG00000010651.4	ENSMUSG00000010651.4	Acaa1b	chr9:119102477-119157093	Hindlimb__WT	Hindlimb__KO	OK	0.419658	0.25091	-0.742047	-0.703996	0.08965	0.999832	no
ENSMUSG00000010660.2	ENSMUSG00000010660.2	Plcd1	chr9:119071526-119093496	Hindlimb__WT	Hindlimb__KO	OK	7.77718	7.90669	0.0238272	0.106909	0.79555	0.999832	no
ENSMUSG00000010663.4	ENSMUSG00000010663.4	Fads1	chr19:10182887-10196870	Hindlimb__WT	Hindlimb__KO	OK	52.3469	52.4668	0.00329992	0.0192259	0.96125	0.999832	no
ENSMUSG00000010721.15	ENSMUSG00000010721.15	Lmbr1	chr5:29229801-29378390	Hindlimb__WT	Hindlimb__KO	OK	4.65495	4.42507	-0.0730677	-0.204828	0.62095	0.999832	no
ENSMUSG00000010751.15	ENSMUSG00000010751.15	Tnfrsf22	chr7:143607658-143685872	Hindlimb__WT	Hindlimb__KO	OK	7.09613	6.44115	-0.139714	-0.415734	0.3021	0.999832	no
ENSMUSG00000010755.17	ENSMUSG00000010755.17	Cars	chr7:143557229-143600090	Hindlimb__WT	Hindlimb__KO	OK	21.0324	22.0599	0.0688117	0.359111	0.36835	0.999832	no
ENSMUSG00000010760.5	ENSMUSG00000010760.5	Phlda2	chr7:143501544-143503150	Hindlimb__WT	Hindlimb__KO	OK	1.89948	1.75005	-0.118211	-0.200616	0.609	0.999832	no
ENSMUSG00000010796.11	ENSMUSG00000010796.11	Asz1	chr6:18050963-18109061	Hindlimb__WT	Hindlimb__KO	NOTEST	0.00914774	0.00701208	-0.383574	0	1	1	no
ENSMUSG00000010797.6	ENSMUSG00000010797.6	Wnt2	chr6:17988939-18030585	Hindlimb__WT	Hindlimb__KO	OK	0.694884	1.09692	0.658614	1.30426	0.0016	0.168924	no
ENSMUSG00000010803.13	ENSMUSG00000010803.13	Gabra1	chr11:42130938-42182930	Hindlimb__WT	Hindlimb__KO	NOTEST	0.0499349	0.0375466	-0.411364	0	1	1	no
ENSMUSG00000010825.17	ENSMUSG00000010825.17	Grid2ip	chr5:143357337-143403748	Hindlimb__WT	Hindlimb__KO	NOTEST	0.201843	0.190586	-0.0827956	0	1	1	no
ENSMUSG00000010830.7	ENSMUSG00000010830.7	Kdelr3	chr15:79516407-79546741	Hindlimb__WT	Hindlimb__KO	OK	3.25946	3.15422	-0.0473486	-0.0157717	0.97555	0.999832	no
ENSMUSG00000010841.13	ENSMUSG00000010841.13	1700006E09Rik	chr11:101971142-101992264	Hindlimb__WT	Hindlimb__KO	NOTEST	0	0	0	0	1	1	no
ENSMUSG00000010911.12	ENSMUSG00000010911.12	Apip	chr2:103073674-103092644	Hindlimb__WT	Hindlimb__KO	OK	28.4308	29.7005	0.0630339	0.275887	0.49025	0.999832	no
ENSMUSG00000010914.10	ENSMUSG00000010914.10	Pdhx	chr2:103021074-103073513	Hindlimb__WT	Hindlimb__KO	OK	17.7639	17.1409	-0.0515059	-0.210099	0.6115	0.999832	no
ENSMUSG00000010936.10	ENSMUSG00000010936.10	Vac14	chr8:110618637-110720396	Hindlimb__WT	Hindlimb__KO	OK	13.7999	14.1976	0.0409906	0.211348	0.6038	0.999832	no
ENSMUSG00000011008.13	ENSMUSG00000011008.13	Mcoln2	chr3:146149832-146195513	Hindlimb__WT	Hindlimb__KO	NOTEST	0.212273	0.179723	-0.240145	0	1	1	no
ENSMUSG00000011034.6	ENSMUSG00000011034.6	Slc5a1	chr5:33104218-33162870	Hindlimb__WT	Hindlimb__KO	NOTEST	0.0164622	0.00668495	-1.30017	0	1	1	no
ENSMUSG00000011052.6	ENSMUSG00000011052.6	1700049J03Rik	chr17:26554253-26656931	Hindlimb__WT	Hindlimb__KO	NOTEST	0	0.0197776	inf	0	1	1	no
ENSMUSG00000011096.17	ENSMUSG00000011096.17	Akt1s1	chr7:44812255-44855421	Hindlimb__WT	Hindlimb__KO	OK	29.9868	29.3803	-0.0294779	-0.045454	0.8796	0.999832	no
ENSMUSG00000011114.17	ENSMUSG00000011114.17	Tbrg1	chr9:37649181-37657312	Hindlimb__WT	Hindlimb__KO	OK	51.2723	53.5729	0.0633225	0.352081	0.3787	0.999832	no
ENSMUSG00000011118.3	ENSMUSG00000011118.3	Panx3	chr9:37659901-37669222	Hindlimb__WT	Hindlimb__KO	NOTEST	0.00721424	0.00541975	-0.412622	0	1	1	no
ENSMUSG00000011148.13	ENSMUSG00000011148.13	Adssl1	chr12:112620044-112641354	Hindlimb__WT	Hindlimb__KO	OK	1.63488	1.50826	-0.116296	-0.299725	0.45985	0.999832	no
ENSMUSG00000011154.17	ENSMUSG00000011154.17	Cfap161	chr7:83774100-83794880	Hindlimb__WT	Hindlimb__KO	NOTEST	0.0583283	0.0521527	-0.161453	0	1	1	no
ENSMUSG00000011158.7	ENSMUSG00000011158.7	Brf1	chr12:112959861-113001926	Hindlimb__WT	Hindlimb__KO	OK	17.5808	17.313	-0.0221489	-0.100442	0.80295	0.999832	no
ENSMUSG00000011171.11	ENSMUSG00000011171.11	Vipr2	chr12:116077727-116146261	Hindlimb__WT	Hindlimb__KO	OK	1.22076	0.994141	-0.296255	-0.491105	0.1547	0.999832	no
ENSMUSG00000011179.7	ENSMUSG00000011179.7	Odc1	chr12:17544872-17551502	Hindlimb__WT	Hindlimb__KO	OK	170.447	179.531	0.0749114	0.418202	0.30205	0.999832	no
ENSMUSG00000011254.16	ENSMUSG00000011254.16	Thg1l	chr11:45946842-45955494	Hindlimb__WT	Hindlimb__KO	OK	14.7146	13.5041	-0.123847	-0.519549	0.1931	0.999832	no
ENSMUSG00000011256.16	ENSMUSG00000011256.16	Adam19	chr11:46055991-46147343	Hindlimb__WT	Hindlimb__KO	OK	8.51006	9.01623	0.0833544	0.414683	0.28335	0.999832	no
ENSMUSG00000011257.19	ENSMUSG00000011257.19	Pabpc4	chr4:123262350-123298925	Hindlimb__WT	Hindlimb__KO	OK	66.0696	69.5516	0.0740971	0.321651	0.42985	0.999832	no
ENSMUSG00000011263.16	ENSMUSG00000011263.16	Exoc3l2	chr7:19463330-19496762	Hindlimb__WT	Hindlimb__KO	OK	1.5282	1.65709	0.116818	0.330723	0.42035	0.999832	no
ENSMUSG00000011267.8	ENSMUSG00000011267.8	Zfp296	chr7:19564945-19580656	Hindlimb__WT	Hindlimb__KO	OK	0.34027	0.315001	-0.11132	-0.0570742	0.88785	0.999832	no
ENSMUSG00000011305.11	ENSMUSG00000011305.11	Plin5	chr17:56111600-56117596	Hindlimb__WT	Hindlimb__KO	NOTEST	0.0502095	0.0662511	0.399984	0	1	1	no
ENSMUSG00000011306.6	ENSMUSG00000011306.6	Sugp1	chr8:70042812-70071953	Hindlimb__WT	Hindlimb__KO	OK	18.3429	17.9822	-0.0286527	-0.14672	0.71335	0.999832	no
ENSMUSG00000011349.5	ENSMUSG00000011349.5	Dmrtc2	chr7:24870056-24877651	Hindlimb__WT	Hindlimb__KO	NOTEST	0.0102957	0.0151383	0.556164	0	1	1	no
ENSMUSG00000011350.15	ENSMUSG00000011350.15	Gm5893	chr7:24818794-24840275	Hindlimb__WT	Hindlimb__KO	NOTEST	0	0	0	0	1	1	no
ENSMUSG00000011382.7	ENSMUSG00000011382.7	Dhdh	chr7:45473562-45488796	Hindlimb__WT	Hindlimb__KO	OK	2.12334	2.01794	-0.0734535	-0.231741	0.5639	0.999832	no
ENSMUSG00000011427.16	ENSMUSG00000011427.16	Zfp790	chr7:29816113-29831005	Hindlimb__WT	Hindlimb__KO	OK	8.6438	8.28816	-0.0606142	-0.197766	0.556	0.999832	no
ENSMUSG00000011463.5	ENSMUSG00000011463.5	Cpb1	chr3:20248263-20275733	Hindlimb__WT	Hindlimb__KO	NOTEST	0.00461873	0.00808109	0.807053	0	1	1	no
ENSMUSG00000011486.14	ENSMUSG00000011486.14	Slc25a41	chr17:57032772-57041654	Hindlimb__WT	Hindlimb__KO	NOTEST	0.00827839	0.0231398	1.48295	0	1	1	no
ENSMUSG00000011589.8	ENSMUSG00000011589.8	Fsd1	chr17:55986510-55996881	Hindlimb__WT	Hindlimb__KO	OK	8.65596	8.93116	0.0451529	0.185983	0.64305	0.999832	no
ENSMUSG00000011632.7	ENSMUSG00000011632.7	Pinlyp	chr7:24541657-24546118	Hindlimb__WT	Hindlimb__KO	NOTEST	0.0365431	0.0426087	0.22155	0	1	1	no
ENSMUSG00000011658.15	ENSMUSG00000011658.15	Fuz	chr7:44896078-44929496	Hindlimb__WT	Hindlimb__KO	OK	6.55152	6.79025	0.0516346	0.064353	0.86675	0.999832	no
ENSMUSG00000011751.16	ENSMUSG00000011751.16	Sptbn4	chr7:27356382-27447686	Hindlimb__WT	Hindlimb__KO	NOTEST	0.127459	0.0973218	-0.389203	0	1	1	no
ENSMUSG00000011752.6	ENSMUSG00000011752.6	Pgam1	chr19:41911870-41918664	Hindlimb__WT	Hindlimb__KO	OK	226.227	235.494	0.0579241	0.325195	0.4281	0.999832	no
ENSMUSG00000011831.16	ENSMUSG00000011831.16	Evi5	chr5:107744794-107875107	Hindlimb__WT	Hindlimb__KO	OK	19.8187	19.9516	0.00964168	0.045338	0.90575	0.999832	no
ENSMUSG00000011832.15	ENSMUSG00000011832.15	Evi5l	chr8:4162521-4217459	Hindlimb__WT	Hindlimb__KO	OK	7.97794	8.06409	0.0154964	0.0601541	0.8844	0.999832	no
ENSMUSG00000011837.4	ENSMUSG00000011837.4	Snapc2	chr8:4253079-4256220	Hindlimb__WT	Hindlimb__KO	OK	22.0058	22.5957	0.0381646	0.1478	0.71225	0.999832	no
ENSMUSG00000011877.13	ENSMUSG00000011877.13	Git1	chr11:77493561-77507786	Hindlimb__WT	Hindlimb__KO	OK	25.8908	27.5535	0.0897946	0.50773	0.21415	0.999832	no
ENSMUSG00000011884.13	ENSMUSG00000011884.13	Gltp	chr5:114669397-114690984	Hindlimb__WT	Hindlimb__KO	OK	19.9516	19.5073	-0.0324883	-0.155843	0.702	0.999832	no
ENSMUSG00000011958.17	ENSMUSG00000011958.17	Bnip2	chr9:69988399-70008317	Hindlimb__WT	Hindlimb__KO	OK	54.9075	54.7929	-0.00301525	-0.0143534	0.97135	0.999832	no
ENSMUSG00000011960.12	ENSMUSG00000011960.12	Ccnt1	chr15:98538688-98570923	Hindlimb__WT	Hindlimb__KO	OK	18.2492	17.2061	-0.0849103	-0.388759	0.3338	0.999832	no
ENSMUSG00000012017.3	ENSMUSG00000012017.3	Scarf2	chr16:17797281-17808287	Hindlimb__WT	Hindlimb__KO	OK	19.8999	21.7985	0.131465	0.719817	0.07325	0.999832	no
ENSMUSG00000012042.8	ENSMUSG00000012042.8	4930579F01Rik	chr3:138164077-138193825	Hindlimb__WT	Hindlimb__KO	NOTEST	0.00187595	0.00217348	0.212386	0	1	1	no
ENSMUSG00000012076.7	ENSMUSG00000012076.7	Brms1l	chr12:55836365-55869735	Hindlimb__WT	Hindlimb__KO	OK	19.251	18.9618	-0.0218348	-0.115148	0.77635	0.999832	no
ENSMUSG00000012114.16	ENSMUSG00000012114.16	Med15	chr16:17651220-17722930	Hindlimb__WT	Hindlimb__KO	OK	16.7734	16.8871	0.009749	0.0519399	0.89805	0.999832	no
ENSMUSG00000012117.13	ENSMUSG00000012117.13	Dhdds	chr4:133969027-134000918	Hindlimb__WT	Hindlimb__KO	OK	20.6776	21.4109	0.0502801	0.219112	0.5995	0.999832	no
ENSMUSG00000012123.15	ENSMUSG00000012123.15	Aim1l	chr4:134065911-134095082	Hindlimb__WT	Hindlimb__KO	OK	0.920084	0.891478	-0.0455654	-0.0407144	0.89745	0.999832	no
ENSMUSG00000012126.16	ENSMUSG00000012126.16	Ubxn11	chr4:134102569-134128789	Hindlimb__WT	Hindlimb__KO	OK	2.92549	2.90425	-0.0105136	-0.0108513	0.97225	0.999832	no
ENSMUSG00000012187.13	ENSMUSG00000012187.13	Mogat1	chr1:78497025-78538173	Hindlimb__WT	Hindlimb__KO	OK	0.289973	0.205282	-0.49831	-0.273391	0.39675	0.999832	no
ENSMUSG00000012211.13	ENSMUSG00000012211.13	Tex22	chr12:113074501-113088917	Hindlimb__WT	Hindlimb__KO	NOTEST	0.0566204	0.0198914	-1.50918	0	1	1	no
ENSMUSG00000012282.2	ENSMUSG00000012282.2	Wnt8a	chr18:34542312-34548273	Hindlimb__WT	Hindlimb__KO	NOTEST	0.121727	0.124739	0.0352645	0	1	1	no
ENSMUSG00000012296.15	ENSMUSG00000012296.15	Tjap1	chr17:46257850-46283026	Hindlimb__WT	Hindlimb__KO	OK	21.4989	22.0938	0.0393847	0.206853	0.61365	0.999832	no
ENSMUSG00000012350.15	ENSMUSG00000012350.15	Ehf	chr2:103263432-103303278	Hindlimb__WT	Hindlimb__KO	NOTEST	0.0168599	0.0154754	-0.123623	0	1	1	no
ENSMUSG00000012396.12	ENSMUSG00000012396.12	Nanog	chr6:122707488-122714633	Hindlimb__WT	Hindlimb__KO	NOTEST	0.0078533	0.0133106	0.761205	0	1	1	no
ENSMUSG00000012405.15	ENSMUSG00000012405.15	Rpl15	chr14:18267822-18331859	Hindlimb__WT	Hindlimb__KO	OK	641.541	643.321	0.00399827	0.0175104	0.96455	0.999832	no
ENSMUSG00000012422.14	ENSMUSG00000012422.14	Tmem167	chr13:89655311-90112257	Hindlimb__WT	Hindlimb__KO	OK	19.4837	19.3616	-0.00906326	-0.0135808	0.97095	0.999832	no
ENSMUSG00000012428.9	ENSMUSG00000012428.9	Steap4	chr5:7960456-7982213	Hindlimb__WT	Hindlimb__KO	NOTEST	0.138401	0.119946	-0.206468	0	1	1	no
ENSMUSG00000012429.8	ENSMUSG00000012429.8	Mplkip	chr13:17695412-17699105	Hindlimb__WT	Hindlimb__KO	OK	8.22912	8.54326	0.054049	0.246962	0.5409	0.999832	no
ENSMUSG00000012443.3	ENSMUSG00000012443.3	Kif11	chr19:37376402-37421859	Hindlimb__WT	Hindlimb__KO	OK	68.217	68.0346	-0.00386296	-0.0221094	0.95445	0.999832	no
ENSMUSG00000012483.4	ENSMUSG00000012483.4	Rpa3	chr6:8255935-8259173	Hindlimb__WT	Hindlimb__KO	OK	87.9167	86.173	-0.0289014	-0.150855	0.70995	0.999832	no
ENSMUSG00000012519.14	ENSMUSG00000012519.14	Mlkl	chr8:111311796-111338177	Hindlimb__WT	Hindlimb__KO	NOTEST	0.0972638	0.182401	0.907139	0	1	1	no
ENSMUSG00000012520.10	ENSMUSG00000012520.10	Phox2b	chr5:67094398-67099301	Hindlimb__WT	Hindlimb__KO	NOTEST	0	0.0138552	inf	0	1	1	no
ENSMUSG00000012535.14	ENSMUSG00000012535.14	Tnpo3	chr6:29526624-29609887	Hindlimb__WT	Hindlimb__KO	OK	58.9878	59.559	0.0139024	0.0788741	0.85075	0.999832	no
ENSMUSG00000012609.18	ENSMUSG00000012609.18	Ttll5	chr12:85824658-86053760	Hindlimb__WT	Hindlimb__KO	OK	9.69423	9.90576	0.0311411	0.123042	0.76525	0.999832	no
ENSMUSG00000012640.16	ENSMUSG00000012640.16	Zfp715	chr7:43296196-43313255	Hindlimb__WT	Hindlimb__KO	OK	7.47937	6.43591	-0.216773	-0.626106	0.10065	0.999832	no
ENSMUSG00000012705.16	ENSMUSG00000012705.16	Retn	chr8:3655769-3660110	Hindlimb__WT	Hindlimb__KO	NOTEST	0.0458023	0.0359133	-0.350904	0	1	1	no
ENSMUSG00000012777.14	ENSMUSG00000012777.14	Acpt	chr7:44246721-44262720	Hindlimb__WT	Hindlimb__KO	OK	0.582979	0.477684	-0.287387	-0.110327	0.87265	0.999832	no
ENSMUSG00000012819.15	ENSMUSG00000012819.15	Cdh23	chr10:60302747-60696490	Hindlimb__WT	Hindlimb__KO	NOTEST	0.130599	0.0698641	-0.902515	0	1	1	no
ENSMUSG00000012848.14	ENSMUSG00000012848.14	Rps5	chr7:12922289-12926686	Hindlimb__WT	Hindlimb__KO	OK	1301.29	1302.08	0.000873092	0.00448445	0.99125	0.999832	no
ENSMUSG00000012889.8	ENSMUSG00000012889.8	Podnl1	chr8:84125988-84132527	Hindlimb__WT	Hindlimb__KO	NOTEST	0.0240043	0.0209164	-0.198659	0	1	1	no
ENSMUSG00000013033.16	ENSMUSG00000013033.16	Adgrl1	chr8:83900104-83955205	Hindlimb__WT	Hindlimb__KO	OK	27.6191	26.5907	-0.0547416	-0.206968	0.5187	0.999832	no
ENSMUSG00000013076.15	ENSMUSG00000013076.15	Amotl1	chr9:14541965-14615483	Hindlimb__WT	Hindlimb__KO	OK	35.7133	36.4655	0.0300695	0.153204	0.66915	0.999832	no
ENSMUSG00000013083.8	ENSMUSG00000013083.8	2200002J24Rik	chr7:30698925-30700536	Hindlimb__WT	Hindlimb__KO	NOTEST	0.0410561	0.0311721	-0.397341	0	1	1	no
ENSMUSG00000013089.15	ENSMUSG00000013089.15	Etv5	chr16:22381308-22439719	Hindlimb__WT	Hindlimb__KO	OK	28.5657	26.6894	-0.0980203	-0.534425	0.17255	0.999832	no
ENSMUSG00000013091.5	ENSMUSG00000013091.5	Tmem190	chr7:4782936-4784341	Hindlimb__WT	Hindlimb__KO	NOTEST	0.03714	0.0231765	-0.680312	0	1	1	no
ENSMUSG00000013150.15	ENSMUSG00000013150.15	Gfod2	chr8:105713853-105758664	Hindlimb__WT	Hindlimb__KO	OK	11.6046	11.7861	0.0223905	0.0582739	0.88405	0.999832	no
ENSMUSG00000013155.9	ENSMUSG00000013155.9	Enkd1	chr8:105703654-105707933	Hindlimb__WT	Hindlimb__KO	OK	17.3109	17.4762	0.0137074	0.0613893	0.87985	0.999832	no
ENSMUSG00000013158.5	ENSMUSG00000013158.5	4933405L10Rik	chr8:105708290-105710244	Hindlimb__WT	Hindlimb__KO	NOTEST	0.0502571	0.100313	0.997113	0	1	1	no
ENSMUSG00000013160.7	ENSMUSG00000013160.7	Atp6v0d1	chr8:105524464-105566047	Hindlimb__WT	Hindlimb__KO	OK	28.1728	29.4518	0.064055	0.332346	0.4039	0.999832	no
ENSMUSG00000013236.16	ENSMUSG00000013236.16	Ptprs	chr17:56412430-56476483	Hindlimb__WT	Hindlimb__KO	OK	53.0639	55.168	0.0561013	0.319155	0.4368	0.999832	no
ENSMUSG00000013275.9	ENSMUSG00000013275.9	Slc41a1	chr1:131827492-131848865	Hindlimb__WT	Hindlimb__KO	OK	8.63004	8.64405	0.00233983	0.0106287	0.9779	0.999832	no
ENSMUSG00000013338.16	ENSMUSG00000013338.16	Fer1l4	chr2:156019138-156052947	Hindlimb__WT	Hindlimb__KO	NOTEST	0.00937596	0.0309556	1.72316	0	1	1	no
ENSMUSG00000013353.10	ENSMUSG00000013353.10	4931406B18Rik	chr7:43492043-43505940	Hindlimb__WT	Hindlimb__KO	NOTEST	0.00346341	0	-inf	0	1	1	no
ENSMUSG00000013367.5	ENSMUSG00000013367.5	Iglon5	chr7:43472903-43490075	Hindlimb__WT	Hindlimb__KO	OK	7.6689	7.93346	0.0489311	0.217068	0.58895	0.999832	no
ENSMUSG00000013415.9	ENSMUSG00000013415.9	Igf2bp1	chr11:95957162-96008055	Hindlimb__WT	Hindlimb__KO	OK	49.8298	47.8518	-0.058438	-0.219435	0.4905	0.999832	no
ENSMUSG00000013418.8	ENSMUSG00000013418.8	B4galnt2	chr11:95865942-95914891	Hindlimb__WT	Hindlimb__KO	NOTEST	0.0523332	0.0348142	-0.588052	0	1	1	no
ENSMUSG00000013419.6	ENSMUSG00000013419.6	Zfp651	chr9:121760032-121771742	Hindlimb__WT	Hindlimb__KO	OK	4.07387	3.97459	-0.0355932	-0.168801	0.67035	0.999832	no
ENSMUSG00000013465.18	ENSMUSG00000013465.18	Nelfb	chr2:25199711-25211489	Hindlimb__WT	Hindlimb__KO	OK	41.4737	40.6345	-0.0294931	-0.110525	0.7842	0.999832	no
ENSMUSG00000013483.14	ENSMUSG00000013483.14	Card14	chr11:119307767-119355536	Hindlimb__WT	Hindlimb__KO	NOTEST	0.0951689	0.0944066	-0.0116022	0	1	1	no
ENSMUSG00000013495.15	ENSMUSG00000013495.15	Tmem175	chr5:108629769-108684557	Hindlimb__WT	Hindlimb__KO	OK	6.55216	6.04523	-0.116174	-0.229794	0.571	0.999832	no
ENSMUSG00000013523.13	ENSMUSG00000013523.13	Bcas1	chr2:170346990-170427845	Hindlimb__WT	Hindlimb__KO	NOTEST	0.222199	0.227666	0.0350674	0	1	1	no
ENSMUSG00000013539.13	ENSMUSG00000013539.13	Tango2	chr16:18300826-18343927	Hindlimb__WT	Hindlimb__KO	OK	6.12411	6.03562	-0.0209978	-0.0628882	0.87395	0.999832	no
ENSMUSG00000013562.12	ENSMUSG00000013562.12	4833413E03Rik	chr17:31557125-31559113	Hindlimb__WT	Hindlimb__KO	NOTEST	0.0194004	0.0226607	0.224109	0	1	1	no
ENSMUSG00000013584.5	ENSMUSG00000013584.5	Aldh1a2	chr9:71215788-71296243	Hindlimb__WT	Hindlimb__KO	OK	7.67563	8.70887	0.182199	0.757174	0.05905	0.999832	no
ENSMUSG00000013593.12	ENSMUSG00000013593.12	Ndufs2	chr1:171234852-171260637	Hindlimb__WT	Hindlimb__KO	OK	131.843	134.902	0.0330859	0.182011	0.65795	0.999832	no
ENSMUSG00000013611.14	ENSMUSG00000013611.14	Snx31	chr15:36504061-36555573	Hindlimb__WT	Hindlimb__KO	OK	0.451775	0.355613	-0.345296	-0.315803	0.27405	0.999832	no
ENSMUSG00000013622.15	ENSMUSG00000013622.15	Atraid	chr5:31036035-31054623	Hindlimb__WT	Hindlimb__KO	OK	24.7876	23.617	-0.0697876	-0.247707	0.5392	0.999832	no
ENSMUSG00000013629.16	ENSMUSG00000013629.16	Cad	chr5:31054779-31078479	Hindlimb__WT	Hindlimb__KO	OK	33.0623	30.228	-0.129304	-0.655031	0.06965	0.999832	no
ENSMUSG00000013643.13	ENSMUSG00000013643.13	Lypd8	chr11:58379042-58390728	Hindlimb__WT	Hindlimb__KO	NOTEST	0	0	0	0	1	1	no
ENSMUSG00000013646.17	ENSMUSG00000013646.17	Sh3bp5l	chr11:58330723-58347728	Hindlimb__WT	Hindlimb__KO	OK	15.2081	15.9542	0.0690968	0.298293	0.4129	0.999832	no
ENSMUSG00000013653.2	ENSMUSG00000013653.2	1810065E05Rik	chr11:58421110-58426024	Hindlimb__WT	Hindlimb__KO	NOTEST	0	0	0	0	1	1	no
ENSMUSG00000013662.5	ENSMUSG00000013662.5	Atad1	chr19:32672562-32712298	Hindlimb__WT	Hindlimb__KO	OK	35.6723	33.9132	-0.0729582	-0.414534	0.30475	0.999832	no
ENSMUSG00000013663.7	ENSMUSG00000013663.7	Pten	chr19:32757496-32826160	Hindlimb__WT	Hindlimb__KO	OK	8.87614	8.90006	0.00388244	0.0215843	0.954	0.999832	no
ENSMUSG00000013668.9	ENSMUSG00000013668.9	4933402N03Rik	chr7:130162450-133124354	Hindlimb__WT	Hindlimb__KO	NOTEST	0	0	0	0	1	1	no
ENSMUSG00000013698.12	ENSMUSG00000013698.12	Pea15a	chr1:172148117-172206804	Hindlimb__WT	Hindlimb__KO	OK	38.1229	39.6829	0.0578615	0.168575	0.6707	0.999832	no
ENSMUSG00000013701.12	ENSMUSG00000013701.12	Timm23	chr14:32180161-32201898	Hindlimb__WT	Hindlimb__KO	OK	74.9729	74.5074	-0.00898467	-0.0499318	0.8996	0.999832	no
ENSMUSG00000013707.3	ENSMUSG00000013707.3	Tnfaip8l2	chr3:95139520-95142360	Hindlimb__WT	Hindlimb__KO	OK	0.581559	0.506618	-0.199026	-0.315812	0.4388	0.999832	no
ENSMUSG00000013736.16	ENSMUSG00000013736.16	Trnt1	chr6:106769119-106800074	Hindlimb__WT	Hindlimb__KO	OK	33.2553	31.9504	-0.0577501	-0.244033	0.53905	0.999832	no
ENSMUSG00000013766.11	ENSMUSG00000013766.11	Ly6g6e	chr17:35071442-35078804	Hindlimb__WT	Hindlimb__KO	OK	1.15145	0.926826	-0.313083	-0.373918	0.3471	0.999832	no
ENSMUSG00000013787.15	ENSMUSG00000013787.15	Ehmt2	chr17:34898468-34914051	Hindlimb__WT	Hindlimb__KO	OK	67.6063	69.9602	0.049376	0.261586	0.5002	0.999832	no
ENSMUSG00000013822.6	ENSMUSG00000013822.6	Elof1	chr9:22112988-22117148	Hindlimb__WT	Hindlimb__KO	OK	81.8793	81.7728	-0.00187789	-0.0101622	0.98235	0.999832	no
ENSMUSG00000013833.15	ENSMUSG00000013833.15	Med16	chr10:79894707-79908923	Hindlimb__WT	Hindlimb__KO	OK	18.5596	19.5103	0.0720705	0.362825	0.35255	0.999832	no
ENSMUSG00000013846.9	ENSMUSG00000013846.9	St3gal1	chr15:67102874-67113992	Hindlimb__WT	Hindlimb__KO	OK	5.20021	5.40284	0.0551486	0.262615	0.52125	0.999832	no
ENSMUSG00000013858.14	ENSMUSG00000013858.14	Tmem259	chr10:79970714-79984330	Hindlimb__WT	Hindlimb__KO	OK	37.3926	37.881	0.0187221	0.101731	0.80335	0.999832	no
ENSMUSG00000013878.17	ENSMUSG00000013878.17	Rnf170	chr8:26119367-26143871	Hindlimb__WT	Hindlimb__KO	OK	9.47297	9.23449	-0.0367838	-0.130446	0.73515	0.999832	no
ENSMUSG00000013921.15	ENSMUSG00000013921.15	Clip3	chr7:30291728-30308367	Hindlimb__WT	Hindlimb__KO	OK	66.8454	66.4907	-0.00767633	-0.0239315	0.9531	0.999832	no
ENSMUSG00000013928.13	ENSMUSG00000013928.13	Thap8	chr7:30240137-30290237	Hindlimb__WT	Hindlimb__KO	OK	0.30134	0.294654	-0.0323691	-0.0164977	0.9724	0.999832	no
ENSMUSG00000013936.12	ENSMUSG00000013936.12	Myl2	chr5:122100950-122138062	Hindlimb__WT	Hindlimb__KO	NOTEST	0.0687785	0.0166077	-2.05011	0	1	1	no
ENSMUSG00000013973.12	ENSMUSG00000013973.12	Dedd	chr1:171329144-171345646	Hindlimb__WT	Hindlimb__KO	OK	13.5484	13.2552	-0.0315634	-0.0555067	0.89295	0.999832	no
ENSMUSG00000013974.3	ENSMUSG00000013974.3	Mcemp1	chr8:3665753-3669259	Hindlimb__WT	Hindlimb__KO	NOTEST	0.0773603	0.0571491	-0.436865	0	1	1	no
ENSMUSG00000013997.10	ENSMUSG00000013997.10	Nit1	chr1:171329144-171345646	Hindlimb__WT	Hindlimb__KO	OK	24.6743	24.9491	0.0159772	0.0699849	0.86495	0.999832	no
ENSMUSG00000014030.15	ENSMUSG00000014030.15	Pax5	chr4:44524756-44710487	Hindlimb__WT	Hindlimb__KO	NOTEST	0.012875	0.0380135	1.56194	0	1	1	no
ENSMUSG00000014039.17	ENSMUSG00000014039.17	Prdm15	chr16:97791466-97851850	Hindlimb__WT	Hindlimb__KO	OK	9.01008	8.55183	-0.0753059	-0.21608	0.58705	0.999832	no
ENSMUSG00000014074.17	ENSMUSG00000014074.17	Rnf168	chr16:32277458-32301434	Hindlimb__WT	Hindlimb__KO	OK	18.9344	19.5403	0.0454432	0.251488	0.53825	0.999832	no
ENSMUSG00000014075.15	ENSMUSG00000014075.15	Tctex1d2	chr16:32419701-32429099	Hindlimb__WT	Hindlimb__KO	OK	13.3409	13.7634	0.0449844	0.161789	0.6934	0.999832	no
ENSMUSG00000014077.13	ENSMUSG00000014077.13	Chp1	chr2:119547696-119587027	Hindlimb__WT	Hindlimb__KO	OK	37.5655	38.9081	0.0506605	0.288457	0.4796	0.999832	no
ENSMUSG00000014104.12	ENSMUSG00000014104.12	Sval2	chr6:41852988-41864413	Hindlimb__WT	Hindlimb__KO	NOTEST	0	0	0	0	1	1	no
ENSMUSG00000014158.11	ENSMUSG00000014158.11	Trpv4	chr5:114622151-114658421	Hindlimb__WT	Hindlimb__KO	NOTEST	0.20029	0.210165	0.0694327	0	1	1	no
ENSMUSG00000014164.14	ENSMUSG00000014164.14	Klhl3	chr13:58004220-58113592	Hindlimb__WT	Hindlimb__KO	OK	1.72341	1.89684	0.138335	0.43616	0.2775	0.999832	no
ENSMUSG00000014177.10	ENSMUSG00000014177.10	Tvp23b	chr11:62879454-62916780	Hindlimb__WT	Hindlimb__KO	OK	14.2752	14.0256	-0.0254547	-0.109078	0.7857	0.999832	no
ENSMUSG00000014195.15	ENSMUSG00000014195.15	Dnajc7	chr11:100574903-100704271	Hindlimb__WT	Hindlimb__KO	OK	145.197	147.482	0.0225305	0.0858746	0.83015	0.999832	no
ENSMUSG00000014198.15	ENSMUSG00000014198.15	Zfp385c	chr11:100574903-100704271	Hindlimb__WT	Hindlimb__KO	NOTEST	0.212305	0.169892	-0.321526	0	1	1	no
ENSMUSG00000014226.10	ENSMUSG00000014226.10	Cacybp	chr1:160202366-160212875	Hindlimb__WT	Hindlimb__KO	OK	116.801	116.572	-0.002826	-0.0123121	0.97465	0.999832	no
ENSMUSG00000014232.14	ENSMUSG00000014232.14	Cluap1	chr16:3847267-3941147	Hindlimb__WT	Hindlimb__KO	OK	11.6287	12.1015	0.0574973	0.132597	0.7437	0.999832	no
ENSMUSG00000014243.5	ENSMUSG00000014243.5	Zswim7	chr11:62267223-62281375	Hindlimb__WT	Hindlimb__KO	OK	7.58096	7.20644	-0.0730929	-0.214945	0.59985	0.999832	no
ENSMUSG00000014245.8	ENSMUSG00000014245.8	Pigl	chr11:62281472-62514417	Hindlimb__WT	Hindlimb__KO	OK	6.17114	5.92081	-0.059742	-0.0628015	0.8702	0.999832	no
ENSMUSG00000014294.4	ENSMUSG00000014294.4	Ndufa2	chr18:36735067-36744557	Hindlimb__WT	Hindlimb__KO	OK	172.703	172.484	-0.00183479	-0.00917718	0.9822	0.999832	no
ENSMUSG00000014301.12	ENSMUSG00000014301.12	Pam16	chr16:4594712-4624988	Hindlimb__WT	Hindlimb__KO	OK	38.0591	37.9246	-0.00510944	-0.010868	0.97715	0.999832	no
ENSMUSG00000014303.13	ENSMUSG00000014303.13	Glis2	chr16:4594712-4624988	Hindlimb__WT	Hindlimb__KO	OK	19.457	20.9059	0.103628	0.417199	0.2463	0.999832	no
ENSMUSG00000014313.14	ENSMUSG00000014313.14	Cox6c	chr15:35931975-35938246	Hindlimb__WT	Hindlimb__KO	OK	365.11	365.425	0.00124116	0.00713302	0.98445	0.999832	no
ENSMUSG00000014329.14	ENSMUSG00000014329.14	Bicc1	chr10:70868668-71159700	Hindlimb__WT	Hindlimb__KO	OK	4.84301	4.80013	-0.0128309	-0.0554309	0.8885	0.999832	no
ENSMUSG00000014349.7	ENSMUSG00000014349.7	Ube2z	chr11:96047431-96065388	Hindlimb__WT	Hindlimb__KO	OK	28.3707	28.7831	0.0208199	0.119572	0.76965	0.999832	no
ENSMUSG00000014351.12	ENSMUSG00000014351.12	Gip	chr11:96024544-96030831	Hindlimb__WT	Hindlimb__KO	NOTEST	0.00619146	0.0111459	0.848164	0	1	1	no
ENSMUSG00000014353.14	ENSMUSG00000014353.14	Tmem87b	chr2:128818117-128854261	Hindlimb__WT	Hindlimb__KO	OK	15.6179	14.3598	-0.121161	-0.332062	0.409	0.999832	no
ENSMUSG00000014355.10	ENSMUSG00000014355.10	Anapc1	chr2:128610103-128687391	Hindlimb__WT	Hindlimb__KO	OK	66.6554	65.9143	-0.0161298	-0.0437145	0.91195	0.999832	no
ENSMUSG00000014361.5	ENSMUSG00000014361.5	Mertk	chr2:128698955-128802894	Hindlimb__WT	Hindlimb__KO	OK	14.6096	15.3502	0.0713441	0.382701	0.3453	0.999832	no
ENSMUSG00000014402.14	ENSMUSG00000014402.14	Tsg101	chr7:46888948-46919969	Hindlimb__WT	Hindlimb__KO	OK	63.9725	63.8624	-0.00248448	-0.0142375	0.9708	0.999832	no
ENSMUSG00000014418.15	ENSMUSG00000014418.15	Hps5	chr7:46760465-46796064	Hindlimb__WT	Hindlimb__KO	OK	12.6509	11.7973	-0.100783	-0.315416	0.4242	0.999832	no
ENSMUSG00000014426.8	ENSMUSG00000014426.8	Map3k4	chr17:12227620-12318660	Hindlimb__WT	Hindlimb__KO	OK	15.3453	15.6788	0.031015	0.173968	0.6658	0.999832	no
ENSMUSG00000014444.16	ENSMUSG00000014444.16	Piezo1	chr8:119910359-124345724	Hindlimb__WT	Hindlimb__KO	OK	8.71022	8.69476	-0.00256261	-0.00118128	0.99835	0.999832	no
ENSMUSG00000014453.3	ENSMUSG00000014453.3	Blk	chr14:63372836-63417187	Hindlimb__WT	Hindlimb__KO	NOTEST	0.00138437	0	-inf	0	1	1	no
ENSMUSG00000014470.4	ENSMUSG00000014470.4	Rnf166	chr8:119910359-124345724	Hindlimb__WT	Hindlimb__KO	OK	13.8273	14.53	0.0715162	0.018745	0.95245	0.999832	no
ENSMUSG00000014496.7	ENSMUSG00000014496.7	Ankrd28	chr14:31700014-31830415	Hindlimb__WT	Hindlimb__KO	OK	15.0995	14.9866	-0.0108265	-0.0605571	0.8861	0.999832	no
ENSMUSG00000014498.9	ENSMUSG00000014498.9	Ankrd52	chr10:128377118-128411492	Hindlimb__WT	Hindlimb__KO	OK	20.5392	19.8347	-0.0503546	-0.241562	0.54275	0.999832	no
ENSMUSG00000014503.14	ENSMUSG00000014503.14	Pkd2l2	chr18:34409422-34506823	Hindlimb__WT	Hindlimb__KO	OK	0.703132	0.708505	0.0109814	0.00950218	0.981	0.999832	no
ENSMUSG00000014504.16	ENSMUSG00000014504.16	Srp19	chr18:34330846-34336599	Hindlimb__WT	Hindlimb__KO	OK	69.5591	68.7525	-0.0168267	-0.0866236	0.8299	0.999832	no
ENSMUSG00000014529.9	ENSMUSG00000014529.9	Tmbim7	chr5:3571672-3680325	Hindlimb__WT	Hindlimb__KO	NOTEST	0	0	0	0	1	1	no
ENSMUSG00000014542.3	ENSMUSG00000014542.3	Clec4f	chr6:83644541-83656187	Hindlimb__WT	Hindlimb__KO	NOTEST	0.0011624	0	-inf	0	1	1	no
ENSMUSG00000014543.14	ENSMUSG00000014543.14	Klra17	chr6:129831153-129876672	Hindlimb__WT	Hindlimb__KO	NOTEST	0.00535354	0	-inf	0	1	1	no
ENSMUSG00000014547.9	ENSMUSG00000014547.9	Wdfy2	chr14:62836907-62956886	Hindlimb__WT	Hindlimb__KO	OK	8.48634	8.60395	0.0198565	0.0844572	0.83765	0.999832	no
ENSMUSG00000014550.14	ENSMUSG00000014550.14	Rbsn	chr6:92186711-92214925	Hindlimb__WT	Hindlimb__KO	OK	15.1916	15.083	-0.0103514	-0.0431503	0.9047	0.999832	no
ENSMUSG00000014551.8	ENSMUSG00000014551.8	Mrps25	chr6:92091389-92184033	Hindlimb__WT	Hindlimb__KO	OK	13.7391	13.3077	-0.0460284	-0.204657	0.614	0.999832	no
ENSMUSG00000014554.13	ENSMUSG00000014554.13	Dguok	chr6:83480216-83506969	Hindlimb__WT	Hindlimb__KO	OK	17.3995	17.1014	-0.0249344	-0.0713134	0.8541	0.999832	no
ENSMUSG00000014592.19	ENSMUSG00000014592.19	Camta1	chr4:150914561-151861876	Hindlimb__WT	Hindlimb__KO	OK	11.8033	10.6807	-0.144186	-0.156585	0.6863	0.999832	no
ENSMUSG00000014599.10	ENSMUSG00000014599.10	Csf1	chr3:107741047-107760469	Hindlimb__WT	Hindlimb__KO	OK	2.22947	1.97236	-0.176782	-0.488522	0.207	0.999832	no
ENSMUSG00000014601.13	ENSMUSG00000014601.13	Strip1	chr3:107612531-107631694	Hindlimb__WT	Hindlimb__KO	OK	37.1876	37.5452	0.0138095	0.0650751	0.85625	0.999832	no
ENSMUSG00000014602.15	ENSMUSG00000014602.15	Kif1a	chr1:93015463-93101951	Hindlimb__WT	Hindlimb__KO	OK	1.83412	1.67898	-0.127507	-0.333917	0.3157	0.999832	no
ENSMUSG00000014603.2	ENSMUSG00000014603.2	Alx3	chr3:107595030-107605776	Hindlimb__WT	Hindlimb__KO	OK	7.24511	9.16571	0.339239	1.37618	0.00075	0.0963051	no
ENSMUSG00000014606.14	ENSMUSG00000014606.14	Slc25a11	chr11:70644195-70651421	Hindlimb__WT	Hindlimb__KO	OK	51.0751	50.8583	-0.0061353	-0.0273018	0.94305	0.999832	no
ENSMUSG00000014609.16	ENSMUSG00000014609.16	Chrne	chr11:70614882-70619216	Hindlimb__WT	Hindlimb__KO	NOTEST	0	0.0077984	inf	0	1	1	no
ENSMUSG00000014633.15	ENSMUSG00000014633.15	Cmc2	chr8:116888684-116921455	Hindlimb__WT	Hindlimb__KO	OK	24.2547	23.8316	-0.0253866	-0.0850971	0.82845	0.999832	no
ENSMUSG00000014668.15	ENSMUSG00000014668.15	Chfr	chr5:110135841-110176504	Hindlimb__WT	Hindlimb__KO	OK	14.2578	14.3886	0.0131782	0.0606481	0.88015	0.999832	no
ENSMUSG00000014686.8	ENSMUSG00000014686.8	Ceacam16	chr7:19852002-19861299	Hindlimb__WT	Hindlimb__KO	NOTEST	0.00218044	0.00368198	0.755861	0	1	1	no
ENSMUSG00000014704.10	ENSMUSG00000014704.10	Hoxa2	chr6:52162416-52221854	Hindlimb__WT	Hindlimb__KO	OK	1.51034	1.69297	0.164689	0.173584	0.673	0.999832	no
ENSMUSG00000014725.14	ENSMUSG00000014725.14	Adam28	chr14:68606026-68655842	Hindlimb__WT	Hindlimb__KO	NOTEST	0.0193877	0.01565	-0.308981	0	1	1	no
ENSMUSG00000014747.6	ENSMUSG00000014747.6	Ankrd53	chr6:83761755-83768326	Hindlimb__WT	Hindlimb__KO	OK	0.309769	0.319823	0.046082	0.0565631	0.88285	0.999832	no
ENSMUSG00000014748.13	ENSMUSG00000014748.13	Tex261	chr6:83768884-83775813	Hindlimb__WT	Hindlimb__KO	OK	24.7072	25.3974	0.0397505	0.220564	0.5785	0.999832	no
ENSMUSG00000014763.7	ENSMUSG00000014763.7	Fam120b	chr17:15396245-15433580	Hindlimb__WT	Hindlimb__KO	OK	11.4894	11.2365	-0.0321111	-0.171145	0.66855	0.999832	no
ENSMUSG00000014767.16	ENSMUSG00000014767.16	Tbp	chr17:15499887-15528379	Hindlimb__WT	Hindlimb__KO	OK	36.8698	36.4663	-0.0158785	-0.0607477	0.8812	0.999832	no
ENSMUSG00000014769.9	ENSMUSG00000014769.9	Psmb1	chr17:15475720-15498276	Hindlimb__WT	Hindlimb__KO	OK	196.717	196.808	0.00066847	0.0038996	0.993	0.999832	no
ENSMUSG00000014771.12	ENSMUSG00000014771.12	Pdcd2	chr17:15499887-15528379	Hindlimb__WT	Hindlimb__KO	OK	17.8693	17.277	-0.0486269	-0.126092	0.7577	0.999832	no
ENSMUSG00000014773.13	ENSMUSG00000014773.13	Dll1	chr17:15367353-15379475	Hindlimb__WT	Hindlimb__KO	OK	1.08464	1.07961	-0.00670091	-0.0122379	0.97695	0.999832	no
ENSMUSG00000014776.6	ENSMUSG00000014776.6	Nol3	chr8:105276446-105289528	Hindlimb__WT	Hindlimb__KO	NOTEST	0.155425	0.114895	-0.435901	0	1	1	no
ENSMUSG00000014778.10	ENSMUSG00000014778.10	Fhod1	chr8:105326353-105347953	Hindlimb__WT	Hindlimb__KO	OK	6.52442	7.13799	0.129669	0.447992	0.2671	0.999832	no
ENSMUSG00000014782.15	ENSMUSG00000014782.15	Plekhg4	chr8:105373273-105413502	Hindlimb__WT	Hindlimb__KO	OK	1.14428	1.17911	0.0432594	0.0791016	0.80075	0.999832	no
ENSMUSG00000014786.7	ENSMUSG00000014786.7	Slc9a5	chr8:105348257-105369881	Hindlimb__WT	Hindlimb__KO	OK	5.93886	6.14757	0.0498303	0.245094	0.54625	0.999832	no
ENSMUSG00000014791.9	ENSMUSG00000014791.9	Elmo3	chr8:105305600-105310623	Hindlimb__WT	Hindlimb__KO	OK	1.11955	0.987193	-0.181521	-0.49077	0.22325	0.999832	no
ENSMUSG00000014813.8	ENSMUSG00000014813.8	Stc1	chr14:69029288-69041401	Hindlimb__WT	Hindlimb__KO	OK	1.95046	1.89454	-0.0419663	-0.141949	0.7199	0.999832	no
ENSMUSG00000014837.14	ENSMUSG00000014837.14	4931428F04Rik	chr8:105276446-105289528	Hindlimb__WT	Hindlimb__KO	OK	10.3598	10.0526	-0.0434169	-0.215381	0.5913	0.999832	no
ENSMUSG00000014846.12	ENSMUSG00000014846.12	Tppp3	chr8:105467492-105471526	Hindlimb__WT	Hindlimb__KO	OK	4.16728	4.43745	0.0906241	0.248355	0.54285	0.999832	no
ENSMUSG00000014850.15	ENSMUSG00000014850.15	Msh3	chr13:92211871-92389053	Hindlimb__WT	Hindlimb__KO	OK	18.599	18.9298	0.0254352	0.0806344	0.8382	0.999832	no
ENSMUSG00000014852.16	ENSMUSG00000014852.16	Adamts13	chr2:26973415-27009628	Hindlimb__WT	Hindlimb__KO	NOTEST	0.0104448	0.0197855	0.921666	0	1	1	no
ENSMUSG00000014856.12	ENSMUSG00000014856.12	Tmem208	chr8:105326353-105347953	Hindlimb__WT	Hindlimb__KO	OK	32.4098	31.943	-0.0209308	-0.0624835	0.87235	0.999832	no
ENSMUSG00000014859.8	ENSMUSG00000014859.8	E2f4	chr8:105297662-105305369	Hindlimb__WT	Hindlimb__KO	OK	51.0811	52.909	0.0507233	0.28888	0.47185	0.999832	no
ENSMUSG00000014867.9	ENSMUSG00000014867.9	Surf4	chr2:26913382-26933928	Hindlimb__WT	Hindlimb__KO	OK	72.2265	74.7541	0.0496249	0.254675	0.52195	0.999832	no
ENSMUSG00000014873.15	ENSMUSG00000014873.15	Surf2	chr2:26913382-26933928	Hindlimb__WT	Hindlimb__KO	OK	26.3157	25.1603	-0.0647768	-0.100803	0.79545	0.999832	no
ENSMUSG00000014905.3	ENSMUSG00000014905.3	Dnajb9	chr12:44205896-44210068	Hindlimb__WT	Hindlimb__KO	OK	8.67968	8.01326	-0.115253	-0.476964	0.23625	0.999832	no
ENSMUSG00000014907.9	ENSMUSG00000014907.9	Naf1	chr8:66860216-66890564	Hindlimb__WT	Hindlimb__KO	OK	7.66786	7.82277	0.0288551	0.132895	0.74045	0.999832	no
ENSMUSG00000014932.15	ENSMUSG00000014932.15	Yes1	chr5:32507183-32687057	Hindlimb__WT	Hindlimb__KO	OK	16.2101	14.9861	-0.113267	-0.555021	0.1745	0.999832	no
ENSMUSG00000014956.15	ENSMUSG00000014956.15	Ppp1cb	chr5:32458842-32495523	Hindlimb__WT	Hindlimb__KO	OK	85.31	83.0954	-0.0379464	-0.110889	0.7576	0.999832	no
ENSMUSG00000014959.12	ENSMUSG00000014959.12	Gorasp2	chr2:70661247-70825728	Hindlimb__WT	Hindlimb__KO	OK	49.3219	49.7549	0.0126087	0.0442257	0.91065	0.999832	no
ENSMUSG00000014980.14	ENSMUSG00000014980.14	Tsen15	chr1:152370734-152386688	Hindlimb__WT	Hindlimb__KO	OK	32.8486	32.6896	-0.00699727	-0.0344461	0.93305	0.999832	no
ENSMUSG00000015001.17	ENSMUSG00000015001.17	Oc90	chr15:65876052-65912397	Hindlimb__WT	Hindlimb__KO	NOTEST	0.00582064	0.00215802	-1.43147	0	1	1	no
ENSMUSG00000015002.16	ENSMUSG00000015002.16	Efr3a	chr15:65787033-65873816	Hindlimb__WT	Hindlimb__KO	OK	10.6473	10.6303	-0.0023043	-0.00933925	0.9814	0.999832	no
ENSMUSG00000015013.8	ENSMUSG00000015013.8	Trappc2l	chr8:119910359-124345724	Hindlimb__WT	Hindlimb__KO	OK	33.5123	31.8044	-0.0754655	-0.0163636	0.94475	0.999832	no
ENSMUSG00000015016.7	ENSMUSG00000015016.7	Acsf3	chr8:119910359-124345724	Hindlimb__WT	Hindlimb__KO	OK	6.68571	6.58236	-0.022475	-0.00475139	0.9834	0.999832	no
ENSMUSG00000015023.7	ENSMUSG00000015023.7	Ddx19a	chr8:110974995-110997800	Hindlimb__WT	Hindlimb__KO	OK	35.7256	35.8979	0.00694027	0.0391132	0.92	0.999832	no
ENSMUSG00000015027.10	ENSMUSG00000015027.10	Galns	chr8:119910359-124345724	Hindlimb__WT	Hindlimb__KO	OK	2.95873	2.9704	0.00568016	0.00087802	0.99565	0.999832	no
ENSMUSG00000015053.14	ENSMUSG00000015053.14	Gata2	chr6:88193890-88207032	Hindlimb__WT	Hindlimb__KO	OK	0.750105	1.03919	0.470299	0.797231	0.0409	0.999832	no
ENSMUSG00000015083.11	ENSMUSG00000015083.11	C8g	chr2:25498650-25505471	Hindlimb__WT	Hindlimb__KO	OK	1.85298	1.87977	0.0207137	0.0188781	0.961	0.999832	no
ENSMUSG00000015085.8	ENSMUSG00000015085.8	Entpd2	chr2:25395873-25409494	Hindlimb__WT	Hindlimb__KO	NOTEST	0.0337275	0.0201191	-0.745358	0	1	1	no
ENSMUSG00000015087.14	ENSMUSG00000015087.14	Rabl6	chr2:25583017-25631761	Hindlimb__WT	Hindlimb__KO	OK	49.3313	51.3051	0.056599	0.181732	0.6183	0.999832	no
ENSMUSG00000015090.13	ENSMUSG00000015090.13	Ptgds	chr2:25466708-25470046	Hindlimb__WT	Hindlimb__KO	NOTEST	0.0314427	0.0171631	-0.873412	0	1	1	no
ENSMUSG00000015092.9	ENSMUSG00000015092.9	Edf1	chr2:25557846-25562082	Hindlimb__WT	Hindlimb__KO	OK	112.686	116.992	0.0540969	0.296065	0.4695	0.999832	no
ENSMUSG00000015093.15	ENSMUSG00000015093.15	Clic3	chr2:25455140-25461094	Hindlimb__WT	Hindlimb__KO	OK	0.393225	0.29442	-0.417478	-0.248169	0.4295	0.999832	no
ENSMUSG00000015094.16	ENSMUSG00000015094.16	Npdc1	chr2:25395873-25409494	Hindlimb__WT	Hindlimb__KO	OK	2.15334	2.16009	0.00451977	0.00870694	0.9816	0.999832	no
ENSMUSG00000015095.12	ENSMUSG00000015095.12	Fbxw5	chr2:25498650-25505471	Hindlimb__WT	Hindlimb__KO	OK	28.1028	28.9736	0.0440273	0.171253	0.6764	0.999832	no
ENSMUSG00000015112.15	ENSMUSG00000015112.15	Slc25a13	chr6:6041217-6217173	Hindlimb__WT	Hindlimb__KO	OK	22.9759	23.6691	0.0428803	0.21605	0.5806	0.999832	no
ENSMUSG00000015120.15	ENSMUSG00000015120.15	Ube2i	chr17:25261915-25274622	Hindlimb__WT	Hindlimb__KO	OK	359.322	366.229	0.0274686	0.138505	0.7225	0.999832	no
ENSMUSG00000015126.9	ENSMUSG00000015126.9	Tsr3	chr17:25240169-25256364	Hindlimb__WT	Hindlimb__KO	OK	26.0104	26.2088	0.0109592	0.0523142	0.89585	0.999832	no
ENSMUSG00000015127.14	ENSMUSG00000015127.14	Unkl	chr17:25188396-25240124	Hindlimb__WT	Hindlimb__KO	OK	4.55847	4.49046	-0.0216885	-0.0624974	0.85305	0.999832	no
ENSMUSG00000015133.17	ENSMUSG00000015133.17	Lrrk1	chr7:66226911-66388350	Hindlimb__WT	Hindlimb__KO	OK	4.7221	4.41797	-0.0960433	-0.195456	0.61915	0.999832	no
ENSMUSG00000015134.15	ENSMUSG00000015134.15	Aldh1a3	chr7:66390889-66427517	Hindlimb__WT	Hindlimb__KO	OK	0.215258	0.259523	0.269797	0.310971	0.3759	0.999832	no
ENSMUSG00000015143.14	ENSMUSG00000015143.14	Actn1	chr12:80167541-80260371	Hindlimb__WT	Hindlimb__KO	OK	59.1561	57.4728	-0.0416474	-0.234879	0.5584	0.999832	no
ENSMUSG00000015149.14	ENSMUSG00000015149.14	Sirt2	chr7:28756173-28788661	Hindlimb__WT	Hindlimb__KO	OK	31.3535	31.5361	0.00837798	0.0393035	0.9207	0.999832	no
ENSMUSG00000015165.16	ENSMUSG00000015165.16	Hnrnpl	chr7:28808540-28822266	Hindlimb__WT	Hindlimb__KO	OK	326.036	326.114	0.000345141	0.00147792	0.9967	0.999832	no
ENSMUSG00000015176.9	ENSMUSG00000015176.9	Nolc1	chr19:46075862-46085528	Hindlimb__WT	Hindlimb__KO	OK	69.9718	71.0209	0.0214697	0.124623	0.76045	0.999832	no
ENSMUSG00000015189.12	ENSMUSG00000015189.12	Casd1	chr6:4600838-4643355	Hindlimb__WT	Hindlimb__KO	OK	58.7391	64.1108	0.126245	0.45459	0.21945	0.999832	no
ENSMUSG00000015202.13	ENSMUSG00000015202.13	Cnksr3	chr10:7119062-7212237	Hindlimb__WT	Hindlimb__KO	OK	5.77453	6.17708	0.0972219	0.437076	0.2841	0.999832	no
ENSMUSG00000015214.14	ENSMUSG00000015214.14	Mtmr1	chrX:71364759-71419196	Hindlimb__WT	Hindlimb__KO	OK	3.99007	3.69496	-0.110857	-0.422455	0.2497	0.999832	no
ENSMUSG00000015217.11	ENSMUSG00000015217.11	Hmgb3	chrX:71555917-71560676	Hindlimb__WT	Hindlimb__KO	OK	332.546	340.08	0.0323183	0.177076	0.65945	0.999832	no
ENSMUSG00000015222.17	ENSMUSG00000015222.17	Map2	chr1:66175272-66442583	Hindlimb__WT	Hindlimb__KO	OK	13.9959	13.1365	-0.0914284	-0.222857	0.5808	0.999832	no
ENSMUSG00000015224.10	ENSMUSG00000015224.10	Cyp2j9	chr4:96568428-96591578	Hindlimb__WT	Hindlimb__KO	OK	0.345546	0.251883	-0.456126	-0.73808	0.06965	0.999832	no
ENSMUSG00000015242.14	ENSMUSG00000015242.14	Nipsnap3a	chr4:52989283-53001162	Hindlimb__WT	Hindlimb__KO	NOTEST	0	0.0101148	inf	0	1	1	no
ENSMUSG00000015243.4	ENSMUSG00000015243.4	Abca1	chr4:53030786-53159895	Hindlimb__WT	Hindlimb__KO	OK	3.04429	3.16183	0.0546565	0.208218	0.5768	0.999832	no
ENSMUSG00000015247.10	ENSMUSG00000015247.10	Nipsnap3b	chr4:53011879-53022060	Hindlimb__WT	Hindlimb__KO	OK	19.3694	19.8598	0.0360715	0.149573	0.7173	0.999832	no
ENSMUSG00000015289.4	ENSMUSG00000015289.4	Lage3	chrX:74351275-74353618	Hindlimb__WT	Hindlimb__KO	OK	52.1148	53.3701	0.0343388	0.168377	0.67665	0.999832	no
ENSMUSG00000015290.15	ENSMUSG00000015290.15	Ubl4a	chrX:74365717-74373349	Hindlimb__WT	Hindlimb__KO	OK	16.715	16.4861	-0.0198913	-0.0847929	0.8303	0.999832	no
ENSMUSG00000015291.10	ENSMUSG00000015291.10	Gdi1	chrX:74304997-74311862	Hindlimb__WT	Hindlimb__KO	OK	68.5455	67.9655	-0.0122597	-0.0508283	0.90275	0.999832	no
ENSMUSG00000015305.5	ENSMUSG00000015305.5	Sash1	chr10:8722218-8886880	Hindlimb__WT	Hindlimb__KO	OK	9.38956	9.45932	0.010679	0.0585065	0.8886	0.999832	no
ENSMUSG00000015312.8	ENSMUSG00000015312.8	Gadd45b	chr10:80930090-80932204	Hindlimb__WT	Hindlimb__KO	OK	3.54134	3.25933	-0.119722	-0.340076	0.40395	0.999832	no
ENSMUSG00000015314.10	ENSMUSG00000015314.10	Slamf6	chr1:171909956-171953170	Hindlimb__WT	Hindlimb__KO	NOTEST	0.0121216	0.0178849	0.561171	0	1	1	no
ENSMUSG00000015316.11	ENSMUSG00000015316.11	Slamf1	chr1:171767126-171801184	Hindlimb__WT	Hindlimb__KO	NOTEST	0.114111	0.116945	0.0353916	0	1	1	no
ENSMUSG00000015335.16	ENSMUSG00000015335.16	Zdhhc12	chr2:30077683-30093648	Hindlimb__WT	Hindlimb__KO	OK	10.8486	11.3398	0.0638834	0.193645	0.6355	0.999832	no
ENSMUSG00000015337.5	ENSMUSG00000015337.5	Endog	chr2:30171492-30178450	Hindlimb__WT	Hindlimb__KO	OK	1.97085	2.18349	0.147817	0.142337	0.72755	0.999832	no
ENSMUSG00000015340.10	ENSMUSG00000015340.10	Cybb	chrX:9435251-9487771	Hindlimb__WT	Hindlimb__KO	OK	0.242409	0.256399	0.080943	0.0780152	0.80665	0.999832	no
ENSMUSG00000015341.16	ENSMUSG00000015341.16	Golga7	chr8:23241352-23257074	Hindlimb__WT	Hindlimb__KO	OK	79.8694	80.3998	0.00954857	0.0552549	0.89415	0.999832	no
ENSMUSG00000015342.6	ENSMUSG00000015342.6	Xk	chrX:9272755-9313250	Hindlimb__WT	Hindlimb__KO	OK	1.18937	1.17037	-0.0232322	-0.0750602	0.85425	0.999832	no
ENSMUSG00000015354.8	ENSMUSG00000015354.8	Pcolce2	chr9:95618910-95698096	Hindlimb__WT	Hindlimb__KO	OK	2.69752	2.70298	0.00291621	0.00500575	0.9898	0.999832	no
ENSMUSG00000015355.13	ENSMUSG00000015355.13	Cd48	chr1:171682008-171705258	Hindlimb__WT	Hindlimb__KO	NOTEST	0.23039	0.229012	-0.00865002	0	1	1	no
ENSMUSG00000015357.10	ENSMUSG00000015357.10	Clpx	chr9:65294259-65330658	Hindlimb__WT	Hindlimb__KO	OK	21.7064	21.6103	-0.00640403	-0.0272036	0.9462	0.999832	no
ENSMUSG00000015363.13	ENSMUSG00000015363.13	Trabd	chr15:89059733-89087077	Hindlimb__WT	Hindlimb__KO	OK	21.337	22.3748	0.0685197	0.359023	0.3776	0.999832	no
ENSMUSG00000015365.15	ENSMUSG00000015365.15	Mov10l1	chr15:88982908-89055152	Hindlimb__WT	Hindlimb__KO	NOTEST	0.00297122	0.00780441	1.39323	0	1	1	no
ENSMUSG00000015377.9	ENSMUSG00000015377.9	Dennd6b	chr15:89182216-89196474	Hindlimb__WT	Hindlimb__KO	OK	4.50237	4.40901	-0.0302313	-0.135876	0.74205	0.999832	no
ENSMUSG00000015396.3	ENSMUSG00000015396.3	Cd83	chr13:43785106-43803130	Hindlimb__WT	Hindlimb__KO	OK	1.62746	1.91288	0.233128	0.651145	0.11105	0.999832	no
ENSMUSG00000015401.12	ENSMUSG00000015401.12	Tmem27	chrX:164088829-164118860	Hindlimb__WT	Hindlimb__KO	NOTEST	0.00538438	0.017942	1.73649	0	1	1	no
ENSMUSG00000015405.15	ENSMUSG00000015405.15	Ace2	chrX:164139331-164188420	Hindlimb__WT	Hindlimb__KO	NOTEST	0.040007	0.0259762	-0.623065	0	1	1	no
ENSMUSG00000015437.4	ENSMUSG00000015437.4	Gzmb	chr14:56258855-56262260	Hindlimb__WT	Hindlimb__KO	NOTEST	0.0376096	0.0342723	-0.134061	0	1	1	no
ENSMUSG00000015441.3	ENSMUSG00000015441.3	Gzmf	chr14:56205265-56211407	Hindlimb__WT	Hindlimb__KO	NOTEST	0.0152569	0	-inf	0	1	1	no
ENSMUSG00000015443.8	ENSMUSG00000015443.8	Gzmn	chr14:56165796-56174596	Hindlimb__WT	Hindlimb__KO	NOTEST	0	0	0	0	1	1	no
ENSMUSG00000015451.16	ENSMUSG00000015451.16	C4a	chr17:34809091-34823464	Hindlimb__WT	Hindlimb__KO	OK	0.355299	0.416888	0.230628	0.172921	0.653	0.999832	no
ENSMUSG00000015452.14	ENSMUSG00000015452.14	Ager	chr17:34597861-34600936	Hindlimb__WT	Hindlimb__KO	OK	3.26377	3.40166	0.059702	0.172189	0.67395	0.999832	no
ENSMUSG00000015461.15	ENSMUSG00000015461.15	Atf6b	chr17:34647145-34655074	Hindlimb__WT	Hindlimb__KO	OK	32.738	31.9435	-0.0354425	-0.198048	0.62655	0.999832	no
ENSMUSG00000015467.14	ENSMUSG00000015467.14	Egfl8	chr17:34604261-34628510	Hindlimb__WT	Hindlimb__KO	OK	1.02605	1.15624	0.172335	0.102777	0.81895	0.999832	no
ENSMUSG00000015468.14	ENSMUSG00000015468.14	Notch4	chr17:34564267-34588503	Hindlimb__WT	Hindlimb__KO	OK	2.20822	2.58011	0.22455	0.51923	0.08505	0.999832	no
ENSMUSG00000015474.16	ENSMUSG00000015474.16	Ppt2	chr17:34604261-34628510	Hindlimb__WT	Hindlimb__KO	OK	14.4192	13.9712	-0.0455292	-0.112405	0.78065	0.999832	no
ENSMUSG00000015476.6	ENSMUSG00000015476.6	Prrt1	chr17:34629532-34633126	Hindlimb__WT	Hindlimb__KO	NOTEST	0.0457706	0.0408818	-0.162961	0	1	1	no
ENSMUSG00000015478.13	ENSMUSG00000015478.13	Rnf5	chr17:34601090-34603690	Hindlimb__WT	Hindlimb__KO	OK	31.9187	32.9495	0.0458504	0.209556	0.60875	0.999832	no
ENSMUSG00000015484.3	ENSMUSG00000015484.3	Fam163a	chr1:156075965-156205026	Hindlimb__WT	Hindlimb__KO	NOTEST	0.107642	0.0718752	-0.582673	0	1	1	no
ENSMUSG00000015488.14	ENSMUSG00000015488.14	Cacfd1	chr2:27009925-27021089	Hindlimb__WT	Hindlimb__KO	OK	42.8554	44.3299	0.0488046	0.269233	0.4995	0.999832	no
ENSMUSG00000015501.10	ENSMUSG00000015501.10	Hivep2	chr10:13966074-14154446	Hindlimb__WT	Hindlimb__KO	OK	0.77398	0.660164	-0.229471	-0.555035	0.16135	0.999832	no
ENSMUSG00000015519.12	ENSMUSG00000015519.12	2310057J18Rik	chr10:28972287-28986303	Hindlimb__WT	Hindlimb__KO	NOTEST	0	0	0	0	1	1	no
ENSMUSG00000015522.18	ENSMUSG00000015522.18	Arnt	chr3:95434387-95497240	Hindlimb__WT	Hindlimb__KO	OK	22.7179	22.3425	-0.0240397	-0.119194	0.75395	0.999832	no
ENSMUSG00000015533.8	ENSMUSG00000015533.8	Itga2	chr13:114835915-114932041	Hindlimb__WT	Hindlimb__KO	OK	0.945853	0.961154	0.0231512	0.0669099	0.8684	0.999832	no
ENSMUSG00000015536.14	ENSMUSG00000015536.14	Mocs2	chr13:114818235-114832275	Hindlimb__WT	Hindlimb__KO	OK	30.7277	30.6141	-0.0053424	-0.0256239	0.94945	0.999832	no
ENSMUSG00000015542.17	ENSMUSG00000015542.17	Nat9	chr11:115182831-115247023	Hindlimb__WT	Hindlimb__KO	OK	9.21563	9.45931	0.0376521	0.098987	0.8046	0.999832	no
ENSMUSG00000015568.15	ENSMUSG00000015568.15	Lpl	chr8:68880490-68906934	Hindlimb__WT	Hindlimb__KO	OK	8.65922	9.11384	0.0738215	0.371882	0.3577	0.999832	no
ENSMUSG00000015575.14	ENSMUSG00000015575.14	Atp6v0e	chr17:26676395-26699644	Hindlimb__WT	Hindlimb__KO	OK	33.006	32.3151	-0.0305177	-0.136424	0.7374	0.999832	no
ENSMUSG00000015579.4	ENSMUSG00000015579.4	Nkx2-5	chr17:26838663-26841565	Hindlimb__WT	Hindlimb__KO	NOTEST	0	0	0	0	1	1	no
ENSMUSG00000015597.16	ENSMUSG00000015597.16	Zfp318	chr17:46383730-46420920	Hindlimb__WT	Hindlimb__KO	OK	10.6492	10.4339	-0.0294736	-0.161528	0.6878	0.999832	no
ENSMUSG00000015599.8	ENSMUSG00000015599.8	Ttbk1	chr17:46442447-46831413	Hindlimb__WT	Hindlimb__KO	OK	0.39365	0.341784	-0.203829	-0.0430485	0.84965	0.999832	no
ENSMUSG00000015605.5	ENSMUSG00000015605.5	Srf	chr17:46442447-46831413	Hindlimb__WT	Hindlimb__KO	OK	13.3575	14.2668	0.0950159	0.0902273	0.82745	0.999832	no
ENSMUSG00000015619.10	ENSMUSG00000015619.10	Gata3	chr2:9857077-9890034	Hindlimb__WT	Hindlimb__KO	OK	0.874842	0.951231	0.120773	0.173145	0.55775	0.999832	no
ENSMUSG00000015627.5	ENSMUSG00000015627.5	Gata5	chr2:180325132-180340732	Hindlimb__WT	Hindlimb__KO	NOTEST	0.0714443	0.0684432	-0.0619105	0	1	1	no
ENSMUSG00000015647.9	ENSMUSG00000015647.9	Lama5	chr2:180176372-180225859	Hindlimb__WT	Hindlimb__KO	OK	10.626	9.68993	-0.133047	-0.479697	0.1128	0.999832	no
ENSMUSG00000015652.9	ENSMUSG00000015652.9	Steap1	chr5:5736316-5749326	Hindlimb__WT	Hindlimb__KO	OK	1.41262	1.32186	-0.0958063	-0.2071	0.60395	0.999832	no
ENSMUSG00000015653.13	ENSMUSG00000015653.13	Steap2	chr5:5664828-5694578	Hindlimb__WT	Hindlimb__KO	OK	4.2765	4.11288	-0.0562813	-0.179828	0.66115	0.999832	no
ENSMUSG00000015656.16	ENSMUSG00000015656.16	Hspa8	chr9:40800983-40805200	Hindlimb__WT	Hindlimb__KO	OK	1320.98	1254.97	-0.073947	-0.246852	0.5259	0.999832	no
ENSMUSG00000015659.12	ENSMUSG00000015659.12	Serac1	chr17:5941279-6079741	Hindlimb__WT	Hindlimb__KO	OK	3.4495	3.7853	0.134017	0.401299	0.30335	0.999832	no
ENSMUSG00000015665.8	ENSMUSG00000015665.8	Awat1	chrX:100572250-100578205	Hindlimb__WT	Hindlimb__KO	NOTEST	0	0	0	0	1	1	no
ENSMUSG00000015668.13	ENSMUSG00000015668.13	Pdzd11	chrX:100622885-100727214	Hindlimb__WT	Hindlimb__KO	OK	41.591	41.046	-0.0190304	-0.0510575	0.9018	0.999832	no
ENSMUSG00000015671.10	ENSMUSG00000015671.10	Psma2	chr13:14613241-14625671	Hindlimb__WT	Hindlimb__KO	OK	193.447	193.77	0.0024067	0.0140151	0.97255	0.999832	no
ENSMUSG00000015672.3	ENSMUSG00000015672.3	Mrpl32	chr13:14610300-14613037	Hindlimb__WT	Hindlimb__KO	OK	46.6818	46.4343	-0.00766882	-0.0371003	0.92825	0.999832	no
ENSMUSG00000015697.14	ENSMUSG00000015697.14	Setdb1	chr3:95253673-95357202	Hindlimb__WT	Hindlimb__KO	OK	35.6424	36.667	0.0408901	0.163787	0.68565	0.999832	no
ENSMUSG00000015702.13	ENSMUSG00000015702.13	Anxa9	chr3:95253673-95357202	Hindlimb__WT	Hindlimb__KO	OK	0.852019	0.914606	0.102266	0.0366478	0.9353	0.999832	no
ENSMUSG00000015709.9	ENSMUSG00000015709.9	Arnt2	chr7:84246277-84410176	Hindlimb__WT	Hindlimb__KO	OK	18.7045	20.3072	0.118607	0.549614	0.10585	0.999832	no
ENSMUSG00000015711.8	ENSMUSG00000015711.8	Prune	chr3:95253673-95357202	Hindlimb__WT	Hindlimb__KO	OK	14.8646	15.3218	0.0437	0.0919718	0.8215	0.999832	no
ENSMUSG00000015714.11	ENSMUSG00000015714.11	Cers2	chr3:95253673-95357202	Hindlimb__WT	Hindlimb__KO	OK	39.4987	40.4379	0.0339024	0.0938453	0.8095	0.999832	no
ENSMUSG00000015721.18	ENSMUSG00000015721.18	Nlrp5	chr7:23385888-23441922	Hindlimb__WT	Hindlimb__KO	NOTEST	0.0336381	0.0247986	-0.439837	0	1	1	no
ENSMUSG00000015733.13	ENSMUSG00000015733.13	Capza2	chr6:17636233-17666972	Hindlimb__WT	Hindlimb__KO	OK	67.7874	68.7342	0.020012	0.0950325	0.7895	0.999832	no
ENSMUSG00000015745.9	ENSMUSG00000015745.9	Plekho1	chr3:95988428-95996001	Hindlimb__WT	Hindlimb__KO	OK	94.8507	99.7564	0.0727512	0.376208	0.3549	0.999832	no
ENSMUSG00000015747.5	ENSMUSG00000015747.5	Vps45	chr3:95999831-96058466	Hindlimb__WT	Hindlimb__KO	OK	11.5719	11.3228	-0.0313991	-0.0508175	0.90065	0.999832	no
ENSMUSG00000015748.13	ENSMUSG00000015748.13	Prpf3	chr3:95830123-95855885	Hindlimb__WT	Hindlimb__KO	OK	34.7349	34.7956	0.00251852	0.0122258	0.9754	0.999832	no
ENSMUSG00000015749.12	ENSMUSG00000015749.12	Anp32e	chr3:95929245-95947390	Hindlimb__WT	Hindlimb__KO	OK	300.593	305.725	0.0244236	0.0911294	0.82405	0.999832	no
ENSMUSG00000015750.15	ENSMUSG00000015750.15	Aph1a	chr3:95893968-95904691	Hindlimb__WT	Hindlimb__KO	OK	33.7031	35.3751	0.0698534	0.138491	0.7063	0.999832	no
ENSMUSG00000015755.16	ENSMUSG00000015755.16	Tab2	chr10:7905652-7956230	Hindlimb__WT	Hindlimb__KO	OK	45.7114	46.9045	0.037173	0.210299	0.60235	0.999832	no
ENSMUSG00000015757.10	ENSMUSG00000015757.10	Ppil4	chr10:7792890-7823135	Hindlimb__WT	Hindlimb__KO	OK	20.1992	19.6571	-0.0392461	-0.21601	0.5829	0.999832	no
ENSMUSG00000015759.10	ENSMUSG00000015759.10	Cnih1	chr14:46775581-46788411	Hindlimb__WT	Hindlimb__KO	OK	63.9671	63.9755	0.000189599	0.00107307	0.99815	0.999832	no
ENSMUSG00000015766.14	ENSMUSG00000015766.14	Eps8	chr6:137477244-137654876	Hindlimb__WT	Hindlimb__KO	OK	2.71905	2.5093	-0.115818	-0.224705	0.5363	0.999832	no
ENSMUSG00000015776.12	ENSMUSG00000015776.12	Med22	chr2:26905261-26910677	Hindlimb__WT	Hindlimb__KO	OK	38.4619	39.7512	0.0475689	0.201385	0.6113	0.999832	no
ENSMUSG00000015787.15	ENSMUSG00000015787.15	Abo	chr2:26842502-26864979	Hindlimb__WT	Hindlimb__KO	NOTEST	0	0	0	0	1	1	no
ENSMUSG00000015790.16	ENSMUSG00000015790.16	Surf1	chr2:26913382-26933928	Hindlimb__WT	Hindlimb__KO	OK	20.3722	19.6537	-0.0518039	-0.0710946	0.8539	0.999832	no
ENSMUSG00000015804.14	ENSMUSG00000015804.14	Med28	chr5:45520228-45529276	Hindlimb__WT	Hindlimb__KO	OK	83.0054	83.4561	0.00781318	0.0368706	0.92635	0.999832	no
ENSMUSG00000015806.12	ENSMUSG00000015806.12	Qdpr	chr5:45434020-45450236	Hindlimb__WT	Hindlimb__KO	OK	42.3401	44.896	0.0845641	0.374227	0.3573	0.999832	no
ENSMUSG00000015812.7	ENSMUSG00000015812.7	Gnrh1	chr14:67745228-67749435	Hindlimb__WT	Hindlimb__KO	OK	0.368046	0.236046	-0.640815	-0.569755	0.19355	0.999832	no
ENSMUSG00000015829.13	ENSMUSG00000015829.13	Tnr	chr1:159523768-159931729	Hindlimb__WT	Hindlimb__KO	NOTEST	0.0359937	0.0164299	-1.13142	0	1	1	no
ENSMUSG00000015837.15	ENSMUSG00000015837.15	Sqstm1	chr11:50174443-50210827	Hindlimb__WT	Hindlimb__KO	OK	42.483	41.9035	-0.019815	-0.10181	0.79715	0.999832	no
ENSMUSG00000015839.6	ENSMUSG00000015839.6	Nfe2l2	chr2:75675512-75704641	Hindlimb__WT	Hindlimb__KO	OK	19.2922	18.5796	-0.0542968	-0.28286	0.49035	0.999832	no
ENSMUSG00000015843.10	ENSMUSG00000015843.10	Rxrg	chr1:167598383-167639623	Hindlimb__WT	Hindlimb__KO	OK	0.46625	0.503833	0.111843	0.200768	0.6161	0.999832	no
ENSMUSG00000015846.14	ENSMUSG00000015846.14	Rxra	chr2:27676439-27762957	Hindlimb__WT	Hindlimb__KO	OK	21.66	21.0012	-0.0445627	-0.242379	0.54135	0.999832	no
ENSMUSG00000015850.11	ENSMUSG00000015850.11	Adamtsl4	chr3:95676200-95687917	Hindlimb__WT	Hindlimb__KO	NOTEST	0.184521	0.126057	-0.549705	0	1	1	no
ENSMUSG00000015852.13	ENSMUSG00000015852.13	Fcrls	chr3:87250757-87263738	Hindlimb__WT	Hindlimb__KO	OK	1.48961	1.51626	0.0255831	0.0560564	0.8904	0.999832	no
ENSMUSG00000015854.7	ENSMUSG00000015854.7	Cd5l	chr3:87357880-87371073	Hindlimb__WT	Hindlimb__KO	NOTEST	0.104089	0.059869	-0.797935	0	1	1	no
ENSMUSG00000015869.16	ENSMUSG00000015869.16	Prpsap1	chr11:116466318-116494202	Hindlimb__WT	Hindlimb__KO	OK	52.5008	52.4733	-0.000756892	-0.00361897	0.99345	0.999832	no
ENSMUSG00000015879.8	ENSMUSG00000015879.8	Fam184b	chr5:45529704-45645469	Hindlimb__WT	Hindlimb__KO	OK	0.449961	0.398542	-0.17507	-0.393756	0.32755	0.999832	no
ENSMUSG00000015880.13	ENSMUSG00000015880.13	Ncapg	chr5:45669918-45857615	Hindlimb__WT	Hindlimb__KO	OK	42.2942	40.931	-0.0472657	-0.241033	0.55435	0.999832	no
ENSMUSG00000015882.17	ENSMUSG00000015882.17	Lcorl	chr5:45669918-45857615	Hindlimb__WT	Hindlimb__KO	OK	9.48457	9.19831	-0.0442137	-0.0846552	0.8061	0.999832	no
ENSMUSG00000015889.7	ENSMUSG00000015889.7	Lta4h	chr10:93453395-93484896	Hindlimb__WT	Hindlimb__KO	OK	52.3431	52.9719	0.0172257	0.0985615	0.80315	0.999832	no
ENSMUSG00000015890.2	ENSMUSG00000015890.2	Amdhd1	chr10:93523337-93540033	Hindlimb__WT	Hindlimb__KO	NOTEST	0.0753932	0.0703244	-0.100409	0	1	1	no
ENSMUSG00000015932.8	ENSMUSG00000015932.8	Dstn	chr2:143915319-143943324	Hindlimb__WT	Hindlimb__KO	OK	169.484	167.083	-0.0205807	-0.118449	0.7695	0.999832	no
ENSMUSG00000015937.14	ENSMUSG00000015937.14	H2afy	chr13:56073618-56136361	Hindlimb__WT	Hindlimb__KO	OK	248.544	258.066	0.0542409	0.27668	0.49285	0.999832	no
ENSMUSG00000015942.9	ENSMUSG00000015942.9	Gtf2ird2	chr5:134184026-134218146	Hindlimb__WT	Hindlimb__KO	OK	5.18595	4.8995	-0.0819732	-0.249013	0.53855	0.999832	no
ENSMUSG00000015943.11	ENSMUSG00000015943.11	Bola1	chr3:96196587-96220308	Hindlimb__WT	Hindlimb__KO	OK	20.9353	20.9057	-0.00204149	-0.0079564	0.9855	0.999832	no
ENSMUSG00000015944.9	ENSMUSG00000015944.9	Gatsl2	chr5:134099710-134144343	Hindlimb__WT	Hindlimb__KO	OK	7.52338	7.34989	-0.0336595	-0.177587	0.65745	0.999832	no
ENSMUSG00000015947.10	ENSMUSG00000015947.10	Fcgr1	chr3:96282908-96293969	Hindlimb__WT	Hindlimb__KO	OK	0.331271	0.395722	0.256478	0.482581	0.2431	0.999832	no
ENSMUSG00000015950.13	ENSMUSG00000015950.13	Ncf1	chr5:134220259-134229625	Hindlimb__WT	Hindlimb__KO	OK	0.774028	0.762042	-0.0225137	-0.0532515	0.89395	0.999832	no
ENSMUSG00000015957.12	ENSMUSG00000015957.12	Wnt11	chr7:98835111-98855195	Hindlimb__WT	Hindlimb__KO	OK	9.60305	8.51489	-0.173505	-0.566862	0.16065	0.999832	no
ENSMUSG00000015961.8	ENSMUSG00000015961.8	Adss	chr1:177762961-177796511	Hindlimb__WT	Hindlimb__KO	OK	47.2726	47.9388	0.0201888	0.116869	0.7673	0.999832	no
ENSMUSG00000015962.5	ENSMUSG00000015962.5	1700016C15Rik	chr1:177729813-177753324	Hindlimb__WT	Hindlimb__KO	NOTEST	0	0.00519984	inf	0	1	1	no
ENSMUSG00000015966.16	ENSMUSG00000015966.16	Il17rb	chr14:29996167-30008896	Hindlimb__WT	Hindlimb__KO	NOTEST	0.0813601	0.0640053	-0.346131	0	1	1	no
ENSMUSG00000015968.16	ENSMUSG00000015968.16	Cacna1d	chr14:30009022-30527056	Hindlimb__WT	Hindlimb__KO	OK	1.18025	1.06999	-0.141484	-0.203283	0.61955	0.999832	no
ENSMUSG00000015970.18	ENSMUSG00000015970.18	Chdh	chr14:30009022-30527056	Hindlimb__WT	Hindlimb__KO	NOTEST	0.0730422	0.0897971	0.29794	0	1	1	no
ENSMUSG00000015971.4	ENSMUSG00000015971.4	Actr8	chr14:29978336-29993221	Hindlimb__WT	Hindlimb__KO	OK	21.9136	21.8235	-0.00594213	-0.0309927	0.93685	0.999832	no
ENSMUSG00000015980.14	ENSMUSG00000015980.14	Lrrc27	chr7:139103637-139242979	Hindlimb__WT	Hindlimb__KO	OK	2.2665	2.02427	-0.163068	-0.235559	0.5673	0.999832	no
ENSMUSG00000015981.12	ENSMUSG00000015981.12	Stk32c	chr7:139103637-139242979	Hindlimb__WT	Hindlimb__KO	OK	0.610992	0.602277	-0.0207256	-0.0292697	0.9399	0.999832	no
ENSMUSG00000015994.9	ENSMUSG00000015994.9	Fnta	chr8:25998728-26015601	Hindlimb__WT	Hindlimb__KO	OK	39.0402	39.1254	0.00314612	0.0173396	0.96545	0.999832	no
ENSMUSG00000016018.3	ENSMUSG00000016018.3	Skiv2l2	chr13:112800893-112927380	Hindlimb__WT	Hindlimb__KO	OK	57.9633	57.4742	-0.0122251	-0.0694961	0.86395	0.999832	no
ENSMUSG00000016024.9	ENSMUSG00000016024.9	Lbp	chr2:158306492-158332852	Hindlimb__WT	Hindlimb__KO	OK	1.16603	1.21958	0.0647842	0.107624	0.77995	0.999832	no
ENSMUSG00000016028.9	ENSMUSG00000016028.9	Celsr1	chr15:85898757-86033777	Hindlimb__WT	Hindlimb__KO	OK	2.86625	2.38223	-0.266851	-1.29639	0.00135	0.15152	no
ENSMUSG00000016087.13	ENSMUSG00000016087.13	Fli1	chr9:32422203-32542861	Hindlimb__WT	Hindlimb__KO	OK	26.1789	29.1356	0.154382	0.655785	0.1099	0.999832	no
ENSMUSG00000016128.14	ENSMUSG00000016128.14	Stard13	chr5:151037509-151432118	Hindlimb__WT	Hindlimb__KO	OK	2.04606	2.10635	0.0418998	0.0719487	0.81685	0.999832	no
ENSMUSG00000016150.15	ENSMUSG00000016150.15	Tenm1	chrX:42502452-43274786	Hindlimb__WT	Hindlimb__KO	NOTEST	0.0299856	0.0165962	-0.853411	0	1	1	no
ENSMUSG00000016179.11	ENSMUSG00000016179.11	Camk1g	chr1:193346345-193370298	Hindlimb__WT	Hindlimb__KO	OK	6.13855	6.33802	0.0461333	0.169508	0.67565	0.999832	no
ENSMUSG00000016181.9	ENSMUSG00000016181.9	Diexf	chr1:193091103-193130272	Hindlimb__WT	Hindlimb__KO	OK	14.6672	15.4026	0.0705748	0.191225	0.60555	0.999832	no
ENSMUSG00000016194.14	ENSMUSG00000016194.14	Hsd11b1	chr1:193203037-193343878	Hindlimb__WT	Hindlimb__KO	NOTEST	0.0771968	0.0487061	-0.664437	0	1	1	no
ENSMUSG00000016200.13	ENSMUSG00000016200.13	Syt14	chr1:192891232-193035775	Hindlimb__WT	Hindlimb__KO	OK	4.462	4.45601	-0.0019377	-0.00966456	0.98165	0.999832	no
ENSMUSG00000016206.6	ENSMUSG00000016206.6	H2-M3	chr17:37270219-37274484	Hindlimb__WT	Hindlimb__KO	OK	0.521135	0.427575	-0.28548	-0.472461	0.2393	0.999832	no
ENSMUSG00000016239.11	ENSMUSG00000016239.11	Lonrf3	chrX:36328352-36362341	Hindlimb__WT	Hindlimb__KO	NOTEST	0.0723196	0.102594	0.50449	0	1	1	no
ENSMUSG00000016252.7	ENSMUSG00000016252.7	Atp5e	chr2:174461071-174464105	Hindlimb__WT	Hindlimb__KO	OK	358.621	362.815	0.0167762	0.0950288	0.81205	0.999832	no
ENSMUSG00000016253.12	ENSMUSG00000016253.12	Nelfcd	chr2:174415803-174439039	Hindlimb__WT	Hindlimb__KO	OK	65.0846	67.4045	0.0505279	0.24861	0.5338	0.999832	no
ENSMUSG00000016255.5	ENSMUSG00000016255.5	Tubb1	chr2:174450694-174457882	Hindlimb__WT	Hindlimb__KO	OK	2.61478	3.08234	0.237339	0.662858	0.1041	0.999832	no
ENSMUSG00000016256.10	ENSMUSG00000016256.10	Ctsz	chr2:174415803-174439039	Hindlimb__WT	Hindlimb__KO	OK	33.6969	33.6982	5.43125e-05	0.000148086	0.99945	0.999832	no
ENSMUSG00000016257.15	ENSMUSG00000016257.15	Slmo2	chr2:174465066-174473081	Hindlimb__WT	Hindlimb__KO	OK	53.1573	55.3775	0.0590314	0.28551	0.47065	0.999832	no
ENSMUSG00000016262.14	ENSMUSG00000016262.14	Sertad4	chr1:192844487-192856246	Hindlimb__WT	Hindlimb__KO	OK	56.1112	55.6638	-0.0115491	-0.0665371	0.86945	0.999832	no
ENSMUSG00000016283.13	ENSMUSG00000016283.13	H2-M2	chr17:37480850-37483552	Hindlimb__WT	Hindlimb__KO	NOTEST	0	0	0	0	1	1	no
ENSMUSG00000016308.12	ENSMUSG00000016308.12	Ube2a	chrX:36823736-36884222	Hindlimb__WT	Hindlimb__KO	OK	36.1442	36.7995	0.0259208	0.0659516	0.8657	0.999832	no
ENSMUSG00000016319.3	ENSMUSG00000016319.3	Slc25a5	chrX:36795650-36798807	Hindlimb__WT	Hindlimb__KO	OK	369.47	373.414	0.0153173	0.0855959	0.83485	0.999832	no
ENSMUSG00000016327.9	ENSMUSG00000016327.9	Atp1b4	chrX:38316183-38336769	Hindlimb__WT	Hindlimb__KO	NOTEST	0.00222942	0.00287308	0.365934	0	1	1	no
ENSMUSG00000016344.14	ENSMUSG00000016344.14	Ppdpf	chr2:181187246-181188771	Hindlimb__WT	Hindlimb__KO	OK	100.829	106.856	0.0837687	0.440285	0.2833	0.999832	no
ENSMUSG00000016346.17	ENSMUSG00000016346.17	Kcnq2	chr2:181075578-181135300	Hindlimb__WT	Hindlimb__KO	NOTEST	0.118453	0.0680712	-0.7992	0	1	1	no
ENSMUSG00000016349.10	ENSMUSG00000016349.10	Eef1a2	chr2:181147652-181157014	Hindlimb__WT	Hindlimb__KO	NOTEST	0	0.00162067	inf	0	1	1	no
ENSMUSG00000016356.17	ENSMUSG00000016356.17	Col20a1	chr2:180983923-181017540	Hindlimb__WT	Hindlimb__KO	NOTEST	0.108081	0.151255	0.484869	0	1	1	no
ENSMUSG00000016382.15	ENSMUSG00000016382.15	Pls3	chrX:75785653-75875182	Hindlimb__WT	Hindlimb__KO	OK	34.5166	33.4635	-0.0447031	-0.250062	0.5364	0.999832	no
ENSMUSG00000016386.15	ENSMUSG00000016386.15	Mpped2	chr2:106693268-106868356	Hindlimb__WT	Hindlimb__KO	OK	24.3972	25.4661	0.0618627	0.265981	0.4951	0.999832	no
ENSMUSG00000016409.4	ENSMUSG00000016409.4	Nkap	chrX:37126794-37168842	Hindlimb__WT	Hindlimb__KO	OK	11.1214	10.9659	-0.0203105	-0.106679	0.7933	0.999832	no
ENSMUSG00000016427.7	ENSMUSG00000016427.7	Ndufa1	chrX:37187587-37191163	Hindlimb__WT	Hindlimb__KO	OK	101.956	101.18	-0.0110094	-0.0521083	0.8965	0.999832	no
ENSMUSG00000016458.13	ENSMUSG00000016458.13	Wt1	chr2:105126528-105173616	Hindlimb__WT	Hindlimb__KO	OK	0.289137	0.958893	1.72961	2.34169	5e-05	0.0109797	yes
ENSMUSG00000016477.17	ENSMUSG00000016477.17	E2f3	chr13:29906574-29985668	Hindlimb__WT	Hindlimb__KO	OK	24.4994	25.6901	0.0684649	0.120092	0.5892	0.999832	no
ENSMUSG00000016481.15	ENSMUSG00000016481.15	Cr1l	chr1:195097381-195131586	Hindlimb__WT	Hindlimb__KO	OK	18.2254	18.2023	-0.00182662	-0.00768324	0.9857	0.999832	no
ENSMUSG00000016487.15	ENSMUSG00000016487.15	Ppfibp1	chr6:146888486-147032025	Hindlimb__WT	Hindlimb__KO	OK	21.2094	22.2072	0.0663279	0.23884	0.55615	0.999832	no
ENSMUSG00000016493.13	ENSMUSG00000016493.13	Cd46	chr1:194938818-195092249	Hindlimb__WT	Hindlimb__KO	OK	0.33918	0.325064	-0.0613277	-0.0592696	0.884	0.999832	no
ENSMUSG00000016494.9	ENSMUSG00000016494.9	Cd34	chr1:194938818-195092249	Hindlimb__WT	Hindlimb__KO	OK	20.2591	22.0243	0.12053	0.627976	0.1253	0.999832	no
ENSMUSG00000016495.12	ENSMUSG00000016495.12	Plgrkt	chr19:29348598-29367390	Hindlimb__WT	Hindlimb__KO	OK	15.6238	15.0532	-0.0536777	-0.197686	0.62295	0.999832	no
ENSMUSG00000016496.7	ENSMUSG00000016496.7	Cd274	chr19:29367454-29388095	Hindlimb__WT	Hindlimb__KO	NOTEST	0.102762	0.123246	0.262228	0	1	1	no
ENSMUSG00000016498.9	ENSMUSG00000016498.9	Pdcd1lg2	chr19:29410918-29471157	Hindlimb__WT	Hindlimb__KO	NOTEST	0.0191617	0.00529245	-1.85622	0	1	1	no
ENSMUSG00000016503.16	ENSMUSG00000016503.16	Gtf3a	chr5:146948656-146963800	Hindlimb__WT	Hindlimb__KO	OK	16.2396	15.8859	-0.0317735	-0.0995665	0.80625	0.999832	no
ENSMUSG00000016510.11	ENSMUSG00000016510.11	Mtif3	chr5:146948656-146963800	Hindlimb__WT	Hindlimb__KO	OK	13.8271	12.9568	-0.0937958	-0.274858	0.47365	0.999832	no
ENSMUSG00000016520.7	ENSMUSG00000016520.7	Lnx2	chr5:147016654-147076586	Hindlimb__WT	Hindlimb__KO	OK	5.63991	6.26454	0.151535	0.529633	0.18865	0.999832	no
ENSMUSG00000016524.12	ENSMUSG00000016524.12	Il19	chr1:130932655-130940115	Hindlimb__WT	Hindlimb__KO	NOTEST	0.0782081	0.0562953	-0.474304	0	1	1	no
ENSMUSG00000016526.8	ENSMUSG00000016526.8	Dyrk3	chr1:131127454-131138340	Hindlimb__WT	Hindlimb__KO	OK	2.4762	2.53387	0.0332178	0.0733333	0.8567	0.999832	no
ENSMUSG00000016528.10	ENSMUSG00000016528.10	Mapkapk2	chr1:131053699-131097826	Hindlimb__WT	Hindlimb__KO	OK	40.9051	43.374	0.0845498	0.486917	0.22725	0.999832	no
ENSMUSG00000016529.5	ENSMUSG00000016529.5	Il10	chr1:131019844-131024974	Hindlimb__WT	Hindlimb__KO	NOTEST	0.0103142	0.016401	0.669157	0	1	1	no
ENSMUSG00000016534.15	ENSMUSG00000016534.15	Lamp2	chrX:38401356-38456454	Hindlimb__WT	Hindlimb__KO	OK	34.0965	32.843	-0.0540375	-0.292232	0.47805	0.999832	no
ENSMUSG00000016541.9	ENSMUSG00000016541.9	Atxn10	chr15:85336380-85463836	Hindlimb__WT	Hindlimb__KO	OK	95.1433	95.0784	-0.000984362	-0.00574406	0.9883	0.999832	no
ENSMUSG00000016552.13	ENSMUSG00000016552.13	Foxred2	chr15:77940521-77956722	Hindlimb__WT	Hindlimb__KO	OK	3.40184	3.30559	-0.0414089	-0.175086	0.6676	0.999832	no
ENSMUSG00000016554.8	ENSMUSG00000016554.8	Eif3d	chr15:77958997-77970824	Hindlimb__WT	Hindlimb__KO	OK	110.609	115.742	0.0654489	0.377366	0.358	0.999832	no
ENSMUSG00000016559.14	ENSMUSG00000016559.14	H3f3b	chr11:116021911-116027962	Hindlimb__WT	Hindlimb__KO	OK	591.246	606.415	0.0365468	0.171162	0.67235	0.999832	no
ENSMUSG00000016619.9	ENSMUSG00000016619.9	Nup50	chr15:84923427-84942955	Hindlimb__WT	Hindlimb__KO	OK	32.5434	33.467	0.0403759	0.234962	0.5614	0.999832	no
ENSMUSG00000016624.15	ENSMUSG00000016624.15	Phf21b	chr15:84785380-84856049	Hindlimb__WT	Hindlimb__KO	OK	3.15012	3.13371	-0.00753519	-0.027388	0.94805	0.999832	no
ENSMUSG00000016626.10	ENSMUSG00000016626.10	Nlrp14	chr7:107166989-107198102	Hindlimb__WT	Hindlimb__KO	NOTEST	0	0	0	0	1	1	no
ENSMUSG00000016637.6	ENSMUSG00000016637.6	Ift27	chr15:78159464-78174108	Hindlimb__WT	Hindlimb__KO	OK	30.279	31.094	0.0383151	0.183076	0.6598	0.999832	no
ENSMUSG00000016664.14	ENSMUSG00000016664.14	Pacsin2	chr15:83375606-83464606	Hindlimb__WT	Hindlimb__KO	OK	19.8822	19.2531	-0.0463872	-0.24951	0.5454	0.999832	no
ENSMUSG00000016756.16	ENSMUSG00000016756.16	Cmah	chr13:24327419-24477285	Hindlimb__WT	Hindlimb__KO	OK	0.759924	0.751145	-0.0167645	-0.047537	0.89595	0.999832	no
ENSMUSG00000016757.10	ENSMUSG00000016757.10	Ttll12	chr15:83575643-83595157	Hindlimb__WT	Hindlimb__KO	OK	27.8208	28.4764	0.0336043	0.189639	0.63295	0.999832	no
ENSMUSG00000016758.3	ENSMUSG00000016758.3	Bik	chr15:83526861-83544635	Hindlimb__WT	Hindlimb__KO	OK	1.07483	1.28852	0.261615	0.498026	0.22365	0.999832	no
ENSMUSG00000016763.14	ENSMUSG00000016763.14	Scube1	chr15:83602582-83725021	Hindlimb__WT	Hindlimb__KO	OK	44.6456	46.2789	0.0518387	0.275025	0.49745	0.999832	no
ENSMUSG00000016831.11	ENSMUSG00000016831.11	Tox4	chr14:52261758-52305128	Hindlimb__WT	Hindlimb__KO	OK	19.1791	19.3077	0.0096432	0.0391044	0.91705	0.999832	no
ENSMUSG00000016833.14	ENSMUSG00000016833.14	Mrps18c	chr5:100798626-100804471	Hindlimb__WT	Hindlimb__KO	OK	63.5176	63.9822	0.0105145	0.0505076	0.89985	0.999832	no
ENSMUSG00000016918.15	ENSMUSG00000016918.15	Sulf1	chr1:12692276-12861192	Hindlimb__WT	Hindlimb__KO	OK	21.0439	14.4314	-0.544187	-2.92782	5e-05	0.0109797	yes
ENSMUSG00000016921.14	ENSMUSG00000016921.14	Srsf6	chr2:162931527-162937121	Hindlimb__WT	Hindlimb__KO	OK	164.031	164.339	0.00270916	0.011688	0.976	0.999832	no
ENSMUSG00000016933.17	ENSMUSG00000016933.17	Plcg1	chr2:160731309-160906002	Hindlimb__WT	Hindlimb__KO	OK	56.1582	59.1219	0.074198	0.330777	0.40435	0.999832	no
ENSMUSG00000016940.18	ENSMUSG00000016940.18	Kctd2	chr11:115420127-115431274	Hindlimb__WT	Hindlimb__KO	OK	19.1066	19.384	0.0207983	0.0981289	0.8074	0.999832	no
ENSMUSG00000016942.5	ENSMUSG00000016942.5	Tmprss6	chr15:78439667-78468634	Hindlimb__WT	Hindlimb__KO	NOTEST	0.0119667	0.00783682	-0.610691	0	1	1	no
ENSMUSG00000016946.5	ENSMUSG00000016946.5	Kctd5	chr17:24047733-24073485	Hindlimb__WT	Hindlimb__KO	OK	44.2556	45.9779	0.0550823	0.314673	0.43435	0.999832	no
ENSMUSG00000016982.6	ENSMUSG00000016982.6	Pom121l2	chr13:21981193-21988734	Hindlimb__WT	Hindlimb__KO	NOTEST	0.107497	0.0848246	-0.341748	0	1	1	no
ENSMUSG00000016984.7	ENSMUSG00000016984.7	Etaa1	chr11:17938755-17953875	Hindlimb__WT	Hindlimb__KO	OK	12.1098	11.9112	-0.0238567	-0.12661	0.7563	0.999832	no
ENSMUSG00000016995.17	ENSMUSG00000016995.17	Matn4	chr2:164389392-164415448	Hindlimb__WT	Hindlimb__KO	OK	1.26792	0.554517	-1.19316	-2.49513	5e-05	0.0109797	yes
ENSMUSG00000016998.2	ENSMUSG00000016998.2	Svs4	chr2:164275951-164278459	Hindlimb__WT	Hindlimb__KO	NOTEST	0	0	0	0	1	1	no
ENSMUSG00000017000.2	ENSMUSG00000017000.2	Svs6	chr2:164316750-164318453	Hindlimb__WT	Hindlimb__KO	NOTEST	0	0	0	0	1	1	no
ENSMUSG00000017002.14	ENSMUSG00000017002.14	Slpi	chr2:164354069-164389095	Hindlimb__WT	Hindlimb__KO	OK	0.243114	0.26983	0.150421	0.11816	0.779	0.999832	no
ENSMUSG00000017003.7	ENSMUSG00000017003.7	Svs3a	chr2:164289267-164291500	Hindlimb__WT	Hindlimb__KO	NOTEST	0	0	0	0	1	1	no
ENSMUSG00000017004.7	ENSMUSG00000017004.7	Svs5	chr2:164332739-164334396	Hindlimb__WT	Hindlimb__KO	NOTEST	0	0	0	0	1	1	no
ENSMUSG00000017007.9	ENSMUSG00000017007.9	Rbpjl	chr2:164389392-164415448	Hindlimb__WT	Hindlimb__KO	NOTEST	0.0079437	0.0150466	0.921556	0	1	1	no
ENSMUSG00000017009.3	ENSMUSG00000017009.3	Sdc4	chr2:164424246-164443887	Hindlimb__WT	Hindlimb__KO	OK	7.12676	7.05279	-0.015052	-0.0587414	0.884	0.999832	no
ENSMUSG00000017049.4	ENSMUSG00000017049.4	Ccdc70	chr8:21969774-21974041	Hindlimb__WT	Hindlimb__KO	NOTEST	0	0	0	0	1	1	no
ENSMUSG00000017057.9	ENSMUSG00000017057.9	Il13ra1	chrX:36112109-36171259	Hindlimb__WT	Hindlimb__KO	OK	1.48044	1.38335	-0.0978602	-0.304816	0.45225	0.999832	no
ENSMUSG00000017064.4	ENSMUSG00000017064.4	Prl5a1	chr13:28142483-28151611	Hindlimb__WT	Hindlimb__KO	NOTEST	0	0	0	0	1	1	no
ENSMUSG00000017119.19	ENSMUSG00000017119.19	Nbr1	chr11:101552148-101581951	Hindlimb__WT	Hindlimb__KO	OK	44.2464	43.1134	-0.0374262	-0.198744	0.5985	0.999832	no
ENSMUSG00000017132.17	ENSMUSG00000017132.17	Cyth1	chr11:118132018-118248592	Hindlimb__WT	Hindlimb__KO	OK	14.0717	14.7199	0.0649729	0.301214	0.4222	0.999832	no
ENSMUSG00000017144.8	ENSMUSG00000017144.8	Rnd3	chr2:51130437-51149111	Hindlimb__WT	Hindlimb__KO	OK	48.6679	48.0246	-0.0191972	-0.111234	0.78545	0.999832	no
ENSMUSG00000017146.12	ENSMUSG00000017146.12	Brca1	chr11:101488763-101551879	Hindlimb__WT	Hindlimb__KO	OK	19.454	19.0189	-0.0326349	-0.152765	0.66025	0.999832	no
ENSMUSG00000017165.1	ENSMUSG00000017165.1	Gast	chr11:100334406-100336996	Hindlimb__WT	Hindlimb__KO	NOTEST	0.0113031	0	-inf	0	1	1	no
ENSMUSG00000017167.6	ENSMUSG00000017167.6	Cntnap1	chr11:101162678-101190724	Hindlimb__WT	Hindlimb__KO	OK	0.308917	0.307007	-0.00894682	-0.00513412	0.99085	0.999832	no
ENSMUSG00000017176.17	ENSMUSG00000017176.17	Nt5c3b	chr11:100415696-100441808	Hindlimb__WT	Hindlimb__KO	OK	67.6208	66.8171	-0.0172488	-0.0614839	0.87495	0.999832	no
ENSMUSG00000017188.3	ENSMUSG00000017188.3	Coa3	chr11:101277967-101302286	Hindlimb__WT	Hindlimb__KO	OK	46.1677	48.0901	0.0588585	0.166205	0.67985	0.999832	no
ENSMUSG00000017195.15	ENSMUSG00000017195.15	Zpbp2	chr11:98551096-98558665	Hindlimb__WT	Hindlimb__KO	NOTEST	0.127742	0.16731	0.389284	0	1	1	no
ENSMUSG00000017204.4	ENSMUSG00000017204.4	Gsdma	chr11:98664350-98677708	Hindlimb__WT	Hindlimb__KO	NOTEST	0.00938262	0.0109789	0.226676	0	1	1	no
ENSMUSG00000017210.14	ENSMUSG00000017210.14	Med24	chr11:98704590-98729435	Hindlimb__WT	Hindlimb__KO	OK	37.5302	38.8704	0.0506205	0.20073	0.6108	0.999832	no
ENSMUSG00000017211.14	ENSMUSG00000017211.14	Gsdma2	chr11:98646758-98657964	Hindlimb__WT	Hindlimb__KO	NOTEST	0.00743224	0	-inf	0	1	1	no
ENSMUSG00000017221.14	ENSMUSG00000017221.14	Psmd3	chr11:98682553-98695979	Hindlimb__WT	Hindlimb__KO	OK	77.091	75.1537	-0.0367178	-0.20973	0.5988	0.999832	no
ENSMUSG00000017264.16	ENSMUSG00000017264.16	Exosc10	chr4:148558428-148582401	Hindlimb__WT	Hindlimb__KO	OK	51.0174	50.1166	-0.0257008	-0.149228	0.7226	0.999832	no
ENSMUSG00000017286.15	ENSMUSG00000017286.15	Glod4	chr11:76179670-76250619	Hindlimb__WT	Hindlimb__KO	OK	62.4309	64.688	0.051239	0.170844	0.6573	0.999832	no
ENSMUSG00000017288.15	ENSMUSG00000017288.15	Vps53	chr11:76046225-76179647	Hindlimb__WT	Hindlimb__KO	OK	14.9808	15.3888	0.0387596	0.147815	0.70205	0.999832	no
ENSMUSG00000017291.13	ENSMUSG00000017291.13	Taok1	chr11:77508098-77607815	Hindlimb__WT	Hindlimb__KO	OK	10.3655	10.0971	-0.0378388	-0.207415	0.60325	0.999832	no
ENSMUSG00000017299.13	ENSMUSG00000017299.13	Dnttip1	chr2:164745982-164769666	Hindlimb__WT	Hindlimb__KO	OK	26.8694	27.4763	0.0322196	0.138881	0.72535	0.999832	no
ENSMUSG00000017300.9	ENSMUSG00000017300.9	Tnnc2	chr2:164769897-164779967	Hindlimb__WT	Hindlimb__KO	OK	0.645097	0.35014	-0.881584	-0.223983	0.46775	0.999832	no
ENSMUSG00000017307.15	ENSMUSG00000017307.15	Acot8	chr2:164785822-164804882	Hindlimb__WT	Hindlimb__KO	OK	5.33579	5.00609	-0.0920162	-0.213797	0.60575	0.999832	no
ENSMUSG00000017309.11	ENSMUSG00000017309.11	Cd300lg	chr11:102041508-102055620	Hindlimb__WT	Hindlimb__KO	NOTEST	0.166496	0.162184	-0.0378523	0	1	1	no
ENSMUSG00000017310.7	ENSMUSG00000017310.7	Spint4	chr2:164698500-164702453	Hindlimb__WT	Hindlimb__KO	NOTEST	0	0.0053531	inf	0	1	1	no
ENSMUSG00000017311.15	ENSMUSG00000017311.15	Pyy	chr11:102106675-102107832	Hindlimb__WT	Hindlimb__KO	NOTEST	0	0.00871312	inf	0	1	1	no
ENSMUSG00000017314.12	ENSMUSG00000017314.12	Mpp2	chr11:102057014-102088515	Hindlimb__WT	Hindlimb__KO	OK	7.28515	7.25057	-0.00686445	-0.0229775	0.94335	0.999832	no
ENSMUSG00000017316.13	ENSMUSG00000017316.13	Ppy	chr11:102099929-102101319	Hindlimb__WT	Hindlimb__KO	NOTEST	0	0.0147128	inf	0	1	1	no
ENSMUSG00000017344.4	ENSMUSG00000017344.4	Vtn	chr11:78499119-78502324	Hindlimb__WT	Hindlimb__KO	NOTEST	0.00783982	0.00393846	-0.99319	0	1	1	no
ENSMUSG00000017376.15	ENSMUSG00000017376.15	Nlk	chr11:78567167-78697373	Hindlimb__WT	Hindlimb__KO	OK	8.84507	9.42386	0.091444	0.381334	0.3237	0.999832	no
ENSMUSG00000017386.10	ENSMUSG00000017386.10	Traf4	chr11:78159399-78165589	Hindlimb__WT	Hindlimb__KO	OK	77.53	84.4415	0.123197	0.717952	0.07625	0.999832	no
ENSMUSG00000017390.15	ENSMUSG00000017390.15	Aldoc	chr11:78322967-78327781	Hindlimb__WT	Hindlimb__KO	OK	2.12481	2.03865	-0.0597214	-0.139793	0.71	0.999832	no
ENSMUSG00000017400.10	ENSMUSG00000017400.10	Stac2	chr11:98036622-98053462	Hindlimb__WT	Hindlimb__KO	NOTEST	0.225869	0.23932	0.0834545	0	1	1	no
ENSMUSG00000017404.12	ENSMUSG00000017404.12	Rpl19	chr11:98001507-98030492	Hindlimb__WT	Hindlimb__KO	OK	1277.02	1292.11	0.0169441	0.0867998	0.8391	0.999832	no
ENSMUSG00000017405.14	ENSMUSG00000017405.14	Nek8	chr11:78166105-78176675	Hindlimb__WT	Hindlimb__KO	OK	5.31706	5.20821	-0.0298401	-0.120686	0.7694	0.999832	no
ENSMUSG00000017412.15	ENSMUSG00000017412.15	Cacnb4	chr2:52425011-52676831	Hindlimb__WT	Hindlimb__KO	OK	0.516443	0.422951	-0.288117	-0.31329	0.4019	0.999832	no
ENSMUSG00000017417.14	ENSMUSG00000017417.14	Plxdc1	chr11:97923237-97986444	Hindlimb__WT	Hindlimb__KO	NOTEST	0.00756937	0.00676443	-0.162205	0	1	1	no
ENSMUSG00000017418.13	ENSMUSG00000017418.13	Arl5b	chr2:14995130-15082456	Hindlimb__WT	Hindlimb__KO	OK	30.0707	31.0616	0.0467748	0.202319	0.55105	0.999832	no
ENSMUSG00000017421.18	ENSMUSG00000017421.18	Zfp207	chr11:80383278-80405733	Hindlimb__WT	Hindlimb__KO	OK	196.656	194.065	-0.0191332	-0.103863	0.80095	0.999832	no
ENSMUSG00000017428.16	ENSMUSG00000017428.16	Psmd11	chr11:80428622-80473248	Hindlimb__WT	Hindlimb__KO	OK	60.0951	62.8509	0.0646861	0.326688	0.422	0.999832	no
ENSMUSG00000017446.14	ENSMUSG00000017446.14	C1qtnf1	chr11:118428202-118454995	Hindlimb__WT	Hindlimb__KO	OK	2.11449	1.98645	-0.0901136	-0.177393	0.64265	0.999832	no
ENSMUSG00000017453.4	ENSMUSG00000017453.4	Pipox	chr11:77880614-77894096	Hindlimb__WT	Hindlimb__KO	NOTEST	0.20737	0.181496	-0.192271	0	1	1	no
ENSMUSG00000017466.9	ENSMUSG00000017466.9	Timp2	chr11:118301068-118355740	Hindlimb__WT	Hindlimb__KO	OK	23.0095	24.7894	0.107494	0.4607	0.25435	0.999832	no
ENSMUSG00000017478.15	ENSMUSG00000017478.15	Zc3h18	chr8:119910359-124345724	Hindlimb__WT	Hindlimb__KO	OK	41.5694	41.7224	0.00530244	0.003133	0.9933	0.999832	no
ENSMUSG00000017485.10	ENSMUSG00000017485.10	Top2b	chr14:16365178-16430787	Hindlimb__WT	Hindlimb__KO	OK	90.2042	89.7531	-0.0072342	-0.0393336	0.92035	0.999832	no
ENSMUSG00000017491.8	ENSMUSG00000017491.8	Rarb	chr14:16430841-16575472	Hindlimb__WT	Hindlimb__KO	OK	1.78407	3.85084	1.11001	3.42454	5e-05	0.0109797	yes
ENSMUSG00000017493.12	ENSMUSG00000017493.12	Igfbp4	chr11:99041243-99054392	Hindlimb__WT	Hindlimb__KO	OK	225.721	236.803	0.0691427	0.253012	0.52675	0.999832	no
ENSMUSG00000017499.15	ENSMUSG00000017499.15	Cdc6	chr11:98907800-98923936	Hindlimb__WT	Hindlimb__KO	OK	33.4596	32.3575	-0.0483198	-0.263968	0.51855	0.999832	no
ENSMUSG00000017548.15	ENSMUSG00000017548.15	Suz12	chr11:79993105-80034123	Hindlimb__WT	Hindlimb__KO	OK	33.2755	32.4675	-0.0354655	-0.205269	0.6144	0.999832	no
ENSMUSG00000017550.14	ENSMUSG00000017550.14	Atad5	chr11:80089399-80135794	Hindlimb__WT	Hindlimb__KO	OK	19.4312	19.1257	-0.0228612	-0.124524	0.75645	0.999832	no
ENSMUSG00000017561.16	ENSMUSG00000017561.16	Crlf3	chr11:80046492-80080991	Hindlimb__WT	Hindlimb__KO	OK	22.5925	22.9176	0.0206103	0.109339	0.7874	0.999832	no
ENSMUSG00000017588.2	ENSMUSG00000017588.2	Krt27	chr11:99345564-99351104	Hindlimb__WT	Hindlimb__KO	NOTEST	0.0171247	0.00628224	-1.44673	0	1	1	no
ENSMUSG00000017607.9	ENSMUSG00000017607.9	Tns4	chr11:99065677-99089306	Hindlimb__WT	Hindlimb__KO	OK	1.26484	1.23269	-0.0371411	-0.0659498	0.8641	0.999832	no
ENSMUSG00000017615.12	ENSMUSG00000017615.12	Tnfaip1	chr11:78522849-78536332	Hindlimb__WT	Hindlimb__KO	OK	32.5186	34.32	0.0777872	0.449284	0.27135	0.999832	no
ENSMUSG00000017631.18	ENSMUSG00000017631.18	Abr	chr11:76416733-76622314	Hindlimb__WT	Hindlimb__KO	OK	32.6543	34.0771	0.0615282	0.232221	0.5506	0.999832	no
ENSMUSG00000017639.13	ENSMUSG00000017639.13	Rab11fip4	chr11:79591211-79698023	Hindlimb__WT	Hindlimb__KO	OK	14.8375	15.788	0.089578	0.25941	0.52415	0.999832	no
ENSMUSG00000017652.16	ENSMUSG00000017652.16	Cd40	chr2:165055626-165072948	Hindlimb__WT	Hindlimb__KO	OK	4.29533	4.19623	-0.033674	-0.0821594	0.8344	0.999832	no
ENSMUSG00000017664.16	ENSMUSG00000017664.16	Slc35c2	chr2:165276553-165287869	Hindlimb__WT	Hindlimb__KO	OK	20.1166	20.3854	0.0191504	0.0860859	0.831	0.999832	no
ENSMUSG00000017667.9	ENSMUSG00000017667.9	Zfp334	chr2:165374263-165388259	Hindlimb__WT	Hindlimb__KO	OK	13.4334	14.0101	0.0606385	0.349091	0.38285	0.999832	no
ENSMUSG00000017670.16	ENSMUSG00000017670.16	Elmo2	chr2:165288030-165326479	Hindlimb__WT	Hindlimb__KO	OK	28.5157	30.1245	0.0791818	0.39271	0.2917	0.999832	no
ENSMUSG00000017677.11	ENSMUSG00000017677.11	Wsb1	chr11:79239371-79254671	Hindlimb__WT	Hindlimb__KO	OK	136.034	135.234	-0.00850814	-0.0445201	0.913	0.999832	no
ENSMUSG00000017679.16	ENSMUSG00000017679.16	Ttpal	chr2:163602313-163619012	Hindlimb__WT	Hindlimb__KO	OK	17.2857	16.1575	-0.0973802	-0.291612	0.36175	0.999832	no
ENSMUSG00000017686.16	ENSMUSG00000017686.16	Rhot1	chr11:80209018-80267907	Hindlimb__WT	Hindlimb__KO	OK	22.0972	22.2292	0.00859329	0.045835	0.9076	0.999832	no
ENSMUSG00000017688.14	ENSMUSG00000017688.14	Hnf4g	chr3:3508029-3658052	Hindlimb__WT	Hindlimb__KO	NOTEST	0.0112434	0.0176437	0.650071	0	1	1	no
ENSMUSG00000017692.8	ENSMUSG00000017692.8	Rhbdl3	chr11:80300911-80355955	Hindlimb__WT	Hindlimb__KO	OK	0.328015	0.292998	-0.162874	-0.328223	0.41085	0.999832	no
ENSMUSG00000017697.3	ENSMUSG00000017697.3	Ada	chr2:163726583-163750239	Hindlimb__WT	Hindlimb__KO	OK	4.66024	4.4218	-0.0757705	-0.251204	0.5288	0.999832	no
ENSMUSG00000017707.9	ENSMUSG00000017707.9	Serinc3	chr2:163623271-163645801	Hindlimb__WT	Hindlimb__KO	OK	38.5143	37.4863	-0.0390307	-0.194598	0.6253	0.999832	no
ENSMUSG00000017713.9	ENSMUSG00000017713.9	Tha1	chr11:117867951-117887416	Hindlimb__WT	Hindlimb__KO	OK	1.12471	0.949698	-0.244008	-0.417292	0.3096	0.999832	no
ENSMUSG00000017715.11	ENSMUSG00000017715.11	Pgs1	chr11:117986291-118129219	Hindlimb__WT	Hindlimb__KO	OK	11.206	11.1348	-0.00918625	-0.0437195	0.91415	0.999832	no
ENSMUSG00000017716.15	ENSMUSG00000017716.15	Birc5	chr11:117849250-117855743	Hindlimb__WT	Hindlimb__KO	OK	158.502	155.316	-0.0292968	-0.161641	0.69435	0.999832	no
ENSMUSG00000017718.15	ENSMUSG00000017718.15	Afmid	chr11:117809667-117839908	Hindlimb__WT	Hindlimb__KO	OK	1.62737	1.69436	0.0581924	0.0574709	0.89	0.999832	no
ENSMUSG00000017720.2	ENSMUSG00000017720.2	Trp53tg5	chr2:164470300-164473724	Hindlimb__WT	Hindlimb__KO	NOTEST	0.015013	0.0252618	0.750744	0	1	1	no
ENSMUSG00000017721.15	ENSMUSG00000017721.15	Pigt	chr2:164497519-164508301	Hindlimb__WT	Hindlimb__KO	OK	18.2756	18.3169	0.0032593	0.0169458	0.9642	0.999832	no
ENSMUSG00000017723.11	ENSMUSG00000017723.11	Wfdc2	chr2:164562412-164568510	Hindlimb__WT	Hindlimb__KO	OK	22.8742	22.3417	-0.0339868	-0.116032	0.7792	0.999832	no
ENSMUSG00000017724.14	ENSMUSG00000017724.14	Etv4	chr11:101769741-101785371	Hindlimb__WT	Hindlimb__KO	OK	37.7603	36.0037	-0.0687232	-0.282687	0.4834	0.999832	no
ENSMUSG00000017733.4	ENSMUSG00000017733.4	Eppin	chr2:164588342-164593594	Hindlimb__WT	Hindlimb__KO	NOTEST	0.0149226	0.050901	1.7702	0	1	1	no
ENSMUSG00000017734.15	ENSMUSG00000017734.15	Dbndd2	chr2:164486105-164493319	Hindlimb__WT	Hindlimb__KO	OK	2.07068	2.03701	-0.0236457	-0.0527734	0.89425	0.999832	no
ENSMUSG00000017737.2	ENSMUSG00000017737.2	Mmp9	chr2:164940779-164955850	Hindlimb__WT	Hindlimb__KO	NOTEST	0.0638271	0.0849203	0.411942	0	1	1	no
ENSMUSG00000017740.17	ENSMUSG00000017740.17	Slc12a5	chr2:164960815-164999731	Hindlimb__WT	Hindlimb__KO	OK	0.823746	0.863562	0.0681005	0.151521	0.67375	0.999832	no
ENSMUSG00000017747.13	ENSMUSG00000017747.13	Ghdc	chr11:100766031-100770957	Hindlimb__WT	Hindlimb__KO	OK	2.82482	2.69714	-0.0667276	-0.188515	0.6338	0.999832	no
ENSMUSG00000017754.13	ENSMUSG00000017754.13	Pltp	chr2:164830731-164857711	Hindlimb__WT	Hindlimb__KO	OK	10.3706	9.33508	-0.151759	-0.334667	0.38975	0.999832	no
ENSMUSG00000017756.8	ENSMUSG00000017756.8	Slc12a7	chr13:73763696-73816743	Hindlimb__WT	Hindlimb__KO	OK	25.6944	26.069	0.0208811	0.12114	0.7615	0.999832	no
ENSMUSG00000017760.15	ENSMUSG00000017760.15	Ctsa	chr2:164830731-164857711	Hindlimb__WT	Hindlimb__KO	OK	38.5149	39.2522	0.0273581	0.102038	0.7952	0.999832	no
ENSMUSG00000017764.2	ENSMUSG00000017764.2	Zswim1	chr2:164822685-164828537	Hindlimb__WT	Hindlimb__KO	OK	4.4439	4.27453	-0.0560616	-0.190392	0.63695	0.999832	no
ENSMUSG00000017765.16	ENSMUSG00000017765.16	Slc12a4	chr8:105934332-105966115	Hindlimb__WT	Hindlimb__KO	OK	11.849	12.1445	0.0355431	0.173956	0.6681	0.999832	no
ENSMUSG00000017767.3	ENSMUSG00000017767.3	Spata25	chr2:164822685-164828537	Hindlimb__WT	Hindlimb__KO	OK	1.2722	1.2525	-0.0225203	-0.015309	0.96935	0.999832	no
ENSMUSG00000017774.19	ENSMUSG00000017774.19	Myo1c	chr11:75650503-75673910	Hindlimb__WT	Hindlimb__KO	OK	8.33184	8.13695	-0.0341465	-0.167253	0.6722	0.999832	no
ENSMUSG00000017776.15	ENSMUSG00000017776.15	Crk	chr11:75679258-75706908	Hindlimb__WT	Hindlimb__KO	OK	59.9867	59.9438	-0.0010331	-0.00588252	0.98745	0.999832	no
ENSMUSG00000017778.14	ENSMUSG00000017778.14	Cox7c	chr13:86044815-86046904	Hindlimb__WT	Hindlimb__KO	OK	330.024	331.251	0.00535095	0.0300487	0.9408	0.999832	no
ENSMUSG00000017781.17	ENSMUSG00000017781.17	Pitpna	chr11:75588096-75628804	Hindlimb__WT	Hindlimb__KO	OK	35.5412	36.2602	0.028895	0.145019	0.7221	0.999832	no
ENSMUSG00000017801.15	ENSMUSG00000017801.15	Mlx	chr11:101087276-101095436	Hindlimb__WT	Hindlimb__KO	OK	27.548	27.2212	-0.0172164	-0.0506278	0.8983	0.999832	no
ENSMUSG00000017802.14	ENSMUSG00000017802.14	Fam134c	chr11:101096321-101119893	Hindlimb__WT	Hindlimb__KO	OK	28.0169	28.5437	0.0268732	0.148969	0.71425	0.999832	no
ENSMUSG00000017817.11	ENSMUSG00000017817.11	Jph2	chr2:163336241-163397993	Hindlimb__WT	Hindlimb__KO	OK	0.483036	0.517689	0.0999565	0.241019	0.5522	0.999832	no
ENSMUSG00000017830.15	ENSMUSG00000017830.15	Dhx58	chr11:100574903-100704271	Hindlimb__WT	Hindlimb__KO	OK	0.903936	0.920631	0.0264032	0.00809575	0.9714	0.999832	no
ENSMUSG00000017831.7	ENSMUSG00000017831.7	Rab5a	chr17:53479233-53539451	Hindlimb__WT	Hindlimb__KO	OK	26.0961	27.2594	0.0629178	0.337438	0.40695	0.999832	no
ENSMUSG00000017832.2	ENSMUSG00000017832.2	Hspb9	chr11:100713849-100714575	Hindlimb__WT	Hindlimb__KO	OK	0.32808	0.426894	0.379833	0.41289	0.29035	0.999832	no
ENSMUSG00000017837.12	ENSMUSG00000017837.12	Nkiras2	chr11:100574903-100704271	Hindlimb__WT	Hindlimb__KO	OK	30.734	31.5232	0.0365777	0.0809584	0.8386	0.999832	no
ENSMUSG00000017843.13	ENSMUSG00000017843.13	Ppp2r5c	chr12:110485738-110583061	Hindlimb__WT	Hindlimb__KO	OK	30.4501	30.4809	0.00146002	0.00847559	0.9822	0.999832	no
ENSMUSG00000017858.12	ENSMUSG00000017858.12	Ift52	chr2:163017353-163046141	Hindlimb__WT	Hindlimb__KO	OK	25.5113	25.7044	0.0108801	0.0497285	0.89575	0.999832	no
ENSMUSG00000017861.11	ENSMUSG00000017861.11	Mybl2	chr2:163054686-163084688	Hindlimb__WT	Hindlimb__KO	OK	19.1322	19.3032	0.0128379	0.0605316	0.87955	0.999832	no
ENSMUSG00000017868.16	ENSMUSG00000017868.16	Sgk2	chr2:162987329-163014127	Hindlimb__WT	Hindlimb__KO	NOTEST	0.00735343	0.00676919	-0.119435	0	1	1	no
ENSMUSG00000017897.18	ENSMUSG00000017897.18	Eya2	chr2:165595031-165771727	Hindlimb__WT	Hindlimb__KO	OK	3.60704	3.70053	0.0369175	0.109399	0.775	0.999832	no
ENSMUSG00000017922.13	ENSMUSG00000017922.13	Prl3c1	chr13:27196658-27203749	Hindlimb__WT	Hindlimb__KO	NOTEST	0	0	0	0	1	1	no
ENSMUSG00000017929.13	ENSMUSG00000017929.13	B4galt5	chr2:167298443-167349183	Hindlimb__WT	Hindlimb__KO	OK	7.39992	7.80181	0.0762997	0.292151	0.4257	0.999832	no
ENSMUSG00000017943.15	ENSMUSG00000017943.15	Gdap1l1	chr2:163438475-163455324	Hindlimb__WT	Hindlimb__KO	NOTEST	0.109254	0.137284	0.329477	0	1	1	no
ENSMUSG00000017950.16	ENSMUSG00000017950.16	Hnf4a	chr2:163492317-163572910	Hindlimb__WT	Hindlimb__KO	NOTEST	0.00411079	0.0177059	2.10674	0	1	1	no
ENSMUSG00000017969.13	ENSMUSG00000017969.13	Ptgis	chr2:167095968-167240604	Hindlimb__WT	Hindlimb__KO	OK	8.70554	8.69746	-0.00134008	-0.00523573	0.991	0.999832	no
ENSMUSG00000017978.18	ENSMUSG00000017978.18	Cadps2	chr6:23262772-23839421	Hindlimb__WT	Hindlimb__KO	OK	1.55022	1.54229	-0.00739735	-0.0172012	0.96425	0.999832	no
ENSMUSG00000017999.16	ENSMUSG00000017999.16	Ddx27	chr2:167015192-167034947	Hindlimb__WT	Hindlimb__KO	OK	32.8114	33.4237	0.026673	0.14913	0.71235	0.999832	no
ENSMUSG00000018001.18	ENSMUSG00000018001.18	Cyth3	chr5:143622446-143710250	Hindlimb__WT	Hindlimb__KO	OK	21.6854	23.1932	0.0969779	0.441853	0.2042	0.999832	no
ENSMUSG00000018008.7	ENSMUSG00000018008.7	Cyth4	chr15:78597046-78622019	Hindlimb__WT	Hindlimb__KO	OK	1.10057	1.35425	0.299244	0.819906	0.04335	0.999832	no
ENSMUSG00000018012.11	ENSMUSG00000018012.11	Rac3	chr11:120721469-120723969	Hindlimb__WT	Hindlimb__KO	OK	16.8557	15.3197	-0.137848	-0.470031	0.24715	0.999832	no
ENSMUSG00000018040.9	ENSMUSG00000018040.9	Rrp7a	chr15:83089505-83122801	Hindlimb__WT	Hindlimb__KO	OK	14.6043	14.9675	0.0354313	0.149736	0.6771	0.999832	no
ENSMUSG00000018042.17	ENSMUSG00000018042.17	Cyb5r3	chr15:83153493-83172592	Hindlimb__WT	Hindlimb__KO	OK	60.5178	62.4498	0.0453382	0.187517	0.6492	0.999832	no
ENSMUSG00000018068.13	ENSMUSG00000018068.13	Ints2	chr11:86201369-86357602	Hindlimb__WT	Hindlimb__KO	OK	31.5736	32.6872	0.0500064	0.0833063	0.7529	0.999832	no
ENSMUSG00000018076.12	ENSMUSG00000018076.12	Med13l	chr5:118560718-118765438	Hindlimb__WT	Hindlimb__KO	OK	8.81011	9.31891	0.0809999	0.413955	0.2698	0.999832	no
ENSMUSG00000018102.4	ENSMUSG00000018102.4	Hist1h2bc	chr13:23684198-23692488	Hindlimb__WT	Hindlimb__KO	OK	4.5065	4.28544	-0.0725645	-0.182705	0.65565	0.999832	no
ENSMUSG00000018126.15	ENSMUSG00000018126.15	Baiap2l2	chr15:79258194-79285537	Hindlimb__WT	Hindlimb__KO	OK	0.534634	0.547121	0.0333066	0.0314894	0.9287	0.999832	no
ENSMUSG00000018143.10	ENSMUSG00000018143.10	Mafk	chr5:139791512-139826885	Hindlimb__WT	Hindlimb__KO	OK	2.1193	2.15546	0.0244052	0.0461033	0.90895	0.999832	no
ENSMUSG00000018160.15	ENSMUSG00000018160.15	Med1	chr11:98152153-98193293	Hindlimb__WT	Hindlimb__KO	OK	25.7288	24.9465	-0.0445457	-0.127159	0.7514	0.999832	no
ENSMUSG00000018166.8	ENSMUSG00000018166.8	Erbb3	chr10:128567522-128589652	Hindlimb__WT	Hindlimb__KO	OK	4.08955	3.48474	-0.230893	-1.0565	0.00975	0.605459	no
ENSMUSG00000018167.10	ENSMUSG00000018167.10	Stard3	chr11:98358367-98381112	Hindlimb__WT	Hindlimb__KO	OK	19.1162	19.6451	0.0393679	0.163351	0.693	0.999832	no
ENSMUSG00000018168.8	ENSMUSG00000018168.8	Ikzf3	chr11:98464901-98545800	Hindlimb__WT	Hindlimb__KO	NOTEST	0.0227984	0.0175187	-0.38004	0	1	1	no
ENSMUSG00000018169.12	ENSMUSG00000018169.12	Mfng	chr15:78755881-78773475	Hindlimb__WT	Hindlimb__KO	OK	3.85152	4.15513	0.109463	0.364849	0.3593	0.999832	no
ENSMUSG00000018171.9	ENSMUSG00000018171.9	Vmp1	chr11:86583864-86683836	Hindlimb__WT	Hindlimb__KO	OK	31.5326	30.6412	-0.0413691	-0.116756	0.77155	0.999832	no
ENSMUSG00000018189.12	ENSMUSG00000018189.12	Uchl5	chr1:143777271-143807466	Hindlimb__WT	Hindlimb__KO	OK	29.3933	28.9302	-0.0229104	-0.102481	0.7978	0.999832	no
ENSMUSG00000018196.18	ENSMUSG00000018196.18	Glrx2	chr1:143739028-143749676	Hindlimb__WT	Hindlimb__KO	OK	26.5329	27.3212	0.0422384	0.138681	0.73605	0.999832	no
ENSMUSG00000018199.8	ENSMUSG00000018199.8	Trove2	chr1:143750789-143777068	Hindlimb__WT	Hindlimb__KO	OK	13.4454	13.2467	-0.0214799	-0.12351	0.76035	0.999832	no
ENSMUSG00000018209.15	ENSMUSG00000018209.15	Stk4	chr2:164053539-164155524	Hindlimb__WT	Hindlimb__KO	OK	20.949	20.693	-0.0177326	-0.076497	0.8315	0.999832	no
ENSMUSG00000018211.13	ENSMUSG00000018211.13	Wfdc15b	chr2:164214453-164221660	Hindlimb__WT	Hindlimb__KO	NOTEST	0	0.0573781	inf	0	1	1	no
ENSMUSG00000018217.12	ENSMUSG00000018217.12	Pmp22	chr11:63128981-63159547	Hindlimb__WT	Hindlimb__KO	OK	12.8256	11.1306	-0.204491	-0.740421	0.06255	0.999832	no
ENSMUSG00000018238.6	ENSMUSG00000018238.6	Gdf9	chr11:53431022-53437904	Hindlimb__WT	Hindlimb__KO	OK	0.3139	0.2787	-0.171591	-0.161943	0.62085	0.999832	no
ENSMUSG00000018239.9	ENSMUSG00000018239.9	Zcchc10	chr11:53324678-53333301	Hindlimb__WT	Hindlimb__KO	OK	11.7142	11.8918	0.0217131	0.0878522	0.82715	0.999832	no
ENSMUSG00000018259.12	ENSMUSG00000018259.12	Prl8a2	chr13:27345682-27354216	Hindlimb__WT	Hindlimb__KO	NOTEST	0.0189011	0.0251762	0.41359	0	1	1	no
ENSMUSG00000018263.11	ENSMUSG00000018263.11	Tbx5	chr5:119832667-119885219	Hindlimb__WT	Hindlimb__KO	NOTEST	0.153461	0.111145	-0.465433	0	1	1	no
ENSMUSG00000018286.6	ENSMUSG00000018286.6	Psmb6	chr11:70525385-70527649	Hindlimb__WT	Hindlimb__KO	OK	299.96	307.274	0.0347555	0.202824	0.61605	0.999832	no
ENSMUSG00000018287.12	ENSMUSG00000018287.12	Spag7	chr11:70663770-70669416	Hindlimb__WT	Hindlimb__KO	OK	62.6523	65.6887	0.0682781	0.356482	0.38315	0.999832	no
ENSMUSG00000018293.4	ENSMUSG00000018293.4	Pfn1	chr11:70651849-70654644	Hindlimb__WT	Hindlimb__KO	OK	506.269	523.269	0.0476485	0.268499	0.50815	0.999832	no
ENSMUSG00000018322.10	ENSMUSG00000018322.10	Tomm34	chr2:164053539-164155524	Hindlimb__WT	Hindlimb__KO	OK	24.794	24.5913	-0.0118434	-0.0373174	0.92375	0.999832	no
ENSMUSG00000018326.9	ENSMUSG00000018326.9	Ywhab	chr2:163994959-164018588	Hindlimb__WT	Hindlimb__KO	OK	122.851	129.151	0.0721504	0.406565	0.3112	0.999832	no
ENSMUSG00000018334.17	ENSMUSG00000018334.17	Ksr1	chr11:79013439-79146407	Hindlimb__WT	Hindlimb__KO	OK	3.11375	3.21074	0.0442506	0.0952569	0.80695	0.999832	no
ENSMUSG00000018339.11	ENSMUSG00000018339.11	Gpx3	chr11:54902452-54910377	Hindlimb__WT	Hindlimb__KO	OK	10.4789	10.7724	0.0398487	0.167288	0.6793	0.999832	no
ENSMUSG00000018340.13	ENSMUSG00000018340.13	Anxa6	chr11:54979107-55033445	Hindlimb__WT	Hindlimb__KO	OK	36.1868	36.3648	0.00708115	0.0398041	0.91895	0.999832	no
ENSMUSG00000018341.12	ENSMUSG00000018341.12	Il12rb2	chr6:67179798-67376188	Hindlimb__WT	Hindlimb__KO	OK	1.01114	1.07192	0.0842144	0.0257388	0.9503	0.999832	no
ENSMUSG00000018347.16	ENSMUSG00000018347.16	Zkscan6	chr11:65807174-65829239	Hindlimb__WT	Hindlimb__KO	OK	4.34978	4.3113	-0.0128168	-0.0471384	0.90835	0.999832	no
ENSMUSG00000018362.14	ENSMUSG00000018362.14	Kpna2	chr11:106988628-106999541	Hindlimb__WT	Hindlimb__KO	OK	248.711	244.609	-0.0239887	-0.129568	0.73865	0.999832	no
ENSMUSG00000018363.16	ENSMUSG00000018363.16	Smurf2	chr11:106820065-106920715	Hindlimb__WT	Hindlimb__KO	OK	30.7471	30.6438	-0.00485465	-0.0228983	0.9534	0.999832	no
ENSMUSG00000018372.13	ENSMUSG00000018372.13	Cep95	chr11:106789251-106819930	Hindlimb__WT	Hindlimb__KO	OK	16.156	15.8173	-0.0305618	-0.103792	0.78365	0.999832	no
ENSMUSG00000018377.10	ENSMUSG00000018377.10	Vezf1	chr11:88068278-88084729	Hindlimb__WT	Hindlimb__KO	OK	35.6043	36.4467	0.0337347	0.197038	0.6327	0.999832	no
ENSMUSG00000018378.13	ENSMUSG00000018378.13	Cuedc1	chr11:88098057-88194140	Hindlimb__WT	Hindlimb__KO	OK	10.9372	11.0974	0.0209741	0.0985553	0.79965	0.999832	no
ENSMUSG00000018379.17	ENSMUSG00000018379.17	Srsf1	chr11:88011990-88053755	Hindlimb__WT	Hindlimb__KO	OK	271.125	271.235	0.000584341	0.00256602	0.99475	0.999832	no
ENSMUSG00000018381.15	ENSMUSG00000018381.15	Abi3	chr11:95824498-95845734	Hindlimb__WT	Hindlimb__KO	OK	1.08791	1.17235	0.107837	0.141311	0.71755	0.999832	no
ENSMUSG00000018387.12	ENSMUSG00000018387.12	Shroom1	chr11:53457204-53467766	Hindlimb__WT	Hindlimb__KO	OK	1.29658	1.25175	-0.0507634	-0.120063	0.7514	0.999832	no
ENSMUSG00000018395.19	ENSMUSG00000018395.19	Kif3a	chr11:53567378-53601967	Hindlimb__WT	Hindlimb__KO	OK	23.9525	23.6093	-0.0208228	-0.100125	0.8074	0.999832	no
ENSMUSG00000018398.18	ENSMUSG00000018398.18	Sept8	chr11:53519256-53549565	Hindlimb__WT	Hindlimb__KO	OK	20.5129	19.9824	-0.0378009	-0.192341	0.63005	0.999832	no
ENSMUSG00000018401.17	ENSMUSG00000018401.17	Mtmr4	chr11:87592161-87616302	Hindlimb__WT	Hindlimb__KO	OK	35.0007	35.2603	0.0106616	0.0465831	0.90395	0.999832	no
ENSMUSG00000018405.7	ENSMUSG00000018405.7	Mrm1	chr11:84813060-84819515	Hindlimb__WT	Hindlimb__KO	OK	2.78904	2.75866	-0.0158017	-0.0524534	0.89875	0.999832	no
ENSMUSG00000018411.17	ENSMUSG00000018411.17	Mapt	chr11:104231389-104332090	Hindlimb__WT	Hindlimb__KO	OK	0.438278	0.508078	0.213203	0.213419	0.49375	0.999832	no
ENSMUSG00000018412.16	ENSMUSG00000018412.16	Kansl1	chr11:104333228-104468861	Hindlimb__WT	Hindlimb__KO	OK	34.4205	34.4407	0.000843801	0.00412493	0.9916	0.999832	no
ENSMUSG00000018415.14	ENSMUSG00000018415.14	Gid4	chr11:60400625-60445277	Hindlimb__WT	Hindlimb__KO	OK	12.5495	12.577	0.0031674	0.0141268	0.97235	0.999832	no
ENSMUSG00000018417.14	ENSMUSG00000018417.14	Myo1b	chr1:51749764-51916071	Hindlimb__WT	Hindlimb__KO	OK	49.7061	50.7379	0.0296398	0.164926	0.67225	0.999832	no
ENSMUSG00000018425.18	ENSMUSG00000018425.18	Dhx40	chr11:86768845-86807746	Hindlimb__WT	Hindlimb__KO	OK	22.2024	21.9801	-0.0145219	-0.0791586	0.8437	0.999832	no
ENSMUSG00000018427.7	ENSMUSG00000018427.7	Ypel2	chr11:86936424-86993707	Hindlimb__WT	Hindlimb__KO	OK	3.49534	3.52527	0.0122977	0.0528041	0.8937	0.999832	no
ENSMUSG00000018428.15	ENSMUSG00000018428.15	Akap1	chr11:88830791-88881395	Hindlimb__WT	Hindlimb__KO	OK	9.657	10.0986	0.0645129	0.315651	0.4375	0.999832	no
ENSMUSG00000018433.14	ENSMUSG00000018433.14	Nol11	chr11:107157407-107189381	Hindlimb__WT	Hindlimb__KO	OK	34.3557	35.2553	0.0372879	0.197058	0.611	0.999832	no
ENSMUSG00000018442.13	ENSMUSG00000018442.13	Derl2	chr11:71007163-71027371	Hindlimb__WT	Hindlimb__KO	OK	13.2033	12.6701	-0.0594663	-0.167734	0.6757	0.999832	no
ENSMUSG00000018446.8	ENSMUSG00000018446.8	C1qbp	chr11:70977835-70983026	Hindlimb__WT	Hindlimb__KO	OK	93.4203	96.0941	0.0407116	0.231732	0.571	0.999832	no
ENSMUSG00000018449.12	ENSMUSG00000018449.12	Rpain	chr11:70970212-70977833	Hindlimb__WT	Hindlimb__KO	OK	20.235	18.676	-0.115669	-0.298776	0.4636	0.999832	no
ENSMUSG00000018451.6	ENSMUSG00000018451.6	6330403K07Rik	chr11:71031940-71033513	Hindlimb__WT	Hindlimb__KO	OK	85.5672	88.8298	0.0539861	0.311715	0.43745	0.999832	no
ENSMUSG00000018459.15	ENSMUSG00000018459.15	Slc13a3	chr2:165405027-165473230	Hindlimb__WT	Hindlimb__KO	NOTEST	0.0194359	0.0222029	0.19202	0	1	1	no
ENSMUSG00000018470.8	ENSMUSG00000018470.8	Kcnab3	chr11:69326257-69333042	Hindlimb__WT	Hindlimb__KO	OK	1.04263	0.965885	-0.11031	-0.275726	0.49415	0.999832	no
ENSMUSG00000018474.17	ENSMUSG00000018474.17	Chd3	chr11:69343272-69369408	Hindlimb__WT	Hindlimb__KO	OK	106.76	110.333	0.0474826	0.093467	0.80885	0.999832	no
ENSMUSG00000018476.7	ENSMUSG00000018476.7	Kdm6b	chr11:69398507-69413675	Hindlimb__WT	Hindlimb__KO	OK	21.6097	21.4462	-0.0109591	-0.0434859	0.91075	0.999832	no
ENSMUSG00000018479.12	ENSMUSG00000018479.12	1700125H20Rik	chr11:85170403-85181145	Hindlimb__WT	Hindlimb__KO	NOTEST	0.150926	0.192942	0.35432	0	1	1	no
ENSMUSG00000018481.9	ENSMUSG00000018481.9	Appbp2	chr11:85187261-85235130	Hindlimb__WT	Hindlimb__KO	OK	25.2358	26.0251	0.0444327	0.259444	0.52445	0.999832	no
ENSMUSG00000018486.2	ENSMUSG00000018486.2	Wnt9b	chr11:103727363-103749821	Hindlimb__WT	Hindlimb__KO	OK	0.721725	0.785238	0.121681	0.334791	0.41445	0.999832	no
ENSMUSG00000018500.2	ENSMUSG00000018500.2	Adora2b	chr11:62248983-62266453	Hindlimb__WT	Hindlimb__KO	OK	3.00059	3.14865	0.0694841	0.217221	0.5948	0.999832	no
ENSMUSG00000018501.17	ENSMUSG00000018501.17	Ncor1	chr11:62281472-62514417	Hindlimb__WT	Hindlimb__KO	OK	74.7758	75.3277	0.0106093	0.0389721	0.91875	0.999832	no
ENSMUSG00000018507.16	ENSMUSG00000018507.16	Trpv2	chr11:62574485-62600515	Hindlimb__WT	Hindlimb__KO	OK	0.274203	0.2774	0.0167219	0.0158433	0.96205	0.999832	no
ENSMUSG00000018509.8	ENSMUSG00000018509.8	Cenpv	chr11:62524945-62539261	Hindlimb__WT	Hindlimb__KO	OK	40.3167	43.2084	0.0999346	0.422185	0.3006	0.999832	no
ENSMUSG00000018537.16	ENSMUSG00000018537.16	Pcgf2	chr11:97688822-97700497	Hindlimb__WT	Hindlimb__KO	OK	36.472	38.5491	0.0799092	0.378996	0.34655	0.999832	no
ENSMUSG00000018541.10	ENSMUSG00000018541.10	Cwc25	chr11:97745480-97766556	Hindlimb__WT	Hindlimb__KO	OK	12.0265	12.3056	0.0330957	0.161243	0.68235	0.999832	no
ENSMUSG00000018543.8	ENSMUSG00000018543.8	1700001P01Rik	chr11:97771480-97775918	Hindlimb__WT	Hindlimb__KO	NOTEST	0.211919	0.220795	0.0591922	0	1	1	no
ENSMUSG00000018547.8	ENSMUSG00000018547.8	Pip4k2b	chr11:97715156-97744704	Hindlimb__WT	Hindlimb__KO	OK	21.9513	22.2116	0.0170082	0.0881526	0.8206	0.999832	no
ENSMUSG00000018548.15	ENSMUSG00000018548.15	Trim37	chr11:87127076-87220683	Hindlimb__WT	Hindlimb__KO	OK	19.584	20.2803	0.0503975	0.18717	0.64345	0.999832	no
ENSMUSG00000018554.13	ENSMUSG00000018554.13	Ybx2	chr11:69935795-69941605	Hindlimb__WT	Hindlimb__KO	OK	11.0885	11.4283	0.0435507	0.174364	0.67165	0.999832	no
ENSMUSG00000018559.16	ENSMUSG00000018559.16	Ctdnep1	chr11:69968223-69990601	Hindlimb__WT	Hindlimb__KO	OK	56.6693	55.2383	-0.0368985	-0.115121	0.7731	0.999832	no
ENSMUSG00000018565.17	ENSMUSG00000018565.17	Elp5	chr11:69968223-69990601	Hindlimb__WT	Hindlimb__KO	OK	48.155	48.5575	0.0120102	0.0447577	0.91165	0.999832	no
ENSMUSG00000018566.14	ENSMUSG00000018566.14	Slc2a4	chr11:69942542-69948188	Hindlimb__WT	Hindlimb__KO	OK	10.9705	11.1282	0.0205868	0.0682125	0.86385	0.999832	no
ENSMUSG00000018567.14	ENSMUSG00000018567.14	Gabarap	chr11:69991142-69994951	Hindlimb__WT	Hindlimb__KO	OK	133.209	132.105	-0.0120092	-0.0647002	0.8737	0.999832	no
ENSMUSG00000018569.12	ENSMUSG00000018569.12	Cldn7	chr11:69964778-69967885	Hindlimb__WT	Hindlimb__KO	OK	8.41147	7.44245	-0.176579	-0.394769	0.33015	0.999832	no
ENSMUSG00000018570.17	ENSMUSG00000018570.17	2810408A11Rik	chr11:69897351-69900957	Hindlimb__WT	Hindlimb__KO	OK	12.3367	13.7355	0.154952	0.635589	0.0979	0.999832	no
ENSMUSG00000018572.10	ENSMUSG00000018572.10	Phf23	chr11:69995776-70000009	Hindlimb__WT	Hindlimb__KO	OK	54.7539	55.591	0.0218901	0.118711	0.7614	0.999832	no
ENSMUSG00000018574.14	ENSMUSG00000018574.14	Acadvl	chr11:70000594-70015408	Hindlimb__WT	Hindlimb__KO	OK	18.7067	18.8328	0.00968829	0.0280783	0.94455	0.999832	no
ENSMUSG00000018581.15	ENSMUSG00000018581.15	Dnah11	chr12:117804288-118199043	Hindlimb__WT	Hindlimb__KO	OK	0.753344	0.738596	-0.0285231	-0.0617992	0.8765	0.999832	no
ENSMUSG00000018583.5	ENSMUSG00000018583.5	G3bp1	chr11:55469684-55504838	Hindlimb__WT	Hindlimb__KO	OK	96.4587	99.4282	0.0437442	0.172861	0.6108	0.999832	no
ENSMUSG00000018585.9	ENSMUSG00000018585.9	Atox1	chr11:55446640-55461239	Hindlimb__WT	Hindlimb__KO	OK	84.5321	79.1719	-0.0945098	-0.46193	0.2475	0.999832	no
ENSMUSG00000018589.8	ENSMUSG00000018589.8	Glra2	chrX:165129016-165327393	Hindlimb__WT	Hindlimb__KO	NOTEST	0.021594	0.0110635	-0.964821	0	1	1	no
ENSMUSG00000018593.12	ENSMUSG00000018593.12	Sparc	chr11:55394499-55420080	Hindlimb__WT	Hindlimb__KO	OK	55.8479	58.935	0.0776194	0.441904	0.2739	0.999832	no
ENSMUSG00000018595.6	ENSMUSG00000018595.6	Glra4	chrX:136732941-136803364	Hindlimb__WT	Hindlimb__KO	NOTEST	0.026239	0.0122659	-1.09706	0	1	1	no
ENSMUSG00000018599.5	ENSMUSG00000018599.5	Mief2	chr11:60728397-60732951	Hindlimb__WT	Hindlimb__KO	OK	6.34918	5.89397	-0.107332	-0.259768	0.51475	0.999832	no
ENSMUSG00000018604.18	ENSMUSG00000018604.18	Tbx3	chr5:119570129-119684724	Hindlimb__WT	Hindlimb__KO	OK	10.1206	10.1557	0.00500071	0.0247534	0.94895	0.999832	no
ENSMUSG00000018620.2	ENSMUSG00000018620.2	Mmp20	chr9:7628230-7699585	Hindlimb__WT	Hindlimb__KO	NOTEST	0	0	0	0	1	1	no
ENSMUSG00000018623.9	ENSMUSG00000018623.9	Mmp7	chr9:7628230-7699585	Hindlimb__WT	Hindlimb__KO	NOTEST	0.0035637	0	-inf	0	1	1	no
ENSMUSG00000018634.10	ENSMUSG00000018634.10	Crhr1	chr11:104132854-104175523	Hindlimb__WT	Hindlimb__KO	OK	0.473088	0.507012	0.0999117	0.202117	0.61695	0.999832	no
ENSMUSG00000018648.15	ENSMUSG00000018648.15	Dusp14	chr11:84048040-84069261	Hindlimb__WT	Hindlimb__KO	OK	1.85904	1.65816	-0.164973	-0.404813	0.3054	0.999832	no
ENSMUSG00000018651.14	ENSMUSG00000018651.14	Tada2a	chr11:84078919-84129600	Hindlimb__WT	Hindlimb__KO	OK	26.329	26.3258	-0.000172909	-0.000817759	0.9981	0.999832	no
ENSMUSG00000018654.17	ENSMUSG00000018654.17	Ikzf1	chr11:11642202-11772926	Hindlimb__WT	Hindlimb__KO	OK	1.28171	1.06912	-0.261639	-0.278355	0.38865	0.999832	no
ENSMUSG00000018656.5	ENSMUSG00000018656.5	Tcaf3	chr6:42584865-42597692	Hindlimb__WT	Hindlimb__KO	NOTEST	0	0	0	0	1	1	no
ENSMUSG00000018659.12	ENSMUSG00000018659.12	Pnpo	chr11:96907425-96982959	Hindlimb__WT	Hindlimb__KO	OK	11.6677	12.4158	0.0896476	0.218355	0.59245	0.999832	no
ENSMUSG00000018661.17	ENSMUSG00000018661.17	Cog1	chr11:113244852-113684155	Hindlimb__WT	Hindlimb__KO	OK	11.3213	11.9442	0.0772687	0.251022	0.505	0.999832	no
ENSMUSG00000018666.13	ENSMUSG00000018666.13	Cbx1	chr11:96789126-96808640	Hindlimb__WT	Hindlimb__KO	OK	151.708	153.075	0.0129409	0.0734669	0.857	0.999832	no
ENSMUSG00000018669.14	ENSMUSG00000018669.14	Cdk5rap3	chr11:96907425-96982959	Hindlimb__WT	Hindlimb__KO	OK	28.2686	29.2555	0.0495047	0.153862	0.705	0.999832	no
ENSMUSG00000018672.15	ENSMUSG00000018672.15	Copz2	chr11:96849875-96861203	Hindlimb__WT	Hindlimb__KO	OK	12.3904	12.62	0.0264931	0.0982294	0.8052	0.999832	no
ENSMUSG00000018677.9	ENSMUSG00000018677.9	Slc25a39	chr11:102402984-102407946	Hindlimb__WT	Hindlimb__KO	OK	48.889	48.7298	-0.00470677	-0.0249219	0.9522	0.999832	no
ENSMUSG00000018678.12	ENSMUSG00000018678.12	Sp2	chr11:96907425-96982959	Hindlimb__WT	Hindlimb__KO	OK	9.04975	8.7483	-0.0488764	-0.113566	0.7745	0.999832	no
ENSMUSG00000018697.14	ENSMUSG00000018697.14	Aatf	chr11:84422854-84513522	Hindlimb__WT	Hindlimb__KO	OK	18.0981	17.7887	-0.0248819	-0.122152	0.7648	0.999832	no
ENSMUSG00000018698.15	ENSMUSG00000018698.15	Lhx1	chr11:84518283-84525535	Hindlimb__WT	Hindlimb__KO	OK	0.210905	0.282486	0.421589	0.323892	0.3154	0.999832	no
ENSMUSG00000018707.13	ENSMUSG00000018707.13	Dync1h1	chr12:110601451-110666945	Hindlimb__WT	Hindlimb__KO	OK	39.872	38.0597	-0.0671115	-0.357221	0.37555	0.999832	no
ENSMUSG00000018727.19	ENSMUSG00000018727.19	Cpsf4l	chr11:113698171-113710017	Hindlimb__WT	Hindlimb__KO	OK	0.412107	0.39332	-0.0673154	-0.0996045	0.7989	0.999832	no
ENSMUSG00000018733.10	ENSMUSG00000018733.10	Pex12	chr11:83294641-83405035	Hindlimb__WT	Hindlimb__KO	OK	7.62139	7.29833	-0.0624878	-0.0689075	0.83265	0.999832	no
ENSMUSG00000018736.14	ENSMUSG00000018736.14	Ndel1	chr11:68821433-68871858	Hindlimb__WT	Hindlimb__KO	OK	23.8441	24.8561	0.0599695	0.253038	0.5316	0.999832	no
ENSMUSG00000018740.14	ENSMUSG00000018740.14	Slc25a35	chr11:68968130-68975185	Hindlimb__WT	Hindlimb__KO	OK	0.965754	1.01357	0.0697218	0.0788447	0.839	0.999832	no
ENSMUSG00000018750.14	ENSMUSG00000018750.14	Zbtb4	chr11:69765911-69784023	Hindlimb__WT	Hindlimb__KO	OK	1.39118	1.32654	-0.068648	-0.124773	0.6799	0.999832	no
ENSMUSG00000018752.19	ENSMUSG00000018752.19	Tnfsfm13	chr11:69682137-69696098	Hindlimb__WT	Hindlimb__KO	OK	0.506485	0.563551	0.154028	0.172725	0.66335	0.999832	no
ENSMUSG00000018761.14	ENSMUSG00000018761.14	Mpdu1	chr11:69655313-69662642	Hindlimb__WT	Hindlimb__KO	OK	35.9002	37.2118	0.0517684	0.261697	0.521	0.999832	no
ENSMUSG00000018765.5	ENSMUSG00000018765.5	Fxr2	chr11:69632989-69653297	Hindlimb__WT	Hindlimb__KO	OK	56.594	58.71	0.052958	0.217421	0.5854	0.999832	no
ENSMUSG00000018770.9	ENSMUSG00000018770.9	Atp5g3	chr2:73908446-73911326	Hindlimb__WT	Hindlimb__KO	OK	494.655	490.914	-0.0109529	-0.0630671	0.87815	0.999832	no
ENSMUSG00000018774.13	ENSMUSG00000018774.13	Cd68	chr11:69664212-69666153	Hindlimb__WT	Hindlimb__KO	OK	4.02356	3.75432	-0.0999204	-0.243133	0.54305	0.999832	no
ENSMUSG00000018776.9	ENSMUSG00000018776.9	Slc35g3	chr11:69759889-69761968	Hindlimb__WT	Hindlimb__KO	NOTEST	0.147407	0.143946	-0.0342811	0	1	1	no
ENSMUSG00000018796.12	ENSMUSG00000018796.12	Acsl1	chr8:46471040-46536051	Hindlimb__WT	Hindlimb__KO	OK	2.56471	2.57269	0.00448078	0.0137805	0.971	0.999832	no
ENSMUSG00000018800.14	ENSMUSG00000018800.14	Abca5	chr11:110269368-110337716	Hindlimb__WT	Hindlimb__KO	OK	2.31886	2.21373	-0.0669358	-0.134987	0.7381	0.999832	no
ENSMUSG00000018809.2	ENSMUSG00000018809.2	Smyd4	chr11:75348432-75405705	Hindlimb__WT	Hindlimb__KO	OK	5.84047	5.71971	-0.0301426	-0.0941575	0.8141	0.999832	no
ENSMUSG00000018819.10	ENSMUSG00000018819.10	Lsp1	chr7:142460808-142516008	Hindlimb__WT	Hindlimb__KO	OK	15.9438	19.0935	0.260084	1.07432	0.0077	0.511712	no
[truncated: 26,713 more rows]
