# Supplementary material for: The Firre locus produces a trans-acting RNA molecule that functions in hematopoiesis
Source: Nat Commun. 2019 Nov 13;10:5137. doi: 10.1038/s41467-019-12970-4 (PMC6853988; doi:10.1038/s41467-019-12970-4)
Supplement: Supplementary file 9 — Supplementary Data 6 [file 41467_2019_12970_MOESM9_ESM.csv]

test_id	gene_id	gene	locus	sample_1	sample_2	status	value_1	value_2	log2(fold_change)	test_stat	p_value	q_value	significant
ENSMUSG00000000001.4	ENSMUSG00000000001.4	Gnai3	chr3:108107279-108146146	Forelimb__WT	Forelimb__KO	OK	76.6639	78.8492	0.0405485	0.274226	0.5033	0.999422	no
ENSMUSG00000000003.15	ENSMUSG00000000003.15	Pbsn	chrX:77837900-77853623	Forelimb__WT	Forelimb__KO	NOTEST	0	0	0	0	1	1	no
ENSMUSG00000000028.14	ENSMUSG00000000028.14	Cdc45	chr16:18780446-18835261	Forelimb__WT	Forelimb__KO	OK	46.1846	44.4882	-0.0539869	-0.226965	0.5773	0.999422	no
ENSMUSG00000000031.15	ENSMUSG00000000031.15	H19	chr7:142575528-142578143	Forelimb__WT	Forelimb__KO	OK	3313	3251.03	-0.0272406	-0.0680105	0.8648	0.999422	no
ENSMUSG00000000037.16	ENSMUSG00000000037.16	Scml2	chrX:161117192-161258213	Forelimb__WT	Forelimb__KO	OK	4.7194	4.46427	-0.0801821	-0.194082	0.6313	0.999422	no
ENSMUSG00000000049.11	ENSMUSG00000000049.11	Apoh	chr11:107933386-108414396	Forelimb__WT	Forelimb__KO	NOTEST	0.00353877	0.00723785	1.03231	0	1	1	no
ENSMUSG00000000056.7	ENSMUSG00000000056.7	Narf	chr11:121237252-121255856	Forelimb__WT	Forelimb__KO	OK	26.5762	25.2746	-0.072444	-0.487193	0.22525	0.902569	no
ENSMUSG00000000058.6	ENSMUSG00000000058.6	Cav2	chr6:17197750-17385604	Forelimb__WT	Forelimb__KO	OK	1.89226	2.00943	0.0866752	0.141698	0.7306	0.999422	no
ENSMUSG00000000078.6	ENSMUSG00000000078.6	Klf6	chr13:5861488-5870393	Forelimb__WT	Forelimb__KO	OK	5.39951	5.21848	-0.0492006	-0.267252	0.50795	0.999422	no
ENSMUSG00000000085.16	ENSMUSG00000000085.16	Scmh1	chr4:120405280-120530186	Forelimb__WT	Forelimb__KO	OK	18.0313	18.1711	0.011138	0.0436793	0.91315	0.999422	no
ENSMUSG00000000088.6	ENSMUSG00000000088.6	Cox5a	chr9:57521231-57543187	Forelimb__WT	Forelimb__KO	OK	82.8938	92.4865	0.15798	0.741057	0.07155	0.615806	no
ENSMUSG00000000093.6	ENSMUSG00000000093.6	Tbx2	chr11:85832550-85841948	Forelimb__WT	Forelimb__KO	OK	16.0943	14.4293	-0.157555	-0.983609	0.0131	0.267422	no
ENSMUSG00000000094.12	ENSMUSG00000000094.12	Tbx4	chr11:85886421-85916097	Forelimb__WT	Forelimb__KO	OK	5.62464	5.91304	0.0721402	0.370259	0.3614	0.987648	no
ENSMUSG00000000103.12	ENSMUSG00000000103.12	Zfy2	chrY:2106014-2170409	Forelimb__WT	Forelimb__KO	NOTEST	0	0	0	0	1	1	no
ENSMUSG00000000120.6	ENSMUSG00000000120.6	Ngfr	chr11:95568817-95587735	Forelimb__WT	Forelimb__KO	OK	10.412	7.54081	-0.465457	-2.67819	5e-05	0.00388375	yes
ENSMUSG00000000125.5	ENSMUSG00000000125.5	Wnt3	chr11:103774149-103817957	Forelimb__WT	Forelimb__KO	OK	3.97243	3.42424	-0.214237	-0.997962	0.01645	0.29889	no
ENSMUSG00000000126.11	ENSMUSG00000000126.11	Wnt9a	chr11:59306927-59333552	Forelimb__WT	Forelimb__KO	OK	0.936949	1.07048	0.192216	0.647467	0.1097	0.732985	no
ENSMUSG00000000127.14	ENSMUSG00000000127.14	Fer	chr17:63896017-64139494	Forelimb__WT	Forelimb__KO	OK	10.9253	10.3334	-0.0803583	-0.466246	0.2482	0.921996	no
ENSMUSG00000000131.15	ENSMUSG00000000131.15	Xpo6	chr7:126101714-126200501	Forelimb__WT	Forelimb__KO	OK	31.1679	32.3846	0.0552467	0.302322	0.4115	0.999422	no
ENSMUSG00000000134.17	ENSMUSG00000000134.17	Tfe3	chrX:7762585-7775202	Forelimb__WT	Forelimb__KO	OK	13.3513	14.6922	0.138065	0.503148	0.2243	0.901961	no
ENSMUSG00000000142.15	ENSMUSG00000000142.15	Axin2	chr11:108920348-108950783	Forelimb__WT	Forelimb__KO	OK	32.4966	28.4916	-0.189754	-0.961663	0.0192	0.3247	no
ENSMUSG00000000148.17	ENSMUSG00000000148.17	Brat1	chr5:140705010-140719379	Forelimb__WT	Forelimb__KO	OK	6.3572	6.42183	0.0145931	0.0785781	0.8495	0.999422	no
ENSMUSG00000000149.10	ENSMUSG00000000149.10	Gna12	chr5:140758407-140830431	Forelimb__WT	Forelimb__KO	OK	28.3689	29.9173	0.0766703	0.479152	0.2344	0.912565	no
ENSMUSG00000000154.16	ENSMUSG00000000154.16	Slc22a18	chr7:143473735-143499334	Forelimb__WT	Forelimb__KO	OK	0.445601	0.464858	0.0610359	0.11941	0.7623	0.999422	no
ENSMUSG00000000157.15	ENSMUSG00000000157.15	Itgb2l	chr16:96361667-96525793	Forelimb__WT	Forelimb__KO	NOTEST	0.233614	0.148934	-0.649449	0	1	1	no
ENSMUSG00000000159.15	ENSMUSG00000000159.15	Igsf5	chr16:96361667-96525793	Forelimb__WT	Forelimb__KO	NOTEST	0.0387656	0.0417532	0.107109	0	1	1	no
ENSMUSG00000000167.14	ENSMUSG00000000167.14	Pih1d2	chr9:50603900-50624997	Forelimb__WT	Forelimb__KO	OK	1.41412	1.57521	0.155645	0.124788	0.7551	0.999422	no
ENSMUSG00000000168.9	ENSMUSG00000000168.9	Dlat	chr9:50634632-50659780	Forelimb__WT	Forelimb__KO	OK	21.2451	25.2281	0.247899	1.00186	0.01395	0.273283	no
ENSMUSG00000000171.4	ENSMUSG00000000171.4	Sdhd	chr9:50596337-50603849	Forelimb__WT	Forelimb__KO	OK	88.367	91.2973	0.0470658	0.314727	0.42965	0.999422	no
ENSMUSG00000000182.9	ENSMUSG00000000182.9	Fgf23	chr6:127072901-127081408	Forelimb__WT	Forelimb__KO	NOTEST	0.0824054	0.0884377	0.101922	0	1	1	no
ENSMUSG00000000183.6	ENSMUSG00000000183.6	Fgf6	chr6:127015585-127028187	Forelimb__WT	Forelimb__KO	NOTEST	0.0472438	0.0245467	-0.944599	0	1	1	no
ENSMUSG00000000184.12	ENSMUSG00000000184.12	Ccnd2	chr6:127122965-127212411	Forelimb__WT	Forelimb__KO	OK	151.651	152.077	0.00404359	0.0131654	0.97355	0.999422	no
ENSMUSG00000000194.13	ENSMUSG00000000194.13	Gpr107	chr2:31152315-31218775	Forelimb__WT	Forelimb__KO	OK	12.3797	12.1215	-0.0304033	-0.0951195	0.80885	0.999422	no
ENSMUSG00000000197.7	ENSMUSG00000000197.7	Nalcn	chr14:123276640-123627144	Forelimb__WT	Forelimb__KO	NOTEST	0.0363459	0.0353081	-0.041794	0	1	1	no
ENSMUSG00000000202.9	ENSMUSG00000000202.9	Btbd17	chr11:114791216-114795945	Forelimb__WT	Forelimb__KO	OK	0.408788	0.369192	-0.146981	-0.149598	0.64605	0.999422	no
ENSMUSG00000000204.15	ENSMUSG00000000204.15	Slfn4	chr11:83175185-83190221	Forelimb__WT	Forelimb__KO	NOTEST	0.00230655	0.00108533	-1.0876	0	1	1	no
ENSMUSG00000000214.11	ENSMUSG00000000214.11	Th	chr7:142892751-142931128	Forelimb__WT	Forelimb__KO	NOTEST	0.128286	0.135738	0.0814628	0	1	1	no
ENSMUSG00000000215.10	ENSMUSG00000000215.10	Ins2	chr7:142678655-142699510	Forelimb__WT	Forelimb__KO	NOTEST	0	0.0132577	inf	0	1	1	no
ENSMUSG00000000216.8	ENSMUSG00000000216.8	Scnn1g	chr7:121734478-121768475	Forelimb__WT	Forelimb__KO	NOTEST	0.0091319	0.0109085	0.256467	0	1	1	no
ENSMUSG00000000223.13	ENSMUSG00000000223.13	Drp2	chrX:134404550-134456573	Forelimb__WT	Forelimb__KO	OK	2.37911	2.20947	-0.10672	-0.457546	0.2568	0.933807	no
ENSMUSG00000000244.17	ENSMUSG00000000244.17	Tspan32	chr7:142988968-143019644	Forelimb__WT	Forelimb__KO	OK	1.38836	1.44984	0.0625148	0.16224	0.68405	0.999422	no
ENSMUSG00000000247.11	ENSMUSG00000000247.11	Lhx2	chr2:38339280-38369733	Forelimb__WT	Forelimb__KO	OK	39.7836	35.4301	-0.167196	-0.957658	0.0173	0.306449	no
ENSMUSG00000000248.16	ENSMUSG00000000248.16	Clec2g	chr6:128934380-128984707	Forelimb__WT	Forelimb__KO	NOTEST	0.00883478	0.00153131	-2.52843	0	1	1	no
ENSMUSG00000000253.12	ENSMUSG00000000253.12	Gmpr	chr13:45507443-45546382	Forelimb__WT	Forelimb__KO	OK	9.04333	9.43956	0.0618654	0.253221	0.5322	0.999422	no
ENSMUSG00000000263.15	ENSMUSG00000000263.15	Glra1	chr11:55514237-55608198	Forelimb__WT	Forelimb__KO	NOTEST	0.00496498	0.00269814	-0.879823	0	1	1	no
ENSMUSG00000000266.11	ENSMUSG00000000266.11	Mid2	chrX:140664598-140767715	Forelimb__WT	Forelimb__KO	OK	1.84398	1.716	-0.103774	-0.337536	0.3796	0.993221	no
ENSMUSG00000000275.16	ENSMUSG00000000275.16	Trim25	chr11:88999375-89020293	Forelimb__WT	Forelimb__KO	OK	1.53778	1.82297	0.245439	0.725742	0.0705	0.61083	no
ENSMUSG00000000276.11	ENSMUSG00000000276.11	Dgke	chr11:89035178-89069098	Forelimb__WT	Forelimb__KO	OK	2.68005	2.78668	0.0562911	0.279031	0.49325	0.999422	no
ENSMUSG00000000278.10	ENSMUSG00000000278.10	Scpep1	chr11:88905927-88955465	Forelimb__WT	Forelimb__KO	OK	25.9948	26.2744	0.0154328	0.0964942	0.8127	0.999422	no
ENSMUSG00000000282.12	ENSMUSG00000000282.12	Mnt	chr11:74830919-74845725	Forelimb__WT	Forelimb__KO	OK	8.08543	8.38103	0.0518036	0.288239	0.4568	0.999422	no
ENSMUSG00000000290.13	ENSMUSG00000000290.13	Itgb2	chr10:77530251-77565686	Forelimb__WT	Forelimb__KO	OK	0.658237	0.568499	-0.211449	-0.327923	0.3528	0.986713	no
ENSMUSG00000000295.12	ENSMUSG00000000295.12	Hddc2	chr10:31313381-31328204	Forelimb__WT	Forelimb__KO	OK	35.7477	35.9473	0.00803299	0.0450012	0.91105	0.999422	no
ENSMUSG00000000296.7	ENSMUSG00000000296.7	Tpd52l1	chr10:31332379-31445921	Forelimb__WT	Forelimb__KO	OK	12.8833	12.7226	-0.0181132	-0.0901182	0.82465	0.999422	no
ENSMUSG00000000301.16	ENSMUSG00000000301.16	Pemt	chr11:59970613-60046489	Forelimb__WT	Forelimb__KO	OK	3.24392	3.59033	0.146381	0.306554	0.4108	0.999422	no
ENSMUSG00000000303.12	ENSMUSG00000000303.12	Cdh1	chr8:106603350-106670246	Forelimb__WT	Forelimb__KO	OK	10.8516	9.78873	-0.148711	-0.873005	0.0329	0.417226	no
ENSMUSG00000000305.12	ENSMUSG00000000305.12	Cdh4	chr2:179442430-179899373	Forelimb__WT	Forelimb__KO	OK	1.96312	1.69515	-0.21173	-0.584941	0.0871	0.668197	no
ENSMUSG00000000308.14	ENSMUSG00000000308.14	Ckmt1	chr2:121357713-121380940	Forelimb__WT	Forelimb__KO	OK	0.538165	0.610348	0.181585	0.283268	0.40745	0.999422	no
ENSMUSG00000000317.11	ENSMUSG00000000317.11	Bcl6b	chr11:70224127-70229739	Forelimb__WT	Forelimb__KO	OK	2.6486	2.68106	0.0175777	0.0706895	0.8539	0.999422	no
ENSMUSG00000000318.16	ENSMUSG00000000318.16	Clec10a	chr11:70156196-70170834	Forelimb__WT	Forelimb__KO	NOTEST	0.0546398	0.0468947	-0.220527	0	1	1	no
ENSMUSG00000000320.10	ENSMUSG00000000320.10	Alox12	chr11:70241456-70255353	Forelimb__WT	Forelimb__KO	OK	1.75403	1.66289	-0.0769844	-0.284575	0.4912	0.999422	no
ENSMUSG00000000325.15	ENSMUSG00000000325.15	Arvcf	chr16:18348181-18479073	Forelimb__WT	Forelimb__KO	OK	18.8017	20.8965	0.152395	0.477537	0.22565	0.90324	no
ENSMUSG00000000326.12	ENSMUSG00000000326.12	Comt	chr16:18348181-18479073	Forelimb__WT	Forelimb__KO	OK	25.8634	24.4156	-0.0831081	-0.265288	0.51635	0.999422	no
ENSMUSG00000000339.14	ENSMUSG00000000339.14	Rtca	chr3:116488962-116508208	Forelimb__WT	Forelimb__KO	OK	25.9415	28.7858	0.150094	0.633225	0.11395	0.7441	no
ENSMUSG00000000340.10	ENSMUSG00000000340.10	Dbt	chr3:116513069-116549981	Forelimb__WT	Forelimb__KO	OK	10.0962	9.56245	-0.0783656	-0.294715	0.45545	0.999422	no
ENSMUSG00000000346.8	ENSMUSG00000000346.8	Dazap2	chr15:100615627-100620731	Forelimb__WT	Forelimb__KO	OK	84.8189	81.6679	-0.0546167	-0.370038	0.35975	0.987648	no
ENSMUSG00000000355.13	ENSMUSG00000000355.13	Mcts1	chrX:38600577-38613426	Forelimb__WT	Forelimb__KO	OK	37.8705	34.0611	-0.15295	-0.783368	0.0556	0.546475	no
ENSMUSG00000000359.3	ENSMUSG00000000359.3	Rem1	chr2:152626950-152635194	Forelimb__WT	Forelimb__KO	NOTEST	0.19139	0.170632	-0.165626	0	1	1	no
ENSMUSG00000000365.8	ENSMUSG00000000365.8	Rnf17	chr14:56402696-56525032	Forelimb__WT	Forelimb__KO	OK	0.372626	0.408891	0.133987	0.39065	0.34165	0.985378	no
ENSMUSG00000000374.7	ENSMUSG00000000374.7	Trappc10	chr10:78186724-78244642	Forelimb__WT	Forelimb__KO	OK	11.0459	11.4326	0.0496424	0.313721	0.43135	0.999422	no
ENSMUSG00000000378.15	ENSMUSG00000000378.15	Ccm2	chr11:6546886-6596744	Forelimb__WT	Forelimb__KO	OK	26.7946	28.1977	0.0736364	0.427327	0.2819	0.949511	no
ENSMUSG00000000381.10	ENSMUSG00000000381.10	Wap	chr11:6635481-6638637	Forelimb__WT	Forelimb__KO	NOTEST	0.00999897	0.00502128	-0.993726	0	1	1	no
ENSMUSG00000000384.15	ENSMUSG00000000384.15	Tbrg4	chr11:6615598-6626067	Forelimb__WT	Forelimb__KO	OK	31.8292	31.6441	-0.00841757	-0.0331577	0.93515	0.999422	no
ENSMUSG00000000385.7	ENSMUSG00000000385.7	Tmprss2	chr16:97564683-97611195	Forelimb__WT	Forelimb__KO	NOTEST	0.175288	0.142769	-0.296045	0	1	1	no
ENSMUSG00000000386.14	ENSMUSG00000000386.14	Mx1	chr16:97447036-97462906	Forelimb__WT	Forelimb__KO	NOTEST	0.0482386	0.0664445	0.461962	0	1	1	no
ENSMUSG00000000392.17	ENSMUSG00000000392.17	Fap	chr2:62500942-62574075	Forelimb__WT	Forelimb__KO	OK	0.831323	0.801638	-0.0524582	-0.120073	0.76155	0.999422	no
ENSMUSG00000000394.15	ENSMUSG00000000394.15	Gcg	chr2:62474529-62483650	Forelimb__WT	Forelimb__KO	OK	0.60417	0.319914	-0.917271	-1.33111	0.00115	0.0519339	no
ENSMUSG00000000399.10	ENSMUSG00000000399.10	Ndufa9	chr6:126821720-126849125	Forelimb__WT	Forelimb__KO	OK	58.4766	59.1241	0.0158874	0.102639	0.80125	0.999422	no
ENSMUSG00000000402.2	ENSMUSG00000000402.2	Egfl6	chrX:166523006-166585720	Forelimb__WT	Forelimb__KO	OK	2.83114	1.98787	-0.510157	-2.03832	5e-05	0.00388375	yes
ENSMUSG00000000409.14	ENSMUSG00000000409.14	Lck	chr4:129548343-129573641	Forelimb__WT	Forelimb__KO	OK	5.14872	4.9511	-0.0564658	-0.255028	0.52695	0.999422	no
ENSMUSG00000000411.7	ENSMUSG00000000411.7	Tssk3	chr4:129489013-129491022	Forelimb__WT	Forelimb__KO	NOTEST	0.0110699	0	-inf	0	1	1	no
ENSMUSG00000000416.16	ENSMUSG00000000416.16	Cttnbp2	chr6:18366564-18514821	Forelimb__WT	Forelimb__KO	OK	7.21882	9.33007	0.370125	0.887984	0.02775	0.382876	no
ENSMUSG00000000420.15	ENSMUSG00000000420.15	Galnt1	chr18:24205343-24286818	Forelimb__WT	Forelimb__KO	OK	44.0195	45.096	0.0348562	0.215031	0.5792	0.999422	no
ENSMUSG00000000435.1	ENSMUSG00000000435.1	Myf5	chr10:107482907-107486134	Forelimb__WT	Forelimb__KO	OK	2.93603	3.08624	0.0719838	0.285994	0.4847	0.999422	no
ENSMUSG00000000439.9	ENSMUSG00000000439.9	Mkrn2	chr6:115601901-115676635	Forelimb__WT	Forelimb__KO	OK	11.7641	11.7141	-0.00614575	-0.00542902	0.9883	0.999422	no
ENSMUSG00000000440.12	ENSMUSG00000000440.12	Pparg	chr6:115360950-115490399	Forelimb__WT	Forelimb__KO	OK	0.291864	0.258653	-0.174276	-0.158025	0.6639	0.999422	no
ENSMUSG00000000441.17	ENSMUSG00000000441.17	Raf1	chr6:115601901-115676635	Forelimb__WT	Forelimb__KO	OK	60.1709	63.9046	0.0868532	0.537213	0.17955	0.860264	no
ENSMUSG00000000486.13	ENSMUSG00000000486.13	Sept1	chr7:127214461-127232646	Forelimb__WT	Forelimb__KO	OK	4.20356	4.42136	0.0728797	0.231074	0.54585	0.999422	no
ENSMUSG00000000489.6	ENSMUSG00000000489.6	Pdgfb	chr15:79995899-80014808	Forelimb__WT	Forelimb__KO	OK	1.99379	2.09231	0.0695827	0.274973	0.50145	0.999422	no
ENSMUSG00000000530.16	ENSMUSG00000000530.16	Acvrl1	chr15:101128521-101145336	Forelimb__WT	Forelimb__KO	OK	3.66597	4.03151	0.137123	0.464861	0.20765	0.889888	no
ENSMUSG00000000531.4	ENSMUSG00000000531.4	Grasp	chr15:101224206-101232755	Forelimb__WT	Forelimb__KO	OK	8.29004	9.14466	0.141552	0.724924	0.0727	0.620206	no
ENSMUSG00000000532.10	ENSMUSG00000000532.10	Acvr1b	chr15:101174066-101213679	Forelimb__WT	Forelimb__KO	OK	12.4132	12.2736	-0.0163093	-0.102559	0.7995	0.999422	no
ENSMUSG00000000538.18	ENSMUSG00000000538.18	Tom1l2	chr11:60226713-60352905	Forelimb__WT	Forelimb__KO	OK	8.27619	8.78711	0.0864222	0.459403	0.25235	0.928751	no
ENSMUSG00000000544.14	ENSMUSG00000000544.14	Gpa33	chr1:166130237-166166510	Forelimb__WT	Forelimb__KO	NOTEST	0.0917491	0.118144	0.364777	0	1	1	no
ENSMUSG00000000552.9	ENSMUSG00000000552.9	Zfp385a	chr15:103313894-103340086	Forelimb__WT	Forelimb__KO	OK	15.5492	15.7625	0.0196566	0.116095	0.7762	0.999422	no
ENSMUSG00000000555.6	ENSMUSG00000000555.6	Itga5	chr15:103344288-103366763	Forelimb__WT	Forelimb__KO	OK	15.6696	17.9719	0.197774	1.2854	0.00145	0.0613781	no
ENSMUSG00000000560.9	ENSMUSG00000000560.9	Gabra2	chr5:70957596-71095849	Forelimb__WT	Forelimb__KO	OK	0.137502	0.273781	0.993576	1.1979	0.0022	0.0819592	no
ENSMUSG00000000561.14	ENSMUSG00000000561.14	Wdr77	chr3:105942697-105969760	Forelimb__WT	Forelimb__KO	OK	44.6546	46.1847	0.0486068	0.137908	0.728	0.999422	no
ENSMUSG00000000562.5	ENSMUSG00000000562.5	Adora3	chr3:105870857-105924042	Forelimb__WT	Forelimb__KO	NOTEST	0.0452832	0.0478376	0.0791685	0	1	1	no
ENSMUSG00000000563.17	ENSMUSG00000000563.17	Atp5f1	chr3:105942697-105969760	Forelimb__WT	Forelimb__KO	OK	138.645	132.552	-0.0648395	-0.331442	0.4154	0.999422	no
ENSMUSG00000000567.5	ENSMUSG00000000567.5	Sox9	chr11:112782223-112787760	Forelimb__WT	Forelimb__KO	OK	31.376	39.2818	0.3242	2.18314	5e-05	0.00388375	yes
ENSMUSG00000000568.15	ENSMUSG00000000568.15	Hnrnpd	chr5:99955934-99978938	Forelimb__WT	Forelimb__KO	OK	479.188	545.048	0.185791	0.835575	0.04145	0.475061	no
ENSMUSG00000000579.14	ENSMUSG00000000579.14	Dynlt1c	chr17:6601670-6609679	Forelimb__WT	Forelimb__KO	OK	12.5159	12.1405	-0.0439341	-0.255565	0.52505	0.999422	no
ENSMUSG00000000581.8	ENSMUSG00000000581.8	C1d	chr11:17257578-17269176	Forelimb__WT	Forelimb__KO	OK	43.785	43.0115	-0.0257139	-0.0764325	0.85355	0.999422	no
ENSMUSG00000000594.7	ENSMUSG00000000594.7	Gm2a	chr11:55098114-55113029	Forelimb__WT	Forelimb__KO	OK	2.55349	2.22085	-0.201357	-0.909238	0.0253	0.368011	no
ENSMUSG00000000600.15	ENSMUSG00000000600.15	Krit1	chr5:3803183-3866596	Forelimb__WT	Forelimb__KO	OK	23.8857	23.4418	-0.0270618	-0.159987	0.69165	0.999422	no
ENSMUSG00000000605.8	ENSMUSG00000000605.8	Clcn4	chr7:7282315-7299511	Forelimb__WT	Forelimb__KO	OK	9.94996	9.58436	-0.0540085	-0.331146	0.40925	0.999422	no
ENSMUSG00000000606.15	ENSMUSG00000000606.15	Vmn2r88	chr14:51361755-51662953	Forelimb__WT	Forelimb__KO	NOTEST	0	0	0	0	1	1	no
ENSMUSG00000000617.14	ENSMUSG00000000617.14	Grm6	chr11:50850684-50866208	Forelimb__WT	Forelimb__KO	NOTEST	0.0101014	0.00663945	-0.605426	0	1	1	no
ENSMUSG00000000627.15	ENSMUSG00000000627.15	Sema4f	chr6:82911884-82939769	Forelimb__WT	Forelimb__KO	OK	0.792777	0.884823	0.158473	0.364798	0.29515	0.959115	no
ENSMUSG00000000628.10	ENSMUSG00000000628.10	Hk2	chr6:82725024-82774454	Forelimb__WT	Forelimb__KO	OK	12.5368	13.0465	0.0575	0.313608	0.40955	0.999422	no
ENSMUSG00000000631.20	ENSMUSG00000000631.20	Myo18a	chr11:77763245-77865980	Forelimb__WT	Forelimb__KO	OK	15.4469	17.3823	0.170302	0.673973	0.0173	0.306449	no
ENSMUSG00000000632.13	ENSMUSG00000000632.13	Sez6	chr11:77930799-77979048	Forelimb__WT	Forelimb__KO	NOTEST	0.134766	0.0757228	-0.831654	0	1	1	no
ENSMUSG00000000673.8	ENSMUSG00000000673.8	Haao	chr17:83831355-83846790	Forelimb__WT	Forelimb__KO	OK	0.30633	0.313069	0.0313937	0.0489509	0.91235	0.999422	no
ENSMUSG00000000682.7	ENSMUSG00000000682.7	Cd52	chr4:134065911-134095082	Forelimb__WT	Forelimb__KO	OK	3.18247	2.61463	-0.28354	-0.472417	0.2395	0.91642	no
ENSMUSG00000000686.11	ENSMUSG00000000686.11	Abhd15	chr11:77508098-77607815	Forelimb__WT	Forelimb__KO	NOTEST	0.187141	0.112796	-0.730407	0	1	1	no
ENSMUSG00000000690.5	ENSMUSG00000000690.5	Hoxb6	chr11:96291023-96306910	Forelimb__WT	Forelimb__KO	OK	0.127966	0.257856	1.01081	1.16327	0.0059	0.160801	no
ENSMUSG00000000693.10	ENSMUSG00000000693.10	Loxl3	chr6:83034172-83057808	Forelimb__WT	Forelimb__KO	OK	5.09609	5.5253	0.116661	0.179551	0.6492	0.999422	no
ENSMUSG00000000701.7	ENSMUSG00000000701.7	Tcl1b5	chr12:105176357-105181143	Forelimb__WT	Forelimb__KO	NOTEST	0	0	0	0	1	1	no
ENSMUSG00000000706.15	ENSMUSG00000000706.15	Btn1a1	chr13:23456991-23465901	Forelimb__WT	Forelimb__KO	NOTEST	0.0845105	0.0802734	-0.07421	0	1	1	no
ENSMUSG00000000708.14	ENSMUSG00000000708.14	Kat2b	chr17:53566860-53672720	Forelimb__WT	Forelimb__KO	OK	2.72988	2.66018	-0.0373099	-0.0727152	0.8489	0.999422	no
ENSMUSG00000000711.2	ENSMUSG00000000711.2	Rab5b	chr10:128677192-128696268	Forelimb__WT	Forelimb__KO	OK	32.2166	30.7464	-0.0673887	-0.449213	0.26345	0.941423	no
ENSMUSG00000000724.10	ENSMUSG00000000724.10	Cryba1	chr11:77686154-77741921	Forelimb__WT	Forelimb__KO	NOTEST	0	0	0	0	1	1	no
ENSMUSG00000000730.13	ENSMUSG00000000730.13	Dnmt3l	chr10:78030021-78063622	Forelimb__WT	Forelimb__KO	NOTEST	0.0450454	0.041448	-0.120078	0	1	1	no
ENSMUSG00000000731.15	ENSMUSG00000000731.15	Aire	chr10:78030021-78063622	Forelimb__WT	Forelimb__KO	NOTEST	0.101249	0.0752326	-0.428473	0	1	1	no
ENSMUSG00000000732.8	ENSMUSG00000000732.8	Icosl	chr10:78069359-78079525	Forelimb__WT	Forelimb__KO	OK	1.3427	1.54827	0.205521	0.728108	0.0744	0.628154	no
ENSMUSG00000000738.17	ENSMUSG00000000738.17	Spg7	chr8:119910359-124345724	Forelimb__WT	Forelimb__KO	OK	27.3531	30.6552	0.164425	0.0566495	0.77425	0.999422	no
ENSMUSG00000000739.13	ENSMUSG00000000739.13	Sult5a1	chr8:119910359-124345724	Forelimb__WT	Forelimb__KO	OK	2.93412	2.60775	-0.170124	-0.0177719	0.81535	0.999422	no
ENSMUSG00000000740.11	ENSMUSG00000000740.11	Rpl13	chr8:119910359-124345724	Forelimb__WT	Forelimb__KO	OK	508.549	511.618	0.00867999	0.0101566	0.97915	0.999422	no
ENSMUSG00000000743.8	ENSMUSG00000000743.8	Chmp1a	chr8:119910359-124345724	Forelimb__WT	Forelimb__KO	OK	35.2273	37.4925	0.0899079	0.0516381	0.89565	0.999422	no
ENSMUSG00000000751.13	ENSMUSG00000000751.13	Rpa1	chr11:75298165-75348324	Forelimb__WT	Forelimb__KO	OK	71.7438	73.5266	0.0354118	0.233668	0.558	0.999422	no
ENSMUSG00000000753.15	ENSMUSG00000000753.15	Serpinf1	chr11:75409768-75422701	Forelimb__WT	Forelimb__KO	OK	36.6029	36.9802	0.0147964	0.0844051	0.8342	0.999422	no
ENSMUSG00000000759.14	ENSMUSG00000000759.14	Tubgcp3	chr8:12614276-12679229	Forelimb__WT	Forelimb__KO	OK	25.9982	26.3204	0.0177686	0.117461	0.7714	0.999422	no
ENSMUSG00000000766.18	ENSMUSG00000000766.18	Oprm1	chr10:6758505-7052478	Forelimb__WT	Forelimb__KO	NOTEST	0	0.00240954	inf	0	1	1	no
ENSMUSG00000000776.12	ENSMUSG00000000776.12	Polr3d	chr14:70438747-70443471	Forelimb__WT	Forelimb__KO	OK	21.2314	22.2148	0.0653222	0.393363	0.3335	0.982079	no
ENSMUSG00000000782.15	ENSMUSG00000000782.15	Tcf7	chr11:51949881-52286179	Forelimb__WT	Forelimb__KO	OK	15.4817	15.4008	-0.00755996	-0.0082545	0.9847	0.999422	no
ENSMUSG00000000787.12	ENSMUSG00000000787.12	Ddx3x	chrX:13280969-13294052	Forelimb__WT	Forelimb__KO	OK	214.965	228.699	0.0893478	0.494933	0.2234	0.901961	no
ENSMUSG00000000791.8	ENSMUSG00000000791.8	Il12rb1	chr8:70808448-70821424	Forelimb__WT	Forelimb__KO	NOTEST	0.0161195	0.0118809	-0.440163	0	1	1	no
ENSMUSG00000000792.2	ENSMUSG00000000792.2	Slc5a5	chr8:70882888-70892757	Forelimb__WT	Forelimb__KO	NOTEST	0.187211	0.153857	-0.283075	0	1	1	no
ENSMUSG00000000794.9	ENSMUSG00000000794.9	Kcnn3	chr3:89520163-89667761	Forelimb__WT	Forelimb__KO	OK	0.356693	0.336189	-0.0854071	-0.196753	0.6347	0.999422	no
ENSMUSG00000000804.14	ENSMUSG00000000804.14	Usp32	chr11:84984441-85140161	Forelimb__WT	Forelimb__KO	OK	8.20647	8.56769	0.0621436	0.217724	0.5664	0.999422	no
ENSMUSG00000000805.18	ENSMUSG00000000805.18	Car4	chr11:84957787-84966044	Forelimb__WT	Forelimb__KO	NOTEST	0.0164005	0.0378331	1.20591	0	1	1	no
ENSMUSG00000000811.13	ENSMUSG00000000811.13	Txnrd3	chr6:89643987-89675529	Forelimb__WT	Forelimb__KO	OK	3.10769	3.38072	0.121487	0.536906	0.1858	0.864802	no
ENSMUSG00000000817.10	ENSMUSG00000000817.10	Fasl	chr1:161780688-161788495	Forelimb__WT	Forelimb__KO	NOTEST	0.0282643	0.029421	0.0578664	0	1	1	no
ENSMUSG00000000823.16	ENSMUSG00000000823.16	Zfp512b	chr2:181569148-181655660	Forelimb__WT	Forelimb__KO	OK	19.1643	21.2668	0.150182	0.36206	0.29	0.954053	no
ENSMUSG00000000826.16	ENSMUSG00000000826.16	Dnajc5	chr2:181520484-181555133	Forelimb__WT	Forelimb__KO	OK	37.0248	37.0303	0.000214062	0.000899356	0.9988	0.999593	no
ENSMUSG00000000827.18	ENSMUSG00000000827.18	Tpd52l2	chr2:181497163-181517966	Forelimb__WT	Forelimb__KO	OK	64.4466	67.5136	0.0670737	0.33513	0.41425	0.999422	no
ENSMUSG00000000838.17	ENSMUSG00000000838.17	Fmr1	chrX:68678540-68717963	Forelimb__WT	Forelimb__KO	OK	30.9269	32.9354	0.090775	0.613127	0.1301	0.775566	no
ENSMUSG00000000861.15	ENSMUSG00000000861.15	Bcl11a	chr11:24078055-24174123	Forelimb__WT	Forelimb__KO	OK	43.4613	41.8986	-0.0528304	-0.274734	0.4948	0.999422	no
ENSMUSG00000000869.12	ENSMUSG00000000869.12	Il4	chr11:53602981-53618669	Forelimb__WT	Forelimb__KO	OK	0.309587	0.33003	0.092252	0.0871609	0.80075	0.999422	no
ENSMUSG00000000876.11	ENSMUSG00000000876.11	Pxmp4	chr2:154585757-154603708	Forelimb__WT	Forelimb__KO	OK	6.7576	6.90473	0.0310735	0.101107	0.8066	0.999422	no
ENSMUSG00000000881.12	ENSMUSG00000000881.12	Dlg3	chrX:100767721-100818408	Forelimb__WT	Forelimb__KO	OK	41.6187	40.1545	-0.0516719	-0.216276	0.5786	0.999422	no
ENSMUSG00000000884.16	ENSMUSG00000000884.16	Gnb1l	chr16:18498767-18566679	Forelimb__WT	Forelimb__KO	OK	3.62209	3.72006	0.038503	0.0771754	0.83815	0.999422	no
ENSMUSG00000000889.8	ENSMUSG00000000889.8	Dbh	chr2:27165232-27183200	Forelimb__WT	Forelimb__KO	NOTEST	0.0100928	0.0117057	0.213885	0	1	1	no
ENSMUSG00000000901.15	ENSMUSG00000000901.15	Mmp11	chr10:75923221-75932502	Forelimb__WT	Forelimb__KO	OK	20.4359	21.9214	0.101235	0.579089	0.15625	0.826999	no
ENSMUSG00000000902.13	ENSMUSG00000000902.13	Smarcb1	chr10:75896768-75921617	Forelimb__WT	Forelimb__KO	OK	67.1124	73.9738	0.140436	0.936559	0.02145	0.338644	no
ENSMUSG00000000903.3	ENSMUSG00000000903.3	Vpreb3	chr10:75943056-75949657	Forelimb__WT	Forelimb__KO	OK	0.242599	0.181364	-0.419688	-0.353793	0.31635	0.976455	no
ENSMUSG00000000915.15	ENSMUSG00000000915.15	Hip1r	chr5:123973627-124032270	Forelimb__WT	Forelimb__KO	OK	3.51876	3.24959	-0.11481	-0.420171	0.2688	0.945593	no
ENSMUSG00000000916.15	ENSMUSG00000000916.15	Nsun5	chr5:135369952-135394546	Forelimb__WT	Forelimb__KO	OK	6.6543	6.89315	0.0508774	0.0842292	0.8336	0.999422	no
ENSMUSG00000000934.8	ENSMUSG00000000934.8	Top1mt	chr15:75657034-75678800	Forelimb__WT	Forelimb__KO	OK	3.79586	3.71242	-0.032067	-0.13067	0.74865	0.999422	no
ENSMUSG00000000938.11	ENSMUSG00000000938.11	Hoxa10	chr6:52231196-52240854	Forelimb__WT	Forelimb__KO	OK	187.633	186.004	-0.0125811	-0.0799112	0.84685	0.999422	no
ENSMUSG00000000942.10	ENSMUSG00000000942.10	Hoxa4	chr6:52162416-52221854	Forelimb__WT	Forelimb__KO	OK	1.2285	1.38307	0.17098	0.173462	0.67275	0.999422	no
ENSMUSG00000000948.16	ENSMUSG00000000948.16	Gm38393	chr7:59976739-59980932	Forelimb__WT	Forelimb__KO	OK	6.76582	6.88784	0.0257859	0.0616917	0.87455	0.999422	no
ENSMUSG00000000957.9	ENSMUSG00000000957.9	Mmp14	chr14:54431611-54441265	Forelimb__WT	Forelimb__KO	OK	49.498	50.7601	0.0363242	0.221337	0.5533	0.999422	no
ENSMUSG00000000958.9	ENSMUSG00000000958.9	Slc7a7	chr14:54360840-54417780	Forelimb__WT	Forelimb__KO	OK	1.64917	1.54119	-0.0976906	-0.109893	0.76315	0.999422	no
ENSMUSG00000000959.6	ENSMUSG00000000959.6	Oxa1l	chr14:54360840-54417780	Forelimb__WT	Forelimb__KO	OK	33.0253	32.1812	-0.0373545	-0.241469	0.54945	0.999422	no
ENSMUSG00000000976.13	ENSMUSG00000000976.13	Heatr6	chr11:83753695-83783754	Forelimb__WT	Forelimb__KO	OK	13.1421	13.4706	0.0356142	0.165634	0.64495	0.999422	no
ENSMUSG00000000982.5	ENSMUSG00000000982.5	Ccl3	chr11:83647843-83649355	Forelimb__WT	Forelimb__KO	OK	0.175329	0.247626	0.498094	0.522469	0.21325	0.89533	no
ENSMUSG00000000983.13	ENSMUSG00000000983.13	Wfdc18	chr11:83709014-83711348	Forelimb__WT	Forelimb__KO	NOTEST	0.0100274	0	-inf	0	1	1	no
ENSMUSG00000001014.5	ENSMUSG00000001014.5	Icam4	chr9:21029372-21030531	Forelimb__WT	Forelimb__KO	OK	1.75877	1.3398	-0.392551	-0.958767	0.02045	0.332313	no
ENSMUSG00000001016.12	ENSMUSG00000001016.12	Ilf2	chr3:90476146-90491033	Forelimb__WT	Forelimb__KO	OK	159.682	157.454	-0.0202759	-0.124719	0.7621	0.999422	no
ENSMUSG00000001017.15	ENSMUSG00000001017.15	Chtop	chr3:90498955-90509498	Forelimb__WT	Forelimb__KO	OK	94.4065	97.9552	0.0532361	0.325462	0.41705	0.999422	no
ENSMUSG00000001018.15	ENSMUSG00000001018.15	Snapin	chr3:90476146-90491033	Forelimb__WT	Forelimb__KO	OK	25.145	23.5445	-0.0948795	-0.217056	0.59675	0.999422	no
ENSMUSG00000001020.8	ENSMUSG00000001020.8	S100a4	chr3:90603770-90606045	Forelimb__WT	Forelimb__KO	OK	0.777717	0.93821	0.270666	0.321534	0.38035	0.993221	no
ENSMUSG00000001021.12	ENSMUSG00000001021.12	S100a3	chr3:90560577-90602702	Forelimb__WT	Forelimb__KO	NOTEST	0.130725	0.107034	-0.288476	0	1	1	no
ENSMUSG00000001023.10	ENSMUSG00000001023.10	S100a5	chr3:90608522-90611780	Forelimb__WT	Forelimb__KO	NOTEST	0.0320497	0.0152295	-1.07344	0	1	1	no
ENSMUSG00000001025.8	ENSMUSG00000001025.8	S100a6	chr3:90612881-90614414	Forelimb__WT	Forelimb__KO	OK	5.41735	5.90357	0.124001	0.329243	0.41445	0.999422	no
ENSMUSG00000001027.7	ENSMUSG00000001027.7	Scn4a	chr11:106349454-106353288	Forelimb__WT	Forelimb__KO	NOTEST	0.121825	0.171957	-0.111287	0	1	1	no
ENSMUSG00000001029.15	ENSMUSG00000001029.15	Icam2	chr11:106377655-106388075	Forelimb__WT	Forelimb__KO	OK	7.3203	7.35669	0.00715266	0.0239956	0.9538	0.999422	no
ENSMUSG00000001034.17	ENSMUSG00000001034.17	Mapk7	chr11:61485430-61494406	Forelimb__WT	Forelimb__KO	OK	36.203	38.8511	0.101847	0.223233	0.5969	0.999422	no
ENSMUSG00000001036.17	ENSMUSG00000001036.17	Epn2	chr11:61517248-61579687	Forelimb__WT	Forelimb__KO	OK	14.4058	15.3284	0.0895601	0.357365	0.3437	0.985378	no
ENSMUSG00000001039.12	ENSMUSG00000001039.12	B9d1	chr11:61505143-61512931	Forelimb__WT	Forelimb__KO	OK	24.1798	23.184	-0.0606705	-0.285384	0.4789	0.999422	no
ENSMUSG00000001052.15	ENSMUSG00000001052.15	Sec24b	chr3:129982758-130061553	Forelimb__WT	Forelimb__KO	OK	49.7317	49.6952	-0.00105936	-0.00340851	0.99295	0.999422	no
ENSMUSG00000001053.15	ENSMUSG00000001053.15	N4bp3	chr11:51643062-51650842	Forelimb__WT	Forelimb__KO	OK	7.52908	8.07598	0.101164	0.496055	0.2318	0.910496	no
ENSMUSG00000001054.9	ENSMUSG00000001054.9	Rmnd5b	chr11:51619734-51635896	Forelimb__WT	Forelimb__KO	OK	11.9701	12.6074	0.0748281	0.185771	0.63895	0.999422	no
ENSMUSG00000001056.3	ENSMUSG00000001056.3	Nhp2	chr11:51619734-51635896	Forelimb__WT	Forelimb__KO	OK	66.9583	67.7905	0.0178192	0.0918761	0.82045	0.999422	no
ENSMUSG00000001062.17	ENSMUSG00000001062.17	Vps9d1	chr8:119910359-124345724	Forelimb__WT	Forelimb__KO	OK	10.6911	10.5076	-0.024982	-0.00780918	0.97265	0.999422	no
ENSMUSG00000001065.14	ENSMUSG00000001065.14	Zfp276	chr8:119910359-124345724	Forelimb__WT	Forelimb__KO	OK	6.58211	6.42855	-0.034055	-0.0111065	0.9815	0.999422	no
ENSMUSG00000001076.6	ENSMUSG00000001076.6	C1ql4	chr15:99084685-99087817	Forelimb__WT	Forelimb__KO	NOTEST	0.0277177	0.0464218	0.743997	0	1	1	no
ENSMUSG00000001082.12	ENSMUSG00000001082.12	Mfsd10	chr5:34633641-34637212	Forelimb__WT	Forelimb__KO	OK	25.0719	26.6275	0.0868451	0.363794	0.3669	0.990258	no
ENSMUSG00000001089.14	ENSMUSG00000001089.14	Luzp1	chr4:136469760-136602723	Forelimb__WT	Forelimb__KO	OK	31.4691	31.9947	0.0238981	0.0746894	0.8323	0.999422	no
ENSMUSG00000001095.5	ENSMUSG00000001095.5	Slc13a2	chr11:78394484-78422217	Forelimb__WT	Forelimb__KO	NOTEST	0	0.00317267	inf	0	1	1	no
ENSMUSG00000001098.15	ENSMUSG00000001098.15	Kctd10	chr5:114289165-114380508	Forelimb__WT	Forelimb__KO	OK	36.7243	38.3934	0.0641245	0.257703	0.51095	0.999422	no
ENSMUSG00000001100.10	ENSMUSG00000001100.10	Poldip2	chr11:78512192-78522736	Forelimb__WT	Forelimb__KO	OK	47.1428	50.3336	0.0944845	0.532572	0.19135	0.870943	no
ENSMUSG00000001103.7	ENSMUSG00000001103.7	Sebox	chr11:78503446-78505081	Forelimb__WT	Forelimb__KO	NOTEST	0.00320387	0.00326619	0.0277928	0	1	1	no
ENSMUSG00000001105.15	ENSMUSG00000001105.15	Ift20	chr11:78536360-78541737	Forelimb__WT	Forelimb__KO	OK	44.3408	44.4793	0.00449968	0.0238156	0.9555	0.999422	no
ENSMUSG00000001119.7	ENSMUSG00000001119.7	Col6a1	chr10:76708791-76726168	Forelimb__WT	Forelimb__KO	OK	6.98026	6.86414	-0.0242025	-0.137965	0.73515	0.999422	no
ENSMUSG00000001120.15	ENSMUSG00000001120.15	Pcbp3	chr10:76761856-76961887	Forelimb__WT	Forelimb__KO	OK	15.9834	15.1264	-0.0795002	-0.287916	0.4725	0.999422	no
ENSMUSG00000001123.15	ENSMUSG00000001123.15	Lgals9	chr11:78962973-78984946	Forelimb__WT	Forelimb__KO	OK	1.4386	1.09225	-0.397356	-1.09959	0.0058	0.160041	no
ENSMUSG00000001127.12	ENSMUSG00000001127.12	Araf	chrX:20848542-20921004	Forelimb__WT	Forelimb__KO	OK	41.3496	37.4509	-0.142875	-0.546463	0.17895	0.859296	no
ENSMUSG00000001128.7	ENSMUSG00000001128.7	Cfp	chrX:20925453-20931555	Forelimb__WT	Forelimb__KO	OK	6.69164	6.85406	0.0346003	0.103757	0.804	0.999422	no
ENSMUSG00000001131.11	ENSMUSG00000001131.11	Timp1	chrX:20848542-20921004	Forelimb__WT	Forelimb__KO	OK	7.14982	5.94299	-0.26672	-0.38989	0.33835	0.983651	no
ENSMUSG00000001134.9	ENSMUSG00000001134.9	Uxt	chrX:20933394-20986737	Forelimb__WT	Forelimb__KO	OK	21.9777	21.7535	-0.0147944	-0.0300426	0.94045	0.999422	no
ENSMUSG00000001138.13	ENSMUSG00000001138.13	Cnnm3	chr1:36511866-36528237	Forelimb__WT	Forelimb__KO	OK	6.9305	7.05051	0.0247685	0.147007	0.71835	0.999422	no
ENSMUSG00000001143.13	ENSMUSG00000001143.13	Lman2l	chr1:36372290-36445271	Forelimb__WT	Forelimb__KO	OK	16.7608	16.0621	-0.061428	-0.287516	0.48185	0.999422	no
ENSMUSG00000001150.6	ENSMUSG00000001150.6	Mcm3ap	chr10:76449080-76515856	Forelimb__WT	Forelimb__KO	OK	21.6856	23.7472	0.131016	0.853955	0.03535	0.432071	no
ENSMUSG00000001151.9	ENSMUSG00000001151.9	Pcnt	chr10:76351253-76442912	Forelimb__WT	Forelimb__KO	OK	12.4838	14.32	0.197967	1.33235	0.00085	0.0413942	yes
ENSMUSG00000001155.13	ENSMUSG00000001155.13	Ftcd	chr10:76575647-76589561	Forelimb__WT	Forelimb__KO	NOTEST	0.0206578	0.0135395	-0.609512	0	1	1	no
ENSMUSG00000001156.9	ENSMUSG00000001156.9	Mxd1	chr6:86647041-86669161	Forelimb__WT	Forelimb__KO	OK	5.13767	5.17598	0.0107173	0.0573751	0.88625	0.999422	no
ENSMUSG00000001157.13	ENSMUSG00000001157.13	Gmcl1	chr6:86691767-86733383	Forelimb__WT	Forelimb__KO	OK	13.8845	14.3692	0.0494958	0.292678	0.4749	0.999422	no
ENSMUSG00000001158.13	ENSMUSG00000001158.13	Snrnp27	chr6:86675150-86684522	Forelimb__WT	Forelimb__KO	OK	71.6814	69.9853	-0.0345479	-0.21482	0.59585	0.999422	no
ENSMUSG00000001166.17	ENSMUSG00000001166.17	Oas1c	chr5:120777795-120812514	Forelimb__WT	Forelimb__KO	OK	0.353983	0.289994	-0.28766	-0.371917	0.26775	0.94462	no
ENSMUSG00000001168.16	ENSMUSG00000001168.16	Oas1h	chr5:120861420-120873506	Forelimb__WT	Forelimb__KO	NOTEST	0	0	0	0	1	1	no
ENSMUSG00000001173.15	ENSMUSG00000001173.15	Ocrl	chrX:47912386-47965868	Forelimb__WT	Forelimb__KO	OK	14.0788	13.2648	-0.0859189	-0.491054	0.22055	0.901373	no
ENSMUSG00000001175.13	ENSMUSG00000001175.13	Calm1	chr12:100199434-100209814	Forelimb__WT	Forelimb__KO	OK	111.634	111.155	-0.00620298	-0.0395714	0.9193	0.999422	no
ENSMUSG00000001211.14	ENSMUSG00000001211.14	Agpat3	chr10:78269177-78352489	Forelimb__WT	Forelimb__KO	OK	17.1247	17.1979	0.0061535	0.0257006	0.94825	0.999422	no
ENSMUSG00000001225.12	ENSMUSG00000001225.12	Slc26a3	chr12:31390870-31473917	Forelimb__WT	Forelimb__KO	NOTEST	0.141723	0.0700945	-1.01569	0	1	1	no
ENSMUSG00000001227.11	ENSMUSG00000001227.11	Sema6b	chr17:56123084-56140343	Forelimb__WT	Forelimb__KO	OK	1.1454	1.1153	-0.0384139	-0.13879	0.7307	0.999422	no
ENSMUSG00000001228.14	ENSMUSG00000001228.14	Uhrf1	chr17:56303320-56323486	Forelimb__WT	Forelimb__KO	OK	146.912	158.413	0.108742	0.442907	0.27745	0.948167	no
ENSMUSG00000001229.7	ENSMUSG00000001229.7	Dpp9	chr17:56186681-56218889	Forelimb__WT	Forelimb__KO	OK	19.896	20.9547	0.0747958	0.484614	0.22345	0.901961	no
ENSMUSG00000001240.13	ENSMUSG00000001240.13	Ramp2	chr11:101246027-101248250	Forelimb__WT	Forelimb__KO	OK	21.0916	18.059	-0.223951	-0.717292	0.08135	0.647225	no
ENSMUSG00000001247.16	ENSMUSG00000001247.16	Lsr	chr7:30916982-30973464	Forelimb__WT	Forelimb__KO	OK	12.3767	11.0984	-0.157267	-0.459817	0.25835	0.935721	no
ENSMUSG00000001248.14	ENSMUSG00000001248.14	Gramd1a	chr7:31130126-31170641	Forelimb__WT	Forelimb__KO	OK	36.0219	37.8163	0.0701344	0.397909	0.33165	0.9808	no
ENSMUSG00000001249.14	ENSMUSG00000001249.14	Hpn	chr7:31098724-31115290	Forelimb__WT	Forelimb__KO	OK	0.869306	1.02359	0.2357	0.506498	0.1862	0.864802	no
ENSMUSG00000001260.10	ENSMUSG00000001260.10	Gabrg1	chr5:70751046-70842617	Forelimb__WT	Forelimb__KO	NOTEST	0.00503068	0.00587294	0.22333	0	1	1	no
ENSMUSG00000001270.8	ENSMUSG00000001270.8	Ckb	chr12:111669354-111672338	Forelimb__WT	Forelimb__KO	OK	16.3899	16.9338	0.0471064	0.25684	0.53025	0.999422	no
ENSMUSG00000001280.12	ENSMUSG00000001280.12	Sp1	chr15:102406142-102436404	Forelimb__WT	Forelimb__KO	OK	35.7587	34.0334	-0.0713418	-0.313073	0.3072	0.96763	no
ENSMUSG00000001281.9	ENSMUSG00000001281.9	Itgb7	chr15:102215994-102231935	Forelimb__WT	Forelimb__KO	OK	0.371651	0.341772	-0.120914	-0.197484	0.5619	0.999422	no
ENSMUSG00000001285.12	ENSMUSG00000001285.12	Myg1	chr15:102326115-102338139	Forelimb__WT	Forelimb__KO	OK	39.4461	39.3617	-0.00308947	-0.00831197	0.9827	0.999422	no
ENSMUSG00000001288.14	ENSMUSG00000001288.14	Rarg	chr15:102234937-102257517	Forelimb__WT	Forelimb__KO	OK	75.1966	79.7465	0.0847545	0.471166	0.19945	0.880038	no
ENSMUSG00000001289.12	ENSMUSG00000001289.12	Pfdn5	chr15:102326115-102338139	Forelimb__WT	Forelimb__KO	OK	312.744	252.534	-0.308508	-0.930781	0.0276	0.382876	no
ENSMUSG00000001300.16	ENSMUSG00000001300.16	Efnb2	chr8:8617433-8661242	Forelimb__WT	Forelimb__KO	OK	18.0231	18.815	0.0620344	0.213962	0.58285	0.999422	no
ENSMUSG00000001305.5	ENSMUSG00000001305.5	Rrp15	chr1:186720977-186749358	Forelimb__WT	Forelimb__KO	OK	39.8378	39.3063	-0.0193749	-0.119502	0.7672	0.999422	no
ENSMUSG00000001313.12	ENSMUSG00000001313.12	Rnd2	chr11:101458744-101471853	Forelimb__WT	Forelimb__KO	OK	5.75069	5.73406	-0.00417727	-0.0100693	0.97855	0.999422	no
ENSMUSG00000001323.17	ENSMUSG00000001323.17	Srr	chr11:74898077-75164448	Forelimb__WT	Forelimb__KO	OK	18.5626	17.0208	-0.125096	-0.257072	0.52555	0.999422	no
ENSMUSG00000001333.9	ENSMUSG00000001333.9	Sync	chr4:129287616-129335370	Forelimb__WT	Forelimb__KO	OK	0.283713	0.26978	-0.0726516	-0.0152049	0.9492	0.999422	no
ENSMUSG00000001334.9	ENSMUSG00000001334.9	Fndc5	chr4:129136998-129144593	Forelimb__WT	Forelimb__KO	OK	3.59316	2.90318	-0.30762	-1.34359	0.00065	0.0339992	yes
ENSMUSG00000001348.14	ENSMUSG00000001348.14	Acp5	chr9:22126730-22135746	Forelimb__WT	Forelimb__KO	OK	7.49476	6.67638	-0.166814	-0.729922	0.0707	0.611539	no
ENSMUSG00000001349.4	ENSMUSG00000001349.4	Cnn1	chr9:22099280-22109630	Forelimb__WT	Forelimb__KO	NOTEST	0.0937147	0.0756038	-0.309817	0	1	1	no
ENSMUSG00000001366.14	ENSMUSG00000001366.14	Fbxo9	chr9:78081498-78109065	Forelimb__WT	Forelimb__KO	OK	13.2391	12.9428	-0.0326556	-0.171166	0.66695	0.999422	no
ENSMUSG00000001376.17	ENSMUSG00000001376.17	Vps50	chr6:3498381-3603531	Forelimb__WT	Forelimb__KO	OK	14.6497	14.5736	-0.0075188	-0.0376236	0.9216	0.999422	no
ENSMUSG00000001380.6	ENSMUSG00000001380.6	Hars	chr18:36766529-36792562	Forelimb__WT	Forelimb__KO	OK	50.7351	51.7243	0.0278581	0.152931	0.7058	0.999422	no
ENSMUSG00000001383.8	ENSMUSG00000001383.8	Zmat2	chr18:36793922-36799660	Forelimb__WT	Forelimb__KO	OK	66.1906	60.9226	-0.119649	-0.80945	0.0445	0.493439	no
ENSMUSG00000001403.13	ENSMUSG00000001403.13	Ube2c	chr2:164769897-164779967	Forelimb__WT	Forelimb__KO	OK	161.032	156.776	-0.0386364	-0.257669	0.5245	0.999422	no
ENSMUSG00000001415.10	ENSMUSG00000001415.10	Smg5	chr3:88336259-88362338	Forelimb__WT	Forelimb__KO	OK	36.9701	39.2631	0.0868134	0.557277	0.15865	0.829841	no
ENSMUSG00000001416.13	ENSMUSG00000001416.13	Cct3	chr3:88297115-88321767	Forelimb__WT	Forelimb__KO	OK	243.419	245.735	0.0136587	0.0879898	0.8295	0.999422	no
ENSMUSG00000001418.13	ENSMUSG00000001418.13	Glmp	chr3:88325022-88336148	Forelimb__WT	Forelimb__KO	OK	49.4795	50.1239	0.0186672	0.078382	0.84605	0.999422	no
ENSMUSG00000001419.17	ENSMUSG00000001419.17	Mef2d	chr3:88142371-88177785	Forelimb__WT	Forelimb__KO	OK	14.4849	13.6016	-0.0907818	-0.295625	0.4632	0.999422	no
ENSMUSG00000001420.13	ENSMUSG00000001420.13	Tmem79	chr3:88325022-88336148	Forelimb__WT	Forelimb__KO	OK	1.92745	2.02414	0.0706197	0.0959616	0.81575	0.999422	no
ENSMUSG00000001424.14	ENSMUSG00000001424.14	Snd1	chr6:28475138-28935162	Forelimb__WT	Forelimb__KO	OK	122.82	138.74	0.175843	0.573967	0.15595	0.826999	no
ENSMUSG00000001435.14	ENSMUSG00000001435.14	Col18a1	chr10:77032240-77166548	Forelimb__WT	Forelimb__KO	OK	49.6512	53.0632	0.0958827	0.619957	0.12385	0.765018	no
ENSMUSG00000001436.15	ENSMUSG00000001436.15	Slc19a1	chr10:77032240-77166548	Forelimb__WT	Forelimb__KO	OK	9.56104	9.60572	0.00672655	0.00929777	0.98125	0.999422	no
ENSMUSG00000001440.5	ENSMUSG00000001440.5	Kpnb1	chr11:97159713-97187881	Forelimb__WT	Forelimb__KO	OK	142.575	154.521	0.116082	0.667296	0.09805	0.698078	no
ENSMUSG00000001441.13	ENSMUSG00000001441.13	Npepps	chr11:97205841-97282897	Forelimb__WT	Forelimb__KO	OK	24.9649	26.9945	0.112764	0.661376	0.09555	0.692659	no
ENSMUSG00000001444.2	ENSMUSG00000001444.2	Tbx21	chr11:97098070-97115331	Forelimb__WT	Forelimb__KO	NOTEST	0.0162922	0.0258094	0.66372	0	1	1	no
ENSMUSG00000001445.10	ENSMUSG00000001445.10	Mrpl10	chr11:97041559-97068904	Forelimb__WT	Forelimb__KO	OK	35.247	34.0298	-0.0507009	-0.256566	0.52685	0.999422	no
ENSMUSG00000001467.5	ENSMUSG00000001467.5	Cyp51	chr5:3928177-4104746	Forelimb__WT	Forelimb__KO	OK	46.1675	47.7472	0.048538	0.150557	0.68085	0.999422	no
ENSMUSG00000001472.16	ENSMUSG00000001472.16	Tcf25	chr8:119910359-124345724	Forelimb__WT	Forelimb__KO	OK	65.1977	66.085	0.0195007	0.016695	0.97255	0.999422	no
ENSMUSG00000001473.6	ENSMUSG00000001473.6	Tubb6	chr18:67390716-67402748	Forelimb__WT	Forelimb__KO	OK	18.4013	18.0598	-0.0270258	-0.156068	0.69595	0.999422	no
ENSMUSG00000001482.14	ENSMUSG00000001482.14	Def8	chr8:119910359-124345724	Forelimb__WT	Forelimb__KO	OK	20.6544	21.5304	0.059923	0.0243038	0.9382	0.999422	no
ENSMUSG00000001493.9	ENSMUSG00000001493.9	Meox1	chr11:101877509-101894374	Forelimb__WT	Forelimb__KO	OK	2.2432	3.03378	0.43556	1.68727	5e-05	0.00388375	yes
ENSMUSG00000001494.6	ENSMUSG00000001494.6	Sost	chr11:101962457-101967015	Forelimb__WT	Forelimb__KO	OK	6.08331	4.86536	-0.322311	-1.48325	0.0003	0.0175207	yes
ENSMUSG00000001496.15	ENSMUSG00000001496.15	Nkx2-1	chr12:56531957-56607476	Forelimb__WT	Forelimb__KO	NOTEST	0.00357504	0.00185102	-0.949638	0	1	1	no
ENSMUSG00000001497.18	ENSMUSG00000001497.18	Pax9	chr12:56689917-57197472	Forelimb__WT	Forelimb__KO	OK	5.50577	4.23557	-0.378388	-1.88389	5e-05	0.00388375	yes
ENSMUSG00000001504.10	ENSMUSG00000001504.10	Irx2	chr13:72628819-72634198	Forelimb__WT	Forelimb__KO	OK	2.96398	2.55936	-0.211748	-0.442497	0.27025	0.94656	no
ENSMUSG00000001506.10	ENSMUSG00000001506.10	Col1a1	chr11:94936223-94953042	Forelimb__WT	Forelimb__KO	OK	25.6556	26.203	0.0304548	0.20058	0.612	0.999422	no
ENSMUSG00000001507.16	ENSMUSG00000001507.16	Itga3	chr11:95044473-95076801	Forelimb__WT	Forelimb__KO	OK	9.32567	8.1834	-0.188506	-0.810272	0.04675	0.504699	no
ENSMUSG00000001508.15	ENSMUSG00000001508.15	Sgca	chr11:94962790-94976327	Forelimb__WT	Forelimb__KO	OK	0.778929	0.773276	-0.0105071	-0.0112098	0.9748	0.999422	no
ENSMUSG00000001510.8	ENSMUSG00000001510.8	Dlx3	chr11:95120118-95125296	Forelimb__WT	Forelimb__KO	OK	6.33398	4.49453	-0.494943	-2.40556	5e-05	0.00388375	yes
ENSMUSG00000001517.14	ENSMUSG00000001517.14	Foxm1	chr6:128362966-128408932	Forelimb__WT	Forelimb__KO	OK	42.1088	43.4207	0.0442625	0.261533	0.51525	0.999422	no
ENSMUSG00000001518.12	ENSMUSG00000001518.12	Itfg2	chr6:128409443-128424931	Forelimb__WT	Forelimb__KO	OK	14.7358	14.9155	0.0174852	0.0476478	0.90795	0.999422	no
ENSMUSG00000001520.12	ENSMUSG00000001520.12	Nrip2	chr6:128362966-128408932	Forelimb__WT	Forelimb__KO	OK	1.03212	0.948849	-0.121365	-0.0720295	0.8548	0.999422	no
ENSMUSG00000001521.12	ENSMUSG00000001521.12	Tulp3	chr6:128321160-128355851	Forelimb__WT	Forelimb__KO	OK	19.7757	19.7831	0.000543285	0.00251584	0.9956	0.999422	no
ENSMUSG00000001524.14	ENSMUSG00000001524.14	Gtf2h4	chr17:35667729-35673739	Forelimb__WT	Forelimb__KO	OK	19.3465	20.3579	0.0735137	0.377798	0.33335	0.982079	no
ENSMUSG00000001525.10	ENSMUSG00000001525.10	Tubb5	chr17:35833920-35838306	Forelimb__WT	Forelimb__KO	OK	1097.79	1175.94	0.0992148	0.394584	0.31615	0.976455	no
ENSMUSG00000001542.6	ENSMUSG00000001542.6	Ell2	chr13:75707483-75772356	Forelimb__WT	Forelimb__KO	OK	5.72066	4.31326	-0.407403	-2.11868	5e-05	0.00388375	yes
ENSMUSG00000001552.14	ENSMUSG00000001552.14	Jup	chr11:100368957-100397763	Forelimb__WT	Forelimb__KO	OK	17.6916	16.9245	-0.0639485	-0.272262	0.4921	0.999422	no
ENSMUSG00000001555.10	ENSMUSG00000001555.10	Fkbp10	chr11:100415696-100441808	Forelimb__WT	Forelimb__KO	OK	27.7374	30.0084	0.113534	0.51791	0.20355	0.883252	no
ENSMUSG00000001558.5	ENSMUSG00000001558.5	Klhl10	chr11:100441916-100457022	Forelimb__WT	Forelimb__KO	OK	0.735882	0.662682	-0.151156	-0.353799	0.3806	0.993221	no
ENSMUSG00000001566.9	ENSMUSG00000001566.9	Mnx1	chr5:29473033-29478470	Forelimb__WT	Forelimb__KO	OK	0.288912	0.548209	0.924096	1.93363	5e-05	0.00388375	yes
ENSMUSG00000001569.10	ENSMUSG00000001569.10	Nom1	chr5:29434663-29457843	Forelimb__WT	Forelimb__KO	OK	5.7323	5.91557	0.0454029	0.285646	0.47555	0.999422	no
ENSMUSG00000001576.14	ENSMUSG00000001576.14	Ergic1	chr17:26554253-26656931	Forelimb__WT	Forelimb__KO	OK	75.3096	76.8812	0.029797	0.17296	0.66495	0.999422	no
ENSMUSG00000001583.13	ENSMUSG00000001583.13	Tnk1	chr11:69846375-69858730	Forelimb__WT	Forelimb__KO	OK	0.900381	0.854053	-0.0762109	-0.0808248	0.83255	0.999422	no
ENSMUSG00000001588.12	ENSMUSG00000001588.12	Acap1	chr11:69881566-69895539	Forelimb__WT	Forelimb__KO	OK	0.665673	0.745391	0.163184	0.370872	0.35675	0.987648	no
ENSMUSG00000001604.14	ENSMUSG00000001604.14	Tcea3	chr4:136247728-136274898	Forelimb__WT	Forelimb__KO	OK	2.32202	2.0841	-0.155957	-0.442192	0.2733	0.947379	no
ENSMUSG00000001622.15	ENSMUSG00000001622.15	Csn3	chr5:87908578-88008534	Forelimb__WT	Forelimb__KO	NOTEST	0.0144399	0	-inf	0	1	1	no
ENSMUSG00000001627.11	ENSMUSG00000001627.11	Ifrd1	chr12:40201566-40248504	Forelimb__WT	Forelimb__KO	OK	27.2509	27.7131	0.0242656	0.0686195	0.86715	0.999422	no
ENSMUSG00000001630.13	ENSMUSG00000001630.13	Stk38l	chr6:146724994-146778812	Forelimb__WT	Forelimb__KO	OK	9.04773	9.24259	0.0307409	0.155076	0.69735	0.999422	no
ENSMUSG00000001632.16	ENSMUSG00000001632.16	Brpf1	chr6:113307136-113326747	Forelimb__WT	Forelimb__KO	OK	17.4178	19.1206	0.134568	0.888396	0.03085	0.402735	no
ENSMUSG00000001642.18	ENSMUSG00000001642.18	Akr1b3	chr6:34290264-34324249	Forelimb__WT	Forelimb__KO	OK	36.304	37.2094	0.0355375	0.218555	0.58925	0.999422	no
ENSMUSG00000001655.6	ENSMUSG00000001655.6	Hoxc13	chr15:102921102-102928814	Forelimb__WT	Forelimb__KO	OK	3.04297	2.02636	-0.586591	-2.31991	5e-05	0.00388375	yes
ENSMUSG00000001656.3	ENSMUSG00000001656.3	Hoxc11	chr15:102954426-102957708	Forelimb__WT	Forelimb__KO	OK	0.864786	0.639322	-0.435799	-1.14313	0.005	0.146006	no
ENSMUSG00000001657.7	ENSMUSG00000001657.7	Hoxc8	chr15:102966795-103017429	Forelimb__WT	Forelimb__KO	OK	1.59185	1.5994	0.00682447	0.0118123	0.97635	0.999422	no
ENSMUSG00000001661.5	ENSMUSG00000001661.5	Hoxc6	chr15:102966795-103017429	Forelimb__WT	Forelimb__KO	OK	4.87399	5.83541	0.259732	0.622313	0.12895	0.772258	no
ENSMUSG00000001663.10	ENSMUSG00000001663.10	Gstt1	chr10:75783812-75798584	Forelimb__WT	Forelimb__KO	OK	2.7804	2.21586	-0.327427	-0.962253	0.018	0.314899	no
ENSMUSG00000001665.10	ENSMUSG00000001665.10	Gstt3	chr10:75771229-75781414	Forelimb__WT	Forelimb__KO	OK	2.03333	2.04295	0.00681358	0.0100967	0.98085	0.999422	no
ENSMUSG00000001666.8	ENSMUSG00000001666.8	Ddt	chr10:75771229-75781414	Forelimb__WT	Forelimb__KO	OK	52.3554	52.7678	0.0113218	0.0606353	0.8825	0.999422	no
ENSMUSG00000001670.13	ENSMUSG00000001670.13	Tat	chr8:109990436-109999803	Forelimb__WT	Forelimb__KO	NOTEST	0	0.0159065	inf	0	1	1	no
ENSMUSG00000001672.14	ENSMUSG00000001672.14	Marveld3	chr8:109947913-109962203	Forelimb__WT	Forelimb__KO	NOTEST	0.224375	0.190951	-0.232708	0	1	1	no
ENSMUSG00000001674.11	ENSMUSG00000001674.11	Ddx18	chr1:121553834-121567989	Forelimb__WT	Forelimb__KO	OK	37.4043	38.396	0.0377524	0.191167	0.63255	0.999422	no
ENSMUSG00000001687.15	ENSMUSG00000001687.15	Ubl3	chr5:148504634-148552789	Forelimb__WT	Forelimb__KO	OK	16.9534	17.6217	0.055779	0.213068	0.5957	0.999422	no
ENSMUSG00000001700.9	ENSMUSG00000001700.9	Gramd3	chr18:56432131-56503792	Forelimb__WT	Forelimb__KO	OK	8.53833	8.68488	0.0245511	0.132891	0.7433	0.999422	no
ENSMUSG00000001707.7	ENSMUSG00000001707.7	Eef1e1	chr13:38645697-38659028	Forelimb__WT	Forelimb__KO	OK	34.9278	35.2911	0.0149279	0.0871129	0.82725	0.999422	no
ENSMUSG00000001729.14	ENSMUSG00000001729.14	Akt1	chr12:112653820-112674884	Forelimb__WT	Forelimb__KO	OK	113.823	123.812	0.121367	0.741468	0.06655	0.594169	no
ENSMUSG00000001739.14	ENSMUSG00000001739.14	Cldn15	chr5:136966615-136975858	Forelimb__WT	Forelimb__KO	OK	0.296979	0.24042	-0.304805	-0.395922	0.23295	0.912305	no
ENSMUSG00000001741.12	ENSMUSG00000001741.12	Il16	chr7:83631958-83739937	Forelimb__WT	Forelimb__KO	OK	2.46363	2.3356	-0.0769948	-0.213884	0.57335	0.999422	no
ENSMUSG00000001750.15	ENSMUSG00000001750.15	Tcirg1	chr19:3896049-3907133	Forelimb__WT	Forelimb__KO	OK	10.4833	10.8218	0.0458582	0.260942	0.5198	0.999422	no
ENSMUSG00000001751.9	ENSMUSG00000001751.9	Naglu	chr11:101070011-101077672	Forelimb__WT	Forelimb__KO	OK	1.73546	1.7544	0.0156642	0.0466602	0.90645	0.999422	no
ENSMUSG00000001755.12	ENSMUSG00000001755.12	Coasy	chr11:101082564-101086619	Forelimb__WT	Forelimb__KO	OK	18.9081	19.8583	0.0707326	0.339883	0.40145	0.999422	no
ENSMUSG00000001761.7	ENSMUSG00000001761.7	Smo	chr6:29735693-29761365	Forelimb__WT	Forelimb__KO	OK	63.2905	65.4002	0.0473072	0.320486	0.4233	0.999422	no
ENSMUSG00000001763.14	ENSMUSG00000001763.14	Tspan33	chr6:29694221-29718559	Forelimb__WT	Forelimb__KO	OK	4.13557	3.2824	-0.333338	-1.37313	0.00085	0.0413942	yes
ENSMUSG00000001767.5	ENSMUSG00000001767.5	Crnkl1	chr2:145917478-146215039	Forelimb__WT	Forelimb__KO	OK	23.6216	23.2772	-0.021187	-0.138633	0.72795	0.999422	no
ENSMUSG00000001768.15	ENSMUSG00000001768.15	Rin2	chr2:145784733-145887616	Forelimb__WT	Forelimb__KO	OK	11.0387	9.06341	-0.284439	-1.07175	0.00565	0.157017	no
ENSMUSG00000001773.14	ENSMUSG00000001773.14	Folh1	chr7:86718976-86775943	Forelimb__WT	Forelimb__KO	NOTEST	0.0174027	0.00574862	-1.59803	0	1	1	no
ENSMUSG00000001774.7	ENSMUSG00000001774.7	Chordc1	chr9:18292266-18314000	Forelimb__WT	Forelimb__KO	OK	58.5521	55.2567	-0.083572	-0.562402	0.1626	0.835315	no
ENSMUSG00000001783.3	ENSMUSG00000001783.3	Rtcb	chr10:85938636-85957823	Forelimb__WT	Forelimb__KO	OK	108.584	108.731	0.00194823	0.013242	0.9731	0.999422	no
ENSMUSG00000001785.11	ENSMUSG00000001785.11	Pwp1	chr10:85871830-85889096	Forelimb__WT	Forelimb__KO	OK	35.6029	36.001	0.0160407	0.106328	0.789	0.999422	no
ENSMUSG00000001786.14	ENSMUSG00000001786.14	Fbxo7	chr10:86020440-86051873	Forelimb__WT	Forelimb__KO	OK	7.17149	7.50377	0.0653434	0.299386	0.45935	0.999422	no
ENSMUSG00000001794.13	ENSMUSG00000001794.13	Capns1	chr7:30186941-30200889	Forelimb__WT	Forelimb__KO	OK	119.708	116.223	-0.0426191	-0.284822	0.48495	0.999422	no
ENSMUSG00000001802.16	ENSMUSG00000001802.16	Lrp3	chr7:35186384-35215498	Forelimb__WT	Forelimb__KO	OK	12.3495	12.1473	-0.023824	-0.118811	0.7473	0.999422	no
ENSMUSG00000001804.9	ENSMUSG00000001804.9	Dsg4	chr18:20436174-20471821	Forelimb__WT	Forelimb__KO	NOTEST	0	0	0	0	1	1	no
ENSMUSG00000001815.15	ENSMUSG00000001815.15	Evx2	chr2:74652990-74659557	Forelimb__WT	Forelimb__KO	OK	12.8106	11.2553	-0.186726	-1.15752	0.00455	0.137518	no
ENSMUSG00000001819.4	ENSMUSG00000001819.4	Hoxd13	chr2:74668309-74671599	Forelimb__WT	Forelimb__KO	OK	220.041	187.749	-0.228967	-1.46818	0.00025	0.0150533	yes
ENSMUSG00000001823.5	ENSMUSG00000001823.5	Hoxd12	chr2:74675012-74677705	Forelimb__WT	Forelimb__KO	OK	88.8551	84.4239	-0.0738037	-0.500184	0.2149	0.897439	no
ENSMUSG00000001827.11	ENSMUSG00000001827.11	Folr1	chr7:101858330-101870788	Forelimb__WT	Forelimb__KO	NOTEST	0.0249179	0.0596289	1.25883	0	1	1	no
ENSMUSG00000001829.16	ENSMUSG00000001829.16	Clpb	chr7:101663632-101790168	Forelimb__WT	Forelimb__KO	OK	22.2612	24.2425	0.123008	0.425494	0.2902	0.954053	no
ENSMUSG00000001833.16	ENSMUSG00000001833.16	Sept7	chr9:25252438-25308571	Forelimb__WT	Forelimb__KO	OK	130.931	124.619	-0.0712761	-0.477296	0.237	0.915869	no
ENSMUSG00000001844.10	ENSMUSG00000001844.10	Zdhhc4	chr5:143316488-143332704	Forelimb__WT	Forelimb__KO	OK	27.8402	28.1942	0.0182274	0.0884943	0.8273	0.999422	no
ENSMUSG00000001847.14	ENSMUSG00000001847.14	Rac1	chr5:143464583-143528036	Forelimb__WT	Forelimb__KO	OK	203.95	222.797	0.127514	0.59341	0.14395	0.80585	no
ENSMUSG00000001855.15	ENSMUSG00000001855.15	Nup214	chr2:31974435-32064911	Forelimb__WT	Forelimb__KO	OK	19.8464	22.2783	0.166767	0.853925	0.01395	0.273283	no
ENSMUSG00000001864.13	ENSMUSG00000001864.13	Aif1l	chr2:31950138-31973442	Forelimb__WT	Forelimb__KO	OK	45.0135	49.84	0.146947	0.617839	0.0992	0.701763	no
ENSMUSG00000001865.2	ENSMUSG00000001865.2	Cpa3	chr3:20215619-20242181	Forelimb__WT	Forelimb__KO	OK	0.397477	0.327978	-0.27727	-0.333118	0.3483	0.986492	no
ENSMUSG00000001870.15	ENSMUSG00000001870.15	Ltbp1	chr17:75005567-75391767	Forelimb__WT	Forelimb__KO	OK	36.433	39.1542	0.103922	0.549661	0.12095	0.757691	no
ENSMUSG00000001891.16	ENSMUSG00000001891.16	Ugp2	chr11:21321137-21374161	Forelimb__WT	Forelimb__KO	OK	33.9266	33.4674	-0.0196593	-0.10665	0.79135	0.999422	no
ENSMUSG00000001901.15	ENSMUSG00000001901.15	Kcnh6	chr11:106008123-106034549	Forelimb__WT	Forelimb__KO	NOTEST	0.149499	0.15963	0.0945988	0	1	1	no
ENSMUSG00000001909.15	ENSMUSG00000001909.15	Trmt1	chr8:84670482-84699808	Forelimb__WT	Forelimb__KO	OK	30.2466	31.0031	0.0356389	0.102483	0.7828	0.999422	no
ENSMUSG00000001910.4	ENSMUSG00000001910.4	Nacc1	chr8:84670482-84699808	Forelimb__WT	Forelimb__KO	OK	39.8941	40.8185	0.0330463	0.190502	0.6349	0.999422	no
ENSMUSG00000001911.16	ENSMUSG00000001911.16	Nfix	chr8:84699875-84800344	Forelimb__WT	Forelimb__KO	OK	5.35559	4.4977	-0.251858	-0.864475	0.0235	0.353068	no
ENSMUSG00000001918.17	ENSMUSG00000001918.17	Slc1a5	chr7:16781339-16798274	Forelimb__WT	Forelimb__KO	OK	20.6217	19.9326	-0.0490298	-0.153174	0.69985	0.999422	no
ENSMUSG00000001924.15	ENSMUSG00000001924.15	Uba1	chrX:20658325-20683179	Forelimb__WT	Forelimb__KO	OK	187.968	188.764	0.00609334	0.0269572	0.948	0.999422	no
ENSMUSG00000001930.17	ENSMUSG00000001930.17	Vwf	chr6:125546773-125686679	Forelimb__WT	Forelimb__KO	OK	0.692771	1.18544	0.774969	2.08599	5e-05	0.00388375	yes
ENSMUSG00000001942.7	ENSMUSG00000001942.7	Siae	chr9:37613846-37648318	Forelimb__WT	Forelimb__KO	OK	2.31467	2.30241	-0.00766371	-0.0327196	0.9403	0.999422	no
ENSMUSG00000001943.7	ENSMUSG00000001943.7	Vsig2	chr9:37539254-37544205	Forelimb__WT	Forelimb__KO	OK	0.582455	0.559828	-0.0571645	-0.110511	0.78735	0.999422	no
ENSMUSG00000001946.13	ENSMUSG00000001946.13	Esam	chr9:37528077-37538319	Forelimb__WT	Forelimb__KO	OK	6.32014	6.79077	0.103618	0.47022	0.23485	0.912909	no
ENSMUSG00000001948.9	ENSMUSG00000001948.9	Spa17	chr9:37603294-37613720	Forelimb__WT	Forelimb__KO	OK	5.59902	5.38908	-0.0551342	-0.179892	0.65965	0.999422	no
ENSMUSG00000001962.8	ENSMUSG00000001962.8	Fam50a	chrX:74313032-74320149	Forelimb__WT	Forelimb__KO	OK	31.2819	30.8814	-0.0185899	-0.111929	0.7787	0.999422	no
ENSMUSG00000001964.14	ENSMUSG00000001964.14	Emd	chrX:74254686-74261548	Forelimb__WT	Forelimb__KO	OK	87.7508	79.1734	-0.148395	-0.736695	0.073	0.622082	no
ENSMUSG00000001983.7	ENSMUSG00000001983.7	Taco1	chr11:106065076-106073612	Forelimb__WT	Forelimb__KO	OK	15.1828	15.1791	-0.000351327	-0.00185552	0.99485	0.999422	no
ENSMUSG00000001985.9	ENSMUSG00000001985.9	Grik3	chr4:125490699-125714173	Forelimb__WT	Forelimb__KO	NOTEST	0.0110635	0.0130228	0.235224	0	1	1	no
ENSMUSG00000001986.16	ENSMUSG00000001986.16	Gria3	chrX:41401127-41678601	Forelimb__WT	Forelimb__KO	OK	0.805146	0.725364	-0.150545	-0.166927	0.6317	0.999422	no
ENSMUSG00000001988.8	ENSMUSG00000001988.8	Npas1	chr7:16455720-16476780	Forelimb__WT	Forelimb__KO	OK	0.160846	0.242796	0.59406	0.976063	0.01695	0.304063	no
ENSMUSG00000001995.8	ENSMUSG00000001995.8	Sipa1l2	chr8:125418062-125492710	Forelimb__WT	Forelimb__KO	OK	8.60658	9.04999	0.0724763	0.45806	0.25545	0.933086	no
ENSMUSG00000001998.15	ENSMUSG00000001998.15	Ap4e1	chr2:127008723-127067909	Forelimb__WT	Forelimb__KO	OK	7.20809	7.30122	0.0185209	0.104444	0.8012	0.999422	no
ENSMUSG00000001999.15	ENSMUSG00000001999.15	Blvra	chr2:127070666-127097084	Forelimb__WT	Forelimb__KO	OK	12.2838	11.6239	-0.0796655	-0.367926	0.36925	0.992104	no
ENSMUSG00000002006.12	ENSMUSG00000002006.12	Pdzd4	chrX:73793358-73824969	Forelimb__WT	Forelimb__KO	OK	4.20799	4.18676	-0.00729735	-0.0355556	0.93245	0.999422	no
ENSMUSG00000002007.5	ENSMUSG00000002007.5	Srpk3	chrX:73774404-73778925	Forelimb__WT	Forelimb__KO	OK	0.780959	0.547765	-0.511691	-1.27351	0.00215	0.0808723	no
ENSMUSG00000002010.17	ENSMUSG00000002010.17	Idh3g	chrX:73778962-73786897	Forelimb__WT	Forelimb__KO	OK	82.7327	73.303	-0.174585	-0.868694	0.0364	0.439715	no
ENSMUSG00000002012.13	ENSMUSG00000002012.13	Pnck	chrX:73655993-73660117	Forelimb__WT	Forelimb__KO	OK	5.30051	5.36018	0.0161508	0.065358	0.87125	0.999422	no
ENSMUSG00000002014.12	ENSMUSG00000002014.12	Ssr4	chrX:73787027-73790826	Forelimb__WT	Forelimb__KO	OK	40.2198	37.3568	-0.106537	-0.591167	0.1498	0.817919	no
ENSMUSG00000002015.5	ENSMUSG00000002015.5	Bcap31	chrX:73686177-73716175	Forelimb__WT	Forelimb__KO	OK	56.861	54.2729	-0.0672088	-0.428329	0.2871	0.952584	no
ENSMUSG00000002017.9	ENSMUSG00000002017.9	Fam98a	chr17:75537085-75551946	Forelimb__WT	Forelimb__KO	OK	20.2289	19.8635	-0.0262932	-0.165705	0.6788	0.999422	no
ENSMUSG00000002020.15	ENSMUSG00000002020.15	Ltbp2	chr12:84783211-84878132	Forelimb__WT	Forelimb__KO	NOTEST	0.124216	0.103005	-0.27013	0	1	1	no
ENSMUSG00000002028.12	ENSMUSG00000002028.12	Kmt2a	chr9:44803354-44881296	Forelimb__WT	Forelimb__KO	OK	14.445	14.9037	0.0450997	0.303739	0.45535	0.999422	no
ENSMUSG00000002031.11	ENSMUSG00000002031.11	Ift46	chr9:44767907-44792714	Forelimb__WT	Forelimb__KO	OK	70.3425	67.2415	-0.0650441	-0.290654	0.47585	0.999422	no
ENSMUSG00000002032.16	ENSMUSG00000002032.16	Tmem25	chr9:44793775-44799307	Forelimb__WT	Forelimb__KO	OK	0.822347	0.809487	-0.0227393	-0.0671844	0.8683	0.999422	no
ENSMUSG00000002033.13	ENSMUSG00000002033.13	Cd3g	chr9:44969571-44980431	Forelimb__WT	Forelimb__KO	NOTEST	0.0983026	0.0639733	-0.61976	0	1	1	no
ENSMUSG00000002043.17	ENSMUSG00000002043.17	Trappc6a	chr7:19508711-19516145	Forelimb__WT	Forelimb__KO	OK	13.5674	14.4317	0.0891012	0.381292	0.35215	0.986713	no
ENSMUSG00000002052.6	ENSMUSG00000002052.6	Supt6	chr11:78206745-78255496	Forelimb__WT	Forelimb__KO	OK	41.1613	44.3074	0.106261	0.678496	0.09655	0.696011	no
ENSMUSG00000002055.9	ENSMUSG00000002055.9	Spag5	chr11:78301528-78322457	Forelimb__WT	Forelimb__KO	OK	45.8451	48.9576	0.0947668	0.617258	0.11445	0.744887	no
ENSMUSG00000002057.4	ENSMUSG00000002057.4	Foxn1	chr11:78357576-78386558	Forelimb__WT	Forelimb__KO	NOTEST	0.0308634	0.0216396	-0.51222	0	1	1	no
ENSMUSG00000002058.13	ENSMUSG00000002058.13	Unc119	chr11:78343481-78349164	Forelimb__WT	Forelimb__KO	OK	48.5311	48.4165	-0.00341058	-0.0190935	0.96155	0.999422	no
ENSMUSG00000002059.18	ENSMUSG00000002059.18	Rab34	chr11:78188429-78192193	Forelimb__WT	Forelimb__KO	OK	42.7952	45.4807	0.0878051	0.478896	0.2332	0.912305	no
ENSMUSG00000002064.10	ENSMUSG00000002064.10	Sdf2	chr11:78206745-78255496	Forelimb__WT	Forelimb__KO	OK	23.7225	21.9292	-0.113404	-0.203427	0.61955	0.999422	no
ENSMUSG00000002068.16	ENSMUSG00000002068.16	Ccne1	chr7:38097983-38107534	Forelimb__WT	Forelimb__KO	OK	49.7554	55.9256	0.168655	0.706904	0.0831	0.654167	no
ENSMUSG00000002076.11	ENSMUSG00000002076.11	Hsf2bp	chr17:31944768-32034508	Forelimb__WT	Forelimb__KO	OK	0.328258	0.396845	0.273746	0.19935	0.59715	0.999422	no
ENSMUSG00000002083.12	ENSMUSG00000002083.12	Bbc3	chr7:16309615-16318205	Forelimb__WT	Forelimb__KO	OK	3.51792	3.72039	0.0807289	0.24043	0.55385	0.999422	no
ENSMUSG00000002100.15	ENSMUSG00000002100.15	Mybpc3	chr2:91118143-91136516	Forelimb__WT	Forelimb__KO	NOTEST	0.00268439	0.00290779	0.115331	0	1	1	no
ENSMUSG00000002102.15	ENSMUSG00000002102.15	Psmc3	chr2:91054008-91070417	Forelimb__WT	Forelimb__KO	OK	222.234	198.589	-0.162293	-0.781781	0.0543	0.543525	no
ENSMUSG00000002103.15	ENSMUSG00000002103.15	Acp2	chr2:91202884-91236982	Forelimb__WT	Forelimb__KO	OK	19.9972	19.0676	-0.0686793	-0.218967	0.5644	0.999422	no
ENSMUSG00000002104.11	ENSMUSG00000002104.11	Rapsn	chr2:91035619-91053933	Forelimb__WT	Forelimb__KO	OK	1.0294	0.9881	-0.059072	-0.146211	0.7227	0.999422	no
ENSMUSG00000002105.15	ENSMUSG00000002105.15	Slc39a13	chr2:91054008-91070417	Forelimb__WT	Forelimb__KO	OK	16.1424	14.8951	-0.116017	-0.183135	0.6329	0.999422	no
ENSMUSG00000002107.18	ENSMUSG00000002107.18	Celf2	chr2:6539693-7509563	Forelimb__WT	Forelimb__KO	OK	17.5332	17.9102	0.0306902	0.0607021	0.87985	0.999422	no
ENSMUSG00000002108.10	ENSMUSG00000002108.10	Nr1h3	chr2:91184060-91202834	Forelimb__WT	Forelimb__KO	OK	1.01197	1.08122	0.095498	0.226297	0.5463	0.999422	no
ENSMUSG00000002109.14	ENSMUSG00000002109.14	Ddb2	chr2:91202884-91236982	Forelimb__WT	Forelimb__KO	OK	14.2716	13.7058	-0.0583591	-0.19289	0.6319	0.999422	no
ENSMUSG00000002111.8	ENSMUSG00000002111.8	Spi1	chr2:91082389-91115756	Forelimb__WT	Forelimb__KO	OK	1.5221	1.31257	-0.213663	-0.341858	0.3864	0.99501	no
ENSMUSG00000002129.11	ENSMUSG00000002129.11	Sf3a1	chr11:4160349-4182541	Forelimb__WT	Forelimb__KO	OK	47.4478	49.9823	0.0750781	0.501488	0.21795	0.90046	no
ENSMUSG00000002147.18	ENSMUSG00000002147.18	Stat6	chr10:127642985-127701049	Forelimb__WT	Forelimb__KO	OK	4.22151	3.95287	-0.094859	-0.228203	0.566	0.999422	no
ENSMUSG00000002190.13	ENSMUSG00000002190.13	Clgn	chr8:83389866-83428552	Forelimb__WT	Forelimb__KO	OK	1.96291	1.9363	-0.0196862	-0.0708787	0.8583	0.999422	no
ENSMUSG00000002204.9	ENSMUSG00000002204.9	Napsa	chr7:44572379-44590624	Forelimb__WT	Forelimb__KO	NOTEST	0.0903213	0.0652211	-0.469728	0	1	1	no
ENSMUSG00000002205.16	ENSMUSG00000002205.16	Vrk3	chr7:44731479-44777515	Forelimb__WT	Forelimb__KO	OK	23.0546	24.1275	0.0656248	0.248204	0.53955	0.999422	no
ENSMUSG00000002210.11	ENSMUSG00000002210.11	Smg9	chr7:24399618-24422778	Forelimb__WT	Forelimb__KO	OK	10.3991	10.4185	0.00269772	0.011867	0.9757	0.999422	no
ENSMUSG00000002221.11	ENSMUSG00000002221.11	Paxip1	chr5:27740079-27791691	Forelimb__WT	Forelimb__KO	OK	21.7165	22.8499	0.0733966	0.369604	0.26675	0.944357	no
ENSMUSG00000002222.14	ENSMUSG00000002222.14	Rmnd5a	chr6:71388633-71440637	Forelimb__WT	Forelimb__KO	OK	28.342	30.3529	0.0988914	0.640717	0.1165	0.750032	no
ENSMUSG00000002227.15	ENSMUSG00000002227.15	Mov10	chr3:104794835-104818563	Forelimb__WT	Forelimb__KO	OK	18.3092	20.1946	0.141396	0.697164	0.08575	0.66242	no
ENSMUSG00000002228.7	ENSMUSG00000002228.7	Ppm1j	chr3:104753122-104786018	Forelimb__WT	Forelimb__KO	OK	0.579783	0.682409	0.235125	0.389042	0.3362	0.983008	no
ENSMUSG00000002233.13	ENSMUSG00000002233.13	Rhoc	chr3:104788374-104794459	Forelimb__WT	Forelimb__KO	OK	83.9702	83.9666	-6.21099e-05	-0.000343989	0.9993	0.999629	no
ENSMUSG00000002240.12	ENSMUSG00000002240.12	Prr27	chr5:87825685-87846387	Forelimb__WT	Forelimb__KO	NOTEST	0	0	0	0	1	1	no
ENSMUSG00000002249.17	ENSMUSG00000002249.17	Tead3	chr17:28331670-28350805	Forelimb__WT	Forelimb__KO	OK	26.8694	24.7634	-0.117754	-0.387256	0.333	0.981996	no
ENSMUSG00000002250.15	ENSMUSG00000002250.15	Ppard	chr17:28232753-28301469	Forelimb__WT	Forelimb__KO	OK	9.44396	9.95836	0.0765157	0.42414	0.29525	0.959115	no
ENSMUSG00000002257.7	ENSMUSG00000002257.7	Def6	chr17:28207777-28228608	Forelimb__WT	Forelimb__KO	OK	3.53874	3.69884	0.063839	0.26431	0.50985	0.999422	no
ENSMUSG00000002265.16	ENSMUSG00000002265.16	Peg3	chr7:6703891-6730421	Forelimb__WT	Forelimb__KO	OK	97.8024	118.075	0.271765	1.55075	0.00025	0.0150533	yes
ENSMUSG00000002266.16	ENSMUSG00000002266.16	Zim1	chr7:6671268-6696450	Forelimb__WT	Forelimb__KO	OK	7.12189	7.58677	0.0912266	0.341996	0.40705	0.999422	no
ENSMUSG00000002274.12	ENSMUSG00000002274.12	Metrn	chr17:25794570-25985680	Forelimb__WT	Forelimb__KO	OK	3.01388	3.22841	0.0992017	0.0557621	0.87245	0.999422	no
ENSMUSG00000002279.18	ENSMUSG00000002279.18	Lmf1	chr17:25579173-25662826	Forelimb__WT	Forelimb__KO	OK	7.67115	8.1286	0.0835649	0.34484	0.3875	0.99501	no
ENSMUSG00000002280.10	ENSMUSG00000002280.10	Narfl	chr17:25773775-25785673	Forelimb__WT	Forelimb__KO	OK	8.35838	8.20302	-0.0270687	-0.0958659	0.80965	0.999422	no
ENSMUSG00000002289.15	ENSMUSG00000002289.15	Angptl4	chr17:33773749-33781575	Forelimb__WT	Forelimb__KO	OK	10.6919	10.4051	-0.0392236	-0.171767	0.6771	0.999422	no
ENSMUSG00000002297.15	ENSMUSG00000002297.15	Dbf4	chr5:8396972-8422716	Forelimb__WT	Forelimb__KO	OK	53.9116	56.2342	0.060854	0.389731	0.34635	0.985378	no
ENSMUSG00000002307.15	ENSMUSG00000002307.15	Daxx	chr17:33909413-33915589	Forelimb__WT	Forelimb__KO	OK	24.1047	26.2889	0.125142	0.627983	0.12075	0.757691	no
ENSMUSG00000002308.15	ENSMUSG00000002308.15	Cd320	chr17:33843090-33849774	Forelimb__WT	Forelimb__KO	OK	14.2504	14.6761	0.0424724	0.206235	0.60725	0.999422	no
ENSMUSG00000002319.15	ENSMUSG00000002319.15	Ipo4	chr14:55625399-55643806	Forelimb__WT	Forelimb__KO	OK	26.6394	28.4739	0.0960752	0.429194	0.236	0.914507	no
ENSMUSG00000002320.15	ENSMUSG00000002320.15	Tm9sf1	chr14:55625399-55643806	Forelimb__WT	Forelimb__KO	OK	27.0473	28.231	0.0617939	0.202263	0.6031	0.999422	no
ENSMUSG00000002324.7	ENSMUSG00000002324.7	Rec8	chr14:55618036-55625395	Forelimb__WT	Forelimb__KO	OK	3.73086	4.11578	0.141659	0.60941	0.1377	0.791102	no
ENSMUSG00000002325.14	ENSMUSG00000002325.14	Irf9	chr14:55591707-55610030	Forelimb__WT	Forelimb__KO	OK	5.7041	5.74489	0.01028	0.0361124	0.92775	0.999422	no
ENSMUSG00000002326.5	ENSMUSG00000002326.5	Gmpr2	chr14:55672234-55678750	Forelimb__WT	Forelimb__KO	OK	27.5791	27.2149	-0.0191786	-0.115443	0.77365	0.999422	no
ENSMUSG00000002329.6	ENSMUSG00000002329.6	Mdp1	chr14:55657878-55660508	Forelimb__WT	Forelimb__KO	OK	23.3542	22.5395	-0.0512284	-0.306342	0.44105	0.999422	no
ENSMUSG00000002332.15	ENSMUSG00000002332.15	Dhrs1	chr14:55739021-55745690	Forelimb__WT	Forelimb__KO	OK	30.7148	29.3816	-0.0640197	-0.387563	0.3333	0.982079	no
ENSMUSG00000002341.8	ENSMUSG00000002341.8	Ncan	chr8:70093084-70120873	Forelimb__WT	Forelimb__KO	OK	0.357039	0.36032	0.0131978	0.0415821	0.91765	0.999422	no
ENSMUSG00000002342.17	ENSMUSG00000002342.17	Tmem161a	chr8:70172355-70183681	Forelimb__WT	Forelimb__KO	OK	34.1608	33.5803	-0.0247275	-0.0863806	0.82995	0.999422	no
ENSMUSG00000002343.11	ENSMUSG00000002343.11	Armc6	chr8:70220171-70279915	Forelimb__WT	Forelimb__KO	OK	5.10285	5.8555	0.198489	0.442696	0.27085	0.946817	no
ENSMUSG00000002345.17	ENSMUSG00000002345.17	Borcs8	chr8:70139498-70167488	Forelimb__WT	Forelimb__KO	OK	28.4521	25.8747	-0.136993	-0.700511	0.08575	0.66242	no
ENSMUSG00000002346.16	ENSMUSG00000002346.16	Slc25a42	chr8:70184339-70212305	Forelimb__WT	Forelimb__KO	OK	1.46869	1.30797	-0.167192	-0.609174	0.13455	0.782566	no
ENSMUSG00000002365.9	ENSMUSG00000002365.9	Snx9	chr17:5841327-5931033	Forelimb__WT	Forelimb__KO	OK	16.8137	16.1182	-0.0609505	-0.36602	0.3579	0.987648	no
ENSMUSG00000002372.8	ENSMUSG00000002372.8	Ranbp3	chr17:56673224-56711769	Forelimb__WT	Forelimb__KO	OK	57.1387	59.8292	0.0663825	0.450197	0.26815	0.945172	no
ENSMUSG00000002379.6	ENSMUSG00000002379.6	Ndufa11	chr17:56717761-56724248	Forelimb__WT	Forelimb__KO	OK	16.0223	15.5505	-0.0431257	-0.261288	0.51485	0.999422	no
ENSMUSG00000002384.2	ENSMUSG00000002384.2	Bmp8b	chr4:123105164-123139951	Forelimb__WT	Forelimb__KO	OK	0.402397	0.328979	-0.290623	-0.22397	0.55285	0.999422	no
ENSMUSG00000002393.14	ENSMUSG00000002393.14	Nr2f6	chr8:71371297-71381960	Forelimb__WT	Forelimb__KO	OK	28.4404	29.4408	0.0498731	0.141501	0.727	0.999422	no
ENSMUSG00000002395.14	ENSMUSG00000002395.14	Use1	chr8:71366847-71369732	Forelimb__WT	Forelimb__KO	OK	56.6845	53.5426	-0.0822688	-0.483385	0.23085	0.909193	no
ENSMUSG00000002396.8	ENSMUSG00000002396.8	Ocel1	chr8:71371297-71381960	Forelimb__WT	Forelimb__KO	OK	2.76275	2.77584	0.00681542	0.0159388	0.9678	0.999422	no
ENSMUSG00000002409.18	ENSMUSG00000002409.18	Dyrk1b	chr7:28179468-28187294	Forelimb__WT	Forelimb__KO	OK	14.9196	14.9475	0.00269152	0.0148474	0.97345	0.999422	no
ENSMUSG00000002413.15	ENSMUSG00000002413.15	Braf	chr6:39573872-39725463	Forelimb__WT	Forelimb__KO	OK	13.4421	13.6499	0.022132	0.0895633	0.82425	0.999422	no
ENSMUSG00000002416.13	ENSMUSG00000002416.13	Ndufb2	chr6:39573872-39725463	Forelimb__WT	Forelimb__KO	OK	43.9919	43.4672	-0.0173107	-0.0343762	0.93375	0.999422	no
ENSMUSG00000002428.12	ENSMUSG00000002428.12	Hltf	chr3:20057810-20118490	Forelimb__WT	Forelimb__KO	OK	9.32289	8.66849	-0.104997	-0.643675	0.1095	0.731963	no
ENSMUSG00000002455.14	ENSMUSG00000002455.14	Prpf6	chr2:181569148-181655660	Forelimb__WT	Forelimb__KO	OK	47.8179	47.6846	-0.00402716	-0.0192733	0.9595	0.999422	no
ENSMUSG00000002458.13	ENSMUSG00000002458.13	Rgs19	chr2:181688418-181693977	Forelimb__WT	Forelimb__KO	OK	32.3777	32.2654	-0.00501297	-0.0229848	0.95395	0.999422	no
ENSMUSG00000002459.17	ENSMUSG00000002459.17	Rgs20	chr1:4909575-5162529	Forelimb__WT	Forelimb__KO	NOTEST	0.0488632	0.11006	1.17147	0	1	1	no
ENSMUSG00000002475.15	ENSMUSG00000002475.15	Abhd3	chr18:10644410-10706771	Forelimb__WT	Forelimb__KO	OK	0.627378	0.508555	-0.302929	-0.664701	0.08845	0.671589	no
ENSMUSG00000002477.4	ENSMUSG00000002477.4	Snrpd1	chr18:10617795-10628230	Forelimb__WT	Forelimb__KO	OK	241.188	235.226	-0.0361114	-0.243931	0.55225	0.999422	no
ENSMUSG00000002486.15	ENSMUSG00000002486.15	Tchp	chr5:114707759-114722327	Forelimb__WT	Forelimb__KO	OK	12.6991	12.7777	0.00889876	0.0339835	0.9316	0.999422	no
ENSMUSG00000002489.15	ENSMUSG00000002489.15	Tiam1	chr16:89787110-89980080	Forelimb__WT	Forelimb__KO	OK	22.4413	22.4048	-0.0023483	-0.00798282	0.9786	0.999422	no
ENSMUSG00000002496.9	ENSMUSG00000002496.9	Tsc2	chr17:24549949-24632629	Forelimb__WT	Forelimb__KO	OK	21.0756	22.3224	0.0829167	0.386892	0.34235	0.985378	no
ENSMUSG00000002500.15	ENSMUSG00000002500.15	Rpl3l	chr17:24727819-24736143	Forelimb__WT	Forelimb__KO	NOTEST	0.0124063	0.0315312	1.34571	0	1	1	no
ENSMUSG00000002504.14	ENSMUSG00000002504.14	Slc9a3r2	chr17:24639281-24650305	Forelimb__WT	Forelimb__KO	OK	14.0877	14.7318	0.0644945	0.356877	0.37465	0.993221	no
ENSMUSG00000002524.15	ENSMUSG00000002524.15	Puf60	chr15:76070183-76080946	Forelimb__WT	Forelimb__KO	OK	121.04	122.181	0.0135348	0.0916666	0.83025	0.999422	no
ENSMUSG00000002546.16	ENSMUSG00000002546.16	Golga2	chr2:32278815-32307921	Forelimb__WT	Forelimb__KO	OK	22.7254	25.4077	0.160959	0.458453	0.2513	0.926863	no
ENSMUSG00000002550.16	ENSMUSG00000002550.16	Uck1	chr2:32236589-32260159	Forelimb__WT	Forelimb__KO	OK	15.903	15.9157	0.00114303	0.00457137	0.99185	0.999422	no
ENSMUSG00000002565.16	ENSMUSG00000002565.16	Scin	chr12:40059768-40134228	Forelimb__WT	Forelimb__KO	OK	0.384651	0.148338	-1.37466	-2.60344	5e-05	0.00388375	yes
ENSMUSG00000002578.15	ENSMUSG00000002578.15	Ikzf4	chr10:128630842-128649811	Forelimb__WT	Forelimb__KO	OK	2.74256	2.65	-0.0495289	-0.168442	0.62115	0.999422	no
ENSMUSG00000002580.7	ENSMUSG00000002580.7	Mien1	chr11:98412469-98439046	Forelimb__WT	Forelimb__KO	OK	18.726	18.8091	0.00638792	0.0130472	0.9745	0.999422	no
ENSMUSG00000002588.12	ENSMUSG00000002588.12	Pon1	chr6:5168089-5193946	Forelimb__WT	Forelimb__KO	NOTEST	0.0651874	0.0644311	-0.0168362	0	1	1	no
ENSMUSG00000002602.16	ENSMUSG00000002602.16	Axl	chr7:25757272-25788705	Forelimb__WT	Forelimb__KO	OK	16.1084	15.9216	-0.0168302	-0.096894	0.80765	0.999422	no
ENSMUSG00000002603.15	ENSMUSG00000002603.15	Tgfb1	chr7:25687001-25705077	Forelimb__WT	Forelimb__KO	OK	4.42991	3.7049	-0.257845	-1.0874	0.0072	0.185185	no
ENSMUSG00000002608.8	ENSMUSG00000002608.8	Ccdc97	chr7:25711105-25719088	Forelimb__WT	Forelimb__KO	OK	22.2622	22.2236	-0.00250473	-0.0106094	0.97845	0.999422	no
ENSMUSG00000002617.14	ENSMUSG00000002617.14	Zfp40	chr17:23173868-23193252	Forelimb__WT	Forelimb__KO	OK	8.18317	7.04565	-0.215928	-0.865966	0.0333	0.42024	no
ENSMUSG00000002625.9	ENSMUSG00000002625.9	Akap8l	chr17:32321424-32350581	Forelimb__WT	Forelimb__KO	OK	25.1177	25.8678	0.0424512	0.264507	0.5084	0.999422	no
ENSMUSG00000002633.4	ENSMUSG00000002633.4	Shh	chr5:28456814-28933995	Forelimb__WT	Forelimb__KO	OK	1.17845	1.7033	0.531443	1.72544	5e-05	0.00388375	yes
ENSMUSG00000002635.11	ENSMUSG00000002635.11	Pdcd2l	chr7:34184498-34196661	Forelimb__WT	Forelimb__KO	OK	16.4772	17.4873	0.0858387	0.439086	0.2751	0.947718	no
ENSMUSG00000002658.9	ENSMUSG00000002658.9	Gtf2f1	chr17:57003404-57011288	Forelimb__WT	Forelimb__KO	OK	57.4201	53.8702	-0.0920675	-0.606561	0.131	0.775566	no
ENSMUSG00000002660.7	ENSMUSG00000002660.7	Clpp	chr17:56990263-56996371	Forelimb__WT	Forelimb__KO	OK	39.7609	37.6688	-0.0779816	-0.473225	0.23965	0.91642	no
ENSMUSG00000002661.14	ENSMUSG00000002661.14	Alkbh7	chr17:56997338-56999322	Forelimb__WT	Forelimb__KO	OK	8.79122	8.55737	-0.0388972	-0.158334	0.70005	0.999422	no
ENSMUSG00000002664.2	ENSMUSG00000002664.2	Pspn	chr17:56999456-57000018	Forelimb__WT	Forelimb__KO	OK	0.655167	0.565494	-0.212351	-0.261392	0.5095	0.999422	no
ENSMUSG00000002668.7	ENSMUSG00000002668.7	Dennd1c	chr17:57066055-57078510	Forelimb__WT	Forelimb__KO	OK	0.291934	0.281863	-0.0506478	-0.104076	0.8013	0.999422	no
ENSMUSG00000002679.14	ENSMUSG00000002679.14	Med6	chr12:81573556-81595006	Forelimb__WT	Forelimb__KO	OK	48.6094	48.6534	0.00130661	0.00780379	0.9853	0.999422	no
ENSMUSG00000002688.7	ENSMUSG00000002688.7	Prkd1	chr12:50341230-50649223	Forelimb__WT	Forelimb__KO	OK	2.83329	3.37194	0.251097	1.18102	0.0042	0.130756	no
ENSMUSG00000002699.13	ENSMUSG00000002699.13	Lcp2	chr11:33629338-34098554	Forelimb__WT	Forelimb__KO	OK	1.09237	1.10379	0.0150012	0.0343295	0.93295	0.999422	no
ENSMUSG00000002718.14	ENSMUSG00000002718.14	Cse1l	chr2:166906039-166946389	Forelimb__WT	Forelimb__KO	OK	121.128	120.144	-0.011765	-0.0583471	0.8824	0.999422	no
ENSMUSG00000002728.14	ENSMUSG00000002728.14	Naa20	chr2:145902098-145916425	Forelimb__WT	Forelimb__KO	OK	40.7844	39.4755	-0.0470607	-0.279302	0.4882	0.999422	no
ENSMUSG00000002731.6	ENSMUSG00000002731.6	Prkra	chr2:76629897-76648015	Forelimb__WT	Forelimb__KO	OK	41.353	41.8743	0.0180712	0.110318	0.78525	0.999422	no
ENSMUSG00000002732.14	ENSMUSG00000002732.14	Fkbp7	chr2:76663043-76673070	Forelimb__WT	Forelimb__KO	OK	17.0229	15.644	-0.121869	-0.574191	0.15425	0.823996	no
ENSMUSG00000002733.8	ENSMUSG00000002733.8	Plekha3	chr2:76675280-76696828	Forelimb__WT	Forelimb__KO	OK	10.1328	10.6787	0.0757063	0.391341	0.339	0.983999	no
ENSMUSG00000002741.9	ENSMUSG00000002741.9	Ykt6	chr11:5955692-5967780	Forelimb__WT	Forelimb__KO	OK	56.2097	57.9952	0.0451136	0.285074	0.48475	0.999422	no
ENSMUSG00000002748.7	ENSMUSG00000002748.7	Baz1b	chr5:135187263-135246129	Forelimb__WT	Forelimb__KO	OK	82.1588	87.0154	0.0828544	0.523838	0.19675	0.877803	no
ENSMUSG00000002763.16	ENSMUSG00000002763.16	Pex6	chr17:46442447-46831413	Forelimb__WT	Forelimb__KO	OK	14.3204	15.3493	0.100097	0.0990283	0.8063	0.999422	no
ENSMUSG00000002767.13	ENSMUSG00000002767.13	Mrpl2	chr17:46442447-46831413	Forelimb__WT	Forelimb__KO	OK	40.2327	41.2208	0.0350027	0.0249477	0.94535	0.999422	no
ENSMUSG00000002768.7	ENSMUSG00000002768.7	Mea1	chr17:46442447-46831413	Forelimb__WT	Forelimb__KO	OK	52.2575	48.0361	-0.121522	-0.103378	0.7996	0.999422	no
ENSMUSG00000002769.8	ENSMUSG00000002769.8	Gnmt	chr17:46442447-46831413	Forelimb__WT	Forelimb__KO	NOTEST	0.149017	0.160453	0.106674	0	1	1	no
ENSMUSG00000002771.11	ENSMUSG00000002771.11	Grin2d	chr7:45832482-45866681	Forelimb__WT	Forelimb__KO	NOTEST	0.115464	0.107012	-0.109667	0	1	1	no
ENSMUSG00000002778.13	ENSMUSG00000002778.13	Kdelr1	chr7:45872839-45883726	Forelimb__WT	Forelimb__KO	OK	54.2987	52.7948	-0.0405216	-0.264235	0.5079	0.999422	no
ENSMUSG00000002781.18	ENSMUSG00000002781.18	Tmem143	chr7:45897068-45917408	Forelimb__WT	Forelimb__KO	OK	4.40965	4.73562	0.102889	0.460818	0.25715	0.933807	no
ENSMUSG00000002797.9	ENSMUSG00000002797.9	Ggct	chr6:54982579-54992950	Forelimb__WT	Forelimb__KO	OK	4.45946	4.32715	-0.0434502	-0.0952955	0.81345	0.999422	no
ENSMUSG00000002799.5	ENSMUSG00000002799.5	Jag2	chr12:112908589-112929495	Forelimb__WT	Forelimb__KO	OK	9.478	8.1634	-0.215413	-1.27691	0.00125	0.0548552	no
ENSMUSG00000002803.13	ENSMUSG00000002803.13	Btbd6	chr12:112959861-113001926	Forelimb__WT	Forelimb__KO	OK	9.6319	9.54488	-0.0130936	-0.0406521	0.91895	0.999422	no
ENSMUSG00000002804.3	ENSMUSG00000002804.3	Nudt14	chr12:112934732-112942118	Forelimb__WT	Forelimb__KO	OK	20.6091	20.4806	-0.00901777	-0.0439682	0.9129	0.999422	no
ENSMUSG00000002808.6	ENSMUSG00000002808.6	Epdr1	chr13:19591708-19619830	Forelimb__WT	Forelimb__KO	OK	3.26373	3.14876	-0.0517391	-0.217562	0.59385	0.999422	no
ENSMUSG00000002812.4	ENSMUSG00000002812.4	Flii	chr11:60699722-60727263	Forelimb__WT	Forelimb__KO	OK	27.3271	29.1253	0.09194	0.308888	0.4452	0.999422	no
ENSMUSG00000002814.15	ENSMUSG00000002814.15	Top3a	chr11:60740057-60777365	Forelimb__WT	Forelimb__KO	OK	13.4184	14.3478	0.0966218	0.557985	0.15605	0.826999	no
ENSMUSG00000002820.5	ENSMUSG00000002820.5	Atg4d	chr9:21265298-21287969	Forelimb__WT	Forelimb__KO	OK	5.90482	6.08562	0.0435113	0.133797	0.744	0.999422	no
ENSMUSG00000002825.6	ENSMUSG00000002825.6	Qtrt1	chr9:21411836-21420277	Forelimb__WT	Forelimb__KO	OK	19.0132	18.6919	-0.0245883	-0.133956	0.74645	0.999422	no
ENSMUSG00000002831.13	ENSMUSG00000002831.13	Plin4	chr17:56079656-56109803	Forelimb__WT	Forelimb__KO	NOTEST	0.0441668	0.0536417	0.280393	0	1	1	no
ENSMUSG00000002833.10	ENSMUSG00000002833.10	Hdgfrp2	chr17:56079656-56109803	Forelimb__WT	Forelimb__KO	OK	57.4331	62.9282	0.131825	0.889464	0.02665	0.377056	no
ENSMUSG00000002835.8	ENSMUSG00000002835.8	Chaf1a	chr17:56040415-56075028	Forelimb__WT	Forelimb__KO	OK	42.977	46.8317	0.123919	0.664868	0.10215	0.713214	no
ENSMUSG00000002844.8	ENSMUSG00000002844.8	Adprh	chr16:38445398-38453493	Forelimb__WT	Forelimb__KO	OK	64.3975	68.3754	0.0864722	0.573955	0.15605	0.826999	no
ENSMUSG00000002845.14	ENSMUSG00000002845.14	Tmem39a	chr16:38558697-38592162	Forelimb__WT	Forelimb__KO	OK	58.4228	53.3139	-0.132021	-0.586971	0.15175	0.819978	no
ENSMUSG00000002846.9	ENSMUSG00000002846.9	Timmdc1	chr16:38498346-38522663	Forelimb__WT	Forelimb__KO	OK	15.7601	15.0972	-0.0619956	-0.332254	0.40915	0.999422	no
ENSMUSG00000002847.6	ENSMUSG00000002847.6	Pla1a	chr16:38396118-38433145	Forelimb__WT	Forelimb__KO	NOTEST	0.0149823	0.036187	1.27221	0	1	1	no
ENSMUSG00000002870.8	ENSMUSG00000002870.8	Mcm2	chr6:88883473-88898780	Forelimb__WT	Forelimb__KO	OK	110.698	114.15	0.0443075	0.291591	0.4737	0.999422	no
ENSMUSG00000002871.14	ENSMUSG00000002871.14	Tpra1	chr6:88902250-88912231	Forelimb__WT	Forelimb__KO	OK	15.2376	15.5687	0.0310091	0.128455	0.7385	0.999422	no
ENSMUSG00000002881.14	ENSMUSG00000002881.14	Nab1	chr1:52457293-52500679	Forelimb__WT	Forelimb__KO	OK	5.93897	5.67856	-0.0646859	-0.305825	0.45	0.999422	no
ENSMUSG00000002885.14	ENSMUSG00000002885.14	Adgre5	chr8:83715176-83741326	Forelimb__WT	Forelimb__KO	OK	12.6385	13.3485	0.0788515	0.255788	0.528	0.999422	no
ENSMUSG00000002897.5	ENSMUSG00000002897.5	Il17ra	chr6:120463246-120487559	Forelimb__WT	Forelimb__KO	OK	1.54791	1.64069	0.0839757	0.166716	0.68275	0.999422	no
ENSMUSG00000002900.15	ENSMUSG00000002900.15	Lamb1	chr12:31265233-31329644	Forelimb__WT	Forelimb__KO	OK	39.4952	42.0947	0.0919628	0.60583	0.12635	0.769442	no
ENSMUSG00000002908.15	ENSMUSG00000002908.15	Kcnn1	chr8:70842048-70857008	Forelimb__WT	Forelimb__KO	OK	1.49639	1.54041	0.0418245	0.166741	0.6829	0.999422	no
ENSMUSG00000002910.10	ENSMUSG00000002910.10	Arrdc2	chr8:70835154-70839720	Forelimb__WT	Forelimb__KO	OK	2.53007	2.45552	-0.0431497	-0.16858	0.66995	0.999422	no
ENSMUSG00000002930.6	ENSMUSG00000002930.6	Ppp1r17	chr6:56017496-56032689	Forelimb__WT	Forelimb__KO	NOTEST	0.00573121	0.0307732	2.42476	0	1	1	no
ENSMUSG00000002944.15	ENSMUSG00000002944.15	Cd36	chr5:17781689-17888801	Forelimb__WT	Forelimb__KO	OK	0.82915	0.636858	-0.380661	-0.65145	0.10775	0.728414	no
ENSMUSG00000002948.19	ENSMUSG00000002948.19	Map2k7	chr8:4238739-4247897	Forelimb__WT	Forelimb__KO	OK	26.8974	27.6179	0.0381333	0.185389	0.62605	0.999422	no
ENSMUSG00000002949.15	ENSMUSG00000002949.15	Timm44	chr8:4259730-4275913	Forelimb__WT	Forelimb__KO	OK	43.43	43.384	-0.00152844	-0.00812427	0.98555	0.999422	no
ENSMUSG00000002957.11	ENSMUSG00000002957.11	Ap2a2	chr7:141562172-141633011	Forelimb__WT	Forelimb__KO	OK	28.8635	30.3141	0.0707451	0.474192	0.24135	0.916649	no
ENSMUSG00000002963.17	ENSMUSG00000002963.17	Pnkp	chr7:44857138-44862992	Forelimb__WT	Forelimb__KO	OK	10.5594	11.5949	0.134956	0.506357	0.15195	0.820203	no
ENSMUSG00000002968.8	ENSMUSG00000002968.8	Med25	chr7:44876764-44892712	Forelimb__WT	Forelimb__KO	OK	34.7191	37.1034	0.0958235	0.51318	0.18135	0.861667	no
ENSMUSG00000002980.14	ENSMUSG00000002980.14	Bcam	chr7:19756130-19775403	Forelimb__WT	Forelimb__KO	OK	31.1731	26.9224	-0.211495	-1.28501	0.00155	0.0645556	no
ENSMUSG00000002981.10	ENSMUSG00000002981.10	Clptm1	chr7:19631570-19665033	Forelimb__WT	Forelimb__KO	OK	20.3104	20.9937	0.0477422	0.284716	0.4439	0.999422	no
ENSMUSG00000002983.17	ENSMUSG00000002983.17	Relb	chr7:19606216-19629438	Forelimb__WT	Forelimb__KO	OK	1.93758	1.75129	-0.145838	-0.379247	0.34475	0.985378	no
ENSMUSG00000002984.17	ENSMUSG00000002984.17	Tomm40	chr7:19701312-19750483	Forelimb__WT	Forelimb__KO	OK	40.7718	41.8855	0.038878	0.187592	0.63815	0.999422	no
ENSMUSG00000002985.16	ENSMUSG00000002985.16	Apoe	chr7:19696108-19699188	Forelimb__WT	Forelimb__KO	OK	49.9709	45.1261	-0.147128	-0.739477	0.07015	0.610179	no
ENSMUSG00000002992.17	ENSMUSG00000002992.17	Apoc2	chr7:19671578-19681479	Forelimb__WT	Forelimb__KO	NOTEST	0.0682302	0.23037	1.75547	0	1	1	no
ENSMUSG00000002996.17	ENSMUSG00000002996.17	Hbp1	chr12:31654868-31950535	Forelimb__WT	Forelimb__KO	OK	59.2454	53.5694	-0.145292	-0.700197	0.08325	0.654167	no
ENSMUSG00000002997.15	ENSMUSG00000002997.15	Prkar2b	chr12:31958475-32061296	Forelimb__WT	Forelimb__KO	OK	15.3123	15.8621	0.0508971	0.262122	0.51765	0.999422	no
ENSMUSG00000003031.14	ENSMUSG00000003031.14	Cdkn1b	chr6:134920400-134925513	Forelimb__WT	Forelimb__KO	OK	25.0605	22.8167	-0.135324	-0.775739	0.0555	0.546383	no
ENSMUSG00000003032.8	ENSMUSG00000003032.8	Klf4	chr4:55527142-55532466	Forelimb__WT	Forelimb__KO	OK	1.41919	1.46644	0.0472559	0.10303	0.7534	0.999422	no
ENSMUSG00000003033.14	ENSMUSG00000003033.14	Ap1m1	chr8:72240017-72257385	Forelimb__WT	Forelimb__KO	OK	47.904	47.7263	-0.00535871	-0.0350651	0.9326	0.999422	no
ENSMUSG00000003037.16	ENSMUSG00000003037.16	Rab8a	chr8:72161199-72183904	Forelimb__WT	Forelimb__KO	OK	44.1564	41.6031	-0.0859312	-0.19297	0.6448	0.999422	no
ENSMUSG00000003038.15	ENSMUSG00000003038.15	Hmgn2	chr4:133964737-133968650	Forelimb__WT	Forelimb__KO	OK	623.969	585.961	-0.0906699	-0.535211	0.1883	0.867091	no
ENSMUSG00000003039.8	ENSMUSG00000003039.8	Fam32a	chr8:72219729-72223764	Forelimb__WT	Forelimb__KO	OK	41.3568	40.5575	-0.0281542	-0.183252	0.644	0.999422	no
ENSMUSG00000003051.13	ENSMUSG00000003051.13	Elf3	chr1:135248560-135284084	Forelimb__WT	Forelimb__KO	OK	2.35426	2.62826	0.158838	0.271167	0.5058	0.999422	no
ENSMUSG00000003053.17	ENSMUSG00000003053.17	Cyp2c29	chr19:39269404-39330699	Forelimb__WT	Forelimb__KO	NOTEST	0	0	0	0	1	1	no
ENSMUSG00000003062.12	ENSMUSG00000003062.12	Stard3nl	chr13:19357678-19395759	Forelimb__WT	Forelimb__KO	OK	19.1798	19.2955	0.0086737	0.0455522	0.9125	0.999422	no
ENSMUSG00000003068.15	ENSMUSG00000003068.15	Stk11	chr10:80115802-80145818	Forelimb__WT	Forelimb__KO	OK	44.18	42.2876	-0.0631559	-0.232935	0.5692	0.999422	no
ENSMUSG00000003070.6	ENSMUSG00000003070.6	Efna2	chr10:80179481-80190010	Forelimb__WT	Forelimb__KO	OK	26.0514	26.3529	0.0166014	0.103871	0.7997	0.999422	no
ENSMUSG00000003072.15	ENSMUSG00000003072.15	Atp5d	chr10:80115802-80145818	Forelimb__WT	Forelimb__KO	OK	124.426	120.2	-0.049848	-0.229795	0.57595	0.999422	no
ENSMUSG00000003099.11	ENSMUSG00000003099.11	Ppp5c	chr7:17004639-17027924	Forelimb__WT	Forelimb__KO	OK	53.2986	55.2506	0.0518946	0.331776	0.4089	0.999422	no
ENSMUSG00000003119.14	ENSMUSG00000003119.14	Cdk12	chr11:98203058-98278504	Forelimb__WT	Forelimb__KO	OK	25.2491	25.2308	-0.00104514	-0.00647705	0.98655	0.999422	no
ENSMUSG00000003123.15	ENSMUSG00000003123.15	Lipe	chr7:25376818-25566417	Forelimb__WT	Forelimb__KO	OK	2.84989	3.04173	0.0939858	0.370142	0.35765	0.987648	no
ENSMUSG00000003131.6	ENSMUSG00000003131.6	Pafah1b2	chr9:45965310-45984871	Forelimb__WT	Forelimb__KO	OK	67.8898	67.532	-0.00762526	-0.0513476	0.90085	0.999422	no
ENSMUSG00000003134.10	ENSMUSG00000003134.10	Tbc1d8	chr1:39367841-39478755	Forelimb__WT	Forelimb__KO	OK	3.89449	3.46031	-0.170531	-0.252914	0.52555	0.999422	no
ENSMUSG00000003135.15	ENSMUSG00000003135.15	Cnot11	chr1:39534991-39546889	Forelimb__WT	Forelimb__KO	OK	22.7086	23.8438	0.0703746	0.366057	0.36335	0.987925	no
ENSMUSG00000003153.10	ENSMUSG00000003153.10	Slc2a3	chr6:122727808-122801640	Forelimb__WT	Forelimb__KO	OK	45.869	41.2806	-0.152056	-0.902945	0.02585	0.370461	no
ENSMUSG00000003154.15	ENSMUSG00000003154.15	Foxj2	chr6:122813618-122845366	Forelimb__WT	Forelimb__KO	OK	5.05704	5.40881	0.0970207	0.331662	0.409	0.999422	no
ENSMUSG00000003161.15	ENSMUSG00000003161.15	Sri	chr5:8037293-8069379	Forelimb__WT	Forelimb__KO	OK	22.9152	22.533	-0.0242663	-0.151136	0.70935	0.999422	no
ENSMUSG00000003166.19	ENSMUSG00000003166.19	Dgcr2	chr16:17840354-17894145	Forelimb__WT	Forelimb__KO	OK	47.92	52.1596	0.122304	0.807423	0.04765	0.510865	no
ENSMUSG00000003184.15	ENSMUSG00000003184.15	Irf3	chr7:44997647-45002848	Forelimb__WT	Forelimb__KO	OK	33.2944	30.4765	-0.127582	-0.643092	0.1132	0.742009	no
ENSMUSG00000003190.12	ENSMUSG00000003190.12	Bcl2l12	chr7:44986899-44997579	Forelimb__WT	Forelimb__KO	OK	40.1437	39.4936	-0.0235546	-0.108303	0.79025	0.999422	no
ENSMUSG00000003198.9	ENSMUSG00000003198.9	Zfp959	chr17:55892119-55898928	Forelimb__WT	Forelimb__KO	OK	3.82026	3.64406	-0.0681254	-0.284576	0.48765	0.999422	no
ENSMUSG00000003199.16	ENSMUSG00000003199.16	Mpnd	chr17:56005710-56036637	Forelimb__WT	Forelimb__KO	OK	58.8493	57.9659	-0.0218205	-0.077153	0.85295	0.999422	no
ENSMUSG00000003200.9	ENSMUSG00000003200.9	Sh3gl1	chr17:56005710-56036637	Forelimb__WT	Forelimb__KO	OK	42.1989	43.5233	0.0445835	0.217627	0.59515	0.999422	no
ENSMUSG00000003206.6	ENSMUSG00000003206.6	Ebi3	chr17:55952622-55967949	Forelimb__WT	Forelimb__KO	OK	0.271332	0.219491	-0.305897	-0.190659	0.6396	0.999422	no
ENSMUSG00000003208.8	ENSMUSG00000003208.8	Ccdc94	chr17:55952622-55967949	Forelimb__WT	Forelimb__KO	OK	10.6924	10.8979	0.0274653	0.13013	0.7537	0.999422	no
ENSMUSG00000003226.6	ENSMUSG00000003226.6	Ranbp2	chr10:58446851-58494155	Forelimb__WT	Forelimb__KO	OK	35.5959	36.6319	0.0413886	0.274674	0.50095	0.999422	no
ENSMUSG00000003227.4	ENSMUSG00000003227.4	Edar	chr10:58600788-58675654	Forelimb__WT	Forelimb__KO	OK	2.28188	2.11774	-0.107697	-0.460972	0.2515	0.92716	no
ENSMUSG00000003228.8	ENSMUSG00000003228.8	Grk5	chr19:60889748-61092553	Forelimb__WT	Forelimb__KO	OK	4.1449	4.87384	0.233724	1.15092	0.0044	0.134027	no
ENSMUSG00000003233.11	ENSMUSG00000003233.11	Dvl3	chr16:20511132-20532520	Forelimb__WT	Forelimb__KO	OK	31.1692	32.374	0.0547127	0.354275	0.3843	0.993361	no
ENSMUSG00000003234.15	ENSMUSG00000003234.15	Abcf3	chr16:20548576-20561379	Forelimb__WT	Forelimb__KO	OK	21.1876	20.9387	-0.0170516	-0.109343	0.79125	0.999422	no
ENSMUSG00000003235.12	ENSMUSG00000003235.12	Eif2b5	chr16:20498816-20509955	Forelimb__WT	Forelimb__KO	OK	37.6898	41.3157	0.132515	0.770276	0.05795	0.557087	no
ENSMUSG00000003269.15	ENSMUSG00000003269.15	Cyth2	chr7:45806636-45814316	Forelimb__WT	Forelimb__KO	OK	34.2588	37.119	0.115685	0.761114	0.06425	0.583698	no
ENSMUSG00000003271.16	ENSMUSG00000003271.16	Sult2b1	chr7:45729983-45759555	Forelimb__WT	Forelimb__KO	OK	0.430455	0.411257	-0.0658238	-0.11264	0.7787	0.999422	no
ENSMUSG00000003273.13	ENSMUSG00000003273.13	Car11	chr7:45699866-45704659	Forelimb__WT	Forelimb__KO	OK	2.48595	2.11337	-0.234252	-0.788244	0.0521	0.532833	no
ENSMUSG00000003279.16	ENSMUSG00000003279.16	Dlgap1	chr17:69969072-70821413	Forelimb__WT	Forelimb__KO	NOTEST	0.182334	0.198916	0.125572	0	1	1	no
ENSMUSG00000003282.9	ENSMUSG00000003282.9	Plag1	chr4:3900995-3938382	Forelimb__WT	Forelimb__KO	OK	8.39401	7.99035	-0.0711009	-0.428248	0.2859	0.951877	no
ENSMUSG00000003283.13	ENSMUSG00000003283.13	Hck	chr2:153108467-153151441	Forelimb__WT	Forelimb__KO	OK	0.468862	0.488492	0.0591708	0.136043	0.7404	0.999422	no
ENSMUSG00000003299.9	ENSMUSG00000003299.9	Mrpl4	chr9:21002736-21008835	Forelimb__WT	Forelimb__KO	OK	40.3081	40.3391	0.00110918	0.00683665	0.98775	0.999422	no
ENSMUSG00000003308.14	ENSMUSG00000003308.14	Keap1	chr9:21225370-21239332	Forelimb__WT	Forelimb__KO	OK	17.2999	17.2615	-0.00320618	-0.0169405	0.96555	0.999422	no
ENSMUSG00000003309.13	ENSMUSG00000003309.13	Ap1m2	chr9:21295456-21312333	Forelimb__WT	Forelimb__KO	OK	3.82223	3.35139	-0.189656	-0.74515	0.0688	0.605997	no
ENSMUSG00000003316.14	ENSMUSG00000003316.14	Glg1	chr8:111154420-111259216	Forelimb__WT	Forelimb__KO	OK	38.8978	41.742	0.101808	0.655505	0.1098	0.733337	no
ENSMUSG00000003341.8	ENSMUSG00000003341.8	Atp8b3	chr10:80519584-80539124	Forelimb__WT	Forelimb__KO	OK	0.237696	0.238948	0.00757598	0.017941	0.957	0.999422	no
ENSMUSG00000003344.14	ENSMUSG00000003344.14	Btbd2	chr10:80642616-80657071	Forelimb__WT	Forelimb__KO	OK	31.5407	33.1462	0.0716268	0.403863	0.31845	0.977692	no
ENSMUSG00000003345.15	ENSMUSG00000003345.15	Csnk1g2	chr10:80622779-80640771	Forelimb__WT	Forelimb__KO	OK	87.3864	91.9959	0.0741602	0.502107	0.2154	0.898605	no
ENSMUSG00000003346.14	ENSMUSG00000003346.14	Abhd17a	chr10:80583653-80590341	Forelimb__WT	Forelimb__KO	OK	21.9835	23.0934	0.0710583	0.338935	0.3984	0.999422	no
ENSMUSG00000003348.9	ENSMUSG00000003348.9	Mob3a	chr10:80681837-80701820	Forelimb__WT	Forelimb__KO	OK	17.9712	17.7681	-0.0163929	-0.100106	0.80365	0.999422	no
ENSMUSG00000003352.13	ENSMUSG00000003352.13	Cacnb3	chr15:98632219-98644530	Forelimb__WT	Forelimb__KO	OK	16.544	15.3091	-0.11192	-0.673984	0.10025	0.705337	no
ENSMUSG00000003354.5	ENSMUSG00000003354.5	Ccdc65	chr15:98708206-98723326	Forelimb__WT	Forelimb__KO	OK	0.237601	0.228284	-0.0577138	-0.097356	0.8143	0.999422	no
ENSMUSG00000003355.6	ENSMUSG00000003355.6	Fkbp11	chr15:98724372-98728198	Forelimb__WT	Forelimb__KO	OK	6.98592	6.95623	-0.00614421	-0.0220767	0.9533	0.999422	no
ENSMUSG00000003360.14	ENSMUSG00000003360.14	Ddx23	chr15:98645133-98662889	Forelimb__WT	Forelimb__KO	OK	63.6273	61.5344	-0.048254	-0.171472	0.6621	0.999422	no
ENSMUSG00000003363.15	ENSMUSG00000003363.15	Pld3	chr7:27531999-27553218	Forelimb__WT	Forelimb__KO	OK	18.9026	18.0384	-0.0675135	-0.347219	0.36505	0.988776	no
ENSMUSG00000003378.9	ENSMUSG00000003378.9	Grik5	chr7:25009848-25072310	Forelimb__WT	Forelimb__KO	OK	19.5907	20.2826	0.050076	0.253286	0.5108	0.999422	no
ENSMUSG00000003379.7	ENSMUSG00000003379.7	Cd79a	chr7:24897380-24902197	Forelimb__WT	Forelimb__KO	OK	0.324978	0.386235	0.249134	0.440609	0.2822	0.949511	no
ENSMUSG00000003380.11	ENSMUSG00000003380.11	Rabac1	chr7:24969751-24972754	Forelimb__WT	Forelimb__KO	OK	19.1464	17.9856	-0.0902305	-0.399623	0.3218	0.979652	no
ENSMUSG00000003382.18	ENSMUSG00000003382.18	Etv3	chr3:87525406-87540156	Forelimb__WT	Forelimb__KO	OK	9.52655	9.72509	0.0297585	0.177852	0.66385	0.999422	no
ENSMUSG00000003402.13	ENSMUSG00000003402.13	Prkcsh	chr9:22003034-22014219	Forelimb__WT	Forelimb__KO	OK	60.271	63.0217	0.0643862	0.432702	0.2819	0.949511	no
ENSMUSG00000003410.7	ENSMUSG00000003410.7	Elavl3	chr9:22015004-22052023	Forelimb__WT	Forelimb__KO	NOTEST	0.0419009	0.0398877	-0.071037	0	1	1	no
ENSMUSG00000003411.10	ENSMUSG00000003411.10	Rab3b	chr4:108879062-108972077	Forelimb__WT	Forelimb__KO	OK	4.45506	4.14928	-0.102584	-0.343855	0.38925	0.996047	no
ENSMUSG00000003418.11	ENSMUSG00000003418.11	St8sia6	chr2:13651020-13794064	Forelimb__WT	Forelimb__KO	OK	0.668235	0.59779	-0.160717	-0.252973	0.52715	0.999422	no
ENSMUSG00000003420.7	ENSMUSG00000003420.7	Fcgrt	chr7:45092992-45103822	Forelimb__WT	Forelimb__KO	OK	2.26047	1.97745	-0.192983	-0.66048	0.1055	0.723276	no
ENSMUSG00000003421.12	ENSMUSG00000003421.12	Nosip	chr7:45062428-45078503	Forelimb__WT	Forelimb__KO	OK	23.0666	22.0688	-0.0637918	-0.390415	0.34045	0.985079	no
ENSMUSG00000003423.14	ENSMUSG00000003423.14	Pih1d1	chr7:45141841-45160064	Forelimb__WT	Forelimb__KO	OK	36.5995	36.7143	0.00451635	0.0199375	0.96185	0.999422	no
ENSMUSG00000003429.10	ENSMUSG00000003429.10	Rps11	chr7:45122387-45124389	Forelimb__WT	Forelimb__KO	OK	1140.46	1112.28	-0.0360973	-0.230544	0.5661	0.999422	no
ENSMUSG00000003435.9	ENSMUSG00000003435.9	Supt5	chr7:28314893-28338719	Forelimb__WT	Forelimb__KO	OK	59.569	61.1909	0.0387564	0.248757	0.5266	0.999422	no
ENSMUSG00000003436.11	ENSMUSG00000003436.11	Dll3	chr7:28293552-28302238	Forelimb__WT	Forelimb__KO	OK	0.736305	0.837855	0.186397	0.543096	0.1805	0.861309	no
ENSMUSG00000003437.14	ENSMUSG00000003437.14	Paf1	chr7:28392950-28399388	Forelimb__WT	Forelimb__KO	OK	47.8043	48.5047	0.0209838	0.138972	0.7312	0.999422	no
ENSMUSG00000003438.17	ENSMUSG00000003438.17	Timm50	chr7:28305515-28312072	Forelimb__WT	Forelimb__KO	OK	49.3143	49.97	0.0190549	0.117039	0.76565	0.999422	no
ENSMUSG00000003444.8	ENSMUSG00000003444.8	Med29	chr7:28376783-28392708	Forelimb__WT	Forelimb__KO	OK	26.2123	24.985	-0.0691846	-0.368497	0.36605	0.989316	no
ENSMUSG00000003452.15	ENSMUSG00000003452.15	Bicd1	chr6:149408983-149563329	Forelimb__WT	Forelimb__KO	OK	1.86762	1.60675	-0.217052	-0.406517	0.2922	0.955786	no
ENSMUSG00000003458.12	ENSMUSG00000003458.12	Ncstn	chr1:172066012-172122330	Forelimb__WT	Forelimb__KO	OK	29.5991	30.9041	0.0622415	0.157579	0.69605	0.999422	no
ENSMUSG00000003464.13	ENSMUSG00000003464.13	Pex19	chr1:172126754-172136493	Forelimb__WT	Forelimb__KO	OK	64.2989	68.3238	0.0875927	0.582094	0.15385	0.823842	no
ENSMUSG00000003469.9	ENSMUSG00000003469.9	Phyhip	chr14:70457475-70468832	Forelimb__WT	Forelimb__KO	OK	1.14539	1.07269	-0.094613	-0.228211	0.53885	0.999422	no
ENSMUSG00000003476.15	ENSMUSG00000003476.15	Crhr2	chr6:55090048-55133014	Forelimb__WT	Forelimb__KO	NOTEST	0.0132809	0.010691	-0.312953	0	1	1	no
ENSMUSG00000003477.5	ENSMUSG00000003477.5	Inmt	chr6:55170625-55175043	Forelimb__WT	Forelimb__KO	NOTEST	0.00870461	0	-inf	0	1	1	no
ENSMUSG00000003484.4	ENSMUSG00000003484.4	Cyp4f18	chr8:71951037-72009626	Forelimb__WT	Forelimb__KO	NOTEST	0.0476979	0.0559699	0.230725	0	1	1	no
ENSMUSG00000003500.13	ENSMUSG00000003500.13	Impdh1	chr6:29200433-29216364	Forelimb__WT	Forelimb__KO	OK	13.3808	14.9264	0.157704	0.807706	0.0392	0.462042	no
ENSMUSG00000003505.15	ENSMUSG00000003505.15	Psg18	chr7:18345421-18355009	Forelimb__WT	Forelimb__KO	NOTEST	0	0	0	0	1	1	no
ENSMUSG00000003518.13	ENSMUSG00000003518.13	Dusp3	chr11:101971142-101992264	Forelimb__WT	Forelimb__KO	OK	4.24451	4.25216	0.0025994	0.00592887	0.9877	0.999422	no
ENSMUSG00000003526.11	ENSMUSG00000003526.11	Prodh	chr16:18052859-18090203	Forelimb__WT	Forelimb__KO	OK	8.24204	8.73511	0.0838244	0.20749	0.5825	0.999422	no
ENSMUSG00000003527.8	ENSMUSG00000003527.8	Dgcr14	chr16:17900710-17911348	Forelimb__WT	Forelimb__KO	OK	15.1115	16.2679	0.106385	0.648993	0.10775	0.728414	no
ENSMUSG00000003528.14	ENSMUSG00000003528.14	Slc25a1	chr16:17925210-17928219	Forelimb__WT	Forelimb__KO	OK	27.4493	29.8116	0.1191	0.550181	0.17595	0.856591	no
ENSMUSG00000003531.14	ENSMUSG00000003531.14	Dgcr6	chr16:18052859-18090203	Forelimb__WT	Forelimb__KO	OK	41.1739	44.7525	0.120238	0.608449	0.13235	0.77792	no
ENSMUSG00000003534.17	ENSMUSG00000003534.17	Ddr1	chr17:35681566-35708244	Forelimb__WT	Forelimb__KO	OK	13.4989	12.241	-0.141125	-0.726163	0.06525	0.587628	no
ENSMUSG00000003541.6	ENSMUSG00000003541.6	Ier3	chr17:35821683-35822923	Forelimb__WT	Forelimb__KO	OK	2.00076	2.34578	0.229522	0.681632	0.098	0.698078	no
ENSMUSG00000003545.3	ENSMUSG00000003545.3	Fosb	chr7:19302695-19310051	Forelimb__WT	Forelimb__KO	NOTEST	0.068079	0.0695787	0.0314372	0	1	1	no
ENSMUSG00000003546.9	ENSMUSG00000003546.9	Klc4	chr17:46442447-46831413	Forelimb__WT	Forelimb__KO	OK	11.9863	12.4025	0.0492505	0.0368453	0.9284	0.999422	no
ENSMUSG00000003549.9	ENSMUSG00000003549.9	Ercc1	chr7:19344777-19359481	Forelimb__WT	Forelimb__KO	OK	25.4473	24.1395	-0.0761139	-0.306345	0.4458	0.999422	no
ENSMUSG00000003555.7	ENSMUSG00000003555.7	Cyp17a1	chr19:46667164-46672974	Forelimb__WT	Forelimb__KO	NOTEST	0.025314	0.0196425	-0.365957	0	1	1	no
ENSMUSG00000003559.7	ENSMUSG00000003559.7	As3mt	chr19:46707442-46741095	Forelimb__WT	Forelimb__KO	OK	14.2534	14.7602	0.0504077	0.277816	0.49065	0.999422	no
ENSMUSG00000003573.15	ENSMUSG00000003573.15	Homer3	chr8:70282826-70302489	Forelimb__WT	Forelimb__KO	OK	20.6188	22.9835	0.156636	0.635786	0.11915	0.754892	no
ENSMUSG00000003575.13	ENSMUSG00000003575.13	Crtc1	chr8:70382354-70439579	Forelimb__WT	Forelimb__KO	OK	9.9	9.93751	0.00545657	0.0334222	0.92975	0.999422	no
ENSMUSG00000003581.14	ENSMUSG00000003581.14	Rnf215	chr11:4135201-4160293	Forelimb__WT	Forelimb__KO	OK	14.0494	14.972	0.0917516	0.311878	0.44005	0.999422	no
ENSMUSG00000003585.13	ENSMUSG00000003585.13	Sec14l2	chr11:4097038-4123415	Forelimb__WT	Forelimb__KO	OK	2.06687	2.26404	0.131456	0.421333	0.26905	0.945593	no
ENSMUSG00000003604.14	ENSMUSG00000003604.14	Aven	chr2:112492963-113217087	Forelimb__WT	Forelimb__KO	OK	14.5023	14.8435	0.0335545	0.131781	0.74765	0.999422	no
ENSMUSG00000003617.16	ENSMUSG00000003617.16	Cp	chr3:19957053-20035315	Forelimb__WT	Forelimb__KO	NOTEST	0.0536385	0.0318301	-0.752876	0	1	1	no
ENSMUSG00000003623.4	ENSMUSG00000003623.4	Crot	chr5:8966032-8997324	Forelimb__WT	Forelimb__KO	OK	19.2628	18.334	-0.0712912	-0.42004	0.30375	0.964737	no
ENSMUSG00000003644.17	ENSMUSG00000003644.17	Rps6ka1	chr4:133847289-133887797	Forelimb__WT	Forelimb__KO	OK	14.3392	14.8713	0.0525595	0.312154	0.4414	0.999422	no
ENSMUSG00000003657.8	ENSMUSG00000003657.8	Calb2	chr8:110142538-110168206	Forelimb__WT	Forelimb__KO	OK	0.428424	0.62667	0.548667	1.04804	0.01025	0.231781	no
ENSMUSG00000003660.10	ENSMUSG00000003660.10	Snrnp200	chr2:127208398-127240451	Forelimb__WT	Forelimb__KO	OK	85.908	89.7024	0.0623536	0.351625	0.3378	0.983456	no
ENSMUSG00000003662.10	ENSMUSG00000003662.10	Ciao1	chr2:127240937-127247816	Forelimb__WT	Forelimb__KO	OK	26.1222	25.274	-0.047618	-0.24101	0.5597	0.999422	no
ENSMUSG00000003665.6	ENSMUSG00000003665.6	Has1	chr17:17843327-17855188	Forelimb__WT	Forelimb__KO	OK	0.662931	0.648136	-0.0325633	-0.082964	0.83955	0.999422	no
ENSMUSG00000003680.15	ENSMUSG00000003680.15	Taf6l	chr19:8772521-8786417	Forelimb__WT	Forelimb__KO	OK	28.4636	26.1043	-0.124826	-0.530423	0.18415	0.862717	no
ENSMUSG00000003721.14	ENSMUSG00000003721.14	Insig2	chr1:121304352-121332589	Forelimb__WT	Forelimb__KO	OK	8.01833	7.82503	-0.0352055	-0.0897243	0.81555	0.999422	no
ENSMUSG00000003731.13	ENSMUSG00000003731.13	Kpna6	chr4:129643979-129672767	Forelimb__WT	Forelimb__KO	OK	19.6343	20.7945	0.0828261	0.473948	0.2398	0.91642	no
ENSMUSG00000003746.15	ENSMUSG00000003746.15	Man1a	chr10:53904787-54075796	Forelimb__WT	Forelimb__KO	OK	2.67684	2.39125	-0.162765	-0.719079	0.0736	0.624454	no
ENSMUSG00000003752.9	ENSMUSG00000003752.9	Itpkc	chr7:27187006-27228628	Forelimb__WT	Forelimb__KO	OK	5.69766	5.75108	0.0134637	0.0248456	0.94565	0.999422	no
ENSMUSG00000003762.13	ENSMUSG00000003762.13	Adck4	chr7:27233022-27282141	Forelimb__WT	Forelimb__KO	OK	7.39139	7.112	-0.0555914	-0.184352	0.63915	0.999422	no
ENSMUSG00000003778.14	ENSMUSG00000003778.14	Brd8	chr18:34598614-34624601	Forelimb__WT	Forelimb__KO	OK	74.9064	73.3287	-0.0307109	-0.092125	0.82315	0.999422	no
ENSMUSG00000003779.15	ENSMUSG00000003779.15	Kif20a	chr18:34624623-34651735	Forelimb__WT	Forelimb__KO	OK	65.4157	68.0676	0.0573314	0.25034	0.53335	0.999422	no
ENSMUSG00000003808.18	ENSMUSG00000003808.18	Farsa	chr8:84856988-84869257	Forelimb__WT	Forelimb__KO	OK	41.4044	43.9521	0.0861467	0.561626	0.16685	0.843668	no
ENSMUSG00000003809.14	ENSMUSG00000003809.14	Gcdh	chr8:84872110-84893921	Forelimb__WT	Forelimb__KO	OK	18.8611	19.0169	0.0118696	0.0587034	0.8828	0.999422	no
ENSMUSG00000003810.12	ENSMUSG00000003810.12	Mast2	chr4:116306761-116464183	Forelimb__WT	Forelimb__KO	OK	32.4132	33.4082	0.0436203	0.162465	0.6542	0.999422	no
ENSMUSG00000003812.13	ENSMUSG00000003812.13	Dnase2a	chr8:84908559-84937359	Forelimb__WT	Forelimb__KO	OK	7.91393	7.50051	-0.0774064	-0.22791	0.57995	0.999422	no
ENSMUSG00000003813.15	ENSMUSG00000003813.15	Rad23a	chr8:84831521-84840665	Forelimb__WT	Forelimb__KO	OK	36.8992	38.8731	0.0751827	0.3732	0.356	0.987648	no
ENSMUSG00000003814.8	ENSMUSG00000003814.8	Calr	chr8:84841849-84846934	Forelimb__WT	Forelimb__KO	OK	402.375	380.691	-0.0799206	-0.470094	0.24745	0.920751	no
ENSMUSG00000003824.12	ENSMUSG00000003824.12	Syce2	chr8:84872110-84893921	Forelimb__WT	Forelimb__KO	OK	20.7708	21.8346	0.0720613	0.242636	0.54585	0.999422	no
ENSMUSG00000003847.16	ENSMUSG00000003847.16	Nfat5	chr8:107293469-107379516	Forelimb__WT	Forelimb__KO	OK	21.9009	20.838	-0.071775	-0.159074	0.69935	0.999422	no
ENSMUSG00000003848.14	ENSMUSG00000003848.14	Nob1	chr8:107412488-107425049	Forelimb__WT	Forelimb__KO	OK	40.0966	39.4115	-0.024864	-0.158466	0.69025	0.999422	no
ENSMUSG00000003849.8	ENSMUSG00000003849.8	Nqo1	chr8:107388224-107403206	Forelimb__WT	Forelimb__KO	OK	6.98657	6.91704	-0.0144296	-0.0655092	0.8781	0.999422	no
ENSMUSG00000003863.17	ENSMUSG00000003863.17	Ppfia3	chr7:45339126-45367019	Forelimb__WT	Forelimb__KO	OK	1.28113	1.13487	-0.174888	-0.692523	0.0879	0.670189	no
ENSMUSG00000003865.15	ENSMUSG00000003865.15	Gys1	chr7:45434838-45456617	Forelimb__WT	Forelimb__KO	OK	19.1349	20.4618	0.0967273	0.628105	0.1156	0.747958	no
ENSMUSG00000003868.13	ENSMUSG00000003868.13	Ruvbl2	chr7:45421897-45434464	Forelimb__WT	Forelimb__KO	OK	80.497	85.9041	0.0937928	0.63396	0.1199	0.756558	no
ENSMUSG00000003872.8	ENSMUSG00000003872.8	Lin7b	chr7:45367891-45370564	Forelimb__WT	Forelimb__KO	NOTEST	0.180294	0.198378	0.137893	0	1	1	no
ENSMUSG00000003873.10	ENSMUSG00000003873.10	Bax	chr7:45461694-45466898	Forelimb__WT	Forelimb__KO	OK	72.3144	74.4896	0.0427551	0.26836	0.5068	0.999422	no
ENSMUSG00000003882.4	ENSMUSG00000003882.4	Il7r	chr15:9506160-9529876	Forelimb__WT	Forelimb__KO	NOTEST	0.0309277	0.036901	0.254761	0	1	1	no
ENSMUSG00000003923.14	ENSMUSG00000003923.14	Tfam	chr10:71225463-71238280	Forelimb__WT	Forelimb__KO	OK	60.1393	59.4703	-0.0161391	-0.0548792	0.8902	0.999422	no
ENSMUSG00000003929.10	ENSMUSG00000003929.10	Zfp81	chr17:33329341-33358878	Forelimb__WT	Forelimb__KO	OK	7.75189	7.22649	-0.101254	-0.630653	0.11685	0.750419	no
ENSMUSG00000003934.5	ENSMUSG00000003934.5	Efnb3	chr11:69554091-69560205	Forelimb__WT	Forelimb__KO	OK	23.7023	24.9395	0.0734063	0.4794	0.2303	0.908971	no
ENSMUSG00000003948.16	ENSMUSG00000003948.16	Mmd	chr11:90187683-90278589	Forelimb__WT	Forelimb__KO	OK	19.7281	21.0369	0.0926716	0.57371	0.15555	0.826999	no
ENSMUSG00000003949.16	ENSMUSG00000003949.16	Hlf	chr11:90336535-90390895	Forelimb__WT	Forelimb__KO	NOTEST	0.084625	0.0532988	-0.666982	0	1	1	no
ENSMUSG00000003955.7	ENSMUSG00000003955.7	Fam162a	chr16:36043843-36071515	Forelimb__WT	Forelimb__KO	OK	105.382	101.084	-0.0600618	-0.373918	0.3492	0.986492	no
ENSMUSG00000003970.8	ENSMUSG00000003970.8	Rpl8	chr15:76904070-76906318	Forelimb__WT	Forelimb__KO	OK	1081.62	1190.04	0.137809	0.815985	0.04215	0.476783	no
ENSMUSG00000003974.6	ENSMUSG00000003974.6	Grm3	chr5:9485540-9725170	Forelimb__WT	Forelimb__KO	NOTEST	0.03506	0.0151462	-1.21087	0	1	1	no
ENSMUSG00000003992.14	ENSMUSG00000003992.14	Ssbp2	chr13:91460282-91786148	Forelimb__WT	Forelimb__KO	OK	97.108	88.2376	-0.138197	-0.803333	0.04815	0.512687	no
ENSMUSG00000004018.9	ENSMUSG00000004018.9	Fancl	chr11:26386134-26593999	Forelimb__WT	Forelimb__KO	OK	16.3196	16.8451	0.0457212	0.142621	0.7283	0.999422	no
ENSMUSG00000004031.13	ENSMUSG00000004031.13	Brinp2	chr1:158245268-158356326	Forelimb__WT	Forelimb__KO	NOTEST	0.107374	0.0489096	-1.13446	0	1	1	no
ENSMUSG00000004032.10	ENSMUSG00000004032.10	Gstm5	chr3:107877228-107898686	Forelimb__WT	Forelimb__KO	OK	88.395	86.727	-0.027484	-0.159496	0.69915	0.999422	no
ENSMUSG00000004035.12	ENSMUSG00000004035.12	Gstm7	chr3:107926333-107931817	Forelimb__WT	Forelimb__KO	OK	12.8047	13.5685	0.0835802	0.381432	0.3439	0.985378	no
ENSMUSG00000004038.9	ENSMUSG00000004038.9	Gstm3	chr3:107963695-107969283	Forelimb__WT	Forelimb__KO	NOTEST	0	0.00396952	inf	0	1	1	no
ENSMUSG00000004040.16	ENSMUSG00000004040.16	Stat3	chr11:100859350-100939540	Forelimb__WT	Forelimb__KO	OK	12.9612	14.1824	0.129905	0.739585	0.0662	0.592406	no
ENSMUSG00000004043.14	ENSMUSG00000004043.14	Stat5a	chr11:100859350-100939540	Forelimb__WT	Forelimb__KO	OK	0.852792	1.06794	0.324569	0.341169	0.298	0.96186	no
ENSMUSG00000004044.9	ENSMUSG00000004044.9	Ptrf	chr11:100956732-100970887	Forelimb__WT	Forelimb__KO	OK	5.42403	5.36454	-0.0159116	-0.0832803	0.83295	0.999422	no
ENSMUSG00000004054.8	ENSMUSG00000004054.8	Map3k11	chr19:5689130-5702862	Forelimb__WT	Forelimb__KO	OK	10.5208	11.2253	0.0935092	0.566073	0.16465	0.838534	no
ENSMUSG00000004056.15	ENSMUSG00000004056.15	Akt2	chr7:27591551-27640826	Forelimb__WT	Forelimb__KO	OK	39.5116	39.2391	-0.00998424	-0.0491161	0.8951	0.999422	no
ENSMUSG00000004069.16	ENSMUSG00000004069.16	Dnaja3	chr16:4626132-4707695	Forelimb__WT	Forelimb__KO	OK	19.1177	20.1123	0.0731651	0.286004	0.48455	0.999422	no
ENSMUSG00000004070.15	ENSMUSG00000004070.15	Hmox2	chr16:4726360-4790292	Forelimb__WT	Forelimb__KO	OK	45.3798	46.2006	0.0258635	0.0858843	0.83265	0.999422	no
ENSMUSG00000004071.12	ENSMUSG00000004071.12	Cdip1	chr16:4726360-4790292	Forelimb__WT	Forelimb__KO	OK	39.2624	41.1426	0.0674828	0.350892	0.38055	0.993221	no
ENSMUSG00000004085.14	ENSMUSG00000004085.14	Zak	chr2:72285636-72442610	Forelimb__WT	Forelimb__KO	OK	5.61311	5.4301	-0.0478208	-0.250721	0.5282	0.999422	no
ENSMUSG00000004096.8	ENSMUSG00000004096.8	Cwc15	chr9:14500616-14510577	Forelimb__WT	Forelimb__KO	OK	116.41	117.055	0.00797153	0.0535974	0.8946	0.999422	no
ENSMUSG00000004098.7	ENSMUSG00000004098.7	Col5a3	chr9:20770049-20815067	Forelimb__WT	Forelimb__KO	NOTEST	0.056901	0.0631147	0.14952	0	1	1	no
ENSMUSG00000004099.15	ENSMUSG00000004099.15	Dnmt1	chr9:20907205-20959888	Forelimb__WT	Forelimb__KO	OK	105.932	117.164	0.145384	0.90258	0.0277	0.382876	no
ENSMUSG00000004100.11	ENSMUSG00000004100.11	Ppan	chr9:20888174-20892178	Forelimb__WT	Forelimb__KO	OK	32.5276	33.325	0.0349417	0.217897	0.59125	0.999422	no
ENSMUSG00000004105.8	ENSMUSG00000004105.8	Angptl2	chr2:33133416-33371486	Forelimb__WT	Forelimb__KO	OK	37.863	37.6919	-0.00653657	-0.0401225	0.92465	0.999422	no
ENSMUSG00000004110.14	ENSMUSG00000004110.14	Cacna1e	chr1:154390730-154726356	Forelimb__WT	Forelimb__KO	OK	0.532996	0.472523	-0.173739	-0.733272	0.07	0.609899	no
ENSMUSG00000004113.18	ENSMUSG00000004113.18	Cacna1b	chr2:24603886-24763152	Forelimb__WT	Forelimb__KO	OK	1.22466	0.71504	-0.776282	-0.828108	0.02375	0.354425	no
ENSMUSG00000004127.12	ENSMUSG00000004127.12	Trmt10a	chr3:138143447-138159821	Forelimb__WT	Forelimb__KO	OK	12.2173	12.2638	0.00547316	0.0163559	0.9689	0.999422	no
ENSMUSG00000004151.16	ENSMUSG00000004151.16	Etv1	chr12:38779379-38868215	Forelimb__WT	Forelimb__KO	OK	4.2596	3.56896	-0.255211	-0.875461	0.02695	0.378902	no
ENSMUSG00000004187.10	ENSMUSG00000004187.10	Kifc2	chr15:76660640-76668196	Forelimb__WT	Forelimb__KO	OK	1.84003	1.6965	-0.117175	-0.454649	0.26395	0.941936	no
ENSMUSG00000004207.14	ENSMUSG00000004207.14	Psap	chr10:60277626-60302597	Forelimb__WT	Forelimb__KO	OK	81.552	84.0926	0.044258	0.299838	0.4681	0.999422	no
ENSMUSG00000004221.16	ENSMUSG00000004221.16	Ikbkg	chrX:74393289-74453854	Forelimb__WT	Forelimb__KO	OK	19.5278	18.3456	-0.0900951	-0.205378	0.616	0.999422	no
ENSMUSG00000004231.15	ENSMUSG00000004231.15	Pax2	chr19:44756044-44837871	Forelimb__WT	Forelimb__KO	NOTEST	0.00276642	0.0129205	2.22357	0	1	1	no
ENSMUSG00000004233.14	ENSMUSG00000004233.14	Wars2	chr3:99141067-99220203	Forelimb__WT	Forelimb__KO	OK	5.22914	5.30776	0.0215294	0.0582926	0.8867	0.999422	no
ENSMUSG00000004263.15	ENSMUSG00000004263.15	Atn1	chr6:124742543-124756524	Forelimb__WT	Forelimb__KO	OK	49.7292	48.0733	-0.0488581	-0.21812	0.5697	0.999422	no
ENSMUSG00000004264.17	ENSMUSG00000004264.17	Phb2	chr6:124712335-124718831	Forelimb__WT	Forelimb__KO	OK	156.465	178.567	0.190632	0.872339	0.0324	0.414267	no
ENSMUSG00000004266.15	ENSMUSG00000004266.15	Ptpn6	chr6:124720706-124738714	Forelimb__WT	Forelimb__KO	OK	2.81004	3.0129	0.100564	0.313331	0.413	0.999422	no
ENSMUSG00000004267.16	ENSMUSG00000004267.16	Eno2	chr6:124760054-124769673	Forelimb__WT	Forelimb__KO	OK	1.35798	1.43832	0.0829201	0.159174	0.6925	0.999422	no
ENSMUSG00000004268.11	ENSMUSG00000004268.11	Emg1	chr6:124663026-124712178	Forelimb__WT	Forelimb__KO	OK	105.434	107.135	0.023095	0.125639	0.7638	0.999422	no
ENSMUSG00000004270.13	ENSMUSG00000004270.13	Lpcat3	chr6:124663026-124712178	Forelimb__WT	Forelimb__KO	OK	13.1692	12.9541	-0.0237611	-0.0677709	0.8577	0.999422	no
ENSMUSG00000004285.12	ENSMUSG00000004285.12	Atp6v1f	chr6:29467717-29470512	Forelimb__WT	Forelimb__KO	OK	66.6393	63.8914	-0.0607533	-0.362122	0.37735	0.993221	no
ENSMUSG00000004296.14	ENSMUSG00000004296.14	Il12b	chr11:44400062-44414033	Forelimb__WT	Forelimb__KO	NOTEST	0.00208754	0	-inf	0	1	1	no
ENSMUSG00000004317.14	ENSMUSG00000004317.14	Clcn5	chrX:7153809-7319358	Forelimb__WT	Forelimb__KO	OK	22.8847	27.2748	0.25319	0.718186	0.07985	0.641401	no
ENSMUSG00000004319.15	ENSMUSG00000004319.15	Clcn3	chr8:60910388-60983300	Forelimb__WT	Forelimb__KO	OK	6.06688	5.53491	-0.132393	-0.682456	0.09115	0.67947	no
ENSMUSG00000004328.15	ENSMUSG00000004328.15	Hif3a	chr7:17031506-17062427	Forelimb__WT	Forelimb__KO	OK	7.04907	7.00486	-0.0090782	-0.0290999	0.926	0.999422	no
ENSMUSG00000004341.7	ENSMUSG00000004341.7	Gpx6	chr13:21312216-21319624	Forelimb__WT	Forelimb__KO	NOTEST	0.155209	0.163042	0.0710325	0	1	1	no
ENSMUSG00000004344.11	ENSMUSG00000004344.11	Gpx5	chr13:21286428-21292731	Forelimb__WT	Forelimb__KO	NOTEST	0	0	0	0	1	1	no
ENSMUSG00000004347.16	ENSMUSG00000004347.16	Pde1c	chr6:56069803-56569103	Forelimb__WT	Forelimb__KO	OK	1.08362	1.03969	-0.0597108	-0.192605	0.6204	0.999422	no
ENSMUSG00000004356.7	ENSMUSG00000004356.7	Utp20	chr10:88746606-88826814	Forelimb__WT	Forelimb__KO	OK	15.9422	17.1841	0.108221	0.734331	0.0698	0.609524	no
ENSMUSG00000004359.16	ENSMUSG00000004359.16	Spic	chr10:88674771-88685015	Forelimb__WT	Forelimb__KO	NOTEST	0.165999	0.201835	0.281996	0	1	1	no
ENSMUSG00000004360.8	ENSMUSG00000004360.8	9330159F19Rik	chr10:29211642-29230779	Forelimb__WT	Forelimb__KO	OK	0.242164	0.189413	-0.354448	-0.878488	0.0302	0.398604	no
ENSMUSG00000004364.14	ENSMUSG00000004364.14	Cul3	chr1:80264922-80340480	Forelimb__WT	Forelimb__KO	OK	55.1056	59.8924	0.120175	0.761852	0.05725	0.554476	no
ENSMUSG00000004366.3	ENSMUSG00000004366.3	Sst	chr16:23889580-23890844	Forelimb__WT	Forelimb__KO	NOTEST	0.037546	0.0275453	-0.446849	0	1	1	no
ENSMUSG00000004371.14	ENSMUSG00000004371.14	Il11	chr7:4772372-4782857	Forelimb__WT	Forelimb__KO	NOTEST	0.0676108	0.0885738	0.389626	0	1	1	no
ENSMUSG00000004383.17	ENSMUSG00000004383.17	Large	chr8:72814598-73353540	Forelimb__WT	Forelimb__KO	OK	6.91084	7.28177	0.0754289	0.418129	0.30395	0.964737	no
ENSMUSG00000004393.10	ENSMUSG00000004393.10	Ddx56	chr11:6258918-6267772	Forelimb__WT	Forelimb__KO	OK	34.9441	37.4978	0.101758	0.571692	0.16115	0.833799	no
ENSMUSG00000004394.12	ENSMUSG00000004394.12	Tmed4	chr11:6270368-6274870	Forelimb__WT	Forelimb__KO	OK	36.2793	36.0978	-0.00723472	-0.0296453	0.94275	0.999422	no
ENSMUSG00000004415.15	ENSMUSG00000004415.15	Col26a1	chr5:136741758-136883184	Forelimb__WT	Forelimb__KO	OK	67.8984	63.8047	-0.089716	-0.212527	0.57775	0.999422	no
ENSMUSG00000004446.12	ENSMUSG00000004446.12	Bid	chr6:120892853-120916853	Forelimb__WT	Forelimb__KO	OK	5.06681	4.68035	-0.114464	-0.481832	0.22445	0.901961	no
ENSMUSG00000004451.14	ENSMUSG00000004451.14	Ralb	chr1:119470304-119504794	Forelimb__WT	Forelimb__KO	OK	23.9119	24.941	0.0607933	0.380066	0.3442	0.985378	no
ENSMUSG00000004455.16	ENSMUSG00000004455.16	Ppp1cc	chr5:122158277-122175273	Forelimb__WT	Forelimb__KO	OK	88.6791	91.8318	0.0504001	0.32028	0.4319	0.999422	no
ENSMUSG00000004460.16	ENSMUSG00000004460.16	Dnajb11	chr16:22857844-22879634	Forelimb__WT	Forelimb__KO	OK	41.4164	42.2094	0.0273633	0.159763	0.69005	0.999422	no
ENSMUSG00000004462.6	ENSMUSG00000004462.6	Tbccd1	chr16:22813214-22857569	Forelimb__WT	Forelimb__KO	OK	11.1209	10.8249	-0.038925	-0.223546	0.58335	0.999422	no
ENSMUSG00000004473.10	ENSMUSG00000004473.10	Clec11a	chr7:44302686-44306902	Forelimb__WT	Forelimb__KO	OK	0.283576	0.266536	-0.0894016	-0.193069	0.63335	0.999422	no
ENSMUSG00000004500.8	ENSMUSG00000004500.8	Zfp324	chr7:12965837-12973822	Forelimb__WT	Forelimb__KO	OK	5.08429	5.04182	-0.0121026	-0.0654979	0.87235	0.999422	no
ENSMUSG00000004508.6	ENSMUSG00000004508.6	Gab2	chr7:97081585-97308946	Forelimb__WT	Forelimb__KO	OK	2.72182	2.91052	0.0967075	0.339667	0.39655	0.999422	no
ENSMUSG00000004530.12	ENSMUSG00000004530.12	Coro1c	chr5:113842435-113908758	Forelimb__WT	Forelimb__KO	OK	35.452	38.3207	0.112255	0.578851	0.1515	0.819768	no
ENSMUSG00000004535.12	ENSMUSG00000004535.12	Tax1bp1	chr6:52713728-52766780	Forelimb__WT	Forelimb__KO	OK	63.7214	62.6703	-0.0239976	-0.161416	0.68745	0.999422	no
ENSMUSG00000004540.7	ENSMUSG00000004540.7	Psg17	chr7:18813936-18821607	Forelimb__WT	Forelimb__KO	NOTEST	0.0248544	0.0264042	0.0872686	0	1	1	no
ENSMUSG00000004542.15	ENSMUSG00000004542.15	Psg19	chr7:18789566-18798520	Forelimb__WT	Forelimb__KO	NOTEST	0	0.00190807	inf	0	1	1	no
ENSMUSG00000004552.16	ENSMUSG00000004552.16	Ctse	chr1:131638305-131675505	Forelimb__WT	Forelimb__KO	NOTEST	0.0481738	0.057708	0.260521	0	1	1	no
ENSMUSG00000004558.14	ENSMUSG00000004558.14	Ndrg2	chr14:51905270-51913488	Forelimb__WT	Forelimb__KO	OK	6.54766	5.85832	-0.160491	-0.770154	0.05755	0.555304	no
ENSMUSG00000004561.14	ENSMUSG00000004561.14	Mettl17	chr14:51884841-51891868	Forelimb__WT	Forelimb__KO	OK	13.5013	13.2607	-0.0259338	-0.135607	0.74215	0.999422	no
ENSMUSG00000004562.16	ENSMUSG00000004562.16	Arhgef40	chr14:51984837-52020733	Forelimb__WT	Forelimb__KO	OK	59.8667	64.0088	0.0965159	0.334938	0.3469	0.985378	no
ENSMUSG00000004565.15	ENSMUSG00000004565.15	Pnpla6	chr8:3515383-3544267	Forelimb__WT	Forelimb__KO	OK	9.9654	9.56036	-0.0598623	-0.14461	0.6836	0.999422	no
ENSMUSG00000004567.16	ENSMUSG00000004567.16	Mcoln1	chr8:3500456-3515232	Forelimb__WT	Forelimb__KO	OK	14.1828	15.001	0.0809167	0.353836	0.3781	0.993221	no
ENSMUSG00000004568.12	ENSMUSG00000004568.12	Arhgef18	chr8:3393037-3456601	Forelimb__WT	Forelimb__KO	OK	8.57873	8.91607	0.0556441	0.31322	0.41245	0.999422	no
ENSMUSG00000004591.16	ENSMUSG00000004591.16	Pkn2	chr3:142790901-142898245	Forelimb__WT	Forelimb__KO	OK	31.9462	31.5869	-0.0163152	-0.101932	0.8033	0.999422	no
ENSMUSG00000004609.11	ENSMUSG00000004609.11	Cd33	chr7:43524215-43544428	Forelimb__WT	Forelimb__KO	OK	0.703692	0.676671	-0.0564898	-0.0788054	0.8468	0.999422	no
ENSMUSG00000004610.4	ENSMUSG00000004610.4	Etfb	chr7:43444082-43457800	Forelimb__WT	Forelimb__KO	OK	68.8569	69.7686	0.018977	0.0876225	0.8321	0.999422	no
ENSMUSG00000004612.9	ENSMUSG00000004612.9	Nkg7	chr7:43437072-43438249	Forelimb__WT	Forelimb__KO	NOTEST	0.0448265	0.0260174	-0.784878	0	1	1	no
ENSMUSG00000004613.7	ENSMUSG00000004613.7	Lim2	chr7:43430087-43435996	Forelimb__WT	Forelimb__KO	NOTEST	0.00499983	0	-inf	0	1	1	no
ENSMUSG00000004626.14	ENSMUSG00000004626.14	Stxbp2	chr8:3630954-3643644	Forelimb__WT	Forelimb__KO	OK	11.5188	11.0205	-0.063803	-0.251687	0.53535	0.999422	no
ENSMUSG00000004630.18	ENSMUSG00000004630.18	Pcp2	chr8:3621550-3625545	Forelimb__WT	Forelimb__KO	OK	0.848407	0.750879	-0.176177	-0.1753	0.6191	0.999422	no
ENSMUSG00000004631.15	ENSMUSG00000004631.15	Sgce	chr6:4674349-4747207	Forelimb__WT	Forelimb__KO	OK	19.5716	18.4115	-0.0881502	-0.493816	0.22345	0.901961	no
ENSMUSG00000004633.17	ENSMUSG00000004633.17	Chn2	chr6:54039553-54566489	Forelimb__WT	Forelimb__KO	OK	5.68021	5.6044	-0.0193842	-0.0455682	0.9073	0.999422	no
ENSMUSG00000004637.15	ENSMUSG00000004637.15	Wwox	chr8:114439654-115352708	Forelimb__WT	Forelimb__KO	OK	3.26018	3.6516	0.163578	0.636484	0.1019	0.712429	no
ENSMUSG00000004642.13	ENSMUSG00000004642.13	Slbp	chr5:33634951-33652574	Forelimb__WT	Forelimb__KO	OK	91.4725	90.432	-0.016504	-0.105521	0.79635	0.999422	no
ENSMUSG00000004651.6	ENSMUSG00000004651.6	Tyr	chr7:87424770-87493512	Forelimb__WT	Forelimb__KO	NOTEST	0.0216589	0.0152826	-0.503072	0	1	1	no
ENSMUSG00000004654.6	ENSMUSG00000004654.6	Ghrhr	chr6:55376342-55388530	Forelimb__WT	Forelimb__KO	NOTEST	0	0	0	0	1	1	no
ENSMUSG00000004655.5	ENSMUSG00000004655.5	Aqp1	chr6:55336431-55348555	Forelimb__WT	Forelimb__KO	OK	0.810755	1.00511	0.31001	0.94323	0.01985	0.327486	no
ENSMUSG00000004661.15	ENSMUSG00000004661.15	Arid3b	chr9:57777864-57836793	Forelimb__WT	Forelimb__KO	OK	17.1107	20.0366	0.227739	0.976643	0.0109	0.240187	no
ENSMUSG00000004665.10	ENSMUSG00000004665.10	Cnn2	chr10:79988583-79996062	Forelimb__WT	Forelimb__KO	OK	64.3428	71.6114	0.154409	0.892795	0.0298	0.397701	no
ENSMUSG00000004667.18	ENSMUSG00000004667.18	Polr2e	chr10:80035948-80039795	Forelimb__WT	Forelimb__KO	OK	117.082	112.585	-0.0565116	-0.378226	0.34545	0.985378	no
ENSMUSG00000004668.14	ENSMUSG00000004668.14	Abca13	chr11:9191941-9684259	Forelimb__WT	Forelimb__KO	NOTEST	0.00789648	0.0193687	1.29445	0	1	1	no
ENSMUSG00000004677.15	ENSMUSG00000004677.15	Myo9b	chr8:71251124-71360712	Forelimb__WT	Forelimb__KO	OK	17.6663	18.7138	0.0830984	0.501202	0.21815	0.900568	no
ENSMUSG00000004698.9	ENSMUSG00000004698.9	Hdac9	chr12:34371502-34528889	Forelimb__WT	Forelimb__KO	OK	2.86268	2.13958	-0.420039	-1.9392	5e-05	0.00388375	yes
ENSMUSG00000004707.14	ENSMUSG00000004707.14	Ly9	chr1:171588623-171607410	Forelimb__WT	Forelimb__KO	NOTEST	0.0684033	0.0522128	-0.389661	0	1	1	no
ENSMUSG00000004709.14	ENSMUSG00000004709.14	Cd244	chr1:171559192-171585318	Forelimb__WT	Forelimb__KO	NOTEST	0.0103002	0.0133616	0.375417	0	1	1	no
ENSMUSG00000004730.14	ENSMUSG00000004730.14	Adgre1	chr17:57358685-57483529	Forelimb__WT	Forelimb__KO	OK	0.889201	0.78831	-0.173747	-0.545206	0.1783	0.858881	no
ENSMUSG00000004748.5	ENSMUSG00000004748.5	Mtfp1	chr11:4091479-4095445	Forelimb__WT	Forelimb__KO	OK	3.9092	3.7895	-0.0448676	-0.16487	0.6768	0.999422	no
ENSMUSG00000004768.14	ENSMUSG00000004768.14	Rab23	chr1:33719886-33742564	Forelimb__WT	Forelimb__KO	OK	11.0568	11.5744	0.0660099	0.361008	0.3368	0.983008	no
ENSMUSG00000004771.12	ENSMUSG00000004771.12	Rab11a	chr9:64715298-64737758	Forelimb__WT	Forelimb__KO	OK	117.549	113.471	-0.0509336	-0.186978	0.64815	0.999422	no
ENSMUSG00000004788.11	ENSMUSG00000004788.11	Eif2b2	chr12:85219480-85226628	Forelimb__WT	Forelimb__KO	OK	35.9872	38.1306	0.0834669	0.489061	0.2297	0.907987	no
ENSMUSG00000004789.9	ENSMUSG00000004789.9	Dlst	chr12:85110832-85134091	Forelimb__WT	Forelimb__KO	OK	65.4384	68.718	0.0705507	0.480327	0.23855	0.91642	no
ENSMUSG00000004791.6	ENSMUSG00000004791.6	Pgf	chr12:85166638-85177296	Forelimb__WT	Forelimb__KO	OK	4.44501	4.02093	-0.144658	-0.580119	0.15225	0.821251	no
ENSMUSG00000004798.14	ENSMUSG00000004798.14	Ulk2	chr11:61775648-61855073	Forelimb__WT	Forelimb__KO	OK	16.3969	16.9398	0.0469961	0.28043	0.48305	0.999422	no
ENSMUSG00000004814.10	ENSMUSG00000004814.10	Ccl24	chr5:135569936-135573049	Forelimb__WT	Forelimb__KO	OK	0.474406	0.353581	-0.424084	-0.470802	0.27415	0.947718	no
ENSMUSG00000004815.12	ENSMUSG00000004815.12	Dgkq	chr5:108629769-108684557	Forelimb__WT	Forelimb__KO	OK	5.34345	5.76597	0.109792	0.463715	0.25415	0.9306	no
ENSMUSG00000004821.1	ENSMUSG00000004821.1	Tmed11	chr5:108777234-108795363	Forelimb__WT	Forelimb__KO	NOTEST	0	0	0	0	1	1	no
ENSMUSG00000004837.2	ENSMUSG00000004837.2	Grap	chr11:61653264-61720826	Forelimb__WT	Forelimb__KO	OK	1.56298	1.58124	0.0167533	0.0356823	0.9278	0.999422	no
ENSMUSG00000004842.18	ENSMUSG00000004842.18	Pou1f1	chr16:65520510-65535005	Forelimb__WT	Forelimb__KO	NOTEST	0.0215018	0.0148416	-0.534812	0	1	1	no
ENSMUSG00000004843.6	ENSMUSG00000004843.6	Chmp2b	chr16:65539132-65562697	Forelimb__WT	Forelimb__KO	OK	21.4105	21.7798	0.0246744	0.146797	0.7137	0.999422	no
ENSMUSG00000004846.10	ENSMUSG00000004846.10	Plod3	chr5:136982163-136996648	Forelimb__WT	Forelimb__KO	OK	21.1445	20.8933	-0.0172379	-0.0640096	0.87175	0.999422	no
ENSMUSG00000004849.14	ENSMUSG00000004849.14	Ap1s1	chr5:137034992-137046135	Forelimb__WT	Forelimb__KO	OK	68.4415	69.0437	0.0126378	0.0601076	0.88385	0.999422	no
ENSMUSG00000004864.12	ENSMUSG00000004864.12	Mapk13	chr17:28769306-28778698	Forelimb__WT	Forelimb__KO	OK	2.15843	1.96151	-0.138015	-0.434459	0.28245	0.949511	no
ENSMUSG00000004865.15	ENSMUSG00000004865.15	Srpk1	chr17:28587647-28622521	Forelimb__WT	Forelimb__KO	OK	42.7462	42.7653	0.000644726	0.00425031	0.99195	0.999422	no
ENSMUSG00000004872.15	ENSMUSG00000004872.15	Pax3	chr1:78101266-78197134	Forelimb__WT	Forelimb__KO	OK	1.16078	1.66348	0.519109	1.90629	5e-05	0.00388375	yes
ENSMUSG00000004880.11	ENSMUSG00000004880.11	Lbr	chr1:181815334-181843046	Forelimb__WT	Forelimb__KO	OK	41.9655	43.0953	0.0383262	0.161136	0.58965	0.999422	no
ENSMUSG00000004885.5	ENSMUSG00000004885.5	Crabp2	chr3:87948665-87953376	Forelimb__WT	Forelimb__KO	OK	352.548	361.18	0.0348983	0.233622	0.5649	0.999422	no
ENSMUSG00000004891.16	ENSMUSG00000004891.16	Nes	chr3:87971092-87980451	Forelimb__WT	Forelimb__KO	OK	19.0801	20.1411	0.0780746	0.524398	0.1998	0.880038	no
ENSMUSG00000004892.13	ENSMUSG00000004892.13	Bcan	chr3:87987530-88000230	Forelimb__WT	Forelimb__KO	NOTEST	0.00636546	0.00669054	0.0718581	0	1	1	no
ENSMUSG00000004894.10	ENSMUSG00000004894.10	Hapln2	chr3:88022060-88027478	Forelimb__WT	Forelimb__KO	NOTEST	0.0147702	0.0281691	0.931423	0	1	1	no
ENSMUSG00000004895.9	ENSMUSG00000004895.9	Prcc	chr3:87858902-87885608	Forelimb__WT	Forelimb__KO	OK	44.617	45.1343	0.0166281	0.11005	0.7858	0.999422	no
ENSMUSG00000004896.16	ENSMUSG00000004896.16	Rrnad1	chr3:87919505-87940686	Forelimb__WT	Forelimb__KO	OK	17.7412	17.0679	-0.0558185	-0.139199	0.7255	0.999422	no
ENSMUSG00000004897.16	ENSMUSG00000004897.16	Hdgf	chr3:87906320-87916132	Forelimb__WT	Forelimb__KO	OK	200.312	201.915	0.0114999	0.0688729	0.86195	0.999422	no
ENSMUSG00000004902.7	ENSMUSG00000004902.7	Slc25a18	chr6:120773577-120794336	Forelimb__WT	Forelimb__KO	NOTEST	0.181222	0.203469	0.167049	0	1	1	no
ENSMUSG00000004929.12	ENSMUSG00000004929.12	Thop1	chr10:81070034-81082559	Forelimb__WT	Forelimb__KO	OK	29.0132	30.9503	0.0932438	0.592284	0.1329	0.77792	no
ENSMUSG00000004931.10	ENSMUSG00000004931.10	Apba3	chr10:81268171-81291267	Forelimb__WT	Forelimb__KO	OK	10.0666	10.4242	0.050358	0.259237	0.51955	0.999422	no
ENSMUSG00000004933.17	ENSMUSG00000004933.17	Matk	chr10:81252934-81263365	Forelimb__WT	Forelimb__KO	OK	0.709144	0.731072	0.0439346	0.0980849	0.79095	0.999422	no
ENSMUSG00000004934.13	ENSMUSG00000004934.13	Pias4	chr10:81153265-81167923	Forelimb__WT	Forelimb__KO	OK	15.76	16.1146	0.0320949	0.17908	0.6369	0.999422	no
ENSMUSG00000004936.8	ENSMUSG00000004936.8	Map2k1	chr9:64185769-64253631	Forelimb__WT	Forelimb__KO	OK	22.3469	23.6385	0.0810686	0.469738	0.2428	0.918631	no
ENSMUSG00000004937.5	ENSMUSG00000004937.5	Sgta	chr10:81044074-81060178	Forelimb__WT	Forelimb__KO	OK	76.4547	76.7991	0.00648284	0.0438164	0.9102	0.999422	no
ENSMUSG00000004939.6	ENSMUSG00000004939.6	Nmrk2	chr10:81194608-81230833	Forelimb__WT	Forelimb__KO	NOTEST	0.0311209	0.0314262	0.0140808	0	1	1	no
ENSMUSG00000004945.15	ENSMUSG00000004945.15	Tmem242	chr17:5388762-5440259	Forelimb__WT	Forelimb__KO	OK	58.3215	58.8739	0.0136001	0.0829455	0.84005	0.999422	no
ENSMUSG00000004947.15	ENSMUSG00000004947.15	Dtx2	chr5:135994799-136032872	Forelimb__WT	Forelimb__KO	OK	12.5899	11.938	-0.0767018	-0.426349	0.28715	0.952584	no
ENSMUSG00000004948.12	ENSMUSG00000004948.12	Zp3	chr5:135980098-135988624	Forelimb__WT	Forelimb__KO	NOTEST	0.0125713	0.0139155	0.146554	0	1	1	no
ENSMUSG00000004951.10	ENSMUSG00000004951.10	Hspb1	chr5:135887918-135889563	Forelimb__WT	Forelimb__KO	OK	9.23516	7.57248	-0.286371	-1.15609	0.0043	0.132804	no
ENSMUSG00000004952.13	ENSMUSG00000004952.13	Rasa4	chr5:136083915-136111860	Forelimb__WT	Forelimb__KO	OK	2.01317	1.6276	-0.306728	-0.763247	0.05415	0.542723	no
ENSMUSG00000004961.7	ENSMUSG00000004961.7	Syt5	chr7:4539764-4547541	Forelimb__WT	Forelimb__KO	OK	1.85566	1.73904	-0.0936408	-0.181258	0.6511	0.999422	no
ENSMUSG00000004980.16	ENSMUSG00000004980.16	Hnrnpa2b1	chr6:51460931-51469894	Forelimb__WT	Forelimb__KO	OK	1412.96	1434.79	0.0221175	0.0940098	0.81165	0.999422	no
ENSMUSG00000004988.9	ENSMUSG00000004988.9	Fxyd4	chr6:117933558-117937692	Forelimb__WT	Forelimb__KO	NOTEST	0.139738	0.144764	0.0509825	0	1	1	no
ENSMUSG00000004994.12	ENSMUSG00000004994.12	Ccdc130	chr8:84257794-84270380	Forelimb__WT	Forelimb__KO	OK	8.17244	6.99087	-0.225294	-0.633425	0.11585	0.748328	no
ENSMUSG00000004996.9	ENSMUSG00000004996.9	Mri1	chr8:84249905-84257326	Forelimb__WT	Forelimb__KO	OK	8.69372	8.66513	-0.00475149	-0.016227	0.9689	0.999422	no
ENSMUSG00000005034.15	ENSMUSG00000005034.15	Prkacb	chr3:146729573-146812960	Forelimb__WT	Forelimb__KO	OK	39.8992	40.7959	0.0320667	0.0927494	0.8131	0.999422	no
ENSMUSG00000005043.13	ENSMUSG00000005043.13	Sgsh	chr11:119307767-119355536	Forelimb__WT	Forelimb__KO	OK	3.27706	3.22268	-0.0241405	-0.058739	0.886	0.999422	no
ENSMUSG00000005045.16	ENSMUSG00000005045.16	Chd5	chr4:152338650-152390194	Forelimb__WT	Forelimb__KO	NOTEST	0.180942	0.125223	-0.531028	0	1	1	no
ENSMUSG00000005054.6	ENSMUSG00000005054.6	Cstb	chr10:78425669-78427619	Forelimb__WT	Forelimb__KO	OK	61.1856	60.5209	-0.0157586	-0.089446	0.82735	0.999422	no
ENSMUSG00000005057.13	ENSMUSG00000005057.13	Sh2b2	chr5:136218146-136246556	Forelimb__WT	Forelimb__KO	OK	6.69527	6.58327	-0.0243364	-0.115612	0.7691	0.999422	no
ENSMUSG00000005069.12	ENSMUSG00000005069.12	Pex5	chr6:124396815-124415067	Forelimb__WT	Forelimb__KO	OK	14.8577	16.0979	0.115662	0.613073	0.12955	0.774955	no
ENSMUSG00000005078.16	ENSMUSG00000005078.16	Jkamp	chr12:72085588-72185029	Forelimb__WT	Forelimb__KO	OK	22.9518	20.227	-0.182323	-0.871952	0.0327	0.416048	no
ENSMUSG00000005087.17	ENSMUSG00000005087.17	Cd44	chr2:102811140-102901665	Forelimb__WT	Forelimb__KO	OK	2.38747	2.4433	0.0333502	0.124526	0.7595	0.999422	no
ENSMUSG00000005089.15	ENSMUSG00000005089.15	Slc1a2	chr2:102658658-102790784	Forelimb__WT	Forelimb__KO	NOTEST	0.114523	0.188668	0.720214	0	1	1	no
ENSMUSG00000005102.13	ENSMUSG00000005102.13	Eif2ak4	chr2:118388617-118475234	Forelimb__WT	Forelimb__KO	OK	11.7935	12.6321	0.0990967	0.567417	0.1514	0.819767	no
ENSMUSG00000005103.12	ENSMUSG00000005103.12	Wdr1	chr5:38526812-38563221	Forelimb__WT	Forelimb__KO	OK	62.9828	64.1975	0.0275605	0.168097	0.67685	0.999422	no
ENSMUSG00000005107.13	ENSMUSG00000005107.13	Slc2a9	chr5:38349272-38503143	Forelimb__WT	Forelimb__KO	OK	0.475296	0.318406	-0.577959	-0.699815	0.034	0.425497	no
ENSMUSG00000005124.9	ENSMUSG00000005124.9	Wisp1	chr15:66891319-66923201	Forelimb__WT	Forelimb__KO	OK	2.69272	2.48359	-0.11664	-0.529015	0.1862	0.864802	no
ENSMUSG00000005125.12	ENSMUSG00000005125.12	Ndrg1	chr15:66929320-67013039	Forelimb__WT	Forelimb__KO	OK	1.51218	1.36351	-0.149302	-0.318041	0.35715	0.987648	no
ENSMUSG00000005131.3	ENSMUSG00000005131.3	4930550C14Rik	chr9:53405285-53432803	Forelimb__WT	Forelimb__KO	OK	0.268026	0.267196	-0.00447598	-0.00666627	0.97005	0.999422	no
ENSMUSG00000005142.9	ENSMUSG00000005142.9	Man2b1	chr8:85083268-85098739	Forelimb__WT	Forelimb__KO	OK	7.49663	8.43053	0.169381	1.00091	0.0129	0.264034	no
ENSMUSG00000005148.7	ENSMUSG00000005148.7	Klf5	chr14:99298690-99313405	Forelimb__WT	Forelimb__KO	OK	1.80947	1.34801	-0.424737	-1.31939	0.0013	0.056412	no
ENSMUSG00000005150.16	ENSMUSG00000005150.16	Wdr83	chr8:85071756-85082339	Forelimb__WT	Forelimb__KO	OK	23.5956	24.0386	0.026839	0.0982684	0.80375	0.999422	no
ENSMUSG00000005161.15	ENSMUSG00000005161.15	Prdx2	chr8:84956609-84974834	Forelimb__WT	Forelimb__KO	OK	401.062	411.845	0.0382734	0.223466	0.58355	0.999422	no
ENSMUSG00000005198.15	ENSMUSG00000005198.15	Polr2a	chr11:69733996-69758637	Forelimb__WT	Forelimb__KO	OK	75.2773	81.3417	0.11178	0.669485	0.08145	0.647225	no
ENSMUSG00000005202.2	ENSMUSG00000005202.2	Shbg	chr11:69614803-69617905	Forelimb__WT	Forelimb__KO	NOTEST	0.011312	0.00904082	-0.323329	0	1	1	no
ENSMUSG00000005204.12	ENSMUSG00000005204.12	Senp3	chr11:69673114-69682084	Forelimb__WT	Forelimb__KO	OK	73.3129	74.0154	0.0137585	0.0662124	0.8722	0.999422	no
ENSMUSG00000005220.10	ENSMUSG00000005220.10	Corin	chr5:72300024-72504473	Forelimb__WT	Forelimb__KO	OK	0.412492	0.23462	-0.814041	-0.832664	0.0217	0.340171	no
ENSMUSG00000005225.15	ENSMUSG00000005225.15	Plekha8	chr6:54577603-54645839	Forelimb__WT	Forelimb__KO	OK	14.1149	14.8993	0.0780284	0.457448	0.25785	0.934819	no
ENSMUSG00000005232.11	ENSMUSG00000005232.11	G6pc2	chr2:69211072-69227841	Forelimb__WT	Forelimb__KO	OK	0.360543	0.293232	-0.298129	-0.320624	0.35335	0.986713	no
ENSMUSG00000005233.16	ENSMUSG00000005233.16	Spc25	chr2:69193894-69206194	Forelimb__WT	Forelimb__KO	OK	73.3201	73.5247	0.00402132	0.0217379	0.95635	0.999422	no
ENSMUSG00000005237.14	ENSMUSG00000005237.14	Dnah2	chr11:69420808-69549110	Forelimb__WT	Forelimb__KO	OK	0.964761	0.880585	-0.131709	-0.202321	0.60115	0.999422	no
ENSMUSG00000005251.14	ENSMUSG00000005251.14	Ripk4	chr16:97741932-97763737	Forelimb__WT	Forelimb__KO	OK	1.98342	1.70627	-0.217143	-0.877562	0.0303	0.399584	no
ENSMUSG00000005262.12	ENSMUSG00000005262.12	Ufd1l	chr16:18780446-18835261	Forelimb__WT	Forelimb__KO	OK	43.7315	42.1489	-0.0531752	-0.170506	0.67365	0.999422	no
ENSMUSG00000005267.13	ENSMUSG00000005267.13	Zfp287	chr11:62700355-62731885	Forelimb__WT	Forelimb__KO	OK	6.63792	6.36637	-0.0602606	-0.302247	0.45465	0.999422	no
ENSMUSG00000005268.20	ENSMUSG00000005268.20	Prlr	chr15:10177413-10349180	Forelimb__WT	Forelimb__KO	NOTEST	0.0916076	0.04574	-1.00201	0	1	1	no
ENSMUSG00000005299.6	ENSMUSG00000005299.6	Letm1	chr5:33739672-33782817	Forelimb__WT	Forelimb__KO	OK	13.1566	13.7903	0.0678676	0.271537	0.4858	0.999422	no
ENSMUSG00000005312.14	ENSMUSG00000005312.14	Ubqln1	chr13:58176155-58215653	Forelimb__WT	Forelimb__KO	OK	54.1841	57.1559	0.0770323	0.523668	0.2021	0.882393	no
ENSMUSG00000005320.9	ENSMUSG00000005320.9	Fgfr4	chr13:55152639-55168759	Forelimb__WT	Forelimb__KO	OK	1.98753	2.08312	0.0677684	0.238661	0.5234	0.999422	no
ENSMUSG00000005338.13	ENSMUSG00000005338.13	Cadm3	chr1:173331889-173466040	Forelimb__WT	Forelimb__KO	OK	0.410712	0.371507	-0.144736	-0.229814	0.5707	0.999422	no
ENSMUSG00000005339.10	ENSMUSG00000005339.10	Fcer1a	chr1:173221283-173227214	Forelimb__WT	Forelimb__KO	NOTEST	0	0	0	0	1	1	no
ENSMUSG00000005354.15	ENSMUSG00000005354.15	Txn2	chr15:77915046-77929006	Forelimb__WT	Forelimb__KO	OK	110.536	109.362	-0.0154036	-0.0958305	0.81065	0.999422	no
ENSMUSG00000005355.8	ENSMUSG00000005355.8	Casp14	chr10:78711996-78718293	Forelimb__WT	Forelimb__KO	NOTEST	0.0689307	0.0498334	-0.468032	0	1	1	no
ENSMUSG00000005357.8	ENSMUSG00000005357.8	Slc1a6	chr10:78780495-78814825	Forelimb__WT	Forelimb__KO	OK	0.436568	0.383653	-0.186403	-0.402691	0.3227	0.979968	no
ENSMUSG00000005360.14	ENSMUSG00000005360.14	Slc1a3	chr15:8634123-8710764	Forelimb__WT	Forelimb__KO	OK	10.8455	9.6597	-0.167045	-0.941506	0.0197	0.327486	no
ENSMUSG00000005362.14	ENSMUSG00000005362.14	Crbn	chr6:106769119-106800074	Forelimb__WT	Forelimb__KO	OK	20.2209	19.3957	-0.0601063	-0.208043	0.6122	0.999422	no
ENSMUSG00000005364.11	ENSMUSG00000005364.11	Il5ra	chr6:106710356-106749037	Forelimb__WT	Forelimb__KO	NOTEST	0.0259327	0.0199648	-0.377315	0	1	1	no
ENSMUSG00000005370.3	ENSMUSG00000005370.3	Msh6	chr17:87975049-88065291	Forelimb__WT	Forelimb__KO	OK	51.2371	52.7318	0.0414832	0.212132	0.60295	0.999422	no
ENSMUSG00000005371.14	ENSMUSG00000005371.14	Fbxo11	chr17:87975049-88065291	Forelimb__WT	Forelimb__KO	OK	34.7762	36.6195	0.0745116	0.294549	0.4716	0.999422	no
ENSMUSG00000005373.13	ENSMUSG00000005373.13	Mlxipl	chr5:135089889-135138382	Forelimb__WT	Forelimb__KO	OK	1.9351	2.30803	0.254257	0.533317	0.1826	0.861667	no
ENSMUSG00000005374.13	ENSMUSG00000005374.13	Tbl2	chr5:135149656-135165760	Forelimb__WT	Forelimb__KO	OK	10.5836	10.0882	-0.0691636	-0.241957	0.54555	0.999422	no
ENSMUSG00000005378.17	ENSMUSG00000005378.17	Wbscr22	chr5:135052956-135065862	Forelimb__WT	Forelimb__KO	OK	51.953	53.7789	0.0498339	0.152485	0.69225	0.999422	no
ENSMUSG00000005397.7	ENSMUSG00000005397.7	Nid1	chr13:13437601-13512275	Forelimb__WT	Forelimb__KO	OK	23.7458	27.1179	0.191574	1.30175	0.0016	0.0657566	no
ENSMUSG00000005410.5	ENSMUSG00000005410.5	Mcm5	chr8:75109527-75128439	Forelimb__WT	Forelimb__KO	OK	118.259	118.851	0.00720734	0.0471637	0.9072	0.999422	no
ENSMUSG00000005413.7	ENSMUSG00000005413.7	Hmox1	chr8:75093590-75100596	Forelimb__WT	Forelimb__KO	OK	15.2963	15.36	0.00599193	0.0326222	0.9376	0.999422	no
ENSMUSG00000005417.17	ENSMUSG00000005417.17	Mprip	chr11:59661304-59780860	Forelimb__WT	Forelimb__KO	OK	68.9364	71.5817	0.0543247	0.288683	0.47955	0.999422	no
ENSMUSG00000005442.13	ENSMUSG00000005442.13	Cic	chr7:25267703-25294159	Forelimb__WT	Forelimb__KO	OK	36.7883	34.671	-0.0855158	-0.337234	0.2557	0.933231	no
ENSMUSG00000005447.12	ENSMUSG00000005447.12	Pafah1b3	chr7:25295048-25297986	Forelimb__WT	Forelimb__KO	OK	116.785	113.352	-0.0430366	-0.272893	0.5043	0.999422	no
ENSMUSG00000005465.8	ENSMUSG00000005465.8	Il27ra	chr8:84021470-84042575	Forelimb__WT	Forelimb__KO	NOTEST	0.0668711	0.081601	0.287203	0	1	1	no
ENSMUSG00000005469.9	ENSMUSG00000005469.9	Prkaca	chr8:83972977-83996445	Forelimb__WT	Forelimb__KO	OK	55.268	58.1067	0.0722599	0.48713	0.2285	0.906936	no
ENSMUSG00000005470.8	ENSMUSG00000005470.8	Asf1b	chr8:83955506-83970197	Forelimb__WT	Forelimb__KO	OK	30.5543	29.5976	-0.0458961	-0.206777	0.60595	0.999422	no
ENSMUSG00000005474.9	ENSMUSG00000005474.9	Myl10	chr5:136693145-136701094	Forelimb__WT	Forelimb__KO	NOTEST	0	0	0	0	1	1	no
ENSMUSG00000005481.17	ENSMUSG00000005481.17	Ddx39	chr8:83715176-83741326	Forelimb__WT	Forelimb__KO	OK	62.2957	65.9297	0.0817956	0.457331	0.2589	0.93644	no
ENSMUSG00000005483.9	ENSMUSG00000005483.9	Dnajb1	chr8:83608174-83611902	Forelimb__WT	Forelimb__KO	OK	27.5927	25.9551	-0.08827	-0.559313	0.16035	0.83201	no
ENSMUSG00000005493.15	ENSMUSG00000005493.15	Msh4	chr3:153857148-153906138	Forelimb__WT	Forelimb__KO	NOTEST	0.026608	0.0269785	0.0199514	0	1	1	no
ENSMUSG00000005501.14	ENSMUSG00000005501.14	Usp40	chr1:87853286-88008551	Forelimb__WT	Forelimb__KO	OK	18.7991	19.2042	0.0307601	0.134121	0.74725	0.999422	no
ENSMUSG00000005503.8	ENSMUSG00000005503.8	Evx1	chr6:52308388-52318378	Forelimb__WT	Forelimb__KO	OK	4.12093	4.4718	0.117887	0.340222	0.4073	0.999422	no
ENSMUSG00000005505.12	ENSMUSG00000005505.12	Kbtbd4	chr2:90894633-90918258	Forelimb__WT	Forelimb__KO	OK	19.3202	17.4383	-0.147849	-0.259003	0.51665	0.999422	no
ENSMUSG00000005506.16	ENSMUSG00000005506.16	Celf1	chr2:90940381-91019497	Forelimb__WT	Forelimb__KO	OK	84.0015	87.8424	0.0645013	0.278107	0.37635	0.993221	no
ENSMUSG00000005510.9	ENSMUSG00000005510.9	Ndufs3	chr2:90894633-90918258	Forelimb__WT	Forelimb__KO	OK	58.9534	62.2654	0.0788555	0.316895	0.4365	0.999422	no
ENSMUSG00000005514.14	ENSMUSG00000005514.14	Por	chr5:135653809-135735326	Forelimb__WT	Forelimb__KO	OK	58.6946	65.8407	0.165753	0.734639	0.0719	0.616944	no
ENSMUSG00000005533.10	ENSMUSG00000005533.10	Igf1r	chr7:67952826-68233668	Forelimb__WT	Forelimb__KO	OK	23.6945	26.6821	0.171323	1.15073	0.0041	0.129196	no
ENSMUSG00000005534.10	ENSMUSG00000005534.10	Insr	chr8:3150921-3279617	Forelimb__WT	Forelimb__KO	OK	10.0169	10.8831	0.119643	0.454257	0.2656	0.943323	no
ENSMUSG00000005540.10	ENSMUSG00000005540.10	Fcer2a	chr8:3681736-3694175	Forelimb__WT	Forelimb__KO	NOTEST	0.0426271	0.0401606	-0.0859896	0	1	1	no
ENSMUSG00000005547.14	ENSMUSG00000005547.14	Cyp2a5	chr7:26835304-26843548	Forelimb__WT	Forelimb__KO	NOTEST	0	0	0	0	1	1	no
ENSMUSG00000005553.14	ENSMUSG00000005553.14	Atp4a	chr7:30712208-30725534	Forelimb__WT	Forelimb__KO	NOTEST	0.037557	0.0270373	-0.47413	0	1	1	no
ENSMUSG00000005566.13	ENSMUSG00000005566.13	Trim28	chr7:13024151-13031035	Forelimb__WT	Forelimb__KO	OK	249.063	268.536	0.108602	0.639243	0.1112	0.738876	no
ENSMUSG00000005575.15	ENSMUSG00000005575.15	Ube2m	chr7:13035119-13038275	Forelimb__WT	Forelimb__KO	OK	121.636	119.154	-0.02975	-0.165848	0.68685	0.999422	no
ENSMUSG00000005580.11	ENSMUSG00000005580.11	Adcy9	chr16:4287528-4420498	Forelimb__WT	Forelimb__KO	OK	0.806288	0.789541	-0.0302802	-0.10503	0.79395	0.999422	no
ENSMUSG00000005583.16	ENSMUSG00000005583.16	Mef2c	chr13:83504033-83667080	Forelimb__WT	Forelimb__KO	OK	13.5586	11.9931	-0.177002	-0.463975	0.23845	0.91642	no
ENSMUSG00000005609.15	ENSMUSG00000005609.15	Ctr9	chr7:111028950-111056377	Forelimb__WT	Forelimb__KO	OK	39.5152	39.6094	0.00343569	0.0223703	0.9536	0.999422	no
ENSMUSG00000005610.16	ENSMUSG00000005610.16	Eif4g2	chr7:111070567-111083030	Forelimb__WT	Forelimb__KO	OK	574.007	571.95	-0.00518006	-0.0152742	0.96705	0.999422	no
ENSMUSG00000005611.15	ENSMUSG00000005611.15	Mrvi1	chr7:110868265-110982461	Forelimb__WT	Forelimb__KO	OK	0.675109	0.787034	0.221304	0.335855	0.36235	0.987909	no
ENSMUSG00000005615.14	ENSMUSG00000005615.14	Pcyt1a	chr16:32430920-32475070	Forelimb__WT	Forelimb__KO	OK	18.4275	19.0424	0.047352	0.266185	0.4965	0.999422	no
ENSMUSG00000005621.11	ENSMUSG00000005621.11	Zfp592	chr7:80993680-81045164	Forelimb__WT	Forelimb__KO	OK	11.0717	12.7769	0.206667	0.81744	0.0454	0.49879	no
ENSMUSG00000005625.15	ENSMUSG00000005625.15	Psmd4	chr3:95032693-95042614	Forelimb__WT	Forelimb__KO	OK	138.576	137.061	-0.0158502	-0.0836837	0.83785	0.999422	no
ENSMUSG00000005628.12	ENSMUSG00000005628.12	Tmod4	chr3:95124475-95129209	Forelimb__WT	Forelimb__KO	OK	0.435589	0.485708	0.157122	0.191846	0.5452	0.999422	no
ENSMUSG00000005640.11	ENSMUSG00000005640.11	Insrr	chr3:87749096-87824306	Forelimb__WT	Forelimb__KO	NOTEST	0.0919327	0.0925806	0.0101323	0	1	1	no
ENSMUSG00000005649.17	ENSMUSG00000005649.17	Cabp5	chr7:13398131-13408887	Forelimb__WT	Forelimb__KO	NOTEST	0.155409	0.109959	-0.499107	0	1	1	no
ENSMUSG00000005656.8	ENSMUSG00000005656.8	Snx6	chr12:54746348-54795703	Forelimb__WT	Forelimb__KO	OK	68.7445	68.431	-0.00659423	-0.0444515	0.9148	0.999422	no
ENSMUSG00000005667.8	ENSMUSG00000005667.8	Mthfd2	chr6:83305690-83325908	Forelimb__WT	Forelimb__KO	OK	26.1394	27.886	0.0933155	0.571484	0.14835	0.815423	no
ENSMUSG00000005672.12	ENSMUSG00000005672.12	Kit	chr5:75574915-75656722	Forelimb__WT	Forelimb__KO	OK	5.72171	5.71421	-0.00189284	-0.0108926	0.97975	0.999422	no
ENSMUSG00000005674.9	ENSMUSG00000005674.9	Tomm40l	chr1:171213969-171222514	Forelimb__WT	Forelimb__KO	OK	13.0776	13.4626	0.0418627	0.139839	0.7263	0.999422	no
ENSMUSG00000005677.14	ENSMUSG00000005677.14	Nr1i3	chr1:171213969-171222514	Forelimb__WT	Forelimb__KO	NOTEST	0.0278739	0.0307046	0.139538	0	1	1	no
ENSMUSG00000005681.12	ENSMUSG00000005681.12	Apoa2	chr1:171225053-171226379	Forelimb__WT	Forelimb__KO	OK	1.0303	1.26569	0.296854	0.407057	0.2182	0.900568	no
ENSMUSG00000005682.8	ENSMUSG00000005682.8	Pan2	chr10:128303334-128321358	Forelimb__WT	Forelimb__KO	OK	22.713	24.7194	0.122123	0.817819	0.04435	0.492831	no
ENSMUSG00000005683.7	ENSMUSG00000005683.7	Cs	chr10:128337831-128362479	Forelimb__WT	Forelimb__KO	OK	105.307	112.489	0.0951849	0.639553	0.11865	0.753568	no
ENSMUSG00000005686.16	ENSMUSG00000005686.16	Ampd3	chr7:110768205-110812405	Forelimb__WT	Forelimb__KO	OK	0.604345	0.639961	0.0826112	0.125749	0.7056	0.999422	no
ENSMUSG00000005687.14	ENSMUSG00000005687.14	Bcas2	chr3:103171654-103179152	Forelimb__WT	Forelimb__KO	OK	72.7502	74.5094	0.0344708	0.229872	0.5681	0.999422	no
ENSMUSG00000005696.11	ENSMUSG00000005696.11	Sh2d1a	chrX:42502452-43274786	Forelimb__WT	Forelimb__KO	NOTEST	0.00958442	0.00350556	-1.45105	0	1	1	no
ENSMUSG00000005698.15	ENSMUSG00000005698.15	Ctcf	chr8:105566323-105682922	Forelimb__WT	Forelimb__KO	OK	71.8525	74.7983	0.0579676	0.296445	0.44755	0.999422	no
ENSMUSG00000005699.15	ENSMUSG00000005699.15	Pard6a	chr8:105701153-105703493	Forelimb__WT	Forelimb__KO	OK	4.79186	4.50927	-0.0876902	-0.3379	0.40405	0.999422	no
ENSMUSG00000005705.10	ENSMUSG00000005705.10	Agrp	chr8:105566323-105682922	Forelimb__WT	Forelimb__KO	OK	0.363316	0.363509	0.000768522	0.000143024	0.9992	0.999629	no
ENSMUSG00000005716.16	ENSMUSG00000005716.16	Pvalb	chr15:78191113-78206400	Forelimb__WT	Forelimb__KO	NOTEST	0	0.00440101	inf	0	1	1	no
ENSMUSG00000005718.7	ENSMUSG00000005718.7	Tfap4	chr16:4544660-4559720	Forelimb__WT	Forelimb__KO	OK	22.4716	22.5296	0.00371824	0.0228016	0.955	0.999422	no
ENSMUSG00000005732.14	ENSMUSG00000005732.14	Ranbp1	chr16:18239783-18248732	Forelimb__WT	Forelimb__KO	OK	439.116	430.875	-0.027335	-0.165771	0.6865	0.999422	no
ENSMUSG00000005763.15	ENSMUSG00000005763.15	Cd247	chr1:165781074-166002678	Forelimb__WT	Forelimb__KO	NOTEST	0.206262	0.132045	-0.643452	0	1	1	no
ENSMUSG00000005774.12	ENSMUSG00000005774.12	Rfx5	chr3:94954074-94962048	Forelimb__WT	Forelimb__KO	OK	11.2645	10.4458	-0.10887	-0.312242	0.40415	0.999422	no
ENSMUSG00000005779.12	ENSMUSG00000005779.12	Psmb4	chr3:94884092-94886961	Forelimb__WT	Forelimb__KO	OK	117.233	121.877	0.0560504	0.377239	0.3458	0.985378	no
ENSMUSG00000005800.2	ENSMUSG00000005800.2	Mmp8	chr9:7558428-7568486	Forelimb__WT	Forelimb__KO	NOTEST	0.0628082	0.018927	-1.73051	0	1	1	no
ENSMUSG00000005802.12	ENSMUSG00000005802.12	Slc30a4	chr2:122681232-122721456	Forelimb__WT	Forelimb__KO	OK	7.47691	7.2736	-0.0397721	-0.23454	0.5706	0.999422	no
ENSMUSG00000005803.14	ENSMUSG00000005803.14	Sqrdl	chr2:122765236-122809569	Forelimb__WT	Forelimb__KO	OK	1.43867	1.26998	-0.179938	-0.325048	0.3773	0.993221	no
ENSMUSG00000005804.14	ENSMUSG00000005804.14	Bloc1s6	chr2:122738502-122749475	Forelimb__WT	Forelimb__KO	OK	22.1051	21.6774	-0.0281878	-0.12848	0.74125	0.999422	no
ENSMUSG00000005813.12	ENSMUSG00000005813.12	Metap1	chr3:138458955-138489515	Forelimb__WT	Forelimb__KO	OK	32.5044	31.2718	-0.05577	-0.336296	0.41235	0.999422	no
ENSMUSG00000005823.8	ENSMUSG00000005823.8	Gpr108	chr17:57234913-57247641	Forelimb__WT	Forelimb__KO	OK	12.1216	11.4338	-0.0842719	-0.463263	0.2542	0.9306	no
ENSMUSG00000005824.6	ENSMUSG00000005824.6	Tnfsf14	chr17:57189491-57194189	Forelimb__WT	Forelimb__KO	NOTEST	0.21561	0.210545	-0.034297	0	1	1	no
ENSMUSG00000005836.8	ENSMUSG00000005836.8	Gata6	chr18:11049086-11085635	Forelimb__WT	Forelimb__KO	OK	0.256713	0.299503	0.222413	0.4913	0.2296	0.907823	no
ENSMUSG00000005846.11	ENSMUSG00000005846.11	Rsl1d1	chr16:11192969-11203331	Forelimb__WT	Forelimb__KO	OK	110.582	113.325	0.0353532	0.240196	0.55195	0.999422	no
ENSMUSG00000005864.7	ENSMUSG00000005864.7	Cnga2	chrX:71991848-72010218	Forelimb__WT	Forelimb__KO	NOTEST	0.0677759	0.0525245	-0.36778	0	1	1	no
ENSMUSG00000005871.14	ENSMUSG00000005871.14	Apc	chr18:34220923-34322189	Forelimb__WT	Forelimb__KO	OK	23.8076	25.0026	0.0706557	0.29488	0.32815	0.9808	no
ENSMUSG00000005873.5	ENSMUSG00000005873.5	Reep5	chr18:34344888-34373415	Forelimb__WT	Forelimb__KO	OK	19.7821	19.4999	-0.0207252	-0.130741	0.74195	0.999422	no
ENSMUSG00000005881.13	ENSMUSG00000005881.13	Ergic3	chr2:156008044-156018279	Forelimb__WT	Forelimb__KO	OK	60.0667	60.29	0.00535369	0.034193	0.93045	0.999422	no
ENSMUSG00000005882.18	ENSMUSG00000005882.18	Uqcc1	chr2:155846893-155930310	Forelimb__WT	Forelimb__KO	OK	32.3109	32.6201	0.0137387	0.0595155	0.8784	0.999422	no
ENSMUSG00000005883.15	ENSMUSG00000005883.15	Spo11	chr2:172979841-172993576	Forelimb__WT	Forelimb__KO	OK	0.603902	0.463743	-0.380988	-0.385936	0.3208	0.978333	no
ENSMUSG00000005886.14	ENSMUSG00000005886.14	Ncoa2	chr1:13139104-13374083	Forelimb__WT	Forelimb__KO	OK	21.5911	21.559	-0.00214512	-0.00863282	0.9807	0.999422	no
ENSMUSG00000005891.6	ENSMUSG00000005891.6	Prl4a1	chr13:28016211-28023548	Forelimb__WT	Forelimb__KO	NOTEST	0.00516974	0.00649837	0.329984	0	1	1	no
ENSMUSG00000005892.4	ENSMUSG00000005892.4	Trh	chr6:92242060-92244650	Forelimb__WT	Forelimb__KO	NOTEST	0.0333556	0.0421306	0.336937	0	1	1	no
ENSMUSG00000005893.14	ENSMUSG00000005893.14	Nr2c2	chr6:92091389-92184033	Forelimb__WT	Forelimb__KO	OK	14.4812	15.3083	0.0801349	0.262835	0.4856	0.999422	no
ENSMUSG00000005897.14	ENSMUSG00000005897.14	Nr2c1	chr10:94148022-94197211	Forelimb__WT	Forelimb__KO	OK	9.64599	9.11456	-0.0817557	-0.4656	0.2529	0.929234	no
ENSMUSG00000005899.12	ENSMUSG00000005899.12	Smpd4	chr16:17619353-17644828	Forelimb__WT	Forelimb__KO	OK	53.5834	55.1806	0.0423749	0.198056	0.587	0.999422	no
ENSMUSG00000005907.14	ENSMUSG00000005907.14	Pex1	chr5:3571672-3680325	Forelimb__WT	Forelimb__KO	OK	7.19085	7.02398	-0.0338738	-0.0626817	0.87345	0.999422	no
ENSMUSG00000005917.15	ENSMUSG00000005917.15	Otx1	chr11:21994763-22002897	Forelimb__WT	Forelimb__KO	OK	1.51841	0.807271	-0.911438	-2.81415	5e-05	0.00388375	yes
ENSMUSG00000005936.18	ENSMUSG00000005936.18	Kctd20	chr17:28951949-28969549	Forelimb__WT	Forelimb__KO	OK	65.7503	64.931	-0.0180895	-0.072833	0.8569	0.999422	no
ENSMUSG00000005947.11	ENSMUSG00000005947.11	Itgae	chr11:73090582-73147446	Forelimb__WT	Forelimb__KO	OK	0.245149	0.224739	-0.125407	-0.132697	0.73995	0.999422	no
ENSMUSG00000005949.9	ENSMUSG00000005949.9	Ctns	chr11:73183595-73199042	Forelimb__WT	Forelimb__KO	OK	12.8758	12.7525	-0.0138839	-0.0773369	0.84865	0.999422	no
ENSMUSG00000005950.14	ENSMUSG00000005950.14	P2rx5	chr11:73160420-73172685	Forelimb__WT	Forelimb__KO	NOTEST	0.0773982	0.0797698	0.0435418	0	1	1	no
ENSMUSG00000005951.13	ENSMUSG00000005951.13	Shpk	chr11:73199459-73224511	Forelimb__WT	Forelimb__KO	OK	0.540359	0.447401	-0.272348	-0.700622	0.0843	0.6571	no
ENSMUSG00000005952.15	ENSMUSG00000005952.15	Trpv1	chr11:73234291-73261242	Forelimb__WT	Forelimb__KO	NOTEST	0.00637135	0.0399567	2.64877	0	1	1	no
ENSMUSG00000005958.14	ENSMUSG00000005958.14	Ephb3	chr16:21204754-21223304	Forelimb__WT	Forelimb__KO	OK	20.8964	24.2449	0.214429	1.42147	0.00015	0.00991596	yes
ENSMUSG00000005968.14	ENSMUSG00000005968.14	Tuft1	chr3:94612756-94658872	Forelimb__WT	Forelimb__KO	OK	1.97364	1.80093	-0.132113	-0.423828	0.2901	0.954053	no
ENSMUSG00000005973.6	ENSMUSG00000005973.6	Rcn1	chr2:105386290-105399319	Forelimb__WT	Forelimb__KO	OK	62.6548	61.6293	-0.0238095	-0.16199	0.6858	0.999422	no
ENSMUSG00000005980.15	ENSMUSG00000005980.15	Dnase1	chr16:4032838-4077827	Forelimb__WT	Forelimb__KO	OK	1.01	0.969362	-0.0592418	-0.0275366	0.92775	0.999422	no
ENSMUSG00000005981.11	ENSMUSG00000005981.11	Trap1	chr16:4032838-4077827	Forelimb__WT	Forelimb__KO	OK	53.444	54.3718	0.0248316	0.16386	0.6836	0.999422	no
ENSMUSG00000005982.13	ENSMUSG00000005982.13	Naa60	chr16:3847267-3941147	Forelimb__WT	Forelimb__KO	OK	20.0869	21.2642	0.0821748	0.283645	0.4731	0.999422	no
ENSMUSG00000005983.15	ENSMUSG00000005983.15	1700037C18Rik	chr16:3847267-3941147	Forelimb__WT	Forelimb__KO	OK	3.83299	4.1269	0.106591	0.139874	0.6268	0.999422	no
ENSMUSG00000005986.15	ENSMUSG00000005986.15	Ankrd13d	chr19:4270179-4283137	Forelimb__WT	Forelimb__KO	OK	3.70073	3.46896	-0.0933087	-0.364527	0.36275	0.987925	no
ENSMUSG00000005994.14	ENSMUSG00000005994.14	Tyrp1	chr4:80834122-80851719	Forelimb__WT	Forelimb__KO	NOTEST	0.0452797	0.0153385	-1.56171	0	1	1	no
ENSMUSG00000006005.17	ENSMUSG00000006005.17	Tpr	chr1:150361304-150466165	Forelimb__WT	Forelimb__KO	OK	75.7916	79.3559	0.0662991	0.265446	0.4657	0.999422	no
ENSMUSG00000006007.14	ENSMUSG00000006007.14	Pdc	chr1:150319416-150346771	Forelimb__WT	Forelimb__KO	NOTEST	0.00334623	0.0249452	2.89815	0	1	1	no
ENSMUSG00000006010.14	ENSMUSG00000006010.14	BC003331	chr1:150361304-150466165	Forelimb__WT	Forelimb__KO	OK	11.8394	11.6593	-0.0221081	-0.0328623	0.93175	0.999422	no
ENSMUSG00000006014.16	ENSMUSG00000006014.16	Prg4	chr1:150361304-150466165	Forelimb__WT	Forelimb__KO	OK	0.412132	0.394776	-0.0620713	-0.0151363	0.94445	0.999422	no
ENSMUSG00000006019.15	ENSMUSG00000006019.15	Dhx34	chr7:16197146-16222037	Forelimb__WT	Forelimb__KO	OK	5.78923	6.18587	0.095605	0.521104	0.1954	0.876419	no
ENSMUSG00000006021.5	ENSMUSG00000006021.5	Kptn	chr7:16119894-16127516	Forelimb__WT	Forelimb__KO	OK	6.98895	7.6995	0.139688	0.651495	0.11065	0.736166	no
ENSMUSG00000006024.12	ENSMUSG00000006024.12	Napa	chr7:16098457-16117975	Forelimb__WT	Forelimb__KO	OK	66.9676	61.1362	-0.131437	-0.492858	0.22395	0.901961	no
ENSMUSG00000006050.11	ENSMUSG00000006050.11	Sra1	chr18:36666680-36683861	Forelimb__WT	Forelimb__KO	OK	42.1976	41.2014	-0.034467	-0.103315	0.8032	0.999422	no
ENSMUSG00000006056.13	ENSMUSG00000006056.13	Calcoco2	chr11:96099325-96111964	Forelimb__WT	Forelimb__KO	NOTEST	0.0382621	0.0745862	0.962992	0	1	1	no
ENSMUSG00000006057.15	ENSMUSG00000006057.15	Atp5g1	chr11:96068851-96075670	Forelimb__WT	Forelimb__KO	OK	79.1706	85.0459	0.103277	0.495041	0.2255	0.903072	no
ENSMUSG00000006058.10	ENSMUSG00000006058.10	Snf8	chr11:96034884-96047430	Forelimb__WT	Forelimb__KO	OK	37.4516	40.3675	0.108169	0.578376	0.15185	0.820203	no
ENSMUSG00000006095.12	ENSMUSG00000006095.12	Tbcb	chr7:30224130-30233390	Forelimb__WT	Forelimb__KO	OK	53.4899	52.1548	-0.0364655	-0.152681	0.70015	0.999422	no
ENSMUSG00000006127.9	ENSMUSG00000006127.9	Inpp5k	chr11:75630987-75648871	Forelimb__WT	Forelimb__KO	OK	8.05739	7.76069	-0.054126	-0.223791	0.5762	0.999422	no
ENSMUSG00000006134.3	ENSMUSG00000006134.3	Crkl	chr16:17451986-17486255	Forelimb__WT	Forelimb__KO	OK	31.216	32.35	0.0514806	0.347216	0.39105	0.997968	no
ENSMUSG00000006143.12	ENSMUSG00000006143.12	Upk3bl	chr5:136054491-136064326	Forelimb__WT	Forelimb__KO	OK	1.37044	1.41831	0.0495333	0.118478	0.76025	0.999422	no
ENSMUSG00000006154.13	ENSMUSG00000006154.13	Eps8l1	chr7:4445696-4480487	Forelimb__WT	Forelimb__KO	OK	4.28211	3.31138	-0.370892	-0.66695	0.07515	0.631057	no
ENSMUSG00000006169.19	ENSMUSG00000006169.19	Clint1	chr11:45852050-45910625	Forelimb__WT	Forelimb__KO	OK	49.8494	52.9659	0.0874881	0.588571	0.1517	0.819978	no
ENSMUSG00000006179.8	ENSMUSG00000006179.8	Prss16	chr13:22002175-22009742	Forelimb__WT	Forelimb__KO	OK	0.275381	0.22457	-0.294262	-0.27821	0.3874	0.99501	no
ENSMUSG00000006191.17	ENSMUSG00000006191.17	Cdkal1	chr13:29325300-29855674	Forelimb__WT	Forelimb__KO	OK	12.3954	11.7282	-0.0798299	-0.240934	0.5471	0.999422	no
ENSMUSG00000006200.3	ENSMUSG00000006200.3	Rhox6	chrX:37826909-37829857	Forelimb__WT	Forelimb__KO	NOTEST	0.00857603	0	-inf	0	1	1	no
ENSMUSG00000006204.5	ENSMUSG00000006204.5	5430419D17Rik	chr7:130162450-133124354	Forelimb__WT	Forelimb__KO	NOTEST	0.00158362	0.0044117	1.47811	0	1	1	no
ENSMUSG00000006205.13	ENSMUSG00000006205.13	Htra1	chr7:130162450-133124354	Forelimb__WT	Forelimb__KO	OK	4.92909	3.1943	-0.62582	-0.175402	0.369	0.991939	no
ENSMUSG00000006215.12	ENSMUSG00000006215.12	Zbtb17	chr4:141444653-141538597	Forelimb__WT	Forelimb__KO	OK	31.0715	31.7	0.0288884	0.0680441	0.86715	0.999422	no
ENSMUSG00000006216.10	ENSMUSG00000006216.10	Clcnkb	chr4:141398828-141416014	Forelimb__WT	Forelimb__KO	NOTEST	0.0407896	0.0130217	-1.64728	0	1	1	no
ENSMUSG00000006218.4	ENSMUSG00000006218.4	Fam131c	chr4:141368219-141384175	Forelimb__WT	Forelimb__KO	OK	0.292296	0.215299	-0.441087	-0.679933	0.09465	0.690323	no
ENSMUSG00000006219.12	ENSMUSG00000006219.12	Fblim1	chr4:141576061-141606096	Forelimb__WT	Forelimb__KO	OK	33.9293	33.4566	-0.0202433	-0.0833125	0.8231	0.999422	no
ENSMUSG00000006221.7	ENSMUSG00000006221.7	Hspb7	chr4:141420778-141425311	Forelimb__WT	Forelimb__KO	NOTEST	0.013426	0.00622761	-1.10828	0	1	1	no
ENSMUSG00000006235.5	ENSMUSG00000006235.5	Epor	chr9:21958898-21963576	Forelimb__WT	Forelimb__KO	OK	2.67846	2.24929	-0.251934	-0.907522	0.02455	0.362926	no
ENSMUSG00000006241.15	ENSMUSG00000006241.15	Ccdc159	chr9:21921009-21935872	Forelimb__WT	Forelimb__KO	OK	1.52452	1.49594	-0.0273009	-0.056585	0.8853	0.999422	no
ENSMUSG00000006262.15	ENSMUSG00000006262.15	Mob1b	chr5:88720854-88764220	Forelimb__WT	Forelimb__KO	OK	8.70373	9.44619	0.118099	0.5673	0.17135	0.850998	no
ENSMUSG00000006269.7	ENSMUSG00000006269.7	Atp6v1b1	chr6:83742989-83758855	Forelimb__WT	Forelimb__KO	NOTEST	0.0570231	0.0238189	-1.25944	0	1	1	no
ENSMUSG00000006270.7	ENSMUSG00000006270.7	Vax1	chr19:59166186-59170056	Forelimb__WT	Forelimb__KO	NOTEST	0.0326859	0.0309136	-0.0804246	0	1	1	no
ENSMUSG00000006273.14	ENSMUSG00000006273.14	Atp6v1b2	chr8:69037710-69113711	Forelimb__WT	Forelimb__KO	OK	33.8865	34.7519	0.0363813	0.240708	0.5558	0.999422	no
ENSMUSG00000006276.9	ENSMUSG00000006276.9	Eps15l1	chr8:72341000-72421474	Forelimb__WT	Forelimb__KO	OK	43.203	44.2749	0.035356	0.238752	0.5541	0.999422	no
ENSMUSG00000006281.7	ENSMUSG00000006281.7	Tep1	chr14:50824061-50879003	Forelimb__WT	Forelimb__KO	OK	2.20661	2.3584	0.0959814	0.449505	0.27235	0.947159	no
ENSMUSG00000006288.7	ENSMUSG00000006288.7	Ttc5	chr14:50765414-50785518	Forelimb__WT	Forelimb__KO	OK	26.4618	27.0923	0.0339717	0.209068	0.60015	0.999422	no
ENSMUSG00000006289.14	ENSMUSG00000006289.14	Osgep	chr14:50913593-50924893	Forelimb__WT	Forelimb__KO	OK	46.6994	45.4102	-0.0403863	-0.232487	0.56665	0.999422	no
ENSMUSG00000006299.13	ENSMUSG00000006299.13	Aamp	chr1:74279839-74284738	Forelimb__WT	Forelimb__KO	OK	73.4222	73.6626	0.00471549	0.0298696	0.9411	0.999422	no
ENSMUSG00000006301.17	ENSMUSG00000006301.17	Tmbim1	chr1:74284929-74353694	Forelimb__WT	Forelimb__KO	OK	7.12528	6.27187	-0.18405	-0.250658	0.53365	0.999422	no
ENSMUSG00000006304.14	ENSMUSG00000006304.14	Arpc2	chr1:74236083-74268209	Forelimb__WT	Forelimb__KO	OK	154.184	151.072	-0.0294209	-0.199765	0.6222	0.999422	no
ENSMUSG00000006307.16	ENSMUSG00000006307.16	Kmt2b	chr7:30568857-30588726	Forelimb__WT	Forelimb__KO	OK	20.5988	21.2746	0.0465707	0.294858	0.44865	0.999422	no
ENSMUSG00000006310.10	ENSMUSG00000006310.10	Zbtb32	chr7:30589680-30598909	Forelimb__WT	Forelimb__KO	NOTEST	0.170575	0.18026	0.0796723	0	1	1	no
ENSMUSG00000006311.8	ENSMUSG00000006311.8	Etv2	chr7:30633615-30635852	Forelimb__WT	Forelimb__KO	NOTEST	0.0960709	0.100871	0.0703391	0	1	1	no
ENSMUSG00000006313.5	ENSMUSG00000006313.5	Upk1a	chr7:30603091-30612847	Forelimb__WT	Forelimb__KO	OK	0.637505	0.780992	0.292872	0.663039	0.09965	0.703665	no
ENSMUSG00000006315.9	ENSMUSG00000006315.9	Tmem147	chr7:30727700-30729540	Forelimb__WT	Forelimb__KO	OK	38.0883	38.0053	-0.0031494	-0.0177599	0.96385	0.999422	no
ENSMUSG00000006333.14	ENSMUSG00000006333.14	Rps9	chr7:3703992-3706897	Forelimb__WT	Forelimb__KO	OK	1192.66	1305.36	0.130262	0.771663	0.05815	0.558319	no
ENSMUSG00000006335.16	ENSMUSG00000006335.16	Tfpt	chr7:3617372-3629929	Forelimb__WT	Forelimb__KO	OK	16.7075	17.0102	0.0259034	0.0808313	0.8427	0.999422	no
ENSMUSG00000006342.14	ENSMUSG00000006342.14	Susd2	chr10:75636618-75644008	Forelimb__WT	Forelimb__KO	OK	0.582576	0.612002	0.0710895	0.20075	0.6221	0.999422	no
ENSMUSG00000006344.16	ENSMUSG00000006344.16	Ggt5	chr10:75589339-75617200	Forelimb__WT	Forelimb__KO	OK	0.390221	0.273152	-0.514586	-0.444047	0.2369	0.915711	no
ENSMUSG00000006345.10	ENSMUSG00000006345.10	Ggt1	chr10:75561603-75586200	Forelimb__WT	Forelimb__KO	OK	0.386282	0.426431	0.142656	0.125356	0.5653	0.999422	no
ENSMUSG00000006356.10	ENSMUSG00000006356.10	Crip2	chr12:113140235-113145506	Forelimb__WT	Forelimb__KO	OK	10.7312	11.2541	0.068641	0.308406	0.4512	0.999422	no
ENSMUSG00000006360.11	ENSMUSG00000006360.11	Crip1	chr12:113146315-113153879	Forelimb__WT	Forelimb__KO	OK	15.4847	15.4617	-0.00215084	-0.00794628	0.98365	0.999422	no
ENSMUSG00000006362.15	ENSMUSG00000006362.15	Cbfa2t3	chr8:119910359-124345724	Forelimb__WT	Forelimb__KO	OK	4.35384	4.57377	0.0710977	0.0153074	0.9165	0.999422	no
ENSMUSG00000006369.14	ENSMUSG00000006369.14	Fbln1	chr15:85205948-85286535	Forelimb__WT	Forelimb__KO	OK	116.171	113.714	-0.0308472	-0.202459	0.61265	0.999422	no
ENSMUSG00000006373.10	ENSMUSG00000006373.10	Pgrmc1	chrX:36598205-36606079	Forelimb__WT	Forelimb__KO	OK	96.2173	97.9409	0.0256155	0.174345	0.66925	0.999422	no
ENSMUSG00000006378.13	ENSMUSG00000006378.13	Gcat	chr15:79030873-79043558	Forelimb__WT	Forelimb__KO	OK	20.0597	18.4216	-0.122902	-0.702485	0.0849	0.660121	no
ENSMUSG00000006386.15	ENSMUSG00000006386.15	Tek	chr4:94739288-94874976	Forelimb__WT	Forelimb__KO	OK	4.80406	5.07368	0.0787777	0.33511	0.3735	0.993221	no
ENSMUSG00000006389.12	ENSMUSG00000006389.12	Mpl	chr4:118442414-118457513	Forelimb__WT	Forelimb__KO	OK	0.442632	0.48778	0.140121	0.329442	0.4012	0.999422	no
ENSMUSG00000006390.15	ENSMUSG00000006390.15	Elovl1	chr4:118428092-118437352	Forelimb__WT	Forelimb__KO	OK	18.4939	17.0422	-0.117935	-0.241059	0.52705	0.999422	no
ENSMUSG00000006392.16	ENSMUSG00000006392.16	Med8	chr4:118409336-118415782	Forelimb__WT	Forelimb__KO	OK	57.9859	58.5873	0.0148868	0.0847816	0.8373	0.999422	no
ENSMUSG00000006398.15	ENSMUSG00000006398.15	Cdc20	chr4:118428092-118437352	Forelimb__WT	Forelimb__KO	OK	85.6829	93.5811	0.127211	0.805602	0.0461	0.501515	no
ENSMUSG00000006403.12	ENSMUSG00000006403.12	Adamts4	chr1:171234852-171260637	Forelimb__WT	Forelimb__KO	OK	3.08882	3.33988	0.11274	0.196143	0.63875	0.999422	no
ENSMUSG00000006411.12	ENSMUSG00000006411.12	Pvrl4	chr1:171370098-171388598	Forelimb__WT	Forelimb__KO	OK	3.34005	2.59672	-0.363177	-1.60236	0.0001	0.00702941	yes
ENSMUSG00000006412.10	ENSMUSG00000006412.10	Pfdn2	chr1:171345669-171360798	Forelimb__WT	Forelimb__KO	OK	121.385	119.671	-0.0205238	-0.0941153	0.8204	0.999422	no
ENSMUSG00000006418.17	ENSMUSG00000006418.17	Rnf114	chr2:167481132-167516173	Forelimb__WT	Forelimb__KO	OK	44.0697	43.182	-0.0293575	-0.16803	0.67555	0.999422	no
ENSMUSG00000006423.15	ENSMUSG00000006423.15	C330007P06Rik	chrX:36823736-36884222	Forelimb__WT	Forelimb__KO	OK	17.9643	17.106	-0.0706284	-0.344703	0.3799	0.993221	no
ENSMUSG00000006435.15	ENSMUSG00000006435.15	Neurl1a	chr19:47178819-47259440	Forelimb__WT	Forelimb__KO	OK	1.83281	2.2444	0.292271	1.2326	0.00255	0.0921262	no
ENSMUSG00000006442.10	ENSMUSG00000006442.10	Srm	chr4:148591502-148594993	Forelimb__WT	Forelimb__KO	OK	47.3101	48.2346	0.0279203	0.172233	0.6667	0.999422	no
ENSMUSG00000006445.3	ENSMUSG00000006445.3	Epha2	chr4:141301239-141329384	Forelimb__WT	Forelimb__KO	OK	5.3799	5.93989	0.142857	0.67507	0.08885	0.673967	no
ENSMUSG00000006456.10	ENSMUSG00000006456.10	Rbm14	chr19:4784292-4811634	Forelimb__WT	Forelimb__KO	OK	45.5381	44.6786	-0.0274906	-0.153332	0.704	0.999422	no
ENSMUSG00000006457.3	ENSMUSG00000006457.3	Actn3	chr19:4861222-4877909	Forelimb__WT	Forelimb__KO	OK	1.76111	1.53913	-0.194365	-0.617282	0.12715	0.77099	no
ENSMUSG00000006462.6	ENSMUSG00000006462.6	A530013C23Rik	chr2:167691176-167729172	Forelimb__WT	Forelimb__KO	NOTEST	0.00920989	0.00324154	-1.5065	0	1	1	no
ENSMUSG00000006463.13	ENSMUSG00000006463.13	Zdhhc24	chr19:4878667-4885397	Forelimb__WT	Forelimb__KO	OK	3.98062	3.69699	-0.106642	-0.397959	0.32595	0.9808	no
ENSMUSG00000006464.8	ENSMUSG00000006464.8	Bbs1	chr19:4886897-4906627	Forelimb__WT	Forelimb__KO	OK	4.90479	5.11856	0.0615466	0.35173	0.38535	0.99409	no
ENSMUSG00000006469.13	ENSMUSG00000006469.13	Slc34a3	chr2:25228897-25234364	Forelimb__WT	Forelimb__KO	NOTEST	0	0	0	0	1	1	no
ENSMUSG00000006471.17	ENSMUSG00000006471.17	Ndor1	chr2:25244820-25255416	Forelimb__WT	Forelimb__KO	OK	12.9359	13.3166	0.0418529	0.185516	0.65	0.999422	no
ENSMUSG00000006476.19	ENSMUSG00000006476.19	Nsmf	chr2:25054354-25062881	Forelimb__WT	Forelimb__KO	OK	15.3492	15.902	0.0510436	0.276279	0.49085	0.999422	no
ENSMUSG00000006488.16	ENSMUSG00000006488.16	Prl7a1	chr13:27633379-27642474	Forelimb__WT	Forelimb__KO	NOTEST	0.0217993	0	-inf	0	1	1	no
ENSMUSG00000006490.2	ENSMUSG00000006490.2	Prl8a9	chr13:27558008-27564604	Forelimb__WT	Forelimb__KO	NOTEST	0.00475814	0	-inf	0	1	1	no
ENSMUSG00000006494.11	ENSMUSG00000006494.11	Pdk1	chr2:71873223-71903858	Forelimb__WT	Forelimb__KO	OK	21.6633	21.3238	-0.0227877	-0.0927361	0.8106	0.999422	no
ENSMUSG00000006498.16	ENSMUSG00000006498.16	Ptbp1	chr10:79851380-79883174	Forelimb__WT	Forelimb__KO	OK	405.818	422.852	0.0593196	0.177398	0.6544	0.999422	no
ENSMUSG00000006517.4	ENSMUSG00000006517.4	Mvd	chr8:119910359-124345724	Forelimb__WT	Forelimb__KO	OK	24.6572	26.559	0.107188	0.0465946	0.9161	0.999422	no
ENSMUSG00000006519.10	ENSMUSG00000006519.10	Cyba	chr8:119910359-124345724	Forelimb__WT	Forelimb__KO	OK	16.0002	16.1125	0.010092	0.0021125	0.9931	0.999422	no
ENSMUSG00000006522.15	ENSMUSG00000006522.15	Itih3	chr14:30908572-30923760	Forelimb__WT	Forelimb__KO	NOTEST	0.0487115	0.0444806	-0.131084	0	1	1	no
ENSMUSG00000006526.11	ENSMUSG00000006526.11	Tmem110	chr14:30825589-30876986	Forelimb__WT	Forelimb__KO	OK	13.6854	14.1157	0.0446681	0.18717	0.64155	0.999422	no
ENSMUSG00000006527.14	ENSMUSG00000006527.14	Sfmbt1	chr14:30714848-30822713	Forelimb__WT	Forelimb__KO	OK	10.016	10.4773	0.0649706	0.337052	0.4052	0.999422	no
ENSMUSG00000006529.14	ENSMUSG00000006529.14	Itih1	chr14:30929179-30943289	Forelimb__WT	Forelimb__KO	NOTEST	0	0	0	0	1	1	no
ENSMUSG00000006538.10	ENSMUSG00000006538.10	Ihh	chr1:74945314-74951672	Forelimb__WT	Forelimb__KO	NOTEST	0.113768	0.108082	-0.07398	0	1	1	no
ENSMUSG00000006542.13	ENSMUSG00000006542.13	Prkag3	chr1:74738921-74749221	Forelimb__WT	Forelimb__KO	NOTEST	0.070539	0.0441126	-0.677229	0	1	1	no
ENSMUSG00000006546.3	ENSMUSG00000006546.3	Cryba2	chr1:74889933-74893143	Forelimb__WT	Forelimb__KO	NOTEST	0	0	0	0	1	1	no
ENSMUSG00000006567.11	ENSMUSG00000006567.11	Atp7b	chr8:21992784-22060305	Forelimb__WT	Forelimb__KO	OK	0.551879	0.621749	0.171981	0.602531	0.1427	0.804079	no
ENSMUSG00000006570.3	ENSMUSG00000006570.3	Defb2	chr8:21839925-21843482	Forelimb__WT	Forelimb__KO	NOTEST	0	0	0	0	1	1	no
ENSMUSG00000006574.15	ENSMUSG00000006574.15	Slc4a1	chr11:102348823-102366203	Forelimb__WT	Forelimb__KO	OK	25.4223	19.6869	-0.368858	-2.31398	5e-05	0.00388375	yes
ENSMUSG00000006575.14	ENSMUSG00000006575.14	Rundc3a	chr11:102393402-102402555	Forelimb__WT	Forelimb__KO	OK	0.923194	0.905026	-0.0286746	-0.0394302	0.90695	0.999422	no
ENSMUSG00000006576.16	ENSMUSG00000006576.16	Slc4a3	chr1:75546265-75562172	Forelimb__WT	Forelimb__KO	OK	5.24994	5.20489	-0.0124325	-0.0485385	0.8782	0.999422	no
ENSMUSG00000006585.2	ENSMUSG00000006585.2	Cdt1	chr8:119910359-124345724	Forelimb__WT	Forelimb__KO	OK	28.4278	28.6856	0.0130287	0.00671332	0.98805	0.999422	no
ENSMUSG00000006586.15	ENSMUSG00000006586.15	Runx1t1	chr4:13743435-13893649	Forelimb__WT	Forelimb__KO	OK	9.05551	9.20739	0.0239961	0.0707335	0.84935	0.999422	no
ENSMUSG00000006587.5	ENSMUSG00000006587.5	Snai3	chr8:119910359-124345724	Forelimb__WT	Forelimb__KO	NOTEST	0.00867973	0.0188398	1.11806	0	1	1	no
ENSMUSG00000006589.7	ENSMUSG00000006589.7	Aprt	chr8:119910359-124345724	Forelimb__WT	Forelimb__KO	OK	112.171	110.304	-0.024213	-0.0136017	0.9743	0.999422	no
ENSMUSG00000006599.13	ENSMUSG00000006599.13	Gtf2h1	chr7:46796102-46823800	Forelimb__WT	Forelimb__KO	OK	27.2297	26.8764	-0.0188439	-0.10711	0.7938	0.999422	no
ENSMUSG00000006611.14	ENSMUSG00000006611.14	Hfe	chr13:23702033-23710854	Forelimb__WT	Forelimb__KO	OK	1.76942	1.49064	-0.247344	-0.648811	0.10445	0.721884	no
ENSMUSG00000006638.14	ENSMUSG00000006638.14	Abhd1	chr5:30950065-30960361	Forelimb__WT	Forelimb__KO	NOTEST	0.140282	0.0969247	-0.533391	0	1	1	no
ENSMUSG00000006641.12	ENSMUSG00000006641.12	Slc5a6	chr5:31036035-31054623	Forelimb__WT	Forelimb__KO	OK	4.66732	5.15977	0.144714	0.352298	0.3871	0.99501	no
ENSMUSG00000006642.3	ENSMUSG00000006642.3	Tcf23	chr5:30968661-30977018	Forelimb__WT	Forelimb__KO	NOTEST	0.000957336	0	-inf	0	1	1	no
ENSMUSG00000006649.17	ENSMUSG00000006649.17	Nphs1	chr7:30458314-30487223	Forelimb__WT	Forelimb__KO	NOTEST	0.00622074	0.00966332	0.635431	0	1	1	no
ENSMUSG00000006651.8	ENSMUSG00000006651.8	Aplp1	chr7:30434981-30445535	Forelimb__WT	Forelimb__KO	OK	7.46394	6.77635	-0.13943	-0.709343	0.0776	0.636304	no
ENSMUSG00000006673.14	ENSMUSG00000006673.14	Qrich1	chr9:108516805-108560163	Forelimb__WT	Forelimb__KO	OK	70.034	72.3047	0.0460338	0.265208	0.49025	0.999422	no
ENSMUSG00000006675.10	ENSMUSG00000006675.10	P4htm	chr9:108578861-108597667	Forelimb__WT	Forelimb__KO	OK	1.96216	1.97039	0.00604068	0.017782	0.96035	0.999422	no
ENSMUSG00000006676.16	ENSMUSG00000006676.16	Usp19	chr9:108490601-108502337	Forelimb__WT	Forelimb__KO	OK	44.6962	47.0262	0.073314	0.360761	0.35485	0.987648	no
ENSMUSG00000006678.6	ENSMUSG00000006678.6	Pola1	chrX:93304766-93632155	Forelimb__WT	Forelimb__KO	OK	20.8749	20.4647	-0.0286314	-0.173416	0.65035	0.999422	no
ENSMUSG00000006699.17	ENSMUSG00000006699.17	Cdc42	chr4:137319695-137357720	Forelimb__WT	Forelimb__KO	OK	201.063	193.408	-0.056001	-0.366492	0.36575	0.988947	no
ENSMUSG00000006705.12	ENSMUSG00000006705.12	Pknox1	chr17:31564748-31607684	Forelimb__WT	Forelimb__KO	OK	13.9841	13.8227	-0.0167475	-0.102035	0.80495	0.999422	no
ENSMUSG00000006711.15	ENSMUSG00000006711.15	D130043K22Rik	chr13:24845134-24901270	Forelimb__WT	Forelimb__KO	NOTEST	0.0548787	0.0773831	0.495774	0	1	1	no
ENSMUSG00000006715.11	ENSMUSG00000006715.11	Gmnn	chr13:24751844-24761923	Forelimb__WT	Forelimb__KO	OK	60.0346	62.3515	0.0546298	0.3306	0.41545	0.999422	no
ENSMUSG00000006717.6	ENSMUSG00000006717.6	Acot13	chr13:24817947-24831517	Forelimb__WT	Forelimb__KO	OK	29.0545	28.5746	-0.0240292	-0.123256	0.7582	0.999422	no
ENSMUSG00000006720.16	ENSMUSG00000006720.16	Zfp184	chr13:21940373-21960779	Forelimb__WT	Forelimb__KO	OK	16.2776	15.8772	-0.0359291	-0.174781	0.6646	0.999422	no
ENSMUSG00000006724.12	ENSMUSG00000006724.12	Cyp27b1	chr10:127048249-127052969	Forelimb__WT	Forelimb__KO	NOTEST	0.158634	0.150691	-0.0741073	0	1	1	no
ENSMUSG00000006728.12	ENSMUSG00000006728.12	Cdk4	chr10:127063533-127070261	Forelimb__WT	Forelimb__KO	OK	810.581	851.686	0.0713638	0.350427	0.3904	0.997346	no
ENSMUSG00000006731.9	ENSMUSG00000006731.9	B4galnt1	chr10:127165155-127172340	Forelimb__WT	Forelimb__KO	OK	1.26073	1.25492	-0.00667204	-0.0219521	0.95405	0.999422	no
ENSMUSG00000006732.14	ENSMUSG00000006732.14	Mettl1	chr10:127031003-127046365	Forelimb__WT	Forelimb__KO	OK	15.8397	16.6889	0.0753481	0.3752	0.35025	0.986492	no
ENSMUSG00000006736.8	ENSMUSG00000006736.8	Tspan31	chr10:127063533-127070261	Forelimb__WT	Forelimb__KO	OK	62.3374	59.41	-0.0693918	-0.121337	0.7703	0.999422	no
ENSMUSG00000006740.13	ENSMUSG00000006740.13	Kif5b	chr18:6201001-6242174	Forelimb__WT	Forelimb__KO	OK	46.7241	50.1822	0.103009	0.596026	0.13005	0.775566	no
ENSMUSG00000006763.13	ENSMUSG00000006763.13	Saal1	chr7:46686107-46710651	Forelimb__WT	Forelimb__KO	OK	10.5425	10.6904	0.0201077	0.125188	0.75855	0.999422	no
ENSMUSG00000006764.8	ENSMUSG00000006764.8	Tph2	chr10:115078640-115185022	Forelimb__WT	Forelimb__KO	NOTEST	0.0737498	0.0611643	-0.269951	0	1	1	no
ENSMUSG00000006777.7	ENSMUSG00000006777.7	Krt23	chr11:99477973-99493137	Forelimb__WT	Forelimb__KO	NOTEST	0.214793	0.221413	0.0437922	0	1	1	no
ENSMUSG00000006782.16	ENSMUSG00000006782.16	Cnp	chr11:100574903-100704271	Forelimb__WT	Forelimb__KO	OK	6.69161	6.70203	0.00224346	0.00289065	0.994	0.999422	no
ENSMUSG00000006784.14	ENSMUSG00000006784.14	Ttc25	chr11:100545606-100572568	Forelimb__WT	Forelimb__KO	OK	0.445481	0.44261	-0.00932568	-0.0214731	0.9554	0.999422	no
ENSMUSG00000006800.13	ENSMUSG00000006800.13	Sulf2	chr2:165992635-166155663	Forelimb__WT	Forelimb__KO	OK	142.874	145.589	0.0271502	0.140072	0.7221	0.999422	no
ENSMUSG00000006818.4	ENSMUSG00000006818.4	Sod2	chr17:13007838-13018119	Forelimb__WT	Forelimb__KO	OK	13.2451	13.1864	-0.00640525	-0.0398967	0.9198	0.999422	no
ENSMUSG00000006850.7	ENSMUSG00000006850.7	Tmco6	chr18:36735067-36744557	Forelimb__WT	Forelimb__KO	OK	8.08558	8.21319	0.0225926	0.0612015	0.8814	0.999422	no
ENSMUSG00000006906.10	ENSMUSG00000006906.10	Stambp	chr6:83543216-83588123	Forelimb__WT	Forelimb__KO	OK	7.13475	6.81519	-0.0661083	-0.320583	0.4312	0.999422	no
ENSMUSG00000006920.14	ENSMUSG00000006920.14	Ezh1	chr11:101191114-101226463	Forelimb__WT	Forelimb__KO	OK	9.34815	8.63488	-0.114505	-0.429723	0.2945	0.958089	no
ENSMUSG00000006930.15	ENSMUSG00000006930.15	Hap1	chr11:100347326-100356128	Forelimb__WT	Forelimb__KO	OK	0.77198	0.730957	-0.0787784	-0.155018	0.6748	0.999422	no
ENSMUSG00000006931.15	ENSMUSG00000006931.15	P3h4	chr11:100408455-100414836	Forelimb__WT	Forelimb__KO	OK	17.6183	18.2552	0.051234	0.136506	0.73815	0.999422	no
ENSMUSG00000006932.16	ENSMUSG00000006932.16	Ctnnb1	chr9:120924454-121277197	Forelimb__WT	Forelimb__KO	OK	534.496	543.308	0.0235912	0.0745476	0.85225	0.999422	no
ENSMUSG00000006941.4	ENSMUSG00000006941.4	Eif1b	chr9:120492605-120495327	Forelimb__WT	Forelimb__KO	OK	94.4039	97.9148	0.0526801	0.343387	0.3897	0.996541	no
ENSMUSG00000006948.7	ENSMUSG00000006948.7	Klk4	chr7:43881159-43885804	Forelimb__WT	Forelimb__KO	NOTEST	0.103694	0.0601472	-0.785762	0	1	1	no
ENSMUSG00000006958.13	ENSMUSG00000006958.13	Chrd	chr16:20725157-20742384	Forelimb__WT	Forelimb__KO	OK	1.59651	1.58656	-0.00901668	-0.033037	0.9365	0.999422	no
ENSMUSG00000006998.15	ENSMUSG00000006998.15	Psmd2	chr16:20651651-20663414	Forelimb__WT	Forelimb__KO	OK	134.473	143.589	0.0946258	0.591882	0.12255	0.762503	no
ENSMUSG00000007021.4	ENSMUSG00000007021.4	Syngr3	chr17:24685091-24689955	Forelimb__WT	Forelimb__KO	OK	1.56271	1.80684	0.209419	0.630952	0.09965	0.703665	no
ENSMUSG00000007029.16	ENSMUSG00000007029.16	Vars	chr17:35000986-35016322	Forelimb__WT	Forelimb__KO	OK	51.3935	53.0921	0.0469109	0.244538	0.5408	0.999422	no
ENSMUSG00000007030.8	ENSMUSG00000007030.8	Vwa7	chr17:35016578-35028016	Forelimb__WT	Forelimb__KO	NOTEST	0.158905	0.146228	-0.11994	0	1	1	no
ENSMUSG00000007033.4	ENSMUSG00000007033.4	Hspa1l	chr17:34972702-34981788	Forelimb__WT	Forelimb__KO	OK	0.488168	0.491355	0.00938614	0.0144048	0.97385	0.999422	no
ENSMUSG00000007034.15	ENSMUSG00000007034.15	Slc44a4	chr17:34914469-34930436	Forelimb__WT	Forelimb__KO	NOTEST	0.0147805	0.0174531	0.239792	0	1	1	no
ENSMUSG00000007035.15	ENSMUSG00000007035.15	Msh5	chr17:35028604-35046726	Forelimb__WT	Forelimb__KO	OK	0.853753	0.836259	-0.0298698	-0.0503446	0.90355	0.999422	no
ENSMUSG00000007036.15	ENSMUSG00000007036.15	Abhd16a	chr17:35089290-35102987	Forelimb__WT	Forelimb__KO	OK	14.7396	15.0059	0.0258278	0.138054	0.73925	0.999422	no
ENSMUSG00000007038.5	ENSMUSG00000007038.5	Neu1	chr17:34931252-34935921	Forelimb__WT	Forelimb__KO	OK	4.91515	4.93233	0.0050337	0.0238126	0.95075	0.999422	no
ENSMUSG00000007039.12	ENSMUSG00000007039.12	Ddah2	chr17:35059034-35062095	Forelimb__WT	Forelimb__KO	OK	150.243	164.744	0.132922	0.657618	0.1073	0.728224	no
ENSMUSG00000007041.9	ENSMUSG00000007041.9	Clic1	chr17:35049965-35058749	Forelimb__WT	Forelimb__KO	OK	80.4681	75.6698	-0.088699	-0.593887	0.13895	0.79506	no
ENSMUSG00000007050.17	ENSMUSG00000007050.17	Lsm2	chr17:34981879-34985891	Forelimb__WT	Forelimb__KO	OK	81.2969	77.8513	-0.0624794	-0.211755	0.60555	0.999422	no
ENSMUSG00000007080.14	ENSMUSG00000007080.14	Pole	chr5:110286305-110337474	Forelimb__WT	Forelimb__KO	OK	29.0447	31.955	0.137767	0.712774	0.06485	0.587079	no
ENSMUSG00000007097.14	ENSMUSG00000007097.14	Atp1a2	chr1:172261640-172319841	Forelimb__WT	Forelimb__KO	OK	3.1319	3.66999	0.22874	0.64354	0.1168	0.750409	no
ENSMUSG00000007107.6	ENSMUSG00000007107.6	Atp1a4	chr1:172223512-172258414	Forelimb__WT	Forelimb__KO	NOTEST	0.00336013	0.00368509	0.133185	0	1	1	no
ENSMUSG00000007122.11	ENSMUSG00000007122.11	Casq1	chr1:172209893-172219868	Forelimb__WT	Forelimb__KO	OK	0.785964	0.762352	-0.044006	-0.0970177	0.80295	0.999422	no
ENSMUSG00000007207.10	ENSMUSG00000007207.10	Stx1a	chr5:135023481-135051100	Forelimb__WT	Forelimb__KO	OK	6.49363	6.24148	-0.0571369	-0.18002	0.6531	0.999422	no
ENSMUSG00000007209.4	ENSMUSG00000007209.4	Ceacam9	chr7:16721928-16726132	Forelimb__WT	Forelimb__KO	NOTEST	0.0119847	0.00358042	-1.74299	0	1	1	no
ENSMUSG00000007216.6	ENSMUSG00000007216.6	Zfp775	chr6:48589444-48623227	Forelimb__WT	Forelimb__KO	OK	4.60503	4.55941	-0.0143651	-0.0224252	0.95765	0.999422	no
ENSMUSG00000007279.14	ENSMUSG00000007279.14	Scube2	chr7:109798675-109865679	Forelimb__WT	Forelimb__KO	NOTEST	0.123899	0.157532	0.34648	0	1	1	no
ENSMUSG00000007338.9	ENSMUSG00000007338.9	Mrpl49	chr19:6046575-6057751	Forelimb__WT	Forelimb__KO	OK	40.9627	38.3311	-0.095794	-0.416996	0.30945	0.968787	no
ENSMUSG00000007379.15	ENSMUSG00000007379.15	Dennd2c	chr3:103102603-103169769	Forelimb__WT	Forelimb__KO	OK	2.09249	1.8345	-0.18984	-0.834527	0.04065	0.471267	no
ENSMUSG00000007411.15	ENSMUSG00000007411.15	Mark3	chr12:111574509-111656227	Forelimb__WT	Forelimb__KO	OK	35.8536	37.974	0.0828943	0.554878	0.1761	0.856785	no
ENSMUSG00000007415.15	ENSMUSG00000007415.15	Gatad1	chr5:3571672-3680325	Forelimb__WT	Forelimb__KO	OK	72.7864	73.0707	0.00562383	0.0240146	0.95135	0.999422	no
ENSMUSG00000007440.10	ENSMUSG00000007440.10	Pcdha11	chr18:36930183-37841873	Forelimb__WT	Forelimb__KO	NOTEST	0.0227321	0.0155419	-0.548574	0	1	1	no
ENSMUSG00000007457.3	ENSMUSG00000007457.3	2310003L06Rik	chr5:87908578-88008534	Forelimb__WT	Forelimb__KO	NOTEST	0	0	0	0	1	1	no
ENSMUSG00000007458.14	ENSMUSG00000007458.14	M6pr	chr6:122308719-122317680	Forelimb__WT	Forelimb__KO	OK	32.6032	33.5546	0.0414965	0.272685	0.5011	0.999422	no
ENSMUSG00000007476.18	ENSMUSG00000007476.18	Lrrc8a	chr2:30236794-30263790	Forelimb__WT	Forelimb__KO	OK	11.7934	12.7078	0.107739	0.668743	0.10225	0.713271	no
ENSMUSG00000007480.3	ENSMUSG00000007480.3	Mc5r	chr18:68337602-68339711	Forelimb__WT	Forelimb__KO	NOTEST	0.195514	0.139639	-0.485564	0	1	1	no
ENSMUSG00000007564.14	ENSMUSG00000007564.14	Ppp2r1a	chr17:20945310-20965916	Forelimb__WT	Forelimb__KO	OK	114.704	120.719	0.0737376	0.472313	0.2235	0.901961	no
ENSMUSG00000007570.15	ENSMUSG00000007570.15	Fance	chr17:28313529-28326568	Forelimb__WT	Forelimb__KO	OK	22.2947	23.8686	0.0984082	0.375457	0.3564	0.987648	no
ENSMUSG00000007589.8	ENSMUSG00000007589.8	Tinf2	chr14:55679082-55681817	Forelimb__WT	Forelimb__KO	OK	26.7161	28.1482	0.0753355	0.461882	0.2453	0.919747	no
ENSMUSG00000007591.14	ENSMUSG00000007591.14	Tssk4	chr14:55650181-55652539	Forelimb__WT	Forelimb__KO	OK	0.867876	0.780763	-0.152605	-0.379111	0.3548	0.987648	no
ENSMUSG00000007594.9	ENSMUSG00000007594.9	Hapln4	chr8:70083528-70090862	Forelimb__WT	Forelimb__KO	NOTEST	0.00760574	0.00888154	0.223721	0	1	1	no
ENSMUSG00000007603.8	ENSMUSG00000007603.8	Dus3l	chr17:56764750-56770092	Forelimb__WT	Forelimb__KO	OK	17.705	18.4348	0.058276	0.352009	0.3866	0.99501	no
ENSMUSG00000007610.15	ENSMUSG00000007610.15	Gtpbp3	chr8:71488102-71493400	Forelimb__WT	Forelimb__KO	OK	8.77169	9.34932	0.092006	0.511248	0.20805	0.890865	no
ENSMUSG00000007613.15	ENSMUSG00000007613.15	Tgfbr1	chr4:47353221-47414931	Forelimb__WT	Forelimb__KO	OK	51.2397	53.8578	0.0718922	0.416552	0.3074	0.968064	no
ENSMUSG00000007617.17	ENSMUSG00000007617.17	Homer1	chr13:93303756-93404129	Forelimb__WT	Forelimb__KO	OK	12.8514	14.7042	0.194301	0.989854	0.0161	0.297047	no
ENSMUSG00000007646.13	ENSMUSG00000007646.13	Rad51c	chr11:87376644-87404954	Forelimb__WT	Forelimb__KO	OK	7.50763	7.31979	-0.036555	-0.167606	0.6783	0.999422	no
ENSMUSG00000007653.12	ENSMUSG00000007653.12	Gabrb2	chr11:42419756-42629028	Forelimb__WT	Forelimb__KO	NOTEST	0.207317	0.227885	0.136471	0	1	1	no
ENSMUSG00000007655.16	ENSMUSG00000007655.16	Cav1	chr6:17197750-17385604	Forelimb__WT	Forelimb__KO	OK	12.7084	11.7253	-0.116159	-0.286521	0.46665	0.999422	no
ENSMUSG00000007656.13	ENSMUSG00000007656.13	Arpp19	chr9:75037613-75060313	Forelimb__WT	Forelimb__KO	OK	152.342	150.961	-0.0131433	-0.0500364	0.9044	0.999422	no
ENSMUSG00000007659.18	ENSMUSG00000007659.18	Bcl2l1	chr2:152780667-152831728	Forelimb__WT	Forelimb__KO	OK	41.3947	39.1739	-0.0795559	-0.346476	0.39955	0.999422	no
ENSMUSG00000007670.9	ENSMUSG00000007670.9	Khsrp	chr17:57021057-57031507	Forelimb__WT	Forelimb__KO	OK	62.7676	65.1624	0.0540192	0.364981	0.3729	0.993221	no
ENSMUSG00000007682.5	ENSMUSG00000007682.5	Dio2	chr12:90724553-90750693	Forelimb__WT	Forelimb__KO	NOTEST	0.0677604	0.0642829	-0.0760083	0	1	1	no
ENSMUSG00000007721.5	ENSMUSG00000007721.5	Ccdc124	chr8:70868226-70873490	Forelimb__WT	Forelimb__KO	OK	96.2277	92.3508	-0.0593277	-0.384137	0.3378	0.983456	no
ENSMUSG00000007739.10	ENSMUSG00000007739.10	Cct4	chr11:22990518-23003780	Forelimb__WT	Forelimb__KO	OK	180.446	179.674	-0.00618462	-0.0372845	0.9261	0.999422	no
ENSMUSG00000007777.9	ENSMUSG00000007777.9	0610009B22Rik	chr11:51685385-51688874	Forelimb__WT	Forelimb__KO	OK	22.1997	21.8702	-0.0215718	-0.107488	0.79325	0.999422	no
ENSMUSG00000007783.9	ENSMUSG00000007783.9	Cpt1c	chr7:44959372-44974851	Forelimb__WT	Forelimb__KO	OK	6.53858	6.04176	-0.114007	-0.580192	0.1498	0.817919	no
ENSMUSG00000007805.4	ENSMUSG00000007805.4	Twist2	chr1:91798527-91848028	Forelimb__WT	Forelimb__KO	OK	20.4837	21.2866	0.055472	0.271896	0.5088	0.999422	no
ENSMUSG00000007812.16	ENSMUSG00000007812.16	Zfp655	chr5:145231714-145247302	Forelimb__WT	Forelimb__KO	OK	11.1652	10.3133	-0.114508	-0.539011	0.18375	0.862664	no
ENSMUSG00000007815.13	ENSMUSG00000007815.13	Rhoa	chr9:108302957-108338273	Forelimb__WT	Forelimb__KO	OK	133.434	138.69	0.0557383	0.203803	0.61845	0.999422	no
ENSMUSG00000007817.14	ENSMUSG00000007817.14	Zmiz1	chr14:25455736-25666743	Forelimb__WT	Forelimb__KO	OK	66.4456	69.5037	0.0649168	0.227207	0.4257	0.999422	no
ENSMUSG00000007827.10	ENSMUSG00000007827.10	Ankrd26	chr6:118501307-118562226	Forelimb__WT	Forelimb__KO	OK	11.5123	11.1558	-0.0453751	-0.297554	0.46055	0.999422	no
ENSMUSG00000007833.14	ENSMUSG00000007833.14	Aldh16a1	chr7:45141841-45160064	Forelimb__WT	Forelimb__KO	OK	12.5203	12.9966	0.0538649	0.224148	0.57835	0.999422	no
ENSMUSG00000007836.6	ENSMUSG00000007836.6	Hnrnpa0	chr13:58125878-58128556	Forelimb__WT	Forelimb__KO	OK	138.854	152.051	0.130985	0.848757	0.0383	0.454191	no
ENSMUSG00000007837.10	ENSMUSG00000007837.10	Prrg2	chr7:45053612-45061652	Forelimb__WT	Forelimb__KO	OK	7.34126	7.93875	0.112884	0.498162	0.21585	0.89876	no
ENSMUSG00000007850.16	ENSMUSG00000007850.16	Hnrnph1	chr11:50376989-50386528	Forelimb__WT	Forelimb__KO	OK	920.401	887.609	-0.0523392	-0.207336	0.61235	0.999422	no
ENSMUSG00000007867.8	ENSMUSG00000007867.8	Ift43	chr12:86082560-86162458	Forelimb__WT	Forelimb__KO	OK	24.0717	24.4235	0.020931	0.105346	0.79485	0.999422	no
ENSMUSG00000007872.3	ENSMUSG00000007872.3	Id3	chr4:136143496-136145755	Forelimb__WT	Forelimb__KO	OK	112.911	103.691	-0.122891	-0.807567	0.04265	0.479427	no
ENSMUSG00000007877.2	ENSMUSG00000007877.2	Tcap	chr11:98383810-98384953	Forelimb__WT	Forelimb__KO	OK	0.245794	0.179804	-0.451029	-0.530081	0.1967	0.877803	no
ENSMUSG00000007880.16	ENSMUSG00000007880.16	Arid1a	chr4:133679007-133756769	Forelimb__WT	Forelimb__KO	OK	61.9904	64.391	0.0548132	0.341974	0.3935	0.999422	no
ENSMUSG00000007888.15	ENSMUSG00000007888.15	Crlf1	chr8:70493157-70504081	Forelimb__WT	Forelimb__KO	OK	46.4791	48.3279	0.0562724	0.230002	0.5706	0.999422	no
ENSMUSG00000007891.15	ENSMUSG00000007891.15	Ctsd	chr7:142325836-142388038	Forelimb__WT	Forelimb__KO	OK	56.2155	55.029	-0.0307769	-0.182088	0.6554	0.999422	no
ENSMUSG00000007892.7	ENSMUSG00000007892.7	Rplp1	chr9:61913283-61914538	Forelimb__WT	Forelimb__KO	OK	2019.57	2028.13	0.00610724	0.0371201	0.9294	0.999422	no
ENSMUSG00000007907.4	ENSMUSG00000007907.4	Cabs1	chr5:87908578-88008534	Forelimb__WT	Forelimb__KO	NOTEST	0	0	0	0	1	1	no
ENSMUSG00000007908.14	ENSMUSG00000007908.14	Hmgcll1	chr9:75775363-76136350	Forelimb__WT	Forelimb__KO	OK	3.22834	3.16995	-0.0263311	-0.0652594	0.86845	0.999422	no
ENSMUSG00000007944.8	ENSMUSG00000007944.8	Ttc9b	chr7:27653914-27674598	Forelimb__WT	Forelimb__KO	NOTEST	0.0223608	0.0195129	-0.196546	0	1	1	no
ENSMUSG00000007946.10	ENSMUSG00000007946.10	Phox2a	chr7:101818312-101838076	Forelimb__WT	Forelimb__KO	NOTEST	0.0199769	0.0315982	0.661509	0	1	1	no
ENSMUSG00000007950.8	ENSMUSG00000007950.8	Abhd8	chr8:71456699-71463657	Forelimb__WT	Forelimb__KO	OK	18.4962	18.7462	0.019371	0.114534	0.77875	0.999422	no
ENSMUSG00000007987.12	ENSMUSG00000007987.12	Ift22	chr5:136908149-136915404	Forelimb__WT	Forelimb__KO	OK	32.6508	31.495	-0.0519987	-0.217966	0.591	0.999422	no
ENSMUSG00000007989.6	ENSMUSG00000007989.6	Fzd3	chr14:65201025-65262463	Forelimb__WT	Forelimb__KO	OK	11.7859	12.2398	0.0545091	0.336877	0.40715	0.999422	no
ENSMUSG00000008028.15	ENSMUSG00000008028.15	1700008O03Rik	chr7:44310252-44400187	Forelimb__WT	Forelimb__KO	OK	0.323867	0.193472	-0.743278	-0.427058	0.35845	0.987648	no
ENSMUSG00000008035.12	ENSMUSG00000008035.12	Mid1ip1	chrX:10707175-10719690	Forelimb__WT	Forelimb__KO	OK	7.22902	7.51858	0.0566604	0.159915	0.6916	0.999422	no
ENSMUSG00000008036.11	ENSMUSG00000008036.11	Ap2s1	chr7:16738409-16749294	Forelimb__WT	Forelimb__KO	OK	111.678	109.633	-0.0266631	-0.172099	0.66955	0.999422	no
ENSMUSG00000008090.14	ENSMUSG00000008090.14	Fgfrl1	chr5:108692381-108706924	Forelimb__WT	Forelimb__KO	OK	19.5904	22.1422	0.176653	1.06817	0.00745	0.188188	no
ENSMUSG00000008129.14	ENSMUSG00000008129.14	4930432K21Rik	chr8:84148024-84172590	Forelimb__WT	Forelimb__KO	OK	0.862169	0.908161	0.0749769	0.175925	0.639	0.999422	no
ENSMUSG00000008136.14	ENSMUSG00000008136.14	Fhl2	chr1:43123073-43196984	Forelimb__WT	Forelimb__KO	OK	2.58554	2.99784	0.213459	0.717861	0.067	0.596473	no
ENSMUSG00000008140.17	ENSMUSG00000008140.17	Emc10	chr7:44489936-44496529	Forelimb__WT	Forelimb__KO	OK	35.8651	34.7193	-0.0468444	-0.294482	0.4706	0.999422	no
ENSMUSG00000008153.11	ENSMUSG00000008153.11	Clstn3	chr6:124430758-124464794	Forelimb__WT	Forelimb__KO	OK	2.79933	2.7302	-0.0360762	-0.12126	0.75505	0.999422	no
ENSMUSG00000008167.14	ENSMUSG00000008167.14	Fbxw9	chr8:85036914-85067121	Forelimb__WT	Forelimb__KO	OK	6.98775	7.45601	0.0935761	0.184007	0.6457	0.999422	no
ENSMUSG00000008193.13	ENSMUSG00000008193.13	Spib	chr7:44525992-44532071	Forelimb__WT	Forelimb__KO	NOTEST	0.0843603	0.0690959	-0.287964	0	1	1	no
ENSMUSG00000008200.14	ENSMUSG00000008200.14	Fnbp4	chr2:90745369-90781021	Forelimb__WT	Forelimb__KO	OK	63.1367	60.7645	-0.0552494	-0.225275	0.5759	0.999422	no
ENSMUSG00000008206.16	ENSMUSG00000008206.16	Cers4	chr8:4493025-4531680	Forelimb__WT	Forelimb__KO	OK	3.3429	3.8611	0.207914	0.266945	0.5054	0.999422	no
ENSMUSG00000008226.14	ENSMUSG00000008226.14	Scrn3	chr2:73271924-73337818	Forelimb__WT	Forelimb__KO	OK	12.0602	10.8653	-0.150524	-0.432176	0.28355	0.951187	no
ENSMUSG00000008301.11	ENSMUSG00000008301.11	Phax	chr18:56509686-56587712	Forelimb__WT	Forelimb__KO	OK	51.6093	51.3746	-0.00657334	-0.0291591	0.9415	0.999422	no
ENSMUSG00000008305.18	ENSMUSG00000008305.18	Tle1	chr4:72117141-72200919	Forelimb__WT	Forelimb__KO	OK	33.4758	31.9738	-0.0662308	-0.348527	0.38365	0.993361	no
ENSMUSG00000008307.11	ENSMUSG00000008307.11	1700109H08Rik	chr5:3571672-3680325	Forelimb__WT	Forelimb__KO	OK	1.17405	1.0245	-0.196583	-0.0619501	0.86125	0.999422	no
ENSMUSG00000008318.10	ENSMUSG00000008318.10	Relt	chr7:100845846-100863446	Forelimb__WT	Forelimb__KO	OK	3.48617	3.54063	0.0223666	0.0598141	0.8779	0.999422	no
ENSMUSG00000008333.12	ENSMUSG00000008333.12	Snrpb2	chr2:143063038-143072853	Forelimb__WT	Forelimb__KO	OK	86.5806	86.1569	-0.0070776	-0.0347513	0.9323	0.999422	no
ENSMUSG00000008348.9	ENSMUSG00000008348.9	Ubc	chr5:125385964-125390554	Forelimb__WT	Forelimb__KO	OK	22.5646	20.9856	-0.10466	-0.653283	0.10585	0.723805	no
ENSMUSG00000008373.16	ENSMUSG00000008373.16	Prpf31	chr7:3629984-3644636	Forelimb__WT	Forelimb__KO	OK	59.9814	60.009	0.000663646	0.00394606	0.9905	0.999422	no
ENSMUSG00000008384.8	ENSMUSG00000008384.8	Sertad1	chr7:27486909-27490316	Forelimb__WT	Forelimb__KO	OK	9.26509	9.74156	0.072348	0.326588	0.4106	0.999422	no
ENSMUSG00000008393.8	ENSMUSG00000008393.8	Carhsp1	chr16:8658586-8672153	Forelimb__WT	Forelimb__KO	OK	44.5193	47.7564	0.101263	0.684277	0.09505	0.691617	no
ENSMUSG00000008398.14	ENSMUSG00000008398.14	Elk3	chr10:93247413-93311135	Forelimb__WT	Forelimb__KO	OK	29.0723	32.1845	0.146719	0.919505	0.0246	0.362926	no
ENSMUSG00000008429.7	ENSMUSG00000008429.7	Herpud2	chr9:25108129-25151781	Forelimb__WT	Forelimb__KO	OK	10.1045	10.4037	0.0420902	0.23909	0.55405	0.999422	no
ENSMUSG00000008435.15	ENSMUSG00000008435.15	Rdh13	chr7:4425666-4445649	Forelimb__WT	Forelimb__KO	OK	13.8483	15.0552	0.120558	0.4151	0.31625	0.976455	no
ENSMUSG00000008438.3	ENSMUSG00000008438.3	Adam21	chr12:81558583-81568474	Forelimb__WT	Forelimb__KO	NOTEST	0.153078	0.150004	-0.0292593	0	1	1	no
ENSMUSG00000008450.7	ENSMUSG00000008450.7	Nutf2	chr8:105860633-105880402	Forelimb__WT	Forelimb__KO	OK	52.3464	49.5858	-0.0781636	-0.518724	0.19675	0.877803	no
ENSMUSG00000008461.5	ENSMUSG00000008461.5	Fut1	chr7:45617605-45621059	Forelimb__WT	Forelimb__KO	NOTEST	0.0450228	0.0250293	-0.847041	0	1	1	no
ENSMUSG00000008475.13	ENSMUSG00000008475.13	Arpc5	chr1:152766541-152775597	Forelimb__WT	Forelimb__KO	OK	35.2906	35.9963	0.0285648	0.183603	0.65255	0.999422	no
ENSMUSG00000008482.8	ENSMUSG00000008482.8	Rnf151	chr17:24715838-24718057	Forelimb__WT	Forelimb__KO	NOTEST	0.21097	0.146714	-0.524028	0	1	1	no
ENSMUSG00000008489.18	ENSMUSG00000008489.18	Elavl2	chr4:91250762-91400785	Forelimb__WT	Forelimb__KO	OK	3.06972	2.69836	-0.186024	-0.46642	0.20665	0.888298	no
ENSMUSG00000008496.18	ENSMUSG00000008496.18	Pou2f2	chr7:25087343-25132512	Forelimb__WT	Forelimb__KO	OK	1.28243	1.44016	0.167356	0.305242	0.43985	0.999422	no
ENSMUSG00000008540.11	ENSMUSG00000008540.11	Mgst1	chr6:138140315-138156755	Forelimb__WT	Forelimb__KO	OK	36.7689	34.0349	-0.111472	-0.486537	0.23425	0.912565	no
ENSMUSG00000008575.17	ENSMUSG00000008575.17	Nfib	chr4:82290172-82705750	Forelimb__WT	Forelimb__KO	OK	7.14828	6.76426	-0.0796646	-0.422737	0.2706	0.946582	no
ENSMUSG00000008590.4	ENSMUSG00000008590.4	Htr3b	chr9:48935007-48964990	Forelimb__WT	Forelimb__KO	NOTEST	0.00965282	0.00513434	-0.910771	0	1	1	no
ENSMUSG00000008601.12	ENSMUSG00000008601.12	Rab25	chr3:88542028-88548300	Forelimb__WT	Forelimb__KO	OK	1.47418	1.43197	-0.0419146	-0.108307	0.78495	0.999422	no
ENSMUSG00000008604.11	ENSMUSG00000008604.11	Ubqln4	chr3:88553757-88569725	Forelimb__WT	Forelimb__KO	OK	49.5184	49.944	0.0123479	0.0748598	0.8374	0.999422	no
ENSMUSG00000008658.15	ENSMUSG00000008658.15	Rbfox1	chr16:6809221-7412479	Forelimb__WT	Forelimb__KO	OK	0.710624	0.587994	-0.273283	-0.534249	0.1834	0.862063	no
ENSMUSG00000008668.14	ENSMUSG00000008668.14	Rps18	chr17:33951998-33966984	Forelimb__WT	Forelimb__KO	OK	735.031	735.082	9.94785e-05	0.000589396	0.9989	0.999593	no
ENSMUSG00000008682.13	ENSMUSG00000008682.13	Rpl10	chrX:74270811-74273135	Forelimb__WT	Forelimb__KO	OK	607.978	641.454	0.0773267	0.497513	0.2223	0.901961	no
ENSMUSG00000008683.16	ENSMUSG00000008683.16	Rps15a	chr7:118104371-118116188	Forelimb__WT	Forelimb__KO	OK	1573.42	1640.82	0.0605159	0.204867	0.62415	0.999422	no
ENSMUSG00000008690.15	ENSMUSG00000008690.15	Ncaph2	chr15:89355718-89377039	Forelimb__WT	Forelimb__KO	OK	57.8173	57.6603	-0.00392215	-0.0249248	0.9508	0.999422	no
ENSMUSG00000008730.17	ENSMUSG00000008730.17	Hipk1	chr3:103739814-103791563	Forelimb__WT	Forelimb__KO	OK	17.7098	18.2051	0.0397963	0.231498	0.57365	0.999422	no
ENSMUSG00000008734.9	ENSMUSG00000008734.9	Gprc5b	chr7:118740225-118995211	Forelimb__WT	Forelimb__KO	OK	12.9307	12.2402	-0.0791738	-0.130355	0.74295	0.999422	no
ENSMUSG00000008763.16	ENSMUSG00000008763.16	Man1a2	chr3:100562207-100685503	Forelimb__WT	Forelimb__KO	OK	30.1776	30.1947	0.000819213	0.00231316	0.9945	0.999422	no
ENSMUSG00000008789.10	ENSMUSG00000008789.10	Ceacam5	chr7:17713237-17761132	Forelimb__WT	Forelimb__KO	NOTEST	0	0	0	0	1	1	no
ENSMUSG00000008813.12	ENSMUSG00000008813.12	Tppp2	chr14:51918424-51920699	Forelimb__WT	Forelimb__KO	NOTEST	0	0	0	0	1	1	no
ENSMUSG00000008822.15	ENSMUSG00000008822.15	Acyp1	chr12:85272397-85288438	Forelimb__WT	Forelimb__KO	OK	22.1297	21.2686	-0.0572551	-0.257839	0.52385	0.999422	no
ENSMUSG00000008843.4	ENSMUSG00000008843.4	Cldn13	chr5:134914248-134915526	Forelimb__WT	Forelimb__KO	OK	1.34547	1.00211	-0.42507	-1.01347	0.01385	0.273283	no
ENSMUSG00000008845.9	ENSMUSG00000008845.9	Cd163	chr6:124304655-124330527	Forelimb__WT	Forelimb__KO	NOTEST	0.000857846	0.00197649	1.20415	0	1	1	no
ENSMUSG00000008855.17	ENSMUSG00000008855.17	Hdac5	chr11:102194431-102230166	Forelimb__WT	Forelimb__KO	OK	15.1432	15.7901	0.060354	0.304334	0.4263	0.999422	no
ENSMUSG00000008859.7	ENSMUSG00000008859.7	Rala	chr13:17880574-17944239	Forelimb__WT	Forelimb__KO	OK	35.8291	35.2103	-0.0251315	-0.166773	0.6798	0.999422	no
ENSMUSG00000008874.3	ENSMUSG00000008874.3	Clec3a	chr8:114418085-114425846	Forelimb__WT	Forelimb__KO	NOTEST	0.0174802	0.0178588	0.0309147	0	1	1	no
ENSMUSG00000008892.11	ENSMUSG00000008892.11	Vdac3	chr8:22577074-22593813	Forelimb__WT	Forelimb__KO	OK	58.4604	59.4473	0.0241504	0.158185	0.70265	0.999422	no
ENSMUSG00000008932.9	ENSMUSG00000008932.9	Slc1a7	chr4:107968331-108013532	Forelimb__WT	Forelimb__KO	NOTEST	0.0207552	0.00832401	-1.31812	0	1	1	no
ENSMUSG00000008958.14	ENSMUSG00000008958.14	Vps72	chr3:95111021-95123051	Forelimb__WT	Forelimb__KO	OK	100.19	104.694	0.0634305	0.353718	0.3833	0.993361	no
ENSMUSG00000008976.16	ENSMUSG00000008976.16	Gabpa	chr16:84827865-84863779	Forelimb__WT	Forelimb__KO	OK	39.4166	37.6756	-0.0651723	-0.142243	0.67595	0.999422	no
ENSMUSG00000008999.7	ENSMUSG00000008999.7	Bmp7	chr2:172868011-172940321	Forelimb__WT	Forelimb__KO	OK	24.2041	23.6362	-0.0342532	-0.226021	0.5773	0.999422	no
ENSMUSG00000009013.5	ENSMUSG00000009013.5	Dynll1	chr5:115297109-115300999	Forelimb__WT	Forelimb__KO	OK	519.848	461.688	-0.17117	-0.819572	0.0452	0.497296	no
ENSMUSG00000009030.14	ENSMUSG00000009030.14	Pdcl	chr2:37350073-37359332	Forelimb__WT	Forelimb__KO	OK	41.0956	37.4596	-0.133646	-0.44489	0.27315	0.947379	no
ENSMUSG00000009035.13	ENSMUSG00000009035.13	Tmem184b	chr15:79360683-79403303	Forelimb__WT	Forelimb__KO	OK	21.4501	21.3823	-0.00457237	-0.02974	0.9404	0.999422	no
ENSMUSG00000009047.3	ENSMUSG00000009047.3	Gm5965	chr16:88777895-88778528	Forelimb__WT	Forelimb__KO	NOTEST	0	0	0	0	1	1	no
ENSMUSG00000009070.14	ENSMUSG00000009070.14	Rsph14	chr10:74957476-75032586	Forelimb__WT	Forelimb__KO	NOTEST	0	0	0	0	1	1	no
ENSMUSG00000009073.16	ENSMUSG00000009073.16	Nf2	chr11:4765844-4849536	Forelimb__WT	Forelimb__KO	OK	41.1111	43.8919	0.0944266	0.536742	0.18265	0.861667	no
ENSMUSG00000009075.2	ENSMUSG00000009075.2	Cabp7	chr11:4704677-4746778	Forelimb__WT	Forelimb__KO	OK	1.81632	1.47158	-0.30365	-0.677371	0.09705	0.697892	no
ENSMUSG00000009076.10	ENSMUSG00000009076.10	Zmat5	chr11:4704677-4746778	Forelimb__WT	Forelimb__KO	OK	16.0725	17.6165	0.132338	0.511974	0.21115	0.892576	no
ENSMUSG00000009079.16	ENSMUSG00000009079.16	Ewsr1	chr11:5069688-5106093	Forelimb__WT	Forelimb__KO	OK	609.299	570.089	-0.0959632	-0.462374	0.25115	0.926714	no
ENSMUSG00000009090.17	ENSMUSG00000009090.17	Ap1b1	chr11:4986823-5042791	Forelimb__WT	Forelimb__KO	OK	20.9545	22.4571	0.0999128	0.450582	0.22555	0.903072	no
ENSMUSG00000009092.4	ENSMUSG00000009092.4	Derl3	chr10:75893397-75895941	Forelimb__WT	Forelimb__KO	OK	1.27071	1.00211	-0.342593	-0.882675	0.0306	0.401157	no
ENSMUSG00000009093.7	ENSMUSG00000009093.7	Gstt4	chr10:75814942-75822543	Forelimb__WT	Forelimb__KO	NOTEST	0.0135093	0	-inf	0	1	1	no
ENSMUSG00000009097.9	ENSMUSG00000009097.9	Tbx1	chr16:18581712-18586969	Forelimb__WT	Forelimb__KO	OK	2.98631	2.35466	-0.342842	-1.25544	0.00265	0.0937762	no
ENSMUSG00000009108.15	ENSMUSG00000009108.15	Gnat2	chr3:108092788-108101432	Forelimb__WT	Forelimb__KO	OK	0.595342	0.691961	0.216973	0.313822	0.39835	0.999422	no
ENSMUSG00000009112.4	ENSMUSG00000009112.4	Bcl2l13	chr6:120836211-120892842	Forelimb__WT	Forelimb__KO	OK	29.8318	31.0243	0.0565449	0.115483	0.77045	0.999422	no
ENSMUSG00000009114.17	ENSMUSG00000009114.17	2610028H24Rik	chr10:76449080-76515856	Forelimb__WT	Forelimb__KO	NOTEST	0.00545553	0.00296436	-0.88	0	1	1	no
ENSMUSG00000009115.5	ENSMUSG00000009115.5	Spatc1l	chr10:76562271-76570532	Forelimb__WT	Forelimb__KO	NOTEST	0.00801384	0.0267579	1.7394	0	1	1	no
ENSMUSG00000009145.6	ENSMUSG00000009145.6	Dqx1	chr6:83057843-83067318	Forelimb__WT	Forelimb__KO	OK	0.375701	0.347835	-0.111183	-0.272598	0.5017	0.999422	no
ENSMUSG00000009185.2	ENSMUSG00000009185.2	Ccl8	chr11:82115184-82116799	Forelimb__WT	Forelimb__KO	NOTEST	0	0	0	0	1	1	no
ENSMUSG00000009207.15	ENSMUSG00000009207.15	Lnp	chr2:74520290-74584544	Forelimb__WT	Forelimb__KO	OK	37.1191	33.4791	-0.148903	-0.780965	0.04885	0.517657	no
ENSMUSG00000009210.10	ENSMUSG00000009210.10	Prr29	chr11:106365471-106377558	Forelimb__WT	Forelimb__KO	NOTEST	0.034116	0.0114434	-1.57593	0	1	1	no
ENSMUSG00000009214.9	ENSMUSG00000009214.9	Tmem8c	chr2:27061635-27072179	Forelimb__WT	Forelimb__KO	OK	2.85333	2.0793	-0.45655	-1.49294	0.0003	0.0175207	yes
ENSMUSG00000009216.7	ENSMUSG00000009216.7	Fam163b	chr2:27110379-27142491	Forelimb__WT	Forelimb__KO	OK	1.11693	1.10826	-0.0112397	-0.0376697	0.92535	0.999422	no
ENSMUSG00000009246.14	ENSMUSG00000009246.14	Trpm5	chr7:143069152-143094642	Forelimb__WT	Forelimb__KO	OK	1.64271	1.7941	0.127185	0.162706	0.6739	0.999422	no
ENSMUSG00000009248.6	ENSMUSG00000009248.6	Ascl2	chr7:142966828-142969264	Forelimb__WT	Forelimb__KO	NOTEST	0.213888	0.179625	-0.251866	0	1	1	no
ENSMUSG00000009281.6	ENSMUSG00000009281.6	Rarres2	chr6:48554795-48572789	Forelimb__WT	Forelimb__KO	OK	1.29761	1.06521	-0.28472	-0.26768	0.49575	0.999422	no
ENSMUSG00000009291.12	ENSMUSG00000009291.12	Pttg1ip	chr10:77581719-77598732	Forelimb__WT	Forelimb__KO	OK	26.5122	25.4522	-0.0588642	-0.363022	0.37115	0.993101	no
ENSMUSG00000009292.17	ENSMUSG00000009292.17	Trpm2	chr10:77907721-77970563	Forelimb__WT	Forelimb__KO	NOTEST	0.0467738	0.0427344	-0.130301	0	1	1	no
ENSMUSG00000009293.17	ENSMUSG00000009293.17	Ube2g2	chr10:77622274-77645993	Forelimb__WT	Forelimb__KO	OK	31.6459	32.3426	0.0314161	0.18904	0.62435	0.999422	no
ENSMUSG00000009350.13	ENSMUSG00000009350.13	Mpo	chr11:87793580-87804413	Forelimb__WT	Forelimb__KO	OK	0.641455	0.904808	0.496263	1.00268	0.0088	0.210644	no
ENSMUSG00000009356.12	ENSMUSG00000009356.12	Lpo	chr11:87806427-87828289	Forelimb__WT	Forelimb__KO	NOTEST	0.025286	0.0205507	-0.299152	0	1	1	no
ENSMUSG00000009376.15	ENSMUSG00000009376.15	Met	chr6:17463799-17573980	Forelimb__WT	Forelimb__KO	OK	8.03463	7.75963	-0.050243	-0.150696	0.7079	0.999422	no
ENSMUSG00000009378.3	ENSMUSG00000009378.3	Slc16a12	chr19:34668402-34747289	Forelimb__WT	Forelimb__KO	OK	0.408751	0.359198	-0.186444	-0.50127	0.21865	0.900759	no
ENSMUSG00000009394.13	ENSMUSG00000009394.13	Syn2	chr6:115134901-115282006	Forelimb__WT	Forelimb__KO	OK	0.404766	0.429995	0.0872328	0.18307	0.6246	0.999422	no
ENSMUSG00000009406.13	ENSMUSG00000009406.13	Elk1	chrX:20933394-20986737	Forelimb__WT	Forelimb__KO	OK	14.9633	15.24	0.0264314	0.146895	0.71245	0.999422	no
ENSMUSG00000009418.15	ENSMUSG00000009418.15	Nav1	chr1:135434579-135688105	Forelimb__WT	Forelimb__KO	OK	16.0259	16.6111	0.0517375	0.162929	0.6864	0.999422	no
ENSMUSG00000009470.16	ENSMUSG00000009470.16	Tnpo1	chr13:98839018-98926384	Forelimb__WT	Forelimb__KO	OK	73.1593	76.6243	0.0667603	0.336771	0.3829	0.993361	no
ENSMUSG00000009471.3	ENSMUSG00000009471.3	Myod1	chr7:46376473-46379092	Forelimb__WT	Forelimb__KO	OK	8.41579	8.99153	0.0954676	0.476021	0.2351	0.913036	no
ENSMUSG00000009487.9	ENSMUSG00000009487.9	Otog	chr7:46240986-46311434	Forelimb__WT	Forelimb__KO	NOTEST	0.0269191	0.021482	-0.325505	0	1	1	no
ENSMUSG00000009535.13	ENSMUSG00000009535.13	Rnmt	chr18:68300354-68324852	Forelimb__WT	Forelimb__KO	OK	23.2058	24.6755	0.088592	0.373614	0.364	0.987925	no
ENSMUSG00000009545.14	ENSMUSG00000009545.14	Kcnq1	chr7:143106744-143427042	Forelimb__WT	Forelimb__KO	OK	0.423015	0.562746	0.411774	0.176654	0.4886	0.999422	no
ENSMUSG00000009549.14	ENSMUSG00000009549.14	Srp14	chr2:118475849-118479711	Forelimb__WT	Forelimb__KO	OK	93.8601	91.031	-0.0441537	-0.279227	0.4925	0.999422	no
ENSMUSG00000009551.2	ENSMUSG00000009551.2	6330409D20Rik	chr2:32721054-32755512	Forelimb__WT	Forelimb__KO	NOTEST	0.130812	0.129638	-0.013002	0	1	1	no
ENSMUSG00000009555.16	ENSMUSG00000009555.16	Cdk9	chr2:32707437-32712784	Forelimb__WT	Forelimb__KO	OK	45.9951	49.1618	0.0960572	0.575886	0.15435	0.823996	no
ENSMUSG00000009563.16	ENSMUSG00000009563.16	Tor2a	chr2:32757025-32775631	Forelimb__WT	Forelimb__KO	OK	19.6936	19.9741	0.0204076	0.102044	0.7921	0.999422	no
ENSMUSG00000009566.12	ENSMUSG00000009566.12	Fpgs	chr2:32646594-32704145	Forelimb__WT	Forelimb__KO	OK	12.8083	13.3366	0.0583147	0.228749	0.5592	0.999422	no
ENSMUSG00000009569.14	ENSMUSG00000009569.14	Mkl2	chr16:13256480-13417529	Forelimb__WT	Forelimb__KO	OK	11.2175	12.064	0.104958	0.495956	0.2175	0.90046	no
ENSMUSG00000009575.14	ENSMUSG00000009575.14	Cbx5	chr15:103191543-103239816	Forelimb__WT	Forelimb__KO	OK	169.242	169.061	-0.00154051	-0.00444915	0.9911	0.999422	no
ENSMUSG00000009580.15	ENSMUSG00000009580.15	Odam	chr5:87885028-87894174	Forelimb__WT	Forelimb__KO	NOTEST	0	0	0	0	1	1	no
ENSMUSG00000009585.17	ENSMUSG00000009585.17	Apobec3	chr15:79891658-79908436	Forelimb__WT	Forelimb__KO	OK	2.92246	2.88146	-0.0203815	-0.0736501	0.85155	0.999422	no
ENSMUSG00000009588.9	ENSMUSG00000009588.9	St6galnac1	chr11:116765024-116775507	Forelimb__WT	Forelimb__KO	NOTEST	0.00196342	0.00166167	-0.240735	0	1	1	no
ENSMUSG00000009596.9	ENSMUSG00000009596.9	Taf7l	chrX:134460117-134476490	Forelimb__WT	Forelimb__KO	NOTEST	0.046237	0.0217145	-1.09039	0	1	1	no
ENSMUSG00000009614.16	ENSMUSG00000009614.16	Sardh	chr2:27188392-27248337	Forelimb__WT	Forelimb__KO	OK	0.950284	1.13539	0.256761	0.37127	0.2685	0.945195	no
ENSMUSG00000009621.18	ENSMUSG00000009621.18	Vav2	chr2:27262103-27427033	Forelimb__WT	Forelimb__KO	OK	10.5481	10.8783	0.044461	0.176436	0.6611	0.999422	no
ENSMUSG00000009628.14	ENSMUSG00000009628.14	Tex15	chr8:33516737-33585582	Forelimb__WT	Forelimb__KO	OK	4.79922	3.62756	-0.403799	-1.2294	0.0024	0.0875211	no
ENSMUSG00000009630.9	ENSMUSG00000009630.9	Ppp2cb	chr8:33599620-33641976	Forelimb__WT	Forelimb__KO	OK	44.3935	46.7921	0.075915	0.459549	0.25585	0.933231	no
ENSMUSG00000009633.3	ENSMUSG00000009633.3	G0s2	chr1:193203037-193343878	Forelimb__WT	Forelimb__KO	OK	3.25185	2.80571	-0.212892	-0.48848	0.2281	0.906904	no
ENSMUSG00000009640.11	ENSMUSG00000009640.11	Dmap1	chr4:117674680-117682273	Forelimb__WT	Forelimb__KO	OK	34.0639	33.7084	-0.0151367	-0.0866041	0.83065	0.999422	no
ENSMUSG00000009646.13	ENSMUSG00000009646.13	Pla2g12b	chr10:59403659-59421976	Forelimb__WT	Forelimb__KO	NOTEST	0.00598004	0.0129737	1.11736	0	1	1	no
ENSMUSG00000009647.13	ENSMUSG00000009647.13	Mcu	chr10:59446983-59616692	Forelimb__WT	Forelimb__KO	OK	10.7073	10.2938	-0.0568131	-0.307039	0.4477	0.999422	no
ENSMUSG00000009654.4	ENSMUSG00000009654.4	Oit3	chr10:59422957-59441778	Forelimb__WT	Forelimb__KO	OK	0.320299	0.251651	-0.347995	-0.729192	0.07245	0.619434	no
ENSMUSG00000009670.11	ENSMUSG00000009670.11	Tex11	chrX:100838647-101059667	Forelimb__WT	Forelimb__KO	NOTEST	0.0140117	0.00429782	-1.70495	0	1	1	no
ENSMUSG00000009681.9	ENSMUSG00000009681.9	Bcr	chr10:75060895-75184923	Forelimb__WT	Forelimb__KO	OK	14.8899	15.2161	0.0312619	0.208398	0.602	0.999422	no
ENSMUSG00000009687.14	ENSMUSG00000009687.14	Fxyd5	chr7:31032721-31042481	Forelimb__WT	Forelimb__KO	OK	6.78993	6.62114	-0.0363159	-0.0858296	0.8323	0.999422	no
ENSMUSG00000009731.4	ENSMUSG00000009731.4	Kcnd1	chrX:7822288-7838280	Forelimb__WT	Forelimb__KO	OK	0.896143	0.830948	-0.108971	-0.219823	0.59145	0.999422	no
ENSMUSG00000009733.8	ENSMUSG00000009733.8	Tfcp2	chr15:100502798-100552008	Forelimb__WT	Forelimb__KO	OK	13.1408	13.5014	0.0390553	0.237974	0.55465	0.999422	no
ENSMUSG00000009734.17	ENSMUSG00000009734.17	Pou6f2	chr13:18121100-18382041	Forelimb__WT	Forelimb__KO	OK	0.371254	0.34656	-0.0993026	-0.155881	0.6687	0.999422	no
ENSMUSG00000009739.16	ENSMUSG00000009739.16	Pou6f1	chr15:100575317-100599984	Forelimb__WT	Forelimb__KO	OK	2.89823	3.00465	0.0520251	0.16557	0.6724	0.999422	no
ENSMUSG00000009741.14	ENSMUSG00000009741.14	Ubp1	chr9:113930933-114046191	Forelimb__WT	Forelimb__KO	OK	48.1088	48.2853	0.00528123	0.0326737	0.9377	0.999422	no
ENSMUSG00000009772.15	ENSMUSG00000009772.15	Nuak2	chr1:132316125-132333488	Forelimb__WT	Forelimb__KO	NOTEST	0.189951	0.21326	0.166982	0	1	1	no
ENSMUSG00000009828.15	ENSMUSG00000009828.15	Ick	chr9:78109191-78172107	Forelimb__WT	Forelimb__KO	OK	24.803	25.7673	0.0550316	0.30779	0.43055	0.999422	no
ENSMUSG00000009863.14	ENSMUSG00000009863.14	Sdhb	chr4:140961202-140979193	Forelimb__WT	Forelimb__KO	OK	102.711	106.797	0.056267	0.378362	0.353	0.986713	no
ENSMUSG00000009876.13	ENSMUSG00000009876.13	Cox4i2	chr2:152754172-152765037	Forelimb__WT	Forelimb__KO	OK	8.53549	6.54423	-0.383251	-1.39236	0.00055	0.0296675	yes
ENSMUSG00000009894.15	ENSMUSG00000009894.15	Snap47	chr11:59407133-59458473	Forelimb__WT	Forelimb__KO	OK	52.4724	49.6301	-0.0803421	-0.379715	0.3442	0.985378	no
ENSMUSG00000009900.7	ENSMUSG00000009900.7	Wnt3a	chr11:59248032-59290752	Forelimb__WT	Forelimb__KO	OK	0.261141	0.180605	-0.531996	-1.01702	0.012	0.254325	no
ENSMUSG00000009905.5	ENSMUSG00000009905.5	Kdsr	chr1:106720458-106759727	Forelimb__WT	Forelimb__KO	OK	4.05867	4.04036	-0.00652245	-0.0354803	0.93055	0.999422	no
ENSMUSG00000009907.17	ENSMUSG00000009907.17	Vps4b	chr1:106764070-106796728	Forelimb__WT	Forelimb__KO	OK	24.508	24.9557	0.026114	0.141095	0.6766	0.999422	no
ENSMUSG00000009927.8	ENSMUSG00000009927.8	Rps25	chr9:44407713-44418003	Forelimb__WT	Forelimb__KO	OK	590.943	592.351	0.00343376	0.0226172	0.9547	0.999422	no
ENSMUSG00000009941.10	ENSMUSG00000009941.10	Nxf2	chrX:134944527-134964754	Forelimb__WT	Forelimb__KO	OK	0.321793	0.316361	-0.0245617	-0.0503189	0.8993	0.999422	no
ENSMUSG00000009995.17	ENSMUSG00000009995.17	Taz	chrX:74273216-74290151	Forelimb__WT	Forelimb__KO	OK	20.5364	20.6944	0.0110585	0.0405197	0.92045	0.999422	no
ENSMUSG00000010021.13	ENSMUSG00000010021.13	Kif19a	chr11:114765387-114790739	Forelimb__WT	Forelimb__KO	NOTEST	0.0860201	0.070437	-0.28834	0	1	1	no
ENSMUSG00000010025.19	ENSMUSG00000010025.19	Aldh3a2	chr11:61223416-61267464	Forelimb__WT	Forelimb__KO	OK	10.4171	10.1844	-0.032584	-0.146291	0.72015	0.999422	no
ENSMUSG00000010044.12	ENSMUSG00000010044.12	Zmynd10	chr9:107547297-107551319	Forelimb__WT	Forelimb__KO	OK	0.427276	0.215422	-0.988002	-0.863966	0.01255	0.259261	no
ENSMUSG00000010045.2	ENSMUSG00000010045.2	Tmem115	chr9:107533944-107538673	Forelimb__WT	Forelimb__KO	OK	11.6161	12.1043	0.0593951	0.330319	0.4239	0.999422	no
ENSMUSG00000010047.12	ENSMUSG00000010047.12	Hyal2	chr9:107551554-107572779	Forelimb__WT	Forelimb__KO	OK	52.2429	53.0551	0.022257	0.0731783	0.85615	0.999422	no
ENSMUSG00000010048.10	ENSMUSG00000010048.10	Ifrd2	chr9:107587641-107593385	Forelimb__WT	Forelimb__KO	OK	23.766	25.1259	0.0802748	0.332537	0.40735	0.999422	no
ENSMUSG00000010051.15	ENSMUSG00000010051.15	Hyal1	chr9:107575819-107587425	Forelimb__WT	Forelimb__KO	OK	4.14048	3.94076	-0.0713235	-0.197406	0.62925	0.999422	no
ENSMUSG00000010054.4	ENSMUSG00000010054.4	Tusc2	chr9:107551554-107572779	Forelimb__WT	Forelimb__KO	OK	24.8196	23.7992	-0.0605718	-0.140913	0.71905	0.999422	no
ENSMUSG00000010057.8	ENSMUSG00000010057.8	Nprl2	chr9:107542225-107545706	Forelimb__WT	Forelimb__KO	OK	15.1901	14.2722	-0.0899247	-0.476811	0.24	0.91642	no
ENSMUSG00000010064.15	ENSMUSG00000010064.15	Slc38a3	chr9:107650633-107669530	Forelimb__WT	Forelimb__KO	OK	2.5541	2.59482	0.0228179	0.0685786	0.86015	0.999422	no
ENSMUSG00000010066.15	ENSMUSG00000010066.15	Cacna2d2	chr9:107399611-107529343	Forelimb__WT	Forelimb__KO	OK	0.515552	0.53564	0.055146	0.123757	0.73035	0.999422	no
ENSMUSG00000010067.13	ENSMUSG00000010067.13	Rassf1	chr9:107551554-107572779	Forelimb__WT	Forelimb__KO	OK	8.71871	8.8549	0.0223612	0.0367816	0.9253	0.999422	no
ENSMUSG00000010080.15	ENSMUSG00000010080.15	Epn3	chr11:94489598-94499974	Forelimb__WT	Forelimb__KO	OK	1.52546	1.58571	0.0558815	0.139016	0.71495	0.999422	no
ENSMUSG00000010086.17	ENSMUSG00000010086.17	Rnf112	chr11:61448441-61454131	Forelimb__WT	Forelimb__KO	NOTEST	0.100038	0.0897008	-0.157354	0	1	1	no
ENSMUSG00000010095.13	ENSMUSG00000010095.13	Slc3a2	chr19:8706881-8723369	Forelimb__WT	Forelimb__KO	OK	43.563	48.3719	0.151067	0.768612	0.03265	0.416048	no
ENSMUSG00000010097.13	ENSMUSG00000010097.13	Nxf1	chr19:8757072-8772475	Forelimb__WT	Forelimb__KO	OK	173.913	169.138	-0.0401703	-0.169574	0.66295	0.999422	no
ENSMUSG00000010110.17	ENSMUSG00000010110.17	Stx5a	chr19:8741412-8756069	Forelimb__WT	Forelimb__KO	OK	64.0625	59.2092	-0.113659	-0.574484	0.1529	0.821619	no
ENSMUSG00000010122.14	ENSMUSG00000010122.14	Slc47a1	chr11:61343400-61378345	Forelimb__WT	Forelimb__KO	NOTEST	0.0518863	0.0671483	0.371998	0	1	1	no
ENSMUSG00000010136.14	ENSMUSG00000010136.14	Pifo	chr3:105996956-106032814	Forelimb__WT	Forelimb__KO	NOTEST	0.00493128	0.0112584	1.19097	0	1	1	no
ENSMUSG00000010142.12	ENSMUSG00000010142.12	Tnfrsf13b	chr11:61126754-61149372	Forelimb__WT	Forelimb__KO	OK	0.517908	0.422902	-0.29237	-0.293233	0.3377	0.983456	no
ENSMUSG00000010154.6	ENSMUSG00000010154.6	Spire2	chr8:119910359-124345724	Forelimb__WT	Forelimb__KO	OK	0.723665	0.612106	-0.241541	-0.019632	0.7911	0.999422	no
ENSMUSG00000010175.13	ENSMUSG00000010175.13	Prox1	chr1:190118034-190217276	Forelimb__WT	Forelimb__KO	OK	0.91118	0.788471	-0.208677	-0.710539	0.0761	0.633555	no
ENSMUSG00000010205.10	ENSMUSG00000010205.10	Raver1	chr9:21074167-21128393	Forelimb__WT	Forelimb__KO	OK	52.9418	54.3794	0.0386527	0.242742	0.5552	0.999422	no
ENSMUSG00000010277.7	ENSMUSG00000010277.7	2610507B11Rik	chr11:78261751-78290623	Forelimb__WT	Forelimb__KO	OK	44.3397	46.7254	0.0756089	0.456933	0.231	0.909193	no
ENSMUSG00000010290.7	ENSMUSG00000010290.7	AI597479	chr1:43098709-43115947	Forelimb__WT	Forelimb__KO	OK	16.0946	16.2729	0.0158897	0.100154	0.80705	0.999422	no
ENSMUSG00000010307.6	ENSMUSG00000010307.6	Tmem86a	chr7:47050600-47054776	Forelimb__WT	Forelimb__KO	OK	3.06345	3.02681	-0.0173612	-0.0667082	0.87195	0.999422	no
ENSMUSG00000010311.15	ENSMUSG00000010311.15	Optc	chr1:133897198-133921414	Forelimb__WT	Forelimb__KO	NOTEST	0.196054	0.18895	-0.053249	0	1	1	no
ENSMUSG00000010342.16	ENSMUSG00000010342.16	Tex14	chr11:87405064-87555823	Forelimb__WT	Forelimb__KO	NOTEST	0.150606	0.16315	0.115425	0	1	1	no
ENSMUSG00000010358.13	ENSMUSG00000010358.13	Ifi35	chr11:101448406-101458698	Forelimb__WT	Forelimb__KO	OK	0.913166	0.756265	-0.271985	-0.63725	0.1193	0.755226	no
ENSMUSG00000010362.9	ENSMUSG00000010362.9	Rdm1	chr11:101627194-101636100	Forelimb__WT	Forelimb__KO	OK	9.92991	8.6414	-0.200515	-0.752077	0.0641	0.583698	no
ENSMUSG00000010376.14	ENSMUSG00000010376.14	Nedd8	chr14:55662264-55671906	Forelimb__WT	Forelimb__KO	OK	267.936	250.932	-0.0945932	-0.629906	0.12125	0.757691	no
ENSMUSG00000010392.8	ENSMUSG00000010392.8	Gosr1	chr11:76726601-76763579	Forelimb__WT	Forelimb__KO	OK	17.7279	17.973	0.0198123	0.0430678	0.91795	0.999422	no
ENSMUSG00000010406.11	ENSMUSG00000010406.11	Mrpl52	chr14:54426908-54429756	Forelimb__WT	Forelimb__KO	OK	108.537	104.545	-0.0540623	-0.306733	0.445	0.999422	no
ENSMUSG00000010435.6	ENSMUSG00000010435.6	Spaca7	chr8:12554269-12600738	Forelimb__WT	Forelimb__KO	NOTEST	0	0.00763215	inf	0	1	1	no
ENSMUSG00000010453.12	ENSMUSG00000010453.12	Kansl3	chr1:36335729-36369181	Forelimb__WT	Forelimb__KO	OK	22.7302	24.0057	0.0787707	0.518558	0.20155	0.881746	no
ENSMUSG00000010461.14	ENSMUSG00000010461.14	Eya4	chr10:23104167-23349895	Forelimb__WT	Forelimb__KO	OK	8.94958	8.99124	0.00669971	0.0387293	0.9234	0.999422	no
ENSMUSG00000010476.13	ENSMUSG00000010476.13	Ebf3	chr7:137193672-137314445	Forelimb__WT	Forelimb__KO	OK	31.1462	30.6071	-0.0251896	-0.167941	0.6736	0.999422	no
ENSMUSG00000010492.10	ENSMUSG00000010492.10	Uckl1os	chr2:181569148-181655660	Forelimb__WT	Forelimb__KO	OK	0.692826	0.525379	-0.399135	-0.143165	0.62975	0.999422	no
ENSMUSG00000010505.15	ENSMUSG00000010505.15	Myt1	chr2:181763331-181827797	Forelimb__WT	Forelimb__KO	NOTEST	0.063727	0.0243505	-1.38795	0	1	1	no
ENSMUSG00000010517.7	ENSMUSG00000010517.7	Faf1	chr4:109676587-109963960	Forelimb__WT	Forelimb__KO	OK	17.2619	17.991	0.0596843	0.299671	0.4629	0.999422	no
ENSMUSG00000010529.5	ENSMUSG00000010529.5	Gm266	chr12:111484610-111485823	Forelimb__WT	Forelimb__KO	OK	2.1367	2.26397	0.0834743	0.255102	0.5303	0.999422	no
ENSMUSG00000010538.14	ENSMUSG00000010538.14	Tsacc	chr3:88242873-88296999	Forelimb__WT	Forelimb__KO	OK	4.09797	3.48529	-0.233633	-0.600274	0.13525	0.785728	no
ENSMUSG00000010554.14	ENSMUSG00000010554.14	Mettl16	chr11:74770829-74828525	Forelimb__WT	Forelimb__KO	OK	21.151	21.3792	0.0154786	0.0601521	0.87915	0.999422	no
ENSMUSG00000010592.8	ENSMUSG00000010592.8	Dazl	chr17:50279393-50293599	Forelimb__WT	Forelimb__KO	NOTEST	0.0163877	0.0203341	0.311286	0	1	1	no
ENSMUSG00000010601.13	ENSMUSG00000010601.13	Apol7a	chr15:77388220-77399110	Forelimb__WT	Forelimb__KO	NOTEST	0	0	0	0	1	1	no
ENSMUSG00000010607.8	ENSMUSG00000010607.8	Pigyl	chr9:22156845-22158358	Forelimb__WT	Forelimb__KO	OK	16.5071	16.2787	-0.0201078	-0.0891478	0.82945	0.999422	no
ENSMUSG00000010608.15	ENSMUSG00000010608.15	Rbm25	chr12:83631235-83683123	Forelimb__WT	Forelimb__KO	OK	104.829	105.27	0.00604447	0.0175794	0.96335	0.999422	no
ENSMUSG00000010609.15	ENSMUSG00000010609.15	Psen2	chr1:180227003-180274963	Forelimb__WT	Forelimb__KO	OK	3.42901	3.62695	0.080967	0.279685	0.46215	0.999422	no
ENSMUSG00000010651.4	ENSMUSG00000010651.4	Acaa1b	chr9:119102477-119157093	Forelimb__WT	Forelimb__KO	NOTEST	0.215657	0.208272	-0.0502743	0	1	1	no
ENSMUSG00000010660.2	ENSMUSG00000010660.2	Plcd1	chr9:119071526-119093496	Forelimb__WT	Forelimb__KO	OK	6.9891	8.14983	0.221664	1.17406	0.00335	0.111919	no
ENSMUSG00000010663.4	ENSMUSG00000010663.4	Fads1	chr19:10182887-10196870	Forelimb__WT	Forelimb__KO	OK	51.6757	52.9264	0.034503	0.234421	0.55965	0.999422	no
ENSMUSG00000010721.15	ENSMUSG00000010721.15	Lmbr1	chr5:29229801-29378390	Forelimb__WT	Forelimb__KO	OK	3.6206	3.5643	-0.0226098	-0.0772137	0.84765	0.999422	no
ENSMUSG00000010751.15	ENSMUSG00000010751.15	Tnfrsf22	chr7:143607658-143685872	Forelimb__WT	Forelimb__KO	OK	8.95325	8.73166	-0.0361563	-0.120334	0.76875	0.999422	no
ENSMUSG00000010755.17	ENSMUSG00000010755.17	Cars	chr7:143557229-143600090	Forelimb__WT	Forelimb__KO	OK	20.4624	22.722	0.15111	0.925184	0.0237	0.354425	no
ENSMUSG00000010760.5	ENSMUSG00000010760.5	Phlda2	chr7:143501544-143503150	Forelimb__WT	Forelimb__KO	OK	4.36686	3.55013	-0.298724	-0.899241	0.02415	0.358671	no
ENSMUSG00000010796.11	ENSMUSG00000010796.11	Asz1	chr6:18050963-18109061	Forelimb__WT	Forelimb__KO	NOTEST	0	0	0	0	1	1	no
ENSMUSG00000010797.6	ENSMUSG00000010797.6	Wnt2	chr6:17988939-18030585	Forelimb__WT	Forelimb__KO	NOTEST	0.139977	0.139374	-0.00622629	0	1	1	no
ENSMUSG00000010803.13	ENSMUSG00000010803.13	Gabra1	chr11:42130938-42182930	Forelimb__WT	Forelimb__KO	NOTEST	0.0479532	0.0333931	-0.522077	0	1	1	no
ENSMUSG00000010825.17	ENSMUSG00000010825.17	Grid2ip	chr5:143357337-143403748	Forelimb__WT	Forelimb__KO	OK	0.313594	0.349823	0.157724	0.341322	0.3865	0.99501	no
ENSMUSG00000010830.7	ENSMUSG00000010830.7	Kdelr3	chr15:79516407-79546741	Forelimb__WT	Forelimb__KO	OK	4.31647	3.81402	-0.178539	-0.0784616	0.9227	0.999422	no
ENSMUSG00000010841.13	ENSMUSG00000010841.13	1700006E09Rik	chr11:101971142-101992264	Forelimb__WT	Forelimb__KO	NOTEST	0	0	0	0	1	1	no
ENSMUSG00000010911.12	ENSMUSG00000010911.12	Apip	chr2:103073674-103092644	Forelimb__WT	Forelimb__KO	OK	30.0639	29.535	-0.0256074	-0.134871	0.7335	0.999422	no
ENSMUSG00000010914.10	ENSMUSG00000010914.10	Pdhx	chr2:103021074-103073513	Forelimb__WT	Forelimb__KO	OK	25.9159	24.5492	-0.07816	-0.273436	0.4913	0.999422	no
ENSMUSG00000010936.10	ENSMUSG00000010936.10	Vac14	chr8:110618637-110720396	Forelimb__WT	Forelimb__KO	OK	13.3123	14.2954	0.102792	0.622038	0.12395	0.765023	no
ENSMUSG00000011008.13	ENSMUSG00000011008.13	Mcoln2	chr3:146149832-146195513	Forelimb__WT	Forelimb__KO	NOTEST	0.205839	0.211862	0.041613	0	1	1	no
ENSMUSG00000011034.6	ENSMUSG00000011034.6	Slc5a1	chr5:33104218-33162870	Forelimb__WT	Forelimb__KO	NOTEST	0.0311829	0.0331078	0.0864172	0	1	1	no
ENSMUSG00000011052.6	ENSMUSG00000011052.6	1700049J03Rik	chr17:26554253-26656931	Forelimb__WT	Forelimb__KO	NOTEST	0	0	0	0	1	1	no
ENSMUSG00000011096.17	ENSMUSG00000011096.17	Akt1s1	chr7:44812255-44855421	Forelimb__WT	Forelimb__KO	OK	35.5884	32.806	-0.117448	-0.266289	0.4571	0.999422	no
ENSMUSG00000011114.17	ENSMUSG00000011114.17	Tbrg1	chr9:37649181-37657312	Forelimb__WT	Forelimb__KO	OK	51.0867	52.4606	0.0382857	0.249884	0.53255	0.999422	no
ENSMUSG00000011118.3	ENSMUSG00000011118.3	Panx3	chr9:37659901-37669222	Forelimb__WT	Forelimb__KO	NOTEST	0.00967378	0.0086264	-0.16532	0	1	1	no
ENSMUSG00000011148.13	ENSMUSG00000011148.13	Adssl1	chr12:112620044-112641354	Forelimb__WT	Forelimb__KO	OK	1.93393	1.90604	-0.0209584	-0.0702251	0.86045	0.999422	no
ENSMUSG00000011154.17	ENSMUSG00000011154.17	Cfap161	chr7:83774100-83794880	Forelimb__WT	Forelimb__KO	NOTEST	0.149917	0.10342	-0.535647	0	1	1	no
ENSMUSG00000011158.7	ENSMUSG00000011158.7	Brf1	chr12:112959861-113001926	Forelimb__WT	Forelimb__KO	OK	18.6266	20.0274	0.104606	0.571584	0.15955	0.831414	no
ENSMUSG00000011171.11	ENSMUSG00000011171.11	Vipr2	chr12:116077727-116146261	Forelimb__WT	Forelimb__KO	OK	1.52247	1.5895	0.0621568	0.0991347	0.7962	0.999422	no
ENSMUSG00000011179.7	ENSMUSG00000011179.7	Odc1	chr12:17544872-17551502	Forelimb__WT	Forelimb__KO	OK	104.743	109.478	0.0637833	0.430314	0.28485	0.951877	no
ENSMUSG00000011254.16	ENSMUSG00000011254.16	Thg1l	chr11:45946842-45955494	Forelimb__WT	Forelimb__KO	OK	17.9646	17.1475	-0.0671598	-0.295855	0.45665	0.999422	no
ENSMUSG00000011256.16	ENSMUSG00000011256.16	Adam19	chr11:46055991-46147343	Forelimb__WT	Forelimb__KO	OK	8.6838	9.05582	0.0605199	0.342281	0.3783	0.993221	no
ENSMUSG00000011257.19	ENSMUSG00000011257.19	Pabpc4	chr4:123262350-123298925	Forelimb__WT	Forelimb__KO	OK	37.191	39.5553	0.0889182	0.506654	0.2083	0.890921	no
ENSMUSG00000011263.16	ENSMUSG00000011263.16	Exoc3l2	chr7:19463330-19496762	Forelimb__WT	Forelimb__KO	OK	1.24059	1.30118	0.068791	0.219366	0.5927	0.999422	no
ENSMUSG00000011267.8	ENSMUSG00000011267.8	Zfp296	chr7:19564945-19580656	Forelimb__WT	Forelimb__KO	OK	0.48452	0.39684	-0.288	-0.228225	0.5664	0.999422	no
ENSMUSG00000011305.11	ENSMUSG00000011305.11	Plin5	chr17:56111600-56117596	Forelimb__WT	Forelimb__KO	NOTEST	0.040298	0.0562741	0.481763	0	1	1	no
ENSMUSG00000011306.6	ENSMUSG00000011306.6	Sugp1	chr8:70042812-70071953	Forelimb__WT	Forelimb__KO	OK	21.4079	22.353	0.0623264	0.385584	0.3359	0.983008	no
ENSMUSG00000011349.5	ENSMUSG00000011349.5	Dmrtc2	chr7:24870056-24877651	Forelimb__WT	Forelimb__KO	NOTEST	0.0276125	0.0153209	-0.849819	0	1	1	no
ENSMUSG00000011350.15	ENSMUSG00000011350.15	Gm5893	chr7:24818794-24840275	Forelimb__WT	Forelimb__KO	NOTEST	0.00206427	0	-inf	0	1	1	no
ENSMUSG00000011382.7	ENSMUSG00000011382.7	Dhdh	chr7:45473562-45488796	Forelimb__WT	Forelimb__KO	OK	2.38639	2.31544	-0.043541	-0.17534	0.6679	0.999422	no
ENSMUSG00000011427.16	ENSMUSG00000011427.16	Zfp790	chr7:29816113-29831005	Forelimb__WT	Forelimb__KO	OK	10.0266	9.4691	-0.0825399	-0.341818	0.36585	0.988947	no
ENSMUSG00000011463.5	ENSMUSG00000011463.5	Cpb1	chr3:20248263-20275733	Forelimb__WT	Forelimb__KO	NOTEST	0.00421055	0.00307822	-0.451912	0	1	1	no
ENSMUSG00000011486.14	ENSMUSG00000011486.14	Slc25a41	chr17:57032772-57041654	Forelimb__WT	Forelimb__KO	NOTEST	0.0304308	0.0236655	-0.362748	0	1	1	no
ENSMUSG00000011589.8	ENSMUSG00000011589.8	Fsd1	chr17:55986510-55996881	Forelimb__WT	Forelimb__KO	OK	9.22507	9.18285	-0.00661635	-0.033188	0.9341	0.999422	no
ENSMUSG00000011632.7	ENSMUSG00000011632.7	Pinlyp	chr7:24541657-24546118	Forelimb__WT	Forelimb__KO	NOTEST	0.0548874	0.040832	-0.426775	0	1	1	no
ENSMUSG00000011658.15	ENSMUSG00000011658.15	Fuz	chr7:44896078-44929496	Forelimb__WT	Forelimb__KO	OK	7.74988	7.71289	-0.00690317	-0.01077	0.97935	0.999422	no
ENSMUSG00000011751.16	ENSMUSG00000011751.16	Sptbn4	chr7:27356382-27447686	Forelimb__WT	Forelimb__KO	NOTEST	0.10273	0.101682	-0.0147868	0	1	1	no
ENSMUSG00000011752.6	ENSMUSG00000011752.6	Pgam1	chr19:41911870-41918664	Forelimb__WT	Forelimb__KO	OK	147.528	152.719	0.0498887	0.337078	0.4076	0.999422	no
ENSMUSG00000011831.16	ENSMUSG00000011831.16	Evi5	chr5:107744794-107875107	Forelimb__WT	Forelimb__KO	OK	20.6058	21.0307	0.0294444	0.155598	0.66935	0.999422	no
ENSMUSG00000011832.15	ENSMUSG00000011832.15	Evi5l	chr8:4162521-4217459	Forelimb__WT	Forelimb__KO	OK	10.3534	10.3653	0.00164954	0.00807705	0.98395	0.999422	no
ENSMUSG00000011837.4	ENSMUSG00000011837.4	Snapc2	chr8:4253079-4256220	Forelimb__WT	Forelimb__KO	OK	21.2006	22.844	0.107708	0.504324	0.21915	0.901095	no
ENSMUSG00000011877.13	ENSMUSG00000011877.13	Git1	chr11:77493561-77507786	Forelimb__WT	Forelimb__KO	OK	28.8733	31.3347	0.118024	0.789054	0.0555	0.546383	no
ENSMUSG00000011884.13	ENSMUSG00000011884.13	Gltp	chr5:114669397-114690984	Forelimb__WT	Forelimb__KO	OK	23.4931	23.6699	0.0108168	0.0584516	0.8878	0.999422	no
ENSMUSG00000011958.17	ENSMUSG00000011958.17	Bnip2	chr9:69988399-70008317	Forelimb__WT	Forelimb__KO	OK	50.6479	50.8717	0.00636059	0.0362673	0.9254	0.999422	no
ENSMUSG00000011960.12	ENSMUSG00000011960.12	Ccnt1	chr15:98538688-98570923	Forelimb__WT	Forelimb__KO	OK	23.7703	21.8677	-0.120354	-0.440854	0.28515	0.951877	no
ENSMUSG00000012017.3	ENSMUSG00000012017.3	Scarf2	chr16:17797281-17808287	Forelimb__WT	Forelimb__KO	OK	20.6812	22.4207	0.116511	0.751032	0.06545	0.588175	no
ENSMUSG00000012042.8	ENSMUSG00000012042.8	4930579F01Rik	chr3:138164077-138193825	Forelimb__WT	Forelimb__KO	NOTEST	0.0278562	0.0104078	-1.42033	0	1	1	no
ENSMUSG00000012076.7	ENSMUSG00000012076.7	Brms1l	chr12:55836365-55869735	Forelimb__WT	Forelimb__KO	OK	21.6035	20.4852	-0.0766773	-0.4803	0.23485	0.912909	no
ENSMUSG00000012114.16	ENSMUSG00000012114.16	Med15	chr16:17651220-17722930	Forelimb__WT	Forelimb__KO	OK	21.6361	22.1668	0.0349569	0.225573	0.5765	0.999422	no
ENSMUSG00000012117.13	ENSMUSG00000012117.13	Dhdds	chr4:133969027-134000918	Forelimb__WT	Forelimb__KO	OK	18.5759	19.5295	0.0722263	0.356872	0.3738	0.993221	no
ENSMUSG00000012123.15	ENSMUSG00000012123.15	Aim1l	chr4:134065911-134095082	Forelimb__WT	Forelimb__KO	OK	0.933584	0.659479	-0.501453	-0.462439	0.2095	0.891328	no
ENSMUSG00000012126.16	ENSMUSG00000012126.16	Ubxn11	chr4:134102569-134128789	Forelimb__WT	Forelimb__KO	OK	3.87802	3.44301	-0.171652	-0.188279	0.5709	0.999422	no
ENSMUSG00000012187.13	ENSMUSG00000012187.13	Mogat1	chr1:78497025-78538173	Forelimb__WT	Forelimb__KO	NOTEST	0.159207	0.177674	0.158334	0	1	1	no
ENSMUSG00000012211.13	ENSMUSG00000012211.13	Tex22	chr12:113074501-113088917	Forelimb__WT	Forelimb__KO	NOTEST	0.0397648	0.0417859	0.0715255	0	1	1	no
ENSMUSG00000012282.2	ENSMUSG00000012282.2	Wnt8a	chr18:34542312-34548273	Forelimb__WT	Forelimb__KO	NOTEST	0.0640054	0.0471112	-0.442123	0	1	1	no
ENSMUSG00000012296.15	ENSMUSG00000012296.15	Tjap1	chr17:46257850-46283026	Forelimb__WT	Forelimb__KO	OK	22.9424	23.2657	0.0201925	0.126698	0.7542	0.999422	no
ENSMUSG00000012350.15	ENSMUSG00000012350.15	Ehf	chr2:103263432-103303278	Forelimb__WT	Forelimb__KO	NOTEST	0.0253968	0.0104063	-1.28718	0	1	1	no
ENSMUSG00000012396.12	ENSMUSG00000012396.12	Nanog	chr6:122707488-122714633	Forelimb__WT	Forelimb__KO	NOTEST	0.0482891	0.0400336	-0.270486	0	1	1	no
ENSMUSG00000012405.15	ENSMUSG00000012405.15	Rpl15	chr14:18267822-18331859	Forelimb__WT	Forelimb__KO	OK	372.139	365.586	-0.0256312	-0.115864	0.77915	0.999422	no
ENSMUSG00000012422.14	ENSMUSG00000012422.14	Tmem167	chr13:89655311-90112257	Forelimb__WT	Forelimb__KO	OK	15.4077	15.3535	-0.00507871	-0.00707268	0.98275	0.999422	no
ENSMUSG00000012428.9	ENSMUSG00000012428.9	Steap4	chr5:7960456-7982213	Forelimb__WT	Forelimb__KO	NOTEST	0.0648576	0.0521038	-0.315888	0	1	1	no
ENSMUSG00000012429.8	ENSMUSG00000012429.8	Mplkip	chr13:17695412-17699105	Forelimb__WT	Forelimb__KO	OK	7.05515	6.90178	-0.0317084	-0.165985	0.6823	0.999422	no
ENSMUSG00000012443.3	ENSMUSG00000012443.3	Kif11	chr19:37376402-37421859	Forelimb__WT	Forelimb__KO	OK	64.8131	66.7053	0.0415181	0.277963	0.48845	0.999422	no
ENSMUSG00000012483.4	ENSMUSG00000012483.4	Rpa3	chr6:8255935-8259173	Forelimb__WT	Forelimb__KO	OK	60.2021	61.3038	0.0261628	0.152776	0.70635	0.999422	no
ENSMUSG00000012519.14	ENSMUSG00000012519.14	Mlkl	chr8:111311796-111338177	Forelimb__WT	Forelimb__KO	NOTEST	0.125175	0.0815683	-0.617863	0	1	1	no
ENSMUSG00000012520.10	ENSMUSG00000012520.10	Phox2b	chr5:67094398-67099301	Forelimb__WT	Forelimb__KO	NOTEST	0.027619	0.027726	0.00557694	0	1	1	no
ENSMUSG00000012535.14	ENSMUSG00000012535.14	Tnpo3	chr6:29526624-29609887	Forelimb__WT	Forelimb__KO	OK	60.8081	60.7032	-0.00249022	-0.0152046	0.97135	0.999422	no
ENSMUSG00000012609.18	ENSMUSG00000012609.18	Ttll5	chr12:85824658-86053760	Forelimb__WT	Forelimb__KO	OK	10.9546	12.343	0.172159	0.752508	0.06265	0.579671	no
ENSMUSG00000012640.16	ENSMUSG00000012640.16	Zfp715	chr7:43296196-43313255	Forelimb__WT	Forelimb__KO	OK	7.5842	6.50425	-0.221614	-0.631709	0.12165	0.759579	no
ENSMUSG00000012705.16	ENSMUSG00000012705.16	Retn	chr8:3655769-3660110	Forelimb__WT	Forelimb__KO	NOTEST	0.0154973	0.0137657	-0.170935	0	1	1	no
ENSMUSG00000012777.14	ENSMUSG00000012777.14	Acpt	chr7:44246721-44262720	Forelimb__WT	Forelimb__KO	OK	0.470784	0.429395	-0.132761	-0.0556928	0.938	0.999422	no
ENSMUSG00000012819.15	ENSMUSG00000012819.15	Cdh23	chr10:60302747-60696490	Forelimb__WT	Forelimb__KO	NOTEST	0.111221	0.0981447	-0.180452	0	1	1	no
ENSMUSG00000012848.14	ENSMUSG00000012848.14	Rps5	chr7:12922289-12926686	Forelimb__WT	Forelimb__KO	OK	1160.08	1111.68	-0.0614769	-0.372579	0.3602	0.987648	no
ENSMUSG00000012889.8	ENSMUSG00000012889.8	Podnl1	chr8:84125988-84132527	Forelimb__WT	Forelimb__KO	NOTEST	0.0708625	0.052297	-0.438296	0	1	1	no
ENSMUSG00000013033.16	ENSMUSG00000013033.16	Adgrl1	chr8:83900104-83955205	Forelimb__WT	Forelimb__KO	OK	26.5263	26.3512	-0.00955132	-0.0442667	0.8976	0.999422	no
ENSMUSG00000013076.15	ENSMUSG00000013076.15	Amotl1	chr9:14541965-14615483	Forelimb__WT	Forelimb__KO	OK	36.6113	38.2889	0.0646357	0.361625	0.3101	0.969063	no
ENSMUSG00000013083.8	ENSMUSG00000013083.8	2200002J24Rik	chr7:30698925-30700536	Forelimb__WT	Forelimb__KO	NOTEST	0.0730087	0.0196465	-1.89379	0	1	1	no
ENSMUSG00000013089.15	ENSMUSG00000013089.15	Etv5	chr16:22381308-22439719	Forelimb__WT	Forelimb__KO	OK	25.8523	29.9327	0.211429	1.33969	0.00045	0.024967	yes
ENSMUSG00000013091.5	ENSMUSG00000013091.5	Tmem190	chr7:4782936-4784341	Forelimb__WT	Forelimb__KO	NOTEST	0.0528301	0.0512168	-0.0447442	0	1	1	no
ENSMUSG00000013150.15	ENSMUSG00000013150.15	Gfod2	chr8:105713853-105758664	Forelimb__WT	Forelimb__KO	OK	9.92002	10.1252	0.0295424	0.0879739	0.8283	0.999422	no
ENSMUSG00000013155.9	ENSMUSG00000013155.9	Enkd1	chr8:105703654-105707933	Forelimb__WT	Forelimb__KO	OK	16.1049	16.7072	0.0529681	0.278766	0.4954	0.999422	no
ENSMUSG00000013158.5	ENSMUSG00000013158.5	4933405L10Rik	chr8:105708290-105710244	Forelimb__WT	Forelimb__KO	NOTEST	0.100421	0.0530001	-0.921996	0	1	1	no
ENSMUSG00000013160.7	ENSMUSG00000013160.7	Atp6v0d1	chr8:105524464-105566047	Forelimb__WT	Forelimb__KO	OK	28.2584	29.2015	0.0473601	0.2893	0.46775	0.999422	no
ENSMUSG00000013236.16	ENSMUSG00000013236.16	Ptprs	chr17:56412430-56476483	Forelimb__WT	Forelimb__KO	OK	61.5483	65.7738	0.0957948	0.622444	0.1288	0.772258	no
ENSMUSG00000013275.9	ENSMUSG00000013275.9	Slc41a1	chr1:131827492-131848865	Forelimb__WT	Forelimb__KO	OK	9.7699	9.92496	0.0227184	0.117638	0.7401	0.999422	no
ENSMUSG00000013338.16	ENSMUSG00000013338.16	Fer1l4	chr2:156019138-156052947	Forelimb__WT	Forelimb__KO	NOTEST	0.0238363	0.0389643	0.708995	0	1	1	no
ENSMUSG00000013353.10	ENSMUSG00000013353.10	4931406B18Rik	chr7:43492043-43505940	Forelimb__WT	Forelimb__KO	NOTEST	0.00189918	0.000898725	-1.07943	0	1	1	no
ENSMUSG00000013367.5	ENSMUSG00000013367.5	Iglon5	chr7:43472903-43490075	Forelimb__WT	Forelimb__KO	OK	10.3405	10.4389	0.0136681	0.0766934	0.85005	0.999422	no
ENSMUSG00000013415.9	ENSMUSG00000013415.9	Igf2bp1	chr11:95957162-96008055	Forelimb__WT	Forelimb__KO	OK	48.6626	52.3823	0.106265	0.352213	0.37615	0.993221	no
ENSMUSG00000013418.8	ENSMUSG00000013418.8	B4galnt2	chr11:95865942-95914891	Forelimb__WT	Forelimb__KO	NOTEST	0.0550605	0.0451253	-0.287081	0	1	1	no
ENSMUSG00000013419.6	ENSMUSG00000013419.6	Zfp651	chr9:121760032-121771742	Forelimb__WT	Forelimb__KO	OK	4.47253	4.21911	-0.0841529	-0.479798	0.2334	0.912354	no
ENSMUSG00000013465.18	ENSMUSG00000013465.18	Nelfb	chr2:25199711-25211489	Forelimb__WT	Forelimb__KO	OK	44.8016	50.8917	0.183881	0.714004	0.0795	0.640577	no
ENSMUSG00000013483.14	ENSMUSG00000013483.14	Card14	chr11:119307767-119355536	Forelimb__WT	Forelimb__KO	NOTEST	0.120653	0.108837	-0.148696	0	1	1	no
ENSMUSG00000013495.15	ENSMUSG00000013495.15	Tmem175	chr5:108629769-108684557	Forelimb__WT	Forelimb__KO	OK	8.25052	7.33059	-0.170556	-0.428345	0.29555	0.959115	no
ENSMUSG00000013523.13	ENSMUSG00000013523.13	Bcas1	chr2:170346990-170427845	Forelimb__WT	Forelimb__KO	OK	0.204446	0.247337	0.274761	0.173996	0.4786	0.999422	no
ENSMUSG00000013539.13	ENSMUSG00000013539.13	Tango2	chr16:18300826-18343927	Forelimb__WT	Forelimb__KO	OK	5.55268	5.02441	-0.144231	-0.508359	0.20705	0.889248	no
ENSMUSG00000013562.12	ENSMUSG00000013562.12	4833413E03Rik	chr17:31557125-31559113	Forelimb__WT	Forelimb__KO	NOTEST	0.0316822	0.036627	0.209231	0	1	1	no
ENSMUSG00000013584.5	ENSMUSG00000013584.5	Aldh1a2	chr9:71215788-71296243	Forelimb__WT	Forelimb__KO	OK	20.7631	18.4091	-0.173609	-1.0478	0.00935	0.220748	no
ENSMUSG00000013593.12	ENSMUSG00000013593.12	Ndufs2	chr1:171234852-171260637	Forelimb__WT	Forelimb__KO	OK	130.096	130.446	0.00386783	0.021037	0.9594	0.999422	no
ENSMUSG00000013611.14	ENSMUSG00000013611.14	Snx31	chr15:36504061-36555573	Forelimb__WT	Forelimb__KO	OK	0.518455	0.435386	-0.251923	-0.319182	0.2989	0.962488	no
ENSMUSG00000013622.15	ENSMUSG00000013622.15	Atraid	chr5:31036035-31054623	Forelimb__WT	Forelimb__KO	OK	28.9378	25.2378	-0.197368	-0.841132	0.0411	0.473305	no
ENSMUSG00000013629.16	ENSMUSG00000013629.16	Cad	chr5:31054779-31078479	Forelimb__WT	Forelimb__KO	OK	28.6775	30.6063	0.0939091	0.358507	0.283	0.94992	no
ENSMUSG00000013643.13	ENSMUSG00000013643.13	Lypd8	chr11:58379042-58390728	Forelimb__WT	Forelimb__KO	NOTEST	0	0	0	0	1	1	no
ENSMUSG00000013646.17	ENSMUSG00000013646.17	Sh3bp5l	chr11:58330723-58347728	Forelimb__WT	Forelimb__KO	OK	13.6174	14.8342	0.123476	0.642594	0.07805	0.637826	no
ENSMUSG00000013653.2	ENSMUSG00000013653.2	1810065E05Rik	chr11:58421110-58426024	Forelimb__WT	Forelimb__KO	NOTEST	0.00475814	0	-inf	0	1	1	no
ENSMUSG00000013662.5	ENSMUSG00000013662.5	Atad1	chr19:32672562-32712298	Forelimb__WT	Forelimb__KO	OK	32.1547	31.114	-0.0474681	-0.313829	0.4381	0.999422	no
ENSMUSG00000013663.7	ENSMUSG00000013663.7	Pten	chr19:32757496-32826160	Forelimb__WT	Forelimb__KO	OK	9.52447	9.7708	0.0368388	0.242062	0.5473	0.999422	no
ENSMUSG00000013668.9	ENSMUSG00000013668.9	4933402N03Rik	chr7:130162450-133124354	Forelimb__WT	Forelimb__KO	NOTEST	0	0	0	0	1	1	no
ENSMUSG00000013698.12	ENSMUSG00000013698.12	Pea15a	chr1:172148117-172206804	Forelimb__WT	Forelimb__KO	OK	32.6156	34.2246	0.0694724	0.216968	0.57885	0.999422	no
ENSMUSG00000013701.12	ENSMUSG00000013701.12	Timm23	chr14:32180161-32201898	Forelimb__WT	Forelimb__KO	OK	49.5015	48.8129	-0.020208	-0.125821	0.75335	0.999422	no
ENSMUSG00000013707.3	ENSMUSG00000013707.3	Tnfaip8l2	chr3:95139520-95142360	Forelimb__WT	Forelimb__KO	OK	0.752678	0.632963	-0.249912	-0.505337	0.2167	0.899362	no
ENSMUSG00000013736.16	ENSMUSG00000013736.16	Trnt1	chr6:106769119-106800074	Forelimb__WT	Forelimb__KO	OK	26.2678	27.2733	0.0541972	0.242788	0.5293	0.999422	no
ENSMUSG00000013766.11	ENSMUSG00000013766.11	Ly6g6e	chr17:35071442-35078804	Forelimb__WT	Forelimb__KO	OK	1.33135	0.8029	-0.729594	-1.30695	0.00075	0.0375847	yes
ENSMUSG00000013787.15	ENSMUSG00000013787.15	Ehmt2	chr17:34898468-34914051	Forelimb__WT	Forelimb__KO	OK	69.3101	73.3056	0.0808578	0.491925	0.2001	0.880683	no
ENSMUSG00000013822.6	ENSMUSG00000013822.6	Elof1	chr9:22112988-22117148	Forelimb__WT	Forelimb__KO	OK	77.5021	73.2605	-0.0812	-0.510511	0.20505	0.885832	no
ENSMUSG00000013833.15	ENSMUSG00000013833.15	Med16	chr10:79894707-79908923	Forelimb__WT	Forelimb__KO	OK	18.1957	19.6589	0.11158	0.674248	0.08825	0.671054	no
ENSMUSG00000013846.9	ENSMUSG00000013846.9	St3gal1	chr15:67102874-67113992	Forelimb__WT	Forelimb__KO	OK	6.51756	6.49463	-0.00508365	-0.0297252	0.9429	0.999422	no
ENSMUSG00000013858.14	ENSMUSG00000013858.14	Tmem259	chr10:79970714-79984330	Forelimb__WT	Forelimb__KO	OK	43.89	42.3431	-0.0517666	-0.333208	0.41775	0.999422	no
ENSMUSG00000013878.17	ENSMUSG00000013878.17	Rnf170	chr8:26119367-26143871	Forelimb__WT	Forelimb__KO	OK	9.72137	9.21829	-0.0766606	-0.335582	0.4053	0.999422	no
ENSMUSG00000013921.15	ENSMUSG00000013921.15	Clip3	chr7:30291728-30308367	Forelimb__WT	Forelimb__KO	OK	76.1888	79.8431	0.0675884	0.225132	0.57575	0.999422	no
ENSMUSG00000013928.13	ENSMUSG00000013928.13	Thap8	chr7:30240137-30290237	Forelimb__WT	Forelimb__KO	OK	0.390131	0.351378	-0.150934	-0.0951154	0.81875	0.999422	no
ENSMUSG00000013936.12	ENSMUSG00000013936.12	Myl2	chr5:122100950-122138062	Forelimb__WT	Forelimb__KO	NOTEST	0.0987758	0.0710687	-0.474945	0	1	1	no
ENSMUSG00000013973.12	ENSMUSG00000013973.12	Dedd	chr1:171329144-171345646	Forelimb__WT	Forelimb__KO	OK	10.0535	8.93112	-0.170788	-0.299847	0.48675	0.999422	no
ENSMUSG00000013974.3	ENSMUSG00000013974.3	Mcemp1	chr8:3665753-3669259	Forelimb__WT	Forelimb__KO	NOTEST	0.0895684	0.0662095	-0.435951	0	1	1	no
ENSMUSG00000013997.10	ENSMUSG00000013997.10	Nit1	chr1:171329144-171345646	Forelimb__WT	Forelimb__KO	OK	27.2229	27.7103	0.0255998	0.133023	0.7374	0.999422	no
ENSMUSG00000014030.15	ENSMUSG00000014030.15	Pax5	chr4:44524756-44710487	Forelimb__WT	Forelimb__KO	NOTEST	0.00440081	0.0072326	0.716745	0	1	1	no
ENSMUSG00000014039.17	ENSMUSG00000014039.17	Prdm15	chr16:97791466-97851850	Forelimb__WT	Forelimb__KO	OK	10.9284	11.687	0.0968305	0.241113	0.5468	0.999422	no
ENSMUSG00000014074.17	ENSMUSG00000014074.17	Rnf168	chr16:32277458-32301434	Forelimb__WT	Forelimb__KO	OK	19.8521	19.4887	-0.0266495	-0.173981	0.664	0.999422	no
ENSMUSG00000014075.15	ENSMUSG00000014075.15	Tctex1d2	chr16:32419701-32429099	Forelimb__WT	Forelimb__KO	OK	10.203	10.5018	0.0416429	0.170962	0.677	0.999422	no
ENSMUSG00000014077.13	ENSMUSG00000014077.13	Chp1	chr2:119547696-119587027	Forelimb__WT	Forelimb__KO	OK	31.5582	32.9413	0.0618845	0.405971	0.32035	0.978333	no
ENSMUSG00000014104.12	ENSMUSG00000014104.12	Sval2	chr6:41852988-41864413	Forelimb__WT	Forelimb__KO	NOTEST	0	0	0	0	1	1	no
ENSMUSG00000014158.11	ENSMUSG00000014158.11	Trpv4	chr5:114622151-114658421	Forelimb__WT	Forelimb__KO	OK	0.246695	0.208393	-0.243422	-0.469285	0.20745	0.88949	no
ENSMUSG00000014164.14	ENSMUSG00000014164.14	Klhl3	chr13:58004220-58113592	Forelimb__WT	Forelimb__KO	OK	1.78177	2.00926	0.173355	0.685021	0.09	0.678714	no
ENSMUSG00000014177.10	ENSMUSG00000014177.10	Tvp23b	chr11:62879454-62916780	Forelimb__WT	Forelimb__KO	OK	11.2675	11.2041	-0.00813952	-0.0391114	0.92195	0.999422	no
ENSMUSG00000014195.15	ENSMUSG00000014195.15	Dnajc7	chr11:100574903-100704271	Forelimb__WT	Forelimb__KO	OK	153.776	158	0.0390918	0.180706	0.6575	0.999422	no
ENSMUSG00000014198.15	ENSMUSG00000014198.15	Zfp385c	chr11:100574903-100704271	Forelimb__WT	Forelimb__KO	OK	0.319349	0.39459	0.305221	0.0807022	0.7211	0.999422	no
ENSMUSG00000014226.10	ENSMUSG00000014226.10	Cacybp	chr1:160202366-160212875	Forelimb__WT	Forelimb__KO	OK	102.346	100.906	-0.0204521	-0.102987	0.79885	0.999422	no
ENSMUSG00000014232.14	ENSMUSG00000014232.14	Cluap1	chr16:3847267-3941147	Forelimb__WT	Forelimb__KO	OK	12.3396	12.1229	-0.0255597	-0.0767336	0.85255	0.999422	no
ENSMUSG00000014243.5	ENSMUSG00000014243.5	Zswim7	chr11:62267223-62281375	Forelimb__WT	Forelimb__KO	OK	7.61696	6.80124	-0.163419	-0.592567	0.1443	0.806657	no
ENSMUSG00000014245.8	ENSMUSG00000014245.8	Pigl	chr11:62281472-62514417	Forelimb__WT	Forelimb__KO	OK	6.67068	6.3148	-0.0790957	-0.085571	0.82175	0.999422	no
ENSMUSG00000014294.4	ENSMUSG00000014294.4	Ndufa2	chr18:36735067-36744557	Forelimb__WT	Forelimb__KO	OK	125.572	134.041	0.0941673	0.528525	0.19605	0.877423	no
ENSMUSG00000014301.12	ENSMUSG00000014301.12	Pam16	chr16:4594712-4624988	Forelimb__WT	Forelimb__KO	OK	21.3116	20.5655	-0.0514086	-0.113841	0.7791	0.999422	no
ENSMUSG00000014303.13	ENSMUSG00000014303.13	Glis2	chr16:4594712-4624988	Forelimb__WT	Forelimb__KO	OK	17.9422	19.4603	0.117174	0.50328	0.21105	0.892576	no
ENSMUSG00000014313.14	ENSMUSG00000014313.14	Cox6c	chr15:35931975-35938246	Forelimb__WT	Forelimb__KO	OK	216.639	225.026	0.0548013	0.357872	0.3796	0.993221	no
ENSMUSG00000014329.14	ENSMUSG00000014329.14	Bicc1	chr10:70868668-71159700	Forelimb__WT	Forelimb__KO	OK	9.45208	9.15984	-0.0453094	-0.23988	0.55455	0.999422	no
ENSMUSG00000014349.7	ENSMUSG00000014349.7	Ube2z	chr11:96047431-96065388	Forelimb__WT	Forelimb__KO	OK	23.9611	25.5879	0.0947626	0.631255	0.11505	0.746887	no
ENSMUSG00000014351.12	ENSMUSG00000014351.12	Gip	chr11:96024544-96030831	Forelimb__WT	Forelimb__KO	NOTEST	0	0.0188058	inf	0	1	1	no
ENSMUSG00000014353.14	ENSMUSG00000014353.14	Tmem87b	chr2:128818117-128854261	Forelimb__WT	Forelimb__KO	OK	14.0442	14.4879	0.0448718	0.148051	0.71155	0.999422	no
ENSMUSG00000014355.10	ENSMUSG00000014355.10	Anapc1	chr2:128610103-128687391	Forelimb__WT	Forelimb__KO	OK	87.6683	87.906	0.00390715	0.00949489	0.98235	0.999422	no
ENSMUSG00000014361.5	ENSMUSG00000014361.5	Mertk	chr2:128698955-128802894	Forelimb__WT	Forelimb__KO	OK	17.8166	18.6806	0.0683168	0.442003	0.2762	0.947779	no
ENSMUSG00000014402.14	ENSMUSG00000014402.14	Tsg101	chr7:46888948-46919969	Forelimb__WT	Forelimb__KO	OK	61.6067	53.1807	-0.212184	-0.843611	0.04955	0.52133	no
ENSMUSG00000014418.15	ENSMUSG00000014418.15	Hps5	chr7:46760465-46796064	Forelimb__WT	Forelimb__KO	OK	13.1996	14.1374	0.0990264	0.328134	0.4084	0.999422	no
ENSMUSG00000014426.8	ENSMUSG00000014426.8	Map3k4	chr17:12227620-12318660	Forelimb__WT	Forelimb__KO	OK	15.8379	17.4859	0.142807	0.944904	0.0206	0.332317	no
ENSMUSG00000014444.16	ENSMUSG00000014444.16	Piezo1	chr8:119910359-124345724	Forelimb__WT	Forelimb__KO	OK	9.28071	9.57818	0.0455168	0.0258457	0.96585	0.999422	no
ENSMUSG00000014453.3	ENSMUSG00000014453.3	Blk	chr14:63372836-63417187	Forelimb__WT	Forelimb__KO	NOTEST	0	0.00190486	inf	0	1	1	no
ENSMUSG00000014470.4	ENSMUSG00000014470.4	Rnf166	chr8:119910359-124345724	Forelimb__WT	Forelimb__KO	OK	20.2689	17.1578	-0.240401	-0.0639711	0.8004	0.999422	no
ENSMUSG00000014496.7	ENSMUSG00000014496.7	Ankrd28	chr14:31700014-31830415	Forelimb__WT	Forelimb__KO	OK	14.0199	14.7199	0.0702918	0.458765	0.2488	0.922205	no
ENSMUSG00000014498.9	ENSMUSG00000014498.9	Ankrd52	chr10:128377118-128411492	Forelimb__WT	Forelimb__KO	OK	23.7948	23.4156	-0.0231782	-0.129592	0.74635	0.999422	no
ENSMUSG00000014503.14	ENSMUSG00000014503.14	Pkd2l2	chr18:34409422-34506823	Forelimb__WT	Forelimb__KO	OK	0.666726	0.762555	0.193746	0.186674	0.64585	0.999422	no
ENSMUSG00000014504.16	ENSMUSG00000014504.16	Srp19	chr18:34330846-34336599	Forelimb__WT	Forelimb__KO	OK	70.9557	70.8387	-0.00238031	-0.0138505	0.9744	0.999422	no
ENSMUSG00000014529.9	ENSMUSG00000014529.9	Tmbim7	chr5:3571672-3680325	Forelimb__WT	Forelimb__KO	NOTEST	0	0.00317645	inf	0	1	1	no
ENSMUSG00000014542.3	ENSMUSG00000014542.3	Clec4f	chr6:83644541-83656187	Forelimb__WT	Forelimb__KO	NOTEST	0.0119774	0.0167105	0.480444	0	1	1	no
ENSMUSG00000014543.14	ENSMUSG00000014543.14	Klra17	chr6:129831153-129876672	Forelimb__WT	Forelimb__KO	NOTEST	0	0	0	0	1	1	no
ENSMUSG00000014547.9	ENSMUSG00000014547.9	Wdfy2	chr14:62836907-62956886	Forelimb__WT	Forelimb__KO	OK	8.85701	9.33758	0.0762292	0.394616	0.3296	0.9808	no
ENSMUSG00000014550.14	ENSMUSG00000014550.14	Rbsn	chr6:92186711-92214925	Forelimb__WT	Forelimb__KO	OK	15.1513	15.8003	0.0605066	0.272358	0.4943	0.999422	no
ENSMUSG00000014551.8	ENSMUSG00000014551.8	Mrps25	chr6:92091389-92184033	Forelimb__WT	Forelimb__KO	OK	13.5623	13.3383	-0.0240318	-0.120023	0.7648	0.999422	no
ENSMUSG00000014554.13	ENSMUSG00000014554.13	Dguok	chr6:83480216-83506969	Forelimb__WT	Forelimb__KO	OK	19.6256	17.9269	-0.130613	-0.437613	0.28165	0.949511	no
ENSMUSG00000014592.19	ENSMUSG00000014592.19	Camta1	chr4:150914561-151861876	Forelimb__WT	Forelimb__KO	OK	13.9327	13.3183	-0.0650612	-0.108097	0.7856	0.999422	no
ENSMUSG00000014599.10	ENSMUSG00000014599.10	Csf1	chr3:107741047-107760469	Forelimb__WT	Forelimb__KO	OK	3.23434	3.08931	-0.0661858	-0.209941	0.60525	0.999422	no
ENSMUSG00000014601.13	ENSMUSG00000014601.13	Strip1	chr3:107612531-107631694	Forelimb__WT	Forelimb__KO	OK	38.6234	41.8578	0.116022	0.698273	0.06305	0.580151	no
ENSMUSG00000014602.15	ENSMUSG00000014602.15	Kif1a	chr1:93015463-93101951	Forelimb__WT	Forelimb__KO	OK	2.77245	2.71978	-0.0276683	-0.100275	0.7678	0.999422	no
ENSMUSG00000014603.2	ENSMUSG00000014603.2	Alx3	chr3:107595030-107605776	Forelimb__WT	Forelimb__KO	OK	8.96021	10.4901	0.227425	1.17383	0.00345	0.114277	no
ENSMUSG00000014606.14	ENSMUSG00000014606.14	Slc25a11	chr11:70644195-70651421	Forelimb__WT	Forelimb__KO	OK	48.8235	46.812	-0.0606974	-0.288172	0.47585	0.999422	no
ENSMUSG00000014609.16	ENSMUSG00000014609.16	Chrne	chr11:70614882-70619216	Forelimb__WT	Forelimb__KO	NOTEST	0.00783054	0.0134918	0.784904	0	1	1	no
ENSMUSG00000014633.15	ENSMUSG00000014633.15	Cmc2	chr8:116888684-116921455	Forelimb__WT	Forelimb__KO	OK	24.4235	23.4472	-0.0588548	-0.237027	0.561	0.999422	no
ENSMUSG00000014668.15	ENSMUSG00000014668.15	Chfr	chr5:110135841-110176504	Forelimb__WT	Forelimb__KO	OK	13.6265	13.5934	-0.00350389	-0.0167162	0.9652	0.999422	no
ENSMUSG00000014686.8	ENSMUSG00000014686.8	Ceacam16	chr7:19852002-19861299	Forelimb__WT	Forelimb__KO	NOTEST	0.00798549	0.00533674	-0.581422	0	1	1	no
ENSMUSG00000014704.10	ENSMUSG00000014704.10	Hoxa2	chr6:52162416-52221854	Forelimb__WT	Forelimb__KO	OK	2.09698	2.1188	0.0149361	0.0205564	0.9608	0.999422	no
ENSMUSG00000014725.14	ENSMUSG00000014725.14	Adam28	chr14:68606026-68655842	Forelimb__WT	Forelimb__KO	NOTEST	0.0529034	0.0356868	-0.567971	0	1	1	no
ENSMUSG00000014747.6	ENSMUSG00000014747.6	Ankrd53	chr6:83761755-83768326	Forelimb__WT	Forelimb__KO	OK	0.234286	0.304558	0.378442	0.451708	0.254	0.9306	no
ENSMUSG00000014748.13	ENSMUSG00000014748.13	Tex261	chr6:83768884-83775813	Forelimb__WT	Forelimb__KO	OK	24.625	24.7085	0.00487939	0.0317064	0.9356	0.999422	no
ENSMUSG00000014763.7	ENSMUSG00000014763.7	Fam120b	chr17:15396245-15433580	Forelimb__WT	Forelimb__KO	OK	12.9445	12.6504	-0.0331627	-0.210104	0.60075	0.999422	no
ENSMUSG00000014767.16	ENSMUSG00000014767.16	Tbp	chr17:15499887-15528379	Forelimb__WT	Forelimb__KO	OK	45.3597	40.6777	-0.157171	-0.667352	0.10655	0.72567	no
ENSMUSG00000014769.9	ENSMUSG00000014769.9	Psmb1	chr17:15475720-15498276	Forelimb__WT	Forelimb__KO	OK	173.113	173.989	0.00728606	0.04952	0.901	0.999422	no
ENSMUSG00000014771.12	ENSMUSG00000014771.12	Pdcd2	chr17:15499887-15528379	Forelimb__WT	Forelimb__KO	OK	15.7434	16.0665	0.0293022	0.0833443	0.83775	0.999422	no
ENSMUSG00000014773.13	ENSMUSG00000014773.13	Dll1	chr17:15367353-15379475	Forelimb__WT	Forelimb__KO	OK	1.77889	1.85747	0.0623663	0.156951	0.6924	0.999422	no
ENSMUSG00000014776.6	ENSMUSG00000014776.6	Nol3	chr8:105276446-105289528	Forelimb__WT	Forelimb__KO	OK	0.249615	0.233361	-0.0971462	-0.0709772	0.85995	0.999422	no
ENSMUSG00000014778.10	ENSMUSG00000014778.10	Fhod1	chr8:105326353-105347953	Forelimb__WT	Forelimb__KO	OK	7.15505	7.64908	0.0963246	0.44135	0.2766	0.948167	no
ENSMUSG00000014782.15	ENSMUSG00000014782.15	Plekhg4	chr8:105373273-105413502	Forelimb__WT	Forelimb__KO	OK	1.12615	1.23221	0.129856	0.32061	0.3718	0.993221	no
ENSMUSG00000014786.7	ENSMUSG00000014786.7	Slc9a5	chr8:105348257-105369881	Forelimb__WT	Forelimb__KO	OK	6.78408	7.07468	0.060512	0.360502	0.3684	0.991527	no
ENSMUSG00000014791.9	ENSMUSG00000014791.9	Elmo3	chr8:105305600-105310623	Forelimb__WT	Forelimb__KO	OK	1.2869	1.13165	-0.185477	-0.644323	0.1083	0.729593	no
ENSMUSG00000014813.8	ENSMUSG00000014813.8	Stc1	chr14:69029288-69041401	Forelimb__WT	Forelimb__KO	OK	1.97489	1.89848	-0.0569289	-0.237637	0.55445	0.999422	no
ENSMUSG00000014837.14	ENSMUSG00000014837.14	4931428F04Rik	chr8:105276446-105289528	Forelimb__WT	Forelimb__KO	OK	10.6143	11.1024	0.0648669	0.383558	0.3561	0.987648	no
ENSMUSG00000014846.12	ENSMUSG00000014846.12	Tppp3	chr8:105467492-105471526	Forelimb__WT	Forelimb__KO	OK	6.75581	6.46416	-0.0636669	-0.238065	0.5556	0.999422	no
ENSMUSG00000014850.15	ENSMUSG00000014850.15	Msh3	chr13:92211871-92389053	Forelimb__WT	Forelimb__KO	OK	24.3009	23.3367	-0.0584068	-0.194949	0.6242	0.999422	no
ENSMUSG00000014852.16	ENSMUSG00000014852.16	Adamts13	chr2:26973415-27009628	Forelimb__WT	Forelimb__KO	NOTEST	0.0613069	0.0139805	-2.13263	0	1	1	no
ENSMUSG00000014856.12	ENSMUSG00000014856.12	Tmem208	chr8:105326353-105347953	Forelimb__WT	Forelimb__KO	OK	25.678	23.4605	-0.130294	-0.420309	0.29455	0.958089	no
ENSMUSG00000014859.8	ENSMUSG00000014859.8	E2f4	chr8:105297662-105305369	Forelimb__WT	Forelimb__KO	OK	53.2552	54.1232	0.0233264	0.155284	0.6957	0.999422	no
ENSMUSG00000014867.9	ENSMUSG00000014867.9	Surf4	chr2:26913382-26933928	Forelimb__WT	Forelimb__KO	OK	63.1519	67.6956	0.100236	0.58331	0.146	0.810908	no
ENSMUSG00000014873.15	ENSMUSG00000014873.15	Surf2	chr2:26913382-26933928	Forelimb__WT	Forelimb__KO	OK	36.6015	33.1554	-0.142657	-0.249711	0.5551	0.999422	no
ENSMUSG00000014905.3	ENSMUSG00000014905.3	Dnajb9	chr12:44205896-44210068	Forelimb__WT	Forelimb__KO	OK	8.44022	7.18525	-0.232241	-1.13776	0.00485	0.143788	no
ENSMUSG00000014907.9	ENSMUSG00000014907.9	Naf1	chr8:66860216-66890564	Forelimb__WT	Forelimb__KO	OK	6.33578	6.8239	0.107074	0.565154	0.1598	0.831601	no
ENSMUSG00000014932.15	ENSMUSG00000014932.15	Yes1	chr5:32507183-32687057	Forelimb__WT	Forelimb__KO	OK	16.7215	16.2852	-0.0381478	-0.208477	0.61085	0.999422	no
ENSMUSG00000014956.15	ENSMUSG00000014956.15	Ppp1cb	chr5:32458842-32495523	Forelimb__WT	Forelimb__KO	OK	77.965	76.7203	-0.0232182	-0.076691	0.8429	0.999422	no
ENSMUSG00000014959.12	ENSMUSG00000014959.12	Gorasp2	chr2:70661247-70825728	Forelimb__WT	Forelimb__KO	OK	52.4004	54.9121	0.0675483	0.26654	0.51495	0.999422	no
ENSMUSG00000014980.14	ENSMUSG00000014980.14	Tsen15	chr1:152370734-152386688	Forelimb__WT	Forelimb__KO	OK	25.2597	26.6917	0.0795527	0.444665	0.27295	0.947379	no
ENSMUSG00000015001.17	ENSMUSG00000015001.17	Oc90	chr15:65876052-65912397	Forelimb__WT	Forelimb__KO	NOTEST	0.0484258	0.0050695	-3.25586	0	1	1	no
ENSMUSG00000015002.16	ENSMUSG00000015002.16	Efr3a	chr15:65787033-65873816	Forelimb__WT	Forelimb__KO	OK	11.3655	10.8725	-0.0639737	-0.305782	0.4261	0.999422	no
ENSMUSG00000015013.8	ENSMUSG00000015013.8	Trappc2l	chr8:119910359-124345724	Forelimb__WT	Forelimb__KO	OK	28.6807	28.7436	0.00316035	0.000764436	0.99785	0.999422	no
ENSMUSG00000015016.7	ENSMUSG00000015016.7	Acsf3	chr8:119910359-124345724	Forelimb__WT	Forelimb__KO	OK	6.59411	7.07185	0.100909	0.0255794	0.93245	0.999422	no
ENSMUSG00000015023.7	ENSMUSG00000015023.7	Ddx19a	chr8:110974995-110997800	Forelimb__WT	Forelimb__KO	OK	28.6977	29.8182	0.0552536	0.35862	0.372	0.993221	no
ENSMUSG00000015027.10	ENSMUSG00000015027.10	Galns	chr8:119910359-124345724	Forelimb__WT	Forelimb__KO	OK	3.79394	4.03545	0.089032	0.0186262	0.932	0.999422	no
ENSMUSG00000015053.14	ENSMUSG00000015053.14	Gata2	chr6:88193890-88207032	Forelimb__WT	Forelimb__KO	OK	1.04276	0.949316	-0.135445	-0.237768	0.5472	0.999422	no
ENSMUSG00000015083.11	ENSMUSG00000015083.11	C8g	chr2:25498650-25505471	Forelimb__WT	Forelimb__KO	OK	1.45055	1.48833	0.0370968	0.0316869	0.93595	0.999422	no
ENSMUSG00000015085.8	ENSMUSG00000015085.8	Entpd2	chr2:25395873-25409494	Forelimb__WT	Forelimb__KO	NOTEST	0.0419533	0.0356463	-0.23503	0	1	1	no
ENSMUSG00000015087.14	ENSMUSG00000015087.14	Rabl6	chr2:25583017-25631761	Forelimb__WT	Forelimb__KO	OK	54.2114	55.1258	0.0241318	0.0837344	0.83305	0.999422	no
ENSMUSG00000015090.13	ENSMUSG00000015090.13	Ptgds	chr2:25466708-25470046	Forelimb__WT	Forelimb__KO	NOTEST	0.034989	0.00808251	-2.11403	0	1	1	no
ENSMUSG00000015092.9	ENSMUSG00000015092.9	Edf1	chr2:25557846-25562082	Forelimb__WT	Forelimb__KO	OK	114.582	109.259	-0.0686267	-0.408619	0.31465	0.975082	no
ENSMUSG00000015093.15	ENSMUSG00000015093.15	Clic3	chr2:25455140-25461094	Forelimb__WT	Forelimb__KO	OK	0.484253	0.364881	-0.408336	-0.307093	0.3598	0.987648	no
ENSMUSG00000015094.16	ENSMUSG00000015094.16	Npdc1	chr2:25395873-25409494	Forelimb__WT	Forelimb__KO	OK	2.37668	2.10713	-0.173663	-0.411896	0.2803	0.949004	no
ENSMUSG00000015095.12	ENSMUSG00000015095.12	Fbxw5	chr2:25498650-25505471	Forelimb__WT	Forelimb__KO	OK	29.532	30.3061	0.0373264	0.171775	0.6722	0.999422	no
ENSMUSG00000015112.15	ENSMUSG00000015112.15	Slc25a13	chr6:6041217-6217173	Forelimb__WT	Forelimb__KO	OK	20.5247	22.0637	0.104319	0.613504	0.1277	0.772215	no
ENSMUSG00000015120.15	ENSMUSG00000015120.15	Ube2i	chr17:25261915-25274622	Forelimb__WT	Forelimb__KO	OK	255.178	271.72	0.0906152	0.541467	0.1786	0.858969	no
ENSMUSG00000015126.9	ENSMUSG00000015126.9	Tsr3	chr17:25240169-25256364	Forelimb__WT	Forelimb__KO	OK	23.5859	24.3949	0.0486592	0.268369	0.5054	0.999422	no
ENSMUSG00000015127.14	ENSMUSG00000015127.14	Unkl	chr17:25188396-25240124	Forelimb__WT	Forelimb__KO	OK	4.4626	4.54386	0.0260347	0.0843753	0.81165	0.999422	no
ENSMUSG00000015133.17	ENSMUSG00000015133.17	Lrrk1	chr7:66226911-66388350	Forelimb__WT	Forelimb__KO	OK	5.61478	5.31658	-0.0787314	-0.174386	0.66535	0.999422	no
ENSMUSG00000015134.15	ENSMUSG00000015134.15	Aldh1a3	chr7:66390889-66427517	Forelimb__WT	Forelimb__KO	OK	0.456223	0.281299	-0.697633	-1.17921	0.0013	0.056412	no
ENSMUSG00000015143.14	ENSMUSG00000015143.14	Actn1	chr12:80167541-80260371	Forelimb__WT	Forelimb__KO	OK	58.3241	62.117	0.0908958	0.604147	0.1356	0.785728	no
ENSMUSG00000015149.14	ENSMUSG00000015149.14	Sirt2	chr7:28756173-28788661	Forelimb__WT	Forelimb__KO	OK	38.2513	37.1353	-0.0427176	-0.241791	0.5522	0.999422	no
ENSMUSG00000015165.16	ENSMUSG00000015165.16	Hnrnpl	chr7:28808540-28822266	Forelimb__WT	Forelimb__KO	OK	323.346	344.581	0.0917619	0.451664	0.2688	0.945593	no
ENSMUSG00000015176.9	ENSMUSG00000015176.9	Nolc1	chr19:46075862-46085528	Forelimb__WT	Forelimb__KO	OK	72.8045	74.4086	0.0314416	0.211342	0.59425	0.999422	no
ENSMUSG00000015189.12	ENSMUSG00000015189.12	Casd1	chr6:4600838-4643355	Forelimb__WT	Forelimb__KO	OK	37.7841	42.048	0.154258	0.584812	0.14365	0.80585	no
ENSMUSG00000015202.13	ENSMUSG00000015202.13	Cnksr3	chr10:7119062-7212237	Forelimb__WT	Forelimb__KO	OK	6.38669	6.64746	0.057735	0.312388	0.44115	0.999422	no
ENSMUSG00000015214.14	ENSMUSG00000015214.14	Mtmr1	chrX:71364759-71419196	Forelimb__WT	Forelimb__KO	OK	4.2668	4.24897	-0.00603828	-0.0274621	0.94095	0.999422	no
ENSMUSG00000015217.11	ENSMUSG00000015217.11	Hmgb3	chrX:71555917-71560676	Forelimb__WT	Forelimb__KO	OK	249.451	248.317	-0.00657496	-0.042828	0.9139	0.999422	no
ENSMUSG00000015222.17	ENSMUSG00000015222.17	Map2	chr1:66175272-66442583	Forelimb__WT	Forelimb__KO	OK	39.5909	32.058	-0.304485	-0.764056	0.063	0.580145	no
ENSMUSG00000015224.10	ENSMUSG00000015224.10	Cyp2j9	chr4:96568428-96591578	Forelimb__WT	Forelimb__KO	OK	0.53995	0.460393	-0.229961	-0.528666	0.19385	0.874662	no
ENSMUSG00000015242.14	ENSMUSG00000015242.14	Nipsnap3a	chr4:52989283-53001162	Forelimb__WT	Forelimb__KO	NOTEST	0	0.00282431	inf	0	1	1	no
ENSMUSG00000015243.4	ENSMUSG00000015243.4	Abca1	chr4:53030786-53159895	Forelimb__WT	Forelimb__KO	OK	4.13129	4.0427	-0.0312727	-0.15156	0.6941	0.999422	no
ENSMUSG00000015247.10	ENSMUSG00000015247.10	Nipsnap3b	chr4:53011879-53022060	Forelimb__WT	Forelimb__KO	OK	16.2403	16.3733	0.011762	0.0500031	0.89995	0.999422	no
ENSMUSG00000015289.4	ENSMUSG00000015289.4	Lage3	chrX:74351275-74353618	Forelimb__WT	Forelimb__KO	OK	48.3013	44.4863	-0.118703	-0.673392	0.09805	0.698078	no
ENSMUSG00000015290.15	ENSMUSG00000015290.15	Ubl4a	chrX:74365717-74373349	Forelimb__WT	Forelimb__KO	OK	16.6725	16.962	0.0248334	0.120472	0.76175	0.999422	no
ENSMUSG00000015291.10	ENSMUSG00000015291.10	Gdi1	chrX:74304997-74311862	Forelimb__WT	Forelimb__KO	OK	83.9742	78.4509	-0.0981574	-0.430944	0.2907	0.954461	no
ENSMUSG00000015305.5	ENSMUSG00000015305.5	Sash1	chr10:8722218-8886880	Forelimb__WT	Forelimb__KO	OK	10.6683	11.6809	0.13082	0.85667	0.033	0.417812	no
ENSMUSG00000015312.8	ENSMUSG00000015312.8	Gadd45b	chr10:80930090-80932204	Forelimb__WT	Forelimb__KO	OK	5.25617	4.44188	-0.242839	-0.941846	0.02125	0.337545	no
ENSMUSG00000015314.10	ENSMUSG00000015314.10	Slamf6	chr1:171909956-171953170	Forelimb__WT	Forelimb__KO	NOTEST	0.0120304	0.0253984	1.07805	0	1	1	no
ENSMUSG00000015316.11	ENSMUSG00000015316.11	Slamf1	chr1:171767126-171801184	Forelimb__WT	Forelimb__KO	NOTEST	0.135825	0.125873	-0.109783	0	1	1	no
ENSMUSG00000015335.16	ENSMUSG00000015335.16	Zdhhc12	chr2:30077683-30093648	Forelimb__WT	Forelimb__KO	OK	10.8746	11.2189	0.0449685	0.1468	0.715	0.999422	no
ENSMUSG00000015337.5	ENSMUSG00000015337.5	Endog	chr2:30171492-30178450	Forelimb__WT	Forelimb__KO	OK	1.72459	1.61004	-0.0991585	-0.0985461	0.80755	0.999422	no
ENSMUSG00000015340.10	ENSMUSG00000015340.10	Cybb	chrX:9435251-9487771	Forelimb__WT	Forelimb__KO	OK	0.376938	0.332231	-0.182141	-0.273569	0.41955	0.999422	no
ENSMUSG00000015341.16	ENSMUSG00000015341.16	Golga7	chr8:23241352-23257074	Forelimb__WT	Forelimb__KO	OK	63.3543	61.8537	-0.0345829	-0.2302	0.56955	0.999422	no
ENSMUSG00000015342.6	ENSMUSG00000015342.6	Xk	chrX:9272755-9313250	Forelimb__WT	Forelimb__KO	OK	1.2893	1.08609	-0.247449	-0.982387	0.01525	0.28821	no
ENSMUSG00000015354.8	ENSMUSG00000015354.8	Pcolce2	chr9:95618910-95698096	Forelimb__WT	Forelimb__KO	OK	4.16912	3.61046	-0.20756	-0.463296	0.2558	0.933231	no
ENSMUSG00000015355.13	ENSMUSG00000015355.13	Cd48	chr1:171682008-171705258	Forelimb__WT	Forelimb__KO	NOTEST	0.197224	0.234548	0.250046	0	1	1	no
ENSMUSG00000015357.10	ENSMUSG00000015357.10	Clpx	chr9:65294259-65330658	Forelimb__WT	Forelimb__KO	OK	18.0473	17.6571	-0.0315362	-0.154933	0.70005	0.999422	no
ENSMUSG00000015363.13	ENSMUSG00000015363.13	Trabd	chr15:89059733-89087077	Forelimb__WT	Forelimb__KO	OK	22.941	24.323	0.0843889	0.395707	0.3289	0.9808	no
ENSMUSG00000015365.15	ENSMUSG00000015365.15	Mov10l1	chr15:88982908-89055152	Forelimb__WT	Forelimb__KO	NOTEST	0.00511941	0.0419586	3.03492	0	1	1	no
ENSMUSG00000015377.9	ENSMUSG00000015377.9	Dennd6b	chr15:89182216-89196474	Forelimb__WT	Forelimb__KO	OK	5.00303	4.95564	-0.0137309	-0.0750644	0.85585	0.999422	no
ENSMUSG00000015396.3	ENSMUSG00000015396.3	Cd83	chr13:43785106-43803130	Forelimb__WT	Forelimb__KO	OK	2.47977	1.75387	-0.499662	-1.80245	5e-05	0.00388375	yes
ENSMUSG00000015401.12	ENSMUSG00000015401.12	Tmem27	chrX:164088829-164118860	Forelimb__WT	Forelimb__KO	NOTEST	0.026757	0.00816569	-1.71227	0	1	1	no
ENSMUSG00000015405.15	ENSMUSG00000015405.15	Ace2	chrX:164139331-164188420	Forelimb__WT	Forelimb__KO	NOTEST	0.0521613	0.0391994	-0.412145	0	1	1	no
ENSMUSG00000015437.4	ENSMUSG00000015437.4	Gzmb	chr14:56258855-56262260	Forelimb__WT	Forelimb__KO	NOTEST	0.0846678	0.0809938	-0.064003	0	1	1	no
ENSMUSG00000015441.3	ENSMUSG00000015441.3	Gzmf	chr14:56205265-56211407	Forelimb__WT	Forelimb__KO	NOTEST	0.00616632	0	-inf	0	1	1	no
ENSMUSG00000015443.8	ENSMUSG00000015443.8	Gzmn	chr14:56165796-56174596	Forelimb__WT	Forelimb__KO	NOTEST	0	0	0	0	1	1	no
ENSMUSG00000015451.16	ENSMUSG00000015451.16	C4a	chr17:34809091-34823464	Forelimb__WT	Forelimb__KO	OK	0.28756	0.291868	0.0214491	0.0163341	0.95885	0.999422	no
ENSMUSG00000015452.14	ENSMUSG00000015452.14	Ager	chr17:34597861-34600936	Forelimb__WT	Forelimb__KO	OK	3.69452	3.9492	0.0961728	0.358027	0.3783	0.993221	no
ENSMUSG00000015461.15	ENSMUSG00000015461.15	Atf6b	chr17:34647145-34655074	Forelimb__WT	Forelimb__KO	OK	33.2876	33.5535	0.0114807	0.0759399	0.8526	0.999422	no
ENSMUSG00000015467.14	ENSMUSG00000015467.14	Egfl8	chr17:34604261-34628510	Forelimb__WT	Forelimb__KO	OK	1.01745	1.03107	0.0191882	0.0122374	0.9773	0.999422	no
ENSMUSG00000015468.14	ENSMUSG00000015468.14	Notch4	chr17:34564267-34588503	Forelimb__WT	Forelimb__KO	OK	2.52275	2.93293	0.217346	0.309216	0.27935	0.948569	no
ENSMUSG00000015474.16	ENSMUSG00000015474.16	Ppt2	chr17:34604261-34628510	Forelimb__WT	Forelimb__KO	OK	16.1069	15.5241	-0.0531742	-0.13311	0.74945	0.999422	no
ENSMUSG00000015476.6	ENSMUSG00000015476.6	Prrt1	chr17:34629532-34633126	Forelimb__WT	Forelimb__KO	NOTEST	0.139354	0.0999345	-0.479698	0	1	1	no
ENSMUSG00000015478.13	ENSMUSG00000015478.13	Rnf5	chr17:34601090-34603690	Forelimb__WT	Forelimb__KO	OK	33.5922	32.5767	-0.0442844	-0.21948	0.5898	0.999422	no
ENSMUSG00000015484.3	ENSMUSG00000015484.3	Fam163a	chr1:156075965-156205026	Forelimb__WT	Forelimb__KO	NOTEST	0.126466	0.07315	-0.789825	0	1	1	no
ENSMUSG00000015488.14	ENSMUSG00000015488.14	Cacfd1	chr2:27009925-27021089	Forelimb__WT	Forelimb__KO	OK	42.6561	44.638	0.06552	0.360687	0.36465	0.988283	no
ENSMUSG00000015501.10	ENSMUSG00000015501.10	Hivep2	chr10:13966074-14154446	Forelimb__WT	Forelimb__KO	OK	1.16236	1.07109	-0.11798	-0.412835	0.30535	0.964737	no
ENSMUSG00000015519.12	ENSMUSG00000015519.12	2310057J18Rik	chr10:28972287-28986303	Forelimb__WT	Forelimb__KO	NOTEST	0	0	0	0	1	1	no
ENSMUSG00000015522.18	ENSMUSG00000015522.18	Arnt	chr3:95434387-95497240	Forelimb__WT	Forelimb__KO	OK	27.0916	28.1076	0.0531189	0.303391	0.4261	0.999422	no
ENSMUSG00000015533.8	ENSMUSG00000015533.8	Itga2	chr13:114835915-114932041	Forelimb__WT	Forelimb__KO	OK	1.1752	1.08325	-0.117545	-0.439276	0.2777	0.948167	no
ENSMUSG00000015536.14	ENSMUSG00000015536.14	Mocs2	chr13:114818235-114832275	Forelimb__WT	Forelimb__KO	OK	29.1122	29.142	0.00147624	0.00832537	0.98265	0.999422	no
ENSMUSG00000015542.17	ENSMUSG00000015542.17	Nat9	chr11:115182831-115247023	Forelimb__WT	Forelimb__KO	OK	9.77273	9.31638	-0.0689933	-0.213318	0.598	0.999422	no
ENSMUSG00000015568.15	ENSMUSG00000015568.15	Lpl	chr8:68880490-68906934	Forelimb__WT	Forelimb__KO	OK	6.14945	6.27662	0.0295286	0.164824	0.68135	0.999422	no
ENSMUSG00000015575.14	ENSMUSG00000015575.14	Atp6v0e	chr17:26676395-26699644	Forelimb__WT	Forelimb__KO	OK	29.1354	27.2704	-0.0954381	-0.490807	0.2267	0.90511	no
ENSMUSG00000015579.4	ENSMUSG00000015579.4	Nkx2-5	chr17:26838663-26841565	Forelimb__WT	Forelimb__KO	NOTEST	0	0	0	0	1	1	no
ENSMUSG00000015597.16	ENSMUSG00000015597.16	Zfp318	chr17:46383730-46420920	Forelimb__WT	Forelimb__KO	OK	13.5233	13.6558	0.0140658	0.0919411	0.8218	0.999422	no
ENSMUSG00000015599.8	ENSMUSG00000015599.8	Ttbk1	chr17:46442447-46831413	Forelimb__WT	Forelimb__KO	OK	0.513634	0.564193	0.135448	0.0390494	0.9168	0.999422	no
ENSMUSG00000015605.5	ENSMUSG00000015605.5	Srf	chr17:46442447-46831413	Forelimb__WT	Forelimb__KO	OK	15.1017	14.6282	-0.0459595	-0.0526853	0.89565	0.999422	no
ENSMUSG00000015619.10	ENSMUSG00000015619.10	Gata3	chr2:9857077-9890034	Forelimb__WT	Forelimb__KO	OK	0.869372	0.663765	-0.389301	-0.49844	0.07885	0.639653	no
ENSMUSG00000015627.5	ENSMUSG00000015627.5	Gata5	chr2:180325132-180340732	Forelimb__WT	Forelimb__KO	NOTEST	0.00776834	0.0201905	1.378	0	1	1	no
ENSMUSG00000015647.9	ENSMUSG00000015647.9	Lama5	chr2:180176372-180225859	Forelimb__WT	Forelimb__KO	OK	12.5208	10.6114	-0.238719	-1.09771	0.00025	0.0150533	yes
ENSMUSG00000015652.9	ENSMUSG00000015652.9	Steap1	chr5:5736316-5749326	Forelimb__WT	Forelimb__KO	OK	0.813571	0.799933	-0.0243889	-0.0532999	0.89325	0.999422	no
ENSMUSG00000015653.13	ENSMUSG00000015653.13	Steap2	chr5:5664828-5694578	Forelimb__WT	Forelimb__KO	OK	5.2701	4.72768	-0.156697	-0.518125	0.20385	0.883596	no
ENSMUSG00000015656.16	ENSMUSG00000015656.16	Hspa8	chr9:40800983-40805200	Forelimb__WT	Forelimb__KO	OK	1114.63	929.883	-0.261438	-0.690883	0.0903	0.67947	no
ENSMUSG00000015659.12	ENSMUSG00000015659.12	Serac1	chr17:5941279-6079741	Forelimb__WT	Forelimb__KO	OK	4.12746	4.25784	0.0448666	0.176551	0.66645	0.999422	no
ENSMUSG00000015665.8	ENSMUSG00000015665.8	Awat1	chrX:100572250-100578205	Forelimb__WT	Forelimb__KO	NOTEST	0	0	0	0	1	1	no
ENSMUSG00000015668.13	ENSMUSG00000015668.13	Pdzd11	chrX:100622885-100727214	Forelimb__WT	Forelimb__KO	OK	42.0485	38.8282	-0.114951	-0.34437	0.39765	0.999422	no
ENSMUSG00000015671.10	ENSMUSG00000015671.10	Psma2	chr13:14613241-14625671	Forelimb__WT	Forelimb__KO	OK	158.561	160.269	0.0154603	0.104502	0.79055	0.999422	no
ENSMUSG00000015672.3	ENSMUSG00000015672.3	Mrpl32	chr13:14610300-14613037	Forelimb__WT	Forelimb__KO	OK	57.2153	54.5585	-0.0685958	-0.405397	0.3113	0.970081	no
ENSMUSG00000015697.14	ENSMUSG00000015697.14	Setdb1	chr3:95253673-95357202	Forelimb__WT	Forelimb__KO	OK	35.5421	36.98	0.0572147	0.25509	0.5338	0.999422	no
ENSMUSG00000015702.13	ENSMUSG00000015702.13	Anxa9	chr3:95253673-95357202	Forelimb__WT	Forelimb__KO	OK	0.936443	0.828228	-0.177164	-0.0758051	0.89325	0.999422	no
ENSMUSG00000015709.9	ENSMUSG00000015709.9	Arnt2	chr7:84246277-84410176	Forelimb__WT	Forelimb__KO	OK	18.8708	21.6093	0.1955	1.0579	0.0017	0.0691348	no
ENSMUSG00000015711.8	ENSMUSG00000015711.8	Prune	chr3:95253673-95357202	Forelimb__WT	Forelimb__KO	OK	15.7071	16.0564	0.0317316	0.0778737	0.8482	0.999422	no
ENSMUSG00000015714.11	ENSMUSG00000015714.11	Cers2	chr3:95253673-95357202	Forelimb__WT	Forelimb__KO	OK	46.371	45.988	-0.0119641	-0.0405505	0.9238	0.999422	no
ENSMUSG00000015721.18	ENSMUSG00000015721.18	Nlrp5	chr7:23385888-23441922	Forelimb__WT	Forelimb__KO	NOTEST	0.146878	0.10352	-0.50471	0	1	1	no
ENSMUSG00000015733.13	ENSMUSG00000015733.13	Capza2	chr6:17636233-17666972	Forelimb__WT	Forelimb__KO	OK	86.741	84.5039	-0.0376963	-0.110595	0.78765	0.999422	no
ENSMUSG00000015745.9	ENSMUSG00000015745.9	Plekho1	chr3:95988428-95996001	Forelimb__WT	Forelimb__KO	OK	98.4131	98.1913	-0.00325459	-0.01929	0.96155	0.999422	no
ENSMUSG00000015747.5	ENSMUSG00000015747.5	Vps45	chr3:95999831-96058466	Forelimb__WT	Forelimb__KO	OK	11.7322	11.827	0.0116063	0.0235597	0.9507	0.999422	no
ENSMUSG00000015748.13	ENSMUSG00000015748.13	Prpf3	chr3:95830123-95855885	Forelimb__WT	Forelimb__KO	OK	45.959	43.1513	-0.0909428	-0.437006	0.2788	0.948569	no
ENSMUSG00000015749.12	ENSMUSG00000015749.12	Anp32e	chr3:95929245-95947390	Forelimb__WT	Forelimb__KO	OK	309.897	309.676	-0.00102682	-0.00366026	0.9917	0.999422	no
ENSMUSG00000015750.15	ENSMUSG00000015750.15	Aph1a	chr3:95893968-95904691	Forelimb__WT	Forelimb__KO	OK	23.337	23.6236	0.0176111	0.0268855	0.94725	0.999422	no
ENSMUSG00000015755.16	ENSMUSG00000015755.16	Tab2	chr10:7905652-7956230	Forelimb__WT	Forelimb__KO	OK	66.5766	64.7015	-0.0412173	-0.225758	0.57625	0.999422	no
ENSMUSG00000015757.10	ENSMUSG00000015757.10	Ppil4	chr10:7792890-7823135	Forelimb__WT	Forelimb__KO	OK	22.34	21.8213	-0.0338929	-0.221282	0.5797	0.999422	no
ENSMUSG00000015759.10	ENSMUSG00000015759.10	Cnih1	chr14:46775581-46788411	Forelimb__WT	Forelimb__KO	OK	63.8028	63.2475	-0.0126118	-0.0836066	0.83325	0.999422	no
ENSMUSG00000015766.14	ENSMUSG00000015766.14	Eps8	chr6:137477244-137654876	Forelimb__WT	Forelimb__KO	OK	3.59006	3.64108	0.0203556	0.0493001	0.89535	0.999422	no
ENSMUSG00000015776.12	ENSMUSG00000015776.12	Med22	chr2:26905261-26910677	Forelimb__WT	Forelimb__KO	OK	30.6587	33.478	0.126916	0.619389	0.12625	0.769437	no
ENSMUSG00000015787.15	ENSMUSG00000015787.15	Abo	chr2:26842502-26864979	Forelimb__WT	Forelimb__KO	NOTEST	0	0.00238276	inf	0	1	1	no
ENSMUSG00000015790.16	ENSMUSG00000015790.16	Surf1	chr2:26913382-26933928	Forelimb__WT	Forelimb__KO	OK	22.7557	22.2932	-0.0296226	-0.0500111	0.8972	0.999422	no
ENSMUSG00000015804.14	ENSMUSG00000015804.14	Med28	chr5:45520228-45529276	Forelimb__WT	Forelimb__KO	OK	59.4226	62.429	0.0712056	0.384829	0.3446	0.985378	no
ENSMUSG00000015806.12	ENSMUSG00000015806.12	Qdpr	chr5:45434020-45450236	Forelimb__WT	Forelimb__KO	OK	24.4696	27.1253	0.148653	0.663609	0.0997	0.703698	no
ENSMUSG00000015812.7	ENSMUSG00000015812.7	Gnrh1	chr14:67745228-67749435	Forelimb__WT	Forelimb__KO	OK	0.433551	0.424164	-0.0315782	-0.0352351	0.9545	0.999422	no
ENSMUSG00000015829.13	ENSMUSG00000015829.13	Tnr	chr1:159523768-159931729	Forelimb__WT	Forelimb__KO	NOTEST	0.00934327	0.0540077	2.53117	0	1	1	no
ENSMUSG00000015837.15	ENSMUSG00000015837.15	Sqstm1	chr11:50174443-50210827	Forelimb__WT	Forelimb__KO	OK	47.349	46.3806	-0.0298121	-0.179219	0.6588	0.999422	no
ENSMUSG00000015839.6	ENSMUSG00000015839.6	Nfe2l2	chr2:75675512-75704641	Forelimb__WT	Forelimb__KO	OK	21.7631	20.4959	-0.0865517	-0.536073	0.1893	0.868996	no
ENSMUSG00000015843.10	ENSMUSG00000015843.10	Rxrg	chr1:167598383-167639623	Forelimb__WT	Forelimb__KO	OK	1.31987	1.14656	-0.203083	-0.586799	0.14595	0.810908	no
ENSMUSG00000015846.14	ENSMUSG00000015846.14	Rxra	chr2:27676439-27762957	Forelimb__WT	Forelimb__KO	OK	28.7581	27.1993	-0.080398	-0.297033	0.45295	0.999422	no
ENSMUSG00000015850.11	ENSMUSG00000015850.11	Adamtsl4	chr3:95676200-95687917	Forelimb__WT	Forelimb__KO	OK	0.371315	0.54595	0.556124	0.450104	0.2301	0.908413	no
ENSMUSG00000015852.13	ENSMUSG00000015852.13	Fcrls	chr3:87250757-87263738	Forelimb__WT	Forelimb__KO	OK	2.57818	2.46671	-0.0637641	-0.161387	0.68805	0.999422	no
ENSMUSG00000015854.7	ENSMUSG00000015854.7	Cd5l	chr3:87357880-87371073	Forelimb__WT	Forelimb__KO	NOTEST	0.0564131	0.0303904	-0.892416	0	1	1	no
ENSMUSG00000015869.16	ENSMUSG00000015869.16	Prpsap1	chr11:116466318-116494202	Forelimb__WT	Forelimb__KO	OK	52.1997	56.2701	0.108326	0.611268	0.1327	0.77792	no
ENSMUSG00000015879.8	ENSMUSG00000015879.8	Fam184b	chr5:45529704-45645469	Forelimb__WT	Forelimb__KO	OK	0.377829	0.339239	-0.15543	-0.399252	0.33135	0.9808	no
ENSMUSG00000015880.13	ENSMUSG00000015880.13	Ncapg	chr5:45669918-45857615	Forelimb__WT	Forelimb__KO	OK	35.4447	36.2243	0.031389	0.186722	0.64235	0.999422	no
ENSMUSG00000015882.17	ENSMUSG00000015882.17	Lcorl	chr5:45669918-45857615	Forelimb__WT	Forelimb__KO	OK	8.77436	8.56939	-0.0341011	-0.0693622	0.84865	0.999422	no
ENSMUSG00000015889.7	ENSMUSG00000015889.7	Lta4h	chr10:93453395-93484896	Forelimb__WT	Forelimb__KO	OK	51.5682	54.119	0.0696518	0.466208	0.24345	0.919076	no
ENSMUSG00000015890.2	ENSMUSG00000015890.2	Amdhd1	chr10:93523337-93540033	Forelimb__WT	Forelimb__KO	NOTEST	0.130726	0.0926812	-0.496193	0	1	1	no
ENSMUSG00000015932.8	ENSMUSG00000015932.8	Dstn	chr2:143915319-143943324	Forelimb__WT	Forelimb__KO	OK	167.453	161.036	-0.056373	-0.378316	0.3436	0.985378	no
ENSMUSG00000015937.14	ENSMUSG00000015937.14	H2afy	chr13:56073618-56136361	Forelimb__WT	Forelimb__KO	OK	290.082	305.144	0.0730265	0.419803	0.3052	0.964737	no
ENSMUSG00000015942.9	ENSMUSG00000015942.9	Gtf2ird2	chr5:134184026-134218146	Forelimb__WT	Forelimb__KO	OK	6.02185	6.06111	0.00937648	0.0343983	0.93295	0.999422	no
ENSMUSG00000015943.11	ENSMUSG00000015943.11	Bola1	chr3:96196587-96220308	Forelimb__WT	Forelimb__KO	OK	18.2681	17.9019	-0.0292152	-0.133387	0.7325	0.999422	no
ENSMUSG00000015944.9	ENSMUSG00000015944.9	Gatsl2	chr5:134099710-134144343	Forelimb__WT	Forelimb__KO	OK	8.08798	9.05928	0.163617	1.01672	0.0103	0.232236	no
ENSMUSG00000015947.10	ENSMUSG00000015947.10	Fcgr1	chr3:96282908-96293969	Forelimb__WT	Forelimb__KO	OK	0.513316	0.462189	-0.151364	-0.378543	0.34955	0.986492	no
ENSMUSG00000015950.13	ENSMUSG00000015950.13	Ncf1	chr5:134220259-134229625	Forelimb__WT	Forelimb__KO	OK	1.10892	1.06486	-0.0584854	-0.189882	0.63955	0.999422	no
ENSMUSG00000015957.12	ENSMUSG00000015957.12	Wnt11	chr7:98835111-98855195	Forelimb__WT	Forelimb__KO	OK	13.9329	12.6922	-0.134555	-0.634473	0.12025	0.757691	no
ENSMUSG00000015961.8	ENSMUSG00000015961.8	Adss	chr1:177762961-177796511	Forelimb__WT	Forelimb__KO	OK	41.266	41.9294	0.0230115	0.154675	0.69485	0.999422	no
ENSMUSG00000015962.5	ENSMUSG00000015962.5	1700016C15Rik	chr1:177729813-177753324	Forelimb__WT	Forelimb__KO	NOTEST	0	0.00641858	inf	0	1	1	no
ENSMUSG00000015966.16	ENSMUSG00000015966.16	Il17rb	chr14:29996167-30008896	Forelimb__WT	Forelimb__KO	NOTEST	0.106747	0.112483	0.0755195	0	1	1	no
ENSMUSG00000015968.16	ENSMUSG00000015968.16	Cacna1d	chr14:30009022-30527056	Forelimb__WT	Forelimb__KO	OK	1.33854	1.43532	0.100711	0.211021	0.59765	0.999422	no
ENSMUSG00000015970.18	ENSMUSG00000015970.18	Chdh	chr14:30009022-30527056	Forelimb__WT	Forelimb__KO	NOTEST	0.0849261	0.0811335	-0.0659108	0	1	1	no
ENSMUSG00000015971.4	ENSMUSG00000015971.4	Actr8	chr14:29978336-29993221	Forelimb__WT	Forelimb__KO	OK	23.34	24.624	0.0772634	0.479308	0.235	0.912909	no
ENSMUSG00000015980.14	ENSMUSG00000015980.14	Lrrc27	chr7:139103637-139242979	Forelimb__WT	Forelimb__KO	OK	1.74418	1.89938	0.122984	0.211113	0.58485	0.999422	no
ENSMUSG00000015981.12	ENSMUSG00000015981.12	Stk32c	chr7:139103637-139242979	Forelimb__WT	Forelimb__KO	OK	0.626883	0.588783	-0.0904611	-0.152441	0.70195	0.999422	no
ENSMUSG00000015994.9	ENSMUSG00000015994.9	Fnta	chr8:25998728-26015601	Forelimb__WT	Forelimb__KO	OK	38.3359	37.0374	-0.0497111	-0.320363	0.4295	0.999422	no
ENSMUSG00000016018.3	ENSMUSG00000016018.3	Skiv2l2	chr13:112800893-112927380	Forelimb__WT	Forelimb__KO	OK	59.877	58.6741	-0.0292786	-0.193659	0.63695	0.999422	no
ENSMUSG00000016024.9	ENSMUSG00000016024.9	Lbp	chr2:158306492-158332852	Forelimb__WT	Forelimb__KO	OK	1.13286	1.48735	0.392777	0.738052	0.0708	0.612063	no
ENSMUSG00000016028.9	ENSMUSG00000016028.9	Celsr1	chr15:85898757-86033777	Forelimb__WT	Forelimb__KO	OK	3.50537	3.19444	-0.134004	-0.802801	0.0461	0.501515	no
ENSMUSG00000016087.13	ENSMUSG00000016087.13	Fli1	chr9:32422203-32542861	Forelimb__WT	Forelimb__KO	OK	27.8117	29.7207	0.0957776	0.482701	0.23435	0.912565	no
ENSMUSG00000016128.14	ENSMUSG00000016128.14	Stard13	chr5:151037509-151432118	Forelimb__WT	Forelimb__KO	OK	3.85174	3.90754	0.0207529	0.0525143	0.8859	0.999422	no
ENSMUSG00000016150.15	ENSMUSG00000016150.15	Tenm1	chrX:42502452-43274786	Forelimb__WT	Forelimb__KO	NOTEST	0.0304599	0.0242928	-0.326383	0	1	1	no
ENSMUSG00000016179.11	ENSMUSG00000016179.11	Camk1g	chr1:193346345-193370298	Forelimb__WT	Forelimb__KO	OK	6.5033	6.50205	-0.000277113	-0.00128647	0.99795	0.999422	no
ENSMUSG00000016181.9	ENSMUSG00000016181.9	Diexf	chr1:193091103-193130272	Forelimb__WT	Forelimb__KO	OK	15.8629	15.483	-0.034969	-0.106573	0.7704	0.999422	no
ENSMUSG00000016194.14	ENSMUSG00000016194.14	Hsd11b1	chr1:193203037-193343878	Forelimb__WT	Forelimb__KO	NOTEST	0.0469898	0.0547406	0.220263	0	1	1	no
ENSMUSG00000016200.13	ENSMUSG00000016200.13	Syt14	chr1:192891232-193035775	Forelimb__WT	Forelimb__KO	OK	4.58861	4.51428	-0.0235639	-0.123153	0.7634	0.999422	no
ENSMUSG00000016206.6	ENSMUSG00000016206.6	H2-M3	chr17:37270219-37274484	Forelimb__WT	Forelimb__KO	OK	0.347305	0.361779	0.0589085	0.10382	0.8016	0.999422	no
ENSMUSG00000016239.11	ENSMUSG00000016239.11	Lonrf3	chrX:36328352-36362341	Forelimb__WT	Forelimb__KO	NOTEST	0.0913652	0.0974661	0.093256	0	1	1	no
ENSMUSG00000016252.7	ENSMUSG00000016252.7	Atp5e	chr2:174461071-174464105	Forelimb__WT	Forelimb__KO	OK	228.822	248.93	0.121516	0.773447	0.05595	0.548035	no
ENSMUSG00000016253.12	ENSMUSG00000016253.12	Nelfcd	chr2:174415803-174439039	Forelimb__WT	Forelimb__KO	OK	63.9875	68.3946	0.0960923	0.543681	0.17305	0.853168	no
ENSMUSG00000016255.5	ENSMUSG00000016255.5	Tubb1	chr2:174450694-174457882	Forelimb__WT	Forelimb__KO	OK	3.02039	3.16684	0.0683111	0.241968	0.55515	0.999422	no
ENSMUSG00000016256.10	ENSMUSG00000016256.10	Ctsz	chr2:174415803-174439039	Forelimb__WT	Forelimb__KO	OK	36.8557	35.8816	-0.038643	-0.126366	0.75145	0.999422	no
ENSMUSG00000016257.15	ENSMUSG00000016257.15	Slmo2	chr2:174465066-174473081	Forelimb__WT	Forelimb__KO	OK	64.7175	64.6058	-0.00249304	-0.0110121	0.97715	0.999422	no
ENSMUSG00000016262.14	ENSMUSG00000016262.14	Sertad4	chr1:192844487-192856246	Forelimb__WT	Forelimb__KO	OK	45.1074	46.927	0.0570534	0.306858	0.43935	0.999422	no
ENSMUSG00000016283.13	ENSMUSG00000016283.13	H2-M2	chr17:37480850-37483552	Forelimb__WT	Forelimb__KO	NOTEST	0	0	0	0	1	1	no
ENSMUSG00000016308.12	ENSMUSG00000016308.12	Ube2a	chrX:36823736-36884222	Forelimb__WT	Forelimb__KO	OK	43.7125	44.4427	0.0239002	0.0766844	0.8511	0.999422	no
ENSMUSG00000016319.3	ENSMUSG00000016319.3	Slc25a5	chrX:36795650-36798807	Forelimb__WT	Forelimb__KO	OK	228.058	242.331	0.087577	0.591523	0.14685	0.812723	no
ENSMUSG00000016327.9	ENSMUSG00000016327.9	Atp1b4	chrX:38316183-38336769	Forelimb__WT	Forelimb__KO	NOTEST	0.00305923	0	-inf	0	1	1	no
ENSMUSG00000016344.14	ENSMUSG00000016344.14	Ppdpf	chr2:181187246-181188771	Forelimb__WT	Forelimb__KO	OK	90.058	85.7143	-0.071319	-0.42448	0.2992	0.962662	no
ENSMUSG00000016346.17	ENSMUSG00000016346.17	Kcnq2	chr2:181075578-181135300	Forelimb__WT	Forelimb__KO	NOTEST	0.144314	0.114821	-0.32983	0	1	1	no
ENSMUSG00000016349.10	ENSMUSG00000016349.10	Eef1a2	chr2:181147652-181157014	Forelimb__WT	Forelimb__KO	NOTEST	0.00378919	0.00229386	-0.724114	0	1	1	no
ENSMUSG00000016356.17	ENSMUSG00000016356.17	Col20a1	chr2:180983923-181017540	Forelimb__WT	Forelimb__KO	OK	0.283275	0.290034	0.0340183	0.0365978	0.91415	0.999422	no
ENSMUSG00000016382.15	ENSMUSG00000016382.15	Pls3	chrX:75785653-75875182	Forelimb__WT	Forelimb__KO	OK	41.5049	39.149	-0.084306	-0.540569	0.1772	0.857571	no
ENSMUSG00000016386.15	ENSMUSG00000016386.15	Mpped2	chr2:106693268-106868356	Forelimb__WT	Forelimb__KO	OK	30.2477	28.4126	-0.0902923	-0.312812	0.3994	0.999422	no
ENSMUSG00000016409.4	ENSMUSG00000016409.4	Nkap	chrX:37126794-37168842	Forelimb__WT	Forelimb__KO	OK	11.3444	11.819	0.05913	0.366792	0.36775	0.991323	no
ENSMUSG00000016427.7	ENSMUSG00000016427.7	Ndufa1	chrX:37187587-37191163	Forelimb__WT	Forelimb__KO	OK	98.774	93.6927	-0.0761938	-0.42406	0.30185	0.96423	no
ENSMUSG00000016458.13	ENSMUSG00000016458.13	Wt1	chr2:105126528-105173616	Forelimb__WT	Forelimb__KO	NOTEST	0.0482248	0.0836197	0.794068	0	1	1	no
ENSMUSG00000016477.17	ENSMUSG00000016477.17	E2f3	chr13:29906574-29985668	Forelimb__WT	Forelimb__KO	OK	24.3546	26.1508	0.102664	0.180607	0.4593	0.999422	no
ENSMUSG00000016481.15	ENSMUSG00000016481.15	Cr1l	chr1:195097381-195131586	Forelimb__WT	Forelimb__KO	OK	17.6391	17.1264	-0.0425532	-0.193402	0.6335	0.999422	no
ENSMUSG00000016487.15	ENSMUSG00000016487.15	Ppfibp1	chr6:146888486-147032025	Forelimb__WT	Forelimb__KO	OK	25.8005	24.9223	-0.0499598	-0.187825	0.63935	0.999422	no
ENSMUSG00000016493.13	ENSMUSG00000016493.13	Cd46	chr1:194938818-195092249	Forelimb__WT	Forelimb__KO	OK	0.462451	0.418673	-0.143476	-0.202957	0.6107	0.999422	no
ENSMUSG00000016494.9	ENSMUSG00000016494.9	Cd34	chr1:194938818-195092249	Forelimb__WT	Forelimb__KO	OK	19.3886	19.6004	0.0156801	0.0940891	0.8155	0.999422	no
ENSMUSG00000016495.12	ENSMUSG00000016495.12	Plgrkt	chr19:29348598-29367390	Forelimb__WT	Forelimb__KO	OK	14.6474	13.9836	-0.0669103	-0.286187	0.48355	0.999422	no
ENSMUSG00000016496.7	ENSMUSG00000016496.7	Cd274	chr19:29367454-29388095	Forelimb__WT	Forelimb__KO	NOTEST	0.148019	0.101006	-0.551343	0	1	1	no
ENSMUSG00000016498.9	ENSMUSG00000016498.9	Pdcd1lg2	chr19:29410918-29471157	Forelimb__WT	Forelimb__KO	NOTEST	0.0109524	0.00994758	-0.138831	0	1	1	no
ENSMUSG00000016503.16	ENSMUSG00000016503.16	Gtf3a	chr5:146948656-146963800	Forelimb__WT	Forelimb__KO	OK	9.20266	9.68261	0.0733457	0.2178	0.594	0.999422	no
ENSMUSG00000016510.11	ENSMUSG00000016510.11	Mtif3	chr5:146948656-146963800	Forelimb__WT	Forelimb__KO	OK	14.6742	13.6808	-0.101134	-0.386887	0.3308	0.9808	no
ENSMUSG00000016520.7	ENSMUSG00000016520.7	Lnx2	chr5:147016654-147076586	Forelimb__WT	Forelimb__KO	OK	8.17213	8.055	-0.0208278	-0.0670924	0.87165	0.999422	no
ENSMUSG00000016524.12	ENSMUSG00000016524.12	Il19	chr1:130932655-130940115	Forelimb__WT	Forelimb__KO	NOTEST	0.0475935	0.083294	0.80745	0	1	1	no
ENSMUSG00000016526.8	ENSMUSG00000016526.8	Dyrk3	chr1:131127454-131138340	Forelimb__WT	Forelimb__KO	OK	1.83084	2.06177	0.171383	0.566743	0.15595	0.826999	no
ENSMUSG00000016528.10	ENSMUSG00000016528.10	Mapkapk2	chr1:131053699-131097826	Forelimb__WT	Forelimb__KO	OK	41.6727	44.4359	0.0926221	0.42605	0.29435	0.958089	no
ENSMUSG00000016529.5	ENSMUSG00000016529.5	Il10	chr1:131019844-131024974	Forelimb__WT	Forelimb__KO	NOTEST	0.054628	0.0749412	0.456117	0	1	1	no
ENSMUSG00000016534.15	ENSMUSG00000016534.15	Lamp2	chrX:38401356-38456454	Forelimb__WT	Forelimb__KO	OK	34.3334	29.6589	-0.21115	-1.30254	0.00125	0.0548552	no
ENSMUSG00000016541.9	ENSMUSG00000016541.9	Atxn10	chr15:85336380-85463836	Forelimb__WT	Forelimb__KO	OK	101.759	104.329	0.0359789	0.24368	0.54225	0.999422	no
ENSMUSG00000016552.13	ENSMUSG00000016552.13	Foxred2	chr15:77940521-77956722	Forelimb__WT	Forelimb__KO	OK	3.74866	3.78416	0.013596	0.0708929	0.86275	0.999422	no
ENSMUSG00000016554.8	ENSMUSG00000016554.8	Eif3d	chr15:77958997-77970824	Forelimb__WT	Forelimb__KO	OK	73.8518	79.7555	0.110952	0.737752	0.06765	0.600055	no
ENSMUSG00000016559.14	ENSMUSG00000016559.14	H3f3b	chr11:116021911-116027962	Forelimb__WT	Forelimb__KO	OK	550.145	537.864	-0.032572	-0.17999	0.6563	0.999422	no
ENSMUSG00000016619.9	ENSMUSG00000016619.9	Nup50	chr15:84923427-84942955	Forelimb__WT	Forelimb__KO	OK	30.0732	31.4084	0.0626753	0.424738	0.2978	0.961737	no
ENSMUSG00000016624.15	ENSMUSG00000016624.15	Phf21b	chr15:84785380-84856049	Forelimb__WT	Forelimb__KO	OK	3.67428	3.58895	-0.0339001	-0.14733	0.71215	0.999422	no
ENSMUSG00000016626.10	ENSMUSG00000016626.10	Nlrp14	chr7:107166989-107198102	Forelimb__WT	Forelimb__KO	NOTEST	0	0	0	0	1	1	no
ENSMUSG00000016637.6	ENSMUSG00000016637.6	Ift27	chr15:78159464-78174108	Forelimb__WT	Forelimb__KO	OK	26.5194	26.1866	-0.0182175	-0.0996658	0.80465	0.999422	no
ENSMUSG00000016664.14	ENSMUSG00000016664.14	Pacsin2	chr15:83375606-83464606	Forelimb__WT	Forelimb__KO	OK	21.029	21.7636	0.0495425	0.312304	0.44005	0.999422	no
ENSMUSG00000016756.16	ENSMUSG00000016756.16	Cmah	chr13:24327419-24477285	Forelimb__WT	Forelimb__KO	OK	7.07989	7.55993	0.0946448	0.606239	0.1308	0.775566	no
ENSMUSG00000016757.10	ENSMUSG00000016757.10	Ttll12	chr15:83575643-83595157	Forelimb__WT	Forelimb__KO	OK	27.4323	29.2303	0.0915917	0.606398	0.1344	0.781987	no
ENSMUSG00000016758.3	ENSMUSG00000016758.3	Bik	chr15:83526861-83544635	Forelimb__WT	Forelimb__KO	OK	0.829824	0.631845	-0.393234	-0.75184	0.06505	0.587189	no
ENSMUSG00000016763.14	ENSMUSG00000016763.14	Scube1	chr15:83602582-83725021	Forelimb__WT	Forelimb__KO	OK	30.6031	36.4644	0.25281	1.57932	0.0001	0.00702941	yes
ENSMUSG00000016831.11	ENSMUSG00000016831.11	Tox4	chr14:52261758-52305128	Forelimb__WT	Forelimb__KO	OK	18.554	18.2454	-0.0242028	-0.112348	0.77155	0.999422	no
ENSMUSG00000016833.14	ENSMUSG00000016833.14	Mrps18c	chr5:100798626-100804471	Forelimb__WT	Forelimb__KO	OK	50.8962	52.5951	0.047371	0.255272	0.53085	0.999422	no
ENSMUSG00000016918.15	ENSMUSG00000016918.15	Sulf1	chr1:12692276-12861192	Forelimb__WT	Forelimb__KO	OK	69.9632	45.4563	-0.622117	-1.16686	0.0038	0.121969	no
ENSMUSG00000016921.14	ENSMUSG00000016921.14	Srsf6	chr2:162931527-162937121	Forelimb__WT	Forelimb__KO	OK	159.753	171.015	0.0982808	0.46016	0.2447	0.919747	no
ENSMUSG00000016933.17	ENSMUSG00000016933.17	Plcg1	chr2:160731309-160906002	Forelimb__WT	Forelimb__KO	OK	53.6518	61.0865	0.187229	0.902776	0.0231	0.351477	no
ENSMUSG00000016940.18	ENSMUSG00000016940.18	Kctd2	chr11:115420127-115431274	Forelimb__WT	Forelimb__KO	OK	15.8235	17.6705	0.159274	0.815579	0.0467	0.504699	no
ENSMUSG00000016942.5	ENSMUSG00000016942.5	Tmprss6	chr15:78439667-78468634	Forelimb__WT	Forelimb__KO	NOTEST	0.0222403	0.0131847	-0.754314	0	1	1	no
ENSMUSG00000016946.5	ENSMUSG00000016946.5	Kctd5	chr17:24047733-24073485	Forelimb__WT	Forelimb__KO	OK	34.0901	37.589	0.140955	0.924325	0.02355	0.353136	no
ENSMUSG00000016982.6	ENSMUSG00000016982.6	Pom121l2	chr13:21981193-21988734	Forelimb__WT	Forelimb__KO	NOTEST	0.126573	0.0946901	-0.418686	0	1	1	no
ENSMUSG00000016984.7	ENSMUSG00000016984.7	Etaa1	chr11:17938755-17953875	Forelimb__WT	Forelimb__KO	OK	9.22458	9.80885	0.0886013	0.534406	0.1795	0.860264	no
ENSMUSG00000016995.17	ENSMUSG00000016995.17	Matn4	chr2:164389392-164415448	Forelimb__WT	Forelimb__KO	OK	2.84924	3.29623	0.210242	0.818974	0.04175	0.475852	no
ENSMUSG00000016998.2	ENSMUSG00000016998.2	Svs4	chr2:164275951-164278459	Forelimb__WT	Forelimb__KO	NOTEST	0	0	0	0	1	1	no
ENSMUSG00000017000.2	ENSMUSG00000017000.2	Svs6	chr2:164316750-164318453	Forelimb__WT	Forelimb__KO	NOTEST	0.00964448	0	-inf	0	1	1	no
ENSMUSG00000017002.14	ENSMUSG00000017002.14	Slpi	chr2:164354069-164389095	Forelimb__WT	Forelimb__KO	OK	0.238432	0.345755	0.53617	0.441472	0.29455	0.958089	no
ENSMUSG00000017003.7	ENSMUSG00000017003.7	Svs3a	chr2:164289267-164291500	Forelimb__WT	Forelimb__KO	NOTEST	0	0	0	0	1	1	no
ENSMUSG00000017004.7	ENSMUSG00000017004.7	Svs5	chr2:164332739-164334396	Forelimb__WT	Forelimb__KO	NOTEST	0	0	0	0	1	1	no
ENSMUSG00000017007.9	ENSMUSG00000017007.9	Rbpjl	chr2:164389392-164415448	Forelimb__WT	Forelimb__KO	NOTEST	0.0153591	0.0394874	1.3623	0	1	1	no
ENSMUSG00000017009.3	ENSMUSG00000017009.3	Sdc4	chr2:164424246-164443887	Forelimb__WT	Forelimb__KO	OK	7.39575	7.18149	-0.0424136	-0.214499	0.5949	0.999422	no
ENSMUSG00000017049.4	ENSMUSG00000017049.4	Ccdc70	chr8:21969774-21974041	Forelimb__WT	Forelimb__KO	NOTEST	0	0	0	0	1	1	no
ENSMUSG00000017057.9	ENSMUSG00000017057.9	Il13ra1	chrX:36112109-36171259	Forelimb__WT	Forelimb__KO	OK	1.88334	1.73144	-0.12132	-0.496007	0.21655	0.89922	no
ENSMUSG00000017064.4	ENSMUSG00000017064.4	Prl5a1	chr13:28142483-28151611	Forelimb__WT	Forelimb__KO	NOTEST	0	0	0	0	1	1	no
ENSMUSG00000017119.19	ENSMUSG00000017119.19	Nbr1	chr11:101552148-101581951	Forelimb__WT	Forelimb__KO	OK	49.9454	48.4679	-0.0433225	-0.282805	0.4695	0.999422	no
ENSMUSG00000017132.17	ENSMUSG00000017132.17	Cyth1	chr11:118132018-118248592	Forelimb__WT	Forelimb__KO	OK	16.1462	18.3338	0.183312	0.469334	0.2446	0.919747	no
ENSMUSG00000017144.8	ENSMUSG00000017144.8	Rnd3	chr2:51130437-51149111	Forelimb__WT	Forelimb__KO	OK	53.7167	55.2214	0.0398564	0.270673	0.49895	0.999422	no
ENSMUSG00000017146.12	ENSMUSG00000017146.12	Brca1	chr11:101488763-101551879	Forelimb__WT	Forelimb__KO	OK	22.7176	20.8249	-0.125497	-0.405845	0.2522	0.928639	no
ENSMUSG00000017165.1	ENSMUSG00000017165.1	Gast	chr11:100334406-100336996	Forelimb__WT	Forelimb__KO	NOTEST	0	0	0	0	1	1	no
ENSMUSG00000017167.6	ENSMUSG00000017167.6	Cntnap1	chr11:101162678-101190724	Forelimb__WT	Forelimb__KO	OK	0.282718	0.368553	0.382511	0.277164	0.49805	0.999422	no
ENSMUSG00000017176.17	ENSMUSG00000017176.17	Nt5c3b	chr11:100415696-100441808	Forelimb__WT	Forelimb__KO	OK	71.821	67.2837	-0.0941471	-0.329236	0.41145	0.999422	no
ENSMUSG00000017188.3	ENSMUSG00000017188.3	Coa3	chr11:101277967-101302286	Forelimb__WT	Forelimb__KO	OK	50.464	51.2894	0.0234055	0.069718	0.86295	0.999422	no
ENSMUSG00000017195.15	ENSMUSG00000017195.15	Zpbp2	chr11:98551096-98558665	Forelimb__WT	Forelimb__KO	NOTEST	0.110681	0.141708	0.356518	0	1	1	no
ENSMUSG00000017204.4	ENSMUSG00000017204.4	Gsdma	chr11:98664350-98677708	Forelimb__WT	Forelimb__KO	NOTEST	0.00630424	0.00772237	0.292721	0	1	1	no
ENSMUSG00000017210.14	ENSMUSG00000017210.14	Med24	chr11:98704590-98729435	Forelimb__WT	Forelimb__KO	OK	40.9575	45.4062	0.148761	0.623515	0.121	0.757691	no
ENSMUSG00000017211.14	ENSMUSG00000017211.14	Gsdma2	chr11:98646758-98657964	Forelimb__WT	Forelimb__KO	NOTEST	0	0.0089398	inf	0	1	1	no
ENSMUSG00000017221.14	ENSMUSG00000017221.14	Psmd3	chr11:98682553-98695979	Forelimb__WT	Forelimb__KO	OK	75.396	78.1277	0.0513468	0.339586	0.3977	0.999422	no
ENSMUSG00000017264.16	ENSMUSG00000017264.16	Exosc10	chr4:148558428-148582401	Forelimb__WT	Forelimb__KO	OK	58.2209	56.3549	-0.0469968	-0.320037	0.42095	0.999422	no
ENSMUSG00000017286.15	ENSMUSG00000017286.15	Glod4	chr11:76179670-76250619	Forelimb__WT	Forelimb__KO	OK	66.2109	62.7332	-0.0778393	-0.235284	0.55685	0.999422	no
ENSMUSG00000017288.15	ENSMUSG00000017288.15	Vps53	chr11:76046225-76179647	Forelimb__WT	Forelimb__KO	OK	15.5491	16.4177	0.0784178	0.366508	0.34645	0.985378	no
ENSMUSG00000017291.13	ENSMUSG00000017291.13	Taok1	chr11:77508098-77607815	Forelimb__WT	Forelimb__KO	OK	11.9021	11.9609	0.00710655	0.0457272	0.9109	0.999422	no
ENSMUSG00000017299.13	ENSMUSG00000017299.13	Dnttip1	chr2:164745982-164769666	Forelimb__WT	Forelimb__KO	OK	26.322	28.3761	0.10841	0.488484	0.22475	0.901961	no
ENSMUSG00000017300.9	ENSMUSG00000017300.9	Tnnc2	chr2:164769897-164779967	Forelimb__WT	Forelimb__KO	OK	6.71758	4.33856	-0.630725	-0.545848	0.1756	0.856179	no
ENSMUSG00000017307.15	ENSMUSG00000017307.15	Acot8	chr2:164785822-164804882	Forelimb__WT	Forelimb__KO	OK	5.25456	4.80228	-0.129853	-0.362577	0.37295	0.993221	no
ENSMUSG00000017309.11	ENSMUSG00000017309.11	Cd300lg	chr11:102041508-102055620	Forelimb__WT	Forelimb__KO	NOTEST	0.130218	0.102621	-0.343598	0	1	1	no
ENSMUSG00000017310.7	ENSMUSG00000017310.7	Spint4	chr2:164698500-164702453	Forelimb__WT	Forelimb__KO	NOTEST	0	0	0	0	1	1	no
ENSMUSG00000017311.15	ENSMUSG00000017311.15	Pyy	chr11:102106675-102107832	Forelimb__WT	Forelimb__KO	NOTEST	0.022389	0	-inf	0	1	1	no
ENSMUSG00000017314.12	ENSMUSG00000017314.12	Mpp2	chr11:102057014-102088515	Forelimb__WT	Forelimb__KO	OK	8.1222	8.20597	0.0148043	0.0600718	0.8583	0.999422	no
ENSMUSG00000017316.13	ENSMUSG00000017316.13	Ppy	chr11:102099929-102101319	Forelimb__WT	Forelimb__KO	NOTEST	0	0	0	0	1	1	no
ENSMUSG00000017344.4	ENSMUSG00000017344.4	Vtn	chr11:78499119-78502324	Forelimb__WT	Forelimb__KO	NOTEST	0.00683333	0.0105914	0.632231	0	1	1	no
ENSMUSG00000017376.15	ENSMUSG00000017376.15	Nlk	chr11:78567167-78697373	Forelimb__WT	Forelimb__KO	OK	8.31705	8.42906	0.0193	0.105137	0.7873	0.999422	no
ENSMUSG00000017386.10	ENSMUSG00000017386.10	Traf4	chr11:78159399-78165589	Forelimb__WT	Forelimb__KO	OK	70.7746	78.3876	0.147394	0.999198	0.01225	0.255099	no
ENSMUSG00000017390.15	ENSMUSG00000017390.15	Aldoc	chr11:78322967-78327781	Forelimb__WT	Forelimb__KO	OK	2.02527	2.39115	0.23959	0.588581	0.1268	0.770371	no
ENSMUSG00000017400.10	ENSMUSG00000017400.10	Stac2	chr11:98036622-98053462	Forelimb__WT	Forelimb__KO	OK	0.31075	0.312045	0.00600241	0.0103237	0.97625	0.999422	no
ENSMUSG00000017404.12	ENSMUSG00000017404.12	Rpl19	chr11:98001507-98030492	Forelimb__WT	Forelimb__KO	OK	659.228	642.712	-0.0366056	-0.234479	0.5587	0.999422	no
ENSMUSG00000017405.14	ENSMUSG00000017405.14	Nek8	chr11:78166105-78176675	Forelimb__WT	Forelimb__KO	OK	6.40917	6.25902	-0.0341996	-0.146906	0.70955	0.999422	no
ENSMUSG00000017412.15	ENSMUSG00000017412.15	Cacnb4	chr2:52425011-52676831	Forelimb__WT	Forelimb__KO	OK	0.721004	0.5538	-0.380643	-0.460567	0.26715	0.944357	no
ENSMUSG00000017417.14	ENSMUSG00000017417.14	Plxdc1	chr11:97923237-97986444	Forelimb__WT	Forelimb__KO	NOTEST	0.00289594	0.00761164	1.39418	0	1	1	no
ENSMUSG00000017418.13	ENSMUSG00000017418.13	Arl5b	chr2:14995130-15082456	Forelimb__WT	Forelimb__KO	OK	27.2001	28.0759	0.0457207	0.24573	0.48025	0.999422	no
ENSMUSG00000017421.18	ENSMUSG00000017421.18	Zfp207	chr11:80383278-80405733	Forelimb__WT	Forelimb__KO	OK	240.323	220.402	-0.124833	-0.773609	0.0549	0.54427	no
ENSMUSG00000017428.16	ENSMUSG00000017428.16	Psmd11	chr11:80428622-80473248	Forelimb__WT	Forelimb__KO	OK	59.5626	59.2137	-0.00847639	-0.0445491	0.9103	0.999422	no
ENSMUSG00000017446.14	ENSMUSG00000017446.14	C1qtnf1	chr11:118428202-118454995	Forelimb__WT	Forelimb__KO	OK	2.34548	2.84131	0.276676	0.647137	0.09135	0.679982	no
ENSMUSG00000017453.4	ENSMUSG00000017453.4	Pipox	chr11:77880614-77894096	Forelimb__WT	Forelimb__KO	OK	0.259422	0.273065	0.0739433	0.11407	0.754	0.999422	no
ENSMUSG00000017466.9	ENSMUSG00000017466.9	Timp2	chr11:118301068-118355740	Forelimb__WT	Forelimb__KO	OK	29.7646	32.4012	0.122452	0.583425	0.15055	0.819464	no
ENSMUSG00000017478.15	ENSMUSG00000017478.15	Zc3h18	chr8:119910359-124345724	Forelimb__WT	Forelimb__KO	OK	44.1702	44.7848	0.0199352	0.014727	0.96555	0.999422	no
ENSMUSG00000017485.10	ENSMUSG00000017485.10	Top2b	chr14:16365178-16430787	Forelimb__WT	Forelimb__KO	OK	92.0221	95.5187	0.0538024	0.293021	0.4506	0.999422	no
ENSMUSG00000017491.8	ENSMUSG00000017491.8	Rarb	chr14:16430841-16575472	Forelimb__WT	Forelimb__KO	OK	0.898736	0.85798	-0.066953	-0.209822	0.6031	0.999422	no
ENSMUSG00000017493.12	ENSMUSG00000017493.12	Igfbp4	chr11:99041243-99054392	Forelimb__WT	Forelimb__KO	OK	337.948	365.395	0.112659	0.428673	0.28895	0.953247	no
ENSMUSG00000017499.15	ENSMUSG00000017499.15	Cdc6	chr11:98907800-98923936	Forelimb__WT	Forelimb__KO	OK	28.1985	27.608	-0.0305318	-0.190899	0.6396	0.999422	no
ENSMUSG00000017548.15	ENSMUSG00000017548.15	Suz12	chr11:79993105-80034123	Forelimb__WT	Forelimb__KO	OK	29.876	30.9043	0.0488234	0.327191	0.41755	0.999422	no
ENSMUSG00000017550.14	ENSMUSG00000017550.14	Atad5	chr11:80089399-80135794	Forelimb__WT	Forelimb__KO	OK	18.2419	18.7653	0.0408121	0.263926	0.5143	0.999422	no
ENSMUSG00000017561.16	ENSMUSG00000017561.16	Crlf3	chr11:80046492-80080991	Forelimb__WT	Forelimb__KO	OK	19.9768	20.4189	0.0315804	0.182507	0.64685	0.999422	no
ENSMUSG00000017588.2	ENSMUSG00000017588.2	Krt27	chr11:99345564-99351104	Forelimb__WT	Forelimb__KO	NOTEST	0.00329457	0	-inf	0	1	1	no
ENSMUSG00000017607.9	ENSMUSG00000017607.9	Tns4	chr11:99065677-99089306	Forelimb__WT	Forelimb__KO	OK	1.56857	1.76448	0.169796	0.354427	0.37865	0.993221	no
ENSMUSG00000017615.12	ENSMUSG00000017615.12	Tnfaip1	chr11:78522849-78536332	Forelimb__WT	Forelimb__KO	OK	33.1359	35.2561	0.0894767	0.603267	0.13825	0.7931	no
ENSMUSG00000017631.18	ENSMUSG00000017631.18	Abr	chr11:76416733-76622314	Forelimb__WT	Forelimb__KO	OK	33.5781	37.6485	0.165071	0.67529	0.09285	0.686215	no
ENSMUSG00000017639.13	ENSMUSG00000017639.13	Rab11fip4	chr11:79591211-79698023	Forelimb__WT	Forelimb__KO	OK	13.1965	14.4269	0.128607	0.436498	0.28115	0.949042	no
ENSMUSG00000017652.16	ENSMUSG00000017652.16	Cd40	chr2:165055626-165072948	Forelimb__WT	Forelimb__KO	OK	3.07288	3.71352	0.273195	0.682267	0.0895	0.676256	no
ENSMUSG00000017664.16	ENSMUSG00000017664.16	Slc35c2	chr2:165276553-165287869	Forelimb__WT	Forelimb__KO	OK	19.6016	19.3671	-0.0173616	-0.083375	0.83505	0.999422	no
ENSMUSG00000017667.9	ENSMUSG00000017667.9	Zfp334	chr2:165374263-165388259	Forelimb__WT	Forelimb__KO	OK	14.0139	14.7077	0.0697101	0.469823	0.23835	0.91642	no
ENSMUSG00000017670.16	ENSMUSG00000017670.16	Elmo2	chr2:165288030-165326479	Forelimb__WT	Forelimb__KO	OK	28.4019	29.7086	0.0648931	0.400454	0.3044	0.964737	no
ENSMUSG00000017677.11	ENSMUSG00000017677.11	Wsb1	chr11:79239371-79254671	Forelimb__WT	Forelimb__KO	OK	116.028	122.554	0.0789497	0.487732	0.22835	0.906936	no
ENSMUSG00000017679.16	ENSMUSG00000017679.16	Ttpal	chr2:163602313-163619012	Forelimb__WT	Forelimb__KO	OK	16.358	17.3652	0.0862015	0.312388	0.3813	0.993221	no
ENSMUSG00000017686.16	ENSMUSG00000017686.16	Rhot1	chr11:80209018-80267907	Forelimb__WT	Forelimb__KO	OK	21.5456	21.5951	0.00331278	0.020775	0.96025	0.999422	no
ENSMUSG00000017688.14	ENSMUSG00000017688.14	Hnf4g	chr3:3508029-3658052	Forelimb__WT	Forelimb__KO	NOTEST	0.00689377	0.00770837	0.161132	0	1	1	no
ENSMUSG00000017692.8	ENSMUSG00000017692.8	Rhbdl3	chr11:80300911-80355955	Forelimb__WT	Forelimb__KO	OK	0.667112	0.552998	-0.270655	-0.815431	0.04475	0.494999	no
ENSMUSG00000017697.3	ENSMUSG00000017697.3	Ada	chr2:163726583-163750239	Forelimb__WT	Forelimb__KO	OK	4.95748	5.11217	0.0443297	0.186092	0.6483	0.999422	no
ENSMUSG00000017707.9	ENSMUSG00000017707.9	Serinc3	chr2:163623271-163645801	Forelimb__WT	Forelimb__KO	OK	37.5957	33.8836	-0.149977	-0.905274	0.0288	0.389387	no
ENSMUSG00000017713.9	ENSMUSG00000017713.9	Tha1	chr11:117867951-117887416	Forelimb__WT	Forelimb__KO	OK	0.781029	0.812774	0.0574777	0.112084	0.774	0.999422	no
ENSMUSG00000017715.11	ENSMUSG00000017715.11	Pgs1	chr11:117986291-118129219	Forelimb__WT	Forelimb__KO	OK	8.83899	9.27077	0.0688072	0.368344	0.36355	0.987925	no
ENSMUSG00000017716.15	ENSMUSG00000017716.15	Birc5	chr11:117849250-117855743	Forelimb__WT	Forelimb__KO	OK	170.795	167.633	-0.0269629	-0.17266	0.66745	0.999422	no
ENSMUSG00000017718.15	ENSMUSG00000017718.15	Afmid	chr11:117809667-117839908	Forelimb__WT	Forelimb__KO	OK	2.09555	1.89764	-0.143129	-0.199824	0.63635	0.999422	no
ENSMUSG00000017720.2	ENSMUSG00000017720.2	Trp53tg5	chr2:164470300-164473724	Forelimb__WT	Forelimb__KO	NOTEST	0.0293322	0.00574367	-2.35244	0	1	1	no
ENSMUSG00000017721.15	ENSMUSG00000017721.15	Pigt	chr2:164497519-164508301	Forelimb__WT	Forelimb__KO	OK	19.45	19.1956	-0.0189938	-0.117044	0.77235	0.999422	no
ENSMUSG00000017723.11	ENSMUSG00000017723.11	Wfdc2	chr2:164562412-164568510	Forelimb__WT	Forelimb__KO	OK	14.082	14.8348	0.0751401	0.273196	0.50255	0.999422	no
ENSMUSG00000017724.14	ENSMUSG00000017724.14	Etv4	chr11:101769741-101785371	Forelimb__WT	Forelimb__KO	OK	41.7163	38.6496	-0.110158	-0.449565	0.27245	0.947294	no
ENSMUSG00000017733.4	ENSMUSG00000017733.4	Eppin	chr2:164588342-164593594	Forelimb__WT	Forelimb__KO	NOTEST	0.0492443	0.0198027	-1.31426	0	1	1	no
ENSMUSG00000017734.15	ENSMUSG00000017734.15	Dbndd2	chr2:164486105-164493319	Forelimb__WT	Forelimb__KO	OK	1.37521	1.55767	0.179733	0.432905	0.2742	0.947718	no
ENSMUSG00000017737.2	ENSMUSG00000017737.2	Mmp9	chr2:164940779-164955850	Forelimb__WT	Forelimb__KO	NOTEST	0.216102	0.133409	-0.69586	0	1	1	no
ENSMUSG00000017740.17	ENSMUSG00000017740.17	Slc12a5	chr2:164960815-164999731	Forelimb__WT	Forelimb__KO	OK	0.932762	0.967463	0.0526967	0.126693	0.72725	0.999422	no
ENSMUSG00000017747.13	ENSMUSG00000017747.13	Ghdc	chr11:100766031-100770957	Forelimb__WT	Forelimb__KO	OK	3.29291	3.00939	-0.12989	-0.3835	0.3403	0.985079	no
ENSMUSG00000017754.13	ENSMUSG00000017754.13	Pltp	chr2:164830731-164857711	Forelimb__WT	Forelimb__KO	OK	10.7894	8.95382	-0.269038	-0.655221	0.10455	0.721884	no
ENSMUSG00000017756.8	ENSMUSG00000017756.8	Slc12a7	chr13:73763696-73816743	Forelimb__WT	Forelimb__KO	OK	24.784	26.8476	0.115384	0.780452	0.054	0.541919	no
ENSMUSG00000017760.15	ENSMUSG00000017760.15	Ctsa	chr2:164830731-164857711	Forelimb__WT	Forelimb__KO	OK	51.3848	49.7079	-0.0478649	-0.207609	0.60915	0.999422	no
ENSMUSG00000017764.2	ENSMUSG00000017764.2	Zswim1	chr2:164822685-164828537	Forelimb__WT	Forelimb__KO	OK	5.47559	5.36421	-0.02965	-0.102771	0.801	0.999422	no
ENSMUSG00000017765.16	ENSMUSG00000017765.16	Slc12a4	chr8:105934332-105966115	Forelimb__WT	Forelimb__KO	OK	11.1291	11.9134	0.098258	0.553559	0.1724	0.851784	no
ENSMUSG00000017767.3	ENSMUSG00000017767.3	Spata25	chr2:164822685-164828537	Forelimb__WT	Forelimb__KO	OK	0.880193	1.02363	0.217798	0.145114	0.7243	0.999422	no
ENSMUSG00000017774.19	ENSMUSG00000017774.19	Myo1c	chr11:75650503-75673910	Forelimb__WT	Forelimb__KO	OK	9.65034	9.60712	-0.00647708	-0.03855	0.9217	0.999422	no
ENSMUSG00000017776.15	ENSMUSG00000017776.15	Crk	chr11:75679258-75706908	Forelimb__WT	Forelimb__KO	OK	57.452	56.4054	-0.0265248	-0.158262	0.6845	0.999422	no
ENSMUSG00000017778.14	ENSMUSG00000017778.14	Cox7c	chr13:86044815-86046904	Forelimb__WT	Forelimb__KO	OK	191.481	176.619	-0.116556	-0.64768	0.1137	0.743405	no
ENSMUSG00000017781.17	ENSMUSG00000017781.17	Pitpna	chr11:75588096-75628804	Forelimb__WT	Forelimb__KO	OK	46.874	47.3757	0.0153599	0.0927674	0.81675	0.999422	no
ENSMUSG00000017801.15	ENSMUSG00000017801.15	Mlx	chr11:101087276-101095436	Forelimb__WT	Forelimb__KO	OK	28.7194	29.3948	0.033539	0.112678	0.7805	0.999422	no
ENSMUSG00000017802.14	ENSMUSG00000017802.14	Fam134c	chr11:101096321-101119893	Forelimb__WT	Forelimb__KO	OK	25.4242	25.9877	0.0316224	0.200931	0.61725	0.999422	no
ENSMUSG00000017817.11	ENSMUSG00000017817.11	Jph2	chr2:163336241-163397993	Forelimb__WT	Forelimb__KO	OK	0.52563	0.592744	0.173361	0.526494	0.1974	0.878346	no
ENSMUSG00000017830.15	ENSMUSG00000017830.15	Dhx58	chr11:100574903-100704271	Forelimb__WT	Forelimb__KO	OK	1.14372	1.08193	-0.0801234	-0.032381	0.9071	0.999422	no
ENSMUSG00000017831.7	ENSMUSG00000017831.7	Rab5a	chr17:53479233-53539451	Forelimb__WT	Forelimb__KO	OK	22.3396	24.7265	0.146456	0.909862	0.02475	0.364102	no
ENSMUSG00000017832.2	ENSMUSG00000017832.2	Hspb9	chr11:100713849-100714575	Forelimb__WT	Forelimb__KO	OK	0.284445	0.321281	0.175688	0.192503	0.59475	0.999422	no
ENSMUSG00000017837.12	ENSMUSG00000017837.12	Nkiras2	chr11:100574903-100704271	Forelimb__WT	Forelimb__KO	OK	28.4374	29.5965	0.0576381	0.145445	0.7126	0.999422	no
ENSMUSG00000017843.13	ENSMUSG00000017843.13	Ppp2r5c	chr12:110485738-110583061	Forelimb__WT	Forelimb__KO	OK	34.3836	34.1889	-0.00819375	-0.0556065	0.8899	0.999422	no
ENSMUSG00000017858.12	ENSMUSG00000017858.12	Ift52	chr2:163017353-163046141	Forelimb__WT	Forelimb__KO	OK	28.496	28.987	0.0246481	0.113105	0.76845	0.999422	no
ENSMUSG00000017861.11	ENSMUSG00000017861.11	Mybl2	chr2:163054686-163084688	Forelimb__WT	Forelimb__KO	OK	20.7346	21.0294	0.0203674	0.0943819	0.80985	0.999422	no
ENSMUSG00000017868.16	ENSMUSG00000017868.16	Sgk2	chr2:162987329-163014127	Forelimb__WT	Forelimb__KO	NOTEST	0.00886869	0.00573092	-0.629955	0	1	1	no
ENSMUSG00000017897.18	ENSMUSG00000017897.18	Eya2	chr2:165595031-165771727	Forelimb__WT	Forelimb__KO	OK	4.52531	4.43777	-0.0281797	-0.0969109	0.8029	0.999422	no
ENSMUSG00000017922.13	ENSMUSG00000017922.13	Prl3c1	chr13:27196658-27203749	Forelimb__WT	Forelimb__KO	NOTEST	0.0238954	0.0197394	-0.275658	0	1	1	no
ENSMUSG00000017929.13	ENSMUSG00000017929.13	B4galt5	chr2:167298443-167349183	Forelimb__WT	Forelimb__KO	OK	7.14894	7.46329	0.0620822	0.196848	0.6023	0.999422	no
ENSMUSG00000017943.15	ENSMUSG00000017943.15	Gdap1l1	chr2:163438475-163455324	Forelimb__WT	Forelimb__KO	NOTEST	0.146962	0.126339	-0.218145	0	1	1	no
ENSMUSG00000017950.16	ENSMUSG00000017950.16	Hnf4a	chr2:163492317-163572910	Forelimb__WT	Forelimb__KO	NOTEST	0.00255467	0.00731317	1.51736	0	1	1	no
ENSMUSG00000017969.13	ENSMUSG00000017969.13	Ptgis	chr2:167095968-167240604	Forelimb__WT	Forelimb__KO	OK	6.94304	8.24867	0.248595	1.15725	0.005	0.146006	no
ENSMUSG00000017978.18	ENSMUSG00000017978.18	Cadps2	chr6:23262772-23839421	Forelimb__WT	Forelimb__KO	OK	2.72279	2.532	-0.104806	-0.388896	0.33495	0.982554	no
ENSMUSG00000017999.16	ENSMUSG00000017999.16	Ddx27	chr2:167015192-167034947	Forelimb__WT	Forelimb__KO	OK	34.3996	35.093	0.0287916	0.18864	0.6479	0.999422	no
ENSMUSG00000018001.18	ENSMUSG00000018001.18	Cyth3	chr5:143622446-143710250	Forelimb__WT	Forelimb__KO	OK	29.9215	31.8585	0.0904948	0.309007	0.42265	0.999422	no
ENSMUSG00000018008.7	ENSMUSG00000018008.7	Cyth4	chr15:78597046-78622019	Forelimb__WT	Forelimb__KO	OK	1.59192	1.67139	0.0702756	0.257989	0.524	0.999422	no
ENSMUSG00000018012.11	ENSMUSG00000018012.11	Rac3	chr11:120721469-120723969	Forelimb__WT	Forelimb__KO	OK	16.6866	16.3959	-0.0253554	-0.10349	0.7991	0.999422	no
ENSMUSG00000018040.9	ENSMUSG00000018040.9	Rrp7a	chr15:83089505-83122801	Forelimb__WT	Forelimb__KO	OK	14.3462	13.9716	-0.0381718	-0.176985	0.63525	0.999422	no
ENSMUSG00000018042.17	ENSMUSG00000018042.17	Cyb5r3	chr15:83153493-83172592	Forelimb__WT	Forelimb__KO	OK	55.7386	56.0843	0.00892065	0.0525704	0.894	0.999422	no
ENSMUSG00000018068.13	ENSMUSG00000018068.13	Ints2	chr11:86201369-86357602	Forelimb__WT	Forelimb__KO	OK	27.1223	27.935	0.042595	0.080361	0.74895	0.999422	no
ENSMUSG00000018076.12	ENSMUSG00000018076.12	Med13l	chr5:118560718-118765438	Forelimb__WT	Forelimb__KO	OK	10.2767	11.3676	0.145547	0.83763	0.02285	0.349041	no
ENSMUSG00000018102.4	ENSMUSG00000018102.4	Hist1h2bc	chr13:23684198-23692488	Forelimb__WT	Forelimb__KO	OK	4.2539	3.86184	-0.139498	-0.425184	0.3013	0.964219	no
ENSMUSG00000018126.15	ENSMUSG00000018126.15	Baiap2l2	chr15:79258194-79285537	Forelimb__WT	Forelimb__KO	OK	1.18042	0.928211	-0.346777	-0.342283	0.369	0.991939	no
ENSMUSG00000018143.10	ENSMUSG00000018143.10	Mafk	chr5:139791512-139826885	Forelimb__WT	Forelimb__KO	OK	2.0838	2.00767	-0.0536946	-0.135448	0.736	0.999422	no
ENSMUSG00000018160.15	ENSMUSG00000018160.15	Med1	chr11:98152153-98193293	Forelimb__WT	Forelimb__KO	OK	26.4247	26.6502	0.012261	0.0416414	0.916	0.999422	no
ENSMUSG00000018166.8	ENSMUSG00000018166.8	Erbb3	chr10:128567522-128589652	Forelimb__WT	Forelimb__KO	OK	6.40104	6.33308	-0.0153995	-0.0923586	0.81815	0.999422	no
ENSMUSG00000018167.10	ENSMUSG00000018167.10	Stard3	chr11:98358367-98381112	Forelimb__WT	Forelimb__KO	OK	19.2362	20.2744	0.0758353	0.364016	0.36895	0.991939	no
ENSMUSG00000018168.8	ENSMUSG00000018168.8	Ikzf3	chr11:98464901-98545800	Forelimb__WT	Forelimb__KO	NOTEST	0.0388564	0.0398555	0.0366282	0	1	1	no
ENSMUSG00000018169.12	ENSMUSG00000018169.12	Mfng	chr15:78755881-78773475	Forelimb__WT	Forelimb__KO	OK	3.32344	3.51009	0.0788317	0.3084	0.4371	0.999422	no
ENSMUSG00000018171.9	ENSMUSG00000018171.9	Vmp1	chr11:86583864-86683836	Forelimb__WT	Forelimb__KO	OK	25.9664	27.2653	0.0704192	0.231991	0.56735	0.999422	no
ENSMUSG00000018189.12	ENSMUSG00000018189.12	Uchl5	chr1:143777271-143807466	Forelimb__WT	Forelimb__KO	OK	27.1304	28.2165	0.0566257	0.25676	0.5217	0.999422	no
ENSMUSG00000018196.18	ENSMUSG00000018196.18	Glrx2	chr1:143739028-143749676	Forelimb__WT	Forelimb__KO	OK	31.2675	32.5438	0.0577209	0.234774	0.5707	0.999422	no
ENSMUSG00000018199.8	ENSMUSG00000018199.8	Trove2	chr1:143750789-143777068	Forelimb__WT	Forelimb__KO	OK	13.3111	13.3043	-0.000732448	-0.00493091	0.9912	0.999422	no
ENSMUSG00000018209.15	ENSMUSG00000018209.15	Stk4	chr2:164053539-164155524	Forelimb__WT	Forelimb__KO	OK	21.8097	22.017	0.013648	0.0689049	0.8567	0.999422	no
ENSMUSG00000018211.13	ENSMUSG00000018211.13	Wfdc15b	chr2:164214453-164221660	Forelimb__WT	Forelimb__KO	NOTEST	0	0	0	0	1	1	no
ENSMUSG00000018217.12	ENSMUSG00000018217.12	Pmp22	chr11:63128981-63159547	Forelimb__WT	Forelimb__KO	OK	19.2083	16.3239	-0.234744	-1.16912	0.00385	0.123319	no
ENSMUSG00000018238.6	ENSMUSG00000018238.6	Gdf9	chr11:53431022-53437904	Forelimb__WT	Forelimb__KO	OK	0.50803	0.320328	-0.665361	-0.801709	0.0205	0.332317	no
ENSMUSG00000018239.9	ENSMUSG00000018239.9	Zcchc10	chr11:53324678-53333301	Forelimb__WT	Forelimb__KO	OK	10.8282	10.5365	-0.0393987	-0.187951	0.64925	0.999422	no
ENSMUSG00000018259.12	ENSMUSG00000018259.12	Prl8a2	chr13:27345682-27354216	Forelimb__WT	Forelimb__KO	NOTEST	0.182222	0	-inf	0	1	1	no
ENSMUSG00000018263.11	ENSMUSG00000018263.11	Tbx5	chr5:119832667-119885219	Forelimb__WT	Forelimb__KO	OK	56.1765	60.5489	0.108135	0.568116	0.159	0.831373	no
ENSMUSG00000018286.6	ENSMUSG00000018286.6	Psmb6	chr11:70525385-70527649	Forelimb__WT	Forelimb__KO	OK	300.467	299.597	-0.0041876	-0.0283602	0.94315	0.999422	no
ENSMUSG00000018287.12	ENSMUSG00000018287.12	Spag7	chr11:70663770-70669416	Forelimb__WT	Forelimb__KO	OK	91.7405	92.776	0.016192	0.0740894	0.85345	0.999422	no
ENSMUSG00000018293.4	ENSMUSG00000018293.4	Pfn1	chr11:70651849-70654644	Forelimb__WT	Forelimb__KO	OK	462.424	471.559	0.0282222	0.187359	0.64295	0.999422	no
ENSMUSG00000018322.10	ENSMUSG00000018322.10	Tomm34	chr2:164053539-164155524	Forelimb__WT	Forelimb__KO	OK	27.079	26.0802	-0.0542203	-0.195215	0.62645	0.999422	no
ENSMUSG00000018326.9	ENSMUSG00000018326.9	Ywhab	chr2:163994959-164018588	Forelimb__WT	Forelimb__KO	OK	115.733	122.573	0.0828382	0.545076	0.17335	0.853563	no
ENSMUSG00000018334.17	ENSMUSG00000018334.17	Ksr1	chr11:79013439-79146407	Forelimb__WT	Forelimb__KO	OK	4.36748	4.18253	-0.0624237	-0.166038	0.67545	0.999422	no
ENSMUSG00000018339.11	ENSMUSG00000018339.11	Gpx3	chr11:54902452-54910377	Forelimb__WT	Forelimb__KO	OK	10.5431	9.42397	-0.161894	-0.806104	0.0466	0.504482	no
ENSMUSG00000018340.13	ENSMUSG00000018340.13	Anxa6	chr11:54979107-55033445	Forelimb__WT	Forelimb__KO	OK	46.7028	46.9741	0.00835675	0.0557979	0.88845	0.999422	no
ENSMUSG00000018341.12	ENSMUSG00000018341.12	Il12rb2	chr6:67179798-67376188	Forelimb__WT	Forelimb__KO	OK	0.98633	0.98136	-0.00728826	-0.00231293	0.9956	0.999422	no
ENSMUSG00000018347.16	ENSMUSG00000018347.16	Zkscan6	chr11:65807174-65829239	Forelimb__WT	Forelimb__KO	OK	4.84365	4.49913	-0.106448	-0.483485	0.2335	0.912354	no
ENSMUSG00000018362.14	ENSMUSG00000018362.14	Kpna2	chr11:106988628-106999541	Forelimb__WT	Forelimb__KO	OK	132.451	127.237	-0.0579435	-0.379747	0.33585	0.983008	no
ENSMUSG00000018363.16	ENSMUSG00000018363.16	Smurf2	chr11:106820065-106920715	Forelimb__WT	Forelimb__KO	OK	32.0821	31.3488	-0.0333551	-0.186774	0.63745	0.999422	no
ENSMUSG00000018372.13	ENSMUSG00000018372.13	Cep95	chr11:106789251-106819930	Forelimb__WT	Forelimb__KO	OK	20.869	18.2764	-0.191378	-0.789671	0.03465	0.428509	no
ENSMUSG00000018377.10	ENSMUSG00000018377.10	Vezf1	chr11:88068278-88084729	Forelimb__WT	Forelimb__KO	OK	36.8164	38.2945	0.0567912	0.38635	0.34445	0.985378	no
ENSMUSG00000018378.13	ENSMUSG00000018378.13	Cuedc1	chr11:88098057-88194140	Forelimb__WT	Forelimb__KO	OK	11.1892	11.7973	0.0763443	0.442917	0.2625	0.940918	no
ENSMUSG00000018379.17	ENSMUSG00000018379.17	Srsf1	chr11:88011990-88053755	Forelimb__WT	Forelimb__KO	OK	283.192	287.04	0.0194715	0.0971601	0.8114	0.999422	no
ENSMUSG00000018381.15	ENSMUSG00000018381.15	Abi3	chr11:95824498-95845734	Forelimb__WT	Forelimb__KO	OK	1.19798	1.13978	-0.0718551	-0.11879	0.7661	0.999422	no
ENSMUSG00000018387.12	ENSMUSG00000018387.12	Shroom1	chr11:53457204-53467766	Forelimb__WT	Forelimb__KO	OK	1.475	1.53407	0.0566554	0.131951	0.6994	0.999422	no
ENSMUSG00000018395.19	ENSMUSG00000018395.19	Kif3a	chr11:53567378-53601967	Forelimb__WT	Forelimb__KO	OK	33.1051	31.4279	-0.0750058	-0.456799	0.26235	0.940776	no
ENSMUSG00000018398.18	ENSMUSG00000018398.18	Sept8	chr11:53519256-53549565	Forelimb__WT	Forelimb__KO	OK	26.6927	28.1011	0.0741789	0.447577	0.2721	0.947159	no
ENSMUSG00000018401.17	ENSMUSG00000018401.17	Mtmr4	chr11:87592161-87616302	Forelimb__WT	Forelimb__KO	OK	32.1941	33.3091	0.0491198	0.269516	0.4821	0.999422	no
ENSMUSG00000018405.7	ENSMUSG00000018405.7	Mrm1	chr11:84813060-84819515	Forelimb__WT	Forelimb__KO	OK	2.45804	2.51606	0.0336584	0.13394	0.73805	0.999422	no
ENSMUSG00000018411.17	ENSMUSG00000018411.17	Mapt	chr11:104231389-104332090	Forelimb__WT	Forelimb__KO	OK	0.575377	0.621089	0.110293	0.131163	0.6803	0.999422	no
ENSMUSG00000018412.16	ENSMUSG00000018412.16	Kansl1	chr11:104333228-104468861	Forelimb__WT	Forelimb__KO	OK	42.1411	40.3784	-0.0616433	-0.263857	0.50565	0.999422	no
ENSMUSG00000018415.14	ENSMUSG00000018415.14	Gid4	chr11:60400625-60445277	Forelimb__WT	Forelimb__KO	OK	13.7082	13.879	0.017865	0.0907635	0.8272	0.999422	no
ENSMUSG00000018417.14	ENSMUSG00000018417.14	Myo1b	chr1:51749764-51916071	Forelimb__WT	Forelimb__KO	OK	52.5154	54.5754	0.0555097	0.338913	0.3763	0.993221	no
ENSMUSG00000018425.18	ENSMUSG00000018425.18	Dhx40	chr11:86768845-86807746	Forelimb__WT	Forelimb__KO	OK	20.7624	21.8248	0.0719972	0.467093	0.2469	0.919958	no
ENSMUSG00000018427.7	ENSMUSG00000018427.7	Ypel2	chr11:86936424-86993707	Forelimb__WT	Forelimb__KO	OK	4.2766	4.27501	-0.000536588	-0.00287527	0.9953	0.999422	no
ENSMUSG00000018428.15	ENSMUSG00000018428.15	Akap1	chr11:88830791-88881395	Forelimb__WT	Forelimb__KO	OK	10.6277	11.3581	0.0958878	0.554089	0.1722	0.851784	no
ENSMUSG00000018433.14	ENSMUSG00000018433.14	Nol11	chr11:107157407-107189381	Forelimb__WT	Forelimb__KO	OK	31.9593	32.9252	0.0429564	0.278746	0.48175	0.999422	no
ENSMUSG00000018442.13	ENSMUSG00000018442.13	Derl2	chr11:71007163-71027371	Forelimb__WT	Forelimb__KO	OK	12.2752	11.8856	-0.0465404	-0.156695	0.69655	0.999422	no
ENSMUSG00000018446.8	ENSMUSG00000018446.8	C1qbp	chr11:70977835-70983026	Forelimb__WT	Forelimb__KO	OK	87.1619	93.0743	0.0946844	0.62905	0.1141	0.744766	no
ENSMUSG00000018449.12	ENSMUSG00000018449.12	Rpain	chr11:70970212-70977833	Forelimb__WT	Forelimb__KO	OK	18.9939	17.2243	-0.141096	-0.398246	0.32695	0.9808	no
ENSMUSG00000018451.6	ENSMUSG00000018451.6	6330403K07Rik	chr11:71031940-71033513	Forelimb__WT	Forelimb__KO	OK	80.6835	77.5507	-0.0571324	-0.383153	0.3465	0.985378	no
ENSMUSG00000018459.15	ENSMUSG00000018459.15	Slc13a3	chr2:165405027-165473230	Forelimb__WT	Forelimb__KO	NOTEST	0.0111294	0.0205858	0.887277	0	1	1	no
ENSMUSG00000018470.8	ENSMUSG00000018470.8	Kcnab3	chr11:69326257-69333042	Forelimb__WT	Forelimb__KO	OK	1.21714	1.2278	0.0125876	0.0409329	0.92195	0.999422	no
ENSMUSG00000018474.17	ENSMUSG00000018474.17	Chd3	chr11:69343272-69369408	Forelimb__WT	Forelimb__KO	OK	122.06	120.062	-0.0238129	-0.05659	0.88905	0.999422	no
ENSMUSG00000018476.7	ENSMUSG00000018476.7	Kdm6b	chr11:69398507-69413675	Forelimb__WT	Forelimb__KO	OK	26.3782	26.775	0.0215413	0.102193	0.79915	0.999422	no
ENSMUSG00000018479.12	ENSMUSG00000018479.12	1700125H20Rik	chr11:85170403-85181145	Forelimb__WT	Forelimb__KO	NOTEST	0.16151	0.198113	0.294697	0	1	1	no
ENSMUSG00000018481.9	ENSMUSG00000018481.9	Appbp2	chr11:85187261-85235130	Forelimb__WT	Forelimb__KO	OK	24.3416	25.9251	0.0909287	0.61848	0.12445	0.765979	no
ENSMUSG00000018486.2	ENSMUSG00000018486.2	Wnt9b	chr11:103727363-103749821	Forelimb__WT	Forelimb__KO	OK	1.26098	0.981766	-0.361096	-1.36879	0.00075	0.0375847	yes
ENSMUSG00000018500.2	ENSMUSG00000018500.2	Adora2b	chr11:62248983-62266453	Forelimb__WT	Forelimb__KO	OK	2.53547	2.66018	0.0692743	0.25534	0.52005	0.999422	no
ENSMUSG00000018501.17	ENSMUSG00000018501.17	Ncor1	chr11:62281472-62514417	Forelimb__WT	Forelimb__KO	OK	105.528	104.103	-0.0196199	-0.0767033	0.84575	0.999422	no
ENSMUSG00000018507.16	ENSMUSG00000018507.16	Trpv2	chr11:62574485-62600515	Forelimb__WT	Forelimb__KO	OK	0.320474	0.333142	0.055927	0.0719467	0.8297	0.999422	no
ENSMUSG00000018509.8	ENSMUSG00000018509.8	Cenpv	chr11:62524945-62539261	Forelimb__WT	Forelimb__KO	OK	32.6372	33.8367	0.0520707	0.231944	0.5656	0.999422	no
ENSMUSG00000018537.16	ENSMUSG00000018537.16	Pcgf2	chr11:97688822-97700497	Forelimb__WT	Forelimb__KO	OK	52.7117	51.4753	-0.0342435	-0.190546	0.64245	0.999422	no
ENSMUSG00000018541.10	ENSMUSG00000018541.10	Cwc25	chr11:97745480-97766556	Forelimb__WT	Forelimb__KO	OK	12.998	12.8526	-0.016229	-0.0939729	0.81285	0.999422	no
ENSMUSG00000018543.8	ENSMUSG00000018543.8	1700001P01Rik	chr11:97771480-97775918	Forelimb__WT	Forelimb__KO	NOTEST	0.114457	0.171804	0.58596	0	1	1	no
ENSMUSG00000018547.8	ENSMUSG00000018547.8	Pip4k2b	chr11:97715156-97744704	Forelimb__WT	Forelimb__KO	OK	23.8627	24.1426	0.0168258	0.107961	0.7816	0.999422	no
ENSMUSG00000018548.15	ENSMUSG00000018548.15	Trim37	chr11:87127076-87220683	Forelimb__WT	Forelimb__KO	OK	18.5672	18.8521	0.0219671	0.102206	0.80295	0.999422	no
ENSMUSG00000018554.13	ENSMUSG00000018554.13	Ybx2	chr11:69935795-69941605	Forelimb__WT	Forelimb__KO	OK	17.0793	15.5451	-0.135794	-0.708137	0.0793	0.640506	no
ENSMUSG00000018559.16	ENSMUSG00000018559.16	Ctdnep1	chr11:69968223-69990601	Forelimb__WT	Forelimb__KO	OK	47.9919	48.7611	0.0229398	0.0883241	0.8263	0.999422	no
ENSMUSG00000018565.17	ENSMUSG00000018565.17	Elp5	chr11:69968223-69990601	Forelimb__WT	Forelimb__KO	OK	44.9274	45.1583	0.00739462	0.0331701	0.93505	0.999422	no
ENSMUSG00000018566.14	ENSMUSG00000018566.14	Slc2a4	chr11:69942542-69948188	Forelimb__WT	Forelimb__KO	OK	13.8595	13.5906	-0.0282653	-0.0869174	0.83285	0.999422	no
ENSMUSG00000018567.14	ENSMUSG00000018567.14	Gabarap	chr11:69991142-69994951	Forelimb__WT	Forelimb__KO	OK	146.613	134.307	-0.126474	-0.783512	0.04965	0.52133	no
ENSMUSG00000018569.12	ENSMUSG00000018569.12	Cldn7	chr11:69964778-69967885	Forelimb__WT	Forelimb__KO	OK	5.39682	6.28898	0.220716	0.527862	0.18765	0.86657	no
ENSMUSG00000018570.17	ENSMUSG00000018570.17	2810408A11Rik	chr11:69897351-69900957	Forelimb__WT	Forelimb__KO	OK	14.3822	15.7102	0.127418	0.608417	0.13435	0.781987	no
ENSMUSG00000018572.10	ENSMUSG00000018572.10	Phf23	chr11:69995776-70000009	Forelimb__WT	Forelimb__KO	OK	55.6966	56.5078	0.0208619	0.101532	0.7854	0.999422	no
ENSMUSG00000018574.14	ENSMUSG00000018574.14	Acadvl	chr11:70000594-70015408	Forelimb__WT	Forelimb__KO	OK	17.5345	17.4916	-0.00353101	-0.0116949	0.97655	0.999422	no
ENSMUSG00000018581.15	ENSMUSG00000018581.15	Dnah11	chr12:117804288-118199043	Forelimb__WT	Forelimb__KO	OK	0.705828	0.69767	-0.0167738	-0.0422847	0.9133	0.999422	no
ENSMUSG00000018583.5	ENSMUSG00000018583.5	G3bp1	chr11:55469684-55504838	Forelimb__WT	Forelimb__KO	OK	88.5064	89.6534	0.0185754	0.0685291	0.866	0.999422	no
ENSMUSG00000018585.9	ENSMUSG00000018585.9	Atox1	chr11:55446640-55461239	Forelimb__WT	Forelimb__KO	OK	62.424	62.3032	-0.00279237	-0.0154063	0.97065	0.999422	no
ENSMUSG00000018589.8	ENSMUSG00000018589.8	Glra2	chrX:165129016-165327393	Forelimb__WT	Forelimb__KO	NOTEST	0.00358948	0.0209529	2.54531	0	1	1	no
ENSMUSG00000018593.12	ENSMUSG00000018593.12	Sparc	chr11:55394499-55420080	Forelimb__WT	Forelimb__KO	OK	70.6571	65.2549	-0.114749	-0.707651	0.0829	0.6534	no
ENSMUSG00000018595.6	ENSMUSG00000018595.6	Glra4	chrX:136732941-136803364	Forelimb__WT	Forelimb__KO	NOTEST	0.0526016	0.0428645	-0.295324	0	1	1	no
ENSMUSG00000018599.5	ENSMUSG00000018599.5	Mief2	chr11:60728397-60732951	Forelimb__WT	Forelimb__KO	OK	5.13306	5.52228	0.105445	0.225817	0.5735	0.999422	no
ENSMUSG00000018604.18	ENSMUSG00000018604.18	Tbx3	chr5:119570129-119684724	Forelimb__WT	Forelimb__KO	OK	12.5361	13.1594	0.0700063	0.417619	0.3052	0.964737	no
ENSMUSG00000018620.2	ENSMUSG00000018620.2	Mmp20	chr9:7628230-7699585	Forelimb__WT	Forelimb__KO	NOTEST	0	0	0	0	1	1	no
ENSMUSG00000018623.9	ENSMUSG00000018623.9	Mmp7	chr9:7628230-7699585	Forelimb__WT	Forelimb__KO	NOTEST	0.00401416	0	-inf	0	1	1	no
ENSMUSG00000018634.10	ENSMUSG00000018634.10	Crhr1	chr11:104132854-104175523	Forelimb__WT	Forelimb__KO	OK	0.326241	0.404731	0.311024	0.684269	0.09235	0.683821	no
ENSMUSG00000018648.15	ENSMUSG00000018648.15	Dusp14	chr11:84048040-84069261	Forelimb__WT	Forelimb__KO	OK	2.4284	2.17873	-0.156518	-0.474712	0.2296	0.907823	no
ENSMUSG00000018651.14	ENSMUSG00000018651.14	Tada2a	chr11:84078919-84129600	Forelimb__WT	Forelimb__KO	OK	28.9663	28.6911	-0.0137736	-0.0772848	0.85645	0.999422	no
ENSMUSG00000018654.17	ENSMUSG00000018654.17	Ikzf1	chr11:11642202-11772926	Forelimb__WT	Forelimb__KO	OK	1.54202	1.39101	-0.148689	-0.22152	0.59035	0.999422	no
ENSMUSG00000018656.5	ENSMUSG00000018656.5	Tcaf3	chr6:42584865-42597692	Forelimb__WT	Forelimb__KO	NOTEST	0	0.00130446	inf	0	1	1	no
ENSMUSG00000018659.12	ENSMUSG00000018659.12	Pnpo	chr11:96907425-96982959	Forelimb__WT	Forelimb__KO	OK	11.3417	10.7382	-0.078889	-0.219033	0.5841	0.999422	no
ENSMUSG00000018661.17	ENSMUSG00000018661.17	Cog1	chr11:113244852-113684155	Forelimb__WT	Forelimb__KO	OK	13.8087	13.7463	-0.00653439	-0.0264824	0.9476	0.999422	no
ENSMUSG00000018666.13	ENSMUSG00000018666.13	Cbx1	chr11:96789126-96808640	Forelimb__WT	Forelimb__KO	OK	157.08	154.602	-0.022939	-0.142217	0.7249	0.999422	no
ENSMUSG00000018669.14	ENSMUSG00000018669.14	Cdk5rap3	chr11:96907425-96982959	Forelimb__WT	Forelimb__KO	OK	24.4464	25.3019	0.0496197	0.16188	0.6884	0.999422	no
ENSMUSG00000018672.15	ENSMUSG00000018672.15	Copz2	chr11:96849875-96861203	Forelimb__WT	Forelimb__KO	OK	15.1684	12.7374	-0.252	-1.16925	0.0042	0.130756	no
ENSMUSG00000018677.9	ENSMUSG00000018677.9	Slc25a39	chr11:102402984-102407946	Forelimb__WT	Forelimb__KO	OK	47.3751	48.3965	0.0307745	0.182014	0.66055	0.999422	no
ENSMUSG00000018678.12	ENSMUSG00000018678.12	Sp2	chr11:96907425-96982959	Forelimb__WT	Forelimb__KO	OK	12.27	12.0323	-0.0282244	-0.100792	0.8021	0.999422	no
ENSMUSG00000018697.14	ENSMUSG00000018697.14	Aatf	chr11:84422854-84513522	Forelimb__WT	Forelimb__KO	OK	23.5347	23.6869	0.0092964	0.0561673	0.8897	0.999422	no
ENSMUSG00000018698.15	ENSMUSG00000018698.15	Lhx1	chr11:84518283-84525535	Forelimb__WT	Forelimb__KO	OK	0.268545	0.605566	1.17312	1.5404	5e-05	0.00388375	yes
ENSMUSG00000018707.13	ENSMUSG00000018707.13	Dync1h1	chr12:110601451-110666945	Forelimb__WT	Forelimb__KO	OK	42.8677	47.9957	0.163015	0.912201	0.0171	0.305694	no
ENSMUSG00000018727.19	ENSMUSG00000018727.19	Cpsf4l	chr11:113698171-113710017	Forelimb__WT	Forelimb__KO	OK	0.498944	0.377777	-0.401344	-0.704615	0.0742	0.627147	no
ENSMUSG00000018733.10	ENSMUSG00000018733.10	Pex12	chr11:83294641-83405035	Forelimb__WT	Forelimb__KO	OK	7.34964	7.26263	-0.0171815	-0.0210771	0.94935	0.999422	no
ENSMUSG00000018736.14	ENSMUSG00000018736.14	Ndel1	chr11:68821433-68871858	Forelimb__WT	Forelimb__KO	OK	37.3105	35.3356	-0.0784575	-0.235714	0.5559	0.999422	no
ENSMUSG00000018740.14	ENSMUSG00000018740.14	Slc25a35	chr11:68968130-68975185	Forelimb__WT	Forelimb__KO	OK	1.12341	1.01141	-0.151516	-0.240294	0.54035	0.999422	no
ENSMUSG00000018750.14	ENSMUSG00000018750.14	Zbtb4	chr11:69765911-69784023	Forelimb__WT	Forelimb__KO	OK	2.01428	1.98092	-0.0240887	-0.055206	0.8752	0.999422	no
ENSMUSG00000018752.19	ENSMUSG00000018752.19	Tnfsfm13	chr11:69682137-69696098	Forelimb__WT	Forelimb__KO	OK	0.650125	0.577949	-0.169775	-0.21636	0.57815	0.999422	no
ENSMUSG00000018761.14	ENSMUSG00000018761.14	Mpdu1	chr11:69655313-69662642	Forelimb__WT	Forelimb__KO	OK	31.3786	33.1079	0.0773952	0.439167	0.2775	0.948167	no
ENSMUSG00000018765.5	ENSMUSG00000018765.5	Fxr2	chr11:69632989-69653297	Forelimb__WT	Forelimb__KO	OK	56.4042	55.7292	-0.0173685	-0.0806121	0.8374	0.999422	no
ENSMUSG00000018770.9	ENSMUSG00000018770.9	Atp5g3	chr2:73908446-73911326	Forelimb__WT	Forelimb__KO	OK	357.001	374.144	0.067665	0.455572	0.26195	0.940645	no
ENSMUSG00000018774.13	ENSMUSG00000018774.13	Cd68	chr11:69664212-69666153	Forelimb__WT	Forelimb__KO	OK	5.39145	4.73839	-0.186274	-0.606003	0.13535	0.785728	no
ENSMUSG00000018776.9	ENSMUSG00000018776.9	Slc35g3	chr11:69759889-69761968	Forelimb__WT	Forelimb__KO	NOTEST	0.137409	0.161574	0.233723	0	1	1	no
ENSMUSG00000018796.12	ENSMUSG00000018796.12	Acsl1	chr8:46471040-46536051	Forelimb__WT	Forelimb__KO	OK	3.64383	3.88197	0.0913341	0.313933	0.4013	0.999422	no
ENSMUSG00000018800.14	ENSMUSG00000018800.14	Abca5	chr11:110269368-110337716	Forelimb__WT	Forelimb__KO	OK	2.87387	2.75469	-0.0611093	-0.153078	0.695	0.999422	no
ENSMUSG00000018809.2	ENSMUSG00000018809.2	Smyd4	chr11:75348432-75405705	Forelimb__WT	Forelimb__KO	OK	5.88324	6.15327	0.0647435	0.18095	0.65235	0.999422	no
ENSMUSG00000018819.10	ENSMUSG00000018819.10	Lsp1	chr7:142460808-142516008	Forelimb__WT	Forelimb__KO	OK	16.9631	16.4346	-0.0456657	-0.195407	0.6277	0.999422	no
[truncated: 26,713 more rows]
