# Supplementary material for: The Firre locus produces a trans-acting RNA molecule that functions in hematopoiesis
Source: Nat Commun. 2019 Nov 13;10:5137. doi: 10.1038/s41467-019-12970-4 (PMC6853988; doi:10.1038/s41467-019-12970-4)
Supplement: Supplementary file 10 — Supplementary Data 7 [file 41467_2019_12970_MOESM10_ESM.csv]

test_id	gene_id	gene	locus	sample_1	sample_2	status	value_1	value_2	log2(fold_change)	test_stat	p_value	q_value	significant
ENSMUSG00000000001.4	ENSMUSG00000000001.4	Gnai3	chr3:108107279-108146146	Liver__WT	Liver__KO	OK	85.5622	86.3502	0.0132264	0.0740553	0.85815	0.999866	no
ENSMUSG00000000003.15	ENSMUSG00000000003.15	Pbsn	chrX:77837900-77853623	Liver__WT	Liver__KO	NOTEST	0	0	0	0	1	1	no
ENSMUSG00000000028.14	ENSMUSG00000000028.14	Cdc45	chr16:18780446-18835261	Liver__WT	Liver__KO	OK	41.4314	42.5738	0.0392418	0.170918	0.6724	0.999866	no
ENSMUSG00000000031.15	ENSMUSG00000000031.15	H19	chr7:142575528-142578143	Liver__WT	Liver__KO	OK	2352.36	2428.09	0.0457147	0.0981589	0.80095	0.999866	no
ENSMUSG00000000037.16	ENSMUSG00000000037.16	Scml2	chrX:161117192-161258213	Liver__WT	Liver__KO	OK	2.14896	2.41437	0.168003	0.277977	0.4871	0.999866	no
ENSMUSG00000000049.11	ENSMUSG00000000049.11	Apoh	chr11:107933386-108414396	Liver__WT	Liver__KO	OK	7.95691	9.62987	0.275308	0.354932	0.3485	0.999866	no
ENSMUSG00000000056.7	ENSMUSG00000000056.7	Narf	chr11:121237252-121255856	Liver__WT	Liver__KO	OK	38.7558	40.9955	0.0810512	0.45914	0.25435	0.999866	no
ENSMUSG00000000058.6	ENSMUSG00000000058.6	Cav2	chr6:17197750-17385604	Liver__WT	Liver__KO	OK	1.82269	1.84316	0.0161127	0.0336905	0.9315	0.999866	no
ENSMUSG00000000078.6	ENSMUSG00000000078.6	Klf6	chr13:5861488-5870393	Liver__WT	Liver__KO	OK	8.42753	8.84461	0.069688	0.360026	0.3666	0.999866	no
ENSMUSG00000000085.16	ENSMUSG00000000085.16	Scmh1	chr4:120405280-120530186	Liver__WT	Liver__KO	OK	12.4711	12.8574	0.0440062	0.128967	0.73975	0.999866	no
ENSMUSG00000000088.6	ENSMUSG00000000088.6	Cox5a	chr9:57521231-57543187	Liver__WT	Liver__KO	OK	163.736	162.607	-0.00998182	-0.0494845	0.90475	0.999866	no
ENSMUSG00000000093.6	ENSMUSG00000000093.6	Tbx2	chr11:85832550-85841948	Liver__WT	Liver__KO	OK	2.27125	2.84549	0.325195	1.18818	0.00255	0.553131	no
ENSMUSG00000000094.12	ENSMUSG00000000094.12	Tbx4	chr11:85886421-85916097	Liver__WT	Liver__KO	OK	0.137589	0.251476	0.870057	1.27276	0.0014	0.393659	no
ENSMUSG00000000103.12	ENSMUSG00000000103.12	Zfy2	chrY:2106014-2170409	Liver__WT	Liver__KO	NOTEST	0	0.00135358	inf	0	1	1	no
ENSMUSG00000000120.6	ENSMUSG00000000120.6	Ngfr	chr11:95568817-95587735	Liver__WT	Liver__KO	OK	6.39735	6.59157	0.0431491	0.201718	0.6206	0.999866	no
ENSMUSG00000000125.5	ENSMUSG00000000125.5	Wnt3	chr11:103774149-103817957	Liver__WT	Liver__KO	NOTEST	0.0110143	0.0221456	1.00764	0	1	1	no
ENSMUSG00000000126.11	ENSMUSG00000000126.11	Wnt9a	chr11:59306927-59333552	Liver__WT	Liver__KO	OK	0.598431	0.642137	0.101696	0.236247	0.55945	0.999866	no
ENSMUSG00000000127.14	ENSMUSG00000000127.14	Fer	chr17:63896017-64139494	Liver__WT	Liver__KO	OK	9.98766	10.3731	0.0546355	0.27169	0.5027	0.999866	no
ENSMUSG00000000131.15	ENSMUSG00000000131.15	Xpo6	chr7:126101714-126200501	Liver__WT	Liver__KO	OK	29.2462	28.7523	-0.0245722	-0.124118	0.73435	0.999866	no
ENSMUSG00000000134.17	ENSMUSG00000000134.17	Tfe3	chrX:7762585-7775202	Liver__WT	Liver__KO	OK	13.0644	11.8052	-0.146219	-0.484458	0.20115	0.999866	no
ENSMUSG00000000142.15	ENSMUSG00000000142.15	Axin2	chr11:108920348-108950783	Liver__WT	Liver__KO	OK	1.69869	1.75187	0.0444746	0.0949347	0.7872	0.999866	no
ENSMUSG00000000148.17	ENSMUSG00000000148.17	Brat1	chr5:140705010-140719379	Liver__WT	Liver__KO	OK	9.0427	8.76948	-0.0442617	-0.22016	0.5833	0.999866	no
ENSMUSG00000000149.10	ENSMUSG00000000149.10	Gna12	chr5:140758407-140830431	Liver__WT	Liver__KO	OK	31.0618	31.394	0.0153493	0.0872786	0.82895	0.999866	no
ENSMUSG00000000154.16	ENSMUSG00000000154.16	Slc22a18	chr7:143473735-143499334	Liver__WT	Liver__KO	OK	3.21433	3.08811	-0.0577899	-0.171907	0.66965	0.999866	no
ENSMUSG00000000157.15	ENSMUSG00000000157.15	Itgb2l	chr16:96361667-96525793	Liver__WT	Liver__KO	OK	0.385485	0.387089	0.00599251	0.00597105	0.9871	0.999866	no
ENSMUSG00000000159.15	ENSMUSG00000000159.15	Igsf5	chr16:96361667-96525793	Liver__WT	Liver__KO	OK	0.588012	0.593455	0.0132937	0.0135372	0.96745	0.999866	no
ENSMUSG00000000167.14	ENSMUSG00000000167.14	Pih1d2	chr9:50603900-50624997	Liver__WT	Liver__KO	OK	1.3772	1.26464	-0.12301	-0.0842188	0.82325	0.999866	no
ENSMUSG00000000168.9	ENSMUSG00000000168.9	Dlat	chr9:50634632-50659780	Liver__WT	Liver__KO	OK	45.9852	43.855	-0.0684282	-0.25897	0.5191	0.999866	no
ENSMUSG00000000171.4	ENSMUSG00000000171.4	Sdhd	chr9:50596337-50603849	Liver__WT	Liver__KO	OK	253.522	255.099	0.00894582	0.0498603	0.9012	0.999866	no
ENSMUSG00000000182.9	ENSMUSG00000000182.9	Fgf23	chr6:127072901-127081408	Liver__WT	Liver__KO	OK	0.213405	0.263611	0.304819	0.407306	0.3094	0.999866	no
ENSMUSG00000000183.6	ENSMUSG00000000183.6	Fgf6	chr6:127015585-127028187	Liver__WT	Liver__KO	NOTEST	0.00260596	0.00062835	-2.05217	0	1	1	no
ENSMUSG00000000184.12	ENSMUSG00000000184.12	Ccnd2	chr6:127122965-127212411	Liver__WT	Liver__KO	OK	35.1345	37.6952	0.101492	0.311248	0.44325	0.999866	no
ENSMUSG00000000194.13	ENSMUSG00000000194.13	Gpr107	chr2:31152315-31218775	Liver__WT	Liver__KO	OK	10.4866	10.6531	0.0227311	0.0614313	0.87795	0.999866	no
ENSMUSG00000000197.7	ENSMUSG00000000197.7	Nalcn	chr14:123276640-123627144	Liver__WT	Liver__KO	NOTEST	0.00542031	0.00469274	-0.207945	0	1	1	no
ENSMUSG00000000202.9	ENSMUSG00000000202.9	Btbd17	chr11:114791216-114795945	Liver__WT	Liver__KO	NOTEST	0.190078	0.172256	-0.142041	0	1	1	no
ENSMUSG00000000204.15	ENSMUSG00000000204.15	Slfn4	chr11:83175185-83190221	Liver__WT	Liver__KO	NOTEST	0.0124444	0.0159423	0.357364	0	1	1	no
ENSMUSG00000000214.11	ENSMUSG00000000214.11	Th	chr7:142892751-142931128	Liver__WT	Liver__KO	NOTEST	0.0275622	0.0397375	0.527812	0	1	1	no
ENSMUSG00000000215.10	ENSMUSG00000000215.10	Ins2	chr7:142678655-142699510	Liver__WT	Liver__KO	NOTEST	0	0	0	0	1	1	no
ENSMUSG00000000216.8	ENSMUSG00000000216.8	Scnn1g	chr7:121734478-121768475	Liver__WT	Liver__KO	NOTEST	0	0.00221835	inf	0	1	1	no
ENSMUSG00000000223.13	ENSMUSG00000000223.13	Drp2	chrX:134404550-134456573	Liver__WT	Liver__KO	OK	0.578354	0.563046	-0.0387009	-0.0924154	0.81585	0.999866	no
ENSMUSG00000000244.17	ENSMUSG00000000244.17	Tspan32	chr7:142988968-143019644	Liver__WT	Liver__KO	OK	46.2616	49.0408	0.0841677	0.462032	0.2519	0.999866	no
ENSMUSG00000000247.11	ENSMUSG00000000247.11	Lhx2	chr2:38339280-38369733	Liver__WT	Liver__KO	OK	12.2621	12.0674	-0.023097	-0.10603	0.7933	0.999866	no
ENSMUSG00000000248.16	ENSMUSG00000000248.16	Clec2g	chr6:128934380-128984707	Liver__WT	Liver__KO	NOTEST	0	0.00711867	inf	0	1	1	no
ENSMUSG00000000253.12	ENSMUSG00000000253.12	Gmpr	chr13:45507443-45546382	Liver__WT	Liver__KO	OK	75.8446	84.0656	0.148469	0.781038	0.0531	0.999866	no
ENSMUSG00000000263.15	ENSMUSG00000000263.15	Glra1	chr11:55514237-55608198	Liver__WT	Liver__KO	NOTEST	0.00355898	0	-inf	0	1	1	no
ENSMUSG00000000266.11	ENSMUSG00000000266.11	Mid2	chrX:140664598-140767715	Liver__WT	Liver__KO	OK	0.999838	0.998871	-0.00139527	-0.00249455	0.9946	0.999866	no
ENSMUSG00000000275.16	ENSMUSG00000000275.16	Trim25	chr11:88999375-89020293	Liver__WT	Liver__KO	OK	23.5975	23.6364	0.00237738	0.0134288	0.9743	0.999866	no
ENSMUSG00000000276.11	ENSMUSG00000000276.11	Dgke	chr11:89035178-89069098	Liver__WT	Liver__KO	OK	1.82898	1.74344	-0.0691036	-0.257803	0.5251	0.999866	no
ENSMUSG00000000278.10	ENSMUSG00000000278.10	Scpep1	chr11:88905927-88955465	Liver__WT	Liver__KO	OK	29.6664	27.8909	-0.0890353	-0.489275	0.23405	0.999866	no
ENSMUSG00000000282.12	ENSMUSG00000000282.12	Mnt	chr11:74830919-74845725	Liver__WT	Liver__KO	OK	5.9576	5.5975	-0.0899482	-0.390815	0.32615	0.999866	no
ENSMUSG00000000290.13	ENSMUSG00000000290.13	Itgb2	chr10:77530251-77565686	Liver__WT	Liver__KO	OK	12.6467	11.4727	-0.140558	-0.562676	0.1451	0.999866	no
ENSMUSG00000000295.12	ENSMUSG00000000295.12	Hddc2	chr10:31313381-31328204	Liver__WT	Liver__KO	OK	31.7687	32.2086	0.0198401	0.0936296	0.82035	0.999866	no
ENSMUSG00000000296.7	ENSMUSG00000000296.7	Tpd52l1	chr10:31332379-31445921	Liver__WT	Liver__KO	OK	1.27848	1.31188	0.0372088	0.0781849	0.8447	0.999866	no
ENSMUSG00000000301.16	ENSMUSG00000000301.16	Pemt	chr11:59970613-60046489	Liver__WT	Liver__KO	OK	6.44316	6.13456	-0.0708088	-0.177195	0.65005	0.999866	no
ENSMUSG00000000303.12	ENSMUSG00000000303.12	Cdh1	chr8:106603350-106670246	Liver__WT	Liver__KO	OK	7.63479	7.65671	0.0041366	0.0208156	0.95765	0.999866	no
ENSMUSG00000000305.12	ENSMUSG00000000305.12	Cdh4	chr2:179442430-179899373	Liver__WT	Liver__KO	NOTEST	0.218819	0.203061	-0.107825	0	1	1	no
ENSMUSG00000000308.14	ENSMUSG00000000308.14	Ckmt1	chr2:121357713-121380940	Liver__WT	Liver__KO	NOTEST	0.0810215	0.0380617	-1.08996	0	1	1	no
ENSMUSG00000000317.11	ENSMUSG00000000317.11	Bcl6b	chr11:70224127-70229739	Liver__WT	Liver__KO	OK	2.63006	2.61041	-0.0108225	-0.0371878	0.9235	0.999866	no
ENSMUSG00000000318.16	ENSMUSG00000000318.16	Clec10a	chr11:70156196-70170834	Liver__WT	Liver__KO	OK	0.353452	0.36538	0.047882	0.0398037	0.87725	0.999866	no
ENSMUSG00000000320.10	ENSMUSG00000000320.10	Alox12	chr11:70241456-70255353	Liver__WT	Liver__KO	OK	13.5822	14.3378	0.0781055	0.404227	0.323	0.999866	no
ENSMUSG00000000325.15	ENSMUSG00000000325.15	Arvcf	chr16:18348181-18479073	Liver__WT	Liver__KO	OK	7.07631	6.81531	-0.0542179	-0.0733054	0.8149	0.999866	no
ENSMUSG00000000326.12	ENSMUSG00000000326.12	Comt	chr16:18348181-18479073	Liver__WT	Liver__KO	OK	67.2913	67.946	0.0139674	0.0508649	0.8987	0.999866	no
ENSMUSG00000000339.14	ENSMUSG00000000339.14	Rtca	chr3:116488962-116508208	Liver__WT	Liver__KO	OK	22.8207	22.5052	-0.020086	-0.0887192	0.82555	0.999866	no
ENSMUSG00000000340.10	ENSMUSG00000000340.10	Dbt	chr3:116513069-116549981	Liver__WT	Liver__KO	OK	15.6116	15.0656	-0.0513655	-0.212898	0.56515	0.999866	no
ENSMUSG00000000346.8	ENSMUSG00000000346.8	Dazap2	chr15:100615627-100620731	Liver__WT	Liver__KO	OK	132.598	130.273	-0.0255175	-0.144885	0.7211	0.999866	no
ENSMUSG00000000355.13	ENSMUSG00000000355.13	Mcts1	chrX:38600577-38613426	Liver__WT	Liver__KO	OK	47.7913	50.6328	0.0833258	0.403811	0.32225	0.999866	no
ENSMUSG00000000359.3	ENSMUSG00000000359.3	Rem1	chr2:152626950-152635194	Liver__WT	Liver__KO	OK	0.484735	0.505766	0.0612734	0.0776719	0.8197	0.999866	no
ENSMUSG00000000365.8	ENSMUSG00000000365.8	Rnf17	chr14:56402696-56525032	Liver__WT	Liver__KO	OK	2.6063	2.2217	-0.230342	-0.92493	0.02295	0.999866	no
ENSMUSG00000000374.7	ENSMUSG00000000374.7	Trappc10	chr10:78186724-78244642	Liver__WT	Liver__KO	OK	16.5446	16.3116	-0.0204567	-0.115761	0.77555	0.999866	no
ENSMUSG00000000378.15	ENSMUSG00000000378.15	Ccm2	chr11:6546886-6596744	Liver__WT	Liver__KO	OK	29.1754	29.4423	0.0131404	0.0643574	0.8699	0.999866	no
ENSMUSG00000000381.10	ENSMUSG00000000381.10	Wap	chr11:6635481-6638637	Liver__WT	Liver__KO	NOTEST	0	0	0	0	1	1	no
ENSMUSG00000000384.15	ENSMUSG00000000384.15	Tbrg4	chr11:6615598-6626067	Liver__WT	Liver__KO	OK	67.503	61.5006	-0.13435	-0.603312	0.1277	0.999866	no
ENSMUSG00000000385.7	ENSMUSG00000000385.7	Tmprss2	chr16:97564683-97611195	Liver__WT	Liver__KO	OK	1.7352	1.79027	0.0450745	0.142419	0.72125	0.999866	no
ENSMUSG00000000386.14	ENSMUSG00000000386.14	Mx1	chr16:97447036-97462906	Liver__WT	Liver__KO	NOTEST	0.164005	0.206748	0.334133	0	1	1	no
ENSMUSG00000000392.17	ENSMUSG00000000392.17	Fap	chr2:62500942-62574075	Liver__WT	Liver__KO	OK	0.484049	0.418468	-0.210036	-0.259272	0.4558	0.999866	no
ENSMUSG00000000394.15	ENSMUSG00000000394.15	Gcg	chr2:62474529-62483650	Liver__WT	Liver__KO	OK	0.902604	1.00767	0.158852	0.251611	0.527	0.999866	no
ENSMUSG00000000399.10	ENSMUSG00000000399.10	Ndufa9	chr6:126821720-126849125	Liver__WT	Liver__KO	OK	107.823	112.946	0.0669743	0.383459	0.3411	0.999866	no
ENSMUSG00000000402.2	ENSMUSG00000000402.2	Egfl6	chrX:166523006-166585720	Liver__WT	Liver__KO	OK	0.998375	1.03629	0.0537774	0.136096	0.74565	0.999866	no
ENSMUSG00000000409.14	ENSMUSG00000000409.14	Lck	chr4:129548343-129573641	Liver__WT	Liver__KO	OK	2.30586	2.25517	-0.0320723	-0.0932188	0.8105	0.999866	no
ENSMUSG00000000411.7	ENSMUSG00000000411.7	Tssk3	chr4:129489013-129491022	Liver__WT	Liver__KO	NOTEST	0.02277	0.00865824	-1.39499	0	1	1	no
ENSMUSG00000000416.16	ENSMUSG00000000416.16	Cttnbp2	chr6:18366564-18514821	Liver__WT	Liver__KO	OK	1.56183	1.80792	0.211098	0.199864	0.59255	0.999866	no
ENSMUSG00000000420.15	ENSMUSG00000000420.15	Galnt1	chr18:24205343-24286818	Liver__WT	Liver__KO	OK	54.8835	57.2014	0.0596785	0.309337	0.42985	0.999866	no
ENSMUSG00000000435.1	ENSMUSG00000000435.1	Myf5	chr10:107482907-107486134	Liver__WT	Liver__KO	OK	0.27021	0.249481	-0.115151	-0.165926	0.69215	0.999866	no
ENSMUSG00000000439.9	ENSMUSG00000000439.9	Mkrn2	chr6:115601901-115676635	Liver__WT	Liver__KO	OK	7.33162	7.57571	0.0472498	0.0451579	0.91455	0.999866	no
ENSMUSG00000000440.12	ENSMUSG00000000440.12	Pparg	chr6:115360950-115490399	Liver__WT	Liver__KO	OK	0.690511	0.834081	0.272523	0.45629	0.2224	0.999866	no
ENSMUSG00000000441.17	ENSMUSG00000000441.17	Raf1	chr6:115601901-115676635	Liver__WT	Liver__KO	OK	42.7271	41.8158	-0.0311044	-0.159991	0.6926	0.999866	no
ENSMUSG00000000486.13	ENSMUSG00000000486.13	Sept1	chr7:127214461-127232646	Liver__WT	Liver__KO	OK	6.99482	7.8511	0.166608	0.530307	0.18255	0.999866	no
ENSMUSG00000000489.6	ENSMUSG00000000489.6	Pdgfb	chr15:79995899-80014808	Liver__WT	Liver__KO	OK	3.95454	3.78042	-0.064962	-0.252903	0.536	0.999866	no
ENSMUSG00000000530.16	ENSMUSG00000000530.16	Acvrl1	chr15:101128521-101145336	Liver__WT	Liver__KO	OK	1.96285	1.87936	-0.062706	-0.148941	0.66975	0.999866	no
ENSMUSG00000000531.4	ENSMUSG00000000531.4	Grasp	chr15:101224206-101232755	Liver__WT	Liver__KO	OK	1.4346	1.55652	0.117677	0.30681	0.44405	0.999866	no
ENSMUSG00000000532.10	ENSMUSG00000000532.10	Acvr1b	chr15:101174066-101213679	Liver__WT	Liver__KO	OK	7.72884	7.32079	-0.078253	-0.398438	0.3267	0.999866	no
ENSMUSG00000000538.18	ENSMUSG00000000538.18	Tom1l2	chr11:60226713-60352905	Liver__WT	Liver__KO	OK	7.22469	7.08939	-0.0272748	-0.123369	0.75535	0.999866	no
ENSMUSG00000000544.14	ENSMUSG00000000544.14	Gpa33	chr1:166130237-166166510	Liver__WT	Liver__KO	NOTEST	0.0275225	0.0236199	-0.22061	0	1	1	no
ENSMUSG00000000552.9	ENSMUSG00000000552.9	Zfp385a	chr15:103313894-103340086	Liver__WT	Liver__KO	OK	18.5113	17.5985	-0.072954	-0.380955	0.33995	0.999866	no
ENSMUSG00000000555.6	ENSMUSG00000000555.6	Itga5	chr15:103344288-103366763	Liver__WT	Liver__KO	OK	20.1468	19.367	-0.0569509	-0.322462	0.4223	0.999866	no
ENSMUSG00000000560.9	ENSMUSG00000000560.9	Gabra2	chr5:70957596-71095849	Liver__WT	Liver__KO	NOTEST	0.0240283	0.0202869	-0.244187	0	1	1	no
ENSMUSG00000000561.14	ENSMUSG00000000561.14	Wdr77	chr3:105942697-105969760	Liver__WT	Liver__KO	OK	55.6792	53.3461	-0.0617544	-0.124403	0.75745	0.999866	no
ENSMUSG00000000562.5	ENSMUSG00000000562.5	Adora3	chr3:105870857-105924042	Liver__WT	Liver__KO	OK	0.328855	0.292646	-0.168296	-0.229525	0.5669	0.999866	no
ENSMUSG00000000563.17	ENSMUSG00000000563.17	Atp5f1	chr3:105942697-105969760	Liver__WT	Liver__KO	OK	227.047	234.035	0.0437344	0.179468	0.65635	0.999866	no
ENSMUSG00000000567.5	ENSMUSG00000000567.5	Sox9	chr11:112782223-112787760	Liver__WT	Liver__KO	OK	1.52621	1.3718	-0.153888	-0.498728	0.2162	0.999866	no
ENSMUSG00000000568.15	ENSMUSG00000000568.15	Hnrnpd	chr5:99955934-99978938	Liver__WT	Liver__KO	OK	294.208	278.34	-0.0799882	-0.31657	0.43935	0.999866	no
ENSMUSG00000000579.14	ENSMUSG00000000579.14	Dynlt1c	chr17:6601670-6609679	Liver__WT	Liver__KO	OK	4.23281	4.08326	-0.0518922	-0.199041	0.6235	0.999866	no
ENSMUSG00000000581.8	ENSMUSG00000000581.8	C1d	chr11:17257578-17269176	Liver__WT	Liver__KO	OK	60.1939	64.5751	0.10136	0.268802	0.50815	0.999866	no
ENSMUSG00000000594.7	ENSMUSG00000000594.7	Gm2a	chr11:55098114-55113029	Liver__WT	Liver__KO	OK	5.53183	6.03416	0.125397	0.595818	0.14755	0.999866	no
ENSMUSG00000000600.15	ENSMUSG00000000600.15	Krit1	chr5:3803183-3866596	Liver__WT	Liver__KO	OK	17.8735	18.3687	0.039435	0.196815	0.6202	0.999866	no
ENSMUSG00000000605.8	ENSMUSG00000000605.8	Clcn4	chr7:7282315-7299511	Liver__WT	Liver__KO	OK	10.4943	10.7058	0.0287821	0.155363	0.6958	0.999866	no
ENSMUSG00000000606.15	ENSMUSG00000000606.15	Vmn2r88	chr14:51361755-51662953	Liver__WT	Liver__KO	NOTEST	0	0	0	0	1	1	no
ENSMUSG00000000617.14	ENSMUSG00000000617.14	Grm6	chr11:50850684-50866208	Liver__WT	Liver__KO	NOTEST	0.0190485	0.0253334	0.411365	0	1	1	no
ENSMUSG00000000627.15	ENSMUSG00000000627.15	Sema4f	chr6:82911884-82939769	Liver__WT	Liver__KO	NOTEST	0.152916	0.167183	0.128694	0	1	1	no
ENSMUSG00000000628.10	ENSMUSG00000000628.10	Hk2	chr6:82725024-82774454	Liver__WT	Liver__KO	OK	18.6052	17.589	-0.0810368	-0.393203	0.28055	0.999866	no
ENSMUSG00000000631.20	ENSMUSG00000000631.20	Myo18a	chr11:77763245-77865980	Liver__WT	Liver__KO	OK	31.2148	28.5135	-0.130585	-0.343175	0.1673	0.999866	no
ENSMUSG00000000632.13	ENSMUSG00000000632.13	Sez6	chr11:77930799-77979048	Liver__WT	Liver__KO	NOTEST	0.0148379	0.0545745	1.87894	0	1	1	no
ENSMUSG00000000673.8	ENSMUSG00000000673.8	Haao	chr17:83831355-83846790	Liver__WT	Liver__KO	OK	2.77918	2.63733	-0.07558	-0.197569	0.6362	0.999866	no
ENSMUSG00000000682.7	ENSMUSG00000000682.7	Cd52	chr4:134065911-134095082	Liver__WT	Liver__KO	OK	11.4034	12.6727	0.15226	0.417284	0.30195	0.999866	no
ENSMUSG00000000686.11	ENSMUSG00000000686.11	Abhd15	chr11:77508098-77607815	Liver__WT	Liver__KO	OK	0.719336	0.698328	-0.0427608	-0.0263443	0.9371	0.999866	no
ENSMUSG00000000690.5	ENSMUSG00000000690.5	Hoxb6	chr11:96291023-96306910	Liver__WT	Liver__KO	OK	0.250041	0.381759	0.610493	0.489769	0.2821	0.999866	no
ENSMUSG00000000693.10	ENSMUSG00000000693.10	Loxl3	chr6:83034172-83057808	Liver__WT	Liver__KO	OK	2.62569	2.55912	-0.0370506	-0.0278672	0.91265	0.999866	no
ENSMUSG00000000701.7	ENSMUSG00000000701.7	Tcl1b5	chr12:105176357-105181143	Liver__WT	Liver__KO	NOTEST	0	0	0	0	1	1	no
ENSMUSG00000000706.15	ENSMUSG00000000706.15	Btn1a1	chr13:23456991-23465901	Liver__WT	Liver__KO	OK	0.952265	1.08257	0.185023	0.428995	0.29325	0.999866	no
ENSMUSG00000000708.14	ENSMUSG00000000708.14	Kat2b	chr17:53566860-53672720	Liver__WT	Liver__KO	OK	7.81245	8.44583	0.112464	0.373795	0.3045	0.999866	no
ENSMUSG00000000711.2	ENSMUSG00000000711.2	Rab5b	chr10:128677192-128696268	Liver__WT	Liver__KO	OK	23.6959	24.3444	0.0389505	0.219503	0.5817	0.999866	no
ENSMUSG00000000724.10	ENSMUSG00000000724.10	Cryba1	chr11:77686154-77741921	Liver__WT	Liver__KO	NOTEST	0.00992755	0.00594331	-0.740172	0	1	1	no
ENSMUSG00000000730.13	ENSMUSG00000000730.13	Dnmt3l	chr10:78030021-78063622	Liver__WT	Liver__KO	NOTEST	0.0102966	0.0253214	1.29818	0	1	1	no
ENSMUSG00000000731.15	ENSMUSG00000000731.15	Aire	chr10:78030021-78063622	Liver__WT	Liver__KO	NOTEST	0.0398193	0.0392429	-0.0210355	0	1	1	no
ENSMUSG00000000732.8	ENSMUSG00000000732.8	Icosl	chr10:78069359-78079525	Liver__WT	Liver__KO	OK	2.66981	2.4785	-0.107269	-0.363989	0.36885	0.999866	no
ENSMUSG00000000738.17	ENSMUSG00000000738.17	Spg7	chr8:119910359-124345724	Liver__WT	Liver__KO	OK	28.8071	28.0274	-0.0395848	-0.00859052	0.9452	0.999866	no
ENSMUSG00000000739.13	ENSMUSG00000000739.13	Sult5a1	chr8:119910359-124345724	Liver__WT	Liver__KO	OK	1.42158	1.72137	0.276065	0.0109565	0.7218	0.999866	no
ENSMUSG00000000740.11	ENSMUSG00000000740.11	Rpl13	chr8:119910359-124345724	Liver__WT	Liver__KO	OK	1511.71	1597.1	0.0792768	0.082139	0.83535	0.999866	no
ENSMUSG00000000743.8	ENSMUSG00000000743.8	Chmp1a	chr8:119910359-124345724	Liver__WT	Liver__KO	OK	50.7208	48.9449	-0.0514183	-0.0173278	0.973	0.999866	no
ENSMUSG00000000751.13	ENSMUSG00000000751.13	Rpa1	chr11:75298165-75348324	Liver__WT	Liver__KO	OK	91.4525	88.275	-0.0510174	-0.280855	0.485	0.999866	no
ENSMUSG00000000753.15	ENSMUSG00000000753.15	Serpinf1	chr11:75409768-75422701	Liver__WT	Liver__KO	OK	71.6056	69.4178	-0.0447681	-0.245981	0.54885	0.999866	no
ENSMUSG00000000759.14	ENSMUSG00000000759.14	Tubgcp3	chr8:12614276-12679229	Liver__WT	Liver__KO	OK	27.4863	26.7891	-0.0370693	-0.211361	0.60335	0.999866	no
ENSMUSG00000000766.18	ENSMUSG00000000766.18	Oprm1	chr10:6758505-7052478	Liver__WT	Liver__KO	NOTEST	0.00437052	0	-inf	0	1	1	no
ENSMUSG00000000776.12	ENSMUSG00000000776.12	Polr3d	chr14:70438747-70443471	Liver__WT	Liver__KO	OK	18.1817	18.3164	0.0106509	0.0546389	0.8944	0.999866	no
ENSMUSG00000000782.15	ENSMUSG00000000782.15	Tcf7	chr11:51949881-52286179	Liver__WT	Liver__KO	OK	3.96172	4.18972	0.0807268	0.0444045	0.9309	0.999866	no
ENSMUSG00000000787.12	ENSMUSG00000000787.12	Ddx3x	chrX:13280969-13294052	Liver__WT	Liver__KO	OK	184.38	178.343	-0.0480274	-0.218883	0.58765	0.999866	no
ENSMUSG00000000791.8	ENSMUSG00000000791.8	Il12rb1	chr8:70808448-70821424	Liver__WT	Liver__KO	NOTEST	0.0898424	0.0887792	-0.0171757	0	1	1	no
ENSMUSG00000000792.2	ENSMUSG00000000792.2	Slc5a5	chr8:70882888-70892757	Liver__WT	Liver__KO	NOTEST	0.123704	0.132566	0.0998252	0	1	1	no
ENSMUSG00000000794.9	ENSMUSG00000000794.9	Kcnn3	chr3:89520163-89667761	Liver__WT	Liver__KO	NOTEST	0.134373	0.16177	0.267696	0	1	1	no
ENSMUSG00000000804.14	ENSMUSG00000000804.14	Usp32	chr11:84984441-85140161	Liver__WT	Liver__KO	OK	14.3844	14.889	0.0497419	0.243291	0.49985	0.999866	no
ENSMUSG00000000805.18	ENSMUSG00000000805.18	Car4	chr11:84957787-84966044	Liver__WT	Liver__KO	OK	7.00289	6.72855	-0.0576557	-0.200441	0.61445	0.999866	no
ENSMUSG00000000811.13	ENSMUSG00000000811.13	Txnrd3	chr6:89643987-89675529	Liver__WT	Liver__KO	OK	4.43935	4.40579	-0.0109466	-0.0438745	0.92	0.999866	no
ENSMUSG00000000817.10	ENSMUSG00000000817.10	Fasl	chr1:161780688-161788495	Liver__WT	Liver__KO	NOTEST	0.00666098	0.0396765	2.57448	0	1	1	no
ENSMUSG00000000823.16	ENSMUSG00000000823.16	Zfp512b	chr2:181569148-181655660	Liver__WT	Liver__KO	OK	18.7857	17.9581	-0.0650029	-0.124335	0.6981	0.999866	no
ENSMUSG00000000826.16	ENSMUSG00000000826.16	Dnajc5	chr2:181520484-181555133	Liver__WT	Liver__KO	OK	36.3636	35.3489	-0.040831	-0.199794	0.6135	0.999866	no
ENSMUSG00000000827.18	ENSMUSG00000000827.18	Tpd52l2	chr2:181497163-181517966	Liver__WT	Liver__KO	OK	74.0622	76.3795	0.0444478	0.195411	0.6341	0.999866	no
ENSMUSG00000000838.17	ENSMUSG00000000838.17	Fmr1	chrX:68678540-68717963	Liver__WT	Liver__KO	OK	30.0463	30.3528	0.0146428	0.0833641	0.83665	0.999866	no
ENSMUSG00000000861.15	ENSMUSG00000000861.15	Bcl11a	chr11:24078055-24174123	Liver__WT	Liver__KO	OK	31.924	29.0106	-0.138061	-0.625908	0.1232	0.999866	no
ENSMUSG00000000869.12	ENSMUSG00000000869.12	Il4	chr11:53602981-53618669	Liver__WT	Liver__KO	OK	0.804362	0.75782	-0.0859886	-0.105841	0.77855	0.999866	no
ENSMUSG00000000876.11	ENSMUSG00000000876.11	Pxmp4	chr2:154585757-154603708	Liver__WT	Liver__KO	OK	14.5694	14.3996	-0.0169135	-0.0510768	0.90145	0.999866	no
ENSMUSG00000000881.12	ENSMUSG00000000881.12	Dlg3	chrX:100767721-100818408	Liver__WT	Liver__KO	OK	8.06176	7.83731	-0.040737	-0.155197	0.67285	0.999866	no
ENSMUSG00000000884.16	ENSMUSG00000000884.16	Gnb1l	chr16:18498767-18566679	Liver__WT	Liver__KO	OK	5.34501	4.75805	-0.167823	-0.312179	0.38505	0.999866	no
ENSMUSG00000000889.8	ENSMUSG00000000889.8	Dbh	chr2:27165232-27183200	Liver__WT	Liver__KO	NOTEST	0.127192	0.0493034	-1.36725	0	1	1	no
ENSMUSG00000000901.15	ENSMUSG00000000901.15	Mmp11	chr10:75923221-75932502	Liver__WT	Liver__KO	OK	5.4277	5.45398	0.00696882	0.0262693	0.9454	0.999866	no
ENSMUSG00000000902.13	ENSMUSG00000000902.13	Smarcb1	chr10:75896768-75921617	Liver__WT	Liver__KO	OK	52.8344	53.2334	0.0108538	0.0608872	0.8825	0.999866	no
ENSMUSG00000000903.3	ENSMUSG00000000903.3	Vpreb3	chr10:75943056-75949657	Liver__WT	Liver__KO	OK	0.240122	0.284615	0.245245	0.203575	0.57615	0.999866	no
ENSMUSG00000000915.15	ENSMUSG00000000915.15	Hip1r	chr5:123973627-124032270	Liver__WT	Liver__KO	OK	12.7405	12.1145	-0.0726944	-0.34362	0.38065	0.999866	no
ENSMUSG00000000916.15	ENSMUSG00000000916.15	Nsun5	chr5:135369952-135394546	Liver__WT	Liver__KO	OK	12.5407	11.6218	-0.109782	-0.208884	0.58215	0.999866	no
ENSMUSG00000000934.8	ENSMUSG00000000934.8	Top1mt	chr15:75657034-75678800	Liver__WT	Liver__KO	OK	10.6013	10.0917	-0.0710667	-0.319446	0.43215	0.999866	no
ENSMUSG00000000938.11	ENSMUSG00000000938.11	Hoxa10	chr6:52231196-52240854	Liver__WT	Liver__KO	NOTEST	0.147681	0.0986567	-0.581994	0	1	1	no
ENSMUSG00000000942.10	ENSMUSG00000000942.10	Hoxa4	chr6:52162416-52221854	Liver__WT	Liver__KO	OK	3.6848	3.26616	-0.173993	-0.343375	0.39945	0.999866	no
ENSMUSG00000000948.16	ENSMUSG00000000948.16	Gm38393	chr7:59976739-59980932	Liver__WT	Liver__KO	OK	2.6607	2.95301	0.150379	0.250607	0.53245	0.999866	no
ENSMUSG00000000957.9	ENSMUSG00000000957.9	Mmp14	chr14:54431611-54441265	Liver__WT	Liver__KO	OK	36.2411	37.0257	0.0309017	0.166457	0.6651	0.999866	no
ENSMUSG00000000958.9	ENSMUSG00000000958.9	Slc7a7	chr14:54360840-54417780	Liver__WT	Liver__KO	OK	6.58858	6.45829	-0.0288168	-0.0524521	0.8876	0.999866	no
ENSMUSG00000000959.6	ENSMUSG00000000959.6	Oxa1l	chr14:54360840-54417780	Liver__WT	Liver__KO	OK	31.5922	30.4075	-0.0551412	-0.289498	0.4805	0.999866	no
ENSMUSG00000000976.13	ENSMUSG00000000976.13	Heatr6	chr11:83753695-83783754	Liver__WT	Liver__KO	OK	7.95848	7.40155	-0.104666	-0.43356	0.2258	0.999866	no
ENSMUSG00000000982.5	ENSMUSG00000000982.5	Ccl3	chr11:83647843-83649355	Liver__WT	Liver__KO	OK	0.866444	0.943702	0.123225	0.188814	0.64485	0.999866	no
ENSMUSG00000000983.13	ENSMUSG00000000983.13	Wfdc18	chr11:83709014-83711348	Liver__WT	Liver__KO	NOTEST	0.026188	0	-inf	0	1	1	no
ENSMUSG00000001014.5	ENSMUSG00000001014.5	Icam4	chr9:21029372-21030531	Liver__WT	Liver__KO	OK	46.2416	49.6927	0.103844	0.52917	0.18975	0.999866	no
ENSMUSG00000001016.12	ENSMUSG00000001016.12	Ilf2	chr3:90476146-90491033	Liver__WT	Liver__KO	OK	84.8905	83.2279	-0.0285358	-0.14836	0.7193	0.999866	no
ENSMUSG00000001017.15	ENSMUSG00000001017.15	Chtop	chr3:90498955-90509498	Liver__WT	Liver__KO	OK	83.3982	82.7778	-0.0107708	-0.0585966	0.88635	0.999866	no
ENSMUSG00000001018.15	ENSMUSG00000001018.15	Snapin	chr3:90476146-90491033	Liver__WT	Liver__KO	OK	17.7028	17.5065	-0.0160893	-0.03728	0.92625	0.999866	no
ENSMUSG00000001020.8	ENSMUSG00000001020.8	S100a4	chr3:90603770-90606045	Liver__WT	Liver__KO	OK	0.966789	1.16868	0.273611	0.2718	0.42755	0.999866	no
ENSMUSG00000001021.12	ENSMUSG00000001021.12	S100a3	chr3:90560577-90602702	Liver__WT	Liver__KO	NOTEST	0.056543	0.0132865	-2.08939	0	1	1	no
ENSMUSG00000001023.10	ENSMUSG00000001023.10	S100a5	chr3:90608522-90611780	Liver__WT	Liver__KO	NOTEST	0.0358521	0.039329	0.133538	0	1	1	no
ENSMUSG00000001025.8	ENSMUSG00000001025.8	S100a6	chr3:90612881-90614414	Liver__WT	Liver__KO	OK	3.81296	4.65454	0.287727	0.603476	0.135	0.999866	no
ENSMUSG00000001027.7	ENSMUSG00000001027.7	Scn4a	chr11:106349454-106353288	Liver__WT	Liver__KO	NOTEST	0.0330447	0.0349771	0.0819899	0	1	1	no
ENSMUSG00000001029.15	ENSMUSG00000001029.15	Icam2	chr11:106377655-106388075	Liver__WT	Liver__KO	OK	23.407	22.436	-0.0611271	-0.243096	0.5556	0.999866	no
ENSMUSG00000001034.17	ENSMUSG00000001034.17	Mapk7	chr11:61485430-61494406	Liver__WT	Liver__KO	OK	12.7052	12.4453	-0.0298082	-0.0880788	0.8245	0.999866	no
ENSMUSG00000001036.17	ENSMUSG00000001036.17	Epn2	chr11:61517248-61579687	Liver__WT	Liver__KO	OK	6.38934	6.36325	-0.00590372	-0.0185859	0.9525	0.999866	no
ENSMUSG00000001039.12	ENSMUSG00000001039.12	B9d1	chr11:61505143-61512931	Liver__WT	Liver__KO	OK	6.77028	6.61084	-0.0343816	-0.0986648	0.80935	0.999866	no
ENSMUSG00000001052.15	ENSMUSG00000001052.15	Sec24b	chr3:129982758-130061553	Liver__WT	Liver__KO	OK	25.6957	25.0177	-0.0385741	-0.116559	0.7726	0.999866	no
ENSMUSG00000001053.15	ENSMUSG00000001053.15	N4bp3	chr11:51643062-51650842	Liver__WT	Liver__KO	OK	3.59304	3.51652	-0.0310546	-0.101911	0.8025	0.999866	no
ENSMUSG00000001054.9	ENSMUSG00000001054.9	Rmnd5b	chr11:51619734-51635896	Liver__WT	Liver__KO	OK	21.475	20.2248	-0.0865336	-0.193176	0.5958	0.999866	no
ENSMUSG00000001056.3	ENSMUSG00000001056.3	Nhp2	chr11:51619734-51635896	Liver__WT	Liver__KO	OK	180.289	174.448	-0.0475107	-0.244571	0.54265	0.999866	no
ENSMUSG00000001062.17	ENSMUSG00000001062.17	Vps9d1	chr8:119910359-124345724	Liver__WT	Liver__KO	OK	4.98874	4.75574	-0.0690063	-0.00761023	0.9169	0.999866	no
ENSMUSG00000001065.14	ENSMUSG00000001065.14	Zfp276	chr8:119910359-124345724	Liver__WT	Liver__KO	OK	5.39393	5.28193	-0.0302715	-0.00461174	0.97435	0.999866	no
ENSMUSG00000001076.6	ENSMUSG00000001076.6	C1ql4	chr15:99084685-99087817	Liver__WT	Liver__KO	NOTEST	0.0254071	0.0400691	0.657259	0	1	1	no
ENSMUSG00000001082.12	ENSMUSG00000001082.12	Mfsd10	chr5:34633641-34637212	Liver__WT	Liver__KO	OK	32.8893	30.4644	-0.110496	-0.478955	0.18985	0.999866	no
ENSMUSG00000001089.14	ENSMUSG00000001089.14	Luzp1	chr4:136469760-136602723	Liver__WT	Liver__KO	OK	9.96171	10.2794	0.0452958	0.109793	0.71705	0.999866	no
ENSMUSG00000001095.5	ENSMUSG00000001095.5	Slc13a2	chr11:78394484-78422217	Liver__WT	Liver__KO	NOTEST	0.0125145	0.00974528	-0.360823	0	1	1	no
ENSMUSG00000001098.15	ENSMUSG00000001098.15	Kctd10	chr5:114289165-114380508	Liver__WT	Liver__KO	OK	33.2405	31.9616	-0.0566046	-0.287166	0.4787	0.999866	no
ENSMUSG00000001100.10	ENSMUSG00000001100.10	Poldip2	chr11:78512192-78522736	Liver__WT	Liver__KO	OK	60.7566	58.3683	-0.0578567	-0.306541	0.4468	0.999866	no
ENSMUSG00000001103.7	ENSMUSG00000001103.7	Sebox	chr11:78503446-78505081	Liver__WT	Liver__KO	NOTEST	0.110557	0.116654	0.0774475	0	1	1	no
ENSMUSG00000001105.15	ENSMUSG00000001105.15	Ift20	chr11:78536360-78541737	Liver__WT	Liver__KO	OK	59.5482	63.1302	0.0842718	0.401866	0.3207	0.999866	no
ENSMUSG00000001119.7	ENSMUSG00000001119.7	Col6a1	chr10:76708791-76726168	Liver__WT	Liver__KO	OK	15.8184	18.3843	0.216872	1.20174	0.00235	0.517136	no
ENSMUSG00000001120.15	ENSMUSG00000001120.15	Pcbp3	chr10:76761856-76961887	Liver__WT	Liver__KO	OK	5.00452	4.75146	-0.0748617	-0.230788	0.56025	0.999866	no
ENSMUSG00000001123.15	ENSMUSG00000001123.15	Lgals9	chr11:78962973-78984946	Liver__WT	Liver__KO	OK	24.1905	25.5168	0.0770093	0.393631	0.33165	0.999866	no
ENSMUSG00000001127.12	ENSMUSG00000001127.12	Araf	chrX:20848542-20921004	Liver__WT	Liver__KO	OK	34.6099	34.7489	0.00578347	0.0284623	0.9461	0.999866	no
ENSMUSG00000001128.7	ENSMUSG00000001128.7	Cfp	chrX:20925453-20931555	Liver__WT	Liver__KO	OK	9.40211	10.1427	0.109378	0.413593	0.3006	0.999866	no
ENSMUSG00000001131.11	ENSMUSG00000001131.11	Timp1	chrX:20848542-20921004	Liver__WT	Liver__KO	OK	5.55183	5.85176	0.0759053	0.0943417	0.81865	0.999866	no
ENSMUSG00000001134.9	ENSMUSG00000001134.9	Uxt	chrX:20933394-20986737	Liver__WT	Liver__KO	OK	33.1081	35.9817	0.120076	0.335153	0.41165	0.999866	no
ENSMUSG00000001138.13	ENSMUSG00000001138.13	Cnnm3	chr1:36511866-36528237	Liver__WT	Liver__KO	OK	5.36894	5.25692	-0.0304196	-0.14967	0.71565	0.999866	no
ENSMUSG00000001143.13	ENSMUSG00000001143.13	Lman2l	chr1:36372290-36445271	Liver__WT	Liver__KO	OK	11.2832	11.5485	0.033532	0.125275	0.75615	0.999866	no
ENSMUSG00000001150.6	ENSMUSG00000001150.6	Mcm3ap	chr10:76449080-76515856	Liver__WT	Liver__KO	OK	18.5556	17.7117	-0.0671592	-0.363629	0.3639	0.999866	no
ENSMUSG00000001151.9	ENSMUSG00000001151.9	Pcnt	chr10:76351253-76442912	Liver__WT	Liver__KO	OK	12.4275	11.448	-0.118438	-0.677	0.0932	0.999866	no
ENSMUSG00000001155.13	ENSMUSG00000001155.13	Ftcd	chr10:76575647-76589561	Liver__WT	Liver__KO	OK	12.1252	12.7247	0.069617	0.324452	0.42005	0.999866	no
ENSMUSG00000001156.9	ENSMUSG00000001156.9	Mxd1	chr6:86647041-86669161	Liver__WT	Liver__KO	OK	3.95645	4.48202	0.179944	0.794258	0.0463	0.999866	no
ENSMUSG00000001157.13	ENSMUSG00000001157.13	Gmcl1	chr6:86691767-86733383	Liver__WT	Liver__KO	OK	9.01606	9.27357	0.0406268	0.195801	0.6268	0.999866	no
ENSMUSG00000001158.13	ENSMUSG00000001158.13	Snrnp27	chr6:86675150-86684522	Liver__WT	Liver__KO	OK	58.4767	61.3316	0.068768	0.365499	0.36915	0.999866	no
ENSMUSG00000001166.17	ENSMUSG00000001166.17	Oas1c	chr5:120777795-120812514	Liver__WT	Liver__KO	NOTEST	0.11717	0.139734	0.254077	0	1	1	no
ENSMUSG00000001168.16	ENSMUSG00000001168.16	Oas1h	chr5:120861420-120873506	Liver__WT	Liver__KO	NOTEST	0	0	0	0	1	1	no
ENSMUSG00000001173.15	ENSMUSG00000001173.15	Ocrl	chrX:47912386-47965868	Liver__WT	Liver__KO	OK	8.03654	7.91261	-0.0224218	-0.1027	0.7948	0.999866	no
ENSMUSG00000001175.13	ENSMUSG00000001175.13	Calm1	chr12:100199434-100209814	Liver__WT	Liver__KO	OK	114.664	115.155	0.00617277	0.0317683	0.93615	0.999866	no
ENSMUSG00000001211.14	ENSMUSG00000001211.14	Agpat3	chr10:78269177-78352489	Liver__WT	Liver__KO	OK	17.9524	18.1125	0.012813	0.0502683	0.8949	0.999866	no
ENSMUSG00000001225.12	ENSMUSG00000001225.12	Slc26a3	chr12:31390870-31473917	Liver__WT	Liver__KO	NOTEST	0.00516002	0.0176762	1.77636	0	1	1	no
ENSMUSG00000001227.11	ENSMUSG00000001227.11	Sema6b	chr17:56123084-56140343	Liver__WT	Liver__KO	OK	1.8571	1.83053	-0.0207842	-0.0708623	0.85845	0.999866	no
ENSMUSG00000001228.14	ENSMUSG00000001228.14	Uhrf1	chr17:56303320-56323486	Liver__WT	Liver__KO	OK	133.264	127.888	-0.0594041	-0.30908	0.4457	0.999866	no
ENSMUSG00000001229.7	ENSMUSG00000001229.7	Dpp9	chr17:56186681-56218889	Liver__WT	Liver__KO	OK	22.8573	22.2886	-0.0363495	-0.204589	0.61995	0.999866	no
ENSMUSG00000001240.13	ENSMUSG00000001240.13	Ramp2	chr11:101246027-101248250	Liver__WT	Liver__KO	OK	19.7194	19.0119	-0.0527072	-0.173425	0.6675	0.999866	no
ENSMUSG00000001247.16	ENSMUSG00000001247.16	Lsr	chr7:30916982-30973464	Liver__WT	Liver__KO	OK	16.0779	15.5908	-0.0443852	-0.123985	0.76125	0.999866	no
ENSMUSG00000001248.14	ENSMUSG00000001248.14	Gramd1a	chr7:31130126-31170641	Liver__WT	Liver__KO	OK	17.7499	17.8708	0.00978975	0.0461738	0.9122	0.999866	no
ENSMUSG00000001249.14	ENSMUSG00000001249.14	Hpn	chr7:31098724-31115290	Liver__WT	Liver__KO	OK	17.5586	17.3842	-0.0143977	-0.0671171	0.8668	0.999866	no
ENSMUSG00000001260.10	ENSMUSG00000001260.10	Gabrg1	chr5:70751046-70842617	Liver__WT	Liver__KO	NOTEST	0.0024287	0.00214538	-0.178954	0	1	1	no
ENSMUSG00000001270.8	ENSMUSG00000001270.8	Ckb	chr12:111669354-111672338	Liver__WT	Liver__KO	OK	30.6973	30.2819	-0.0196565	-0.103548	0.7954	0.999866	no
ENSMUSG00000001280.12	ENSMUSG00000001280.12	Sp1	chr15:102406142-102436404	Liver__WT	Liver__KO	OK	25.1904	25.5985	0.0231853	0.100285	0.7655	0.999866	no
ENSMUSG00000001281.9	ENSMUSG00000001281.9	Itgb7	chr15:102215994-102231935	Liver__WT	Liver__KO	OK	1.27156	1.28971	0.0204548	0.0503287	0.8953	0.999866	no
ENSMUSG00000001285.12	ENSMUSG00000001285.12	Myg1	chr15:102326115-102338139	Liver__WT	Liver__KO	OK	41.0759	40.87	-0.0072478	-0.0236349	0.95325	0.999866	no
ENSMUSG00000001288.14	ENSMUSG00000001288.14	Rarg	chr15:102234937-102257517	Liver__WT	Liver__KO	OK	4.75886	5.06595	0.0902189	0.296767	0.43815	0.999866	no
ENSMUSG00000001289.12	ENSMUSG00000001289.12	Pfdn5	chr15:102326115-102338139	Liver__WT	Liver__KO	OK	139.671	140.207	0.00552214	0.0189985	0.9643	0.999866	no
ENSMUSG00000001300.16	ENSMUSG00000001300.16	Efnb2	chr8:8617433-8661242	Liver__WT	Liver__KO	OK	4.91	5.44067	0.14806	0.6795	0.08365	0.999866	no
ENSMUSG00000001305.5	ENSMUSG00000001305.5	Rrp15	chr1:186720977-186749358	Liver__WT	Liver__KO	OK	60.6384	57.4574	-0.077739	-0.435589	0.27825	0.999866	no
ENSMUSG00000001313.12	ENSMUSG00000001313.12	Rnd2	chr11:101458744-101471853	Liver__WT	Liver__KO	OK	8.1248	7.76371	-0.0655862	-0.148095	0.7174	0.999866	no
ENSMUSG00000001323.17	ENSMUSG00000001323.17	Srr	chr11:74898077-75164448	Liver__WT	Liver__KO	OK	13.4667	13.5572	0.00966752	0.0214716	0.95535	0.999866	no
ENSMUSG00000001333.9	ENSMUSG00000001333.9	Sync	chr4:129287616-129335370	Liver__WT	Liver__KO	NOTEST	0.0843199	0.0697368	-0.273953	0	1	1	no
ENSMUSG00000001334.9	ENSMUSG00000001334.9	Fndc5	chr4:129136998-129144593	Liver__WT	Liver__KO	OK	1.49002	1.90349	0.353316	1.05453	0.0103	0.999866	no
ENSMUSG00000001348.14	ENSMUSG00000001348.14	Acp5	chr9:22126730-22135746	Liver__WT	Liver__KO	OK	76.1948	86.5396	0.183668	1.00371	0.0142	0.999866	no
ENSMUSG00000001349.4	ENSMUSG00000001349.4	Cnn1	chr9:22099280-22109630	Liver__WT	Liver__KO	OK	0.438943	0.424622	-0.0478563	-0.0864698	0.82775	0.999866	no
ENSMUSG00000001366.14	ENSMUSG00000001366.14	Fbxo9	chr9:78081498-78109065	Liver__WT	Liver__KO	OK	27.6458	27.857	0.0109811	0.0562749	0.88605	0.999866	no
ENSMUSG00000001376.17	ENSMUSG00000001376.17	Vps50	chr6:3498381-3603531	Liver__WT	Liver__KO	OK	13.872	13.2665	-0.0643874	-0.232094	0.5506	0.999866	no
ENSMUSG00000001380.6	ENSMUSG00000001380.6	Hars	chr18:36766529-36792562	Liver__WT	Liver__KO	OK	96.551	97.6775	0.0167357	0.0838641	0.83535	0.999866	no
ENSMUSG00000001383.8	ENSMUSG00000001383.8	Zmat2	chr18:36793922-36799660	Liver__WT	Liver__KO	OK	49.8073	50.1279	0.00925546	0.053007	0.89425	0.999866	no
ENSMUSG00000001403.13	ENSMUSG00000001403.13	Ube2c	chr2:164769897-164779967	Liver__WT	Liver__KO	OK	151.441	157.688	0.0583155	0.333281	0.41225	0.999866	no
ENSMUSG00000001415.10	ENSMUSG00000001415.10	Smg5	chr3:88336259-88362338	Liver__WT	Liver__KO	OK	36.4795	36.0015	-0.01903	-0.0926094	0.8198	0.999866	no
ENSMUSG00000001416.13	ENSMUSG00000001416.13	Cct3	chr3:88297115-88321767	Liver__WT	Liver__KO	OK	339.398	336.249	-0.0134513	-0.0664575	0.8658	0.999866	no
ENSMUSG00000001418.13	ENSMUSG00000001418.13	Glmp	chr3:88325022-88336148	Liver__WT	Liver__KO	OK	63.2074	62.5009	-0.0162165	-0.0602956	0.8787	0.999866	no
ENSMUSG00000001419.17	ENSMUSG00000001419.17	Mef2d	chr3:88142371-88177785	Liver__WT	Liver__KO	OK	19.8585	18.9843	-0.0649479	-0.232528	0.549	0.999866	no
ENSMUSG00000001420.13	ENSMUSG00000001420.13	Tmem79	chr3:88325022-88336148	Liver__WT	Liver__KO	OK	1.62419	1.56031	-0.0578824	-0.0615389	0.88655	0.999866	no
ENSMUSG00000001424.14	ENSMUSG00000001424.14	Snd1	chr6:28475138-28935162	Liver__WT	Liver__KO	OK	127.837	117.421	-0.12261	-0.299348	0.46195	0.999866	no
ENSMUSG00000001435.14	ENSMUSG00000001435.14	Col18a1	chr10:77032240-77166548	Liver__WT	Liver__KO	OK	35.7995	36.0128	0.00856979	0.037857	0.92255	0.999866	no
ENSMUSG00000001436.15	ENSMUSG00000001436.15	Slc19a1	chr10:77032240-77166548	Liver__WT	Liver__KO	OK	26.1336	24.8462	-0.0728769	-0.171925	0.66005	0.999866	no
ENSMUSG00000001440.5	ENSMUSG00000001440.5	Kpnb1	chr11:97159713-97187881	Liver__WT	Liver__KO	OK	169.338	166.584	-0.0236563	-0.103371	0.794	0.999866	no
ENSMUSG00000001441.13	ENSMUSG00000001441.13	Npepps	chr11:97205841-97282897	Liver__WT	Liver__KO	OK	21.7937	21.6304	-0.0108495	-0.0569699	0.8874	0.999866	no
ENSMUSG00000001444.2	ENSMUSG00000001444.2	Tbx21	chr11:97098070-97115331	Liver__WT	Liver__KO	NOTEST	0.00477504	0.00142919	-1.74031	0	1	1	no
ENSMUSG00000001445.10	ENSMUSG00000001445.10	Mrpl10	chr11:97041559-97068904	Liver__WT	Liver__KO	OK	43.5379	40.8269	-0.092751	-0.434462	0.28495	0.999866	no
ENSMUSG00000001467.5	ENSMUSG00000001467.5	Cyp51	chr5:3928177-4104746	Liver__WT	Liver__KO	OK	32.6674	35.6679	0.126773	0.349754	0.3484	0.999866	no
ENSMUSG00000001472.16	ENSMUSG00000001472.16	Tcf25	chr8:119910359-124345724	Liver__WT	Liver__KO	OK	73.5368	72.1827	-0.0268124	-0.012783	0.97895	0.999866	no
ENSMUSG00000001473.6	ENSMUSG00000001473.6	Tubb6	chr18:67390716-67402748	Liver__WT	Liver__KO	OK	34.9503	34.3199	-0.0262598	-0.144196	0.7257	0.999866	no
ENSMUSG00000001482.14	ENSMUSG00000001482.14	Def8	chr8:119910359-124345724	Liver__WT	Liver__KO	OK	19.4055	18.3532	-0.0804342	-0.0156714	0.89795	0.999866	no
ENSMUSG00000001493.9	ENSMUSG00000001493.9	Meox1	chr11:101877509-101894374	Liver__WT	Liver__KO	OK	1.76167	1.80565	0.0355729	0.100563	0.8037	0.999866	no
ENSMUSG00000001494.6	ENSMUSG00000001494.6	Sost	chr11:101962457-101967015	Liver__WT	Liver__KO	OK	0.629601	0.482288	-0.384543	-0.731779	0.06795	0.999866	no
ENSMUSG00000001496.15	ENSMUSG00000001496.15	Nkx2-1	chr12:56531957-56607476	Liver__WT	Liver__KO	NOTEST	0.00417249	0.00383107	-0.123162	0	1	1	no
ENSMUSG00000001497.18	ENSMUSG00000001497.18	Pax9	chr12:56689917-57197472	Liver__WT	Liver__KO	NOTEST	0.191897	0.197591	0.0421843	0	1	1	no
ENSMUSG00000001504.10	ENSMUSG00000001504.10	Irx2	chr13:72628819-72634198	Liver__WT	Liver__KO	NOTEST	0.110227	0.21001	0.929977	0	1	1	no
ENSMUSG00000001506.10	ENSMUSG00000001506.10	Col1a1	chr11:94936223-94953042	Liver__WT	Liver__KO	OK	60.4019	78.4843	0.377809	1.81583	5e-05	0.0271143	yes
ENSMUSG00000001507.16	ENSMUSG00000001507.16	Itga3	chr11:95044473-95076801	Liver__WT	Liver__KO	OK	4.91475	5.07393	0.0459847	0.207888	0.59265	0.999866	no
ENSMUSG00000001508.15	ENSMUSG00000001508.15	Sgca	chr11:94962790-94976327	Liver__WT	Liver__KO	NOTEST	0.0843731	0.0603977	-0.482291	0	1	1	no
ENSMUSG00000001510.8	ENSMUSG00000001510.8	Dlx3	chr11:95120118-95125296	Liver__WT	Liver__KO	NOTEST	0.0296247	0.0284859	-0.0565508	0	1	1	no
ENSMUSG00000001517.14	ENSMUSG00000001517.14	Foxm1	chr6:128362966-128408932	Liver__WT	Liver__KO	OK	20.7628	20.1369	-0.0441573	-0.212114	0.5949	0.999866	no
ENSMUSG00000001518.12	ENSMUSG00000001518.12	Itfg2	chr6:128409443-128424931	Liver__WT	Liver__KO	OK	11.6832	11.0704	-0.0777384	-0.336127	0.3742	0.999866	no
ENSMUSG00000001520.12	ENSMUSG00000001520.12	Nrip2	chr6:128362966-128408932	Liver__WT	Liver__KO	OK	1.31277	1.24677	-0.0744187	-0.0625748	0.87605	0.999866	no
ENSMUSG00000001521.12	ENSMUSG00000001521.12	Tulp3	chr6:128321160-128355851	Liver__WT	Liver__KO	OK	8.6939	8.43031	-0.0444176	-0.189563	0.62005	0.999866	no
ENSMUSG00000001524.14	ENSMUSG00000001524.14	Gtf2h4	chr17:35667729-35673739	Liver__WT	Liver__KO	OK	29.772	29.2996	-0.0230752	-0.114456	0.76595	0.999866	no
ENSMUSG00000001525.10	ENSMUSG00000001525.10	Tubb5	chr17:35833920-35838306	Liver__WT	Liver__KO	OK	742.492	684.553	-0.117213	-0.418221	0.28885	0.999866	no
ENSMUSG00000001542.6	ENSMUSG00000001542.6	Ell2	chr13:75707483-75772356	Liver__WT	Liver__KO	OK	42.3259	45.4534	0.102848	0.582205	0.14975	0.999866	no
ENSMUSG00000001552.14	ENSMUSG00000001552.14	Jup	chr11:100368957-100397763	Liver__WT	Liver__KO	OK	16.7389	16.8939	0.0132916	0.0616727	0.87705	0.999866	no
ENSMUSG00000001555.10	ENSMUSG00000001555.10	Fkbp10	chr11:100415696-100441808	Liver__WT	Liver__KO	OK	18.1521	18.7638	0.0478119	0.191611	0.64205	0.999866	no
ENSMUSG00000001558.5	ENSMUSG00000001558.5	Klhl10	chr11:100441916-100457022	Liver__WT	Liver__KO	OK	0.304107	0.39053	0.360853	0.525581	0.18915	0.999866	no
ENSMUSG00000001566.9	ENSMUSG00000001566.9	Mnx1	chr5:29473033-29478470	Liver__WT	Liver__KO	NOTEST	0.0139494	0.0242785	0.799478	0	1	1	no
ENSMUSG00000001569.10	ENSMUSG00000001569.10	Nom1	chr5:29434663-29457843	Liver__WT	Liver__KO	OK	8.47443	8.44165	-0.00559034	-0.03162	0.93545	0.999866	no
ENSMUSG00000001576.14	ENSMUSG00000001576.14	Ergic1	chr17:26554253-26656931	Liver__WT	Liver__KO	OK	50.7398	47.4639	-0.0962852	-0.489834	0.22	0.999866	no
ENSMUSG00000001583.13	ENSMUSG00000001583.13	Tnk1	chr11:69846375-69858730	Liver__WT	Liver__KO	OK	0.556117	0.538113	-0.0474778	-0.039747	0.9091	0.999866	no
ENSMUSG00000001588.12	ENSMUSG00000001588.12	Acap1	chr11:69881566-69895539	Liver__WT	Liver__KO	OK	6.31373	5.78445	-0.126313	-0.464248	0.25195	0.999866	no
ENSMUSG00000001604.14	ENSMUSG00000001604.14	Tcea3	chr4:136247728-136274898	Liver__WT	Liver__KO	OK	9.10631	8.51592	-0.0967039	-0.360377	0.37555	0.999866	no
ENSMUSG00000001622.15	ENSMUSG00000001622.15	Csn3	chr5:87908578-88008534	Liver__WT	Liver__KO	NOTEST	0.0641848	0.0668213	0.0580754	0	1	1	no
ENSMUSG00000001627.11	ENSMUSG00000001627.11	Ifrd1	chr12:40201566-40248504	Liver__WT	Liver__KO	OK	32.4104	33.3078	0.0394012	0.113044	0.7809	0.999866	no
ENSMUSG00000001630.13	ENSMUSG00000001630.13	Stk38l	chr6:146724994-146778812	Liver__WT	Liver__KO	OK	5.26575	5.32798	0.016949	0.0694742	0.86055	0.999866	no
ENSMUSG00000001632.16	ENSMUSG00000001632.16	Brpf1	chr6:113307136-113326747	Liver__WT	Liver__KO	OK	14.413	13.8319	-0.0593732	-0.327453	0.423	0.999866	no
ENSMUSG00000001642.18	ENSMUSG00000001642.18	Akr1b3	chr6:34290264-34324249	Liver__WT	Liver__KO	OK	59.8387	58.7344	-0.0268729	-0.151145	0.7127	0.999866	no
ENSMUSG00000001655.6	ENSMUSG00000001655.6	Hoxc13	chr15:102921102-102928814	Liver__WT	Liver__KO	NOTEST	0	0	0	0	1	1	no
ENSMUSG00000001656.3	ENSMUSG00000001656.3	Hoxc11	chr15:102954426-102957708	Liver__WT	Liver__KO	NOTEST	0	0	0	0	1	1	no
ENSMUSG00000001657.7	ENSMUSG00000001657.7	Hoxc8	chr15:102966795-103017429	Liver__WT	Liver__KO	OK	0.131118	0.429878	1.71306	1.05891	0.0226	0.999866	no
ENSMUSG00000001661.5	ENSMUSG00000001661.5	Hoxc6	chr15:102966795-103017429	Liver__WT	Liver__KO	OK	0.352909	0.728697	1.04602	1.00117	0.0113	0.999866	no
ENSMUSG00000001663.10	ENSMUSG00000001663.10	Gstt1	chr10:75783812-75798584	Liver__WT	Liver__KO	OK	28.6961	28.7856	0.00449241	0.0215392	0.95865	0.999866	no
ENSMUSG00000001665.10	ENSMUSG00000001665.10	Gstt3	chr10:75771229-75781414	Liver__WT	Liver__KO	OK	3.86338	3.63187	-0.0891498	-0.141425	0.7117	0.999866	no
ENSMUSG00000001666.8	ENSMUSG00000001666.8	Ddt	chr10:75771229-75781414	Liver__WT	Liver__KO	OK	106.185	93.8794	-0.177698	-0.912501	0.02565	0.999866	no
ENSMUSG00000001670.13	ENSMUSG00000001670.13	Tat	chr8:109990436-109999803	Liver__WT	Liver__KO	NOTEST	0.081851	0.0958078	0.227143	0	1	1	no
ENSMUSG00000001672.14	ENSMUSG00000001672.14	Marveld3	chr8:109947913-109962203	Liver__WT	Liver__KO	NOTEST	0.0743658	0.0451716	-0.719223	0	1	1	no
ENSMUSG00000001674.11	ENSMUSG00000001674.11	Ddx18	chr1:121553834-121567989	Liver__WT	Liver__KO	OK	77.0159	74.4439	-0.049003	-0.267508	0.49155	0.999866	no
ENSMUSG00000001687.15	ENSMUSG00000001687.15	Ubl3	chr5:148504634-148552789	Liver__WT	Liver__KO	OK	19.8163	20.0694	0.0183029	0.0633477	0.87895	0.999866	no
ENSMUSG00000001700.9	ENSMUSG00000001700.9	Gramd3	chr18:56432131-56503792	Liver__WT	Liver__KO	OK	4.63333	4.79114	0.0483193	0.192606	0.6353	0.999866	no
ENSMUSG00000001707.7	ENSMUSG00000001707.7	Eef1e1	chr13:38645697-38659028	Liver__WT	Liver__KO	OK	95.0146	100.164	0.0761433	0.431967	0.28965	0.999866	no
ENSMUSG00000001729.14	ENSMUSG00000001729.14	Akt1	chr12:112653820-112674884	Liver__WT	Liver__KO	OK	86.1199	86.7125	0.00989486	0.0516935	0.8967	0.999866	no
ENSMUSG00000001739.14	ENSMUSG00000001739.14	Cldn15	chr5:136966615-136975858	Liver__WT	Liver__KO	OK	1.79633	1.74298	-0.0435006	-0.0780246	0.84605	0.999866	no
ENSMUSG00000001741.12	ENSMUSG00000001741.12	Il16	chr7:83631958-83739937	Liver__WT	Liver__KO	OK	3.11964	3.10089	-0.00869731	-0.0251735	0.94865	0.999866	no
ENSMUSG00000001750.15	ENSMUSG00000001750.15	Tcirg1	chr19:3896049-3907133	Liver__WT	Liver__KO	OK	17.2803	16.4342	-0.0724287	-0.382997	0.34905	0.999866	no
ENSMUSG00000001751.9	ENSMUSG00000001751.9	Naglu	chr11:101070011-101077672	Liver__WT	Liver__KO	OK	4.37541	4.14092	-0.079465	-0.262818	0.51445	0.999866	no
ENSMUSG00000001755.12	ENSMUSG00000001755.12	Coasy	chr11:101082564-101086619	Liver__WT	Liver__KO	OK	23.1191	22.8297	-0.0181684	-0.0823932	0.8404	0.999866	no
ENSMUSG00000001761.7	ENSMUSG00000001761.7	Smo	chr6:29735693-29761365	Liver__WT	Liver__KO	OK	20.8524	21.7501	0.0608092	0.343511	0.39065	0.999866	no
ENSMUSG00000001763.14	ENSMUSG00000001763.14	Tspan33	chr6:29694221-29718559	Liver__WT	Liver__KO	OK	53.5616	55.4582	0.0502013	0.279644	0.48825	0.999866	no
ENSMUSG00000001767.5	ENSMUSG00000001767.5	Crnkl1	chr2:145917478-146215039	Liver__WT	Liver__KO	OK	19.8026	20.0771	0.0198655	0.110513	0.78665	0.999866	no
ENSMUSG00000001768.15	ENSMUSG00000001768.15	Rin2	chr2:145784733-145887616	Liver__WT	Liver__KO	OK	3.12779	3.3905	0.116353	0.292839	0.3657	0.999866	no
ENSMUSG00000001773.14	ENSMUSG00000001773.14	Folh1	chr7:86718976-86775943	Liver__WT	Liver__KO	NOTEST	0	0.00408123	inf	0	1	1	no
ENSMUSG00000001774.7	ENSMUSG00000001774.7	Chordc1	chr9:18292266-18314000	Liver__WT	Liver__KO	OK	49.6652	53.5931	0.109812	0.625299	0.1184	0.999866	no
ENSMUSG00000001783.3	ENSMUSG00000001783.3	Rtcb	chr10:85938636-85957823	Liver__WT	Liver__KO	OK	104.227	103.013	-0.0169031	-0.0965976	0.81175	0.999866	no
ENSMUSG00000001785.11	ENSMUSG00000001785.11	Pwp1	chr10:85871830-85889096	Liver__WT	Liver__KO	OK	43.076	41.6993	-0.046863	-0.268038	0.5036	0.999866	no
ENSMUSG00000001786.14	ENSMUSG00000001786.14	Fbxo7	chr10:86020440-86051873	Liver__WT	Liver__KO	OK	23.8728	23.7531	-0.00725317	-0.0359688	0.93075	0.999866	no
ENSMUSG00000001794.13	ENSMUSG00000001794.13	Capns1	chr7:30186941-30200889	Liver__WT	Liver__KO	OK	132.724	134.557	0.0197904	0.112368	0.78485	0.999866	no
ENSMUSG00000001802.16	ENSMUSG00000001802.16	Lrp3	chr7:35186384-35215498	Liver__WT	Liver__KO	OK	4.3267	4.3817	0.018223	0.0431329	0.90545	0.999866	no
ENSMUSG00000001804.9	ENSMUSG00000001804.9	Dsg4	chr18:20436174-20471821	Liver__WT	Liver__KO	NOTEST	0.00352359	0.00189084	-0.898014	0	1	1	no
ENSMUSG00000001815.15	ENSMUSG00000001815.15	Evx2	chr2:74652990-74659557	Liver__WT	Liver__KO	NOTEST	0	0	0	0	1	1	no
ENSMUSG00000001819.4	ENSMUSG00000001819.4	Hoxd13	chr2:74668309-74671599	Liver__WT	Liver__KO	NOTEST	0.00249949	0.00122046	-1.03421	0	1	1	no
ENSMUSG00000001823.5	ENSMUSG00000001823.5	Hoxd12	chr2:74675012-74677705	Liver__WT	Liver__KO	NOTEST	0	0	0	0	1	1	no
ENSMUSG00000001827.11	ENSMUSG00000001827.11	Folr1	chr7:101858330-101870788	Liver__WT	Liver__KO	OK	0.447142	0.506914	0.18101	0.134966	0.57135	0.999866	no
ENSMUSG00000001829.16	ENSMUSG00000001829.16	Clpb	chr7:101663632-101790168	Liver__WT	Liver__KO	OK	32.7188	29.5782	-0.145588	-0.451859	0.26945	0.999866	no
ENSMUSG00000001833.16	ENSMUSG00000001833.16	Sept7	chr9:25252438-25308571	Liver__WT	Liver__KO	OK	96.5343	99.4693	0.0432102	0.244397	0.55005	0.999866	no
ENSMUSG00000001844.10	ENSMUSG00000001844.10	Zdhhc4	chr5:143316488-143332704	Liver__WT	Liver__KO	OK	25.351	22.902	-0.146569	-0.617127	0.1293	0.999866	no
ENSMUSG00000001847.14	ENSMUSG00000001847.14	Rac1	chr5:143464583-143528036	Liver__WT	Liver__KO	OK	187.667	182.482	-0.0404235	-0.158415	0.70185	0.999866	no
ENSMUSG00000001855.15	ENSMUSG00000001855.15	Nup214	chr2:31974435-32064911	Liver__WT	Liver__KO	OK	24.1725	21.0528	-0.199354	-0.843644	0.0151	0.999866	no
ENSMUSG00000001864.13	ENSMUSG00000001864.13	Aif1l	chr2:31950138-31973442	Liver__WT	Liver__KO	OK	6.10206	6.09145	-0.00251113	-0.00688568	0.9812	0.999866	no
ENSMUSG00000001865.2	ENSMUSG00000001865.2	Cpa3	chr3:20215619-20242181	Liver__WT	Liver__KO	OK	2.56142	2.47236	-0.0510561	-0.134272	0.73225	0.999866	no
ENSMUSG00000001870.15	ENSMUSG00000001870.15	Ltbp1	chr17:75005567-75391767	Liver__WT	Liver__KO	OK	13.3746	13.6602	0.0304776	0.113049	0.7543	0.999866	no
ENSMUSG00000001891.16	ENSMUSG00000001891.16	Ugp2	chr11:21321137-21374161	Liver__WT	Liver__KO	OK	28.1502	28.8346	0.0346552	0.185083	0.63715	0.999866	no
ENSMUSG00000001901.15	ENSMUSG00000001901.15	Kcnh6	chr11:106008123-106034549	Liver__WT	Liver__KO	NOTEST	0.0657648	0.0803213	0.288468	0	1	1	no
ENSMUSG00000001909.15	ENSMUSG00000001909.15	Trmt1	chr8:84670482-84699808	Liver__WT	Liver__KO	OK	49.2329	47.3923	-0.0549696	-0.161352	0.66725	0.999866	no
ENSMUSG00000001910.4	ENSMUSG00000001910.4	Nacc1	chr8:84670482-84699808	Liver__WT	Liver__KO	OK	37.7344	37.6841	-0.00192252	-0.00840163	0.9833	0.999866	no
ENSMUSG00000001911.16	ENSMUSG00000001911.16	Nfix	chr8:84699875-84800344	Liver__WT	Liver__KO	OK	2.66726	2.8924	0.116905	0.186307	0.6236	0.999866	no
ENSMUSG00000001918.17	ENSMUSG00000001918.17	Slc1a5	chr7:16781339-16798274	Liver__WT	Liver__KO	OK	40.0234	40.9101	0.0316143	0.180751	0.65765	0.999866	no
ENSMUSG00000001924.15	ENSMUSG00000001924.15	Uba1	chrX:20658325-20683179	Liver__WT	Liver__KO	OK	193.566	181.855	-0.0900381	-0.386538	0.3059	0.999866	no
ENSMUSG00000001930.17	ENSMUSG00000001930.17	Vwf	chr6:125546773-125686679	Liver__WT	Liver__KO	OK	9.01349	9.46546	0.0705866	0.243425	0.4691	0.999866	no
ENSMUSG00000001942.7	ENSMUSG00000001942.7	Siae	chr9:37613846-37648318	Liver__WT	Liver__KO	OK	6.06938	6.61502	0.124195	0.578878	0.154	0.999866	no
ENSMUSG00000001943.7	ENSMUSG00000001943.7	Vsig2	chr9:37539254-37544205	Liver__WT	Liver__KO	OK	0.634222	0.523613	-0.276488	-0.430345	0.28755	0.999866	no
ENSMUSG00000001946.13	ENSMUSG00000001946.13	Esam	chr9:37528077-37538319	Liver__WT	Liver__KO	OK	14.2303	13.9541	-0.028284	-0.129657	0.7389	0.999866	no
ENSMUSG00000001948.9	ENSMUSG00000001948.9	Spa17	chr9:37603294-37613720	Liver__WT	Liver__KO	OK	2.75242	2.88187	0.066306	0.140789	0.72625	0.999866	no
ENSMUSG00000001962.8	ENSMUSG00000001962.8	Fam50a	chrX:74313032-74320149	Liver__WT	Liver__KO	OK	28.0354	28.4732	0.0223514	0.115026	0.7731	0.999866	no
ENSMUSG00000001964.14	ENSMUSG00000001964.14	Emd	chrX:74254686-74261548	Liver__WT	Liver__KO	OK	49.4548	48.7502	-0.0207003	-0.111284	0.78365	0.999866	no
ENSMUSG00000001983.7	ENSMUSG00000001983.7	Taco1	chr11:106065076-106073612	Liver__WT	Liver__KO	OK	21.082	20.8237	-0.0177851	-0.086503	0.8332	0.999866	no
ENSMUSG00000001985.9	ENSMUSG00000001985.9	Grik3	chr4:125490699-125714173	Liver__WT	Liver__KO	NOTEST	0.0410974	0.0297657	-0.465396	0	1	1	no
ENSMUSG00000001986.16	ENSMUSG00000001986.16	Gria3	chrX:41401127-41678601	Liver__WT	Liver__KO	OK	2.81487	2.67041	-0.0760065	-0.239625	0.53005	0.999866	no
ENSMUSG00000001988.8	ENSMUSG00000001988.8	Npas1	chr7:16455720-16476780	Liver__WT	Liver__KO	OK	0.273049	0.233718	-0.224392	-0.332906	0.41805	0.999866	no
ENSMUSG00000001995.8	ENSMUSG00000001995.8	Sipa1l2	chr8:125418062-125492710	Liver__WT	Liver__KO	OK	3.07347	3.07942	0.00278792	0.0127448	0.97535	0.999866	no
ENSMUSG00000001998.15	ENSMUSG00000001998.15	Ap4e1	chr2:127008723-127067909	Liver__WT	Liver__KO	OK	8.13157	7.93585	-0.0351492	-0.178011	0.66395	0.999866	no
ENSMUSG00000001999.15	ENSMUSG00000001999.15	Blvra	chr2:127070666-127097084	Liver__WT	Liver__KO	OK	33.4204	36.0099	0.107662	0.537057	0.18495	0.999866	no
ENSMUSG00000002006.12	ENSMUSG00000002006.12	Pdzd4	chrX:73793358-73824969	Liver__WT	Liver__KO	OK	1.53156	1.77339	0.211504	0.689048	0.0879	0.999866	no
ENSMUSG00000002007.5	ENSMUSG00000002007.5	Srpk3	chrX:73774404-73778925	Liver__WT	Liver__KO	NOTEST	0.0849533	0.0692278	-0.295319	0	1	1	no
ENSMUSG00000002010.17	ENSMUSG00000002010.17	Idh3g	chrX:73778962-73786897	Liver__WT	Liver__KO	OK	111.436	111.581	0.00187904	0.0104777	0.9813	0.999866	no
ENSMUSG00000002012.13	ENSMUSG00000002012.13	Pnck	chrX:73655993-73660117	Liver__WT	Liver__KO	OK	1.1951	1.12413	-0.0883246	-0.183821	0.6428	0.999866	no
ENSMUSG00000002014.12	ENSMUSG00000002014.12	Ssr4	chrX:73787027-73790826	Liver__WT	Liver__KO	OK	112.541	118.055	0.0690067	0.386004	0.34265	0.999866	no
ENSMUSG00000002015.5	ENSMUSG00000002015.5	Bcap31	chrX:73686177-73716175	Liver__WT	Liver__KO	OK	114.122	115.539	0.0178073	0.102326	0.7955	0.999866	no
ENSMUSG00000002017.9	ENSMUSG00000002017.9	Fam98a	chr17:75537085-75551946	Liver__WT	Liver__KO	OK	36.7483	37.3738	0.0243514	0.139234	0.73065	0.999866	no
ENSMUSG00000002020.15	ENSMUSG00000002020.15	Ltbp2	chr12:84783211-84878132	Liver__WT	Liver__KO	NOTEST	0.224012	0.179802	-0.317163	0	1	1	no
ENSMUSG00000002028.12	ENSMUSG00000002028.12	Kmt2a	chr9:44803354-44881296	Liver__WT	Liver__KO	OK	7.83915	7.7442	-0.017581	-0.0999321	0.80455	0.999866	no
ENSMUSG00000002031.11	ENSMUSG00000002031.11	Ift46	chr9:44767907-44792714	Liver__WT	Liver__KO	OK	25.624	25.9734	0.0195368	0.0555324	0.8858	0.999866	no
ENSMUSG00000002032.16	ENSMUSG00000002032.16	Tmem25	chr9:44793775-44799307	Liver__WT	Liver__KO	OK	0.866496	0.809223	-0.0986557	-0.232325	0.55965	0.999866	no
ENSMUSG00000002033.13	ENSMUSG00000002033.13	Cd3g	chr9:44969571-44980431	Liver__WT	Liver__KO	OK	0.128625	0.265336	1.04465	0.767604	0.0212	0.999866	no
ENSMUSG00000002043.17	ENSMUSG00000002043.17	Trappc6a	chr7:19508711-19516145	Liver__WT	Liver__KO	OK	32.6357	36.082	0.144827	0.650489	0.1104	0.999866	no
ENSMUSG00000002052.6	ENSMUSG00000002052.6	Supt6	chr11:78206745-78255496	Liver__WT	Liver__KO	OK	35.5979	33.0507	-0.10711	-0.546768	0.1787	0.999866	no
ENSMUSG00000002055.9	ENSMUSG00000002055.9	Spag5	chr11:78301528-78322457	Liver__WT	Liver__KO	OK	32.7152	32.4222	-0.01298	-0.0727138	0.8482	0.999866	no
ENSMUSG00000002057.4	ENSMUSG00000002057.4	Foxn1	chr11:78357576-78386558	Liver__WT	Liver__KO	NOTEST	0	0	0	0	1	1	no
ENSMUSG00000002058.13	ENSMUSG00000002058.13	Unc119	chr11:78343481-78349164	Liver__WT	Liver__KO	OK	45.554	46.6224	0.0334451	0.172053	0.6755	0.999866	no
ENSMUSG00000002059.18	ENSMUSG00000002059.18	Rab34	chr11:78188429-78192193	Liver__WT	Liver__KO	OK	16.703	16.7483	0.00391151	0.0164013	0.96825	0.999866	no
ENSMUSG00000002064.10	ENSMUSG00000002064.10	Sdf2	chr11:78206745-78255496	Liver__WT	Liver__KO	OK	34.6092	35.9971	0.0567266	0.114319	0.77705	0.999866	no
ENSMUSG00000002068.16	ENSMUSG00000002068.16	Ccne1	chr7:38097983-38107534	Liver__WT	Liver__KO	OK	96.6688	95.2697	-0.0210329	-0.106395	0.7919	0.999866	no
ENSMUSG00000002076.11	ENSMUSG00000002076.11	Hsf2bp	chr17:31944768-32034508	Liver__WT	Liver__KO	NOTEST	0.228015	0.222362	-0.0362136	0	1	1	no
ENSMUSG00000002083.12	ENSMUSG00000002083.12	Bbc3	chr7:16309615-16318205	Liver__WT	Liver__KO	OK	4.25639	3.82821	-0.152962	-0.39571	0.3226	0.999866	no
ENSMUSG00000002100.15	ENSMUSG00000002100.15	Mybpc3	chr2:91118143-91136516	Liver__WT	Liver__KO	NOTEST	0.234157	0.100626	-1.21848	0	1	1	no
ENSMUSG00000002102.15	ENSMUSG00000002102.15	Psmc3	chr2:91054008-91070417	Liver__WT	Liver__KO	OK	177.855	180.23	0.0191297	0.0985969	0.80635	0.999866	no
ENSMUSG00000002103.15	ENSMUSG00000002103.15	Acp2	chr2:91202884-91236982	Liver__WT	Liver__KO	OK	10.5077	10.5988	0.0124584	0.0371521	0.92035	0.999866	no
ENSMUSG00000002104.11	ENSMUSG00000002104.11	Rapsn	chr2:91035619-91053933	Liver__WT	Liver__KO	OK	0.404192	0.427693	0.0815362	0.107048	0.7859	0.999866	no
ENSMUSG00000002105.15	ENSMUSG00000002105.15	Slc39a13	chr2:91054008-91070417	Liver__WT	Liver__KO	OK	9.37075	9.74231	0.0560993	0.0634742	0.84705	0.999866	no
ENSMUSG00000002107.18	ENSMUSG00000002107.18	Celf2	chr2:6539693-7509563	Liver__WT	Liver__KO	OK	12.5988	13.0833	0.0544409	0.158124	0.67825	0.999866	no
ENSMUSG00000002108.10	ENSMUSG00000002108.10	Nr1h3	chr2:91184060-91202834	Liver__WT	Liver__KO	OK	7.98604	8.15498	0.030201	0.116819	0.77675	0.999866	no
ENSMUSG00000002109.14	ENSMUSG00000002109.14	Ddb2	chr2:91202884-91236982	Liver__WT	Liver__KO	OK	9.25955	9.58429	0.0497285	0.131805	0.74495	0.999866	no
ENSMUSG00000002111.8	ENSMUSG00000002111.8	Spi1	chr2:91082389-91115756	Liver__WT	Liver__KO	OK	11.7903	12.4967	0.0839416	0.199491	0.6199	0.999866	no
ENSMUSG00000002129.11	ENSMUSG00000002129.11	Sf3a1	chr11:4160349-4182541	Liver__WT	Liver__KO	OK	38.0328	38.1017	0.00261215	0.0142723	0.97075	0.999866	no
ENSMUSG00000002147.18	ENSMUSG00000002147.18	Stat6	chr10:127642985-127701049	Liver__WT	Liver__KO	OK	16.4777	16.5417	0.00558537	0.022379	0.958	0.999866	no
ENSMUSG00000002190.13	ENSMUSG00000002190.13	Clgn	chr8:83389866-83428552	Liver__WT	Liver__KO	OK	0.364346	0.366792	0.0096567	0.0197974	0.96125	0.999866	no
ENSMUSG00000002204.9	ENSMUSG00000002204.9	Napsa	chr7:44572379-44590624	Liver__WT	Liver__KO	OK	0.829403	0.752173	-0.14101	-0.266584	0.51565	0.999866	no
ENSMUSG00000002205.16	ENSMUSG00000002205.16	Vrk3	chr7:44731479-44777515	Liver__WT	Liver__KO	OK	25.1701	23.0858	-0.124709	-0.536653	0.18435	0.999866	no
ENSMUSG00000002210.11	ENSMUSG00000002210.11	Smg9	chr7:24399618-24422778	Liver__WT	Liver__KO	OK	15.5947	14.6378	-0.0913575	-0.426237	0.274	0.999866	no
ENSMUSG00000002221.11	ENSMUSG00000002221.11	Paxip1	chr5:27740079-27791691	Liver__WT	Liver__KO	OK	17.2711	16.455	-0.0698271	-0.304251	0.3529	0.999866	no
ENSMUSG00000002222.14	ENSMUSG00000002222.14	Rmnd5a	chr6:71388633-71440637	Liver__WT	Liver__KO	OK	21.2493	21.7642	0.0345426	0.19027	0.6381	0.999866	no
ENSMUSG00000002227.15	ENSMUSG00000002227.15	Mov10	chr3:104794835-104818563	Liver__WT	Liver__KO	OK	18.1205	17.4153	-0.057272	-0.286703	0.4786	0.999866	no
ENSMUSG00000002228.7	ENSMUSG00000002228.7	Ppm1j	chr3:104753122-104786018	Liver__WT	Liver__KO	OK	0.422008	0.395637	-0.0930942	-0.145624	0.72595	0.999866	no
ENSMUSG00000002233.13	ENSMUSG00000002233.13	Rhoc	chr3:104788374-104794459	Liver__WT	Liver__KO	OK	36.0216	39.0378	0.116009	0.560064	0.1729	0.999866	no
ENSMUSG00000002240.12	ENSMUSG00000002240.12	Prr27	chr5:87825685-87846387	Liver__WT	Liver__KO	NOTEST	0	0	0	0	1	1	no
ENSMUSG00000002249.17	ENSMUSG00000002249.17	Tead3	chr17:28331670-28350805	Liver__WT	Liver__KO	OK	8.30857	8.37532	0.0115436	0.0420845	0.9062	0.999866	no
ENSMUSG00000002250.15	ENSMUSG00000002250.15	Ppard	chr17:28232753-28301469	Liver__WT	Liver__KO	OK	9.2914	9.47687	0.0285149	0.135191	0.7373	0.999866	no
ENSMUSG00000002257.7	ENSMUSG00000002257.7	Def6	chr17:28207777-28228608	Liver__WT	Liver__KO	OK	15.1611	14.148	-0.0997798	-0.495467	0.2133	0.999866	no
ENSMUSG00000002265.16	ENSMUSG00000002265.16	Peg3	chr7:6703891-6730421	Liver__WT	Liver__KO	OK	117.064	121.753	0.0566602	0.245015	0.54575	0.999866	no
ENSMUSG00000002266.16	ENSMUSG00000002266.16	Zim1	chr7:6671268-6696450	Liver__WT	Liver__KO	OK	22.9019	24.2634	0.0833154	0.438526	0.2754	0.999866	no
ENSMUSG00000002274.12	ENSMUSG00000002274.12	Metrn	chr17:25794570-25985680	Liver__WT	Liver__KO	OK	6.14979	5.92957	-0.0526092	-0.0258601	0.9619	0.999866	no
ENSMUSG00000002279.18	ENSMUSG00000002279.18	Lmf1	chr17:25579173-25662826	Liver__WT	Liver__KO	OK	11.3739	11.1397	-0.030011	-0.127055	0.75345	0.999866	no
ENSMUSG00000002280.10	ENSMUSG00000002280.10	Narfl	chr17:25773775-25785673	Liver__WT	Liver__KO	OK	12.663	12.6962	0.00377792	0.0160409	0.96875	0.999866	no
ENSMUSG00000002289.15	ENSMUSG00000002289.15	Angptl4	chr17:33773749-33781575	Liver__WT	Liver__KO	OK	9.94212	9.82486	-0.0171155	-0.0704213	0.8564	0.999866	no
ENSMUSG00000002297.15	ENSMUSG00000002297.15	Dbf4	chr5:8396972-8422716	Liver__WT	Liver__KO	OK	46.5912	46.8052	0.00661223	0.0362906	0.927	0.999866	no
ENSMUSG00000002307.15	ENSMUSG00000002307.15	Daxx	chr17:33909413-33915589	Liver__WT	Liver__KO	OK	23.7872	23.2061	-0.0356818	-0.157166	0.7017	0.999866	no
ENSMUSG00000002308.15	ENSMUSG00000002308.15	Cd320	chr17:33843090-33849774	Liver__WT	Liver__KO	OK	13.3366	13.0154	-0.0351755	-0.14493	0.71875	0.999866	no
ENSMUSG00000002319.15	ENSMUSG00000002319.15	Ipo4	chr14:55625399-55643806	Liver__WT	Liver__KO	OK	32.8272	31.0622	-0.0797312	-0.248142	0.4969	0.999866	no
ENSMUSG00000002320.15	ENSMUSG00000002320.15	Tm9sf1	chr14:55625399-55643806	Liver__WT	Liver__KO	OK	41.9494	41.2718	-0.0234924	-0.0700149	0.85095	0.999866	no
ENSMUSG00000002324.7	ENSMUSG00000002324.7	Rec8	chr14:55618036-55625395	Liver__WT	Liver__KO	OK	3.45785	3.224	-0.101024	-0.34391	0.3961	0.999866	no
ENSMUSG00000002325.14	ENSMUSG00000002325.14	Irf9	chr14:55591707-55610030	Liver__WT	Liver__KO	OK	8.58369	9.65508	0.16969	0.46274	0.26205	0.999866	no
ENSMUSG00000002326.5	ENSMUSG00000002326.5	Gmpr2	chr14:55672234-55678750	Liver__WT	Liver__KO	OK	32.0571	31.423	-0.0288235	-0.153985	0.70195	0.999866	no
ENSMUSG00000002329.6	ENSMUSG00000002329.6	Mdp1	chr14:55657878-55660508	Liver__WT	Liver__KO	OK	21.3366	20.5059	-0.0572913	-0.293023	0.47145	0.999866	no
ENSMUSG00000002332.15	ENSMUSG00000002332.15	Dhrs1	chr14:55739021-55745690	Liver__WT	Liver__KO	OK	26.6588	25.9176	-0.0406802	-0.209511	0.6054	0.999866	no
ENSMUSG00000002341.8	ENSMUSG00000002341.8	Ncan	chr8:70093084-70120873	Liver__WT	Liver__KO	NOTEST	0.016293	0.0174677	0.100435	0	1	1	no
ENSMUSG00000002342.17	ENSMUSG00000002342.17	Tmem161a	chr8:70172355-70183681	Liver__WT	Liver__KO	OK	32.1298	31.3234	-0.0366717	-0.121911	0.76495	0.999866	no
ENSMUSG00000002343.11	ENSMUSG00000002343.11	Armc6	chr8:70220171-70279915	Liver__WT	Liver__KO	OK	15.4361	14.1366	-0.12688	-0.372387	0.33765	0.999866	no
ENSMUSG00000002345.17	ENSMUSG00000002345.17	Borcs8	chr8:70139498-70167488	Liver__WT	Liver__KO	OK	21.7397	21.7873	0.00315928	0.0129745	0.9755	0.999866	no
ENSMUSG00000002346.16	ENSMUSG00000002346.16	Slc25a42	chr8:70184339-70212305	Liver__WT	Liver__KO	OK	4.76731	4.88495	0.0351678	0.149032	0.70485	0.999866	no
ENSMUSG00000002365.9	ENSMUSG00000002365.9	Snx9	chr17:5841327-5931033	Liver__WT	Liver__KO	OK	23.2709	22.8453	-0.0266295	-0.145519	0.71935	0.999866	no
ENSMUSG00000002372.8	ENSMUSG00000002372.8	Ranbp3	chr17:56673224-56711769	Liver__WT	Liver__KO	OK	49.5794	48.1468	-0.0423024	-0.242724	0.5457	0.999866	no
ENSMUSG00000002379.6	ENSMUSG00000002379.6	Ndufa11	chr17:56717761-56724248	Liver__WT	Liver__KO	OK	18.1597	17.957	-0.0161895	-0.0867863	0.82845	0.999866	no
ENSMUSG00000002384.2	ENSMUSG00000002384.2	Bmp8b	chr4:123105164-123139951	Liver__WT	Liver__KO	OK	0.99815	1.03364	0.0504097	0.0489319	0.9008	0.999866	no
ENSMUSG00000002393.14	ENSMUSG00000002393.14	Nr2f6	chr8:71371297-71381960	Liver__WT	Liver__KO	OK	21.794	22.8188	0.066295	0.17684	0.6565	0.999866	no
ENSMUSG00000002395.14	ENSMUSG00000002395.14	Use1	chr8:71366847-71369732	Liver__WT	Liver__KO	OK	64.4809	65.9637	0.0327985	0.174012	0.66815	0.999866	no
ENSMUSG00000002396.8	ENSMUSG00000002396.8	Ocel1	chr8:71371297-71381960	Liver__WT	Liver__KO	OK	4.07494	3.87851	-0.0712774	-0.161977	0.69505	0.999866	no
ENSMUSG00000002409.18	ENSMUSG00000002409.18	Dyrk1b	chr7:28179468-28187294	Liver__WT	Liver__KO	OK	3.51383	3.27356	-0.102186	-0.353056	0.38335	0.999866	no
ENSMUSG00000002413.15	ENSMUSG00000002413.15	Braf	chr6:39573872-39725463	Liver__WT	Liver__KO	OK	7.91959	7.81691	-0.018827	-0.0561692	0.88965	0.999866	no
ENSMUSG00000002416.13	ENSMUSG00000002416.13	Ndufb2	chr6:39573872-39725463	Liver__WT	Liver__KO	OK	91.656	103.858	0.180318	0.418495	0.30535	0.999866	no
ENSMUSG00000002428.12	ENSMUSG00000002428.12	Hltf	chr3:20057810-20118490	Liver__WT	Liver__KO	OK	7.78515	8.33476	0.0984163	0.516069	0.1963	0.999866	no
ENSMUSG00000002455.14	ENSMUSG00000002455.14	Prpf6	chr2:181569148-181655660	Liver__WT	Liver__KO	OK	42.759	42.2394	-0.0176378	-0.070057	0.86055	0.999866	no
ENSMUSG00000002458.13	ENSMUSG00000002458.13	Rgs19	chr2:181688418-181693977	Liver__WT	Liver__KO	OK	21.2442	21.5228	0.0187928	0.0758588	0.84425	0.999866	no
ENSMUSG00000002459.17	ENSMUSG00000002459.17	Rgs20	chr1:4909575-5162529	Liver__WT	Liver__KO	NOTEST	0.0110872	0.0564446	2.34794	0	1	1	no
ENSMUSG00000002475.15	ENSMUSG00000002475.15	Abhd3	chr18:10644410-10706771	Liver__WT	Liver__KO	OK	3.70691	3.52051	-0.0744347	-0.242637	0.55105	0.999866	no
ENSMUSG00000002477.4	ENSMUSG00000002477.4	Snrpd1	chr18:10617795-10628230	Liver__WT	Liver__KO	OK	225.945	227.162	0.0077483	0.044547	0.9089	0.999866	no
ENSMUSG00000002486.15	ENSMUSG00000002486.15	Tchp	chr5:114707759-114722327	Liver__WT	Liver__KO	OK	7.55048	7.06361	-0.0961613	-0.363829	0.37825	0.999866	no
ENSMUSG00000002489.15	ENSMUSG00000002489.15	Tiam1	chr16:89787110-89980080	Liver__WT	Liver__KO	OK	6.29231	6.22957	-0.0144584	-0.0366049	0.89995	0.999866	no
ENSMUSG00000002496.9	ENSMUSG00000002496.9	Tsc2	chr17:24549949-24632629	Liver__WT	Liver__KO	OK	15.3605	13.9983	-0.133968	-0.578963	0.1551	0.999866	no
ENSMUSG00000002500.15	ENSMUSG00000002500.15	Rpl3l	chr17:24727819-24736143	Liver__WT	Liver__KO	NOTEST	0.0315668	0.0626721	0.989416	0	1	1	no
ENSMUSG00000002504.14	ENSMUSG00000002504.14	Slc9a3r2	chr17:24639281-24650305	Liver__WT	Liver__KO	OK	8.75937	8.53997	-0.036595	-0.153855	0.7101	0.999866	no
ENSMUSG00000002524.15	ENSMUSG00000002524.15	Puf60	chr15:76070183-76080946	Liver__WT	Liver__KO	OK	103.338	100.109	-0.0458006	-0.26134	0.5234	0.999866	no
ENSMUSG00000002546.16	ENSMUSG00000002546.16	Golga2	chr2:32278815-32307921	Liver__WT	Liver__KO	OK	22.4548	20.8894	-0.104255	-0.288317	0.4463	0.999866	no
ENSMUSG00000002550.16	ENSMUSG00000002550.16	Uck1	chr2:32236589-32260159	Liver__WT	Liver__KO	OK	27.1011	26.7123	-0.0208489	-0.0783071	0.8455	0.999866	no
ENSMUSG00000002565.16	ENSMUSG00000002565.16	Scin	chr12:40059768-40134228	Liver__WT	Liver__KO	NOTEST	0.0947861	0.0664097	-0.513281	0	1	1	no
ENSMUSG00000002578.15	ENSMUSG00000002578.15	Ikzf4	chr10:128630842-128649811	Liver__WT	Liver__KO	OK	0.809705	0.815488	0.0102675	0.0237091	0.9541	0.999866	no
ENSMUSG00000002580.7	ENSMUSG00000002580.7	Mien1	chr11:98412469-98439046	Liver__WT	Liver__KO	OK	40.1111	39.6813	-0.0155432	-0.0504672	0.9011	0.999866	no
ENSMUSG00000002588.12	ENSMUSG00000002588.12	Pon1	chr6:5168089-5193946	Liver__WT	Liver__KO	OK	0.523952	0.718989	0.456535	0.618573	0.1158	0.999866	no
ENSMUSG00000002602.16	ENSMUSG00000002602.16	Axl	chr7:25757272-25788705	Liver__WT	Liver__KO	OK	17.8962	18.5013	0.0479729	0.237344	0.5191	0.999866	no
ENSMUSG00000002603.15	ENSMUSG00000002603.15	Tgfb1	chr7:25687001-25705077	Liver__WT	Liver__KO	OK	32.9385	33.0274	0.00388815	0.0203421	0.95935	0.999866	no
ENSMUSG00000002608.8	ENSMUSG00000002608.8	Ccdc97	chr7:25711105-25719088	Liver__WT	Liver__KO	OK	19.8608	19.4401	-0.0308879	-0.112738	0.7539	0.999866	no
ENSMUSG00000002617.14	ENSMUSG00000002617.14	Zfp40	chr17:23173868-23193252	Liver__WT	Liver__KO	OK	3.2403	3.11592	-0.0564659	-0.140052	0.7283	0.999866	no
ENSMUSG00000002625.9	ENSMUSG00000002625.9	Akap8l	chr17:32321424-32350581	Liver__WT	Liver__KO	OK	18.5548	17.8774	-0.0536539	-0.276703	0.4917	0.999866	no
ENSMUSG00000002633.4	ENSMUSG00000002633.4	Shh	chr5:28456814-28933995	Liver__WT	Liver__KO	NOTEST	0.172047	0.193195	0.167254	0	1	1	no
ENSMUSG00000002635.11	ENSMUSG00000002635.11	Pdcd2l	chr7:34184498-34196661	Liver__WT	Liver__KO	OK	20.7727	20.3547	-0.029324	-0.132648	0.7383	0.999866	no
ENSMUSG00000002658.9	ENSMUSG00000002658.9	Gtf2f1	chr17:57003404-57011288	Liver__WT	Liver__KO	OK	78.1099	77.1744	-0.0173841	-0.0997318	0.80405	0.999866	no
ENSMUSG00000002660.7	ENSMUSG00000002660.7	Clpp	chr17:56990263-56996371	Liver__WT	Liver__KO	OK	54.0531	52.2582	-0.0487193	-0.268103	0.5053	0.999866	no
ENSMUSG00000002661.14	ENSMUSG00000002661.14	Alkbh7	chr17:56997338-56999322	Liver__WT	Liver__KO	OK	12.8587	12.6225	-0.0267468	-0.100061	0.80875	0.999866	no
ENSMUSG00000002664.2	ENSMUSG00000002664.2	Pspn	chr17:56999456-57000018	Liver__WT	Liver__KO	OK	0.307677	0.3702	0.266887	0.21519	0.5946	0.999866	no
ENSMUSG00000002668.7	ENSMUSG00000002668.7	Dennd1c	chr17:57066055-57078510	Liver__WT	Liver__KO	OK	1.08566	0.930369	-0.222696	-0.552186	0.17675	0.999866	no
ENSMUSG00000002679.14	ENSMUSG00000002679.14	Med6	chr12:81573556-81595006	Liver__WT	Liver__KO	OK	42.5441	43.9509	0.0469332	0.243602	0.5518	0.999866	no
ENSMUSG00000002688.7	ENSMUSG00000002688.7	Prkd1	chr12:50341230-50649223	Liver__WT	Liver__KO	OK	1.41979	1.42147	0.00170516	0.00536456	0.9893	0.999866	no
ENSMUSG00000002699.13	ENSMUSG00000002699.13	Lcp2	chr11:33629338-34098554	Liver__WT	Liver__KO	OK	11.4168	11.5378	0.0151995	0.0609893	0.87925	0.999866	no
ENSMUSG00000002718.14	ENSMUSG00000002718.14	Cse1l	chr2:166906039-166946389	Liver__WT	Liver__KO	OK	96.1022	96.3234	0.0033165	0.0150672	0.9701	0.999866	no
ENSMUSG00000002728.14	ENSMUSG00000002728.14	Naa20	chr2:145902098-145916425	Liver__WT	Liver__KO	OK	54.5157	56.6197	0.0546319	0.297359	0.4601	0.999866	no
ENSMUSG00000002731.6	ENSMUSG00000002731.6	Prkra	chr2:76629897-76648015	Liver__WT	Liver__KO	OK	16.2383	16.7015	0.0405704	0.187315	0.6428	0.999866	no
ENSMUSG00000002732.14	ENSMUSG00000002732.14	Fkbp7	chr2:76663043-76673070	Liver__WT	Liver__KO	OK	6.97446	7.68914	0.14074	0.437571	0.2749	0.999866	no
ENSMUSG00000002733.8	ENSMUSG00000002733.8	Plekha3	chr2:76675280-76696828	Liver__WT	Liver__KO	OK	9.59002	9.64807	0.00870723	0.0398512	0.92135	0.999866	no
ENSMUSG00000002741.9	ENSMUSG00000002741.9	Ykt6	chr11:5955692-5967780	Liver__WT	Liver__KO	OK	48.2364	48.2363	-3.3095e-06	-1.81954e-05	1	1	no
ENSMUSG00000002748.7	ENSMUSG00000002748.7	Baz1b	chr5:135187263-135246129	Liver__WT	Liver__KO	OK	58.4182	58.4991	0.00199455	0.0107459	0.9799	0.999866	no
ENSMUSG00000002763.16	ENSMUSG00000002763.16	Pex6	chr17:46442447-46831413	Liver__WT	Liver__KO	OK	17.5791	17.3404	-0.0197265	-0.0175512	0.9654	0.999866	no
ENSMUSG00000002767.13	ENSMUSG00000002767.13	Mrpl2	chr17:46442447-46831413	Liver__WT	Liver__KO	OK	74.004	67.7577	-0.12722	-0.118659	0.7387	0.999866	no
ENSMUSG00000002768.7	ENSMUSG00000002768.7	Mea1	chr17:46442447-46831413	Liver__WT	Liver__KO	OK	52.5463	54.6347	0.0562301	0.0427259	0.91915	0.999866	no
ENSMUSG00000002769.8	ENSMUSG00000002769.8	Gnmt	chr17:46442447-46831413	Liver__WT	Liver__KO	OK	3.06907	3.02589	-0.0204416	-0.00445994	0.98505	0.999866	no
ENSMUSG00000002771.11	ENSMUSG00000002771.11	Grin2d	chr7:45832482-45866681	Liver__WT	Liver__KO	NOTEST	0.126484	0.143298	0.180062	0	1	1	no
ENSMUSG00000002778.13	ENSMUSG00000002778.13	Kdelr1	chr7:45872839-45883726	Liver__WT	Liver__KO	OK	57.2204	57.8265	0.0152009	0.0859087	0.82785	0.999866	no
ENSMUSG00000002781.18	ENSMUSG00000002781.18	Tmem143	chr7:45897068-45917408	Liver__WT	Liver__KO	OK	7.99686	7.8167	-0.0328749	-0.143002	0.7204	0.999866	no
ENSMUSG00000002797.9	ENSMUSG00000002797.9	Ggct	chr6:54982579-54992950	Liver__WT	Liver__KO	OK	6.44713	6.75697	0.067718	0.132337	0.7467	0.999866	no
ENSMUSG00000002799.5	ENSMUSG00000002799.5	Jag2	chr12:112908589-112929495	Liver__WT	Liver__KO	OK	0.776388	0.774474	-0.00356109	-0.00949312	0.98525	0.999866	no
ENSMUSG00000002803.13	ENSMUSG00000002803.13	Btbd6	chr12:112959861-113001926	Liver__WT	Liver__KO	OK	6.37099	5.89485	-0.112063	-0.258312	0.53015	0.999866	no
ENSMUSG00000002804.3	ENSMUSG00000002804.3	Nudt14	chr12:112934732-112942118	Liver__WT	Liver__KO	OK	13.1898	13.5061	0.0341965	0.123645	0.75695	0.999866	no
ENSMUSG00000002808.6	ENSMUSG00000002808.6	Epdr1	chr13:19591708-19619830	Liver__WT	Liver__KO	OK	9.61574	9.08095	-0.0825561	-0.38416	0.34475	0.999866	no
ENSMUSG00000002812.4	ENSMUSG00000002812.4	Flii	chr11:60699722-60727263	Liver__WT	Liver__KO	OK	30.7611	28.5434	-0.107953	-0.454488	0.26255	0.999866	no
ENSMUSG00000002814.15	ENSMUSG00000002814.15	Top3a	chr11:60740057-60777365	Liver__WT	Liver__KO	OK	9.04914	8.6967	-0.0573121	-0.278652	0.4909	0.999866	no
ENSMUSG00000002820.5	ENSMUSG00000002820.5	Atg4d	chr9:21265298-21287969	Liver__WT	Liver__KO	OK	12.3577	13.0738	0.0812641	0.231898	0.569	0.999866	no
ENSMUSG00000002825.6	ENSMUSG00000002825.6	Qtrt1	chr9:21411836-21420277	Liver__WT	Liver__KO	OK	26.3354	25.5806	-0.0419529	-0.211207	0.59665	0.999866	no
ENSMUSG00000002831.13	ENSMUSG00000002831.13	Plin4	chr17:56079656-56109803	Liver__WT	Liver__KO	NOTEST	0.0568161	0.0397207	-0.516408	0	1	1	no
ENSMUSG00000002833.10	ENSMUSG00000002833.10	Hdgfrp2	chr17:56079656-56109803	Liver__WT	Liver__KO	OK	44.4632	41.2188	-0.10931	-0.620517	0.1251	0.999866	no
ENSMUSG00000002835.8	ENSMUSG00000002835.8	Chaf1a	chr17:56040415-56075028	Liver__WT	Liver__KO	OK	40.1443	39.4002	-0.026993	-0.127476	0.7513	0.999866	no
ENSMUSG00000002844.8	ENSMUSG00000002844.8	Adprh	chr16:38445398-38453493	Liver__WT	Liver__KO	OK	62.0042	59.3019	-0.064286	-0.364022	0.3694	0.999866	no
ENSMUSG00000002845.14	ENSMUSG00000002845.14	Tmem39a	chr16:38558697-38592162	Liver__WT	Liver__KO	OK	46.2853	46.1047	-0.00564089	-0.0225277	0.9563	0.999866	no
ENSMUSG00000002846.9	ENSMUSG00000002846.9	Timmdc1	chr16:38498346-38522663	Liver__WT	Liver__KO	OK	15.8229	16.2611	0.0394196	0.184902	0.6457	0.999866	no
ENSMUSG00000002847.6	ENSMUSG00000002847.6	Pla1a	chr16:38396118-38433145	Liver__WT	Liver__KO	OK	0.874238	1.15622	0.403316	0.908125	0.0274	0.999866	no
ENSMUSG00000002870.8	ENSMUSG00000002870.8	Mcm2	chr6:88883473-88898780	Liver__WT	Liver__KO	OK	141.948	139.166	-0.0285536	-0.148328	0.7134	0.999866	no
ENSMUSG00000002871.14	ENSMUSG00000002871.14	Tpra1	chr6:88902250-88912231	Liver__WT	Liver__KO	OK	16.1032	15.8637	-0.0216178	-0.078091	0.82765	0.999866	no
ENSMUSG00000002881.14	ENSMUSG00000002881.14	Nab1	chr1:52457293-52500679	Liver__WT	Liver__KO	OK	12.4994	12.2061	-0.0342596	-0.151236	0.70385	0.999866	no
ENSMUSG00000002885.14	ENSMUSG00000002885.14	Adgre5	chr8:83715176-83741326	Liver__WT	Liver__KO	OK	10.9966	10.8838	-0.0148718	-0.0254068	0.95145	0.999866	no
ENSMUSG00000002897.5	ENSMUSG00000002897.5	Il17ra	chr6:120463246-120487559	Liver__WT	Liver__KO	OK	8.72232	7.44748	-0.22796	-0.567439	0.1657	0.999866	no
ENSMUSG00000002900.15	ENSMUSG00000002900.15	Lamb1	chr12:31265233-31329644	Liver__WT	Liver__KO	OK	13.8315	13.6232	-0.0218916	-0.122446	0.76605	0.999866	no
ENSMUSG00000002908.15	ENSMUSG00000002908.15	Kcnn1	chr8:70842048-70857008	Liver__WT	Liver__KO	OK	0.307858	0.332432	0.110797	0.222832	0.58405	0.999866	no
ENSMUSG00000002910.10	ENSMUSG00000002910.10	Arrdc2	chr8:70835154-70839720	Liver__WT	Liver__KO	OK	6.2818	6.7303	0.0994927	0.417834	0.30355	0.999866	no
ENSMUSG00000002930.6	ENSMUSG00000002930.6	Ppp1r17	chr6:56017496-56032689	Liver__WT	Liver__KO	NOTEST	0.0206201	0.00775039	-1.41171	0	1	1	no
ENSMUSG00000002944.15	ENSMUSG00000002944.15	Cd36	chr5:17781689-17888801	Liver__WT	Liver__KO	OK	7.42067	7.83718	0.0787841	0.248431	0.53785	0.999866	no
ENSMUSG00000002948.19	ENSMUSG00000002948.19	Map2k7	chr8:4238739-4247897	Liver__WT	Liver__KO	OK	22.0099	22.1324	0.00800445	0.0369168	0.921	0.999866	no
ENSMUSG00000002949.15	ENSMUSG00000002949.15	Timm44	chr8:4259730-4275913	Liver__WT	Liver__KO	OK	66.5762	65.1159	-0.0319958	-0.172484	0.661	0.999866	no
ENSMUSG00000002957.11	ENSMUSG00000002957.11	Ap2a2	chr7:141562172-141633011	Liver__WT	Liver__KO	OK	42.5978	42.1376	-0.0156697	-0.0886526	0.8223	0.999866	no
ENSMUSG00000002963.17	ENSMUSG00000002963.17	Pnkp	chr7:44857138-44862992	Liver__WT	Liver__KO	OK	14.7478	14.1709	-0.0575712	-0.239614	0.51545	0.999866	no
ENSMUSG00000002968.8	ENSMUSG00000002968.8	Med25	chr7:44876764-44892712	Liver__WT	Liver__KO	OK	30.5916	30.7983	0.00971654	0.0404266	0.9188	0.999866	no
ENSMUSG00000002980.14	ENSMUSG00000002980.14	Bcam	chr7:19756130-19775403	Liver__WT	Liver__KO	OK	10.8413	11.4616	0.0802638	0.378414	0.3585	0.999866	no
ENSMUSG00000002981.10	ENSMUSG00000002981.10	Clptm1	chr7:19631570-19665033	Liver__WT	Liver__KO	OK	29.1702	28.5825	-0.0293626	-0.119003	0.70695	0.999866	no
ENSMUSG00000002983.17	ENSMUSG00000002983.17	Relb	chr7:19606216-19629438	Liver__WT	Liver__KO	OK	1.05595	1.14657	0.118783	0.253728	0.51155	0.999866	no
ENSMUSG00000002984.17	ENSMUSG00000002984.17	Tomm40	chr7:19701312-19750483	Liver__WT	Liver__KO	OK	86.212	79.9629	-0.108557	-0.489435	0.2162	0.999866	no
ENSMUSG00000002985.16	ENSMUSG00000002985.16	Apoe	chr7:19696108-19699188	Liver__WT	Liver__KO	OK	938.45	951.755	0.0203107	0.0882935	0.8283	0.999866	no
ENSMUSG00000002992.17	ENSMUSG00000002992.17	Apoc2	chr7:19671578-19681479	Liver__WT	Liver__KO	OK	106.274	120.556	0.181909	0.959522	0.01755	0.999866	no
ENSMUSG00000002996.17	ENSMUSG00000002996.17	Hbp1	chr12:31654868-31950535	Liver__WT	Liver__KO	OK	23.9204	24.9252	0.0593655	0.262789	0.51205	0.999866	no
ENSMUSG00000002997.15	ENSMUSG00000002997.15	Prkar2b	chr12:31958475-32061296	Liver__WT	Liver__KO	OK	58.7483	60.8432	0.0505495	0.273214	0.5044	0.999866	no
ENSMUSG00000003031.14	ENSMUSG00000003031.14	Cdkn1b	chr6:134920400-134925513	Liver__WT	Liver__KO	OK	15.1829	14.7762	-0.0391733	-0.192111	0.63445	0.999866	no
ENSMUSG00000003032.8	ENSMUSG00000003032.8	Klf4	chr4:55527142-55532466	Liver__WT	Liver__KO	OK	0.495327	0.61652	0.315767	0.557469	0.1073	0.999866	no
ENSMUSG00000003033.14	ENSMUSG00000003033.14	Ap1m1	chr8:72240017-72257385	Liver__WT	Liver__KO	OK	54.038	51.6138	-0.0662181	-0.371856	0.361	0.999866	no
ENSMUSG00000003037.16	ENSMUSG00000003037.16	Rab8a	chr8:72161199-72183904	Liver__WT	Liver__KO	OK	24.1423	23.8107	-0.0199506	-0.0894694	0.78825	0.999866	no
ENSMUSG00000003038.15	ENSMUSG00000003038.15	Hmgn2	chr4:133964737-133968650	Liver__WT	Liver__KO	OK	528.032	510.256	-0.0494044	-0.227317	0.57495	0.999866	no
ENSMUSG00000003039.8	ENSMUSG00000003039.8	Fam32a	chr8:72219729-72223764	Liver__WT	Liver__KO	OK	43.4615	44.768	0.0427314	0.24142	0.54805	0.999866	no
ENSMUSG00000003051.13	ENSMUSG00000003051.13	Elf3	chr1:135248560-135284084	Liver__WT	Liver__KO	OK	1.06761	0.990729	-0.107823	-0.107519	0.79225	0.999866	no
ENSMUSG00000003053.17	ENSMUSG00000003053.17	Cyp2c29	chr19:39269404-39330699	Liver__WT	Liver__KO	NOTEST	0	0.00322232	inf	0	1	1	no
ENSMUSG00000003062.12	ENSMUSG00000003062.12	Stard3nl	chr13:19357678-19395759	Liver__WT	Liver__KO	OK	17.3106	16.7534	-0.047203	-0.214355	0.60095	0.999866	no
ENSMUSG00000003068.15	ENSMUSG00000003068.15	Stk11	chr10:80115802-80145818	Liver__WT	Liver__KO	OK	53.3725	54.7987	0.0380441	0.11155	0.78595	0.999866	no
ENSMUSG00000003070.6	ENSMUSG00000003070.6	Efna2	chr10:80179481-80190010	Liver__WT	Liver__KO	OK	3.26833	3.48999	0.0946672	0.320588	0.4228	0.999866	no
ENSMUSG00000003072.15	ENSMUSG00000003072.15	Atp5d	chr10:80115802-80145818	Liver__WT	Liver__KO	OK	180.469	186.366	0.0463827	0.191206	0.63515	0.999866	no
ENSMUSG00000003099.11	ENSMUSG00000003099.11	Ppp5c	chr7:17004639-17027924	Liver__WT	Liver__KO	OK	52.2634	50.2044	-0.0579884	-0.321955	0.4149	0.999866	no
ENSMUSG00000003119.14	ENSMUSG00000003119.14	Cdk12	chr11:98203058-98278504	Liver__WT	Liver__KO	OK	18.7524	17.8853	-0.0682961	-0.368254	0.36295	0.999866	no
ENSMUSG00000003123.15	ENSMUSG00000003123.15	Lipe	chr7:25376818-25566417	Liver__WT	Liver__KO	OK	2.481	2.40039	-0.0476557	-0.142891	0.71405	0.999866	no
ENSMUSG00000003131.6	ENSMUSG00000003131.6	Pafah1b2	chr9:45965310-45984871	Liver__WT	Liver__KO	OK	51.97	51.9767	0.000188329	0.00107106	0.99825	0.999866	no
ENSMUSG00000003134.10	ENSMUSG00000003134.10	Tbc1d8	chr1:39367841-39478755	Liver__WT	Liver__KO	OK	5.42536	5.50135	0.0200676	0.0170268	0.9648	0.999866	no
ENSMUSG00000003135.15	ENSMUSG00000003135.15	Cnot11	chr1:39534991-39546889	Liver__WT	Liver__KO	OK	19.4958	18.9754	-0.0390336	-0.15918	0.69465	0.999866	no
ENSMUSG00000003153.10	ENSMUSG00000003153.10	Slc2a3	chr6:122727808-122801640	Liver__WT	Liver__KO	OK	35.5321	36.5318	0.0400267	0.152929	0.70715	0.999866	no
ENSMUSG00000003154.15	ENSMUSG00000003154.15	Foxj2	chr6:122813618-122845366	Liver__WT	Liver__KO	OK	3.42878	3.50566	0.0319874	0.134173	0.73555	0.999866	no
ENSMUSG00000003161.15	ENSMUSG00000003161.15	Sri	chr5:8037293-8069379	Liver__WT	Liver__KO	OK	36.3691	38.5718	0.0848334	0.477744	0.2387	0.999866	no
ENSMUSG00000003166.19	ENSMUSG00000003166.19	Dgcr2	chr16:17840354-17894145	Liver__WT	Liver__KO	OK	27.8845	27.0491	-0.0438825	-0.249809	0.5372	0.999866	no
ENSMUSG00000003184.15	ENSMUSG00000003184.15	Irf3	chr7:44997647-45002848	Liver__WT	Liver__KO	OK	37.2731	37.8322	0.0214782	0.0987915	0.8064	0.999866	no
ENSMUSG00000003190.12	ENSMUSG00000003190.12	Bcl2l12	chr7:44986899-44997579	Liver__WT	Liver__KO	OK	17.7147	16.5486	-0.0982415	-0.348426	0.38115	0.999866	no
ENSMUSG00000003198.9	ENSMUSG00000003198.9	Zfp959	chr17:55892119-55898928	Liver__WT	Liver__KO	OK	3.8725	3.99766	0.0458914	0.160137	0.69475	0.999866	no
ENSMUSG00000003199.16	ENSMUSG00000003199.16	Mpnd	chr17:56005710-56036637	Liver__WT	Liver__KO	OK	20.3021	20.8987	0.0417894	0.120407	0.76605	0.999866	no
ENSMUSG00000003200.9	ENSMUSG00000003200.9	Sh3gl1	chr17:56005710-56036637	Liver__WT	Liver__KO	OK	35.774	35.149	-0.0254281	-0.1201	0.76915	0.999866	no
ENSMUSG00000003206.6	ENSMUSG00000003206.6	Ebi3	chr17:55952622-55967949	Liver__WT	Liver__KO	OK	1.64068	1.61034	-0.0269217	-0.0345168	0.9326	0.999866	no
ENSMUSG00000003208.8	ENSMUSG00000003208.8	Ccdc94	chr17:55952622-55967949	Liver__WT	Liver__KO	OK	12.2662	11.1817	-0.133547	-0.530935	0.18855	0.999866	no
ENSMUSG00000003226.6	ENSMUSG00000003226.6	Ranbp2	chr10:58446851-58494155	Liver__WT	Liver__KO	OK	50.4318	53.1143	0.0747654	0.384153	0.33905	0.999866	no
ENSMUSG00000003227.4	ENSMUSG00000003227.4	Edar	chr10:58600788-58675654	Liver__WT	Liver__KO	NOTEST	0.0106535	0.0222849	1.06474	0	1	1	no
ENSMUSG00000003228.8	ENSMUSG00000003228.8	Grk5	chr19:60889748-61092553	Liver__WT	Liver__KO	OK	6.79103	6.78597	-0.0010766	-0.00500083	0.9904	0.999866	no
ENSMUSG00000003233.11	ENSMUSG00000003233.11	Dvl3	chr16:20511132-20532520	Liver__WT	Liver__KO	OK	12.586	12.3059	-0.0324711	-0.161309	0.69155	0.999866	no
ENSMUSG00000003234.15	ENSMUSG00000003234.15	Abcf3	chr16:20548576-20561379	Liver__WT	Liver__KO	OK	22.6131	22.5139	-0.00634153	-0.0354858	0.92955	0.999866	no
ENSMUSG00000003235.12	ENSMUSG00000003235.12	Eif2b5	chr16:20498816-20509955	Liver__WT	Liver__KO	OK	46.8982	45.4321	-0.0458197	-0.248969	0.5404	0.999866	no
ENSMUSG00000003269.15	ENSMUSG00000003269.15	Cyth2	chr7:45806636-45814316	Liver__WT	Liver__KO	OK	14.7817	14.6241	-0.0154638	-0.0792564	0.8425	0.999866	no
ENSMUSG00000003271.16	ENSMUSG00000003271.16	Sult2b1	chr7:45729983-45759555	Liver__WT	Liver__KO	NOTEST	0.217613	0.179174	-0.280403	0	1	1	no
ENSMUSG00000003273.13	ENSMUSG00000003273.13	Car11	chr7:45699866-45704659	Liver__WT	Liver__KO	OK	0.397464	0.411232	0.0491264	0.0764468	0.8511	0.999866	no
ENSMUSG00000003279.16	ENSMUSG00000003279.16	Dlgap1	chr17:69969072-70821413	Liver__WT	Liver__KO	NOTEST	0.0257831	0.0186411	-0.467934	0	1	1	no
ENSMUSG00000003282.9	ENSMUSG00000003282.9	Plag1	chr4:3900995-3938382	Liver__WT	Liver__KO	OK	2.90807	3.01526	0.0522201	0.218232	0.59245	0.999866	no
ENSMUSG00000003283.13	ENSMUSG00000003283.13	Hck	chr2:153108467-153151441	Liver__WT	Liver__KO	OK	3.39798	3.62753	0.0943112	0.320625	0.4349	0.999866	no
ENSMUSG00000003299.9	ENSMUSG00000003299.9	Mrpl4	chr9:21002736-21008835	Liver__WT	Liver__KO	OK	47.6251	44.9263	-0.0841634	-0.459402	0.2529	0.999866	no
ENSMUSG00000003308.14	ENSMUSG00000003308.14	Keap1	chr9:21225370-21239332	Liver__WT	Liver__KO	OK	23.838	23.7545	-0.0050599	-0.0234276	0.949	0.999866	no
ENSMUSG00000003309.13	ENSMUSG00000003309.13	Ap1m2	chr9:21295456-21312333	Liver__WT	Liver__KO	OK	0.285363	0.259551	-0.136781	-0.190469	0.62795	0.999866	no
ENSMUSG00000003316.14	ENSMUSG00000003316.14	Glg1	chr8:111154420-111259216	Liver__WT	Liver__KO	OK	28.4371	27.3661	-0.0553845	-0.29095	0.47395	0.999866	no
ENSMUSG00000003341.8	ENSMUSG00000003341.8	Atp8b3	chr10:80519584-80539124	Liver__WT	Liver__KO	NOTEST	0.0661349	0.0624735	-0.0821689	0	1	1	no
ENSMUSG00000003344.14	ENSMUSG00000003344.14	Btbd2	chr10:80642616-80657071	Liver__WT	Liver__KO	OK	18.3467	18.1808	-0.0131087	-0.0598524	0.8796	0.999866	no
ENSMUSG00000003345.15	ENSMUSG00000003345.15	Csnk1g2	chr10:80622779-80640771	Liver__WT	Liver__KO	OK	53.2015	55.5937	0.0634562	0.359331	0.37245	0.999866	no
ENSMUSG00000003346.14	ENSMUSG00000003346.14	Abhd17a	chr10:80583653-80590341	Liver__WT	Liver__KO	OK	31.5696	33.9955	0.106806	0.552172	0.176	0.999866	no
ENSMUSG00000003348.9	ENSMUSG00000003348.9	Mob3a	chr10:80681837-80701820	Liver__WT	Liver__KO	OK	26.4301	25.4314	-0.0555692	-0.306776	0.45505	0.999866	no
ENSMUSG00000003352.13	ENSMUSG00000003352.13	Cacnb3	chr15:98632219-98644530	Liver__WT	Liver__KO	OK	6.688	6.98719	0.0631364	0.280276	0.4928	0.999866	no
ENSMUSG00000003354.5	ENSMUSG00000003354.5	Ccdc65	chr15:98708206-98723326	Liver__WT	Liver__KO	NOTEST	0.0641247	0.0685574	0.0964325	0	1	1	no
ENSMUSG00000003355.6	ENSMUSG00000003355.6	Fkbp11	chr15:98724372-98728198	Liver__WT	Liver__KO	OK	47.5055	48.2738	0.0231476	0.113575	0.78435	0.999866	no
ENSMUSG00000003360.14	ENSMUSG00000003360.14	Ddx23	chr15:98645133-98662889	Liver__WT	Liver__KO	OK	63.144	60.5967	-0.0594071	-0.217713	0.50725	0.999866	no
ENSMUSG00000003363.15	ENSMUSG00000003363.15	Pld3	chr7:27531999-27553218	Liver__WT	Liver__KO	OK	17.0232	17.2867	0.0221633	0.0962847	0.80155	0.999866	no
ENSMUSG00000003378.9	ENSMUSG00000003378.9	Grik5	chr7:25009848-25072310	Liver__WT	Liver__KO	OK	8.48274	8.2574	-0.0388426	-0.15027	0.66275	0.999866	no
ENSMUSG00000003379.7	ENSMUSG00000003379.7	Cd79a	chr7:24897380-24902197	Liver__WT	Liver__KO	NOTEST	0.0859562	0.108923	0.341632	0	1	1	no
ENSMUSG00000003380.11	ENSMUSG00000003380.11	Rabac1	chr7:24969751-24972754	Liver__WT	Liver__KO	OK	40.5968	45.5049	0.164656	0.726793	0.0732	0.999866	no
ENSMUSG00000003382.18	ENSMUSG00000003382.18	Etv3	chr3:87525406-87540156	Liver__WT	Liver__KO	OK	6.33223	6.22345	-0.0249976	-0.121655	0.7672	0.999866	no
ENSMUSG00000003402.13	ENSMUSG00000003402.13	Prkcsh	chr9:22003034-22014219	Liver__WT	Liver__KO	OK	73.6887	67.4702	-0.127193	-0.729905	0.072	0.999866	no
ENSMUSG00000003410.7	ENSMUSG00000003410.7	Elavl3	chr9:22015004-22052023	Liver__WT	Liver__KO	NOTEST	0.0381293	0.0291859	-0.385631	0	1	1	no
ENSMUSG00000003411.10	ENSMUSG00000003411.10	Rab3b	chr4:108879062-108972077	Liver__WT	Liver__KO	OK	2.82714	2.5591	-0.143707	-0.341206	0.39255	0.999866	no
ENSMUSG00000003418.11	ENSMUSG00000003418.11	St8sia6	chr2:13651020-13794064	Liver__WT	Liver__KO	NOTEST	0.063238	0.0555977	-0.185767	0	1	1	no
ENSMUSG00000003420.7	ENSMUSG00000003420.7	Fcgrt	chr7:45092992-45103822	Liver__WT	Liver__KO	OK	17.6866	18.6381	0.0756019	0.376454	0.35215	0.999866	no
ENSMUSG00000003421.12	ENSMUSG00000003421.12	Nosip	chr7:45062428-45078503	Liver__WT	Liver__KO	OK	23.642	23.0223	-0.0383189	-0.205848	0.6097	0.999866	no
ENSMUSG00000003423.14	ENSMUSG00000003423.14	Pih1d1	chr7:45141841-45160064	Liver__WT	Liver__KO	OK	45.0705	44.1632	-0.0293391	-0.110702	0.7796	0.999866	no
ENSMUSG00000003429.10	ENSMUSG00000003429.10	Rps11	chr7:45122387-45124389	Liver__WT	Liver__KO	OK	1703.56	1655.61	-0.0411926	-0.196642	0.62705	0.999866	no
ENSMUSG00000003435.9	ENSMUSG00000003435.9	Supt5	chr7:28314893-28338719	Liver__WT	Liver__KO	OK	52.6911	49.1338	-0.100844	-0.54818	0.1655	0.999866	no
ENSMUSG00000003436.11	ENSMUSG00000003436.11	Dll3	chr7:28293552-28302238	Liver__WT	Liver__KO	NOTEST	0.0456637	0.0375096	-0.283788	0	1	1	no
ENSMUSG00000003437.14	ENSMUSG00000003437.14	Paf1	chr7:28392950-28399388	Liver__WT	Liver__KO	OK	35.913	35.5561	-0.0144115	-0.080625	0.84145	0.999866	no
ENSMUSG00000003438.17	ENSMUSG00000003438.17	Timm50	chr7:28305515-28312072	Liver__WT	Liver__KO	OK	78.2669	76.4084	-0.0346721	-0.194757	0.62415	0.999866	no
ENSMUSG00000003444.8	ENSMUSG00000003444.8	Med29	chr7:28376783-28392708	Liver__WT	Liver__KO	OK	24.3466	23.912	-0.0259858	-0.112183	0.78705	0.999866	no
ENSMUSG00000003452.15	ENSMUSG00000003452.15	Bicd1	chr6:149408983-149563329	Liver__WT	Liver__KO	OK	1.21196	1.1363	-0.093005	-0.189703	0.5751	0.999866	no
ENSMUSG00000003458.12	ENSMUSG00000003458.12	Ncstn	chr1:172066012-172122330	Liver__WT	Liver__KO	OK	31.0871	28.9896	-0.100779	-0.222124	0.5902	0.999866	no
ENSMUSG00000003464.13	ENSMUSG00000003464.13	Pex19	chr1:172126754-172136493	Liver__WT	Liver__KO	OK	43.0685	42.2681	-0.0270633	-0.150774	0.71005	0.999866	no
ENSMUSG00000003469.9	ENSMUSG00000003469.9	Phyhip	chr14:70457475-70468832	Liver__WT	Liver__KO	OK	1.4297	1.37763	-0.0535268	-0.144874	0.71285	0.999866	no
ENSMUSG00000003476.15	ENSMUSG00000003476.15	Crhr2	chr6:55090048-55133014	Liver__WT	Liver__KO	OK	0.415979	0.372523	-0.159183	-0.261349	0.5072	0.999866	no
ENSMUSG00000003477.5	ENSMUSG00000003477.5	Inmt	chr6:55170625-55175043	Liver__WT	Liver__KO	OK	0.446002	0.360882	-0.30552	-0.410329	0.312	0.999866	no
ENSMUSG00000003484.4	ENSMUSG00000003484.4	Cyp4f18	chr8:71951037-72009626	Liver__WT	Liver__KO	OK	0.616134	0.592515	-0.0563915	-0.0407548	0.90615	0.999866	no
ENSMUSG00000003500.13	ENSMUSG00000003500.13	Impdh1	chr6:29200433-29216364	Liver__WT	Liver__KO	OK	10.8154	10.8732	0.00768521	0.0336417	0.9338	0.999866	no
ENSMUSG00000003505.15	ENSMUSG00000003505.15	Psg18	chr7:18345421-18355009	Liver__WT	Liver__KO	NOTEST	0	0	0	0	1	1	no
ENSMUSG00000003518.13	ENSMUSG00000003518.13	Dusp3	chr11:101971142-101992264	Liver__WT	Liver__KO	OK	12.0812	11.277	-0.0993893	-0.25978	0.5127	0.999866	no
ENSMUSG00000003526.11	ENSMUSG00000003526.11	Prodh	chr16:18052859-18090203	Liver__WT	Liver__KO	OK	12.5157	11.866	-0.0769119	-0.210217	0.5902	0.999866	no
ENSMUSG00000003527.8	ENSMUSG00000003527.8	Dgcr14	chr16:17900710-17911348	Liver__WT	Liver__KO	OK	9.30677	9.00287	-0.0478959	-0.230716	0.56965	0.999866	no
ENSMUSG00000003528.14	ENSMUSG00000003528.14	Slc25a1	chr16:17925210-17928219	Liver__WT	Liver__KO	OK	53.3869	55.4063	0.053565	0.265102	0.5133	0.999866	no
ENSMUSG00000003531.14	ENSMUSG00000003531.14	Dgcr6	chr16:18052859-18090203	Liver__WT	Liver__KO	OK	30.3929	29.7466	-0.0310118	-0.10578	0.79805	0.999866	no
ENSMUSG00000003534.17	ENSMUSG00000003534.17	Ddr1	chr17:35681566-35708244	Liver__WT	Liver__KO	OK	8.4144	8.70404	0.0488241	0.181126	0.6403	0.999866	no
ENSMUSG00000003541.6	ENSMUSG00000003541.6	Ier3	chr17:35821683-35822923	Liver__WT	Liver__KO	OK	4.86012	5.04002	0.0524371	0.160555	0.6865	0.999866	no
ENSMUSG00000003545.3	ENSMUSG00000003545.3	Fosb	chr7:19302695-19310051	Liver__WT	Liver__KO	NOTEST	0.0535805	0.0373177	-0.521848	0	1	1	no
ENSMUSG00000003546.9	ENSMUSG00000003546.9	Klc4	chr17:46442447-46831413	Liver__WT	Liver__KO	OK	5.76556	5.42747	-0.0871797	-0.0407797	0.75455	0.999866	no
ENSMUSG00000003549.9	ENSMUSG00000003549.9	Ercc1	chr7:19344777-19359481	Liver__WT	Liver__KO	OK	10.5958	11.3436	0.0983739	0.235802	0.5548	0.999866	no
ENSMUSG00000003555.7	ENSMUSG00000003555.7	Cyp17a1	chr19:46667164-46672974	Liver__WT	Liver__KO	NOTEST	0.149619	0.146788	-0.0275603	0	1	1	no
ENSMUSG00000003559.7	ENSMUSG00000003559.7	As3mt	chr19:46707442-46741095	Liver__WT	Liver__KO	OK	15.2563	14.1852	-0.105019	-0.501667	0.2186	0.999866	no
ENSMUSG00000003573.15	ENSMUSG00000003573.15	Homer3	chr8:70282826-70302489	Liver__WT	Liver__KO	OK	12.4445	12.5011	0.0065551	0.0178676	0.96615	0.999866	no
ENSMUSG00000003575.13	ENSMUSG00000003575.13	Crtc1	chr8:70382354-70439579	Liver__WT	Liver__KO	OK	4.45412	4.35314	-0.033083	-0.150088	0.69985	0.999866	no
ENSMUSG00000003581.14	ENSMUSG00000003581.14	Rnf215	chr11:4135201-4160293	Liver__WT	Liver__KO	OK	7.79866	8.28021	0.0864401	0.242973	0.548	0.999866	no
ENSMUSG00000003585.13	ENSMUSG00000003585.13	Sec14l2	chr11:4097038-4123415	Liver__WT	Liver__KO	OK	9.79381	8.80575	-0.153425	-0.654903	0.08835	0.999866	no
ENSMUSG00000003604.14	ENSMUSG00000003604.14	Aven	chr2:112492963-113217087	Liver__WT	Liver__KO	OK	24.7078	24.8995	0.011151	0.0419571	0.91875	0.999866	no
ENSMUSG00000003617.16	ENSMUSG00000003617.16	Cp	chr3:19957053-20035315	Liver__WT	Liver__KO	NOTEST	0.174039	0.158153	-0.138093	0	1	1	no
ENSMUSG00000003623.4	ENSMUSG00000003623.4	Crot	chr5:8966032-8997324	Liver__WT	Liver__KO	OK	18.6767	19.4438	0.0580686	0.312861	0.4408	0.999866	no
ENSMUSG00000003644.17	ENSMUSG00000003644.17	Rps6ka1	chr4:133847289-133887797	Liver__WT	Liver__KO	OK	26.4705	26.9302	0.0248388	0.136891	0.74005	0.999866	no
ENSMUSG00000003657.8	ENSMUSG00000003657.8	Calb2	chr8:110142538-110168206	Liver__WT	Liver__KO	NOTEST	0.0882856	0.104594	0.244553	0	1	1	no
ENSMUSG00000003660.10	ENSMUSG00000003660.10	Snrnp200	chr2:127208398-127240451	Liver__WT	Liver__KO	OK	70.7229	65.3171	-0.114718	-0.577373	0.1407	0.999866	no
ENSMUSG00000003662.10	ENSMUSG00000003662.10	Ciao1	chr2:127240937-127247816	Liver__WT	Liver__KO	OK	34.0763	32.6353	-0.0623366	-0.2548	0.535	0.999866	no
ENSMUSG00000003665.6	ENSMUSG00000003665.6	Has1	chr17:17843327-17855188	Liver__WT	Liver__KO	NOTEST	0.0931858	0.131962	0.501936	0	1	1	no
ENSMUSG00000003680.15	ENSMUSG00000003680.15	Taf6l	chr19:8772521-8786417	Liver__WT	Liver__KO	OK	45.7987	47.8883	0.0643661	0.29139	0.4749	0.999866	no
ENSMUSG00000003721.14	ENSMUSG00000003721.14	Insig2	chr1:121304352-121332589	Liver__WT	Liver__KO	OK	8.33283	8.2529	-0.0139059	-0.0369015	0.92395	0.999866	no
ENSMUSG00000003731.13	ENSMUSG00000003731.13	Kpna6	chr4:129643979-129672767	Liver__WT	Liver__KO	OK	23.7378	23.1211	-0.0379792	-0.188524	0.63915	0.999866	no
ENSMUSG00000003746.15	ENSMUSG00000003746.15	Man1a	chr10:53904787-54075796	Liver__WT	Liver__KO	OK	12.4598	12.4871	0.00316448	0.0162502	0.96805	0.999866	no
ENSMUSG00000003752.9	ENSMUSG00000003752.9	Itpkc	chr7:27187006-27228628	Liver__WT	Liver__KO	OK	4.53023	4.35153	-0.0580615	-0.0900426	0.82	0.999866	no
ENSMUSG00000003762.13	ENSMUSG00000003762.13	Adck4	chr7:27233022-27282141	Liver__WT	Liver__KO	OK	8.4717	8.32	-0.0260677	-0.0935593	0.81445	0.999866	no
ENSMUSG00000003778.14	ENSMUSG00000003778.14	Brd8	chr18:34598614-34624601	Liver__WT	Liver__KO	OK	42.8039	42.2056	-0.0203074	-0.111622	0.77145	0.999866	no
ENSMUSG00000003779.15	ENSMUSG00000003779.15	Kif20a	chr18:34624623-34651735	Liver__WT	Liver__KO	OK	49.6542	48.9977	-0.0192001	-0.0747237	0.8531	0.999866	no
ENSMUSG00000003808.18	ENSMUSG00000003808.18	Farsa	chr8:84856988-84869257	Liver__WT	Liver__KO	OK	68.8974	65.1574	-0.0805211	-0.460203	0.2599	0.999866	no
ENSMUSG00000003809.14	ENSMUSG00000003809.14	Gcdh	chr8:84872110-84893921	Liver__WT	Liver__KO	OK	31.5338	31.4045	-0.0059282	-0.0254514	0.9497	0.999866	no
ENSMUSG00000003810.12	ENSMUSG00000003810.12	Mast2	chr4:116306761-116464183	Liver__WT	Liver__KO	OK	20.0517	19.0987	-0.0702545	-0.239724	0.4984	0.999866	no
ENSMUSG00000003812.13	ENSMUSG00000003812.13	Dnase2a	chr8:84908559-84937359	Liver__WT	Liver__KO	OK	13.3542	13.9514	0.063116	0.178446	0.65765	0.999866	no
ENSMUSG00000003813.15	ENSMUSG00000003813.15	Rad23a	chr8:84831521-84840665	Liver__WT	Liver__KO	OK	75.5524	74.3426	-0.0232886	-0.0995367	0.8077	0.999866	no
ENSMUSG00000003814.8	ENSMUSG00000003814.8	Calr	chr8:84841849-84846934	Liver__WT	Liver__KO	OK	507.039	493.844	-0.0380411	-0.165895	0.68865	0.999866	no
ENSMUSG00000003824.12	ENSMUSG00000003824.12	Syce2	chr8:84872110-84893921	Liver__WT	Liver__KO	OK	46.7976	52.9984	0.179514	0.618915	0.1231	0.999866	no
ENSMUSG00000003847.16	ENSMUSG00000003847.16	Nfat5	chr8:107293469-107379516	Liver__WT	Liver__KO	OK	6.38827	6.69408	0.0674596	0.239643	0.4632	0.999866	no
ENSMUSG00000003848.14	ENSMUSG00000003848.14	Nob1	chr8:107412488-107425049	Liver__WT	Liver__KO	OK	48.973	47.7299	-0.0370933	-0.208265	0.60435	0.999866	no
ENSMUSG00000003849.8	ENSMUSG00000003849.8	Nqo1	chr8:107388224-107403206	Liver__WT	Liver__KO	OK	6.22566	6.33373	0.024828	0.0911114	0.82115	0.999866	no
ENSMUSG00000003863.17	ENSMUSG00000003863.17	Ppfia3	chr7:45339126-45367019	Liver__WT	Liver__KO	NOTEST	0.16264	0.166118	0.0305302	0	1	1	no
ENSMUSG00000003865.15	ENSMUSG00000003865.15	Gys1	chr7:45434838-45456617	Liver__WT	Liver__KO	OK	10.5584	10.5231	-0.00482733	-0.0250526	0.9492	0.999866	no
ENSMUSG00000003868.13	ENSMUSG00000003868.13	Ruvbl2	chr7:45421897-45434464	Liver__WT	Liver__KO	OK	136.412	123.798	-0.139987	-0.797585	0.04905	0.999866	no
ENSMUSG00000003872.8	ENSMUSG00000003872.8	Lin7b	chr7:45367891-45370564	Liver__WT	Liver__KO	NOTEST	0.0977136	0.0796387	-0.295089	0	1	1	no
ENSMUSG00000003873.10	ENSMUSG00000003873.10	Bax	chr7:45461694-45466898	Liver__WT	Liver__KO	OK	86.1634	84.259	-0.0322435	-0.178527	0.65685	0.999866	no
ENSMUSG00000003882.4	ENSMUSG00000003882.4	Il7r	chr15:9506160-9529876	Liver__WT	Liver__KO	NOTEST	0.221616	0.185105	-0.259713	0	1	1	no
ENSMUSG00000003923.14	ENSMUSG00000003923.14	Tfam	chr10:71225463-71238280	Liver__WT	Liver__KO	OK	71.4465	73.5426	0.0417162	0.165046	0.6827	0.999866	no
ENSMUSG00000003929.10	ENSMUSG00000003929.10	Zfp81	chr17:33329341-33358878	Liver__WT	Liver__KO	OK	3.47433	3.67631	0.0815219	0.388906	0.3346	0.999866	no
ENSMUSG00000003934.5	ENSMUSG00000003934.5	Efnb3	chr11:69554091-69560205	Liver__WT	Liver__KO	OK	4.02209	4.068	0.0163739	0.0662092	0.86785	0.999866	no
ENSMUSG00000003948.16	ENSMUSG00000003948.16	Mmd	chr11:90187683-90278589	Liver__WT	Liver__KO	OK	11.7159	12.4794	0.0910836	0.453211	0.2616	0.999866	no
ENSMUSG00000003949.16	ENSMUSG00000003949.16	Hlf	chr11:90336535-90390895	Liver__WT	Liver__KO	OK	5.28058	5.06338	-0.0605955	-0.163101	0.59875	0.999866	no
ENSMUSG00000003955.7	ENSMUSG00000003955.7	Fam162a	chr16:36043843-36071515	Liver__WT	Liver__KO	OK	181.29	200.279	0.143716	0.813911	0.043	0.999866	no
ENSMUSG00000003970.8	ENSMUSG00000003970.8	Rpl8	chr15:76904070-76906318	Liver__WT	Liver__KO	OK	1950.35	1929.05	-0.0158435	-0.0633763	0.8743	0.999866	no
ENSMUSG00000003974.6	ENSMUSG00000003974.6	Grm3	chr5:9485540-9725170	Liver__WT	Liver__KO	NOTEST	0.00625145	0.0119609	0.936064	0	1	1	no
ENSMUSG00000003992.14	ENSMUSG00000003992.14	Ssbp2	chr13:91460282-91786148	Liver__WT	Liver__KO	OK	41.4297	42.9205	0.0510017	0.247289	0.54375	0.999866	no
ENSMUSG00000004018.9	ENSMUSG00000004018.9	Fancl	chr11:26386134-26593999	Liver__WT	Liver__KO	OK	16.1032	16.9567	0.0745101	0.219428	0.5777	0.999866	no
ENSMUSG00000004031.13	ENSMUSG00000004031.13	Brinp2	chr1:158245268-158356326	Liver__WT	Liver__KO	NOTEST	0.174369	0.121675	-0.519118	0	1	1	no
ENSMUSG00000004032.10	ENSMUSG00000004032.10	Gstm5	chr3:107877228-107898686	Liver__WT	Liver__KO	OK	71.1093	72.9666	0.0371988	0.167891	0.6861	0.999866	no
ENSMUSG00000004035.12	ENSMUSG00000004035.12	Gstm7	chr3:107926333-107931817	Liver__WT	Liver__KO	OK	6.44157	6.67059	0.0504005	0.141023	0.71935	0.999866	no
ENSMUSG00000004038.9	ENSMUSG00000004038.9	Gstm3	chr3:107963695-107969283	Liver__WT	Liver__KO	OK	4.41253	3.51647	-0.327476	-0.985055	0.01495	0.999866	no
ENSMUSG00000004040.16	ENSMUSG00000004040.16	Stat3	chr11:100859350-100939540	Liver__WT	Liver__KO	OK	21.3758	21.2069	-0.011442	-0.0488453	0.9049	0.999866	no
ENSMUSG00000004043.14	ENSMUSG00000004043.14	Stat5a	chr11:100859350-100939540	Liver__WT	Liver__KO	OK	17.1504	15.1675	-0.177262	-0.459258	0.2007	0.999866	no
ENSMUSG00000004044.9	ENSMUSG00000004044.9	Ptrf	chr11:100956732-100970887	Liver__WT	Liver__KO	OK	12.8824	14.6071	0.181272	0.959173	0.0193	0.999866	no
ENSMUSG00000004054.8	ENSMUSG00000004054.8	Map3k11	chr19:5689130-5702862	Liver__WT	Liver__KO	OK	16.5068	15.9748	-0.0472666	-0.261692	0.51445	0.999866	no
ENSMUSG00000004056.15	ENSMUSG00000004056.15	Akt2	chr7:27591551-27640826	Liver__WT	Liver__KO	OK	53.3282	51.1482	-0.060214	-0.328604	0.39605	0.999866	no
ENSMUSG00000004069.16	ENSMUSG00000004069.16	Dnaja3	chr16:4626132-4707695	Liver__WT	Liver__KO	OK	43.0461	40.3755	-0.092401	-0.410454	0.3125	0.999866	no
ENSMUSG00000004070.15	ENSMUSG00000004070.15	Hmox2	chr16:4726360-4790292	Liver__WT	Liver__KO	OK	40.5225	41.1675	0.0227844	0.0702816	0.85835	0.999866	no
ENSMUSG00000004071.12	ENSMUSG00000004071.12	Cdip1	chr16:4726360-4790292	Liver__WT	Liver__KO	OK	24.1424	23.3279	-0.0495121	-0.208666	0.604	0.999866	no
ENSMUSG00000004085.14	ENSMUSG00000004085.14	Zak	chr2:72285636-72442610	Liver__WT	Liver__KO	OK	6.97369	6.76536	-0.0437556	-0.202636	0.61565	0.999866	no
ENSMUSG00000004096.8	ENSMUSG00000004096.8	Cwc15	chr9:14500616-14510577	Liver__WT	Liver__KO	OK	95.8775	95.2401	-0.00962429	-0.054833	0.88575	0.999866	no
ENSMUSG00000004098.7	ENSMUSG00000004098.7	Col5a3	chr9:20770049-20815067	Liver__WT	Liver__KO	NOTEST	0.0485904	0.0580762	0.257278	0	1	1	no
ENSMUSG00000004099.15	ENSMUSG00000004099.15	Dnmt1	chr9:20907205-20959888	Liver__WT	Liver__KO	OK	98.1847	92.2881	-0.0893537	-0.457287	0.26235	0.999866	no
ENSMUSG00000004100.11	ENSMUSG00000004100.11	Ppan	chr9:20888174-20892178	Liver__WT	Liver__KO	OK	82.411	78.4525	-0.0710174	-0.407637	0.31305	0.999866	no
ENSMUSG00000004105.8	ENSMUSG00000004105.8	Angptl2	chr2:33133416-33371486	Liver__WT	Liver__KO	OK	5.87454	6.16564	0.0697739	0.266187	0.502	0.999866	no
ENSMUSG00000004110.14	ENSMUSG00000004110.14	Cacna1e	chr1:154390730-154726356	Liver__WT	Liver__KO	NOTEST	0.0692184	0.080308	0.214388	0	1	1	no
ENSMUSG00000004113.18	ENSMUSG00000004113.18	Cacna1b	chr2:24603886-24763152	Liver__WT	Liver__KO	NOTEST	0.115119	0.104199	-0.143787	0	1	1	no
ENSMUSG00000004127.12	ENSMUSG00000004127.12	Trmt10a	chr3:138143447-138159821	Liver__WT	Liver__KO	OK	8.99095	10.3252	0.199618	0.48591	0.23305	0.999866	no
ENSMUSG00000004151.16	ENSMUSG00000004151.16	Etv1	chr12:38779379-38868215	Liver__WT	Liver__KO	OK	1.10652	1.11771	0.0145122	0.027421	0.93175	0.999866	no
ENSMUSG00000004187.10	ENSMUSG00000004187.10	Kifc2	chr15:76660640-76668196	Liver__WT	Liver__KO	OK	1.67733	1.54276	-0.120653	-0.371148	0.35285	0.999866	no
ENSMUSG00000004207.14	ENSMUSG00000004207.14	Psap	chr10:60277626-60302597	Liver__WT	Liver__KO	OK	134.762	134.214	-0.00587248	-0.0318974	0.93745	0.999866	no
ENSMUSG00000004221.16	ENSMUSG00000004221.16	Ikbkg	chrX:74393289-74453854	Liver__WT	Liver__KO	OK	18.0672	17.9902	-0.00616158	-0.0136448	0.96915	0.999866	no
ENSMUSG00000004231.15	ENSMUSG00000004231.15	Pax2	chr19:44756044-44837871	Liver__WT	Liver__KO	NOTEST	0.00949988	0.00371976	-1.3527	0	1	1	no
ENSMUSG00000004233.14	ENSMUSG00000004233.14	Wars2	chr3:99141067-99220203	Liver__WT	Liver__KO	OK	5.24568	5.53118	0.0764577	0.208347	0.5238	0.999866	no
ENSMUSG00000004263.15	ENSMUSG00000004263.15	Atn1	chr6:124742543-124756524	Liver__WT	Liver__KO	OK	11.2408	11.4366	0.0249078	0.107586	0.75975	0.999866	no
ENSMUSG00000004264.17	ENSMUSG00000004264.17	Phb2	chr6:124712335-124718831	Liver__WT	Liver__KO	OK	312.023	280.018	-0.156132	-0.824981	0.03525	0.999866	no
ENSMUSG00000004266.15	ENSMUSG00000004266.15	Ptpn6	chr6:124720706-124738714	Liver__WT	Liver__KO	OK	26.4682	25.8294	-0.0352463	-0.175345	0.6485	0.999866	no
ENSMUSG00000004267.16	ENSMUSG00000004267.16	Eno2	chr6:124760054-124769673	Liver__WT	Liver__KO	OK	1.33574	1.35846	0.0243303	0.03644	0.92335	0.999866	no
ENSMUSG00000004268.11	ENSMUSG00000004268.11	Emg1	chr6:124663026-124712178	Liver__WT	Liver__KO	OK	192.442	190.276	-0.0163346	-0.0737051	0.8549	0.999866	no
ENSMUSG00000004270.13	ENSMUSG00000004270.13	Lpcat3	chr6:124663026-124712178	Liver__WT	Liver__KO	OK	37.1776	36.0064	-0.0461811	-0.140007	0.72235	0.999866	no
ENSMUSG00000004285.12	ENSMUSG00000004285.12	Atp6v1f	chr6:29467717-29470512	Liver__WT	Liver__KO	OK	102.275	105.884	0.050028	0.275122	0.49845	0.999866	no
ENSMUSG00000004296.14	ENSMUSG00000004296.14	Il12b	chr11:44400062-44414033	Liver__WT	Liver__KO	NOTEST	0.00177135	0.0030282	0.773608	0	1	1	no
ENSMUSG00000004317.14	ENSMUSG00000004317.14	Clcn5	chrX:7153809-7319358	Liver__WT	Liver__KO	OK	11.5518	10.975	-0.0739035	-0.185023	0.57825	0.999866	no
ENSMUSG00000004319.15	ENSMUSG00000004319.15	Clcn3	chr8:60910388-60983300	Liver__WT	Liver__KO	OK	24.0411	24.661	0.0367275	0.203423	0.61805	0.999866	no
ENSMUSG00000004328.15	ENSMUSG00000004328.15	Hif3a	chr7:17031506-17062427	Liver__WT	Liver__KO	OK	16.3824	16.0791	-0.0269613	-0.0963984	0.75475	0.999866	no
ENSMUSG00000004341.7	ENSMUSG00000004341.7	Gpx6	chr13:21312216-21319624	Liver__WT	Liver__KO	NOTEST	0.00936536	0.0320614	1.77543	0	1	1	no
ENSMUSG00000004344.11	ENSMUSG00000004344.11	Gpx5	chr13:21286428-21292731	Liver__WT	Liver__KO	NOTEST	0	0	0	0	1	1	no
ENSMUSG00000004347.16	ENSMUSG00000004347.16	Pde1c	chr6:56069803-56569103	Liver__WT	Liver__KO	OK	0.544895	0.53646	-0.0225077	-0.0498361	0.89455	0.999866	no
ENSMUSG00000004356.7	ENSMUSG00000004356.7	Utp20	chr10:88746606-88826814	Liver__WT	Liver__KO	OK	21.7962	20.5041	-0.0881666	-0.502283	0.2132	0.999866	no
ENSMUSG00000004359.16	ENSMUSG00000004359.16	Spic	chr10:88674771-88685015	Liver__WT	Liver__KO	OK	1.15941	1.11053	-0.0621466	-0.130546	0.73425	0.999866	no
ENSMUSG00000004360.8	ENSMUSG00000004360.8	9330159F19Rik	chr10:29211642-29230779	Liver__WT	Liver__KO	NOTEST	0.0374133	0.0484081	0.371697	0	1	1	no
ENSMUSG00000004364.14	ENSMUSG00000004364.14	Cul3	chr1:80264922-80340480	Liver__WT	Liver__KO	OK	44.6322	45.3532	0.0231202	0.124811	0.7577	0.999866	no
ENSMUSG00000004366.3	ENSMUSG00000004366.3	Sst	chr16:23889580-23890844	Liver__WT	Liver__KO	NOTEST	0.0748255	0.0587999	-0.347715	0	1	1	no
ENSMUSG00000004371.14	ENSMUSG00000004371.14	Il11	chr7:4772372-4782857	Liver__WT	Liver__KO	NOTEST	0.05892	0.0506444	-0.218354	0	1	1	no
ENSMUSG00000004383.17	ENSMUSG00000004383.17	Large	chr8:72814598-73353540	Liver__WT	Liver__KO	OK	5.50464	5.8159	0.0793547	0.367576	0.36455	0.999866	no
ENSMUSG00000004393.10	ENSMUSG00000004393.10	Ddx56	chr11:6258918-6267772	Liver__WT	Liver__KO	OK	61.0382	56.6981	-0.106412	-0.584334	0.1562	0.999866	no
ENSMUSG00000004394.12	ENSMUSG00000004394.12	Tmed4	chr11:6270368-6274870	Liver__WT	Liver__KO	OK	28.4322	28.7584	0.0164581	0.0850825	0.83475	0.999866	no
ENSMUSG00000004415.15	ENSMUSG00000004415.15	Col26a1	chr5:136741758-136883184	Liver__WT	Liver__KO	OK	2.90791	3.36036	0.20863	0.62378	0.088	0.999866	no
ENSMUSG00000004446.12	ENSMUSG00000004446.12	Bid	chr6:120892853-120916853	Liver__WT	Liver__KO	OK	23.2851	22.3034	-0.0621447	-0.316748	0.41895	0.999866	no
ENSMUSG00000004451.14	ENSMUSG00000004451.14	Ralb	chr1:119470304-119504794	Liver__WT	Liver__KO	OK	29.7569	31.655	0.0892083	0.4969	0.2196	0.999866	no
ENSMUSG00000004455.16	ENSMUSG00000004455.16	Ppp1cc	chr5:122158277-122175273	Liver__WT	Liver__KO	OK	138.994	140.327	0.0137737	0.0737943	0.85565	0.999866	no
ENSMUSG00000004460.16	ENSMUSG00000004460.16	Dnajb11	chr16:22857844-22879634	Liver__WT	Liver__KO	OK	60.7334	62.1021	0.0321509	0.179117	0.6514	0.999866	no
ENSMUSG00000004462.6	ENSMUSG00000004462.6	Tbccd1	chr16:22813214-22857569	Liver__WT	Liver__KO	OK	16.7252	16.7589	0.00290294	0.0154109	0.9682	0.999866	no
ENSMUSG00000004473.10	ENSMUSG00000004473.10	Clec11a	chr7:44302686-44306902	Liver__WT	Liver__KO	OK	0.30563	0.331985	0.119329	0.216281	0.58725	0.999866	no
ENSMUSG00000004500.8	ENSMUSG00000004500.8	Zfp324	chr7:12965837-12973822	Liver__WT	Liver__KO	OK	3.71423	3.64551	-0.0269414	-0.116288	0.77585	0.999866	no
ENSMUSG00000004508.6	ENSMUSG00000004508.6	Gab2	chr7:97081585-97308946	Liver__WT	Liver__KO	OK	6.09458	5.69856	-0.0969284	-0.429856	0.28825	0.999866	no
ENSMUSG00000004530.12	ENSMUSG00000004530.12	Coro1c	chr5:113842435-113908758	Liver__WT	Liver__KO	OK	58.3249	56.6405	-0.0422761	-0.233283	0.5639	0.999866	no
ENSMUSG00000004535.12	ENSMUSG00000004535.12	Tax1bp1	chr6:52713728-52766780	Liver__WT	Liver__KO	OK	40.5283	40.5135	-0.000525417	-0.00292559	0.9933	0.999866	no
ENSMUSG00000004540.7	ENSMUSG00000004540.7	Psg17	chr7:18813936-18821607	Liver__WT	Liver__KO	NOTEST	0.0391077	0.0242032	-0.692254	0	1	1	no
ENSMUSG00000004542.15	ENSMUSG00000004542.15	Psg19	chr7:18789566-18798520	Liver__WT	Liver__KO	NOTEST	0	0	0	0	1	1	no
ENSMUSG00000004552.16	ENSMUSG00000004552.16	Ctse	chr1:131638305-131675505	Liver__WT	Liver__KO	OK	3.95473	3.70116	-0.0956025	-0.334335	0.40245	0.999866	no
ENSMUSG00000004558.14	ENSMUSG00000004558.14	Ndrg2	chr14:51905270-51913488	Liver__WT	Liver__KO	OK	10.3773	9.99718	-0.053834	-0.247725	0.5482	0.999866	no
ENSMUSG00000004561.14	ENSMUSG00000004561.14	Mettl17	chr14:51884841-51891868	Liver__WT	Liver__KO	OK	13.0722	12.9303	-0.01574	-0.0704985	0.8651	0.999866	no
ENSMUSG00000004562.16	ENSMUSG00000004562.16	Arhgef40	chr14:51984837-52020733	Liver__WT	Liver__KO	OK	17.0017	17.2327	0.0194746	0.0487988	0.88365	0.999866	no
ENSMUSG00000004565.15	ENSMUSG00000004565.15	Pnpla6	chr8:3515383-3544267	Liver__WT	Liver__KO	OK	10.6597	10.4498	-0.0286931	-0.0824759	0.8274	0.999866	no
ENSMUSG00000004567.16	ENSMUSG00000004567.16	Mcoln1	chr8:3500456-3515232	Liver__WT	Liver__KO	OK	10.656	10.8022	0.0196611	0.0702926	0.8575	0.999866	no
ENSMUSG00000004568.12	ENSMUSG00000004568.12	Arhgef18	chr8:3393037-3456601	Liver__WT	Liver__KO	OK	6.82284	6.57753	-0.0528271	-0.22075	0.52345	0.999866	no
ENSMUSG00000004591.16	ENSMUSG00000004591.16	Pkn2	chr3:142790901-142898245	Liver__WT	Liver__KO	OK	26.045	26.6449	0.0328482	0.165783	0.6871	0.999866	no
ENSMUSG00000004609.11	ENSMUSG00000004609.11	Cd33	chr7:43524215-43544428	Liver__WT	Liver__KO	OK	1.33394	1.29798	-0.0394209	-0.0581543	0.86485	0.999866	no
ENSMUSG00000004610.4	ENSMUSG00000004610.4	Etfb	chr7:43444082-43457800	Liver__WT	Liver__KO	OK	162.174	163.703	0.0135382	0.0724982	0.8604	0.999866	no
ENSMUSG00000004612.9	ENSMUSG00000004612.9	Nkg7	chr7:43437072-43438249	Liver__WT	Liver__KO	OK	2.0134	1.74597	-0.205605	-0.412493	0.30655	0.999866	no
ENSMUSG00000004613.7	ENSMUSG00000004613.7	Lim2	chr7:43430087-43435996	Liver__WT	Liver__KO	NOTEST	0.00421353	0.0166986	1.98663	0	1	1	no
ENSMUSG00000004626.14	ENSMUSG00000004626.14	Stxbp2	chr8:3630954-3643644	Liver__WT	Liver__KO	OK	45.3289	43.936	-0.0450289	-0.216139	0.59195	0.999866	no
ENSMUSG00000004630.18	ENSMUSG00000004630.18	Pcp2	chr8:3621550-3625545	Liver__WT	Liver__KO	OK	0.836809	0.742045	-0.173392	-0.170408	0.6094	0.999866	no
ENSMUSG00000004631.15	ENSMUSG00000004631.15	Sgce	chr6:4674349-4747207	Liver__WT	Liver__KO	OK	11.4767	11.5102	0.00420855	0.0185489	0.96385	0.999866	no
ENSMUSG00000004633.17	ENSMUSG00000004633.17	Chn2	chr6:54039553-54566489	Liver__WT	Liver__KO	OK	4.02921	3.92933	-0.0362147	-0.0629528	0.86755	0.999866	no
ENSMUSG00000004637.15	ENSMUSG00000004637.15	Wwox	chr8:114439654-115352708	Liver__WT	Liver__KO	OK	3.69572	3.83012	0.051536	0.167082	0.67205	0.999866	no
ENSMUSG00000004642.13	ENSMUSG00000004642.13	Slbp	chr5:33634951-33652574	Liver__WT	Liver__KO	OK	126.181	128.623	0.0276491	0.15451	0.70325	0.999866	no
ENSMUSG00000004651.6	ENSMUSG00000004651.6	Tyr	chr7:87424770-87493512	Liver__WT	Liver__KO	NOTEST	0.0126667	0.00966912	-0.389583	0	1	1	no
ENSMUSG00000004654.6	ENSMUSG00000004654.6	Ghrhr	chr6:55376342-55388530	Liver__WT	Liver__KO	NOTEST	0	0.00480831	inf	0	1	1	no
ENSMUSG00000004655.5	ENSMUSG00000004655.5	Aqp1	chr6:55336431-55348555	Liver__WT	Liver__KO	OK	32.4054	32.0974	-0.0137772	-0.0770764	0.84875	0.999866	no
ENSMUSG00000004661.15	ENSMUSG00000004661.15	Arid3b	chr9:57777864-57836793	Liver__WT	Liver__KO	OK	9.75783	9.50716	-0.0375453	-0.149215	0.68135	0.999866	no
ENSMUSG00000004665.10	ENSMUSG00000004665.10	Cnn2	chr10:79988583-79996062	Liver__WT	Liver__KO	OK	49.6776	51.8026	0.0604301	0.304767	0.45295	0.999866	no
ENSMUSG00000004667.18	ENSMUSG00000004667.18	Polr2e	chr10:80035948-80039795	Liver__WT	Liver__KO	OK	114.201	110.476	-0.0478432	-0.274241	0.49745	0.999866	no
ENSMUSG00000004668.14	ENSMUSG00000004668.14	Abca13	chr11:9191941-9684259	Liver__WT	Liver__KO	NOTEST	0.0492652	0.0516047	0.0669344	0	1	1	no
ENSMUSG00000004677.15	ENSMUSG00000004677.15	Myo9b	chr8:71251124-71360712	Liver__WT	Liver__KO	OK	14.9489	14.806	-0.0138545	-0.0656235	0.8711	0.999866	no
ENSMUSG00000004698.9	ENSMUSG00000004698.9	Hdac9	chr12:34371502-34528889	Liver__WT	Liver__KO	OK	1.33432	1.45682	0.126725	0.415639	0.30525	0.999866	no
ENSMUSG00000004707.14	ENSMUSG00000004707.14	Ly9	chr1:171588623-171607410	Liver__WT	Liver__KO	OK	0.484068	0.501102	0.0498929	0.0959427	0.8065	0.999866	no
ENSMUSG00000004709.14	ENSMUSG00000004709.14	Cd244	chr1:171559192-171585318	Liver__WT	Liver__KO	NOTEST	0.159005	0.173209	0.12344	0	1	1	no
ENSMUSG00000004730.14	ENSMUSG00000004730.14	Adgre1	chr17:57358685-57483529	Liver__WT	Liver__KO	OK	6.15192	6.66693	0.115986	0.533042	0.1948	0.999866	no
ENSMUSG00000004748.5	ENSMUSG00000004748.5	Mtfp1	chr11:4091479-4095445	Liver__WT	Liver__KO	OK	26.8022	25.0631	-0.096785	-0.475703	0.23425	0.999866	no
ENSMUSG00000004768.14	ENSMUSG00000004768.14	Rab23	chr1:33719886-33742564	Liver__WT	Liver__KO	OK	4.63916	4.70469	0.0202364	0.0673529	0.8524	0.999866	no
ENSMUSG00000004771.12	ENSMUSG00000004771.12	Rab11a	chr9:64715298-64737758	Liver__WT	Liver__KO	OK	131.477	134.789	0.0358857	0.13124	0.75025	0.999866	no
ENSMUSG00000004788.11	ENSMUSG00000004788.11	Eif2b2	chr12:85219480-85226628	Liver__WT	Liver__KO	OK	38.6601	38.3126	-0.0130234	-0.0688307	0.86495	0.999866	no
ENSMUSG00000004789.9	ENSMUSG00000004789.9	Dlst	chr12:85110832-85134091	Liver__WT	Liver__KO	OK	100.945	97.5413	-0.0494881	-0.278061	0.492	0.999866	no
ENSMUSG00000004791.6	ENSMUSG00000004791.6	Pgf	chr12:85166638-85177296	Liver__WT	Liver__KO	OK	1.83999	2.02909	0.141135	0.366988	0.36885	0.999866	no
ENSMUSG00000004798.14	ENSMUSG00000004798.14	Ulk2	chr11:61775648-61855073	Liver__WT	Liver__KO	OK	7.26131	7.39152	0.0256403	0.120934	0.766	0.999866	no
ENSMUSG00000004814.10	ENSMUSG00000004814.10	Ccl24	chr5:135569936-135573049	Liver__WT	Liver__KO	OK	3.85498	4.74063	0.298357	0.654407	0.10945	0.999866	no
ENSMUSG00000004815.12	ENSMUSG00000004815.12	Dgkq	chr5:108629769-108684557	Liver__WT	Liver__KO	OK	5.40601	5.11417	-0.0800628	-0.200871	0.61905	0.999866	no
ENSMUSG00000004821.1	ENSMUSG00000004821.1	Tmed11	chr5:108777234-108795363	Liver__WT	Liver__KO	NOTEST	0	0	0	0	1	1	no
ENSMUSG00000004837.2	ENSMUSG00000004837.2	Grap	chr11:61653264-61720826	Liver__WT	Liver__KO	OK	4.97831	5.36089	0.106817	0.21279	0.5879	0.999866	no
ENSMUSG00000004842.18	ENSMUSG00000004842.18	Pou1f1	chr16:65520510-65535005	Liver__WT	Liver__KO	NOTEST	0.00264464	0.00648832	1.29477	0	1	1	no
ENSMUSG00000004843.6	ENSMUSG00000004843.6	Chmp2b	chr16:65539132-65562697	Liver__WT	Liver__KO	OK	14.4407	15.1669	0.070783	0.342514	0.39365	0.999866	no
ENSMUSG00000004846.10	ENSMUSG00000004846.10	Plod3	chr5:136982163-136996648	Liver__WT	Liver__KO	OK	22.2447	21.9869	-0.0168201	-0.0622751	0.8788	0.999866	no
ENSMUSG00000004849.14	ENSMUSG00000004849.14	Ap1s1	chr5:137034992-137046135	Liver__WT	Liver__KO	OK	122.316	120.967	-0.0159973	-0.0743951	0.8523	0.999866	no
ENSMUSG00000004864.12	ENSMUSG00000004864.12	Mapk13	chr17:28769306-28778698	Liver__WT	Liver__KO	OK	2.14228	2.15162	0.00627359	0.0160275	0.9704	0.999866	no
ENSMUSG00000004865.15	ENSMUSG00000004865.15	Srpk1	chr17:28587647-28622521	Liver__WT	Liver__KO	OK	36.0454	35.0964	-0.0384941	-0.199213	0.586	0.999866	no
ENSMUSG00000004872.15	ENSMUSG00000004872.15	Pax3	chr1:78101266-78197134	Liver__WT	Liver__KO	NOTEST	0.180965	0.145128	-0.318383	0	1	1	no
ENSMUSG00000004880.11	ENSMUSG00000004880.11	Lbr	chr1:181815334-181843046	Liver__WT	Liver__KO	OK	79.4008	82.049	0.0473329	0.144918	0.5757	0.999866	no
ENSMUSG00000004885.5	ENSMUSG00000004885.5	Crabp2	chr3:87948665-87953376	Liver__WT	Liver__KO	OK	5.4852	5.7813	0.0758499	0.223185	0.57715	0.999866	no
ENSMUSG00000004891.16	ENSMUSG00000004891.16	Nes	chr3:87971092-87980451	Liver__WT	Liver__KO	OK	14.2022	14.467	0.0266539	0.150693	0.70875	0.999866	no
ENSMUSG00000004892.13	ENSMUSG00000004892.13	Bcan	chr3:87987530-88000230	Liver__WT	Liver__KO	NOTEST	0.0135932	0.012216	-0.154115	0	1	1	no
ENSMUSG00000004894.10	ENSMUSG00000004894.10	Hapln2	chr3:88022060-88027478	Liver__WT	Liver__KO	NOTEST	0.00375899	0.0129669	1.78642	0	1	1	no
ENSMUSG00000004895.9	ENSMUSG00000004895.9	Prcc	chr3:87858902-87885608	Liver__WT	Liver__KO	OK	35.1137	34.6534	-0.0190368	-0.106455	0.7894	0.999866	no
ENSMUSG00000004896.16	ENSMUSG00000004896.16	Rrnad1	chr3:87919505-87940686	Liver__WT	Liver__KO	OK	14.0593	14.2069	0.0150641	0.0255487	0.94615	0.999866	no
ENSMUSG00000004897.16	ENSMUSG00000004897.16	Hdgf	chr3:87906320-87916132	Liver__WT	Liver__KO	OK	430.993	420.852	-0.0343524	-0.149626	0.6971	0.999866	no
ENSMUSG00000004902.7	ENSMUSG00000004902.7	Slc25a18	chr6:120773577-120794336	Liver__WT	Liver__KO	NOTEST	0.13328	0.137972	0.0499154	0	1	1	no
ENSMUSG00000004929.12	ENSMUSG00000004929.12	Thop1	chr10:81070034-81082559	Liver__WT	Liver__KO	OK	40.9382	38.1149	-0.103095	-0.557175	0.14925	0.999866	no
ENSMUSG00000004931.10	ENSMUSG00000004931.10	Apba3	chr10:81268171-81291267	Liver__WT	Liver__KO	OK	13.9105	13.6184	-0.0306102	-0.148551	0.7165	0.999866	no
ENSMUSG00000004933.17	ENSMUSG00000004933.17	Matk	chr10:81252934-81263365	Liver__WT	Liver__KO	OK	0.775383	0.788989	0.0250965	0.046716	0.9054	0.999866	no
ENSMUSG00000004934.13	ENSMUSG00000004934.13	Pias4	chr10:81153265-81167923	Liver__WT	Liver__KO	OK	15.2779	15.1317	-0.0138684	-0.0689462	0.85705	0.999866	no
ENSMUSG00000004936.8	ENSMUSG00000004936.8	Map2k1	chr9:64185769-64253631	Liver__WT	Liver__KO	OK	35.6265	35.9815	0.0143023	0.0810293	0.8422	0.999866	no
ENSMUSG00000004937.5	ENSMUSG00000004937.5	Sgta	chr10:81044074-81060178	Liver__WT	Liver__KO	OK	51.596	49.1198	-0.0709532	-0.404186	0.30825	0.999866	no
ENSMUSG00000004939.6	ENSMUSG00000004939.6	Nmrk2	chr10:81194608-81230833	Liver__WT	Liver__KO	NOTEST	0.00356411	0	-inf	0	1	1	no
ENSMUSG00000004945.15	ENSMUSG00000004945.15	Tmem242	chr17:5388762-5440259	Liver__WT	Liver__KO	OK	53.7933	54.7289	0.0248782	0.130795	0.7482	0.999866	no
ENSMUSG00000004947.15	ENSMUSG00000004947.15	Dtx2	chr5:135994799-136032872	Liver__WT	Liver__KO	OK	6.8757	6.92612	0.0105404	0.0406937	0.9156	0.999866	no
ENSMUSG00000004948.12	ENSMUSG00000004948.12	Zp3	chr5:135980098-135988624	Liver__WT	Liver__KO	NOTEST	0.0176789	0.00287954	-2.61812	0	1	1	no
ENSMUSG00000004951.10	ENSMUSG00000004951.10	Hspb1	chr5:135887918-135889563	Liver__WT	Liver__KO	OK	2.36192	3.03447	0.361486	0.838219	0.0388	0.999866	no
ENSMUSG00000004952.13	ENSMUSG00000004952.13	Rasa4	chr5:136083915-136111860	Liver__WT	Liver__KO	OK	1.26439	1.1281	-0.164549	-0.258686	0.5071	0.999866	no
ENSMUSG00000004961.7	ENSMUSG00000004961.7	Syt5	chr7:4539764-4547541	Liver__WT	Liver__KO	OK	0.681418	0.649382	-0.0694732	-0.0692826	0.85545	0.999866	no
ENSMUSG00000004980.16	ENSMUSG00000004980.16	Hnrnpa2b1	chr6:51460931-51469894	Liver__WT	Liver__KO	OK	1365.43	1334.31	-0.0332624	-0.111181	0.7747	0.999866	no
ENSMUSG00000004988.9	ENSMUSG00000004988.9	Fxyd4	chr6:117933558-117937692	Liver__WT	Liver__KO	NOTEST	0.0567113	0.0412834	-0.458076	0	1	1	no
ENSMUSG00000004994.12	ENSMUSG00000004994.12	Ccdc130	chr8:84257794-84270380	Liver__WT	Liver__KO	OK	5.26876	5.33672	0.0184874	0.0510805	0.89275	0.999866	no
ENSMUSG00000004996.9	ENSMUSG00000004996.9	Mri1	chr8:84249905-84257326	Liver__WT	Liver__KO	OK	17.4493	16.1224	-0.114101	-0.400124	0.32875	0.999866	no
ENSMUSG00000005034.15	ENSMUSG00000005034.15	Prkacb	chr3:146729573-146812960	Liver__WT	Liver__KO	OK	20.7448	20.2959	-0.0315654	-0.17932	0.65825	0.999866	no
ENSMUSG00000005043.13	ENSMUSG00000005043.13	Sgsh	chr11:119307767-119355536	Liver__WT	Liver__KO	OK	3.10267	2.70979	-0.19533	-0.632374	0.0894	0.999866	no
ENSMUSG00000005045.16	ENSMUSG00000005045.16	Chd5	chr4:152338650-152390194	Liver__WT	Liver__KO	OK	0.211137	0.271727	0.363976	0.321982	0.3373	0.999866	no
ENSMUSG00000005054.6	ENSMUSG00000005054.6	Cstb	chr10:78425669-78427619	Liver__WT	Liver__KO	OK	76.3009	77.4358	0.0213009	0.108887	0.7869	0.999866	no
ENSMUSG00000005057.13	ENSMUSG00000005057.13	Sh2b2	chr5:136218146-136246556	Liver__WT	Liver__KO	OK	1.79285	1.91035	0.0915851	0.164138	0.6057	0.999866	no
ENSMUSG00000005069.12	ENSMUSG00000005069.12	Pex5	chr6:124396815-124415067	Liver__WT	Liver__KO	OK	23.6193	21.7629	-0.118098	-0.594572	0.14555	0.999866	no
ENSMUSG00000005078.16	ENSMUSG00000005078.16	Jkamp	chr12:72085588-72185029	Liver__WT	Liver__KO	OK	15.0105	15.2941	0.0269987	0.114452	0.774	0.999866	no
ENSMUSG00000005087.17	ENSMUSG00000005087.17	Cd44	chr2:102811140-102901665	Liver__WT	Liver__KO	OK	23.1413	22.0415	-0.0702465	-0.373867	0.3516	0.999866	no
ENSMUSG00000005089.15	ENSMUSG00000005089.15	Slc1a2	chr2:102658658-102790784	Liver__WT	Liver__KO	NOTEST	0.197992	0.234008	0.241118	0	1	1	no
ENSMUSG00000005102.13	ENSMUSG00000005102.13	Eif2ak4	chr2:118388617-118475234	Liver__WT	Liver__KO	OK	12.152	11.892	-0.0312064	-0.16019	0.68405	0.999866	no
ENSMUSG00000005103.12	ENSMUSG00000005103.12	Wdr1	chr5:38526812-38563221	Liver__WT	Liver__KO	OK	80.1021	76.4865	-0.0666339	-0.373839	0.35945	0.999866	no
ENSMUSG00000005107.13	ENSMUSG00000005107.13	Slc2a9	chr5:38349272-38503143	Liver__WT	Liver__KO	OK	1.27121	1.22036	-0.0588937	-0.107382	0.77115	0.999866	no
ENSMUSG00000005124.9	ENSMUSG00000005124.9	Wisp1	chr15:66891319-66923201	Liver__WT	Liver__KO	OK	3.42431	4.0577	0.244846	1.0501	0.00685	0.952451	no
ENSMUSG00000005125.12	ENSMUSG00000005125.12	Ndrg1	chr15:66929320-67013039	Liver__WT	Liver__KO	OK	20.4549	20.7376	0.0198032	0.0955047	0.80275	0.999866	no
ENSMUSG00000005131.3	ENSMUSG00000005131.3	4930550C14Rik	chr9:53405285-53432803	Liver__WT	Liver__KO	OK	0.306608	0.396385	0.370507	0.495861	0.2264	0.999866	no
ENSMUSG00000005142.9	ENSMUSG00000005142.9	Man2b1	chr8:85083268-85098739	Liver__WT	Liver__KO	OK	16.9083	15.1548	-0.157963	-0.884038	0.02585	0.999866	no
ENSMUSG00000005148.7	ENSMUSG00000005148.7	Klf5	chr14:99298690-99313405	Liver__WT	Liver__KO	OK	0.648057	0.562672	-0.203827	-0.376258	0.3504	0.999866	no
ENSMUSG00000005150.16	ENSMUSG00000005150.16	Wdr83	chr8:85071756-85082339	Liver__WT	Liver__KO	OK	24.2869	24.0515	-0.0140514	-0.0414919	0.9174	0.999866	no
ENSMUSG00000005161.15	ENSMUSG00000005161.15	Prdx2	chr8:84956609-84974834	Liver__WT	Liver__KO	OK	561.739	606.115	0.109691	0.45913	0.2556	0.999866	no
ENSMUSG00000005198.15	ENSMUSG00000005198.15	Polr2a	chr11:69733996-69758637	Liver__WT	Liver__KO	OK	42.1959	38.694	-0.124992	-0.644166	0.09015	0.999866	no
ENSMUSG00000005202.2	ENSMUSG00000005202.2	Shbg	chr11:69614803-69617905	Liver__WT	Liver__KO	OK	24.7599	24.7073	-0.00307164	-0.015275	0.9699	0.999866	no
ENSMUSG00000005204.12	ENSMUSG00000005204.12	Senp3	chr11:69673114-69682084	Liver__WT	Liver__KO	OK	61.233	59.9698	-0.0300731	-0.149477	0.71045	0.999866	no
ENSMUSG00000005220.10	ENSMUSG00000005220.10	Corin	chr5:72300024-72504473	Liver__WT	Liver__KO	OK	1.13281	1.29193	0.189617	0.539461	0.1557	0.999866	no
ENSMUSG00000005225.15	ENSMUSG00000005225.15	Plekha8	chr6:54577603-54645839	Liver__WT	Liver__KO	OK	5.93661	5.89909	-0.00914797	-0.0350279	0.92635	0.999866	no
ENSMUSG00000005232.11	ENSMUSG00000005232.11	G6pc2	chr2:69211072-69227841	Liver__WT	Liver__KO	NOTEST	0.00563821	0.00741545	0.395296	0	1	1	no
ENSMUSG00000005233.16	ENSMUSG00000005233.16	Spc25	chr2:69193894-69206194	Liver__WT	Liver__KO	OK	63.7247	64.7676	0.0234196	0.12452	0.75215	0.999866	no
ENSMUSG00000005237.14	ENSMUSG00000005237.14	Dnah2	chr11:69420808-69549110	Liver__WT	Liver__KO	NOTEST	0.136261	0.184681	0.43866	0	1	1	no
ENSMUSG00000005251.14	ENSMUSG00000005251.14	Ripk4	chr16:97741932-97763737	Liver__WT	Liver__KO	OK	2.0641	2.05396	-0.00710127	-0.0244607	0.953	0.999866	no
ENSMUSG00000005262.12	ENSMUSG00000005262.12	Ufd1l	chr16:18780446-18835261	Liver__WT	Liver__KO	OK	29.9671	30.2629	0.0141742	0.0382482	0.9127	0.999866	no
ENSMUSG00000005267.13	ENSMUSG00000005267.13	Zfp287	chr11:62700355-62731885	Liver__WT	Liver__KO	OK	1.08114	1.09142	0.0136482	0.0335169	0.93545	0.999866	no
ENSMUSG00000005268.20	ENSMUSG00000005268.20	Prlr	chr15:10177413-10349180	Liver__WT	Liver__KO	NOTEST	0.0700632	0.0839096	0.260178	0	1	1	no
ENSMUSG00000005299.6	ENSMUSG00000005299.6	Letm1	chr5:33739672-33782817	Liver__WT	Liver__KO	OK	15.3143	15.9352	0.0573384	0.202289	0.6157	0.999866	no
ENSMUSG00000005312.14	ENSMUSG00000005312.14	Ubqln1	chr13:58176155-58215653	Liver__WT	Liver__KO	OK	47.3431	48.3328	0.0298461	0.169944	0.677	0.999866	no
ENSMUSG00000005320.9	ENSMUSG00000005320.9	Fgfr4	chr13:55152639-55168759	Liver__WT	Liver__KO	OK	4.73585	4.36989	-0.116028	-0.45786	0.2377	0.999866	no
ENSMUSG00000005338.13	ENSMUSG00000005338.13	Cadm3	chr1:173331889-173466040	Liver__WT	Liver__KO	OK	0.809293	0.902857	0.157834	0.241151	0.54145	0.999866	no
ENSMUSG00000005339.10	ENSMUSG00000005339.10	Fcer1a	chr1:173221283-173227214	Liver__WT	Liver__KO	NOTEST	0.118561	0.055249	-1.10161	0	1	1	no
ENSMUSG00000005354.15	ENSMUSG00000005354.15	Txn2	chr15:77915046-77929006	Liver__WT	Liver__KO	OK	178.634	176.174	-0.0200089	-0.105317	0.7858	0.999866	no
ENSMUSG00000005355.8	ENSMUSG00000005355.8	Casp14	chr10:78711996-78718293	Liver__WT	Liver__KO	NOTEST	0	0	0	0	1	1	no
ENSMUSG00000005357.8	ENSMUSG00000005357.8	Slc1a6	chr10:78780495-78814825	Liver__WT	Liver__KO	OK	0.863139	0.765899	-0.172439	-0.376109	0.3524	0.999866	no
ENSMUSG00000005360.14	ENSMUSG00000005360.14	Slc1a3	chr15:8634123-8710764	Liver__WT	Liver__KO	OK	1.91749	1.94247	0.0186695	0.0553757	0.89	0.999866	no
ENSMUSG00000005362.14	ENSMUSG00000005362.14	Crbn	chr6:106769119-106800074	Liver__WT	Liver__KO	OK	15.7048	16.4488	0.0667809	0.188283	0.643	0.999866	no
ENSMUSG00000005364.11	ENSMUSG00000005364.11	Il5ra	chr6:106710356-106749037	Liver__WT	Liver__KO	OK	0.262735	0.245551	-0.0975889	-0.150073	0.7058	0.999866	no
ENSMUSG00000005370.3	ENSMUSG00000005370.3	Msh6	chr17:87975049-88065291	Liver__WT	Liver__KO	OK	42.8098	42.3275	-0.0163453	-0.0804153	0.8422	0.999866	no
ENSMUSG00000005371.14	ENSMUSG00000005371.14	Fbxo11	chr17:87975049-88065291	Liver__WT	Liver__KO	OK	13.7122	13.9642	0.0262797	0.0677345	0.8682	0.999866	no
ENSMUSG00000005373.13	ENSMUSG00000005373.13	Mlxipl	chr5:135089889-135138382	Liver__WT	Liver__KO	OK	8.82319	8.43922	-0.0641901	-0.182913	0.64785	0.999866	no
ENSMUSG00000005374.13	ENSMUSG00000005374.13	Tbl2	chr5:135149656-135165760	Liver__WT	Liver__KO	OK	11.4995	10.9186	-0.0747914	-0.266673	0.50975	0.999866	no
ENSMUSG00000005378.17	ENSMUSG00000005378.17	Wbscr22	chr5:135052956-135065862	Liver__WT	Liver__KO	OK	58.8532	54.5666	-0.109102	-0.371903	0.24945	0.999866	no
ENSMUSG00000005397.7	ENSMUSG00000005397.7	Nid1	chr13:13437601-13512275	Liver__WT	Liver__KO	OK	25.7834	26.6918	0.0499568	0.286826	0.47965	0.999866	no
ENSMUSG00000005410.5	ENSMUSG00000005410.5	Mcm5	chr8:75109527-75128439	Liver__WT	Liver__KO	OK	155.578	153.012	-0.0239948	-0.122815	0.75925	0.999866	no
ENSMUSG00000005413.7	ENSMUSG00000005413.7	Hmox1	chr8:75093590-75100596	Liver__WT	Liver__KO	OK	107.72	122.163	0.181524	1.02407	0.0099	0.999866	no
ENSMUSG00000005417.17	ENSMUSG00000005417.17	Mprip	chr11:59661304-59780860	Liver__WT	Liver__KO	OK	47.5677	47.6482	0.00243911	0.0109341	0.97755	0.999866	no
ENSMUSG00000005442.13	ENSMUSG00000005442.13	Cic	chr7:25267703-25294159	Liver__WT	Liver__KO	OK	22.468	22.6132	0.00929135	0.0341557	0.9105	0.999866	no
ENSMUSG00000005447.12	ENSMUSG00000005447.12	Pafah1b3	chr7:25295048-25297986	Liver__WT	Liver__KO	OK	50.6403	50.9927	0.0100074	0.0503135	0.9005	0.999866	no
ENSMUSG00000005465.8	ENSMUSG00000005465.8	Il27ra	chr8:84021470-84042575	Liver__WT	Liver__KO	OK	1.30105	1.24195	-0.0670729	-0.155264	0.69965	0.999866	no
ENSMUSG00000005469.9	ENSMUSG00000005469.9	Prkaca	chr8:83972977-83996445	Liver__WT	Liver__KO	OK	47.2484	46.5389	-0.0218308	-0.124355	0.76	0.999866	no
ENSMUSG00000005470.8	ENSMUSG00000005470.8	Asf1b	chr8:83955506-83970197	Liver__WT	Liver__KO	OK	46.4048	47.7192	0.0402956	0.217112	0.57805	0.999866	no
ENSMUSG00000005474.9	ENSMUSG00000005474.9	Myl10	chr5:136693145-136701094	Liver__WT	Liver__KO	NOTEST	0.0336451	0.0360414	0.0992583	0	1	1	no
ENSMUSG00000005481.17	ENSMUSG00000005481.17	Ddx39	chr8:83715176-83741326	Liver__WT	Liver__KO	OK	172.316	169.252	-0.0258858	-0.134235	0.74115	0.999866	no
ENSMUSG00000005483.9	ENSMUSG00000005483.9	Dnajb1	chr8:83608174-83611902	Liver__WT	Liver__KO	OK	39.1202	41.4136	0.0821916	0.464755	0.24965	0.999866	no
ENSMUSG00000005493.15	ENSMUSG00000005493.15	Msh4	chr3:153857148-153906138	Liver__WT	Liver__KO	NOTEST	0.0189324	0.0393231	1.05452	0	1	1	no
ENSMUSG00000005501.14	ENSMUSG00000005501.14	Usp40	chr1:87853286-88008551	Liver__WT	Liver__KO	OK	10.1993	10.1237	-0.0107329	-0.0320272	0.93595	0.999866	no
ENSMUSG00000005503.8	ENSMUSG00000005503.8	Evx1	chr6:52308388-52318378	Liver__WT	Liver__KO	NOTEST	0.0143957	0.0358579	1.31665	0	1	1	no
ENSMUSG00000005505.12	ENSMUSG00000005505.12	Kbtbd4	chr2:90894633-90918258	Liver__WT	Liver__KO	OK	13.1502	12.0977	-0.12035	-0.127464	0.74185	0.999866	no
ENSMUSG00000005506.16	ENSMUSG00000005506.16	Celf1	chr2:90940381-91019497	Liver__WT	Liver__KO	OK	75.0836	73.5524	-0.0297267	-0.110818	0.72235	0.999866	no
ENSMUSG00000005510.9	ENSMUSG00000005510.9	Ndufs3	chr2:90894633-90918258	Liver__WT	Liver__KO	OK	113.707	114.7	0.0125485	0.0517844	0.8998	0.999866	no
ENSMUSG00000005514.14	ENSMUSG00000005514.14	Por	chr5:135653809-135735326	Liver__WT	Liver__KO	OK	24.5674	23.8735	-0.0413341	-0.192927	0.63075	0.999866	no
ENSMUSG00000005533.10	ENSMUSG00000005533.10	Igf1r	chr7:67952826-68233668	Liver__WT	Liver__KO	OK	9.70908	9.5305	-0.0267833	-0.153037	0.70015	0.999866	no
ENSMUSG00000005534.10	ENSMUSG00000005534.10	Insr	chr8:3150921-3279617	Liver__WT	Liver__KO	OK	10.6135	10.0849	-0.0737112	-0.191745	0.62385	0.999866	no
ENSMUSG00000005540.10	ENSMUSG00000005540.10	Fcer2a	chr8:3681736-3694175	Liver__WT	Liver__KO	NOTEST	0.0178265	0.0299129	0.746747	0	1	1	no
ENSMUSG00000005547.14	ENSMUSG00000005547.14	Cyp2a5	chr7:26835304-26843548	Liver__WT	Liver__KO	NOTEST	0.0178145	0.0237926	0.417459	0	1	1	no
ENSMUSG00000005553.14	ENSMUSG00000005553.14	Atp4a	chr7:30712208-30725534	Liver__WT	Liver__KO	OK	0.494177	0.511389	0.0493934	0.108713	0.78815	0.999866	no
ENSMUSG00000005566.13	ENSMUSG00000005566.13	Trim28	chr7:13024151-13031035	Liver__WT	Liver__KO	OK	180.545	174.923	-0.0456387	-0.229699	0.5712	0.999866	no
ENSMUSG00000005575.15	ENSMUSG00000005575.15	Ube2m	chr7:13035119-13038275	Liver__WT	Liver__KO	OK	116.846	118.758	0.0234218	0.121818	0.7637	0.999866	no
ENSMUSG00000005580.11	ENSMUSG00000005580.11	Adcy9	chr16:4287528-4420498	Liver__WT	Liver__KO	OK	1.94116	1.86315	-0.0591749	-0.213659	0.6017	0.999866	no
ENSMUSG00000005583.16	ENSMUSG00000005583.16	Mef2c	chr13:83504033-83667080	Liver__WT	Liver__KO	OK	18.0015	17.8595	-0.0114233	-0.034915	0.9327	0.999866	no
ENSMUSG00000005609.15	ENSMUSG00000005609.15	Ctr9	chr7:111028950-111056377	Liver__WT	Liver__KO	OK	31.4253	32.3435	0.0415471	0.230388	0.5492	0.999866	no
ENSMUSG00000005610.16	ENSMUSG00000005610.16	Eif4g2	chr7:111070567-111083030	Liver__WT	Liver__KO	OK	454.812	446.713	-0.0259228	-0.0808888	0.8174	0.999866	no
ENSMUSG00000005611.15	ENSMUSG00000005611.15	Mrvi1	chr7:110868265-110982461	Liver__WT	Liver__KO	OK	14.7364	15.6193	0.083944	0.275317	0.4906	0.999866	no
ENSMUSG00000005615.14	ENSMUSG00000005615.14	Pcyt1a	chr16:32430920-32475070	Liver__WT	Liver__KO	OK	24.2628	23.6446	-0.0372303	-0.212328	0.6003	0.999866	no
ENSMUSG00000005621.11	ENSMUSG00000005621.11	Zfp592	chr7:80993680-81045164	Liver__WT	Liver__KO	OK	11.159	10.9416	-0.0283843	-0.152432	0.7009	0.999866	no
ENSMUSG00000005625.15	ENSMUSG00000005625.15	Psmd4	chr3:95032693-95042614	Liver__WT	Liver__KO	OK	146.195	144.693	-0.0149017	-0.0823677	0.83105	0.999866	no
ENSMUSG00000005628.12	ENSMUSG00000005628.12	Tmod4	chr3:95124475-95129209	Liver__WT	Liver__KO	NOTEST	0.217181	0.23603	0.12007	0	1	1	no
ENSMUSG00000005640.11	ENSMUSG00000005640.11	Insrr	chr3:87749096-87824306	Liver__WT	Liver__KO	NOTEST	0.0874907	0.125345	0.518698	0	1	1	no
ENSMUSG00000005649.17	ENSMUSG00000005649.17	Cabp5	chr7:13398131-13408887	Liver__WT	Liver__KO	NOTEST	0.0157585	0.0344494	1.12835	0	1	1	no
ENSMUSG00000005656.8	ENSMUSG00000005656.8	Snx6	chr12:54746348-54795703	Liver__WT	Liver__KO	OK	54.1118	54.5069	0.0104959	0.0599024	0.8769	0.999866	no
ENSMUSG00000005667.8	ENSMUSG00000005667.8	Mthfd2	chr6:83305690-83325908	Liver__WT	Liver__KO	OK	65.215	65.8099	0.0131003	0.0723402	0.85365	0.999866	no
ENSMUSG00000005672.12	ENSMUSG00000005672.12	Kit	chr5:75574915-75656722	Liver__WT	Liver__KO	OK	26.6618	24.4664	-0.123971	-0.704411	0.0831	0.999866	no
ENSMUSG00000005674.9	ENSMUSG00000005674.9	Tomm40l	chr1:171213969-171222514	Liver__WT	Liver__KO	OK	21.3418	20.5031	-0.0578452	-0.181064	0.65315	0.999866	no
ENSMUSG00000005677.14	ENSMUSG00000005677.14	Nr1i3	chr1:171213969-171222514	Liver__WT	Liver__KO	NOTEST	0.105372	0.0953891	-0.143599	0	1	1	no
ENSMUSG00000005681.12	ENSMUSG00000005681.12	Apoa2	chr1:171225053-171226379	Liver__WT	Liver__KO	OK	936.643	985.883	0.0739166	0.399702	0.3282	0.999866	no
ENSMUSG00000005682.8	ENSMUSG00000005682.8	Pan2	chr10:128303334-128321358	Liver__WT	Liver__KO	OK	17.1641	16.3107	-0.0735717	-0.41398	0.30185	0.999866	no
ENSMUSG00000005683.7	ENSMUSG00000005683.7	Cs	chr10:128337831-128362479	Liver__WT	Liver__KO	OK	173.144	161.989	-0.0960813	-0.501718	0.2136	0.999866	no
ENSMUSG00000005686.16	ENSMUSG00000005686.16	Ampd3	chr7:110768205-110812405	Liver__WT	Liver__KO	OK	20.2576	19.0776	-0.0865816	-0.273506	0.4778	0.999866	no
ENSMUSG00000005687.14	ENSMUSG00000005687.14	Bcas2	chr3:103171654-103179152	Liver__WT	Liver__KO	OK	92.6124	92.1601	-0.00706325	-0.0404535	0.92135	0.999866	no
ENSMUSG00000005696.11	ENSMUSG00000005696.11	Sh2d1a	chrX:42502452-43274786	Liver__WT	Liver__KO	NOTEST	0	0	0	0	1	1	no
ENSMUSG00000005698.15	ENSMUSG00000005698.15	Ctcf	chr8:105566323-105682922	Liver__WT	Liver__KO	OK	53.6022	53.2243	-0.0102074	-0.0418934	0.9117	0.999866	no
ENSMUSG00000005699.15	ENSMUSG00000005699.15	Pard6a	chr8:105701153-105703493	Liver__WT	Liver__KO	OK	5.31717	5.27432	-0.0116722	-0.0379466	0.92475	0.999866	no
ENSMUSG00000005705.10	ENSMUSG00000005705.10	Agrp	chr8:105566323-105682922	Liver__WT	Liver__KO	NOTEST	0.125158	0.149144	0.252953	0	1	1	no
ENSMUSG00000005716.16	ENSMUSG00000005716.16	Pvalb	chr15:78191113-78206400	Liver__WT	Liver__KO	NOTEST	0.0115063	0.0082238	-0.484552	0	1	1	no
ENSMUSG00000005718.7	ENSMUSG00000005718.7	Tfap4	chr16:4544660-4559720	Liver__WT	Liver__KO	OK	14.3351	14.1011	-0.0237397	-0.117636	0.76995	0.999866	no
ENSMUSG00000005732.14	ENSMUSG00000005732.14	Ranbp1	chr16:18239783-18248732	Liver__WT	Liver__KO	OK	331.346	322.297	-0.0399457	-0.211847	0.60155	0.999866	no
ENSMUSG00000005763.15	ENSMUSG00000005763.15	Cd247	chr1:165781074-166002678	Liver__WT	Liver__KO	NOTEST	0.0782023	0.0757178	-0.0465775	0	1	1	no
ENSMUSG00000005774.12	ENSMUSG00000005774.12	Rfx5	chr3:94954074-94962048	Liver__WT	Liver__KO	OK	3.80349	3.91934	0.0432863	0.103824	0.7789	0.999866	no
ENSMUSG00000005779.12	ENSMUSG00000005779.12	Psmb4	chr3:94884092-94886961	Liver__WT	Liver__KO	OK	202.774	202.094	-0.00484631	-0.0275582	0.9453	0.999866	no
ENSMUSG00000005800.2	ENSMUSG00000005800.2	Mmp8	chr9:7558428-7568486	Liver__WT	Liver__KO	NOTEST	0.154588	0.19737	0.352475	0	1	1	no
ENSMUSG00000005802.12	ENSMUSG00000005802.12	Slc30a4	chr2:122681232-122721456	Liver__WT	Liver__KO	OK	3.23249	3.25006	0.00782339	0.0341761	0.9339	0.999866	no
ENSMUSG00000005803.14	ENSMUSG00000005803.14	Sqrdl	chr2:122765236-122809569	Liver__WT	Liver__KO	OK	1.32057	1.3456	0.0270907	0.0466352	0.90045	0.999866	no
ENSMUSG00000005804.14	ENSMUSG00000005804.14	Bloc1s6	chr2:122738502-122749475	Liver__WT	Liver__KO	OK	21.3166	21.2893	-0.00185013	-0.00640111	0.98735	0.999866	no
ENSMUSG00000005813.12	ENSMUSG00000005813.12	Metap1	chr3:138458955-138489515	Liver__WT	Liver__KO	OK	37.7525	36.8244	-0.0359107	-0.204255	0.6164	0.999866	no
ENSMUSG00000005823.8	ENSMUSG00000005823.8	Gpr108	chr17:57234913-57247641	Liver__WT	Liver__KO	OK	10.4611	11.0369	0.0773061	0.360227	0.37735	0.999866	no
ENSMUSG00000005824.6	ENSMUSG00000005824.6	Tnfsf14	chr17:57189491-57194189	Liver__WT	Liver__KO	OK	1.92673	2.03605	0.0796244	0.218943	0.5885	0.999866	no
ENSMUSG00000005836.8	ENSMUSG00000005836.8	Gata6	chr18:11049086-11085635	Liver__WT	Liver__KO	OK	14.9656	15.5127	0.0517976	0.27435	0.49875	0.999866	no
ENSMUSG00000005846.11	ENSMUSG00000005846.11	Rsl1d1	chr16:11192969-11203331	Liver__WT	Liver__KO	OK	168.821	166.645	-0.0187162	-0.103662	0.7967	0.999866	no
ENSMUSG00000005864.7	ENSMUSG00000005864.7	Cnga2	chrX:71991848-72010218	Liver__WT	Liver__KO	NOTEST	0.0377289	0.0750602	0.992379	0	1	1	no
ENSMUSG00000005871.14	ENSMUSG00000005871.14	Apc	chr18:34220923-34322189	Liver__WT	Liver__KO	OK	11.5755	11.2661	-0.0390755	-0.0850281	0.79795	0.999866	no
ENSMUSG00000005873.5	ENSMUSG00000005873.5	Reep5	chr18:34344888-34373415	Liver__WT	Liver__KO	OK	21.6721	22.4827	0.0529787	0.293868	0.4656	0.999866	no
ENSMUSG00000005881.13	ENSMUSG00000005881.13	Ergic3	chr2:156008044-156018279	Liver__WT	Liver__KO	OK	70.2471	67.8181	-0.0507678	-0.268041	0.50225	0.999866	no
ENSMUSG00000005882.18	ENSMUSG00000005882.18	Uqcc1	chr2:155846893-155930310	Liver__WT	Liver__KO	OK	37.9334	37.5613	-0.0142214	-0.056707	0.8867	0.999866	no
ENSMUSG00000005883.15	ENSMUSG00000005883.15	Spo11	chr2:172979841-172993576	Liver__WT	Liver__KO	NOTEST	0.0159468	0.0587736	1.8819	0	1	1	no
ENSMUSG00000005886.14	ENSMUSG00000005886.14	Ncoa2	chr1:13139104-13374083	Liver__WT	Liver__KO	OK	13.4406	13.0116	-0.0468032	-0.214974	0.54655	0.999866	no
ENSMUSG00000005891.6	ENSMUSG00000005891.6	Prl4a1	chr13:28016211-28023548	Liver__WT	Liver__KO	NOTEST	0	0	0	0	1	1	no
ENSMUSG00000005892.4	ENSMUSG00000005892.4	Trh	chr6:92242060-92244650	Liver__WT	Liver__KO	NOTEST	0.0717037	0.104734	0.546603	0	1	1	no
ENSMUSG00000005893.14	ENSMUSG00000005893.14	Nr2c2	chr6:92091389-92184033	Liver__WT	Liver__KO	OK	10.0372	9.8359	-0.0292249	-0.0672461	0.84905	0.999866	no
ENSMUSG00000005897.14	ENSMUSG00000005897.14	Nr2c1	chr10:94148022-94197211	Liver__WT	Liver__KO	OK	5.43487	5.10616	-0.0900066	-0.383267	0.34585	0.999866	no
ENSMUSG00000005899.12	ENSMUSG00000005899.12	Smpd4	chr16:17619353-17644828	Liver__WT	Liver__KO	OK	43.3624	37.7387	-0.2004	-0.809952	0.01725	0.999866	no
ENSMUSG00000005907.14	ENSMUSG00000005907.14	Pex1	chr5:3571672-3680325	Liver__WT	Liver__KO	OK	5.3948	4.99624	-0.110729	-0.203922	0.54415	0.999866	no
ENSMUSG00000005917.15	ENSMUSG00000005917.15	Otx1	chr11:21994763-22002897	Liver__WT	Liver__KO	NOTEST	0.0149006	0.00512519	-1.53969	0	1	1	no
ENSMUSG00000005936.18	ENSMUSG00000005936.18	Kctd20	chr17:28951949-28969549	Liver__WT	Liver__KO	OK	47.1169	46.8584	-0.00793602	-0.0368581	0.92625	0.999866	no
ENSMUSG00000005947.11	ENSMUSG00000005947.11	Itgae	chr11:73090582-73147446	Liver__WT	Liver__KO	NOTEST	0.112364	0.0800175	-0.489787	0	1	1	no
ENSMUSG00000005949.9	ENSMUSG00000005949.9	Ctns	chr11:73183595-73199042	Liver__WT	Liver__KO	OK	7.40352	6.95654	-0.0898422	-0.393544	0.32145	0.999866	no
ENSMUSG00000005950.14	ENSMUSG00000005950.14	P2rx5	chr11:73160420-73172685	Liver__WT	Liver__KO	OK	0.421059	0.399835	-0.0746147	-0.124574	0.7421	0.999866	no
ENSMUSG00000005951.13	ENSMUSG00000005951.13	Shpk	chr11:73199459-73224511	Liver__WT	Liver__KO	OK	2.0643	1.99127	-0.0519621	-0.165458	0.6825	0.999866	no
ENSMUSG00000005952.15	ENSMUSG00000005952.15	Trpv1	chr11:73234291-73261242	Liver__WT	Liver__KO	NOTEST	0	0.0126049	inf	0	1	1	no
ENSMUSG00000005958.14	ENSMUSG00000005958.14	Ephb3	chr16:21204754-21223304	Liver__WT	Liver__KO	OK	3.53466	3.71113	0.0702868	0.298896	0.4618	0.999866	no
ENSMUSG00000005968.14	ENSMUSG00000005968.14	Tuft1	chr3:94612756-94658872	Liver__WT	Liver__KO	OK	5.38917	4.89397	-0.139059	-0.554681	0.16425	0.999866	no
ENSMUSG00000005973.6	ENSMUSG00000005973.6	Rcn1	chr2:105386290-105399319	Liver__WT	Liver__KO	OK	35.6559	37.6296	0.0777256	0.443309	0.2704	0.999866	no
ENSMUSG00000005980.15	ENSMUSG00000005980.15	Dnase1	chr16:4032838-4077827	Liver__WT	Liver__KO	OK	1.33936	1.15185	-0.217581	-0.0512072	0.78645	0.999866	no
ENSMUSG00000005981.11	ENSMUSG00000005981.11	Trap1	chr16:4032838-4077827	Liver__WT	Liver__KO	OK	102.039	103.185	0.0161039	0.0902439	0.8239	0.999866	no
ENSMUSG00000005982.13	ENSMUSG00000005982.13	Naa60	chr16:3847267-3941147	Liver__WT	Liver__KO	OK	20.4159	18.999	-0.103766	-0.331044	0.4094	0.999866	no
ENSMUSG00000005983.15	ENSMUSG00000005983.15	1700037C18Rik	chr16:3847267-3941147	Liver__WT	Liver__KO	OK	3.86438	3.72875	-0.0515452	-0.06579	0.82	0.999866	no
ENSMUSG00000005986.15	ENSMUSG00000005986.15	Ankrd13d	chr19:4270179-4283137	Liver__WT	Liver__KO	OK	1.14415	1.22796	0.101985	0.23031	0.5517	0.999866	no
ENSMUSG00000005994.14	ENSMUSG00000005994.14	Tyrp1	chr4:80834122-80851719	Liver__WT	Liver__KO	NOTEST	0.00340238	0	-inf	0	1	1	no
ENSMUSG00000006005.17	ENSMUSG00000006005.17	Tpr	chr1:150361304-150466165	Liver__WT	Liver__KO	OK	79.9716	79.8747	-0.00174939	-0.00444399	0.9902	0.999866	no
ENSMUSG00000006007.14	ENSMUSG00000006007.14	Pdc	chr1:150319416-150346771	Liver__WT	Liver__KO	NOTEST	0	0	0	0	1	1	no
ENSMUSG00000006010.14	ENSMUSG00000006010.14	BC003331	chr1:150361304-150466165	Liver__WT	Liver__KO	OK	12.7353	13.1502	0.0462483	0.0628738	0.86615	0.999866	no
ENSMUSG00000006014.16	ENSMUSG00000006014.16	Prg4	chr1:150361304-150466165	Liver__WT	Liver__KO	OK	0.479045	0.513883	0.101277	0.0232162	0.9183	0.999866	no
ENSMUSG00000006019.15	ENSMUSG00000006019.15	Dhx34	chr7:16197146-16222037	Liver__WT	Liver__KO	OK	6.57137	6.17978	-0.0886382	-0.421272	0.2945	0.999866	no
ENSMUSG00000006021.5	ENSMUSG00000006021.5	Kptn	chr7:16119894-16127516	Liver__WT	Liver__KO	OK	9.3117	8.66857	-0.10325	-0.42631	0.2998	0.999866	no
ENSMUSG00000006024.12	ENSMUSG00000006024.12	Napa	chr7:16098457-16117975	Liver__WT	Liver__KO	OK	52.3147	50.5664	-0.0490373	-0.181298	0.65805	0.999866	no
ENSMUSG00000006050.11	ENSMUSG00000006050.11	Sra1	chr18:36666680-36683861	Liver__WT	Liver__KO	OK	52.3217	52.2989	-0.000630166	-0.00147614	0.99695	0.999866	no
ENSMUSG00000006056.13	ENSMUSG00000006056.13	Calcoco2	chr11:96099325-96111964	Liver__WT	Liver__KO	NOTEST	0.00717666	0.00680189	-0.0773778	0	1	1	no
ENSMUSG00000006057.15	ENSMUSG00000006057.15	Atp5g1	chr11:96068851-96075670	Liver__WT	Liver__KO	OK	353.156	340.074	-0.054456	-0.286789	0.48285	0.999866	no
ENSMUSG00000006058.10	ENSMUSG00000006058.10	Snf8	chr11:96034884-96047430	Liver__WT	Liver__KO	OK	67.5044	65.5711	-0.0419195	-0.213826	0.60315	0.999866	no
ENSMUSG00000006095.12	ENSMUSG00000006095.12	Tbcb	chr7:30224130-30233390	Liver__WT	Liver__KO	OK	30.3038	30.7339	0.0203323	0.0846904	0.82795	0.999866	no
ENSMUSG00000006127.9	ENSMUSG00000006127.9	Inpp5k	chr11:75630987-75648871	Liver__WT	Liver__KO	OK	10.4823	10.4308	-0.00711105	-0.0276164	0.94815	0.999866	no
ENSMUSG00000006134.3	ENSMUSG00000006134.3	Crkl	chr16:17451986-17486255	Liver__WT	Liver__KO	OK	21.2809	20.2627	-0.0707328	-0.400105	0.32045	0.999866	no
ENSMUSG00000006143.12	ENSMUSG00000006143.12	Upk3bl	chr5:136054491-136064326	Liver__WT	Liver__KO	NOTEST	0.0783545	0.112518	0.522065	0	1	1	no
ENSMUSG00000006154.13	ENSMUSG00000006154.13	Eps8l1	chr7:4445696-4480487	Liver__WT	Liver__KO	OK	1.56643	1.08837	-0.525315	-0.514641	0.1409	0.999866	no
ENSMUSG00000006169.19	ENSMUSG00000006169.19	Clint1	chr11:45852050-45910625	Liver__WT	Liver__KO	OK	85.3278	83.8519	-0.0251726	-0.139475	0.7327	0.999866	no
ENSMUSG00000006179.8	ENSMUSG00000006179.8	Prss16	chr13:22002175-22009742	Liver__WT	Liver__KO	OK	0.250151	0.263312	0.0739743	0.0590812	0.86875	0.999866	no
ENSMUSG00000006191.17	ENSMUSG00000006191.17	Cdkal1	chr13:29325300-29855674	Liver__WT	Liver__KO	OK	6.94881	7.12167	0.03545	0.144476	0.70495	0.999866	no
ENSMUSG00000006200.3	ENSMUSG00000006200.3	Rhox6	chrX:37826909-37829857	Liver__WT	Liver__KO	NOTEST	0	0.00791786	inf	0	1	1	no
ENSMUSG00000006204.5	ENSMUSG00000006204.5	5430419D17Rik	chr7:130162450-133124354	Liver__WT	Liver__KO	NOTEST	0	0	0	0	1	1	no
ENSMUSG00000006205.13	ENSMUSG00000006205.13	Htra1	chr7:130162450-133124354	Liver__WT	Liver__KO	OK	0.490522	0.551941	0.170195	0.0166765	0.8199	0.999866	no
ENSMUSG00000006215.12	ENSMUSG00000006215.12	Zbtb17	chr4:141444653-141538597	Liver__WT	Liver__KO	OK	13.5716	12.9602	-0.0664964	-0.154492	0.6709	0.999866	no
ENSMUSG00000006216.10	ENSMUSG00000006216.10	Clcnkb	chr4:141398828-141416014	Liver__WT	Liver__KO	NOTEST	0.0066372	0.00509292	-0.382081	0	1	1	no
ENSMUSG00000006218.4	ENSMUSG00000006218.4	Fam131c	chr4:141368219-141384175	Liver__WT	Liver__KO	NOTEST	0.23085	0.166811	-0.468743	0	1	1	no
ENSMUSG00000006219.12	ENSMUSG00000006219.12	Fblim1	chr4:141576061-141606096	Liver__WT	Liver__KO	OK	5.99779	6.62682	0.143887	0.399862	0.2509	0.999866	no
ENSMUSG00000006221.7	ENSMUSG00000006221.7	Hspb7	chr4:141420778-141425311	Liver__WT	Liver__KO	NOTEST	0.173676	0.12376	-0.488849	0	1	1	no
ENSMUSG00000006235.5	ENSMUSG00000006235.5	Epor	chr9:21958898-21963576	Liver__WT	Liver__KO	OK	67.6181	68.8524	0.0260979	0.148016	0.7106	0.999866	no
ENSMUSG00000006241.15	ENSMUSG00000006241.15	Ccdc159	chr9:21921009-21935872	Liver__WT	Liver__KO	OK	1.13615	1.22734	0.111375	0.145601	0.72	0.999866	no
ENSMUSG00000006262.15	ENSMUSG00000006262.15	Mob1b	chr5:88720854-88764220	Liver__WT	Liver__KO	OK	12.7638	13.1343	0.0412796	0.181767	0.65405	0.999866	no
ENSMUSG00000006269.7	ENSMUSG00000006269.7	Atp6v1b1	chr6:83742989-83758855	Liver__WT	Liver__KO	NOTEST	0.0175161	0.00196052	-3.15938	0	1	1	no
ENSMUSG00000006270.7	ENSMUSG00000006270.7	Vax1	chr19:59166186-59170056	Liver__WT	Liver__KO	NOTEST	0.00685985	0.00380404	-0.850646	0	1	1	no
ENSMUSG00000006273.14	ENSMUSG00000006273.14	Atp6v1b2	chr8:69037710-69113711	Liver__WT	Liver__KO	OK	58.4204	59.0653	0.0158384	0.0906311	0.8243	0.999866	no
ENSMUSG00000006276.9	ENSMUSG00000006276.9	Eps15l1	chr8:72341000-72421474	Liver__WT	Liver__KO	OK	21.2915	20.5605	-0.0504024	-0.280532	0.48635	0.999866	no
ENSMUSG00000006281.7	ENSMUSG00000006281.7	Tep1	chr14:50824061-50879003	Liver__WT	Liver__KO	OK	1.68438	1.6575	-0.023209	-0.0909088	0.81925	0.999866	no
ENSMUSG00000006288.7	ENSMUSG00000006288.7	Ttc5	chr14:50765414-50785518	Liver__WT	Liver__KO	OK	18.5787	19.0783	0.0382833	0.194661	0.632	0.999866	no
ENSMUSG00000006289.14	ENSMUSG00000006289.14	Osgep	chr14:50913593-50924893	Liver__WT	Liver__KO	OK	35.3053	35.3764	0.00290001	0.0141732	0.9711	0.999866	no
ENSMUSG00000006299.13	ENSMUSG00000006299.13	Aamp	chr1:74279839-74284738	Liver__WT	Liver__KO	OK	97.114	95.8945	-0.0182309	-0.0993884	0.7968	0.999866	no
ENSMUSG00000006301.17	ENSMUSG00000006301.17	Tmbim1	chr1:74284929-74353694	Liver__WT	Liver__KO	OK	13.2318	12.4322	-0.0899264	-0.294677	0.4466	0.999866	no
ENSMUSG00000006304.14	ENSMUSG00000006304.14	Arpc2	chr1:74236083-74268209	Liver__WT	Liver__KO	OK	197.122	196.744	-0.00276976	-0.0156493	0.9717	0.999866	no
ENSMUSG00000006307.16	ENSMUSG00000006307.16	Kmt2b	chr7:30568857-30588726	Liver__WT	Liver__KO	OK	14.9108	14.5831	-0.0320621	-0.162581	0.6635	0.999866	no
ENSMUSG00000006310.10	ENSMUSG00000006310.10	Zbtb32	chr7:30589680-30598909	Liver__WT	Liver__KO	NOTEST	0.127872	0.121766	-0.0705879	0	1	1	no
ENSMUSG00000006311.8	ENSMUSG00000006311.8	Etv2	chr7:30633615-30635852	Liver__WT	Liver__KO	NOTEST	0.110378	0.115602	0.0667112	0	1	1	no
ENSMUSG00000006313.5	ENSMUSG00000006313.5	Upk1a	chr7:30603091-30612847	Liver__WT	Liver__KO	OK	0.28176	0.349485	0.310765	0.4228	0.28985	0.999866	no
ENSMUSG00000006315.9	ENSMUSG00000006315.9	Tmem147	chr7:30727700-30729540	Liver__WT	Liver__KO	OK	76.6692	74.7205	-0.0371426	-0.203592	0.61455	0.999866	no
ENSMUSG00000006333.14	ENSMUSG00000006333.14	Rps9	chr7:3703992-3706897	Liver__WT	Liver__KO	OK	1901.08	1882.53	-0.0141416	-0.0593734	0.88335	0.999866	no
ENSMUSG00000006335.16	ENSMUSG00000006335.16	Tfpt	chr7:3617372-3629929	Liver__WT	Liver__KO	OK	16.93	15.8839	-0.0920153	-0.245041	0.5474	0.999866	no
ENSMUSG00000006342.14	ENSMUSG00000006342.14	Susd2	chr10:75636618-75644008	Liver__WT	Liver__KO	OK	0.751058	0.749887	-0.00225063	-0.00553181	0.9891	0.999866	no
ENSMUSG00000006344.16	ENSMUSG00000006344.16	Ggt5	chr10:75589339-75617200	Liver__WT	Liver__KO	OK	0.349912	0.359453	0.0388129	0.0345757	0.92485	0.999866	no
ENSMUSG00000006345.10	ENSMUSG00000006345.10	Ggt1	chr10:75561603-75586200	Liver__WT	Liver__KO	OK	3.36686	3.10203	-0.118193	-0.245872	0.50165	0.999866	no
ENSMUSG00000006356.10	ENSMUSG00000006356.10	Crip2	chr12:113140235-113145506	Liver__WT	Liver__KO	OK	22.9436	22.6513	-0.0184964	-0.0816864	0.8391	0.999866	no
ENSMUSG00000006360.11	ENSMUSG00000006360.11	Crip1	chr12:113146315-113153879	Liver__WT	Liver__KO	OK	66.1607	68.9983	0.0605856	0.272248	0.5054	0.999866	no
ENSMUSG00000006362.15	ENSMUSG00000006362.15	Cbfa2t3	chr8:119910359-124345724	Liver__WT	Liver__KO	OK	8.34756	8.05335	-0.0517644	-0.0094443	0.94395	0.999866	no
ENSMUSG00000006369.14	ENSMUSG00000006369.14	Fbln1	chr15:85205948-85286535	Liver__WT	Liver__KO	OK	19.6643	20.4691	0.0578696	0.303849	0.4525	0.999866	no
ENSMUSG00000006373.10	ENSMUSG00000006373.10	Pgrmc1	chrX:36598205-36606079	Liver__WT	Liver__KO	OK	63.7301	60.4713	-0.0757238	-0.433716	0.28615	0.999866	no
ENSMUSG00000006378.13	ENSMUSG00000006378.13	Gcat	chr15:79030873-79043558	Liver__WT	Liver__KO	OK	28.7041	28.3366	-0.0185881	-0.101096	0.80175	0.999866	no
ENSMUSG00000006386.15	ENSMUSG00000006386.15	Tek	chr4:94739288-94874976	Liver__WT	Liver__KO	OK	8.51454	8.92696	0.0682407	0.320153	0.39925	0.999866	no
ENSMUSG00000006389.12	ENSMUSG00000006389.12	Mpl	chr4:118442414-118457513	Liver__WT	Liver__KO	OK	12.1409	11.6768	-0.0562386	-0.275755	0.49465	0.999866	no
ENSMUSG00000006390.15	ENSMUSG00000006390.15	Elovl1	chr4:118428092-118437352	Liver__WT	Liver__KO	OK	75.1862	73.0312	-0.0419545	-0.115742	0.76975	0.999866	no
ENSMUSG00000006392.16	ENSMUSG00000006392.16	Med8	chr4:118409336-118415782	Liver__WT	Liver__KO	OK	73.5594	70.0655	-0.0702049	-0.3663	0.36605	0.999866	no
ENSMUSG00000006398.15	ENSMUSG00000006398.15	Cdc20	chr4:118428092-118437352	Liver__WT	Liver__KO	OK	112.163	107.877	-0.0562045	-0.255513	0.533	0.999866	no
ENSMUSG00000006403.12	ENSMUSG00000006403.12	Adamts4	chr1:171234852-171260637	Liver__WT	Liver__KO	OK	0.657499	0.680375	0.0493414	0.0298509	0.9397	0.999866	no
ENSMUSG00000006411.12	ENSMUSG00000006411.12	Pvrl4	chr1:171370098-171388598	Liver__WT	Liver__KO	NOTEST	0.0706146	0.0856995	0.27932	0	1	1	no
ENSMUSG00000006412.10	ENSMUSG00000006412.10	Pfdn2	chr1:171345669-171360798	Liver__WT	Liver__KO	OK	100.135	95.9974	-0.0608767	-0.264021	0.52025	0.999866	no
ENSMUSG00000006418.17	ENSMUSG00000006418.17	Rnf114	chr2:167481132-167516173	Liver__WT	Liver__KO	OK	25.0629	25.0119	-0.00294033	-0.0125876	0.97415	0.999866	no
ENSMUSG00000006423.15	ENSMUSG00000006423.15	C330007P06Rik	chrX:36823736-36884222	Liver__WT	Liver__KO	OK	16.7237	17.0463	0.0275676	0.115107	0.7715	0.999866	no
ENSMUSG00000006435.15	ENSMUSG00000006435.15	Neurl1a	chr19:47178819-47259440	Liver__WT	Liver__KO	OK	1.4632	1.5709	0.102466	0.324509	0.42435	0.999866	no
ENSMUSG00000006442.10	ENSMUSG00000006442.10	Srm	chr4:148591502-148594993	Liver__WT	Liver__KO	OK	181.447	176.699	-0.0382492	-0.211858	0.58825	0.999866	no
ENSMUSG00000006445.3	ENSMUSG00000006445.3	Epha2	chr4:141301239-141329384	Liver__WT	Liver__KO	OK	5.69289	5.36662	-0.0851473	-0.375228	0.35105	0.999866	no
ENSMUSG00000006456.10	ENSMUSG00000006456.10	Rbm14	chr19:4784292-4811634	Liver__WT	Liver__KO	OK	33.0603	32.3655	-0.0306431	-0.148455	0.7099	0.999866	no
ENSMUSG00000006457.3	ENSMUSG00000006457.3	Actn3	chr19:4861222-4877909	Liver__WT	Liver__KO	OK	0.684263	0.592042	-0.208851	-0.419277	0.291	0.999866	no
ENSMUSG00000006462.6	ENSMUSG00000006462.6	A530013C23Rik	chr2:167691176-167729172	Liver__WT	Liver__KO	NOTEST	0.00834602	0.00546895	-0.609825	0	1	1	no
ENSMUSG00000006463.13	ENSMUSG00000006463.13	Zdhhc24	chr19:4878667-4885397	Liver__WT	Liver__KO	OK	9.29865	9.24795	-0.00788839	-0.0314277	0.93905	0.999866	no
ENSMUSG00000006464.8	ENSMUSG00000006464.8	Bbs1	chr19:4886897-4906627	Liver__WT	Liver__KO	OK	1.62425	1.59803	-0.0234832	-0.0862898	0.83435	0.999866	no
ENSMUSG00000006469.13	ENSMUSG00000006469.13	Slc34a3	chr2:25228897-25234364	Liver__WT	Liver__KO	NOTEST	0.0430668	0.154678	1.84462	0	1	1	no
ENSMUSG00000006471.17	ENSMUSG00000006471.17	Ndor1	chr2:25244820-25255416	Liver__WT	Liver__KO	OK	18.6701	16.8669	-0.146532	-0.574797	0.1532	0.999866	no
ENSMUSG00000006476.19	ENSMUSG00000006476.19	Nsmf	chr2:25054354-25062881	Liver__WT	Liver__KO	OK	8.32041	8.12641	-0.0340352	-0.145261	0.7187	0.999866	no
ENSMUSG00000006488.16	ENSMUSG00000006488.16	Prl7a1	chr13:27633379-27642474	Liver__WT	Liver__KO	NOTEST	0	0.00694079	inf	0	1	1	no
ENSMUSG00000006490.2	ENSMUSG00000006490.2	Prl8a9	chr13:27558008-27564604	Liver__WT	Liver__KO	NOTEST	0	0	0	0	1	1	no
ENSMUSG00000006494.11	ENSMUSG00000006494.11	Pdk1	chr2:71873223-71903858	Liver__WT	Liver__KO	OK	75.9328	79.0451	0.0579523	0.225831	0.55285	0.999866	no
ENSMUSG00000006498.16	ENSMUSG00000006498.16	Ptbp1	chr10:79851380-79883174	Liver__WT	Liver__KO	OK	302.109	275.411	-0.133483	-0.471378	0.23765	0.999866	no
ENSMUSG00000006517.4	ENSMUSG00000006517.4	Mvd	chr8:119910359-124345724	Liver__WT	Liver__KO	OK	22.0953	21.9488	-0.00959752	-0.00191816	0.99275	0.999866	no
ENSMUSG00000006519.10	ENSMUSG00000006519.10	Cyba	chr8:119910359-124345724	Liver__WT	Liver__KO	OK	69.2274	70.9093	0.0346326	0.00751127	0.974	0.999866	no
ENSMUSG00000006522.15	ENSMUSG00000006522.15	Itih3	chr14:30908572-30923760	Liver__WT	Liver__KO	OK	32.1923	32.7645	0.0254163	0.128249	0.7524	0.999866	no
ENSMUSG00000006526.11	ENSMUSG00000006526.11	Tmem110	chr14:30825589-30876986	Liver__WT	Liver__KO	OK	9.955	10.0164	0.00886568	0.033112	0.93375	0.999866	no
ENSMUSG00000006527.14	ENSMUSG00000006527.14	Sfmbt1	chr14:30714848-30822713	Liver__WT	Liver__KO	OK	16.0258	15.1749	-0.0787155	-0.373026	0.35585	0.999866	no
ENSMUSG00000006529.14	ENSMUSG00000006529.14	Itih1	chr14:30929179-30943289	Liver__WT	Liver__KO	OK	13.6632	14.0109	0.0362638	0.191165	0.63885	0.999866	no
ENSMUSG00000006538.10	ENSMUSG00000006538.10	Ihh	chr1:74945314-74951672	Liver__WT	Liver__KO	OK	1.47879	1.36154	-0.11918	-0.327165	0.4214	0.999866	no
ENSMUSG00000006542.13	ENSMUSG00000006542.13	Prkag3	chr1:74738921-74749221	Liver__WT	Liver__KO	NOTEST	0.0131726	0.0180293	0.4528	0	1	1	no
ENSMUSG00000006546.3	ENSMUSG00000006546.3	Cryba2	chr1:74889933-74893143	Liver__WT	Liver__KO	NOTEST	0	0.0102234	inf	0	1	1	no
ENSMUSG00000006567.11	ENSMUSG00000006567.11	Atp7b	chr8:21992784-22060305	Liver__WT	Liver__KO	OK	17.6859	16.2328	-0.123691	-0.705714	0.08115	0.999866	no
ENSMUSG00000006570.3	ENSMUSG00000006570.3	Defb2	chr8:21839925-21843482	Liver__WT	Liver__KO	NOTEST	0	0	0	0	1	1	no
ENSMUSG00000006574.15	ENSMUSG00000006574.15	Slc4a1	chr11:102348823-102366203	Liver__WT	Liver__KO	OK	145.2	169.187	0.220573	0.913966	0.02205	0.999866	no
ENSMUSG00000006575.14	ENSMUSG00000006575.14	Rundc3a	chr11:102393402-102402555	Liver__WT	Liver__KO	OK	1.1285	1.14623	0.0224835	0.0423179	0.90225	0.999866	no
ENSMUSG00000006576.16	ENSMUSG00000006576.16	Slc4a3	chr1:75546265-75562172	Liver__WT	Liver__KO	OK	1.60506	1.668	0.055492	0.106611	0.7581	0.999866	no
ENSMUSG00000006585.2	ENSMUSG00000006585.2	Cdt1	chr8:119910359-124345724	Liver__WT	Liver__KO	OK	57.3375	57.6716	0.00838245	0.0030539	0.99545	0.999866	no
ENSMUSG00000006586.15	ENSMUSG00000006586.15	Runx1t1	chr4:13743435-13893649	Liver__WT	Liver__KO	OK	3.27045	3.2414	-0.01287	-0.0442179	0.9041	0.999866	no
ENSMUSG00000006587.5	ENSMUSG00000006587.5	Snai3	chr8:119910359-124345724	Liver__WT	Liver__KO	NOTEST	0.141864	0.138442	-0.0352211	0	1	1	no
ENSMUSG00000006589.7	ENSMUSG00000006589.7	Aprt	chr8:119910359-124345724	Liver__WT	Liver__KO	OK	202.849	201.936	-0.00650964	-0.00262434	0.9879	0.999866	no
ENSMUSG00000006599.13	ENSMUSG00000006599.13	Gtf2h1	chr7:46796102-46823800	Liver__WT	Liver__KO	OK	48.3735	48.188	-0.00554166	-0.0278465	0.94575	0.999866	no
ENSMUSG00000006611.14	ENSMUSG00000006611.14	Hfe	chr13:23702033-23710854	Liver__WT	Liver__KO	OK	3.89757	3.92795	0.011203	0.0351065	0.9299	0.999866	no
ENSMUSG00000006638.14	ENSMUSG00000006638.14	Abhd1	chr5:30950065-30960361	Liver__WT	Liver__KO	OK	0.645902	0.610822	-0.0805629	-0.0291953	0.92355	0.999866	no
ENSMUSG00000006641.12	ENSMUSG00000006641.12	Slc5a6	chr5:31036035-31054623	Liver__WT	Liver__KO	OK	7.82936	6.72518	-0.219321	-0.535727	0.18335	0.999866	no
ENSMUSG00000006642.3	ENSMUSG00000006642.3	Tcf23	chr5:30968661-30977018	Liver__WT	Liver__KO	NOTEST	0.0505291	0.0368154	-0.456805	0	1	1	no
ENSMUSG00000006649.17	ENSMUSG00000006649.17	Nphs1	chr7:30458314-30487223	Liver__WT	Liver__KO	NOTEST	0.00781725	0.00765369	-0.0305062	0	1	1	no
ENSMUSG00000006651.8	ENSMUSG00000006651.8	Aplp1	chr7:30434981-30445535	Liver__WT	Liver__KO	OK	9.25972	9.38716	0.0197204	0.0912844	0.82225	0.999866	no
ENSMUSG00000006673.14	ENSMUSG00000006673.14	Qrich1	chr9:108516805-108560163	Liver__WT	Liver__KO	OK	53.7205	52.9498	-0.0208472	-0.0881281	0.82185	0.999866	no
ENSMUSG00000006675.10	ENSMUSG00000006675.10	P4htm	chr9:108578861-108597667	Liver__WT	Liver__KO	OK	0.758314	0.714185	-0.0864971	-0.143801	0.68015	0.999866	no
ENSMUSG00000006676.16	ENSMUSG00000006676.16	Usp19	chr9:108490601-108502337	Liver__WT	Liver__KO	OK	37.9141	35.7675	-0.0840847	-0.372767	0.29985	0.999866	no
ENSMUSG00000006678.6	ENSMUSG00000006678.6	Pola1	chrX:93304766-93632155	Liver__WT	Liver__KO	OK	23.9266	24.7666	0.0497794	0.268063	0.48155	0.999866	no
ENSMUSG00000006699.17	ENSMUSG00000006699.17	Cdc42	chr4:137319695-137357720	Liver__WT	Liver__KO	OK	203.64	206.008	0.0166792	0.0883832	0.82575	0.999866	no
ENSMUSG00000006705.12	ENSMUSG00000006705.12	Pknox1	chr17:31564748-31607684	Liver__WT	Liver__KO	OK	10.3649	10.6211	0.0352198	0.17565	0.6676	0.999866	no
ENSMUSG00000006711.15	ENSMUSG00000006711.15	D130043K22Rik	chr13:24845134-24901270	Liver__WT	Liver__KO	NOTEST	0.164175	0.0973538	-0.753927	0	1	1	no
ENSMUSG00000006715.11	ENSMUSG00000006715.11	Gmnn	chr13:24751844-24761923	Liver__WT	Liver__KO	OK	117.54	121.28	0.0451956	0.257	0.52495	0.999866	no
ENSMUSG00000006717.6	ENSMUSG00000006717.6	Acot13	chr13:24817947-24831517	Liver__WT	Liver__KO	OK	42.2695	42.8251	0.018839	0.0897835	0.8268	0.999866	no
ENSMUSG00000006720.16	ENSMUSG00000006720.16	Zfp184	chr13:21940373-21960779	Liver__WT	Liver__KO	OK	2.59519	2.37205	-0.129709	-0.335599	0.4143	0.999866	no
ENSMUSG00000006724.12	ENSMUSG00000006724.12	Cyp27b1	chr10:127048249-127052969	Liver__WT	Liver__KO	NOTEST	0.0645985	0.0724281	0.165048	0	1	1	no
ENSMUSG00000006728.12	ENSMUSG00000006728.12	Cdk4	chr10:127063533-127070261	Liver__WT	Liver__KO	OK	501.984	489.16	-0.037336	-0.151641	0.7083	0.999866	no
ENSMUSG00000006731.9	ENSMUSG00000006731.9	B4galnt1	chr10:127165155-127172340	Liver__WT	Liver__KO	OK	8.83375	8.3251	-0.0855578	-0.392888	0.3265	0.999866	no
ENSMUSG00000006732.14	ENSMUSG00000006732.14	Mettl1	chr10:127031003-127046365	Liver__WT	Liver__KO	OK	24.2378	23.1274	-0.0676553	-0.335702	0.40615	0.999866	no
ENSMUSG00000006736.8	ENSMUSG00000006736.8	Tspan31	chr10:127063533-127070261	Liver__WT	Liver__KO	OK	56.0635	56.505	0.0113183	0.0201249	0.9618	0.999866	no
ENSMUSG00000006740.13	ENSMUSG00000006740.13	Kif5b	chr18:6201001-6242174	Liver__WT	Liver__KO	OK	37.8724	38.6633	0.0298157	0.162101	0.67575	0.999866	no
ENSMUSG00000006763.13	ENSMUSG00000006763.13	Saal1	chr7:46686107-46710651	Liver__WT	Liver__KO	OK	8.74971	8.76442	0.00242407	0.0127769	0.97415	0.999866	no
ENSMUSG00000006764.8	ENSMUSG00000006764.8	Tph2	chr10:115078640-115185022	Liver__WT	Liver__KO	NOTEST	0.00728145	0	-inf	0	1	1	no
ENSMUSG00000006777.7	ENSMUSG00000006777.7	Krt23	chr11:99477973-99493137	Liver__WT	Liver__KO	OK	0.262964	0.236536	-0.152804	-0.201562	0.6225	0.999866	no
ENSMUSG00000006782.16	ENSMUSG00000006782.16	Cnp	chr11:100574903-100704271	Liver__WT	Liver__KO	OK	9.12491	9.23536	0.0173591	0.0287948	0.9417	0.999866	no
ENSMUSG00000006784.14	ENSMUSG00000006784.14	Ttc25	chr11:100545606-100572568	Liver__WT	Liver__KO	NOTEST	0.0724279	0.061652	-0.232399	0	1	1	no
ENSMUSG00000006800.13	ENSMUSG00000006800.13	Sulf2	chr2:165992635-166155663	Liver__WT	Liver__KO	OK	18.6823	18.921	0.0183189	0.0585287	0.87675	0.999866	no
ENSMUSG00000006818.4	ENSMUSG00000006818.4	Sod2	chr17:13007838-13018119	Liver__WT	Liver__KO	OK	27.4558	26.9986	-0.0242236	-0.138525	0.73315	0.999866	no
ENSMUSG00000006850.7	ENSMUSG00000006850.7	Tmco6	chr18:36735067-36744557	Liver__WT	Liver__KO	OK	8.22144	8.91703	0.117172	0.254229	0.5331	0.999866	no
ENSMUSG00000006906.10	ENSMUSG00000006906.10	Stambp	chr6:83543216-83588123	Liver__WT	Liver__KO	OK	7.88135	7.60365	-0.0517501	-0.223113	0.5839	0.999866	no
ENSMUSG00000006920.14	ENSMUSG00000006920.14	Ezh1	chr11:101191114-101226463	Liver__WT	Liver__KO	OK	7.56126	7.39187	-0.0326881	-0.105251	0.79305	0.999866	no
ENSMUSG00000006930.15	ENSMUSG00000006930.15	Hap1	chr11:100347326-100356128	Liver__WT	Liver__KO	OK	0.767229	0.925003	0.269802	0.471969	0.2096	0.999866	no
ENSMUSG00000006931.15	ENSMUSG00000006931.15	P3h4	chr11:100408455-100414836	Liver__WT	Liver__KO	OK	10.7741	11.1585	0.0505733	0.206132	0.57325	0.999866	no
ENSMUSG00000006932.16	ENSMUSG00000006932.16	Ctnnb1	chr9:120924454-121277197	Liver__WT	Liver__KO	OK	234.835	241.457	0.0401185	0.154421	0.66665	0.999866	no
ENSMUSG00000006941.4	ENSMUSG00000006941.4	Eif1b	chr9:120492605-120495327	Liver__WT	Liver__KO	OK	81.5083	83.0033	0.0262228	0.145725	0.72285	0.999866	no
ENSMUSG00000006948.7	ENSMUSG00000006948.7	Klk4	chr7:43881159-43885804	Liver__WT	Liver__KO	NOTEST	0.00267718	0	-inf	0	1	1	no
ENSMUSG00000006958.13	ENSMUSG00000006958.13	Chrd	chr16:20725157-20742384	Liver__WT	Liver__KO	OK	0.764323	0.660119	-0.211457	-0.392787	0.3317	0.999866	no
ENSMUSG00000006998.15	ENSMUSG00000006998.15	Psmd2	chr16:20651651-20663414	Liver__WT	Liver__KO	OK	175.628	169.704	-0.0495058	-0.248862	0.5259	0.999866	no
ENSMUSG00000007021.4	ENSMUSG00000007021.4	Syngr3	chr17:24685091-24689955	Liver__WT	Liver__KO	NOTEST	0.103848	0.124415	0.260694	0	1	1	no
ENSMUSG00000007029.16	ENSMUSG00000007029.16	Vars	chr17:35000986-35016322	Liver__WT	Liver__KO	OK	99.4628	96.126	-0.0492304	-0.207049	0.602	0.999866	no
ENSMUSG00000007030.8	ENSMUSG00000007030.8	Vwa7	chr17:35016578-35028016	Liver__WT	Liver__KO	OK	0.299342	0.228891	-0.387135	-0.583524	0.1545	0.999866	no
ENSMUSG00000007033.4	ENSMUSG00000007033.4	Hspa1l	chr17:34972702-34981788	Liver__WT	Liver__KO	OK	0.40327	0.37806	-0.0931323	-0.117769	0.7713	0.999866	no
ENSMUSG00000007034.15	ENSMUSG00000007034.15	Slc44a4	chr17:34914469-34930436	Liver__WT	Liver__KO	OK	0.956205	0.889231	-0.104762	-0.242868	0.54645	0.999866	no
ENSMUSG00000007035.15	ENSMUSG00000007035.15	Msh5	chr17:35028604-35046726	Liver__WT	Liver__KO	OK	1.20361	1.03848	-0.212893	-0.316399	0.42385	0.999866	no
ENSMUSG00000007036.15	ENSMUSG00000007036.15	Abhd16a	chr17:35089290-35102987	Liver__WT	Liver__KO	OK	26.0712	25.2283	-0.0474134	-0.250917	0.52875	0.999866	no
ENSMUSG00000007038.5	ENSMUSG00000007038.5	Neu1	chr17:34931252-34935921	Liver__WT	Liver__KO	OK	11.7086	11.5267	-0.022594	-0.1112	0.7816	0.999866	no
ENSMUSG00000007039.12	ENSMUSG00000007039.12	Ddah2	chr17:35059034-35062095	Liver__WT	Liver__KO	OK	47.3775	47.4783	0.0030639	0.0167614	0.96565	0.999866	no
ENSMUSG00000007041.9	ENSMUSG00000007041.9	Clic1	chr17:35049965-35058749	Liver__WT	Liver__KO	OK	128.968	131.336	0.0262501	0.150569	0.70865	0.999866	no
ENSMUSG00000007050.17	ENSMUSG00000007050.17	Lsm2	chr17:34981879-34985891	Liver__WT	Liver__KO	OK	82.2373	81.87	-0.00645704	-0.0329792	0.9381	0.999866	no
ENSMUSG00000007080.14	ENSMUSG00000007080.14	Pole	chr5:110286305-110337474	Liver__WT	Liver__KO	OK	24.2466	22.9806	-0.0773652	-0.29379	0.4641	0.999866	no
ENSMUSG00000007097.14	ENSMUSG00000007097.14	Atp1a2	chr1:172261640-172319841	Liver__WT	Liver__KO	OK	0.551952	0.573402	0.0550036	0.0509142	0.89855	0.999866	no
ENSMUSG00000007107.6	ENSMUSG00000007107.6	Atp1a4	chr1:172223512-172258414	Liver__WT	Liver__KO	NOTEST	0.00356623	0.00439536	0.301581	0	1	1	no
ENSMUSG00000007122.11	ENSMUSG00000007122.11	Casq1	chr1:172209893-172219868	Liver__WT	Liver__KO	OK	0.254348	0.210011	-0.27634	-0.305711	0.37865	0.999866	no
ENSMUSG00000007207.10	ENSMUSG00000007207.10	Stx1a	chr5:135023481-135051100	Liver__WT	Liver__KO	OK	4.66188	4.43434	-0.0721896	-0.20057	0.6255	0.999866	no
ENSMUSG00000007209.4	ENSMUSG00000007209.4	Ceacam9	chr7:16721928-16726132	Liver__WT	Liver__KO	NOTEST	0.00245808	0	-inf	0	1	1	no
ENSMUSG00000007216.6	ENSMUSG00000007216.6	Zfp775	chr6:48589444-48623227	Liver__WT	Liver__KO	OK	2.05288	1.97449	-0.056164	-0.078024	0.8456	0.999866	no
ENSMUSG00000007279.14	ENSMUSG00000007279.14	Scube2	chr7:109798675-109865679	Liver__WT	Liver__KO	NOTEST	0.150401	0.12361	-0.283015	0	1	1	no
ENSMUSG00000007338.9	ENSMUSG00000007338.9	Mrpl49	chr19:6046575-6057751	Liver__WT	Liver__KO	OK	47.5698	46.8372	-0.0223886	-0.092944	0.82035	0.999866	no
ENSMUSG00000007379.15	ENSMUSG00000007379.15	Dennd2c	chr3:103102603-103169769	Liver__WT	Liver__KO	OK	4.59779	4.8373	0.0732616	0.333513	0.4147	0.999866	no
ENSMUSG00000007411.15	ENSMUSG00000007411.15	Mark3	chr12:111574509-111656227	Liver__WT	Liver__KO	OK	22.9506	23.3738	0.026362	0.148578	0.71	0.999866	no
ENSMUSG00000007415.15	ENSMUSG00000007415.15	Gatad1	chr5:3571672-3680325	Liver__WT	Liver__KO	OK	70.2306	68.9896	-0.0257205	-0.0991334	0.8075	0.999866	no
ENSMUSG00000007440.10	ENSMUSG00000007440.10	Pcdha11	chr18:36930183-37841873	Liver__WT	Liver__KO	NOTEST	0.00689696	0.0158498	1.20043	0	1	1	no
ENSMUSG00000007457.3	ENSMUSG00000007457.3	2310003L06Rik	chr5:87908578-88008534	Liver__WT	Liver__KO	NOTEST	0	0	0	0	1	1	no
ENSMUSG00000007458.14	ENSMUSG00000007458.14	M6pr	chr6:122308719-122317680	Liver__WT	Liver__KO	OK	89.2981	89.8037	0.00814514	0.0463766	0.90755	0.999866	no
ENSMUSG00000007476.18	ENSMUSG00000007476.18	Lrrc8a	chr2:30236794-30263790	Liver__WT	Liver__KO	OK	5.86469	5.83562	-0.00716757	-0.0345014	0.93115	0.999866	no
ENSMUSG00000007480.3	ENSMUSG00000007480.3	Mc5r	chr18:68337602-68339711	Liver__WT	Liver__KO	OK	0.639941	0.644265	0.00971634	0.0158125	0.96575	0.999866	no
ENSMUSG00000007564.14	ENSMUSG00000007564.14	Ppp2r1a	chr17:20945310-20965916	Liver__WT	Liver__KO	OK	97.841	92.1788	-0.0860053	-0.480107	0.22825	0.999866	no
ENSMUSG00000007570.15	ENSMUSG00000007570.15	Fance	chr17:28313529-28326568	Liver__WT	Liver__KO	OK	28.5892	29.1733	0.0291771	0.111964	0.78385	0.999866	no
ENSMUSG00000007589.8	ENSMUSG00000007589.8	Tinf2	chr14:55679082-55681817	Liver__WT	Liver__KO	OK	19.7885	19.146	-0.04762	-0.240557	0.5466	0.999866	no
ENSMUSG00000007591.14	ENSMUSG00000007591.14	Tssk4	chr14:55650181-55652539	Liver__WT	Liver__KO	OK	0.464325	0.513579	0.145452	0.240119	0.5469	0.999866	no
ENSMUSG00000007594.9	ENSMUSG00000007594.9	Hapln4	chr8:70083528-70090862	Liver__WT	Liver__KO	NOTEST	0.219587	0.233731	0.0900556	0	1	1	no
ENSMUSG00000007603.8	ENSMUSG00000007603.8	Dus3l	chr17:56764750-56770092	Liver__WT	Liver__KO	OK	19.4054	17.9458	-0.11281	-0.593894	0.139	0.999866	no
ENSMUSG00000007610.15	ENSMUSG00000007610.15	Gtpbp3	chr8:71488102-71493400	Liver__WT	Liver__KO	OK	9.11405	8.65514	-0.0745361	-0.356553	0.3825	0.999866	no
ENSMUSG00000007613.15	ENSMUSG00000007613.15	Tgfbr1	chr4:47353221-47414931	Liver__WT	Liver__KO	OK	15.4994	16.0901	0.0539627	0.292004	0.4705	0.999866	no
ENSMUSG00000007617.17	ENSMUSG00000007617.17	Homer1	chr13:93303756-93404129	Liver__WT	Liver__KO	OK	11.5453	11.7492	0.0252546	0.121217	0.76385	0.999866	no
ENSMUSG00000007646.13	ENSMUSG00000007646.13	Rad51c	chr11:87376644-87404954	Liver__WT	Liver__KO	OK	2.84534	3.07011	0.109688	0.327964	0.41855	0.999866	no
ENSMUSG00000007653.12	ENSMUSG00000007653.12	Gabrb2	chr11:42419756-42629028	Liver__WT	Liver__KO	OK	0.19025	0.300348	0.658736	0.537491	0.0773	0.999866	no
ENSMUSG00000007655.16	ENSMUSG00000007655.16	Cav1	chr6:17197750-17385604	Liver__WT	Liver__KO	OK	3.16985	3.30946	0.0621835	0.119052	0.7353	0.999866	no
ENSMUSG00000007656.13	ENSMUSG00000007656.13	Arpp19	chr9:75037613-75060313	Liver__WT	Liver__KO	OK	138.538	139.737	0.0124262	0.0415877	0.91865	0.999866	no
ENSMUSG00000007659.18	ENSMUSG00000007659.18	Bcl2l1	chr2:152780667-152831728	Liver__WT	Liver__KO	OK	22.665	21.6485	-0.0662026	-0.291927	0.4625	0.999866	no
ENSMUSG00000007670.9	ENSMUSG00000007670.9	Khsrp	chr17:57021057-57031507	Liver__WT	Liver__KO	OK	64.7597	60.8316	-0.0902737	-0.505408	0.21165	0.999866	no
ENSMUSG00000007682.5	ENSMUSG00000007682.5	Dio2	chr12:90724553-90750693	Liver__WT	Liver__KO	NOTEST	0.0787919	0.114768	0.542606	0	1	1	no
ENSMUSG00000007721.5	ENSMUSG00000007721.5	Ccdc124	chr8:70868226-70873490	Liver__WT	Liver__KO	OK	64.5297	63.6271	-0.0203226	-0.109747	0.78735	0.999866	no
ENSMUSG00000007739.10	ENSMUSG00000007739.10	Cct4	chr11:22990518-23003780	Liver__WT	Liver__KO	OK	256.362	256.424	0.000352205	0.00172113	0.99695	0.999866	no
ENSMUSG00000007777.9	ENSMUSG00000007777.9	0610009B22Rik	chr11:51685385-51688874	Liver__WT	Liver__KO	OK	22.6743	23.6931	0.0634142	0.271236	0.5109	0.999866	no
ENSMUSG00000007783.9	ENSMUSG00000007783.9	Cpt1c	chr7:44959372-44974851	Liver__WT	Liver__KO	OK	2.4695	2.52667	0.0330164	0.111154	0.782	0.999866	no
ENSMUSG00000007805.4	ENSMUSG00000007805.4	Twist2	chr1:91798527-91848028	Liver__WT	Liver__KO	OK	0.9631	1.18495	0.299075	0.574312	0.158	0.999866	no
ENSMUSG00000007812.16	ENSMUSG00000007812.16	Zfp655	chr5:145231714-145247302	Liver__WT	Liver__KO	OK	14.097	14.2956	0.0201764	0.0771579	0.84755	0.999866	no
ENSMUSG00000007815.13	ENSMUSG00000007815.13	Rhoa	chr9:108302957-108338273	Liver__WT	Liver__KO	OK	147.477	144.898	-0.0254518	-0.116565	0.7691	0.999866	no
ENSMUSG00000007817.14	ENSMUSG00000007817.14	Zmiz1	chr14:25455736-25666743	Liver__WT	Liver__KO	OK	20.1851	19.5902	-0.043156	-0.150228	0.60145	0.999866	no
ENSMUSG00000007827.10	ENSMUSG00000007827.10	Ankrd26	chr6:118501307-118562226	Liver__WT	Liver__KO	OK	8.46288	8.28183	-0.0312	-0.171665	0.67145	0.999866	no
ENSMUSG00000007833.14	ENSMUSG00000007833.14	Aldh16a1	chr7:45141841-45160064	Liver__WT	Liver__KO	OK	20.564	19.7643	-0.0572266	-0.234494	0.56685	0.999866	no
ENSMUSG00000007836.6	ENSMUSG00000007836.6	Hnrnpa0	chr13:58125878-58128556	Liver__WT	Liver__KO	OK	103.129	103.298	0.00234992	0.0131369	0.97585	0.999866	no
ENSMUSG00000007837.10	ENSMUSG00000007837.10	Prrg2	chr7:45053612-45061652	Liver__WT	Liver__KO	OK	5.69456	5.73573	0.0103911	0.0348693	0.9303	0.999866	no
ENSMUSG00000007850.16	ENSMUSG00000007850.16	Hnrnph1	chr11:50376989-50386528	Liver__WT	Liver__KO	OK	350.394	350.973	0.00238275	0.00924248	0.98275	0.999866	no
ENSMUSG00000007867.8	ENSMUSG00000007867.8	Ift43	chr12:86082560-86162458	Liver__WT	Liver__KO	OK	7.65174	7.67933	0.00519274	0.015806	0.9693	0.999866	no
ENSMUSG00000007872.3	ENSMUSG00000007872.3	Id3	chr4:136143496-136145755	Liver__WT	Liver__KO	OK	48.0023	48.6021	0.0179154	0.0965031	0.8092	0.999866	no
ENSMUSG00000007877.2	ENSMUSG00000007877.2	Tcap	chr11:98383810-98384953	Liver__WT	Liver__KO	NOTEST	0.101935	0.0878788	-0.214059	0	1	1	no
ENSMUSG00000007880.16	ENSMUSG00000007880.16	Arid1a	chr4:133679007-133756769	Liver__WT	Liver__KO	OK	31.6733	30.4076	-0.0588384	-0.326865	0.4228	0.999866	no
ENSMUSG00000007888.15	ENSMUSG00000007888.15	Crlf1	chr8:70493157-70504081	Liver__WT	Liver__KO	OK	0.952588	0.994802	0.0625572	0.065414	0.86705	0.999866	no
ENSMUSG00000007891.15	ENSMUSG00000007891.15	Ctsd	chr7:142325836-142388038	Liver__WT	Liver__KO	OK	169.146	175.4	0.0523758	0.281026	0.4861	0.999866	no
ENSMUSG00000007892.7	ENSMUSG00000007892.7	Rplp1	chr9:61913283-61914538	Liver__WT	Liver__KO	OK	5118.44	5323.59	0.0566958	0.209214	0.60085	0.999866	no
ENSMUSG00000007907.4	ENSMUSG00000007907.4	Cabs1	chr5:87908578-88008534	Liver__WT	Liver__KO	NOTEST	0	0	0	0	1	1	no
ENSMUSG00000007908.14	ENSMUSG00000007908.14	Hmgcll1	chr9:75775363-76136350	Liver__WT	Liver__KO	OK	0.413127	0.358187	-0.205872	-0.183119	0.6431	0.999866	no
ENSMUSG00000007944.8	ENSMUSG00000007944.8	Ttc9b	chr7:27653914-27674598	Liver__WT	Liver__KO	NOTEST	0.0140367	0.0139126	-0.0128124	0	1	1	no
ENSMUSG00000007946.10	ENSMUSG00000007946.10	Phox2a	chr7:101818312-101838076	Liver__WT	Liver__KO	NOTEST	0.0544233	0.0462183	-0.23576	0	1	1	no
ENSMUSG00000007950.8	ENSMUSG00000007950.8	Abhd8	chr8:71456699-71463657	Liver__WT	Liver__KO	OK	9.61695	9.76613	0.022208	0.0992499	0.8024	0.999866	no
ENSMUSG00000007987.12	ENSMUSG00000007987.12	Ift22	chr5:136908149-136915404	Liver__WT	Liver__KO	OK	13.4071	13.6032	0.0209528	0.0630296	0.8778	0.999866	no
ENSMUSG00000007989.6	ENSMUSG00000007989.6	Fzd3	chr14:65201025-65262463	Liver__WT	Liver__KO	OK	1.6131	1.91703	0.249038	0.792914	0.0415	0.999866	no
ENSMUSG00000008028.15	ENSMUSG00000008028.15	1700008O03Rik	chr7:44310252-44400187	Liver__WT	Liver__KO	NOTEST	0.231237	0.22069	-0.0673509	0	1	1	no
ENSMUSG00000008035.12	ENSMUSG00000008035.12	Mid1ip1	chrX:10707175-10719690	Liver__WT	Liver__KO	OK	16.5734	15.9125	-0.0587131	-0.176332	0.6649	0.999866	no
ENSMUSG00000008036.11	ENSMUSG00000008036.11	Ap2s1	chr7:16738409-16749294	Liver__WT	Liver__KO	OK	150.824	150.268	-0.00533276	-0.0303909	0.9369	0.999866	no
ENSMUSG00000008090.14	ENSMUSG00000008090.14	Fgfrl1	chr5:108692381-108706924	Liver__WT	Liver__KO	OK	12.4348	12.5498	0.0132829	0.0638406	0.87455	0.999866	no
ENSMUSG00000008129.14	ENSMUSG00000008129.14	4930432K21Rik	chr8:84148024-84172590	Liver__WT	Liver__KO	OK	0.493215	0.434995	-0.181217	-0.21513	0.54065	0.999866	no
ENSMUSG00000008136.14	ENSMUSG00000008136.14	Fhl2	chr1:43123073-43196984	Liver__WT	Liver__KO	OK	3.27481	3.22451	-0.0223315	-0.0648207	0.86795	0.999866	no
ENSMUSG00000008140.17	ENSMUSG00000008140.17	Emc10	chr7:44489936-44496529	Liver__WT	Liver__KO	OK	45.0087	45.2167	0.00665398	0.0370876	0.9274	0.999866	no
ENSMUSG00000008153.11	ENSMUSG00000008153.11	Clstn3	chr6:124430758-124464794	Liver__WT	Liver__KO	OK	4.05306	3.77643	-0.101988	-0.385612	0.3188	0.999866	no
ENSMUSG00000008167.14	ENSMUSG00000008167.14	Fbxw9	chr8:85036914-85067121	Liver__WT	Liver__KO	OK	7.11012	6.68971	-0.0879301	-0.0842877	0.7944	0.999866	no
ENSMUSG00000008193.13	ENSMUSG00000008193.13	Spib	chr7:44525992-44532071	Liver__WT	Liver__KO	NOTEST	0.0823735	0.112337	0.447586	0	1	1	no
ENSMUSG00000008200.14	ENSMUSG00000008200.14	Fnbp4	chr2:90745369-90781021	Liver__WT	Liver__KO	OK	44.3583	42.9491	-0.0465765	-0.151354	0.7101	0.999866	no
ENSMUSG00000008206.16	ENSMUSG00000008206.16	Cers4	chr8:4493025-4531680	Liver__WT	Liver__KO	OK	2.29593	3.1874	0.473299	0.489487	0.25345	0.999866	no
ENSMUSG00000008226.14	ENSMUSG00000008226.14	Scrn3	chr2:73271924-73337818	Liver__WT	Liver__KO	OK	19.2437	19.1674	-0.00572755	-0.0173124	0.9648	0.999866	no
ENSMUSG00000008301.11	ENSMUSG00000008301.11	Phax	chr18:56509686-56587712	Liver__WT	Liver__KO	OK	31.9861	32.7027	0.031967	0.0882765	0.82365	0.999866	no
ENSMUSG00000008305.18	ENSMUSG00000008305.18	Tle1	chr4:72117141-72200919	Liver__WT	Liver__KO	OK	17.9925	17.534	-0.0372359	-0.163554	0.67825	0.999866	no
ENSMUSG00000008307.11	ENSMUSG00000008307.11	1700109H08Rik	chr5:3571672-3680325	Liver__WT	Liver__KO	OK	0.706919	0.669541	-0.078372	-0.0167362	0.9374	0.999866	no
ENSMUSG00000008318.10	ENSMUSG00000008318.10	Relt	chr7:100845846-100863446	Liver__WT	Liver__KO	OK	9.49083	10.3138	0.119977	0.370959	0.3289	0.999866	no
ENSMUSG00000008333.12	ENSMUSG00000008333.12	Snrpb2	chr2:143063038-143072853	Liver__WT	Liver__KO	OK	65.62	67.432	0.0392985	0.16497	0.6835	0.999866	no
ENSMUSG00000008348.9	ENSMUSG00000008348.9	Ubc	chr5:125385964-125390554	Liver__WT	Liver__KO	OK	50.5937	52.3295	0.0486672	0.269284	0.5024	0.999866	no
ENSMUSG00000008373.16	ENSMUSG00000008373.16	Prpf31	chr7:3629984-3644636	Liver__WT	Liver__KO	OK	65.3144	62.3907	-0.0660699	-0.362657	0.3655	0.999866	no
ENSMUSG00000008384.8	ENSMUSG00000008384.8	Sertad1	chr7:27486909-27490316	Liver__WT	Liver__KO	OK	11.0109	11.2608	0.0323887	0.125527	0.7557	0.999866	no
ENSMUSG00000008393.8	ENSMUSG00000008393.8	Carhsp1	chr16:8658586-8672153	Liver__WT	Liver__KO	OK	25.9071	27.3883	0.0802128	0.450418	0.2567	0.999866	no
ENSMUSG00000008398.14	ENSMUSG00000008398.14	Elk3	chr10:93247413-93311135	Liver__WT	Liver__KO	OK	12.4785	12.4365	-0.00486385	-0.0216922	0.9599	0.999866	no
ENSMUSG00000008429.7	ENSMUSG00000008429.7	Herpud2	chr9:25108129-25151781	Liver__WT	Liver__KO	OK	9.54323	9.49267	-0.00766382	-0.0370185	0.93085	0.999866	no
ENSMUSG00000008435.15	ENSMUSG00000008435.15	Rdh13	chr7:4425666-4445649	Liver__WT	Liver__KO	OK	13.0742	11.8848	-0.137607	-0.40069	0.29835	0.999866	no
ENSMUSG00000008438.3	ENSMUSG00000008438.3	Adam21	chr12:81558583-81568474	Liver__WT	Liver__KO	NOTEST	0.0461221	0.032085	-0.523559	0	1	1	no
ENSMUSG00000008450.7	ENSMUSG00000008450.7	Nutf2	chr8:105860633-105880402	Liver__WT	Liver__KO	OK	51.8739	50.108	-0.0499684	-0.284939	0.4791	0.999866	no
ENSMUSG00000008461.5	ENSMUSG00000008461.5	Fut1	chr7:45617605-45621059	Liver__WT	Liver__KO	NOTEST	0.00486223	0.00351364	-0.46865	0	1	1	no
ENSMUSG00000008475.13	ENSMUSG00000008475.13	Arpc5	chr1:152766541-152775597	Liver__WT	Liver__KO	OK	85.2277	88.9164	0.0611267	0.351115	0.3865	0.999866	no
ENSMUSG00000008482.8	ENSMUSG00000008482.8	Rnf151	chr17:24715838-24718057	Liver__WT	Liver__KO	NOTEST	0.179475	0.168332	-0.0924797	0	1	1	no
ENSMUSG00000008489.18	ENSMUSG00000008489.18	Elavl2	chr4:91250762-91400785	Liver__WT	Liver__KO	OK	0.897268	0.706795	-0.344247	-0.483834	0.0993	0.999866	no
ENSMUSG00000008496.18	ENSMUSG00000008496.18	Pou2f2	chr7:25087343-25132512	Liver__WT	Liver__KO	OK	1.0243	1.04723	0.031936	0.0724236	0.84825	0.999866	no
ENSMUSG00000008540.11	ENSMUSG00000008540.11	Mgst1	chr6:138140315-138156755	Liver__WT	Liver__KO	OK	9.86367	10.6198	0.106561	0.307227	0.4428	0.999866	no
ENSMUSG00000008575.17	ENSMUSG00000008575.17	Nfib	chr4:82290172-82705750	Liver__WT	Liver__KO	OK	5.5285	5.92008	0.0987286	0.474568	0.20975	0.999866	no
ENSMUSG00000008590.4	ENSMUSG00000008590.4	Htr3b	chr9:48935007-48964990	Liver__WT	Liver__KO	NOTEST	0.00128571	0.00295682	1.20148	0	1	1	no
ENSMUSG00000008601.12	ENSMUSG00000008601.12	Rab25	chr3:88542028-88548300	Liver__WT	Liver__KO	OK	0.32774	0.362283	0.144562	0.177209	0.6464	0.999866	no
ENSMUSG00000008604.11	ENSMUSG00000008604.11	Ubqln4	chr3:88553757-88569725	Liver__WT	Liver__KO	OK	47.2832	46.1695	-0.0343854	-0.191183	0.6269	0.999866	no
ENSMUSG00000008658.15	ENSMUSG00000008658.15	Rbfox1	chr16:6809221-7412479	Liver__WT	Liver__KO	NOTEST	0.168768	0.135466	-0.317108	0	1	1	no
ENSMUSG00000008668.14	ENSMUSG00000008668.14	Rps18	chr17:33951998-33966984	Liver__WT	Liver__KO	OK	2572.45	2716.46	0.0785875	0.313221	0.4451	0.999866	no
ENSMUSG00000008682.13	ENSMUSG00000008682.13	Rpl10	chrX:74270811-74273135	Liver__WT	Liver__KO	OK	2266.29	2305.39	0.0246833	0.101723	0.80205	0.999866	no
ENSMUSG00000008683.16	ENSMUSG00000008683.16	Rps15a	chr7:118104371-118116188	Liver__WT	Liver__KO	OK	1728.45	1887.62	0.127087	0.330039	0.41635	0.999866	no
ENSMUSG00000008690.15	ENSMUSG00000008690.15	Ncaph2	chr15:89355718-89377039	Liver__WT	Liver__KO	OK	61.2996	62.2167	0.0214248	0.112719	0.7824	0.999866	no
ENSMUSG00000008730.17	ENSMUSG00000008730.17	Hipk1	chr3:103739814-103791563	Liver__WT	Liver__KO	OK	21.3186	21.1103	-0.014165	-0.0764359	0.85235	0.999866	no
ENSMUSG00000008734.9	ENSMUSG00000008734.9	Gprc5b	chr7:118740225-118995211	Liver__WT	Liver__KO	OK	2.70834	2.27549	-0.251231	-0.196736	0.52065	0.999866	no
ENSMUSG00000008763.16	ENSMUSG00000008763.16	Man1a2	chr3:100562207-100685503	Liver__WT	Liver__KO	OK	17.96	17.6892	-0.0219225	-0.0603555	0.87	0.999866	no
ENSMUSG00000008789.10	ENSMUSG00000008789.10	Ceacam5	chr7:17713237-17761132	Liver__WT	Liver__KO	NOTEST	0	0	0	0	1	1	no
ENSMUSG00000008813.12	ENSMUSG00000008813.12	Tppp2	chr14:51918424-51920699	Liver__WT	Liver__KO	NOTEST	0	0	0	0	1	1	no
ENSMUSG00000008822.15	ENSMUSG00000008822.15	Acyp1	chr12:85272397-85288438	Liver__WT	Liver__KO	OK	39.0131	40.0999	0.0396432	0.178624	0.6638	0.999866	no
ENSMUSG00000008843.4	ENSMUSG00000008843.4	Cldn13	chr5:134914248-134915526	Liver__WT	Liver__KO	OK	59.8885	68.0583	0.184492	0.985708	0.0148	0.999866	no
ENSMUSG00000008845.9	ENSMUSG00000008845.9	Cd163	chr6:124304655-124330527	Liver__WT	Liver__KO	NOTEST	0.0270733	0.026884	-0.0101252	0	1	1	no
ENSMUSG00000008855.17	ENSMUSG00000008855.17	Hdac5	chr11:102194431-102230166	Liver__WT	Liver__KO	OK	11.9234	11.9435	0.00242707	0.00989804	0.97815	0.999866	no
ENSMUSG00000008859.7	ENSMUSG00000008859.7	Rala	chr13:17880574-17944239	Liver__WT	Liver__KO	OK	16.3593	16.206	-0.0135866	-0.071952	0.85805	0.999866	no
ENSMUSG00000008874.3	ENSMUSG00000008874.3	Clec3a	chr8:114418085-114425846	Liver__WT	Liver__KO	NOTEST	0	0	0	0	1	1	no
ENSMUSG00000008892.11	ENSMUSG00000008892.11	Vdac3	chr8:22577074-22593813	Liver__WT	Liver__KO	OK	108.239	107.357	-0.0118077	-0.0679846	0.86335	0.999866	no
ENSMUSG00000008932.9	ENSMUSG00000008932.9	Slc1a7	chr4:107968331-108013532	Liver__WT	Liver__KO	NOTEST	0.00676513	0.0121526	0.845072	0	1	1	no
ENSMUSG00000008958.14	ENSMUSG00000008958.14	Vps72	chr3:95111021-95123051	Liver__WT	Liver__KO	OK	39.7362	39.7462	0.000363046	0.00176477	0.997	0.999866	no
ENSMUSG00000008976.16	ENSMUSG00000008976.16	Gabpa	chr16:84827865-84863779	Liver__WT	Liver__KO	OK	30.6749	30.0067	-0.0317726	-0.104862	0.79515	0.999866	no
ENSMUSG00000008999.7	ENSMUSG00000008999.7	Bmp7	chr2:172868011-172940321	Liver__WT	Liver__KO	OK	3.0453	2.96631	-0.0379119	-0.147302	0.7172	0.999866	no
ENSMUSG00000009013.5	ENSMUSG00000009013.5	Dynll1	chr5:115297109-115300999	Liver__WT	Liver__KO	OK	311.694	334.937	0.103756	0.492203	0.2263	0.999866	no
ENSMUSG00000009030.14	ENSMUSG00000009030.14	Pdcl	chr2:37350073-37359332	Liver__WT	Liver__KO	OK	18.0488	18.7978	0.0586595	0.243066	0.55215	0.999866	no
ENSMUSG00000009035.13	ENSMUSG00000009035.13	Tmem184b	chr15:79360683-79403303	Liver__WT	Liver__KO	OK	14.1404	14.0763	-0.00654886	-0.0351283	0.93505	0.999866	no
ENSMUSG00000009047.3	ENSMUSG00000009047.3	Gm5965	chr16:88777895-88778528	Liver__WT	Liver__KO	NOTEST	0	0	0	0	1	1	no
ENSMUSG00000009070.14	ENSMUSG00000009070.14	Rsph14	chr10:74957476-75032586	Liver__WT	Liver__KO	NOTEST	0.0355054	0.0349583	-0.0224017	0	1	1	no
ENSMUSG00000009073.16	ENSMUSG00000009073.16	Nf2	chr11:4765844-4849536	Liver__WT	Liver__KO	OK	32.5134	32.6099	0.00427487	0.0199611	0.9574	0.999866	no
ENSMUSG00000009075.2	ENSMUSG00000009075.2	Cabp7	chr11:4704677-4746778	Liver__WT	Liver__KO	OK	1.0665	1.05517	-0.0154134	-0.0259488	0.94945	0.999866	no
ENSMUSG00000009076.10	ENSMUSG00000009076.10	Zmat5	chr11:4704677-4746778	Liver__WT	Liver__KO	OK	15.1722	14.9847	-0.0179369	-0.0615835	0.8786	0.999866	no
ENSMUSG00000009079.16	ENSMUSG00000009079.16	Ewsr1	chr11:5069688-5106093	Liver__WT	Liver__KO	OK	365.288	349.567	-0.063465	-0.240061	0.5468	0.999866	no
ENSMUSG00000009090.17	ENSMUSG00000009090.17	Ap1b1	chr11:4986823-5042791	Liver__WT	Liver__KO	OK	76.3771	70.8692	-0.10798	-0.254342	0.5207	0.999866	no
ENSMUSG00000009092.4	ENSMUSG00000009092.4	Derl3	chr10:75893397-75895941	Liver__WT	Liver__KO	OK	1.96956	1.76587	-0.157497	-0.350055	0.3866	0.999866	no
ENSMUSG00000009093.7	ENSMUSG00000009093.7	Gstt4	chr10:75814942-75822543	Liver__WT	Liver__KO	NOTEST	0.0222343	0.0288504	0.375802	0	1	1	no
ENSMUSG00000009097.9	ENSMUSG00000009097.9	Tbx1	chr16:18581712-18586969	Liver__WT	Liver__KO	NOTEST	0.0682731	0.0410608	-0.733556	0	1	1	no
ENSMUSG00000009108.15	ENSMUSG00000009108.15	Gnat2	chr3:108092788-108101432	Liver__WT	Liver__KO	OK	3.02877	3.01172	-0.00814228	-0.018637	0.9622	0.999866	no
ENSMUSG00000009112.4	ENSMUSG00000009112.4	Bcl2l13	chr6:120836211-120892842	Liver__WT	Liver__KO	OK	37.394	36.434	-0.0375211	-0.0705754	0.8493	0.999866	no
ENSMUSG00000009114.17	ENSMUSG00000009114.17	2610028H24Rik	chr10:76449080-76515856	Liver__WT	Liver__KO	NOTEST	0.00231727	0	-inf	0	1	1	no
ENSMUSG00000009115.5	ENSMUSG00000009115.5	Spatc1l	chr10:76562271-76570532	Liver__WT	Liver__KO	NOTEST	0.0358722	0.0251845	-0.510328	0	1	1	no
ENSMUSG00000009145.6	ENSMUSG00000009145.6	Dqx1	chr6:83057843-83067318	Liver__WT	Liver__KO	OK	4.03888	3.79744	-0.0889283	-0.359462	0.3705	0.999866	no
ENSMUSG00000009185.2	ENSMUSG00000009185.2	Ccl8	chr11:82115184-82116799	Liver__WT	Liver__KO	NOTEST	0	0	0	0	1	1	no
ENSMUSG00000009207.15	ENSMUSG00000009207.15	Lnp	chr2:74520290-74584544	Liver__WT	Liver__KO	OK	15.5917	15.8542	0.0240882	0.108689	0.78485	0.999866	no
ENSMUSG00000009210.10	ENSMUSG00000009210.10	Prr29	chr11:106365471-106377558	Liver__WT	Liver__KO	NOTEST	0.0653426	0.061766	-0.0812117	0	1	1	no
ENSMUSG00000009214.9	ENSMUSG00000009214.9	Tmem8c	chr2:27061635-27072179	Liver__WT	Liver__KO	NOTEST	0.0755861	0.0964321	0.351391	0	1	1	no
ENSMUSG00000009216.7	ENSMUSG00000009216.7	Fam163b	chr2:27110379-27142491	Liver__WT	Liver__KO	NOTEST	0.137782	0.138281	0.00521474	0	1	1	no
ENSMUSG00000009246.14	ENSMUSG00000009246.14	Trpm5	chr7:143069152-143094642	Liver__WT	Liver__KO	OK	0.676276	0.666138	-0.0217904	-0.0151183	0.96355	0.999866	no
ENSMUSG00000009248.6	ENSMUSG00000009248.6	Ascl2	chr7:142966828-142969264	Liver__WT	Liver__KO	OK	0.679312	0.631773	-0.104667	-0.188413	0.6323	0.999866	no
ENSMUSG00000009281.6	ENSMUSG00000009281.6	Rarres2	chr6:48554795-48572789	Liver__WT	Liver__KO	OK	4.67415	5.91403	0.339439	0.598171	0.13915	0.999866	no
ENSMUSG00000009291.12	ENSMUSG00000009291.12	Pttg1ip	chr10:77581719-77598732	Liver__WT	Liver__KO	OK	44.2616	43.3066	-0.0314698	-0.174404	0.6566	0.999866	no
ENSMUSG00000009292.17	ENSMUSG00000009292.17	Trpm2	chr10:77907721-77970563	Liver__WT	Liver__KO	OK	0.439389	0.645804	0.555598	0.615995	0.1116	0.999866	no
ENSMUSG00000009293.17	ENSMUSG00000009293.17	Ube2g2	chr10:77622274-77645993	Liver__WT	Liver__KO	OK	42.0593	42.4044	0.011789	0.0570632	0.8834	0.999866	no
ENSMUSG00000009350.13	ENSMUSG00000009350.13	Mpo	chr11:87793580-87804413	Liver__WT	Liver__KO	OK	80.0526	63.3342	-0.337963	-1.63424	0.0001	0.0489806	yes
ENSMUSG00000009356.12	ENSMUSG00000009356.12	Lpo	chr11:87806427-87828289	Liver__WT	Liver__KO	NOTEST	0.0212313	0.0108183	-0.972722	0	1	1	no
ENSMUSG00000009376.15	ENSMUSG00000009376.15	Met	chr6:17463799-17573980	Liver__WT	Liver__KO	OK	6.936	7.00732	0.0147587	0.0420644	0.89675	0.999866	no
ENSMUSG00000009378.3	ENSMUSG00000009378.3	Slc16a12	chr19:34668402-34747289	Liver__WT	Liver__KO	OK	6.99566	6.85618	-0.0290547	-0.142961	0.72245	0.999866	no
ENSMUSG00000009394.13	ENSMUSG00000009394.13	Syn2	chr6:115134901-115282006	Liver__WT	Liver__KO	NOTEST	0.0666451	0.0554641	-0.264944	0	1	1	no
ENSMUSG00000009406.13	ENSMUSG00000009406.13	Elk1	chrX:20933394-20986737	Liver__WT	Liver__KO	OK	5.2592	5.1869	-0.0199722	-0.0675883	0.8701	0.999866	no
ENSMUSG00000009418.15	ENSMUSG00000009418.15	Nav1	chr1:135434579-135688105	Liver__WT	Liver__KO	OK	7.57256	7.86622	0.05489	0.114422	0.77855	0.999866	no
ENSMUSG00000009470.16	ENSMUSG00000009470.16	Tnpo1	chr13:98839018-98926384	Liver__WT	Liver__KO	OK	63.8099	61.2794	-0.0583781	-0.232837	0.54475	0.999866	no
ENSMUSG00000009471.3	ENSMUSG00000009471.3	Myod1	chr7:46376473-46379092	Liver__WT	Liver__KO	OK	0.557565	0.441008	-0.338335	-0.575631	0.1644	0.999866	no
ENSMUSG00000009487.9	ENSMUSG00000009487.9	Otog	chr7:46240986-46311434	Liver__WT	Liver__KO	NOTEST	0.00700153	0.00892855	0.350757	0	1	1	no
ENSMUSG00000009535.13	ENSMUSG00000009535.13	Rnmt	chr18:68300354-68324852	Liver__WT	Liver__KO	OK	33.5543	34.0788	0.0223784	0.0913261	0.8248	0.999866	no
ENSMUSG00000009545.14	ENSMUSG00000009545.14	Kcnq1	chr7:143106744-143427042	Liver__WT	Liver__KO	OK	0.516585	0.373685	-0.467184	-0.265587	0.33585	0.999866	no
ENSMUSG00000009549.14	ENSMUSG00000009549.14	Srp14	chr2:118475849-118479711	Liver__WT	Liver__KO	OK	92.5947	94.7998	0.0339545	0.187774	0.64545	0.999866	no
ENSMUSG00000009551.2	ENSMUSG00000009551.2	6330409D20Rik	chr2:32721054-32755512	Liver__WT	Liver__KO	NOTEST	0.119684	0.094055	-0.34765	0	1	1	no
ENSMUSG00000009555.16	ENSMUSG00000009555.16	Cdk9	chr2:32707437-32712784	Liver__WT	Liver__KO	OK	52.1865	51.9072	-0.00774423	-0.0406101	0.91715	0.999866	no
ENSMUSG00000009563.16	ENSMUSG00000009563.16	Tor2a	chr2:32757025-32775631	Liver__WT	Liver__KO	OK	30.6331	30.2345	-0.018894	-0.0913921	0.814	0.999866	no
ENSMUSG00000009566.12	ENSMUSG00000009566.12	Fpgs	chr2:32646594-32704145	Liver__WT	Liver__KO	OK	37.6988	36.2325	-0.0572349	-0.207457	0.58825	0.999866	no
ENSMUSG00000009569.14	ENSMUSG00000009569.14	Mkl2	chr16:13256480-13417529	Liver__WT	Liver__KO	OK	5.55283	5.22563	-0.0876186	-0.393984	0.3154	0.999866	no
ENSMUSG00000009575.14	ENSMUSG00000009575.14	Cbx5	chr15:103191543-103239816	Liver__WT	Liver__KO	OK	87.7631	91.4765	0.0597859	0.185689	0.62305	0.999866	no
ENSMUSG00000009580.15	ENSMUSG00000009580.15	Odam	chr5:87885028-87894174	Liver__WT	Liver__KO	NOTEST	0	0	0	0	1	1	no
ENSMUSG00000009585.17	ENSMUSG00000009585.17	Apobec3	chr15:79891658-79908436	Liver__WT	Liver__KO	OK	37.5977	35.8546	-0.068488	-0.344603	0.39295	0.999866	no
ENSMUSG00000009588.9	ENSMUSG00000009588.9	St6galnac1	chr11:116765024-116775507	Liver__WT	Liver__KO	NOTEST	0	0.00127057	inf	0	1	1	no
ENSMUSG00000009596.9	ENSMUSG00000009596.9	Taf7l	chrX:134460117-134476490	Liver__WT	Liver__KO	NOTEST	0.0218469	0.0170779	-0.355297	0	1	1	no
ENSMUSG00000009614.16	ENSMUSG00000009614.16	Sardh	chr2:27188392-27248337	Liver__WT	Liver__KO	OK	22.8356	22.9451	0.00690296	0.024254	0.95115	0.999866	no
ENSMUSG00000009621.18	ENSMUSG00000009621.18	Vav2	chr2:27262103-27427033	Liver__WT	Liver__KO	OK	8.45686	8.86069	0.0672967	0.254999	0.48515	0.999866	no
ENSMUSG00000009628.14	ENSMUSG00000009628.14	Tex15	chr8:33516737-33585582	Liver__WT	Liver__KO	OK	0.192041	0.280202	0.545053	0.624925	0.10105	0.999866	no
ENSMUSG00000009630.9	ENSMUSG00000009630.9	Ppp2cb	chr8:33599620-33641976	Liver__WT	Liver__KO	OK	43.411	43.8985	0.0161085	0.0787242	0.84155	0.999866	no
ENSMUSG00000009633.3	ENSMUSG00000009633.3	G0s2	chr1:193203037-193343878	Liver__WT	Liver__KO	OK	15.48	16.2986	0.0743409	0.284404	0.489	0.999866	no
ENSMUSG00000009640.11	ENSMUSG00000009640.11	Dmap1	chr4:117674680-117682273	Liver__WT	Liver__KO	OK	27.6577	26.1865	-0.0788572	-0.391993	0.3213	0.999866	no
ENSMUSG00000009646.13	ENSMUSG00000009646.13	Pla2g12b	chr10:59403659-59421976	Liver__WT	Liver__KO	OK	29.7578	29.7325	-0.00122941	-0.00604254	0.9875	0.999866	no
ENSMUSG00000009647.13	ENSMUSG00000009647.13	Mcu	chr10:59446983-59616692	Liver__WT	Liver__KO	OK	8.41933	8.68977	0.0456123	0.208546	0.6021	0.999866	no
ENSMUSG00000009654.4	ENSMUSG00000009654.4	Oit3	chr10:59422957-59441778	Liver__WT	Liver__KO	OK	33.9476	33.8478	-0.00424743	-0.0241231	0.9516	0.999866	no
ENSMUSG00000009670.11	ENSMUSG00000009670.11	Tex11	chrX:100838647-101059667	Liver__WT	Liver__KO	NOTEST	0.0450735	0.0406554	-0.148832	0	1	1	no
ENSMUSG00000009681.9	ENSMUSG00000009681.9	Bcr	chr10:75060895-75184923	Liver__WT	Liver__KO	OK	6.39998	6.1749	-0.051653	-0.272326	0.50015	0.999866	no
ENSMUSG00000009687.14	ENSMUSG00000009687.14	Fxyd5	chr7:31032721-31042481	Liver__WT	Liver__KO	OK	18.185	18.1825	-0.000198445	-0.000688664	0.9982	0.999866	no
ENSMUSG00000009731.4	ENSMUSG00000009731.4	Kcnd1	chrX:7822288-7838280	Liver__WT	Liver__KO	OK	0.727425	0.670635	-0.11727	-0.272525	0.48045	0.999866	no
ENSMUSG00000009733.8	ENSMUSG00000009733.8	Tfcp2	chr15:100502798-100552008	Liver__WT	Liver__KO	OK	5.24094	5.28268	0.011444	0.050192	0.90185	0.999866	no
ENSMUSG00000009734.17	ENSMUSG00000009734.17	Pou6f2	chr13:18121100-18382041	Liver__WT	Liver__KO	NOTEST	0.0113219	0.01088	-0.0574374	0	1	1	no
ENSMUSG00000009739.16	ENSMUSG00000009739.16	Pou6f1	chr15:100575317-100599984	Liver__WT	Liver__KO	OK	0.816402	0.833226	0.0294282	0.0475477	0.8973	0.999866	no
ENSMUSG00000009741.14	ENSMUSG00000009741.14	Ubp1	chr9:113930933-114046191	Liver__WT	Liver__KO	OK	39.5408	39.2673	-0.0100136	-0.0534873	0.89135	0.999866	no
ENSMUSG00000009772.15	ENSMUSG00000009772.15	Nuak2	chr1:132316125-132333488	Liver__WT	Liver__KO	OK	0.669159	0.766911	0.19671	0.441878	0.24535	0.999866	no
ENSMUSG00000009828.15	ENSMUSG00000009828.15	Ick	chr9:78109191-78172107	Liver__WT	Liver__KO	OK	7.99803	7.52892	-0.0872007	-0.347656	0.3828	0.999866	no
ENSMUSG00000009863.14	ENSMUSG00000009863.14	Sdhb	chr4:140961202-140979193	Liver__WT	Liver__KO	OK	132.079	133.991	0.020741	0.119349	0.7686	0.999866	no
ENSMUSG00000009876.13	ENSMUSG00000009876.13	Cox4i2	chr2:152754172-152765037	Liver__WT	Liver__KO	OK	2.65123	2.83226	0.095294	0.202545	0.60345	0.999866	no
ENSMUSG00000009894.15	ENSMUSG00000009894.15	Snap47	chr11:59407133-59458473	Liver__WT	Liver__KO	OK	27.1781	27.8315	0.0342727	0.138822	0.7279	0.999866	no
ENSMUSG00000009900.7	ENSMUSG00000009900.7	Wnt3a	chr11:59248032-59290752	Liver__WT	Liver__KO	NOTEST	0.00450153	0.00236752	-0.927038	0	1	1	no
ENSMUSG00000009905.5	ENSMUSG00000009905.5	Kdsr	chr1:106720458-106759727	Liver__WT	Liver__KO	OK	2.99014	2.82517	-0.081874	-0.354864	0.384	0.999866	no
ENSMUSG00000009907.17	ENSMUSG00000009907.17	Vps4b	chr1:106764070-106796728	Liver__WT	Liver__KO	OK	21.0418	20.8403	-0.0138827	-0.064947	0.84965	0.999866	no
ENSMUSG00000009927.8	ENSMUSG00000009927.8	Rps25	chr9:44407713-44418003	Liver__WT	Liver__KO	OK	1441.27	1506.26	0.0636304	0.297862	0.453	0.999866	no
ENSMUSG00000009941.10	ENSMUSG00000009941.10	Nxf2	chrX:134944527-134964754	Liver__WT	Liver__KO	NOTEST	0.2222	0.219161	-0.0198645	0	1	1	no
ENSMUSG00000009995.17	ENSMUSG00000009995.17	Taz	chrX:74273216-74290151	Liver__WT	Liver__KO	OK	21.6205	21.612	-0.000566663	-0.00171307	0.99595	0.999866	no
ENSMUSG00000010021.13	ENSMUSG00000010021.13	Kif19a	chr11:114765387-114790739	Liver__WT	Liver__KO	NOTEST	0.139895	0.105735	-0.403898	0	1	1	no
ENSMUSG00000010025.19	ENSMUSG00000010025.19	Aldh3a2	chr11:61223416-61267464	Liver__WT	Liver__KO	OK	19.6384	19.0969	-0.0403381	-0.193307	0.61425	0.999866	no
ENSMUSG00000010044.12	ENSMUSG00000010044.12	Zmynd10	chr9:107547297-107551319	Liver__WT	Liver__KO	NOTEST	0.20826	0.216208	0.0540335	0	1	1	no
ENSMUSG00000010045.2	ENSMUSG00000010045.2	Tmem115	chr9:107533944-107538673	Liver__WT	Liver__KO	OK	14.5899	14.1102	-0.0482246	-0.241535	0.551	0.999866	no
ENSMUSG00000010047.12	ENSMUSG00000010047.12	Hyal2	chr9:107551554-107572779	Liver__WT	Liver__KO	OK	38.6384	38.3854	-0.00947543	-0.0265611	0.9401	0.999866	no
ENSMUSG00000010048.10	ENSMUSG00000010048.10	Ifrd2	chr9:107587641-107593385	Liver__WT	Liver__KO	OK	110.636	109.654	-0.0128696	-0.0585612	0.87995	0.999866	no
ENSMUSG00000010051.15	ENSMUSG00000010051.15	Hyal1	chr9:107575819-107587425	Liver__WT	Liver__KO	OK	1.4457	1.54416	0.0950581	0.158879	0.68525	0.999866	no
ENSMUSG00000010054.4	ENSMUSG00000010054.4	Tusc2	chr9:107551554-107572779	Liver__WT	Liver__KO	OK	25.986	25.6167	-0.020648	-0.056859	0.87895	0.999866	no
ENSMUSG00000010057.8	ENSMUSG00000010057.8	Nprl2	chr9:107542225-107545706	Liver__WT	Liver__KO	OK	12.6163	12.2471	-0.0428485	-0.186411	0.6426	0.999866	no
ENSMUSG00000010064.15	ENSMUSG00000010064.15	Slc38a3	chr9:107650633-107669530	Liver__WT	Liver__KO	OK	2.53813	2.46292	-0.0433958	-0.132493	0.73075	0.999866	no
ENSMUSG00000010066.15	ENSMUSG00000010066.15	Cacna2d2	chr9:107399611-107529343	Liver__WT	Liver__KO	OK	0.389706	0.396283	0.0241458	0.0436757	0.89855	0.999866	no
ENSMUSG00000010067.13	ENSMUSG00000010067.13	Rassf1	chr9:107551554-107572779	Liver__WT	Liver__KO	OK	8.01744	7.69318	-0.0595618	-0.0919438	0.7967	0.999866	no
ENSMUSG00000010080.15	ENSMUSG00000010080.15	Epn3	chr11:94489598-94499974	Liver__WT	Liver__KO	NOTEST	0.0814917	0.0804437	-0.018674	0	1	1	no
ENSMUSG00000010086.17	ENSMUSG00000010086.17	Rnf112	chr11:61448441-61454131	Liver__WT	Liver__KO	OK	0.319756	0.325536	0.0258449	0.0305599	0.92015	0.999866	no
ENSMUSG00000010095.13	ENSMUSG00000010095.13	Slc3a2	chr19:8706881-8723369	Liver__WT	Liver__KO	OK	76.1759	72.9276	-0.0628685	-0.315259	0.4	0.999866	no
ENSMUSG00000010097.13	ENSMUSG00000010097.13	Nxf1	chr19:8757072-8772475	Liver__WT	Liver__KO	OK	125.776	126.126	0.00400492	0.0156788	0.9694	0.999866	no
ENSMUSG00000010110.17	ENSMUSG00000010110.17	Stx5a	chr19:8741412-8756069	Liver__WT	Liver__KO	OK	32.4927	32.7922	0.0132388	0.065952	0.8679	0.999866	no
ENSMUSG00000010122.14	ENSMUSG00000010122.14	Slc47a1	chr11:61343400-61378345	Liver__WT	Liver__KO	OK	1.10423	1.09808	-0.00806175	-0.0176737	0.96445	0.999866	no
ENSMUSG00000010136.14	ENSMUSG00000010136.14	Pifo	chr3:105996956-106032814	Liver__WT	Liver__KO	NOTEST	0.0165014	0.00494732	-1.73787	0	1	1	no
ENSMUSG00000010142.12	ENSMUSG00000010142.12	Tnfrsf13b	chr11:61126754-61149372	Liver__WT	Liver__KO	OK	3.62564	3.47019	-0.0632219	-0.167409	0.65715	0.999866	no
ENSMUSG00000010154.6	ENSMUSG00000010154.6	Spire2	chr8:119910359-124345724	Liver__WT	Liver__KO	OK	3.5638	3.48039	-0.0341666	-0.00319354	0.96945	0.999866	no
ENSMUSG00000010175.13	ENSMUSG00000010175.13	Prox1	chr1:190118034-190217276	Liver__WT	Liver__KO	OK	10.7637	10.5115	-0.0342139	-0.1754	0.6703	0.999866	no
ENSMUSG00000010205.10	ENSMUSG00000010205.10	Raver1	chr9:21074167-21128393	Liver__WT	Liver__KO	OK	43.359	41.1593	-0.0751146	-0.379958	0.3491	0.999866	no
ENSMUSG00000010277.7	ENSMUSG00000010277.7	2610507B11Rik	chr11:78261751-78290623	Liver__WT	Liver__KO	OK	51.9253	49.5292	-0.0681606	-0.344564	0.3646	0.999866	no
ENSMUSG00000010290.7	ENSMUSG00000010290.7	AI597479	chr1:43098709-43115947	Liver__WT	Liver__KO	OK	12.1665	12.4578	0.0341405	0.180447	0.65725	0.999866	no
ENSMUSG00000010307.6	ENSMUSG00000010307.6	Tmem86a	chr7:47050600-47054776	Liver__WT	Liver__KO	OK	14.3483	14.7206	0.0369524	0.177917	0.6607	0.999866	no
ENSMUSG00000010311.15	ENSMUSG00000010311.15	Optc	chr1:133897198-133921414	Liver__WT	Liver__KO	NOTEST	0.130842	0.154874	0.243268	0	1	1	no
ENSMUSG00000010342.16	ENSMUSG00000010342.16	Tex14	chr11:87405064-87555823	Liver__WT	Liver__KO	NOTEST	0.0964283	0.0975718	0.0170071	0	1	1	no
ENSMUSG00000010358.13	ENSMUSG00000010358.13	Ifi35	chr11:101448406-101458698	Liver__WT	Liver__KO	OK	12.2322	12.7631	0.0612982	0.261634	0.5192	0.999866	no
ENSMUSG00000010362.9	ENSMUSG00000010362.9	Rdm1	chr11:101627194-101636100	Liver__WT	Liver__KO	OK	5.8321	6.20941	0.0904402	0.275878	0.50075	0.999866	no
ENSMUSG00000010376.14	ENSMUSG00000010376.14	Nedd8	chr14:55662264-55671906	Liver__WT	Liver__KO	OK	228.47	238.416	0.0614737	0.350897	0.3943	0.999866	no
ENSMUSG00000010392.8	ENSMUSG00000010392.8	Gosr1	chr11:76726601-76763579	Liver__WT	Liver__KO	OK	11.6531	11.1889	-0.0586532	-0.212017	0.5689	0.999866	no
ENSMUSG00000010406.11	ENSMUSG00000010406.11	Mrpl52	chr14:54426908-54429756	Liver__WT	Liver__KO	OK	218.901	213.075	-0.0389195	-0.212494	0.59845	0.999866	no
ENSMUSG00000010435.6	ENSMUSG00000010435.6	Spaca7	chr8:12554269-12600738	Liver__WT	Liver__KO	NOTEST	0	0	0	0	1	1	no
ENSMUSG00000010453.12	ENSMUSG00000010453.12	Kansl3	chr1:36335729-36369181	Liver__WT	Liver__KO	OK	16.6464	16.7014	0.00476101	0.0264903	0.95005	0.999866	no
ENSMUSG00000010461.14	ENSMUSG00000010461.14	Eya4	chr10:23104167-23349895	Liver__WT	Liver__KO	OK	0.574943	0.614445	0.0958641	0.228886	0.5727	0.999866	no
ENSMUSG00000010476.13	ENSMUSG00000010476.13	Ebf3	chr7:137193672-137314445	Liver__WT	Liver__KO	OK	0.460001	0.477313	0.0532969	0.125982	0.7601	0.999866	no
ENSMUSG00000010492.10	ENSMUSG00000010492.10	Uckl1os	chr2:181569148-181655660	Liver__WT	Liver__KO	OK	0.790137	0.681365	-0.213677	-0.0715932	0.8174	0.999866	no
ENSMUSG00000010505.15	ENSMUSG00000010505.15	Myt1	chr2:181763331-181827797	Liver__WT	Liver__KO	NOTEST	0.0297044	0.0149998	-0.985732	0	1	1	no
ENSMUSG00000010517.7	ENSMUSG00000010517.7	Faf1	chr4:109676587-109963960	Liver__WT	Liver__KO	OK	19.5298	19.3867	-0.0106129	-0.0510533	0.90075	0.999866	no
ENSMUSG00000010529.5	ENSMUSG00000010529.5	Gm266	chr12:111484610-111485823	Liver__WT	Liver__KO	OK	1.57169	2.06241	0.392014	0.900456	0.0274	0.999866	no
ENSMUSG00000010538.14	ENSMUSG00000010538.14	Tsacc	chr3:88242873-88296999	Liver__WT	Liver__KO	OK	4.6296	4.90602	0.083665	0.124368	0.76205	0.999866	no
ENSMUSG00000010554.14	ENSMUSG00000010554.14	Mettl16	chr11:74770829-74828525	Liver__WT	Liver__KO	OK	30.9399	30.5167	-0.0198717	-0.0801903	0.83495	0.999866	no
ENSMUSG00000010592.8	ENSMUSG00000010592.8	Dazl	chr17:50279393-50293599	Liver__WT	Liver__KO	NOTEST	0.0549469	0.0630704	0.198927	0	1	1	no
ENSMUSG00000010601.13	ENSMUSG00000010601.13	Apol7a	chr15:77388220-77399110	Liver__WT	Liver__KO	NOTEST	0.0292463	0.0158048	-0.887895	0	1	1	no
ENSMUSG00000010607.8	ENSMUSG00000010607.8	Pigyl	chr9:22156845-22158358	Liver__WT	Liver__KO	OK	26.0625	25.3108	-0.0422209	-0.175457	0.66405	0.999866	no
ENSMUSG00000010608.15	ENSMUSG00000010608.15	Rbm25	chr12:83631235-83683123	Liver__WT	Liver__KO	OK	76.2891	77.107	0.0153861	0.0362471	0.9027	0.999866	no
ENSMUSG00000010609.15	ENSMUSG00000010609.15	Psen2	chr1:180227003-180274963	Liver__WT	Liver__KO	OK	17.4537	16.6543	-0.0676403	-0.322351	0.41505	0.999866	no
ENSMUSG00000010651.4	ENSMUSG00000010651.4	Acaa1b	chr9:119102477-119157093	Liver__WT	Liver__KO	NOTEST	0.124432	0.154858	0.315587	0	1	1	no
ENSMUSG00000010660.2	ENSMUSG00000010660.2	Plcd1	chr9:119071526-119093496	Liver__WT	Liver__KO	OK	1.94436	2.08231	0.0988949	0.308591	0.4429	0.999866	no
ENSMUSG00000010663.4	ENSMUSG00000010663.4	Fads1	chr19:10182887-10196870	Liver__WT	Liver__KO	OK	47.502	46.6373	-0.0265041	-0.151573	0.7098	0.999866	no
ENSMUSG00000010721.15	ENSMUSG00000010721.15	Lmbr1	chr5:29229801-29378390	Liver__WT	Liver__KO	OK	3.33943	3.4727	0.0564593	0.142505	0.71965	0.999866	no
ENSMUSG00000010751.15	ENSMUSG00000010751.15	Tnfrsf22	chr7:143607658-143685872	Liver__WT	Liver__KO	OK	1.75487	1.74278	-0.00997562	-0.0156059	0.9702	0.999866	no
ENSMUSG00000010755.17	ENSMUSG00000010755.17	Cars	chr7:143557229-143600090	Liver__WT	Liver__KO	OK	36.7246	35.9288	-0.0316062	-0.177499	0.6625	0.999866	no
ENSMUSG00000010760.5	ENSMUSG00000010760.5	Phlda2	chr7:143501544-143503150	Liver__WT	Liver__KO	OK	5.68359	4.7165	-0.269086	-0.618332	0.1307	0.999866	no
ENSMUSG00000010796.11	ENSMUSG00000010796.11	Asz1	chr6:18050963-18109061	Liver__WT	Liver__KO	NOTEST	0.020954	0.0257277	0.296097	0	1	1	no
ENSMUSG00000010797.6	ENSMUSG00000010797.6	Wnt2	chr6:17988939-18030585	Liver__WT	Liver__KO	OK	0.981999	1.34697	0.455921	1.12126	0.0069	0.952451	no
ENSMUSG00000010803.13	ENSMUSG00000010803.13	Gabra1	chr11:42130938-42182930	Liver__WT	Liver__KO	OK	0.489093	0.561462	0.199077	0.172048	0.59355	0.999866	no
ENSMUSG00000010825.17	ENSMUSG00000010825.17	Grid2ip	chr5:143357337-143403748	Liver__WT	Liver__KO	NOTEST	0.0873199	0.0963598	0.142122	0	1	1	no
ENSMUSG00000010830.7	ENSMUSG00000010830.7	Kdelr3	chr15:79516407-79546741	Liver__WT	Liver__KO	OK	4.49088	6.08373	0.437959	0.231672	0.62005	0.999866	no
ENSMUSG00000010841.13	ENSMUSG00000010841.13	1700006E09Rik	chr11:101971142-101992264	Liver__WT	Liver__KO	NOTEST	0	0.0283154	inf	0	1	1	no
ENSMUSG00000010911.12	ENSMUSG00000010911.12	Apip	chr2:103073674-103092644	Liver__WT	Liver__KO	OK	29.4247	30.3504	0.0446866	0.201418	0.6062	0.999866	no
ENSMUSG00000010914.10	ENSMUSG00000010914.10	Pdhx	chr2:103021074-103073513	Liver__WT	Liver__KO	OK	21.1657	21.9834	0.0546893	0.234119	0.5601	0.999866	no
ENSMUSG00000010936.10	ENSMUSG00000010936.10	Vac14	chr8:110618637-110720396	Liver__WT	Liver__KO	OK	22.1515	20.4593	-0.11465	-0.635621	0.114	0.999866	no
ENSMUSG00000011008.13	ENSMUSG00000011008.13	Mcoln2	chr3:146149832-146195513	Liver__WT	Liver__KO	OK	3.24025	2.95238	-0.134227	-0.385952	0.2792	0.999866	no
ENSMUSG00000011034.6	ENSMUSG00000011034.6	Slc5a1	chr5:33104218-33162870	Liver__WT	Liver__KO	NOTEST	0.00208099	0.00071681	-1.53761	0	1	1	no
ENSMUSG00000011052.6	ENSMUSG00000011052.6	1700049J03Rik	chr17:26554253-26656931	Liver__WT	Liver__KO	NOTEST	0	0	0	0	1	1	no
ENSMUSG00000011096.17	ENSMUSG00000011096.17	Akt1s1	chr7:44812255-44855421	Liver__WT	Liver__KO	OK	30.3193	30.3213	9.50325e-05	0.000117321	0.9996	0.999866	no
ENSMUSG00000011114.17	ENSMUSG00000011114.17	Tbrg1	chr9:37649181-37657312	Liver__WT	Liver__KO	OK	71.1479	68.2962	-0.0590146	-0.337027	0.40595	0.999866	no
ENSMUSG00000011118.3	ENSMUSG00000011118.3	Panx3	chr9:37659901-37669222	Liver__WT	Liver__KO	NOTEST	0.00378172	0.00832188	1.13787	0	1	1	no
ENSMUSG00000011148.13	ENSMUSG00000011148.13	Adssl1	chr12:112620044-112641354	Liver__WT	Liver__KO	OK	3.21698	3.1412	-0.0343876	-0.107884	0.7925	0.999866	no
ENSMUSG00000011154.17	ENSMUSG00000011154.17	Cfap161	chr7:83774100-83794880	Liver__WT	Liver__KO	NOTEST	0.0348933	0.00928197	-1.91045	0	1	1	no
ENSMUSG00000011158.7	ENSMUSG00000011158.7	Brf1	chr12:112959861-113001926	Liver__WT	Liver__KO	OK	17.8181	17.467	-0.0287076	-0.139806	0.73475	0.999866	no
ENSMUSG00000011171.11	ENSMUSG00000011171.11	Vipr2	chr12:116077727-116146261	Liver__WT	Liver__KO	OK	0.344857	0.325643	-0.0827081	-0.0772945	0.77755	0.999866	no
ENSMUSG00000011179.7	ENSMUSG00000011179.7	Odc1	chr12:17544872-17551502	Liver__WT	Liver__KO	OK	316.893	321.607	0.0213044	0.0999472	0.80565	0.999866	no
ENSMUSG00000011254.16	ENSMUSG00000011254.16	Thg1l	chr11:45946842-45955494	Liver__WT	Liver__KO	OK	21.2031	20.8295	-0.025645	-0.11853	0.77	0.999866	no
ENSMUSG00000011256.16	ENSMUSG00000011256.16	Adam19	chr11:46055991-46147343	Liver__WT	Liver__KO	OK	7.34471	7.61263	0.0516893	0.257625	0.4992	0.999866	no
ENSMUSG00000011257.19	ENSMUSG00000011257.19	Pabpc4	chr4:123262350-123298925	Liver__WT	Liver__KO	OK	219.927	214.093	-0.0387905	-0.154267	0.7074	0.999866	no
ENSMUSG00000011263.16	ENSMUSG00000011263.16	Exoc3l2	chr7:19463330-19496762	Liver__WT	Liver__KO	OK	5.82742	5.72813	-0.0247949	-0.105099	0.79555	0.999866	no
ENSMUSG00000011267.8	ENSMUSG00000011267.8	Zfp296	chr7:19564945-19580656	Liver__WT	Liver__KO	OK	1.15548	1.2505	0.11402	0.12602	0.744	0.999866	no
ENSMUSG00000011305.11	ENSMUSG00000011305.11	Plin5	chr17:56111600-56117596	Liver__WT	Liver__KO	NOTEST	0.247426	0.246584	-0.00492139	0	1	1	no
ENSMUSG00000011306.6	ENSMUSG00000011306.6	Sugp1	chr8:70042812-70071953	Liver__WT	Liver__KO	OK	15.6092	15.571	-0.00353028	-0.0180486	0.9664	0.999866	no
ENSMUSG00000011349.5	ENSMUSG00000011349.5	Dmrtc2	chr7:24870056-24877651	Liver__WT	Liver__KO	NOTEST	0.0060678	0.0102566	0.757308	0	1	1	no
ENSMUSG00000011350.15	ENSMUSG00000011350.15	Gm5893	chr7:24818794-24840275	Liver__WT	Liver__KO	NOTEST	0	0	0	0	1	1	no
ENSMUSG00000011382.7	ENSMUSG00000011382.7	Dhdh	chr7:45473562-45488796	Liver__WT	Liver__KO	OK	4.35693	4.27512	-0.0273463	-0.107939	0.7909	0.999866	no
ENSMUSG00000011427.16	ENSMUSG00000011427.16	Zfp790	chr7:29816113-29831005	Liver__WT	Liver__KO	OK	5.57033	5.12462	-0.120317	-0.360442	0.31795	0.999866	no
ENSMUSG00000011463.5	ENSMUSG00000011463.5	Cpb1	chr3:20248263-20275733	Liver__WT	Liver__KO	NOTEST	0.00556603	0.00873432	0.650046	0	1	1	no
ENSMUSG00000011486.14	ENSMUSG00000011486.14	Slc25a41	chr17:57032772-57041654	Liver__WT	Liver__KO	NOTEST	0.0236482	0.0182854	-0.371041	0	1	1	no
ENSMUSG00000011589.8	ENSMUSG00000011589.8	Fsd1	chr17:55986510-55996881	Liver__WT	Liver__KO	OK	1.08494	1.15716	0.0929721	0.210574	0.6059	0.999866	no
ENSMUSG00000011632.7	ENSMUSG00000011632.7	Pinlyp	chr7:24541657-24546118	Liver__WT	Liver__KO	NOTEST	0	0.00833177	inf	0	1	1	no
ENSMUSG00000011658.15	ENSMUSG00000011658.15	Fuz	chr7:44896078-44929496	Liver__WT	Liver__KO	OK	7.91788	7.83995	-0.0142692	-0.0175656	0.9631	0.999866	no
ENSMUSG00000011751.16	ENSMUSG00000011751.16	Sptbn4	chr7:27356382-27447686	Liver__WT	Liver__KO	NOTEST	0.0817897	0.120196	0.555396	0	1	1	no
ENSMUSG00000011752.6	ENSMUSG00000011752.6	Pgam1	chr19:41911870-41918664	Liver__WT	Liver__KO	OK	280.486	286.956	0.032905	0.169548	0.67355	0.999866	no
ENSMUSG00000011831.16	ENSMUSG00000011831.16	Evi5	chr5:107744794-107875107	Liver__WT	Liver__KO	OK	18.4664	18.0853	-0.0300882	-0.0926091	0.77155	0.999866	no
ENSMUSG00000011832.15	ENSMUSG00000011832.15	Evi5l	chr8:4162521-4217459	Liver__WT	Liver__KO	OK	5.20002	5.18258	-0.00484535	-0.017537	0.9626	0.999866	no
ENSMUSG00000011837.4	ENSMUSG00000011837.4	Snapc2	chr8:4253079-4256220	Liver__WT	Liver__KO	OK	17.7447	16.709	-0.0867592	-0.349983	0.3969	0.999866	no
ENSMUSG00000011877.13	ENSMUSG00000011877.13	Git1	chr11:77493561-77507786	Liver__WT	Liver__KO	OK	18.9415	18.5039	-0.0337231	-0.187841	0.6433	0.999866	no
ENSMUSG00000011884.13	ENSMUSG00000011884.13	Gltp	chr5:114669397-114690984	Liver__WT	Liver__KO	OK	18.2397	18.0491	-0.0151537	-0.0718486	0.86235	0.999866	no
ENSMUSG00000011958.17	ENSMUSG00000011958.17	Bnip2	chr9:69988399-70008317	Liver__WT	Liver__KO	OK	48.4389	49.2726	0.024621	0.121108	0.76705	0.999866	no
ENSMUSG00000011960.12	ENSMUSG00000011960.12	Ccnt1	chr15:98538688-98570923	Liver__WT	Liver__KO	OK	15.9602	16.1549	0.0174921	0.0747664	0.85305	0.999866	no
ENSMUSG00000012017.3	ENSMUSG00000012017.3	Scarf2	chr16:17797281-17808287	Liver__WT	Liver__KO	OK	5.50973	5.96682	0.114981	0.516984	0.20155	0.999866	no
ENSMUSG00000012042.8	ENSMUSG00000012042.8	4930579F01Rik	chr3:138164077-138193825	Liver__WT	Liver__KO	NOTEST	0.0103397	0.00789373	-0.389415	0	1	1	no
ENSMUSG00000012076.7	ENSMUSG00000012076.7	Brms1l	chr12:55836365-55869735	Liver__WT	Liver__KO	OK	11.8748	12.1815	0.0367901	0.184069	0.64805	0.999866	no
ENSMUSG00000012114.16	ENSMUSG00000012114.16	Med15	chr16:17651220-17722930	Liver__WT	Liver__KO	OK	16.1622	15.5457	-0.0561039	-0.302365	0.45905	0.999866	no
ENSMUSG00000012117.13	ENSMUSG00000012117.13	Dhdds	chr4:133969027-134000918	Liver__WT	Liver__KO	OK	24.3466	22.721	-0.0996948	-0.438223	0.28005	0.999866	no
ENSMUSG00000012123.15	ENSMUSG00000012123.15	Aim1l	chr4:134065911-134095082	Liver__WT	Liver__KO	NOTEST	0.147082	0.176627	0.26408	0	1	1	no
ENSMUSG00000012126.16	ENSMUSG00000012126.16	Ubxn11	chr4:134102569-134128789	Liver__WT	Liver__KO	OK	2.95045	3.05003	0.0478864	0.0434459	0.8798	0.999866	no
ENSMUSG00000012187.13	ENSMUSG00000012187.13	Mogat1	chr1:78497025-78538173	Liver__WT	Liver__KO	NOTEST	0.0644702	0.0659265	0.0322257	0	1	1	no
ENSMUSG00000012211.13	ENSMUSG00000012211.13	Tex22	chr12:113074501-113088917	Liver__WT	Liver__KO	NOTEST	0.00892295	0.00920284	0.0445582	0	1	1	no
ENSMUSG00000012282.2	ENSMUSG00000012282.2	Wnt8a	chr18:34542312-34548273	Liver__WT	Liver__KO	NOTEST	0.00373973	0.00984451	1.39639	0	1	1	no
ENSMUSG00000012296.15	ENSMUSG00000012296.15	Tjap1	chr17:46257850-46283026	Liver__WT	Liver__KO	OK	12.7058	12.5465	-0.0182066	-0.0905363	0.82685	0.999866	no
ENSMUSG00000012350.15	ENSMUSG00000012350.15	Ehf	chr2:103263432-103303278	Liver__WT	Liver__KO	NOTEST	0.108368	0.0833993	-0.377825	0	1	1	no
ENSMUSG00000012396.12	ENSMUSG00000012396.12	Nanog	chr6:122707488-122714633	Liver__WT	Liver__KO	NOTEST	0.0301983	0.0364716	0.272308	0	1	1	no
ENSMUSG00000012405.15	ENSMUSG00000012405.15	Rpl15	chr14:18267822-18331859	Liver__WT	Liver__KO	OK	741.575	770.509	0.0552205	0.230836	0.5734	0.999866	no
ENSMUSG00000012422.14	ENSMUSG00000012422.14	Tmem167	chr13:89655311-90112257	Liver__WT	Liver__KO	OK	14.4947	14.999	0.0493356	0.138956	0.72765	0.999866	no
ENSMUSG00000012428.9	ENSMUSG00000012428.9	Steap4	chr5:7960456-7982213	Liver__WT	Liver__KO	OK	0.227355	0.325752	0.518826	0.906323	0.02775	0.999866	no
ENSMUSG00000012429.8	ENSMUSG00000012429.8	Mplkip	chr13:17695412-17699105	Liver__WT	Liver__KO	OK	9.93149	10.2741	0.0489302	0.238097	0.55645	0.999866	no
ENSMUSG00000012443.3	ENSMUSG00000012443.3	Kif11	chr19:37376402-37421859	Liver__WT	Liver__KO	OK	54.6177	57.1712	0.06592	0.369904	0.366	0.999866	no
ENSMUSG00000012483.4	ENSMUSG00000012483.4	Rpa3	chr6:8255935-8259173	Liver__WT	Liver__KO	OK	90.7627	96.2652	0.0849139	0.456989	0.2525	0.999866	no
ENSMUSG00000012519.14	ENSMUSG00000012519.14	Mlkl	chr8:111311796-111338177	Liver__WT	Liver__KO	OK	1.42841	1.57602	0.141874	0.290291	0.4582	0.999866	no
ENSMUSG00000012520.10	ENSMUSG00000012520.10	Phox2b	chr5:67094398-67099301	Liver__WT	Liver__KO	NOTEST	0.15644	0.0767571	-1.02724	0	1	1	no
ENSMUSG00000012535.14	ENSMUSG00000012535.14	Tnpo3	chr6:29526624-29609887	Liver__WT	Liver__KO	OK	51.7325	52.0205	0.00801003	0.0423202	0.9185	0.999866	no
ENSMUSG00000012609.18	ENSMUSG00000012609.18	Ttll5	chr12:85824658-86053760	Liver__WT	Liver__KO	OK	8.06978	7.66544	-0.07416	-0.281449	0.48085	0.999866	no
ENSMUSG00000012640.16	ENSMUSG00000012640.16	Zfp715	chr7:43296196-43313255	Liver__WT	Liver__KO	OK	7.12588	7.01216	-0.0232095	-0.0787254	0.82385	0.999866	no
ENSMUSG00000012705.16	ENSMUSG00000012705.16	Retn	chr8:3655769-3660110	Liver__WT	Liver__KO	NOTEST	0.012585	0.0181366	0.527199	0	1	1	no
ENSMUSG00000012777.14	ENSMUSG00000012777.14	Acpt	chr7:44246721-44262720	Liver__WT	Liver__KO	NOTEST	0.200454	0.22423	0.16171	0	1	1	no
ENSMUSG00000012819.15	ENSMUSG00000012819.15	Cdh23	chr10:60302747-60696490	Liver__WT	Liver__KO	NOTEST	0.0870221	0.154451	0.827691	0	1	1	no
ENSMUSG00000012848.14	ENSMUSG00000012848.14	Rps5	chr7:12922289-12926686	Liver__WT	Liver__KO	OK	1689.16	1749.59	0.0507046	0.220319	0.58715	0.999866	no
ENSMUSG00000012889.8	ENSMUSG00000012889.8	Podnl1	chr8:84125988-84132527	Liver__WT	Liver__KO	NOTEST	0.0407951	0.0454805	0.156854	0	1	1	no
ENSMUSG00000013033.16	ENSMUSG00000013033.16	Adgrl1	chr8:83900104-83955205	Liver__WT	Liver__KO	OK	11.4885	11.5679	0.00993655	0.0381463	0.912	0.999866	no
ENSMUSG00000013076.15	ENSMUSG00000013076.15	Amotl1	chr9:14541965-14615483	Liver__WT	Liver__KO	OK	9.78224	9.90827	0.0184678	0.0768812	0.8142	0.999866	no
ENSMUSG00000013083.8	ENSMUSG00000013083.8	2200002J24Rik	chr7:30698925-30700536	Liver__WT	Liver__KO	OK	0.416138	0.41063	-0.0192252	-0.0135594	0.9636	0.999866	no
ENSMUSG00000013089.15	ENSMUSG00000013089.15	Etv5	chr16:22381308-22439719	Liver__WT	Liver__KO	OK	7.33173	7.1996	-0.0262381	-0.124953	0.7544	0.999866	no
ENSMUSG00000013091.5	ENSMUSG00000013091.5	Tmem190	chr7:4782936-4784341	Liver__WT	Liver__KO	NOTEST	0.0809151	0.0976339	0.270973	0	1	1	no
ENSMUSG00000013150.15	ENSMUSG00000013150.15	Gfod2	chr8:105713853-105758664	Liver__WT	Liver__KO	OK	4.43693	4.44765	0.00348064	0.00748059	0.9868	0.999866	no
ENSMUSG00000013155.9	ENSMUSG00000013155.9	Enkd1	chr8:105703654-105707933	Liver__WT	Liver__KO	OK	9.7886	9.47117	-0.0475592	-0.18525	0.6421	0.999866	no
ENSMUSG00000013158.5	ENSMUSG00000013158.5	4933405L10Rik	chr8:105708290-105710244	Liver__WT	Liver__KO	NOTEST	0.0445999	0.0571612	0.357997	0	1	1	no
ENSMUSG00000013160.7	ENSMUSG00000013160.7	Atp6v0d1	chr8:105524464-105566047	Liver__WT	Liver__KO	OK	36.6512	36.9859	0.013116	0.0717227	0.8572	0.999866	no
ENSMUSG00000013236.16	ENSMUSG00000013236.16	Ptprs	chr17:56412430-56476483	Liver__WT	Liver__KO	OK	23.0699	23.6674	0.0368836	0.20834	0.605	0.999866	no
ENSMUSG00000013275.9	ENSMUSG00000013275.9	Slc41a1	chr1:131827492-131848865	Liver__WT	Liver__KO	OK	4.0865	4.06734	-0.00678011	-0.0289422	0.9404	0.999866	no
ENSMUSG00000013338.16	ENSMUSG00000013338.16	Fer1l4	chr2:156019138-156052947	Liver__WT	Liver__KO	NOTEST	0.0167967	0.0150867	-0.154897	0	1	1	no
ENSMUSG00000013353.10	ENSMUSG00000013353.10	4931406B18Rik	chr7:43492043-43505940	Liver__WT	Liver__KO	NOTEST	0	0	0	0	1	1	no
ENSMUSG00000013367.5	ENSMUSG00000013367.5	Iglon5	chr7:43472903-43490075	Liver__WT	Liver__KO	OK	0.726328	0.739222	0.025386	0.0555515	0.89165	0.999866	no
ENSMUSG00000013415.9	ENSMUSG00000013415.9	Igf2bp1	chr11:95957162-96008055	Liver__WT	Liver__KO	OK	24.7444	24.0264	-0.0424821	-0.166924	0.6246	0.999866	no
ENSMUSG00000013418.8	ENSMUSG00000013418.8	B4galnt2	chr11:95865942-95914891	Liver__WT	Liver__KO	OK	0.424077	0.412847	-0.0387214	-0.0615454	0.88395	0.999866	no
ENSMUSG00000013419.6	ENSMUSG00000013419.6	Zfp651	chr9:121760032-121771742	Liver__WT	Liver__KO	OK	2.42039	2.57549	0.089609	0.387716	0.3398	0.999866	no
ENSMUSG00000013465.18	ENSMUSG00000013465.18	Nelfb	chr2:25199711-25211489	Liver__WT	Liver__KO	OK	43.07	42.1418	-0.0314303	-0.118643	0.7706	0.999866	no
ENSMUSG00000013483.14	ENSMUSG00000013483.14	Card14	chr11:119307767-119355536	Liver__WT	Liver__KO	NOTEST	0.15688	0.148752	-0.0767551	0	1	1	no
ENSMUSG00000013495.15	ENSMUSG00000013495.15	Tmem175	chr5:108629769-108684557	Liver__WT	Liver__KO	OK	13.5719	13.5678	-0.000433971	-0.00109417	0.998	0.999866	no
ENSMUSG00000013523.13	ENSMUSG00000013523.13	Bcas1	chr2:170346990-170427845	Liver__WT	Liver__KO	OK	3.36037	3.02682	-0.150817	-0.438782	0.23165	0.999866	no
ENSMUSG00000013539.13	ENSMUSG00000013539.13	Tango2	chr16:18300826-18343927	Liver__WT	Liver__KO	OK	38.5311	39.2068	0.0250824	0.118898	0.77175	0.999866	no
ENSMUSG00000013562.12	ENSMUSG00000013562.12	4833413E03Rik	chr17:31557125-31559113	Liver__WT	Liver__KO	NOTEST	0.0503865	0.0647824	0.362565	0	1	1	no
ENSMUSG00000013584.5	ENSMUSG00000013584.5	Aldh1a2	chr9:71215788-71296243	Liver__WT	Liver__KO	OK	6.64535	7.30201	0.135949	0.571529	0.15535	0.999866	no
ENSMUSG00000013593.12	ENSMUSG00000013593.12	Ndufs2	chr1:171234852-171260637	Liver__WT	Liver__KO	OK	135.791	132.894	-0.0311102	-0.175291	0.67	0.999866	no
ENSMUSG00000013611.14	ENSMUSG00000013611.14	Snx31	chr15:36504061-36555573	Liver__WT	Liver__KO	NOTEST	0.0466142	0.0485062	0.0573994	0	1	1	no
ENSMUSG00000013622.15	ENSMUSG00000013622.15	Atraid	chr5:31036035-31054623	Liver__WT	Liver__KO	OK	30.1471	30.1074	-0.00190537	-0.00692019	0.98625	0.999866	no
ENSMUSG00000013629.16	ENSMUSG00000013629.16	Cad	chr5:31054779-31078479	Liver__WT	Liver__KO	OK	51.6996	46.8677	-0.141559	-0.573473	0.09325	0.999866	no
ENSMUSG00000013643.13	ENSMUSG00000013643.13	Lypd8	chr11:58379042-58390728	Liver__WT	Liver__KO	NOTEST	0.00964036	0	-inf	0	1	1	no
ENSMUSG00000013646.17	ENSMUSG00000013646.17	Sh3bp5l	chr11:58330723-58347728	Liver__WT	Liver__KO	OK	14.08	14.5533	0.0477019	0.196297	0.5793	0.999866	no
ENSMUSG00000013653.2	ENSMUSG00000013653.2	1810065E05Rik	chr11:58421110-58426024	Liver__WT	Liver__KO	NOTEST	0.00397785	0	-inf	0	1	1	no
ENSMUSG00000013662.5	ENSMUSG00000013662.5	Atad1	chr19:32672562-32712298	Liver__WT	Liver__KO	OK	32.9635	34.0484	0.0467155	0.265583	0.5099	0.999866	no
ENSMUSG00000013663.7	ENSMUSG00000013663.7	Pten	chr19:32757496-32826160	Liver__WT	Liver__KO	OK	11.063	11.1149	0.00674951	0.03843	0.9241	0.999866	no
ENSMUSG00000013668.9	ENSMUSG00000013668.9	4933402N03Rik	chr7:130162450-133124354	Liver__WT	Liver__KO	NOTEST	0	0	0	0	1	1	no
ENSMUSG00000013698.12	ENSMUSG00000013698.12	Pea15a	chr1:172148117-172206804	Liver__WT	Liver__KO	OK	22.2829	23.1464	0.0548472	0.140406	0.72835	0.999866	no
ENSMUSG00000013701.12	ENSMUSG00000013701.12	Timm23	chr14:32180161-32201898	Liver__WT	Liver__KO	OK	111.922	110.398	-0.0197838	-0.113112	0.7793	0.999866	no
ENSMUSG00000013707.3	ENSMUSG00000013707.3	Tnfaip8l2	chr3:95139520-95142360	Liver__WT	Liver__KO	OK	3.78541	3.54685	-0.0939109	-0.262707	0.51975	0.999866	no
ENSMUSG00000013736.16	ENSMUSG00000013736.16	Trnt1	chr6:106769119-106800074	Liver__WT	Liver__KO	OK	46.4196	46.6459	0.0070138	0.0306366	0.9397	0.999866	no
ENSMUSG00000013766.11	ENSMUSG00000013766.11	Ly6g6e	chr17:35071442-35078804	Liver__WT	Liver__KO	OK	0.465142	0.19405	-1.26124	-0.935172	0.00785	0.999866	no
ENSMUSG00000013787.15	ENSMUSG00000013787.15	Ehmt2	chr17:34898468-34914051	Liver__WT	Liver__KO	OK	45.9588	44.4951	-0.0466934	-0.245674	0.5273	0.999866	no
ENSMUSG00000013822.6	ENSMUSG00000013822.6	Elof1	chr9:22112988-22117148	Liver__WT	Liver__KO	OK	75.8944	73.5005	-0.0462396	-0.252556	0.5323	0.999866	no
ENSMUSG00000013833.15	ENSMUSG00000013833.15	Med16	chr10:79894707-79908923	Liver__WT	Liver__KO	OK	17.8468	17.1234	-0.0596968	-0.30497	0.43085	0.999866	no
ENSMUSG00000013846.9	ENSMUSG00000013846.9	St3gal1	chr15:67102874-67113992	Liver__WT	Liver__KO	OK	16.4525	16.4568	0.000370476	0.00209136	0.9957	0.999866	no
ENSMUSG00000013858.14	ENSMUSG00000013858.14	Tmem259	chr10:79970714-79984330	Liver__WT	Liver__KO	OK	43.196	43.8793	0.0226404	0.126387	0.7598	0.999866	no
ENSMUSG00000013878.17	ENSMUSG00000013878.17	Rnf170	chr8:26119367-26143871	Liver__WT	Liver__KO	OK	6.22339	6.01203	-0.0498482	-0.163295	0.6799	0.999866	no
ENSMUSG00000013921.15	ENSMUSG00000013921.15	Clip3	chr7:30291728-30308367	Liver__WT	Liver__KO	OK	17.2177	17.6121	0.0326742	0.0860534	0.82535	0.999866	no
ENSMUSG00000013928.13	ENSMUSG00000013928.13	Thap8	chr7:30240137-30290237	Liver__WT	Liver__KO	OK	0.300746	0.431024	0.519225	0.26617	0.5381	0.999866	no
ENSMUSG00000013936.12	ENSMUSG00000013936.12	Myl2	chr5:122100950-122138062	Liver__WT	Liver__KO	NOTEST	0.209566	0.0227254	-3.20502	0	1	1	no
ENSMUSG00000013973.12	ENSMUSG00000013973.12	Dedd	chr1:171329144-171345646	Liver__WT	Liver__KO	OK	11.6084	11.5165	-0.0114676	-0.0198922	0.9619	0.999866	no
ENSMUSG00000013974.3	ENSMUSG00000013974.3	Mcemp1	chr8:3665753-3669259	Liver__WT	Liver__KO	OK	0.772871	0.823411	0.0913849	0.174581	0.6648	0.999866	no
ENSMUSG00000013997.10	ENSMUSG00000013997.10	Nit1	chr1:171329144-171345646	Liver__WT	Liver__KO	OK	28.188	27.3015	-0.0460999	-0.208668	0.60745	0.999866	no
ENSMUSG00000014030.15	ENSMUSG00000014030.15	Pax5	chr4:44524756-44710487	Liver__WT	Liver__KO	NOTEST	0.00405548	0.0112137	1.46731	0	1	1	no
ENSMUSG00000014039.17	ENSMUSG00000014039.17	Prdm15	chr16:97791466-97851850	Liver__WT	Liver__KO	OK	6.09109	5.93525	-0.0373895	-0.0904691	0.81785	0.999866	no
ENSMUSG00000014074.17	ENSMUSG00000014074.17	Rnf168	chr16:32277458-32301434	Liver__WT	Liver__KO	OK	15.5082	15.9516	0.0406672	0.221479	0.58545	0.999866	no
ENSMUSG00000014075.15	ENSMUSG00000014075.15	Tctex1d2	chr16:32419701-32429099	Liver__WT	Liver__KO	OK	6.05411	6.41326	0.083143	0.240354	0.5525	0.999866	no
ENSMUSG00000014077.13	ENSMUSG00000014077.13	Chp1	chr2:119547696-119587027	Liver__WT	Liver__KO	OK	33.5833	33.7956	0.00908981	0.0515266	0.8988	0.999866	no
ENSMUSG00000014104.12	ENSMUSG00000014104.12	Sval2	chr6:41852988-41864413	Liver__WT	Liver__KO	NOTEST	0	0	0	0	1	1	no
ENSMUSG00000014158.11	ENSMUSG00000014158.11	Trpv4	chr5:114622151-114658421	Liver__WT	Liver__KO	OK	0.311986	0.293139	-0.0898938	-0.157804	0.6942	0.999866	no
ENSMUSG00000014164.14	ENSMUSG00000014164.14	Klhl3	chr13:58004220-58113592	Liver__WT	Liver__KO	OK	1.26732	1.32188	0.0608068	0.174023	0.66185	0.999866	no
ENSMUSG00000014177.10	ENSMUSG00000014177.10	Tvp23b	chr11:62879454-62916780	Liver__WT	Liver__KO	OK	21.9964	24.0873	0.131008	0.65287	0.1085	0.999866	no
ENSMUSG00000014195.15	ENSMUSG00000014195.15	Dnajc7	chr11:100574903-100704271	Liver__WT	Liver__KO	OK	106.38	105.306	-0.0146317	-0.0552618	0.8872	0.999866	no
ENSMUSG00000014198.15	ENSMUSG00000014198.15	Zfp385c	chr11:100574903-100704271	Liver__WT	Liver__KO	NOTEST	0.0359032	0.0493352	0.458505	0	1	1	no
ENSMUSG00000014226.10	ENSMUSG00000014226.10	Cacybp	chr1:160202366-160212875	Liver__WT	Liver__KO	OK	180.11	184.972	0.0384317	0.163622	0.68825	0.999866	no
ENSMUSG00000014232.14	ENSMUSG00000014232.14	Cluap1	chr16:3847267-3941147	Liver__WT	Liver__KO	OK	13.1776	12.7357	-0.0492125	-0.127623	0.7546	0.999866	no
ENSMUSG00000014243.5	ENSMUSG00000014243.5	Zswim7	chr11:62267223-62281375	Liver__WT	Liver__KO	OK	8.73053	8.14749	-0.0997139	-0.305166	0.4434	0.999866	no
ENSMUSG00000014245.8	ENSMUSG00000014245.8	Pigl	chr11:62281472-62514417	Liver__WT	Liver__KO	OK	7.88534	7.14278	-0.142686	-0.16682	0.67245	0.999866	no
ENSMUSG00000014294.4	ENSMUSG00000014294.4	Ndufa2	chr18:36735067-36744557	Liver__WT	Liver__KO	OK	187.645	200.888	0.0983858	0.508321	0.21515	0.999866	no
ENSMUSG00000014301.12	ENSMUSG00000014301.12	Pam16	chr16:4594712-4624988	Liver__WT	Liver__KO	OK	48.1142	48.4208	0.00916235	0.0303845	0.94035	0.999866	no
ENSMUSG00000014303.13	ENSMUSG00000014303.13	Glis2	chr16:4594712-4624988	Liver__WT	Liver__KO	OK	8.33608	8.46431	0.0220232	0.0714099	0.84255	0.999866	no
ENSMUSG00000014313.14	ENSMUSG00000014313.14	Cox6c	chr15:35931975-35938246	Liver__WT	Liver__KO	OK	348.576	388.142	0.155109	0.888415	0.0307	0.999866	no
ENSMUSG00000014329.14	ENSMUSG00000014329.14	Bicc1	chr10:70868668-71159700	Liver__WT	Liver__KO	OK	8.69333	9.09021	0.0644047	0.324261	0.42315	0.999866	no
ENSMUSG00000014349.7	ENSMUSG00000014349.7	Ube2z	chr11:96047431-96065388	Liver__WT	Liver__KO	OK	27.6701	28.7183	0.0536439	0.306531	0.4461	0.999866	no
ENSMUSG00000014351.12	ENSMUSG00000014351.12	Gip	chr11:96024544-96030831	Liver__WT	Liver__KO	NOTEST	0.0532296	0.0603714	0.181636	0	1	1	no
ENSMUSG00000014353.14	ENSMUSG00000014353.14	Tmem87b	chr2:128818117-128854261	Liver__WT	Liver__KO	OK	9.36207	8.77266	-0.0938141	-0.235302	0.56545	0.999866	no
ENSMUSG00000014355.10	ENSMUSG00000014355.10	Anapc1	chr2:128610103-128687391	Liver__WT	Liver__KO	OK	66.1484	65.2688	-0.0193122	-0.048334	0.90305	0.999866	no
ENSMUSG00000014361.5	ENSMUSG00000014361.5	Mertk	chr2:128698955-128802894	Liver__WT	Liver__KO	OK	3.38019	3.39443	0.00606172	0.025215	0.9515	0.999866	no
ENSMUSG00000014402.14	ENSMUSG00000014402.14	Tsg101	chr7:46888948-46919969	Liver__WT	Liver__KO	OK	37.1414	37.353	0.00819427	0.0457863	0.9091	0.999866	no
ENSMUSG00000014418.15	ENSMUSG00000014418.15	Hps5	chr7:46760465-46796064	Liver__WT	Liver__KO	OK	11.1274	11.0144	-0.014732	-0.0412632	0.91265	0.999866	no
ENSMUSG00000014426.8	ENSMUSG00000014426.8	Map3k4	chr17:12227620-12318660	Liver__WT	Liver__KO	OK	12.3978	11.3724	-0.124556	-0.691507	0.08885	0.999866	no
ENSMUSG00000014444.16	ENSMUSG00000014444.16	Piezo1	chr8:119910359-124345724	Liver__WT	Liver__KO	OK	25.8507	25.143	-0.0400476	-0.0185913	0.9698	0.999866	no
ENSMUSG00000014453.3	ENSMUSG00000014453.3	Blk	chr14:63372836-63417187	Liver__WT	Liver__KO	NOTEST	0.0256124	0.0351305	0.455882	0	1	1	no
ENSMUSG00000014470.4	ENSMUSG00000014470.4	Rnf166	chr8:119910359-124345724	Liver__WT	Liver__KO	OK	11.7615	11.5308	-0.0285802	-0.00397825	0.9734	0.999866	no
ENSMUSG00000014496.7	ENSMUSG00000014496.7	Ankrd28	chr14:31700014-31830415	Liver__WT	Liver__KO	OK	14.1062	13.7927	-0.0324237	-0.181899	0.6486	0.999866	no
ENSMUSG00000014498.9	ENSMUSG00000014498.9	Ankrd52	chr10:128377118-128411492	Liver__WT	Liver__KO	OK	22.1712	21.0797	-0.0728292	-0.324392	0.4232	0.999866	no
ENSMUSG00000014503.14	ENSMUSG00000014503.14	Pkd2l2	chr18:34409422-34506823	Liver__WT	Liver__KO	OK	1.22348	1.3185	0.107901	0.122272	0.76165	0.999866	no
ENSMUSG00000014504.16	ENSMUSG00000014504.16	Srp19	chr18:34330846-34336599	Liver__WT	Liver__KO	OK	99.2638	102.199	0.0420368	0.23265	0.56675	0.999866	no
ENSMUSG00000014529.9	ENSMUSG00000014529.9	Tmbim7	chr5:3571672-3680325	Liver__WT	Liver__KO	NOTEST	0.0122478	0.0057186	-1.09879	0	1	1	no
ENSMUSG00000014542.3	ENSMUSG00000014542.3	Clec4f	chr6:83644541-83656187	Liver__WT	Liver__KO	OK	0.483535	0.581009	0.264942	0.315823	0.4113	0.999866	no
ENSMUSG00000014543.14	ENSMUSG00000014543.14	Klra17	chr6:129831153-129876672	Liver__WT	Liver__KO	NOTEST	0.0139267	0.0216038	0.633425	0	1	1	no
ENSMUSG00000014547.9	ENSMUSG00000014547.9	Wdfy2	chr14:62836907-62956886	Liver__WT	Liver__KO	OK	4.69648	4.66728	-0.00899804	-0.032858	0.93645	0.999866	no
ENSMUSG00000014550.14	ENSMUSG00000014550.14	Rbsn	chr6:92186711-92214925	Liver__WT	Liver__KO	OK	10.407	10.3909	-0.00224036	-0.00958231	0.9765	0.999866	no
ENSMUSG00000014551.8	ENSMUSG00000014551.8	Mrps25	chr6:92091389-92184033	Liver__WT	Liver__KO	OK	14.1746	14.3451	0.0172553	0.0770067	0.85105	0.999866	no
ENSMUSG00000014554.13	ENSMUSG00000014554.13	Dguok	chr6:83480216-83506969	Liver__WT	Liver__KO	OK	13.623	14.6064	0.100563	0.321958	0.39785	0.999866	no
ENSMUSG00000014592.19	ENSMUSG00000014592.19	Camta1	chr4:150914561-151861876	Liver__WT	Liver__KO	OK	7.04583	8.0037	0.183897	0.185348	0.64725	0.999866	no
ENSMUSG00000014599.10	ENSMUSG00000014599.10	Csf1	chr3:107741047-107760469	Liver__WT	Liver__KO	OK	6.63909	6.48458	-0.0339725	-0.130323	0.74385	0.999866	no
ENSMUSG00000014601.13	ENSMUSG00000014601.13	Strip1	chr3:107612531-107631694	Liver__WT	Liver__KO	OK	17.4618	16.9419	-0.0436019	-0.207848	0.56215	0.999866	no
ENSMUSG00000014602.15	ENSMUSG00000014602.15	Kif1a	chr1:93015463-93101951	Liver__WT	Liver__KO	OK	0.709024	0.689043	-0.0412395	-0.0729799	0.81525	0.999866	no
ENSMUSG00000014603.2	ENSMUSG00000014603.2	Alx3	chr3:107595030-107605776	Liver__WT	Liver__KO	OK	1.22682	1.78483	0.540859	1.33237	0.0019	0.487248	no
ENSMUSG00000014606.14	ENSMUSG00000014606.14	Slc25a11	chr11:70644195-70651421	Liver__WT	Liver__KO	OK	51.8267	51.7513	-0.00210089	-0.00851991	0.98415	0.999866	no
ENSMUSG00000014609.16	ENSMUSG00000014609.16	Chrne	chr11:70614882-70619216	Liver__WT	Liver__KO	NOTEST	0.016609	0	-inf	0	1	1	no
ENSMUSG00000014633.15	ENSMUSG00000014633.15	Cmc2	chr8:116888684-116921455	Liver__WT	Liver__KO	OK	31.912	32.7593	0.0378058	0.139196	0.73045	0.999866	no
ENSMUSG00000014668.15	ENSMUSG00000014668.15	Chfr	chr5:110135841-110176504	Liver__WT	Liver__KO	OK	20.9179	20.6294	-0.0200359	-0.10009	0.79475	0.999866	no
ENSMUSG00000014686.8	ENSMUSG00000014686.8	Ceacam16	chr7:19852002-19861299	Liver__WT	Liver__KO	NOTEST	0.0482528	0.015702	-1.61967	0	1	1	no
ENSMUSG00000014704.10	ENSMUSG00000014704.10	Hoxa2	chr6:52162416-52221854	Liver__WT	Liver__KO	OK	1.73743	1.56041	-0.155027	-0.217377	0.5862	0.999866	no
ENSMUSG00000014725.14	ENSMUSG00000014725.14	Adam28	chr14:68606026-68655842	Liver__WT	Liver__KO	NOTEST	0.0107582	0.0134474	0.321892	0	1	1	no
ENSMUSG00000014747.6	ENSMUSG00000014747.6	Ankrd53	chr6:83761755-83768326	Liver__WT	Liver__KO	NOTEST	0.119683	0.136928	0.194194	0	1	1	no
ENSMUSG00000014748.13	ENSMUSG00000014748.13	Tex261	chr6:83768884-83775813	Liver__WT	Liver__KO	OK	33.3669	32.3282	-0.0456247	-0.260203	0.51185	0.999866	no
ENSMUSG00000014763.7	ENSMUSG00000014763.7	Fam120b	chr17:15396245-15433580	Liver__WT	Liver__KO	OK	6.86756	6.91813	0.0105853	0.0533918	0.89355	0.999866	no
ENSMUSG00000014767.16	ENSMUSG00000014767.16	Tbp	chr17:15499887-15528379	Liver__WT	Liver__KO	OK	30.915	31.3158	0.0185866	0.066728	0.86915	0.999866	no
ENSMUSG00000014769.9	ENSMUSG00000014769.9	Psmb1	chr17:15475720-15498276	Liver__WT	Liver__KO	OK	202.833	204.387	0.0110061	0.0629906	0.87845	0.999866	no
ENSMUSG00000014771.12	ENSMUSG00000014771.12	Pdcd2	chr17:15499887-15528379	Liver__WT	Liver__KO	OK	25.7147	25.0397	-0.0383749	-0.119045	0.7707	0.999866	no
ENSMUSG00000014773.13	ENSMUSG00000014773.13	Dll1	chr17:15367353-15379475	Liver__WT	Liver__KO	OK	0.815738	0.925091	0.18149	0.320725	0.39585	0.999866	no
ENSMUSG00000014776.6	ENSMUSG00000014776.6	Nol3	chr8:105276446-105289528	Liver__WT	Liver__KO	NOTEST	0.0780605	0.0856013	0.13304	0	1	1	no
ENSMUSG00000014778.10	ENSMUSG00000014778.10	Fhod1	chr8:105326353-105347953	Liver__WT	Liver__KO	OK	7.33088	7.08496	-0.0492276	-0.167923	0.6798	0.999866	no
ENSMUSG00000014782.15	ENSMUSG00000014782.15	Plekhg4	chr8:105373273-105413502	Liver__WT	Liver__KO	NOTEST	0.114506	0.126023	0.138268	0	1	1	no
ENSMUSG00000014786.7	ENSMUSG00000014786.7	Slc9a5	chr8:105348257-105369881	Liver__WT	Liver__KO	OK	1.24546	1.26828	0.0261928	0.0875271	0.83425	0.999866	no
ENSMUSG00000014791.9	ENSMUSG00000014791.9	Elmo3	chr8:105305600-105310623	Liver__WT	Liver__KO	OK	1.58336	1.58908	0.00520858	0.0158306	0.9702	0.999866	no
ENSMUSG00000014813.8	ENSMUSG00000014813.8	Stc1	chr14:69029288-69041401	Liver__WT	Liver__KO	OK	0.700146	0.696606	-0.00731229	-0.0182902	0.96325	0.999866	no
ENSMUSG00000014837.14	ENSMUSG00000014837.14	4931428F04Rik	chr8:105276446-105289528	Liver__WT	Liver__KO	OK	2.41463	2.47171	0.0337053	0.119175	0.7683	0.999866	no
ENSMUSG00000014846.12	ENSMUSG00000014846.12	Tppp3	chr8:105467492-105471526	Liver__WT	Liver__KO	OK	1.05842	1.12569	0.0888956	0.150162	0.7115	0.999866	no
ENSMUSG00000014850.15	ENSMUSG00000014850.15	Msh3	chr13:92211871-92389053	Liver__WT	Liver__KO	OK	12.7999	13.2217	0.0467763	0.123064	0.75655	0.999866	no
ENSMUSG00000014852.16	ENSMUSG00000014852.16	Adamts13	chr2:26973415-27009628	Liver__WT	Liver__KO	OK	0.926016	0.933183	0.0111223	0.0234704	0.95075	0.999866	no
ENSMUSG00000014856.12	ENSMUSG00000014856.12	Tmem208	chr8:105326353-105347953	Liver__WT	Liver__KO	OK	55.9302	59.873	0.0982765	0.389262	0.34285	0.999866	no
ENSMUSG00000014859.8	ENSMUSG00000014859.8	E2f4	chr8:105297662-105305369	Liver__WT	Liver__KO	OK	127.726	128.041	0.00356148	0.0199967	0.96275	0.999866	no
ENSMUSG00000014867.9	ENSMUSG00000014867.9	Surf4	chr2:26913382-26933928	Liver__WT	Liver__KO	OK	92.4678	89.7827	-0.0425146	-0.192193	0.6241	0.999866	no
ENSMUSG00000014873.15	ENSMUSG00000014873.15	Surf2	chr2:26913382-26933928	Liver__WT	Liver__KO	OK	48.3151	44.3525	-0.123457	-0.21061	0.5965	0.999866	no
ENSMUSG00000014905.3	ENSMUSG00000014905.3	Dnajb9	chr12:44205896-44210068	Liver__WT	Liver__KO	OK	12.3278	12.2838	-0.00515187	-0.0240271	0.9562	0.999866	no
ENSMUSG00000014907.9	ENSMUSG00000014907.9	Naf1	chr8:66860216-66890564	Liver__WT	Liver__KO	OK	15.0481	14.8128	-0.0227358	-0.120445	0.7622	0.999866	no
ENSMUSG00000014932.15	ENSMUSG00000014932.15	Yes1	chr5:32507183-32687057	Liver__WT	Liver__KO	OK	9.4527	9.42347	-0.00446712	-0.0213734	0.9575	0.999866	no
ENSMUSG00000014956.15	ENSMUSG00000014956.15	Ppp1cb	chr5:32458842-32495523	Liver__WT	Liver__KO	OK	61.3497	63.9467	0.059815	0.190372	0.6062	0.999866	no
ENSMUSG00000014959.12	ENSMUSG00000014959.12	Gorasp2	chr2:70661247-70825728	Liver__WT	Liver__KO	OK	55.4213	51.4972	-0.105946	-0.312401	0.4276	0.999866	no
ENSMUSG00000014980.14	ENSMUSG00000014980.14	Tsen15	chr1:152370734-152386688	Liver__WT	Liver__KO	OK	33.0519	31.9226	-0.050155	-0.253438	0.5289	0.999866	no
ENSMUSG00000015001.17	ENSMUSG00000015001.17	Oc90	chr15:65876052-65912397	Liver__WT	Liver__KO	NOTEST	0.00414346	0	-inf	0	1	1	no
ENSMUSG00000015002.16	ENSMUSG00000015002.16	Efr3a	chr15:65787033-65873816	Liver__WT	Liver__KO	OK	17.5186	17.8813	0.0295672	0.136745	0.70035	0.999866	no
ENSMUSG00000015013.8	ENSMUSG00000015013.8	Trappc2l	chr8:119910359-124345724	Liver__WT	Liver__KO	OK	32.022	33.8248	0.0790212	0.0101195	0.9314	0.999866	no
ENSMUSG00000015016.7	ENSMUSG00000015016.7	Acsf3	chr8:119910359-124345724	Liver__WT	Liver__KO	OK	8.24845	8.30251	0.00942412	0.00131088	0.99285	0.999866	no
ENSMUSG00000015023.7	ENSMUSG00000015023.7	Ddx19a	chr8:110974995-110997800	Liver__WT	Liver__KO	OK	47.1188	45.6976	-0.0441847	-0.252624	0.5314	0.999866	no
ENSMUSG00000015027.10	ENSMUSG00000015027.10	Galns	chr8:119910359-124345724	Liver__WT	Liver__KO	OK	5.10572	4.99037	-0.0329664	-0.00392518	0.97235	0.999866	no
ENSMUSG00000015053.14	ENSMUSG00000015053.14	Gata2	chr6:88193890-88207032	Liver__WT	Liver__KO	OK	5.45623	5.68106	0.0582567	0.135493	0.7345	0.999866	no
ENSMUSG00000015083.11	ENSMUSG00000015083.11	C8g	chr2:25498650-25505471	Liver__WT	Liver__KO	OK	6.15554	6.28099	0.0291065	0.0451616	0.9094	0.999866	no
ENSMUSG00000015085.8	ENSMUSG00000015085.8	Entpd2	chr2:25395873-25409494	Liver__WT	Liver__KO	NOTEST	0.118195	0.177568	0.587201	0	1	1	no
ENSMUSG00000015087.14	ENSMUSG00000015087.14	Rabl6	chr2:25583017-25631761	Liver__WT	Liver__KO	OK	46.3644	45.7054	-0.0206513	-0.0593486	0.8717	0.999866	no
ENSMUSG00000015090.13	ENSMUSG00000015090.13	Ptgds	chr2:25466708-25470046	Liver__WT	Liver__KO	NOTEST	0.0253104	0.0345131	0.447413	0	1	1	no
ENSMUSG00000015092.9	ENSMUSG00000015092.9	Edf1	chr2:25557846-25562082	Liver__WT	Liver__KO	OK	169.495	162.798	-0.0581572	-0.330772	0.41245	0.999866	no
ENSMUSG00000015093.15	ENSMUSG00000015093.15	Clic3	chr2:25455140-25461094	Liver__WT	Liver__KO	OK	0.253988	0.442585	0.801192	0.416958	0.1893	0.999866	no
ENSMUSG00000015094.16	ENSMUSG00000015094.16	Npdc1	chr2:25395873-25409494	Liver__WT	Liver__KO	OK	3.74162	4.21067	0.170386	0.455948	0.2469	0.999866	no
ENSMUSG00000015095.12	ENSMUSG00000015095.12	Fbxw5	chr2:25498650-25505471	Liver__WT	Liver__KO	OK	30.3471	28.4601	-0.0926195	-0.348866	0.3927	0.999866	no
ENSMUSG00000015112.15	ENSMUSG00000015112.15	Slc25a13	chr6:6041217-6217173	Liver__WT	Liver__KO	OK	33.4646	31.8159	-0.0728894	-0.386569	0.3246	0.999866	no
ENSMUSG00000015120.15	ENSMUSG00000015120.15	Ube2i	chr17:25261915-25274622	Liver__WT	Liver__KO	OK	290.615	281.837	-0.0442488	-0.221035	0.5852	0.999866	no
ENSMUSG00000015126.9	ENSMUSG00000015126.9	Tsr3	chr17:25240169-25256364	Liver__WT	Liver__KO	OK	21.5317	20.9676	-0.0382952	-0.178183	0.65865	0.999866	no
ENSMUSG00000015127.14	ENSMUSG00000015127.14	Unkl	chr17:25188396-25240124	Liver__WT	Liver__KO	OK	12.0827	11.5194	-0.068877	-0.14822	0.71	0.999866	no
ENSMUSG00000015133.17	ENSMUSG00000015133.17	Lrrk1	chr7:66226911-66388350	Liver__WT	Liver__KO	OK	6.05274	5.42054	-0.15915	-0.344406	0.3912	0.999866	no
ENSMUSG00000015134.15	ENSMUSG00000015134.15	Aldh1a3	chr7:66390889-66427517	Liver__WT	Liver__KO	OK	0.44328	0.491052	0.147658	0.229976	0.54435	0.999866	no
ENSMUSG00000015143.14	ENSMUSG00000015143.14	Actn1	chr12:80167541-80260371	Liver__WT	Liver__KO	OK	36.3288	36.6144	0.0112979	0.0630702	0.8806	0.999866	no
ENSMUSG00000015149.14	ENSMUSG00000015149.14	Sirt2	chr7:28756173-28788661	Liver__WT	Liver__KO	OK	24.3017	23.1458	-0.0703073	-0.295648	0.4631	0.999866	no
ENSMUSG00000015165.16	ENSMUSG00000015165.16	Hnrnpl	chr7:28808540-28822266	Liver__WT	Liver__KO	OK	265.146	247.963	-0.0966623	-0.402792	0.32325	0.999866	no
ENSMUSG00000015176.9	ENSMUSG00000015176.9	Nolc1	chr19:46075862-46085528	Liver__WT	Liver__KO	OK	126.529	119.032	-0.0881211	-0.462479	0.2536	0.999866	no
ENSMUSG00000015189.12	ENSMUSG00000015189.12	Casd1	chr6:4600838-4643355	Liver__WT	Liver__KO	OK	21.4825	23.088	0.103982	0.381469	0.27645	0.999866	no
ENSMUSG00000015202.13	ENSMUSG00000015202.13	Cnksr3	chr10:7119062-7212237	Liver__WT	Liver__KO	OK	5.70368	5.48483	-0.0564449	-0.255331	0.53155	0.999866	no
ENSMUSG00000015214.14	ENSMUSG00000015214.14	Mtmr1	chrX:71364759-71419196	Liver__WT	Liver__KO	OK	7.89703	8.11142	0.0386455	0.162815	0.68065	0.999866	no
ENSMUSG00000015217.11	ENSMUSG00000015217.11	Hmgb3	chrX:71555917-71560676	Liver__WT	Liver__KO	OK	277.838	269.613	-0.0433542	-0.230065	0.5684	0.999866	no
ENSMUSG00000015222.17	ENSMUSG00000015222.17	Map2	chr1:66175272-66442583	Liver__WT	Liver__KO	OK	1.92821	1.77186	-0.121998	-0.186182	0.6164	0.999866	no
ENSMUSG00000015224.10	ENSMUSG00000015224.10	Cyp2j9	chr4:96568428-96591578	Liver__WT	Liver__KO	NOTEST	0.104375	0.148641	0.510053	0	1	1	no
ENSMUSG00000015242.14	ENSMUSG00000015242.14	Nipsnap3a	chr4:52989283-53001162	Liver__WT	Liver__KO	NOTEST	0.00311188	0	-inf	0	1	1	no
ENSMUSG00000015243.4	ENSMUSG00000015243.4	Abca1	chr4:53030786-53159895	Liver__WT	Liver__KO	OK	18.179	17.4642	-0.0578742	-0.289779	0.4304	0.999866	no
ENSMUSG00000015247.10	ENSMUSG00000015247.10	Nipsnap3b	chr4:53011879-53022060	Liver__WT	Liver__KO	OK	25.1866	25.2789	0.00527905	0.0249951	0.953	0.999866	no
ENSMUSG00000015289.4	ENSMUSG00000015289.4	Lage3	chrX:74351275-74353618	Liver__WT	Liver__KO	OK	52.6843	53.6639	0.02658	0.133578	0.74545	0.999866	no
ENSMUSG00000015290.15	ENSMUSG00000015290.15	Ubl4a	chrX:74365717-74373349	Liver__WT	Liver__KO	OK	26.435	26.972	0.0290133	0.118901	0.7652	0.999866	no
ENSMUSG00000015291.10	ENSMUSG00000015291.10	Gdi1	chrX:74304997-74311862	Liver__WT	Liver__KO	OK	42.6591	42.9819	0.0108729	0.0451611	0.9096	0.999866	no
ENSMUSG00000015305.5	ENSMUSG00000015305.5	Sash1	chr10:8722218-8886880	Liver__WT	Liver__KO	OK	3.47268	3.67213	0.0805685	0.390427	0.3344	0.999866	no
ENSMUSG00000015312.8	ENSMUSG00000015312.8	Gadd45b	chr10:80930090-80932204	Liver__WT	Liver__KO	OK	1.36846	1.33081	-0.0402536	-0.0860987	0.8332	0.999866	no
ENSMUSG00000015314.10	ENSMUSG00000015314.10	Slamf6	chr1:171909956-171953170	Liver__WT	Liver__KO	NOTEST	0.154339	0.18501	0.261501	0	1	1	no
ENSMUSG00000015316.11	ENSMUSG00000015316.11	Slamf1	chr1:171767126-171801184	Liver__WT	Liver__KO	OK	1.08816	1.27659	0.230394	0.608676	0.1347	0.999866	no
ENSMUSG00000015335.16	ENSMUSG00000015335.16	Zdhhc12	chr2:30077683-30093648	Liver__WT	Liver__KO	OK	22.9268	21.5718	-0.0878902	-0.342117	0.39895	0.999866	no
ENSMUSG00000015337.5	ENSMUSG00000015337.5	Endog	chr2:30171492-30178450	Liver__WT	Liver__KO	OK	4.92496	4.87159	-0.0157195	-0.0215882	0.9576	0.999866	no
ENSMUSG00000015340.10	ENSMUSG00000015340.10	Cybb	chrX:9435251-9487771	Liver__WT	Liver__KO	OK	2.25407	2.1604	-0.0612379	-0.216382	0.5788	0.999866	no
ENSMUSG00000015341.16	ENSMUSG00000015341.16	Golga7	chr8:23241352-23257074	Liver__WT	Liver__KO	OK	77.2951	79.6379	0.0430784	0.246266	0.5491	0.999866	no
ENSMUSG00000015342.6	ENSMUSG00000015342.6	Xk	chrX:9272755-9313250	Liver__WT	Liver__KO	OK	14.7888	14.6744	-0.0111962	-0.0626977	0.87385	0.999866	no
ENSMUSG00000015354.8	ENSMUSG00000015354.8	Pcolce2	chr9:95618910-95698096	Liver__WT	Liver__KO	OK	6.34915	6.39998	0.0115032	0.0278771	0.9455	0.999866	no
ENSMUSG00000015355.13	ENSMUSG00000015355.13	Cd48	chr1:171682008-171705258	Liver__WT	Liver__KO	OK	2.63855	2.84751	0.109954	0.284691	0.4881	0.999866	no
ENSMUSG00000015357.10	ENSMUSG00000015357.10	Clpx	chr9:65294259-65330658	Liver__WT	Liver__KO	OK	21.5723	22.1016	0.0349692	0.157921	0.698	0.999866	no
ENSMUSG00000015363.13	ENSMUSG00000015363.13	Trabd	chr15:89059733-89087077	Liver__WT	Liver__KO	OK	16.4055	17.3028	0.0768248	0.392101	0.341	0.999866	no
ENSMUSG00000015365.15	ENSMUSG00000015365.15	Mov10l1	chr15:88982908-89055152	Liver__WT	Liver__KO	NOTEST	0.0117404	0	-inf	0	1	1	no
ENSMUSG00000015377.9	ENSMUSG00000015377.9	Dennd6b	chr15:89182216-89196474	Liver__WT	Liver__KO	OK	2.46828	2.3218	-0.0882671	-0.343461	0.39945	0.999866	no
ENSMUSG00000015396.3	ENSMUSG00000015396.3	Cd83	chr13:43785106-43803130	Liver__WT	Liver__KO	OK	0.51884	0.550654	0.0858571	0.164729	0.68735	0.999866	no
ENSMUSG00000015401.12	ENSMUSG00000015401.12	Tmem27	chrX:164088829-164118860	Liver__WT	Liver__KO	OK	0.412332	0.484469	0.232597	0.303977	0.4129	0.999866	no
ENSMUSG00000015405.15	ENSMUSG00000015405.15	Ace2	chrX:164139331-164188420	Liver__WT	Liver__KO	NOTEST	0.00279119	0.0159842	2.5177	0	1	1	no
ENSMUSG00000015437.4	ENSMUSG00000015437.4	Gzmb	chr14:56258855-56262260	Liver__WT	Liver__KO	NOTEST	0.0285396	0.0321957	0.173902	0	1	1	no
ENSMUSG00000015441.3	ENSMUSG00000015441.3	Gzmf	chr14:56205265-56211407	Liver__WT	Liver__KO	NOTEST	0	0	0	0	1	1	no
ENSMUSG00000015443.8	ENSMUSG00000015443.8	Gzmn	chr14:56165796-56174596	Liver__WT	Liver__KO	NOTEST	0	0	0	0	1	1	no
ENSMUSG00000015451.16	ENSMUSG00000015451.16	C4a	chr17:34809091-34823464	Liver__WT	Liver__KO	OK	0.278529	0.277747	-0.00405613	-0.00286075	0.9934	0.999866	no
ENSMUSG00000015452.14	ENSMUSG00000015452.14	Ager	chr17:34597861-34600936	Liver__WT	Liver__KO	OK	2.00261	1.69228	-0.242916	-0.582524	0.14475	0.999866	no
ENSMUSG00000015461.15	ENSMUSG00000015461.15	Atf6b	chr17:34647145-34655074	Liver__WT	Liver__KO	OK	28.3564	27.6568	-0.0360425	-0.200636	0.62185	0.999866	no
ENSMUSG00000015467.14	ENSMUSG00000015467.14	Egfl8	chr17:34604261-34628510	Liver__WT	Liver__KO	OK	0.712958	0.753934	0.0806211	0.0391933	0.94205	0.999866	no
ENSMUSG00000015468.14	ENSMUSG00000015468.14	Notch4	chr17:34564267-34588503	Liver__WT	Liver__KO	OK	1.76691	1.70477	-0.0516536	-0.123955	0.6982	0.999866	no
ENSMUSG00000015474.16	ENSMUSG00000015474.16	Ppt2	chr17:34604261-34628510	Liver__WT	Liver__KO	OK	20.3137	20.1911	-0.00873715	-0.0247698	0.95145	0.999866	no
ENSMUSG00000015476.6	ENSMUSG00000015476.6	Prrt1	chr17:34629532-34633126	Liver__WT	Liver__KO	NOTEST	0.0205343	0.0180151	-0.188827	0	1	1	no
ENSMUSG00000015478.13	ENSMUSG00000015478.13	Rnf5	chr17:34601090-34603690	Liver__WT	Liver__KO	OK	34.9005	34.3486	-0.022998	-0.108074	0.7872	0.999866	no
ENSMUSG00000015484.3	ENSMUSG00000015484.3	Fam163a	chr1:156075965-156205026	Liver__WT	Liver__KO	NOTEST	0.0699267	0.078641	0.169438	0	1	1	no
ENSMUSG00000015488.14	ENSMUSG00000015488.14	Cacfd1	chr2:27009925-27021089	Liver__WT	Liver__KO	OK	19.397	19.3397	-0.00426993	-0.021671	0.9542	0.999866	no
ENSMUSG00000015501.10	ENSMUSG00000015501.10	Hivep2	chr10:13966074-14154446	Liver__WT	Liver__KO	OK	1.26406	1.27925	0.0172399	0.0479873	0.9047	0.999866	no
ENSMUSG00000015519.12	ENSMUSG00000015519.12	2310057J18Rik	chr10:28972287-28986303	Liver__WT	Liver__KO	NOTEST	0	0	0	0	1	1	no
ENSMUSG00000015522.18	ENSMUSG00000015522.18	Arnt	chr3:95434387-95497240	Liver__WT	Liver__KO	OK	21.1186	21.0098	-0.00745821	-0.0364047	0.91975	0.999866	no
ENSMUSG00000015533.8	ENSMUSG00000015533.8	Itga2	chr13:114835915-114932041	Liver__WT	Liver__KO	OK	1.96059	2.02089	0.0437042	0.156305	0.6968	0.999866	no
ENSMUSG00000015536.14	ENSMUSG00000015536.14	Mocs2	chr13:114818235-114832275	Liver__WT	Liver__KO	OK	27.2012	28.6645	0.0755958	0.366585	0.3661	0.999866	no
ENSMUSG00000015542.17	ENSMUSG00000015542.17	Nat9	chr11:115182831-115247023	Liver__WT	Liver__KO	OK	13.5564	13.9947	0.045911	0.112113	0.7898	0.999866	no
ENSMUSG00000015568.15	ENSMUSG00000015568.15	Lpl	chr8:68880490-68906934	Liver__WT	Liver__KO	OK	46.0577	45.2921	-0.0241839	-0.138238	0.7327	0.999866	no
ENSMUSG00000015575.14	ENSMUSG00000015575.14	Atp6v0e	chr17:26676395-26699644	Liver__WT	Liver__KO	OK	101.654	109.443	0.106523	0.586815	0.15235	0.999866	no
ENSMUSG00000015579.4	ENSMUSG00000015579.4	Nkx2-5	chr17:26838663-26841565	Liver__WT	Liver__KO	NOTEST	0.0815812	0.0277798	-1.5542	0	1	1	no
ENSMUSG00000015597.16	ENSMUSG00000015597.16	Zfp318	chr17:46383730-46420920	Liver__WT	Liver__KO	OK	6.25349	6.39964	0.0333294	0.176166	0.65825	0.999866	no
ENSMUSG00000015599.8	ENSMUSG00000015599.8	Ttbk1	chr17:46442447-46831413	Liver__WT	Liver__KO	NOTEST	0.0386707	0.0277174	-0.480447	0	1	1	no
ENSMUSG00000015605.5	ENSMUSG00000015605.5	Srf	chr17:46442447-46831413	Liver__WT	Liver__KO	OK	14.6791	14.7457	0.00653723	0.00663483	0.9872	0.999866	no
ENSMUSG00000015619.10	ENSMUSG00000015619.10	Gata3	chr2:9857077-9890034	Liver__WT	Liver__KO	OK	0.864357	0.771298	-0.164338	-0.15648	0.52385	0.999866	no
ENSMUSG00000015627.5	ENSMUSG00000015627.5	Gata5	chr2:180325132-180340732	Liver__WT	Liver__KO	OK	5.05395	5.39135	0.093237	0.407121	0.3191	0.999866	no
ENSMUSG00000015647.9	ENSMUSG00000015647.9	Lama5	chr2:180176372-180225859	Liver__WT	Liver__KO	OK	5.48136	5.7852	0.0778329	0.226355	0.44055	0.999866	no
ENSMUSG00000015652.9	ENSMUSG00000015652.9	Steap1	chr5:5736316-5749326	Liver__WT	Liver__KO	OK	4.9122	4.87361	-0.0113806	-0.0357659	0.9303	0.999866	no
ENSMUSG00000015653.13	ENSMUSG00000015653.13	Steap2	chr5:5664828-5694578	Liver__WT	Liver__KO	OK	7.69363	7.28593	-0.0785518	-0.303733	0.45825	0.999866	no
ENSMUSG00000015656.16	ENSMUSG00000015656.16	Hspa8	chr9:40800983-40805200	Liver__WT	Liver__KO	OK	1558.54	1740.47	0.159284	0.382673	0.3005	0.999866	no
ENSMUSG00000015659.12	ENSMUSG00000015659.12	Serac1	chr17:5941279-6079741	Liver__WT	Liver__KO	OK	2.7155	2.74891	0.0176435	0.0441624	0.9101	0.999866	no
ENSMUSG00000015665.8	ENSMUSG00000015665.8	Awat1	chrX:100572250-100578205	Liver__WT	Liver__KO	NOTEST	0.00492883	0.0051518	0.0638295	0	1	1	no
ENSMUSG00000015668.13	ENSMUSG00000015668.13	Pdzd11	chrX:100622885-100727214	Liver__WT	Liver__KO	OK	37.3339	36.6268	-0.0275832	-0.0762307	0.8542	0.999866	no
ENSMUSG00000015671.10	ENSMUSG00000015671.10	Psma2	chr13:14613241-14625671	Liver__WT	Liver__KO	OK	222.297	224.293	0.0128952	0.0739621	0.85825	0.999866	no
ENSMUSG00000015672.3	ENSMUSG00000015672.3	Mrpl32	chr13:14610300-14613037	Liver__WT	Liver__KO	OK	64.6089	64.2964	-0.00699495	-0.0366471	0.9304	0.999866	no
ENSMUSG00000015697.14	ENSMUSG00000015697.14	Setdb1	chr3:95253673-95357202	Liver__WT	Liver__KO	OK	32.9109	31.8381	-0.0478139	-0.15889	0.69895	0.999866	no
ENSMUSG00000015702.13	ENSMUSG00000015702.13	Anxa9	chr3:95253673-95357202	Liver__WT	Liver__KO	OK	3.27768	3.23554	-0.0186681	-0.0101991	0.97875	0.999866	no
ENSMUSG00000015709.9	ENSMUSG00000015709.9	Arnt2	chr7:84246277-84410176	Liver__WT	Liver__KO	OK	2.35676	2.21482	-0.0896136	-0.263195	0.42845	0.999866	no
ENSMUSG00000015711.8	ENSMUSG00000015711.8	Prune	chr3:95253673-95357202	Liver__WT	Liver__KO	OK	13.7378	13.2737	-0.049579	-0.0882046	0.8302	0.999866	no
ENSMUSG00000015714.11	ENSMUSG00000015714.11	Cers2	chr3:95253673-95357202	Liver__WT	Liver__KO	OK	71.1678	68.439	-0.0564059	-0.183153	0.64345	0.999866	no
ENSMUSG00000015721.18	ENSMUSG00000015721.18	Nlrp5	chr7:23385888-23441922	Liver__WT	Liver__KO	NOTEST	0.0125811	0.0262096	1.05883	0	1	1	no
ENSMUSG00000015733.13	ENSMUSG00000015733.13	Capza2	chr6:17636233-17666972	Liver__WT	Liver__KO	OK	66.8741	68.2362	0.0290894	0.136848	0.7017	0.999866	no
ENSMUSG00000015745.9	ENSMUSG00000015745.9	Plekho1	chr3:95988428-95996001	Liver__WT	Liver__KO	OK	27.2808	27.3083	0.00145328	0.00642737	0.98855	0.999866	no
ENSMUSG00000015747.5	ENSMUSG00000015747.5	Vps45	chr3:95999831-96058466	Liver__WT	Liver__KO	OK	11.8799	13.1981	0.151816	0.232009	0.5517	0.999866	no
ENSMUSG00000015748.13	ENSMUSG00000015748.13	Prpf3	chr3:95830123-95855885	Liver__WT	Liver__KO	OK	32.4287	32.3398	-0.00396038	-0.0206	0.95875	0.999866	no
ENSMUSG00000015749.12	ENSMUSG00000015749.12	Anp32e	chr3:95929245-95947390	Liver__WT	Liver__KO	OK	236.867	235.041	-0.0111656	-0.0426161	0.91295	0.999866	no
ENSMUSG00000015750.15	ENSMUSG00000015750.15	Aph1a	chr3:95893968-95904691	Liver__WT	Liver__KO	OK	45.1192	43.3917	-0.0563231	-0.193614	0.60125	0.999866	no
ENSMUSG00000015755.16	ENSMUSG00000015755.16	Tab2	chr10:7905652-7956230	Liver__WT	Liver__KO	OK	41.0239	41.2464	0.00780443	0.0435446	0.91435	0.999866	no
ENSMUSG00000015757.10	ENSMUSG00000015757.10	Ppil4	chr10:7792890-7823135	Liver__WT	Liver__KO	OK	22.0984	21.2816	-0.0543391	-0.305856	0.4343	0.999866	no
ENSMUSG00000015759.10	ENSMUSG00000015759.10	Cnih1	chr14:46775581-46788411	Liver__WT	Liver__KO	OK	66.5794	65.7628	-0.0178039	-0.101428	0.8024	0.999866	no
ENSMUSG00000015766.14	ENSMUSG00000015766.14	Eps8	chr6:137477244-137654876	Liver__WT	Liver__KO	OK	1.05287	1.12443	0.0948654	0.170144	0.58585	0.999866	no
ENSMUSG00000015776.12	ENSMUSG00000015776.12	Med22	chr2:26905261-26910677	Liver__WT	Liver__KO	OK	39.2781	37.9798	-0.0484952	-0.231724	0.55765	0.999866	no
ENSMUSG00000015787.15	ENSMUSG00000015787.15	Abo	chr2:26842502-26864979	Liver__WT	Liver__KO	NOTEST	0.00538883	0	-inf	0	1	1	no
ENSMUSG00000015790.16	ENSMUSG00000015790.16	Surf1	chr2:26913382-26933928	Liver__WT	Liver__KO	OK	33.9985	34.0178	0.000819226	0.00115892	0.99745	0.999866	no
ENSMUSG00000015804.14	ENSMUSG00000015804.14	Med28	chr5:45520228-45529276	Liver__WT	Liver__KO	OK	67.3073	67.8887	0.0124081	0.0600704	0.88205	0.999866	no
ENSMUSG00000015806.12	ENSMUSG00000015806.12	Qdpr	chr5:45434020-45450236	Liver__WT	Liver__KO	OK	54.3004	55.0569	0.0199598	0.0942403	0.8112	0.999866	no
ENSMUSG00000015812.7	ENSMUSG00000015812.7	Gnrh1	chr14:67745228-67749435	Liver__WT	Liver__KO	OK	0.556443	0.583774	0.0691769	0.0737066	0.85075	0.999866	no
ENSMUSG00000015829.13	ENSMUSG00000015829.13	Tnr	chr1:159523768-159931729	Liver__WT	Liver__KO	NOTEST	0.047577	0.0171292	-1.47381	0	1	1	no
ENSMUSG00000015837.15	ENSMUSG00000015837.15	Sqstm1	chr11:50174443-50210827	Liver__WT	Liver__KO	OK	65.9205	67.5938	0.0361646	0.193839	0.63055	0.999866	no
ENSMUSG00000015839.6	ENSMUSG00000015839.6	Nfe2l2	chr2:75675512-75704641	Liver__WT	Liver__KO	OK	46.7744	44.2572	-0.0798051	-0.45413	0.2629	0.999866	no
ENSMUSG00000015843.10	ENSMUSG00000015843.10	Rxrg	chr1:167598383-167639623	Liver__WT	Liver__KO	OK	1.21051	1.23327	0.0268644	0.0631621	0.87645	0.999866	no
ENSMUSG00000015846.14	ENSMUSG00000015846.14	Rxra	chr2:27676439-27762957	Liver__WT	Liver__KO	OK	16.284	16.4379	0.0135686	0.0676728	0.86055	0.999866	no
ENSMUSG00000015850.11	ENSMUSG00000015850.11	Adamtsl4	chr3:95676200-95687917	Liver__WT	Liver__KO	OK	0.28783	0.264881	-0.119874	-0.0862697	0.7579	0.999866	no
ENSMUSG00000015852.13	ENSMUSG00000015852.13	Fcrls	chr3:87250757-87263738	Liver__WT	Liver__KO	OK	3.20117	3.11415	-0.0397606	-0.0961265	0.8128	0.999866	no
ENSMUSG00000015854.7	ENSMUSG00000015854.7	Cd5l	chr3:87357880-87371073	Liver__WT	Liver__KO	OK	4.04044	4.8225	0.255269	0.899122	0.02715	0.999866	no
ENSMUSG00000015869.16	ENSMUSG00000015869.16	Prpsap1	chr11:116466318-116494202	Liver__WT	Liver__KO	OK	44.9442	40.8819	-0.136674	-0.657514	0.10675	0.999866	no
ENSMUSG00000015879.8	ENSMUSG00000015879.8	Fam184b	chr5:45529704-45645469	Liver__WT	Liver__KO	NOTEST	0.103248	0.0923448	-0.161009	0	1	1	no
ENSMUSG00000015880.13	ENSMUSG00000015880.13	Ncapg	chr5:45669918-45857615	Liver__WT	Liver__KO	OK	35.7201	37.289	0.062014	0.319404	0.42715	0.999866	no
ENSMUSG00000015882.17	ENSMUSG00000015882.17	Lcorl	chr5:45669918-45857615	Liver__WT	Liver__KO	OK	6.11914	6.14299	0.0056108	0.0102978	0.9757	0.999866	no
ENSMUSG00000015889.7	ENSMUSG00000015889.7	Lta4h	chr10:93453395-93484896	Liver__WT	Liver__KO	OK	71.4663	68.9538	-0.0516346	-0.296951	0.4705	0.999866	no
ENSMUSG00000015890.2	ENSMUSG00000015890.2	Amdhd1	chr10:93523337-93540033	Liver__WT	Liver__KO	OK	3.31482	3.17173	-0.0636583	-0.221973	0.58005	0.999866	no
ENSMUSG00000015932.8	ENSMUSG00000015932.8	Dstn	chr2:143915319-143943324	Liver__WT	Liver__KO	OK	116.203	117.438	0.0152509	0.0868494	0.8287	0.999866	no
ENSMUSG00000015937.14	ENSMUSG00000015937.14	H2afy	chr13:56073618-56136361	Liver__WT	Liver__KO	OK	100.876	97.7356	-0.0456226	-0.238591	0.56015	0.999866	no
ENSMUSG00000015942.9	ENSMUSG00000015942.9	Gtf2ird2	chr5:134184026-134218146	Liver__WT	Liver__KO	OK	3.43775	3.72477	0.115689	0.331828	0.3991	0.999866	no
ENSMUSG00000015943.11	ENSMUSG00000015943.11	Bola1	chr3:96196587-96220308	Liver__WT	Liver__KO	OK	36.217	35.3709	-0.0341079	-0.156031	0.6973	0.999866	no
ENSMUSG00000015944.9	ENSMUSG00000015944.9	Gatsl2	chr5:134099710-134144343	Liver__WT	Liver__KO	OK	1.08215	1.05157	-0.041344	-0.120921	0.743	0.999866	no
ENSMUSG00000015947.10	ENSMUSG00000015947.10	Fcgr1	chr3:96282908-96293969	Liver__WT	Liver__KO	OK	2.44897	2.75241	0.168522	0.561399	0.16265	0.999866	no
ENSMUSG00000015950.13	ENSMUSG00000015950.13	Ncf1	chr5:134220259-134229625	Liver__WT	Liver__KO	OK	7.48244	7.54575	0.0121558	0.0555222	0.89105	0.999866	no
ENSMUSG00000015957.12	ENSMUSG00000015957.12	Wnt11	chr7:98835111-98855195	Liver__WT	Liver__KO	OK	4.47621	4.57966	0.0329631	0.102879	0.80615	0.999866	no
ENSMUSG00000015961.8	ENSMUSG00000015961.8	Adss	chr1:177762961-177796511	Liver__WT	Liver__KO	OK	37.1021	36.5534	-0.0214946	-0.122578	0.75975	0.999866	no
ENSMUSG00000015962.5	ENSMUSG00000015962.5	1700016C15Rik	chr1:177729813-177753324	Liver__WT	Liver__KO	NOTEST	0	0	0	0	1	1	no
ENSMUSG00000015966.16	ENSMUSG00000015966.16	Il17rb	chr14:29996167-30008896	Liver__WT	Liver__KO	NOTEST	0.125221	0.124588	-0.00730933	0	1	1	no
ENSMUSG00000015968.16	ENSMUSG00000015968.16	Cacna1d	chr14:30009022-30527056	Liver__WT	Liver__KO	OK	0.22583	0.279532	0.307775	0.292897	0.4805	0.999866	no
ENSMUSG00000015970.18	ENSMUSG00000015970.18	Chdh	chr14:30009022-30527056	Liver__WT	Liver__KO	OK	0.505054	0.466667	-0.114044	-0.101951	0.7885	0.999866	no
ENSMUSG00000015971.4	ENSMUSG00000015971.4	Actr8	chr14:29978336-29993221	Liver__WT	Liver__KO	OK	19.8247	19.6668	-0.0115375	-0.060522	0.8764	0.999866	no
ENSMUSG00000015980.14	ENSMUSG00000015980.14	Lrrc27	chr7:139103637-139242979	Liver__WT	Liver__KO	OK	0.893809	0.904658	0.0174049	0.017646	0.9612	0.999866	no
ENSMUSG00000015981.12	ENSMUSG00000015981.12	Stk32c	chr7:139103637-139242979	Liver__WT	Liver__KO	NOTEST	0.236438	0.240867	0.026772	0	1	1	no
ENSMUSG00000015994.9	ENSMUSG00000015994.9	Fnta	chr8:25998728-26015601	Liver__WT	Liver__KO	OK	44.6077	45.0567	0.0144502	0.0817121	0.83745	0.999866	no
ENSMUSG00000016018.3	ENSMUSG00000016018.3	Skiv2l2	chr13:112800893-112927380	Liver__WT	Liver__KO	OK	52.9544	52.336	-0.0169461	-0.0918844	0.82365	0.999866	no
ENSMUSG00000016024.9	ENSMUSG00000016024.9	Lbp	chr2:158306492-158332852	Liver__WT	Liver__KO	OK	9.75398	9.34778	-0.0613662	-0.189657	0.63155	0.999866	no
ENSMUSG00000016028.9	ENSMUSG00000016028.9	Celsr1	chr15:85898757-86033777	Liver__WT	Liver__KO	OK	0.746393	0.73138	-0.0293137	-0.105234	0.8007	0.999866	no
ENSMUSG00000016087.13	ENSMUSG00000016087.13	Fli1	chr9:32422203-32542861	Liver__WT	Liver__KO	OK	9.39716	9.49708	0.0152594	0.0719814	0.86115	0.999866	no
ENSMUSG00000016128.14	ENSMUSG00000016128.14	Stard13	chr5:151037509-151432118	Liver__WT	Liver__KO	OK	2.07638	1.99473	-0.0578747	-0.0932545	0.75815	0.999866	no
ENSMUSG00000016150.15	ENSMUSG00000016150.15	Tenm1	chrX:42502452-43274786	Liver__WT	Liver__KO	NOTEST	0.012126	0	-inf	0	1	1	no
ENSMUSG00000016179.11	ENSMUSG00000016179.11	Camk1g	chr1:193346345-193370298	Liver__WT	Liver__KO	OK	1.25045	1.22435	-0.0304249	-0.0733836	0.8537	0.999866	no
ENSMUSG00000016181.9	ENSMUSG00000016181.9	Diexf	chr1:193091103-193130272	Liver__WT	Liver__KO	OK	15.4923	14.8695	-0.0591932	-0.157071	0.6772	0.999866	no
ENSMUSG00000016194.14	ENSMUSG00000016194.14	Hsd11b1	chr1:193203037-193343878	Liver__WT	Liver__KO	OK	0.539194	0.580144	0.105607	0.0875923	0.7995	0.999866	no
ENSMUSG00000016200.13	ENSMUSG00000016200.13	Syt14	chr1:192891232-193035775	Liver__WT	Liver__KO	OK	2.11718	2.31117	0.126478	0.559375	0.16435	0.999866	no
ENSMUSG00000016206.6	ENSMUSG00000016206.6	H2-M3	chr17:37270219-37274484	Liver__WT	Liver__KO	OK	1.08856	1.06467	-0.0320026	-0.0667324	0.86705	0.999866	no
ENSMUSG00000016239.11	ENSMUSG00000016239.11	Lonrf3	chrX:36328352-36362341	Liver__WT	Liver__KO	OK	1.20038	1.18111	-0.0233463	-0.0565755	0.88455	0.999866	no
ENSMUSG00000016252.7	ENSMUSG00000016252.7	Atp5e	chr2:174461071-174464105	Liver__WT	Liver__KO	OK	379.392	380.748	0.00514637	0.0293195	0.94275	0.999866	no
ENSMUSG00000016253.12	ENSMUSG00000016253.12	Nelfcd	chr2:174415803-174439039	Liver__WT	Liver__KO	OK	45.4407	42.1428	-0.1087	-0.427098	0.288	0.999866	no
ENSMUSG00000016255.5	ENSMUSG00000016255.5	Tubb1	chr2:174450694-174457882	Liver__WT	Liver__KO	OK	33.8062	35.6035	0.0747321	0.396405	0.3276	0.999866	no
ENSMUSG00000016256.10	ENSMUSG00000016256.10	Ctsz	chr2:174415803-174439039	Liver__WT	Liver__KO	OK	71.4858	69.3314	-0.0441488	-0.171272	0.66765	0.999866	no
ENSMUSG00000016257.15	ENSMUSG00000016257.15	Slmo2	chr2:174465066-174473081	Liver__WT	Liver__KO	OK	78.3414	77.8167	-0.00969631	-0.0479574	0.90185	0.999866	no
ENSMUSG00000016262.14	ENSMUSG00000016262.14	Sertad4	chr1:192844487-192856246	Liver__WT	Liver__KO	OK	2.56159	2.66235	0.0556632	0.175928	0.6536	0.999866	no
ENSMUSG00000016283.13	ENSMUSG00000016283.13	H2-M2	chr17:37480850-37483552	Liver__WT	Liver__KO	NOTEST	0	0.00250925	inf	0	1	1	no
ENSMUSG00000016308.12	ENSMUSG00000016308.12	Ube2a	chrX:36823736-36884222	Liver__WT	Liver__KO	OK	40.6638	40.4439	-0.00782196	-0.0226515	0.95605	0.999866	no
ENSMUSG00000016319.3	ENSMUSG00000016319.3	Slc25a5	chrX:36795650-36798807	Liver__WT	Liver__KO	OK	635.505	621.5	-0.0321494	-0.1559	0.7018	0.999866	no
ENSMUSG00000016327.9	ENSMUSG00000016327.9	Atp1b4	chrX:38316183-38336769	Liver__WT	Liver__KO	NOTEST	0.000745651	0.000700586	-0.0899368	0	1	1	no
ENSMUSG00000016344.14	ENSMUSG00000016344.14	Ppdpf	chr2:181187246-181188771	Liver__WT	Liver__KO	OK	56.9639	55.4529	-0.0387852	-0.191419	0.6378	0.999866	no
ENSMUSG00000016346.17	ENSMUSG00000016346.17	Kcnq2	chr2:181075578-181135300	Liver__WT	Liver__KO	NOTEST	0.0392925	0.0376375	-0.0620817	0	1	1	no
ENSMUSG00000016349.10	ENSMUSG00000016349.10	Eef1a2	chr2:181147652-181157014	Liver__WT	Liver__KO	NOTEST	0.0351858	0.0279314	-0.333105	0	1	1	no
ENSMUSG00000016356.17	ENSMUSG00000016356.17	Col20a1	chr2:180983923-181017540	Liver__WT	Liver__KO	NOTEST	0.151827	0.130738	-0.215757	0	1	1	no
ENSMUSG00000016382.15	ENSMUSG00000016382.15	Pls3	chrX:75785653-75875182	Liver__WT	Liver__KO	OK	20.1266	21.4296	0.090506	0.495815	0.22695	0.999866	no
ENSMUSG00000016386.15	ENSMUSG00000016386.15	Mpped2	chr2:106693268-106868356	Liver__WT	Liver__KO	OK	2.89652	3.3633	0.215556	0.531808	0.1768	0.999866	no
ENSMUSG00000016409.4	ENSMUSG00000016409.4	Nkap	chrX:37126794-37168842	Liver__WT	Liver__KO	OK	9.2567	8.87389	-0.0609311	-0.316833	0.4311	0.999866	no
ENSMUSG00000016427.7	ENSMUSG00000016427.7	Ndufa1	chrX:37187587-37191163	Liver__WT	Liver__KO	OK	109.228	112.98	0.048722	0.240117	0.547	0.999866	no
ENSMUSG00000016458.13	ENSMUSG00000016458.13	Wt1	chr2:105126528-105173616	Liver__WT	Liver__KO	OK	11.2988	11.5147	0.0273052	0.120686	0.7635	0.999866	no
ENSMUSG00000016477.17	ENSMUSG00000016477.17	E2f3	chr13:29906574-29985668	Liver__WT	Liver__KO	OK	16.3487	16.2775	-0.00629125	-0.0109366	0.9632	0.999866	no
ENSMUSG00000016481.15	ENSMUSG00000016481.15	Cr1l	chr1:195097381-195131586	Liver__WT	Liver__KO	OK	38.1878	40.019	0.0675745	0.307246	0.45515	0.999866	no
ENSMUSG00000016487.15	ENSMUSG00000016487.15	Ppfibp1	chr6:146888486-147032025	Liver__WT	Liver__KO	OK	19.7131	20.4141	0.0504125	0.167798	0.6777	0.999866	no
ENSMUSG00000016493.13	ENSMUSG00000016493.13	Cd46	chr1:194938818-195092249	Liver__WT	Liver__KO	OK	0.445833	0.472727	0.0845049	0.0965108	0.8104	0.999866	no
ENSMUSG00000016494.9	ENSMUSG00000016494.9	Cd34	chr1:194938818-195092249	Liver__WT	Liver__KO	OK	22.4966	21.1323	-0.0902587	-0.475217	0.2401	0.999866	no
ENSMUSG00000016495.12	ENSMUSG00000016495.12	Plgrkt	chr19:29348598-29367390	Liver__WT	Liver__KO	OK	34.7046	35.0902	0.0159404	0.0736983	0.85665	0.999866	no
ENSMUSG00000016496.7	ENSMUSG00000016496.7	Cd274	chr19:29367454-29388095	Liver__WT	Liver__KO	OK	0.773501	0.703218	-0.137433	-0.346223	0.3966	0.999866	no
ENSMUSG00000016498.9	ENSMUSG00000016498.9	Pdcd1lg2	chr19:29410918-29471157	Liver__WT	Liver__KO	NOTEST	0.0511988	0.0310051	-0.723602	0	1	1	no
ENSMUSG00000016503.16	ENSMUSG00000016503.16	Gtf3a	chr5:146948656-146963800	Liver__WT	Liver__KO	OK	25.4251	24.2381	-0.0689744	-0.25675	0.52705	0.999866	no
ENSMUSG00000016510.11	ENSMUSG00000016510.11	Mtif3	chr5:146948656-146963800	Liver__WT	Liver__KO	OK	15.3071	15.8887	0.0538017	0.160138	0.6766	0.999866	no
ENSMUSG00000016520.7	ENSMUSG00000016520.7	Lnx2	chr5:147016654-147076586	Liver__WT	Liver__KO	OK	7.52925	6.99267	-0.106664	-0.406734	0.31905	0.999866	no
ENSMUSG00000016524.12	ENSMUSG00000016524.12	Il19	chr1:130932655-130940115	Liver__WT	Liver__KO	NOTEST	0.0210225	0.0255204	0.279717	0	1	1	no
ENSMUSG00000016526.8	ENSMUSG00000016526.8	Dyrk3	chr1:131127454-131138340	Liver__WT	Liver__KO	OK	7.09777	7.13464	0.0074736	0.0239232	0.9524	0.999866	no
ENSMUSG00000016528.10	ENSMUSG00000016528.10	Mapkapk2	chr1:131053699-131097826	Liver__WT	Liver__KO	OK	32.6988	32.309	-0.0173019	-0.0979287	0.81115	0.999866	no
ENSMUSG00000016529.5	ENSMUSG00000016529.5	Il10	chr1:131019844-131024974	Liver__WT	Liver__KO	NOTEST	0.00264469	0	-inf	0	1	1	no
ENSMUSG00000016534.15	ENSMUSG00000016534.15	Lamp2	chrX:38401356-38456454	Liver__WT	Liver__KO	OK	40.2257	41.3434	0.0395367	0.210715	0.60735	0.999866	no
ENSMUSG00000016541.9	ENSMUSG00000016541.9	Atxn10	chr15:85336380-85463836	Liver__WT	Liver__KO	OK	78.6674	72.3566	-0.120641	-0.690478	0.08855	0.999866	no
ENSMUSG00000016552.13	ENSMUSG00000016552.13	Foxred2	chr15:77940521-77956722	Liver__WT	Liver__KO	OK	1.8685	2.00827	0.104071	0.382359	0.3522	0.999866	no
ENSMUSG00000016554.8	ENSMUSG00000016554.8	Eif3d	chr15:77958997-77970824	Liver__WT	Liver__KO	OK	193.648	186.883	-0.0513039	-0.276285	0.4928	0.999866	no
ENSMUSG00000016559.14	ENSMUSG00000016559.14	H3f3b	chr11:116021911-116027962	Liver__WT	Liver__KO	OK	386.659	377.812	-0.0333949	-0.150911	0.7159	0.999866	no
ENSMUSG00000016619.9	ENSMUSG00000016619.9	Nup50	chr15:84923427-84942955	Liver__WT	Liver__KO	OK	33.4011	34.3267	0.0394368	0.226317	0.5685	0.999866	no
ENSMUSG00000016624.15	ENSMUSG00000016624.15	Phf21b	chr15:84785380-84856049	Liver__WT	Liver__KO	OK	0.662265	0.682447	0.0433077	0.0862774	0.81485	0.999866	no
ENSMUSG00000016626.10	ENSMUSG00000016626.10	Nlrp14	chr7:107166989-107198102	Liver__WT	Liver__KO	NOTEST	0	0	0	0	1	1	no
ENSMUSG00000016637.6	ENSMUSG00000016637.6	Ift27	chr15:78159464-78174108	Liver__WT	Liver__KO	OK	19.5537	18.3269	-0.0934771	-0.407158	0.3157	0.999866	no
ENSMUSG00000016664.14	ENSMUSG00000016664.14	Pacsin2	chr15:83375606-83464606	Liver__WT	Liver__KO	OK	42.0241	41.3001	-0.0250684	-0.142101	0.72865	0.999866	no
ENSMUSG00000016756.16	ENSMUSG00000016756.16	Cmah	chr13:24327419-24477285	Liver__WT	Liver__KO	OK	3.323	3.306	-0.00739757	-0.0333658	0.92635	0.999866	no
ENSMUSG00000016757.10	ENSMUSG00000016757.10	Ttll12	chr15:83575643-83595157	Liver__WT	Liver__KO	OK	55.464	51.6488	-0.102816	-0.588177	0.14315	0.999866	no
ENSMUSG00000016758.3	ENSMUSG00000016758.3	Bik	chr15:83526861-83544635	Liver__WT	Liver__KO	OK	1.99075	2.14858	0.110074	0.241222	0.5473	0.999866	no
ENSMUSG00000016763.14	ENSMUSG00000016763.14	Scube1	chr15:83602582-83725021	Liver__WT	Liver__KO	OK	0.699097	0.730484	0.0633608	0.14382	0.71595	0.999866	no
ENSMUSG00000016831.11	ENSMUSG00000016831.11	Tox4	chr14:52261758-52305128	Liver__WT	Liver__KO	OK	18.2551	17.2962	-0.0778428	-0.328178	0.39205	0.999866	no
ENSMUSG00000016833.14	ENSMUSG00000016833.14	Mrps18c	chr5:100798626-100804471	Liver__WT	Liver__KO	OK	78.782	82.8826	0.0732041	0.377518	0.35505	0.999866	no
ENSMUSG00000016918.15	ENSMUSG00000016918.15	Sulf1	chr1:12692276-12861192	Liver__WT	Liver__KO	OK	5.15107	5.90575	0.19725	0.788775	0.0362	0.999866	no
ENSMUSG00000016921.14	ENSMUSG00000016921.14	Srsf6	chr2:162931527-162937121	Liver__WT	Liver__KO	OK	135.477	135.649	0.0018234	0.00769664	0.9844	0.999866	no
ENSMUSG00000016933.17	ENSMUSG00000016933.17	Plcg1	chr2:160731309-160906002	Liver__WT	Liver__KO	OK	17.762	17.2376	-0.0432367	-0.166721	0.679	0.999866	no
ENSMUSG00000016940.18	ENSMUSG00000016940.18	Kctd2	chr11:115420127-115431274	Liver__WT	Liver__KO	OK	11.2414	11.3001	0.00751761	0.0316952	0.9429	0.999866	no
ENSMUSG00000016942.5	ENSMUSG00000016942.5	Tmprss6	chr15:78439667-78468634	Liver__WT	Liver__KO	OK	6.77369	6.46909	-0.0663799	-0.306315	0.45315	0.999866	no
ENSMUSG00000016946.5	ENSMUSG00000016946.5	Kctd5	chr17:24047733-24073485	Liver__WT	Liver__KO	OK	23.4053	23.3764	-0.00178416	-0.00973235	0.9797	0.999866	no
ENSMUSG00000016982.6	ENSMUSG00000016982.6	Pom121l2	chr13:21981193-21988734	Liver__WT	Liver__KO	NOTEST	0.0233942	0.0248674	0.0881086	0	1	1	no
ENSMUSG00000016984.7	ENSMUSG00000016984.7	Etaa1	chr11:17938755-17953875	Liver__WT	Liver__KO	OK	10.359	10.4404	0.0112862	0.0599438	0.8814	0.999866	no
ENSMUSG00000016995.17	ENSMUSG00000016995.17	Matn4	chr2:164389392-164415448	Liver__WT	Liver__KO	NOTEST	0.127051	0.131652	0.0513239	0	1	1	no
ENSMUSG00000016998.2	ENSMUSG00000016998.2	Svs4	chr2:164275951-164278459	Liver__WT	Liver__KO	NOTEST	0	0	0	0	1	1	no
ENSMUSG00000017000.2	ENSMUSG00000017000.2	Svs6	chr2:164316750-164318453	Liver__WT	Liver__KO	NOTEST	0	0	0	0	1	1	no
ENSMUSG00000017002.14	ENSMUSG00000017002.14	Slpi	chr2:164354069-164389095	Liver__WT	Liver__KO	OK	3.6926	4.41203	0.256806	0.513308	0.20145	0.999866	no
ENSMUSG00000017003.7	ENSMUSG00000017003.7	Svs3a	chr2:164289267-164291500	Liver__WT	Liver__KO	NOTEST	0	0	0	0	1	1	no
ENSMUSG00000017004.7	ENSMUSG00000017004.7	Svs5	chr2:164332739-164334396	Liver__WT	Liver__KO	NOTEST	0	0	0	0	1	1	no
ENSMUSG00000017007.9	ENSMUSG00000017007.9	Rbpjl	chr2:164389392-164415448	Liver__WT	Liver__KO	NOTEST	0.00227221	0.0063821	1.48994	0	1	1	no
ENSMUSG00000017009.3	ENSMUSG00000017009.3	Sdc4	chr2:164424246-164443887	Liver__WT	Liver__KO	OK	17.0134	17.2503	0.0199566	0.0989369	0.81075	0.999866	no
ENSMUSG00000017049.4	ENSMUSG00000017049.4	Ccdc70	chr8:21969774-21974041	Liver__WT	Liver__KO	NOTEST	0	0	0	0	1	1	no
ENSMUSG00000017057.9	ENSMUSG00000017057.9	Il13ra1	chrX:36112109-36171259	Liver__WT	Liver__KO	OK	3.2088	3.23954	0.0137559	0.0547467	0.8948	0.999866	no
ENSMUSG00000017064.4	ENSMUSG00000017064.4	Prl5a1	chr13:28142483-28151611	Liver__WT	Liver__KO	NOTEST	0	0	0	0	1	1	no
ENSMUSG00000017119.19	ENSMUSG00000017119.19	Nbr1	chr11:101552148-101581951	Liver__WT	Liver__KO	OK	31.9877	33.1112	0.0498004	0.259458	0.48475	0.999866	no
ENSMUSG00000017132.17	ENSMUSG00000017132.17	Cyth1	chr11:118132018-118248592	Liver__WT	Liver__KO	OK	6.34214	6.0365	-0.0712567	-0.275207	0.4586	0.999866	no
ENSMUSG00000017144.8	ENSMUSG00000017144.8	Rnd3	chr2:51130437-51149111	Liver__WT	Liver__KO	OK	14.4359	15.1384	0.0685534	0.360999	0.37165	0.999866	no
ENSMUSG00000017146.12	ENSMUSG00000017146.12	Brca1	chr11:101488763-101551879	Liver__WT	Liver__KO	OK	16.4103	17.2113	0.0687599	0.308593	0.3721	0.999866	no
ENSMUSG00000017165.1	ENSMUSG00000017165.1	Gast	chr11:100334406-100336996	Liver__WT	Liver__KO	NOTEST	0.0184198	0	-inf	0	1	1	no
ENSMUSG00000017167.6	ENSMUSG00000017167.6	Cntnap1	chr11:101162678-101190724	Liver__WT	Liver__KO	OK	0.590833	0.552443	-0.0969241	-0.0837907	0.84045	0.999866	no
ENSMUSG00000017176.17	ENSMUSG00000017176.17	Nt5c3b	chr11:100415696-100441808	Liver__WT	Liver__KO	OK	35.1346	34.4783	-0.0272039	-0.0928193	0.8057	0.999866	no
ENSMUSG00000017188.3	ENSMUSG00000017188.3	Coa3	chr11:101277967-101302286	Liver__WT	Liver__KO	OK	65.2814	63.861	-0.0317388	-0.0987266	0.80585	0.999866	no
ENSMUSG00000017195.15	ENSMUSG00000017195.15	Zpbp2	chr11:98551096-98558665	Liver__WT	Liver__KO	OK	0.309398	0.322054	0.0578394	0.0581025	0.8618	0.999866	no
ENSMUSG00000017204.4	ENSMUSG00000017204.4	Gsdma	chr11:98664350-98677708	Liver__WT	Liver__KO	NOTEST	0.0121236	0.015541	0.35826	0	1	1	no
ENSMUSG00000017210.14	ENSMUSG00000017210.14	Med24	chr11:98704590-98729435	Liver__WT	Liver__KO	OK	36.5641	33.2373	-0.137623	-0.616102	0.079	0.999866	no
ENSMUSG00000017211.14	ENSMUSG00000017211.14	Gsdma2	chr11:98646758-98657964	Liver__WT	Liver__KO	NOTEST	0	0	0	0	1	1	no
ENSMUSG00000017221.14	ENSMUSG00000017221.14	Psmd3	chr11:98682553-98695979	Liver__WT	Liver__KO	OK	105.607	103.251	-0.0325502	-0.181844	0.64895	0.999866	no
ENSMUSG00000017264.16	ENSMUSG00000017264.16	Exosc10	chr4:148558428-148582401	Liver__WT	Liver__KO	OK	51.245	49.5495	-0.0485412	-0.277878	0.4927	0.999866	no
ENSMUSG00000017286.15	ENSMUSG00000017286.15	Glod4	chr11:76179670-76250619	Liver__WT	Liver__KO	OK	73.291	75.5053	0.0429424	0.143198	0.72255	0.999866	no
ENSMUSG00000017288.15	ENSMUSG00000017288.15	Vps53	chr11:76046225-76179647	Liver__WT	Liver__KO	OK	17.6905	16.7707	-0.077039	-0.298057	0.44865	0.999866	no
ENSMUSG00000017291.13	ENSMUSG00000017291.13	Taok1	chr11:77508098-77607815	Liver__WT	Liver__KO	OK	8.3362	8.64314	0.0521662	0.283942	0.4803	0.999866	no
ENSMUSG00000017299.13	ENSMUSG00000017299.13	Dnttip1	chr2:164745982-164769666	Liver__WT	Liver__KO	OK	21.1713	20.6719	-0.0344401	-0.140406	0.72965	0.999866	no
ENSMUSG00000017300.9	ENSMUSG00000017300.9	Tnnc2	chr2:164769897-164779967	Liver__WT	Liver__KO	NOTEST	0.120117	0.192638	0.681456	0	1	1	no
ENSMUSG00000017307.15	ENSMUSG00000017307.15	Acot8	chr2:164785822-164804882	Liver__WT	Liver__KO	OK	10.6393	10.353	-0.0393591	-0.128789	0.75475	0.999866	no
ENSMUSG00000017309.11	ENSMUSG00000017309.11	Cd300lg	chr11:102041508-102055620	Liver__WT	Liver__KO	OK	0.355814	0.39755	0.160013	0.243474	0.52445	0.999866	no
ENSMUSG00000017310.7	ENSMUSG00000017310.7	Spint4	chr2:164698500-164702453	Liver__WT	Liver__KO	NOTEST	0.0409338	0.0323839	-0.338016	0	1	1	no
ENSMUSG00000017311.15	ENSMUSG00000017311.15	Pyy	chr11:102106675-102107832	Liver__WT	Liver__KO	OK	0.349733	0.37965	0.118417	0.0973707	0.82055	0.999866	no
ENSMUSG00000017314.12	ENSMUSG00000017314.12	Mpp2	chr11:102057014-102088515	Liver__WT	Liver__KO	OK	8.94313	9.2022	0.0411987	0.141884	0.66575	0.999866	no
ENSMUSG00000017316.13	ENSMUSG00000017316.13	Ppy	chr11:102099929-102101319	Liver__WT	Liver__KO	NOTEST	0.00966352	0.026853	1.47446	0	1	1	no
ENSMUSG00000017344.4	ENSMUSG00000017344.4	Vtn	chr11:78499119-78502324	Liver__WT	Liver__KO	OK	117.074	115.994	-0.0133682	-0.0761354	0.8476	0.999866	no
ENSMUSG00000017376.15	ENSMUSG00000017376.15	Nlk	chr11:78567167-78697373	Liver__WT	Liver__KO	OK	11.5804	11.4122	-0.0211098	-0.0920521	0.81715	0.999866	no
ENSMUSG00000017386.10	ENSMUSG00000017386.10	Traf4	chr11:78159399-78165589	Liver__WT	Liver__KO	OK	40.8715	41.2862	0.0145663	0.0822556	0.84225	0.999866	no
ENSMUSG00000017390.15	ENSMUSG00000017390.15	Aldoc	chr11:78322967-78327781	Liver__WT	Liver__KO	OK	4.16565	4.85974	0.222338	0.733729	0.0628	0.999866	no
ENSMUSG00000017400.10	ENSMUSG00000017400.10	Stac2	chr11:98036622-98053462	Liver__WT	Liver__KO	NOTEST	0.209856	0.221532	0.0781179	0	1	1	no
ENSMUSG00000017404.12	ENSMUSG00000017404.12	Rpl19	chr11:98001507-98030492	Liver__WT	Liver__KO	OK	1598.31	1645.02	0.0415654	0.184132	0.6478	0.999866	no
ENSMUSG00000017405.14	ENSMUSG00000017405.14	Nek8	chr11:78166105-78176675	Liver__WT	Liver__KO	OK	4.99377	5.11371	0.0342413	0.140355	0.7231	0.999866	no
ENSMUSG00000017412.15	ENSMUSG00000017412.15	Cacnb4	chr2:52425011-52676831	Liver__WT	Liver__KO	OK	1.0521	0.47065	-1.16055	-1.32259	0.02135	0.999866	no
ENSMUSG00000017417.14	ENSMUSG00000017417.14	Plxdc1	chr11:97923237-97986444	Liver__WT	Liver__KO	OK	0.346018	0.234638	-0.560412	-0.841962	0.02025	0.999866	no
ENSMUSG00000017418.13	ENSMUSG00000017418.13	Arl5b	chr2:14995130-15082456	Liver__WT	Liver__KO	OK	8.18219	8.38532	0.035379	0.136103	0.68715	0.999866	no
ENSMUSG00000017421.18	ENSMUSG00000017421.18	Zfp207	chr11:80383278-80405733	Liver__WT	Liver__KO	OK	134.768	135.996	0.0130871	0.071106	0.86085	0.999866	no
ENSMUSG00000017428.16	ENSMUSG00000017428.16	Psmd11	chr11:80428622-80473248	Liver__WT	Liver__KO	OK	77.8493	73.7898	-0.0772619	-0.377618	0.35085	0.999866	no
ENSMUSG00000017446.14	ENSMUSG00000017446.14	C1qtnf1	chr11:118428202-118454995	Liver__WT	Liver__KO	OK	2.88433	2.95688	0.0358438	0.0845371	0.82925	0.999866	no
ENSMUSG00000017453.4	ENSMUSG00000017453.4	Pipox	chr11:77880614-77894096	Liver__WT	Liver__KO	OK	5.4954	5.42739	-0.0179656	-0.0682435	0.8651	0.999866	no
ENSMUSG00000017466.9	ENSMUSG00000017466.9	Timp2	chr11:118301068-118355740	Liver__WT	Liver__KO	OK	8.85769	9.98445	0.172751	0.599659	0.1382	0.999866	no
ENSMUSG00000017478.15	ENSMUSG00000017478.15	Zc3h18	chr8:119910359-124345724	Liver__WT	Liver__KO	OK	41.7232	41.0685	-0.0228185	-0.0087344	0.97865	0.999866	no
ENSMUSG00000017485.10	ENSMUSG00000017485.10	Top2b	chr14:16365178-16430787	Liver__WT	Liver__KO	OK	46.8958	47.7287	0.025399	0.141486	0.72285	0.999866	no
ENSMUSG00000017491.8	ENSMUSG00000017491.8	Rarb	chr14:16430841-16575472	Liver__WT	Liver__KO	OK	9.30187	9.70557	0.0612917	0.302741	0.4524	0.999866	no
ENSMUSG00000017493.12	ENSMUSG00000017493.12	Igfbp4	chr11:99041243-99054392	Liver__WT	Liver__KO	OK	131.423	132.562	0.0124448	0.0460581	0.90975	0.999866	no
ENSMUSG00000017499.15	ENSMUSG00000017499.15	Cdc6	chr11:98907800-98923936	Liver__WT	Liver__KO	OK	55.5778	57.0478	0.0376621	0.207995	0.61105	0.999866	no
ENSMUSG00000017548.15	ENSMUSG00000017548.15	Suz12	chr11:79993105-80034123	Liver__WT	Liver__KO	OK	50.8608	52.2673	0.0393536	0.221581	0.58575	0.999866	no
ENSMUSG00000017550.14	ENSMUSG00000017550.14	Atad5	chr11:80089399-80135794	Liver__WT	Liver__KO	OK	17.1667	17.9262	0.062457	0.337545	0.40625	0.999866	no
ENSMUSG00000017561.16	ENSMUSG00000017561.16	Crlf3	chr11:80046492-80080991	Liver__WT	Liver__KO	OK	48.2646	50.5133	0.0656972	0.373648	0.35975	0.999866	no
ENSMUSG00000017588.2	ENSMUSG00000017588.2	Krt27	chr11:99345564-99351104	Liver__WT	Liver__KO	NOTEST	0.0064113	0.0297068	2.21211	0	1	1	no
ENSMUSG00000017607.9	ENSMUSG00000017607.9	Tns4	chr11:99065677-99089306	Liver__WT	Liver__KO	NOTEST	0.223581	0.152656	-0.550509	0	1	1	no
ENSMUSG00000017615.12	ENSMUSG00000017615.12	Tnfaip1	chr11:78522849-78536332	Liver__WT	Liver__KO	OK	19.6294	18.4544	-0.0890483	-0.497443	0.223	0.999866	no
ENSMUSG00000017631.18	ENSMUSG00000017631.18	Abr	chr11:76416733-76622314	Liver__WT	Liver__KO	OK	9.43271	9.56217	0.0196662	0.067806	0.85785	0.999866	no
ENSMUSG00000017639.13	ENSMUSG00000017639.13	Rab11fip4	chr11:79591211-79698023	Liver__WT	Liver__KO	OK	3.47189	3.0505	-0.186673	-0.396966	0.32685	0.999866	no
ENSMUSG00000017652.16	ENSMUSG00000017652.16	Cd40	chr2:165055626-165072948	Liver__WT	Liver__KO	OK	2.65724	2.34886	-0.17797	-0.376915	0.34255	0.999866	no
ENSMUSG00000017664.16	ENSMUSG00000017664.16	Slc35c2	chr2:165276553-165287869	Liver__WT	Liver__KO	OK	32.5779	31.2674	-0.0592339	-0.287911	0.47375	0.999866	no
ENSMUSG00000017667.9	ENSMUSG00000017667.9	Zfp334	chr2:165374263-165388259	Liver__WT	Liver__KO	OK	3.95293	4.03061	0.0280769	0.143115	0.72395	0.999866	no
ENSMUSG00000017670.16	ENSMUSG00000017670.16	Elmo2	chr2:165288030-165326479	Liver__WT	Liver__KO	OK	16.1111	15.5643	-0.049813	-0.249807	0.5092	0.999866	no
ENSMUSG00000017677.11	ENSMUSG00000017677.11	Wsb1	chr11:79239371-79254671	Liver__WT	Liver__KO	OK	47.6897	49.3232	0.0485871	0.255674	0.5317	0.999866	no
ENSMUSG00000017679.16	ENSMUSG00000017679.16	Ttpal	chr2:163602313-163619012	Liver__WT	Liver__KO	OK	13.8239	14.0685	0.0253089	0.078576	0.80455	0.999866	no
ENSMUSG00000017686.16	ENSMUSG00000017686.16	Rhot1	chr11:80209018-80267907	Liver__WT	Liver__KO	OK	24.1113	23.5633	-0.0331657	-0.182213	0.65285	0.999866	no
ENSMUSG00000017688.14	ENSMUSG00000017688.14	Hnf4g	chr3:3508029-3658052	Liver__WT	Liver__KO	OK	0.538635	0.581086	0.109445	0.215533	0.5945	0.999866	no
ENSMUSG00000017692.8	ENSMUSG00000017692.8	Rhbdl3	chr11:80300911-80355955	Liver__WT	Liver__KO	NOTEST	0.190373	0.235333	0.305871	0	1	1	no
ENSMUSG00000017697.3	ENSMUSG00000017697.3	Ada	chr2:163726583-163750239	Liver__WT	Liver__KO	OK	6.5563	5.94711	-0.140693	-0.521437	0.19075	0.999866	no
ENSMUSG00000017707.9	ENSMUSG00000017707.9	Serinc3	chr2:163623271-163645801	Liver__WT	Liver__KO	OK	214.875	220.591	0.0378775	0.146796	0.70255	0.999866	no
ENSMUSG00000017713.9	ENSMUSG00000017713.9	Tha1	chr11:117867951-117887416	Liver__WT	Liver__KO	OK	1.4036	1.57366	0.164987	0.366475	0.36825	0.999866	no
ENSMUSG00000017715.11	ENSMUSG00000017715.11	Pgs1	chr11:117986291-118129219	Liver__WT	Liver__KO	OK	10.7512	11.0527	0.0398921	0.192432	0.638	0.999866	no
ENSMUSG00000017716.15	ENSMUSG00000017716.15	Birc5	chr11:117849250-117855743	Liver__WT	Liver__KO	OK	185.113	186.544	0.0111083	0.0608082	0.8843	0.999866	no
ENSMUSG00000017718.15	ENSMUSG00000017718.15	Afmid	chr11:117809667-117839908	Liver__WT	Liver__KO	OK	4.61777	4.63505	0.00539116	0.00660602	0.98855	0.999866	no
ENSMUSG00000017720.2	ENSMUSG00000017720.2	Trp53tg5	chr2:164470300-164473724	Liver__WT	Liver__KO	NOTEST	0.00787184	0.0341425	2.1168	0	1	1	no
ENSMUSG00000017721.15	ENSMUSG00000017721.15	Pigt	chr2:164497519-164508301	Liver__WT	Liver__KO	OK	33.5662	32.6474	-0.0400424	-0.224301	0.5806	0.999866	no
ENSMUSG00000017723.11	ENSMUSG00000017723.11	Wfdc2	chr2:164562412-164568510	Liver__WT	Liver__KO	OK	2.76891	3.1194	0.171951	0.330826	0.39605	0.999866	no
ENSMUSG00000017724.14	ENSMUSG00000017724.14	Etv4	chr11:101769741-101785371	Liver__WT	Liver__KO	OK	3.37149	3.14268	-0.101389	-0.230327	0.5482	0.999866	no
ENSMUSG00000017733.4	ENSMUSG00000017733.4	Eppin	chr2:164588342-164593594	Liver__WT	Liver__KO	NOTEST	0	0	0	0	1	1	no
ENSMUSG00000017734.15	ENSMUSG00000017734.15	Dbndd2	chr2:164486105-164493319	Liver__WT	Liver__KO	OK	3.87188	3.96784	0.0353184	0.096714	0.81	0.999866	no
ENSMUSG00000017737.2	ENSMUSG00000017737.2	Mmp9	chr2:164940779-164955850	Liver__WT	Liver__KO	OK	0.324021	0.379505	0.228031	0.230819	0.4301	0.999866	no
ENSMUSG00000017740.17	ENSMUSG00000017740.17	Slc12a5	chr2:164960815-164999731	Liver__WT	Liver__KO	OK	0.649741	0.668508	0.0410789	0.0807822	0.81815	0.999866	no
ENSMUSG00000017747.13	ENSMUSG00000017747.13	Ghdc	chr11:100766031-100770957	Liver__WT	Liver__KO	OK	3.5815	3.53586	-0.0185029	-0.0581173	0.8831	0.999866	no
ENSMUSG00000017754.13	ENSMUSG00000017754.13	Pltp	chr2:164830731-164857711	Liver__WT	Liver__KO	OK	4.54428	4.70284	0.0494812	0.0660571	0.86695	0.999866	no
ENSMUSG00000017756.8	ENSMUSG00000017756.8	Slc12a7	chr13:73763696-73816743	Liver__WT	Liver__KO	OK	12.2985	11.2579	-0.12755	-0.705393	0.07855	0.999866	no
ENSMUSG00000017760.15	ENSMUSG00000017760.15	Ctsa	chr2:164830731-164857711	Liver__WT	Liver__KO	OK	54.695	54.3073	-0.0102627	-0.0454524	0.91205	0.999866	no
ENSMUSG00000017764.2	ENSMUSG00000017764.2	Zswim1	chr2:164822685-164828537	Liver__WT	Liver__KO	OK	3.6635	3.24716	-0.174041	-0.621882	0.1242	0.999866	no
ENSMUSG00000017765.16	ENSMUSG00000017765.16	Slc12a4	chr8:105934332-105966115	Liver__WT	Liver__KO	OK	12.475	12.6007	0.0144658	0.0497539	0.9004	0.999866	no
ENSMUSG00000017767.3	ENSMUSG00000017767.3	Spata25	chr2:164822685-164828537	Liver__WT	Liver__KO	OK	0.905093	1.05206	0.21708	0.133101	0.74135	0.999866	no
ENSMUSG00000017774.19	ENSMUSG00000017774.19	Myo1c	chr11:75650503-75673910	Liver__WT	Liver__KO	OK	24.9019	24.9516	0.00287749	0.0160528	0.9688	0.999866	no
ENSMUSG00000017776.15	ENSMUSG00000017776.15	Crk	chr11:75679258-75706908	Liver__WT	Liver__KO	OK	41.7327	43.099	0.0464746	0.249895	0.52425	0.999866	no
ENSMUSG00000017778.14	ENSMUSG00000017778.14	Cox7c	chr13:86044815-86046904	Liver__WT	Liver__KO	OK	425.286	448.281	0.0759705	0.422544	0.296	0.999866	no
ENSMUSG00000017781.17	ENSMUSG00000017781.17	Pitpna	chr11:75588096-75628804	Liver__WT	Liver__KO	OK	43.0342	42.6642	-0.012459	-0.0649335	0.8706	0.999866	no
ENSMUSG00000017801.15	ENSMUSG00000017801.15	Mlx	chr11:101087276-101095436	Liver__WT	Liver__KO	OK	37.5744	35.7443	-0.0720365	-0.243904	0.53835	0.999866	no
ENSMUSG00000017802.14	ENSMUSG00000017802.14	Fam134c	chr11:101096321-101119893	Liver__WT	Liver__KO	OK	27.3458	27.6878	0.0179269	0.100592	0.8032	0.999866	no
ENSMUSG00000017817.11	ENSMUSG00000017817.11	Jph2	chr2:163336241-163397993	Liver__WT	Liver__KO	OK	0.429852	0.413973	-0.0543036	-0.121384	0.7607	0.999866	no
ENSMUSG00000017830.15	ENSMUSG00000017830.15	Dhx58	chr11:100574903-100704271	Liver__WT	Liver__KO	OK	1.22508	1.40936	0.202159	0.0942209	0.73435	0.999866	no
ENSMUSG00000017831.7	ENSMUSG00000017831.7	Rab5a	chr17:53479233-53539451	Liver__WT	Liver__KO	OK	22.3537	22.9083	0.035353	0.189963	0.63865	0.999866	no
ENSMUSG00000017832.2	ENSMUSG00000017832.2	Hspb9	chr11:100713849-100714575	Liver__WT	Liver__KO	OK	0.598913	0.412615	-0.53755	-0.614758	0.11305	0.999866	no
ENSMUSG00000017837.12	ENSMUSG00000017837.12	Nkiras2	chr11:100574903-100704271	Liver__WT	Liver__KO	OK	18.2571	17.9121	-0.0275204	-0.0555259	0.8835	0.999866	no
ENSMUSG00000017843.13	ENSMUSG00000017843.13	Ppp2r5c	chr12:110485738-110583061	Liver__WT	Liver__KO	OK	33.3006	32.9952	-0.0132931	-0.0761348	0.85075	0.999866	no
ENSMUSG00000017858.12	ENSMUSG00000017858.12	Ift52	chr2:163017353-163046141	Liver__WT	Liver__KO	OK	21.5872	21.4967	-0.00606408	-0.028506	0.9447	0.999866	no
ENSMUSG00000017861.11	ENSMUSG00000017861.11	Mybl2	chr2:163054686-163084688	Liver__WT	Liver__KO	OK	34.7939	32.9367	-0.0791389	-0.358131	0.367	0.999866	no
ENSMUSG00000017868.16	ENSMUSG00000017868.16	Sgk2	chr2:162987329-163014127	Liver__WT	Liver__KO	OK	1.30293	1.28609	-0.0187701	-0.0519471	0.8983	0.999866	no
ENSMUSG00000017897.18	ENSMUSG00000017897.18	Eya2	chr2:165595031-165771727	Liver__WT	Liver__KO	OK	0.461244	0.577023	0.323098	0.316277	0.302	0.999866	no
ENSMUSG00000017922.13	ENSMUSG00000017922.13	Prl3c1	chr13:27196658-27203749	Liver__WT	Liver__KO	NOTEST	0	0	0	0	1	1	no
ENSMUSG00000017929.13	ENSMUSG00000017929.13	B4galt5	chr2:167298443-167349183	Liver__WT	Liver__KO	OK	8.80475	8.58358	-0.0367033	-0.147353	0.68285	0.999866	no
ENSMUSG00000017943.15	ENSMUSG00000017943.15	Gdap1l1	chr2:163438475-163455324	Liver__WT	Liver__KO	OK	0.192188	0.269036	0.48528	0.488151	0.1952	0.999866	no
ENSMUSG00000017950.16	ENSMUSG00000017950.16	Hnf4a	chr2:163492317-163572910	Liver__WT	Liver__KO	OK	36.5557	34.5388	-0.0818787	-0.330657	0.3061	0.999866	no
ENSMUSG00000017969.13	ENSMUSG00000017969.13	Ptgis	chr2:167095968-167240604	Liver__WT	Liver__KO	OK	4.56877	4.59114	0.00704894	0.0212965	0.9594	0.999866	no
ENSMUSG00000017978.18	ENSMUSG00000017978.18	Cadps2	chr6:23262772-23839421	Liver__WT	Liver__KO	NOTEST	0.15055	0.13813	-0.124219	0	1	1	no
ENSMUSG00000017999.16	ENSMUSG00000017999.16	Ddx27	chr2:167015192-167034947	Liver__WT	Liver__KO	OK	65.9571	62.8592	-0.069403	-0.395818	0.3263	0.999866	no
ENSMUSG00000018001.18	ENSMUSG00000018001.18	Cyth3	chr5:143622446-143710250	Liver__WT	Liver__KO	OK	37.1969	37.1545	-0.0016453	-0.00756658	0.98255	0.999866	no
ENSMUSG00000018008.7	ENSMUSG00000018008.7	Cyth4	chr15:78597046-78622019	Liver__WT	Liver__KO	OK	9.26971	9.04872	-0.0348106	-0.167286	0.68405	0.999866	no
ENSMUSG00000018012.11	ENSMUSG00000018012.11	Rac3	chr11:120721469-120723969	Liver__WT	Liver__KO	OK	3.62694	3.89136	0.101524	0.224793	0.5826	0.999866	no
ENSMUSG00000018040.9	ENSMUSG00000018040.9	Rrp7a	chr15:83089505-83122801	Liver__WT	Liver__KO	OK	21.1028	21.1629	0.00410206	0.0191633	0.95875	0.999866	no
ENSMUSG00000018042.17	ENSMUSG00000018042.17	Cyb5r3	chr15:83153493-83172592	Liver__WT	Liver__KO	OK	108.327	102.696	-0.0770132	-0.314992	0.4387	0.999866	no
ENSMUSG00000018068.13	ENSMUSG00000018068.13	Ints2	chr11:86201369-86357602	Liver__WT	Liver__KO	OK	23.6416	23.0804	-0.0346637	-0.0582447	0.81825	0.999866	no
ENSMUSG00000018076.12	ENSMUSG00000018076.12	Med13l	chr5:118560718-118765438	Liver__WT	Liver__KO	OK	8.55541	8.97021	0.0683058	0.356301	0.3497	0.999866	no
ENSMUSG00000018102.4	ENSMUSG00000018102.4	Hist1h2bc	chr13:23684198-23692488	Liver__WT	Liver__KO	OK	11.8064	12.2573	0.054079	0.183627	0.65175	0.999866	no
ENSMUSG00000018126.15	ENSMUSG00000018126.15	Baiap2l2	chr15:79258194-79285537	Liver__WT	Liver__KO	OK	1.47519	1.41393	-0.061187	-0.0846532	0.8151	0.999866	no
ENSMUSG00000018143.10	ENSMUSG00000018143.10	Mafk	chr5:139791512-139826885	Liver__WT	Liver__KO	OK	13.913	14.3319	0.0427949	0.141982	0.71675	0.999866	no
ENSMUSG00000018160.15	ENSMUSG00000018160.15	Med1	chr11:98152153-98193293	Liver__WT	Liver__KO	OK	21.8946	20.2409	-0.113302	-0.339619	0.40145	0.999866	no
ENSMUSG00000018166.8	ENSMUSG00000018166.8	Erbb3	chr10:128567522-128589652	Liver__WT	Liver__KO	OK	2.11993	1.92512	-0.139072	-0.557613	0.1703	0.999866	no
ENSMUSG00000018167.10	ENSMUSG00000018167.10	Stard3	chr11:98358367-98381112	Liver__WT	Liver__KO	OK	17.124	17.26	0.0114148	0.0480256	0.9076	0.999866	no
ENSMUSG00000018168.8	ENSMUSG00000018168.8	Ikzf3	chr11:98464901-98545800	Liver__WT	Liver__KO	NOTEST	0.148723	0.0982548	-0.598032	0	1	1	no
ENSMUSG00000018169.12	ENSMUSG00000018169.12	Mfng	chr15:78755881-78773475	Liver__WT	Liver__KO	OK	8.82035	8.31535	-0.0850592	-0.360008	0.37	0.999866	no
ENSMUSG00000018171.9	ENSMUSG00000018171.9	Vmp1	chr11:86583864-86683836	Liver__WT	Liver__KO	OK	50.2735	51.542	0.0359487	0.124027	0.75745	0.999866	no
ENSMUSG00000018189.12	ENSMUSG00000018189.12	Uchl5	chr1:143777271-143807466	Liver__WT	Liver__KO	OK	57.3658	55.1867	-0.0558722	-0.291368	0.4726	0.999866	no
ENSMUSG00000018196.18	ENSMUSG00000018196.18	Glrx2	chr1:143739028-143749676	Liver__WT	Liver__KO	OK	32.9231	35.0096	0.088647	0.323581	0.43695	0.999866	no
ENSMUSG00000018199.8	ENSMUSG00000018199.8	Trove2	chr1:143750789-143777068	Liver__WT	Liver__KO	OK	4.04551	4.27328	0.0790238	0.407572	0.31035	0.999866	no
ENSMUSG00000018209.15	ENSMUSG00000018209.15	Stk4	chr2:164053539-164155524	Liver__WT	Liver__KO	OK	24.4793	24.6925	0.0125128	0.0562427	0.88215	0.999866	no
ENSMUSG00000018211.13	ENSMUSG00000018211.13	Wfdc15b	chr2:164214453-164221660	Liver__WT	Liver__KO	NOTEST	0.0619511	0.0728301	0.233404	0	1	1	no
ENSMUSG00000018217.12	ENSMUSG00000018217.12	Pmp22	chr11:63128981-63159547	Liver__WT	Liver__KO	OK	40.1624	40.745	0.020775	0.106569	0.7914	0.999866	no
ENSMUSG00000018238.6	ENSMUSG00000018238.6	Gdf9	chr11:53431022-53437904	Liver__WT	Liver__KO	OK	0.271563	0.289957	0.0945503	0.0837994	0.81695	0.999866	no
ENSMUSG00000018239.9	ENSMUSG00000018239.9	Zcchc10	chr11:53324678-53333301	Liver__WT	Liver__KO	OK	17.6978	18.121	0.0340963	0.156945	0.70095	0.999866	no
ENSMUSG00000018259.12	ENSMUSG00000018259.12	Prl8a2	chr13:27345682-27354216	Liver__WT	Liver__KO	NOTEST	0.0120446	0.0294711	1.29092	0	1	1	no
ENSMUSG00000018263.11	ENSMUSG00000018263.11	Tbx5	chr5:119832667-119885219	Liver__WT	Liver__KO	OK	0.818266	1.01224	0.306908	0.575819	0.14045	0.999866	no
ENSMUSG00000018286.6	ENSMUSG00000018286.6	Psmb6	chr11:70525385-70527649	Liver__WT	Liver__KO	OK	239.626	234.869	-0.0289299	-0.166329	0.68285	0.999866	no
ENSMUSG00000018287.12	ENSMUSG00000018287.12	Spag7	chr11:70663770-70669416	Liver__WT	Liver__KO	OK	60.3978	60.1663	-0.00554216	-0.0291995	0.94395	0.999866	no
ENSMUSG00000018293.4	ENSMUSG00000018293.4	Pfn1	chr11:70651849-70654644	Liver__WT	Liver__KO	OK	761.682	745.178	-0.0316029	-0.160935	0.69345	0.999866	no
ENSMUSG00000018322.10	ENSMUSG00000018322.10	Tomm34	chr2:164053539-164155524	Liver__WT	Liver__KO	OK	28.0236	27.3007	-0.0377038	-0.114506	0.777	0.999866	no
ENSMUSG00000018326.9	ENSMUSG00000018326.9	Ywhab	chr2:163994959-164018588	Liver__WT	Liver__KO	OK	107.459	105.864	-0.0215726	-0.118223	0.76495	0.999866	no
ENSMUSG00000018334.17	ENSMUSG00000018334.17	Ksr1	chr11:79013439-79146407	Liver__WT	Liver__KO	OK	5.27385	4.88271	-0.111174	-0.288822	0.4368	0.999866	no
ENSMUSG00000018339.11	ENSMUSG00000018339.11	Gpx3	chr11:54902452-54910377	Liver__WT	Liver__KO	OK	20.2411	21.752	0.103857	0.518151	0.1968	0.999866	no
ENSMUSG00000018340.13	ENSMUSG00000018340.13	Anxa6	chr11:54979107-55033445	Liver__WT	Liver__KO	OK	53.974	55.9516	0.0519155	0.29739	0.46535	0.999866	no
ENSMUSG00000018341.12	ENSMUSG00000018341.12	Il12rb2	chr6:67179798-67376188	Liver__WT	Liver__KO	OK	1.39817	1.33344	-0.0683878	-0.0173749	0.92915	0.999866	no
ENSMUSG00000018347.16	ENSMUSG00000018347.16	Zkscan6	chr11:65807174-65829239	Liver__WT	Liver__KO	OK	5.72485	5.86595	0.0351274	0.141853	0.72665	0.999866	no
ENSMUSG00000018362.14	ENSMUSG00000018362.14	Kpna2	chr11:106988628-106999541	Liver__WT	Liver__KO	OK	211.038	218.249	0.0484718	0.253003	0.5184	0.999866	no
ENSMUSG00000018363.16	ENSMUSG00000018363.16	Smurf2	chr11:106820065-106920715	Liver__WT	Liver__KO	OK	14.2087	14.411	0.0203934	0.0926962	0.80565	0.999866	no
ENSMUSG00000018372.13	ENSMUSG00000018372.13	Cep95	chr11:106789251-106819930	Liver__WT	Liver__KO	OK	13.1712	14.0023	0.088278	0.310224	0.42465	0.999866	no
ENSMUSG00000018377.10	ENSMUSG00000018377.10	Vezf1	chr11:88068278-88084729	Liver__WT	Liver__KO	OK	13.7689	13.9354	0.0173392	0.0958984	0.8096	0.999866	no
ENSMUSG00000018378.13	ENSMUSG00000018378.13	Cuedc1	chr11:88098057-88194140	Liver__WT	Liver__KO	OK	3.51796	3.67361	0.0624569	0.217112	0.56135	0.999866	no
ENSMUSG00000018379.17	ENSMUSG00000018379.17	Srsf1	chr11:88011990-88053755	Liver__WT	Liver__KO	OK	222.384	228.13	0.036807	0.15339	0.7084	0.999866	no
ENSMUSG00000018381.15	ENSMUSG00000018381.15	Abi3	chr11:95824498-95845734	Liver__WT	Liver__KO	OK	4.55575	4.21399	-0.112501	-0.245243	0.4926	0.999866	no
ENSMUSG00000018387.12	ENSMUSG00000018387.12	Shroom1	chr11:53457204-53467766	Liver__WT	Liver__KO	OK	1.31909	1.09333	-0.27081	-0.623194	0.0966	0.999866	no
ENSMUSG00000018395.19	ENSMUSG00000018395.19	Kif3a	chr11:53567378-53601967	Liver__WT	Liver__KO	OK	11.2608	11.4786	0.0276465	0.130233	0.7528	0.999866	no
ENSMUSG00000018398.18	ENSMUSG00000018398.18	Sept8	chr11:53519256-53549565	Liver__WT	Liver__KO	OK	42.6535	41.0648	-0.0547622	-0.290375	0.47265	0.999866	no
ENSMUSG00000018401.17	ENSMUSG00000018401.17	Mtmr4	chr11:87592161-87616302	Liver__WT	Liver__KO	OK	20.7764	19.7511	-0.073012	-0.336728	0.32005	0.999866	no
ENSMUSG00000018405.7	ENSMUSG00000018405.7	Mrm1	chr11:84813060-84819515	Liver__WT	Liver__KO	OK	10.0289	10.5024	0.0665538	0.318484	0.43605	0.999866	no
ENSMUSG00000018411.17	ENSMUSG00000018411.17	Mapt	chr11:104231389-104332090	Liver__WT	Liver__KO	OK	0.413977	0.350449	-0.240345	-0.215312	0.39865	0.999866	no
ENSMUSG00000018412.16	ENSMUSG00000018412.16	Kansl1	chr11:104333228-104468861	Liver__WT	Liver__KO	OK	18.306	17.6842	-0.0498581	-0.246559	0.51725	0.999866	no
ENSMUSG00000018415.14	ENSMUSG00000018415.14	Gid4	chr11:60400625-60445277	Liver__WT	Liver__KO	OK	14.2118	14.5024	0.0292045	0.119876	0.7691	0.999866	no
ENSMUSG00000018417.14	ENSMUSG00000018417.14	Myo1b	chr1:51749764-51916071	Liver__WT	Liver__KO	OK	11.094	11.1835	0.0115838	0.0545659	0.8772	0.999866	no
ENSMUSG00000018425.18	ENSMUSG00000018425.18	Dhx40	chr11:86768845-86807746	Liver__WT	Liver__KO	OK	9.91621	9.68711	-0.0337224	-0.166849	0.67015	0.999866	no
ENSMUSG00000018427.7	ENSMUSG00000018427.7	Ypel2	chr11:86936424-86993707	Liver__WT	Liver__KO	OK	2.27573	2.22532	-0.0323104	-0.125679	0.75345	0.999866	no
ENSMUSG00000018428.15	ENSMUSG00000018428.15	Akap1	chr11:88830791-88881395	Liver__WT	Liver__KO	OK	20.2811	18.8245	-0.107524	-0.586199	0.1482	0.999866	no
ENSMUSG00000018433.14	ENSMUSG00000018433.14	Nol11	chr11:107157407-107189381	Liver__WT	Liver__KO	OK	36.873	37.2304	0.0139152	0.0731883	0.85	0.999866	no
ENSMUSG00000018442.13	ENSMUSG00000018442.13	Derl2	chr11:71007163-71027371	Liver__WT	Liver__KO	OK	18.9076	20.2895	0.101772	0.291691	0.47445	0.999866	no
ENSMUSG00000018446.8	ENSMUSG00000018446.8	C1qbp	chr11:70977835-70983026	Liver__WT	Liver__KO	OK	238.121	232.461	-0.0347033	-0.195683	0.6278	0.999866	no
ENSMUSG00000018449.12	ENSMUSG00000018449.12	Rpain	chr11:70970212-70977833	Liver__WT	Liver__KO	OK	33.2471	37.6231	0.178391	0.566606	0.1621	0.999866	no
ENSMUSG00000018451.6	ENSMUSG00000018451.6	6330403K07Rik	chr11:71031940-71033513	Liver__WT	Liver__KO	OK	15.6815	16.8941	0.107452	0.504236	0.21895	0.999866	no
ENSMUSG00000018459.15	ENSMUSG00000018459.15	Slc13a3	chr2:165405027-165473230	Liver__WT	Liver__KO	OK	2.01895	1.82036	-0.149376	-0.491358	0.23235	0.999866	no
ENSMUSG00000018470.8	ENSMUSG00000018470.8	Kcnab3	chr11:69326257-69333042	Liver__WT	Liver__KO	OK	0.279578	0.26033	-0.102913	-0.166547	0.687	0.999866	no
ENSMUSG00000018474.17	ENSMUSG00000018474.17	Chd3	chr11:69343272-69369408	Liver__WT	Liver__KO	OK	19.5773	20.326	0.0541431	0.107201	0.7872	0.999866	no
ENSMUSG00000018476.7	ENSMUSG00000018476.7	Kdm6b	chr11:69398507-69413675	Liver__WT	Liver__KO	OK	8.71875	8.52156	-0.033005	-0.117849	0.77245	0.999866	no
ENSMUSG00000018479.12	ENSMUSG00000018479.12	1700125H20Rik	chr11:85170403-85181145	Liver__WT	Liver__KO	NOTEST	0.0405025	0.0545219	0.428823	0	1	1	no
ENSMUSG00000018481.9	ENSMUSG00000018481.9	Appbp2	chr11:85187261-85235130	Liver__WT	Liver__KO	OK	23.395	22.6714	-0.0453258	-0.260474	0.5232	0.999866	no
ENSMUSG00000018486.2	ENSMUSG00000018486.2	Wnt9b	chr11:103727363-103749821	Liver__WT	Liver__KO	NOTEST	0.0762087	0.0834461	0.13089	0	1	1	no
ENSMUSG00000018500.2	ENSMUSG00000018500.2	Adora2b	chr11:62248983-62266453	Liver__WT	Liver__KO	NOTEST	0.219114	0.240061	0.131721	0	1	1	no
ENSMUSG00000018501.17	ENSMUSG00000018501.17	Ncor1	chr11:62281472-62514417	Liver__WT	Liver__KO	OK	72.2657	69.1409	-0.063772	-0.21648	0.57505	0.999866	no
ENSMUSG00000018507.16	ENSMUSG00000018507.16	Trpv2	chr11:62574485-62600515	Liver__WT	Liver__KO	OK	5.9492	5.34249	-0.155184	-0.54556	0.16065	0.999866	no
ENSMUSG00000018509.8	ENSMUSG00000018509.8	Cenpv	chr11:62524945-62539261	Liver__WT	Liver__KO	OK	35.8967	38.0862	0.0854191	0.364684	0.36815	0.999866	no
ENSMUSG00000018537.16	ENSMUSG00000018537.16	Pcgf2	chr11:97688822-97700497	Liver__WT	Liver__KO	OK	12.5114	12.0932	-0.0490556	-0.169434	0.6718	0.999866	no
ENSMUSG00000018541.10	ENSMUSG00000018541.10	Cwc25	chr11:97745480-97766556	Liver__WT	Liver__KO	OK	9.7222	9.69608	-0.00388105	-0.0185839	0.9634	0.999866	no
ENSMUSG00000018543.8	ENSMUSG00000018543.8	1700001P01Rik	chr11:97771480-97775918	Liver__WT	Liver__KO	NOTEST	0.135505	0.0658884	-1.04025	0	1	1	no
ENSMUSG00000018547.8	ENSMUSG00000018547.8	Pip4k2b	chr11:97715156-97744704	Liver__WT	Liver__KO	OK	20.6692	19.8777	-0.0563317	-0.300817	0.43835	0.999866	no
ENSMUSG00000018548.15	ENSMUSG00000018548.15	Trim37	chr11:87127076-87220683	Liver__WT	Liver__KO	OK	23.7196	22.8482	-0.0539986	-0.21648	0.58725	0.999866	no
ENSMUSG00000018554.13	ENSMUSG00000018554.13	Ybx2	chr11:69935795-69941605	Liver__WT	Liver__KO	OK	0.999898	0.886576	-0.173537	-0.324009	0.4261	0.999866	no
ENSMUSG00000018559.16	ENSMUSG00000018559.16	Ctdnep1	chr11:69968223-69990601	Liver__WT	Liver__KO	OK	68.7554	67.1381	-0.0343408	-0.108029	0.79575	0.999866	no
ENSMUSG00000018565.17	ENSMUSG00000018565.17	Elp5	chr11:69968223-69990601	Liver__WT	Liver__KO	OK	50.5659	49.3861	-0.0340615	-0.122719	0.76265	0.999866	no
ENSMUSG00000018566.14	ENSMUSG00000018566.14	Slc2a4	chr11:69942542-69948188	Liver__WT	Liver__KO	OK	2.57554	2.81014	0.125765	0.262902	0.5141	0.999866	no
ENSMUSG00000018567.14	ENSMUSG00000018567.14	Gabarap	chr11:69991142-69994951	Liver__WT	Liver__KO	OK	116.85	122.661	0.0700252	0.372553	0.36555	0.999866	no
ENSMUSG00000018569.12	ENSMUSG00000018569.12	Cldn7	chr11:69964778-69967885	Liver__WT	Liver__KO	OK	1.53348	1.79278	0.225383	0.227643	0.53005	0.999866	no
ENSMUSG00000018570.17	ENSMUSG00000018570.17	2810408A11Rik	chr11:69897351-69900957	Liver__WT	Liver__KO	OK	1.7313	1.77143	0.0330561	0.0755102	0.8393	0.999866	no
ENSMUSG00000018572.10	ENSMUSG00000018572.10	Phf23	chr11:69995776-70000009	Liver__WT	Liver__KO	OK	40.5849	40.7399	0.0055027	0.0301273	0.93895	0.999866	no
ENSMUSG00000018574.14	ENSMUSG00000018574.14	Acadvl	chr11:70000594-70015408	Liver__WT	Liver__KO	OK	42.6263	44.0104	0.0461021	0.204399	0.61585	0.999866	no
ENSMUSG00000018581.15	ENSMUSG00000018581.15	Dnah11	chr12:117804288-118199043	Liver__WT	Liver__KO	OK	0.945481	0.955068	0.0145558	0.0351862	0.9306	0.999866	no
ENSMUSG00000018583.5	ENSMUSG00000018583.5	G3bp1	chr11:55469684-55504838	Liver__WT	Liver__KO	OK	94.5781	92.1381	-0.0377073	-0.151805	0.65615	0.999866	no
ENSMUSG00000018585.9	ENSMUSG00000018585.9	Atox1	chr11:55446640-55461239	Liver__WT	Liver__KO	OK	114.545	114.228	-0.00400418	-0.0211482	0.9577	0.999866	no
ENSMUSG00000018589.8	ENSMUSG00000018589.8	Glra2	chrX:165129016-165327393	Liver__WT	Liver__KO	NOTEST	0.00270767	0	-inf	0	1	1	no
ENSMUSG00000018593.12	ENSMUSG00000018593.12	Sparc	chr11:55394499-55420080	Liver__WT	Liver__KO	OK	111.592	120.771	0.11404	0.637739	0.1157	0.999866	no
ENSMUSG00000018595.6	ENSMUSG00000018595.6	Glra4	chrX:136732941-136803364	Liver__WT	Liver__KO	NOTEST	0.00806795	0.024955	1.62905	0	1	1	no
ENSMUSG00000018599.5	ENSMUSG00000018599.5	Mief2	chr11:60728397-60732951	Liver__WT	Liver__KO	OK	3.99535	4.04373	0.0173667	0.0351721	0.9217	0.999866	no
ENSMUSG00000018604.18	ENSMUSG00000018604.18	Tbx3	chr5:119570129-119684724	Liver__WT	Liver__KO	OK	5.1691	5.21225	0.011993	0.053596	0.8952	0.999866	no
ENSMUSG00000018620.2	ENSMUSG00000018620.2	Mmp20	chr9:7628230-7699585	Liver__WT	Liver__KO	NOTEST	0	0.00398847	inf	0	1	1	no
ENSMUSG00000018623.9	ENSMUSG00000018623.9	Mmp7	chr9:7628230-7699585	Liver__WT	Liver__KO	NOTEST	0	0	0	0	1	1	no
ENSMUSG00000018634.10	ENSMUSG00000018634.10	Crhr1	chr11:104132854-104175523	Liver__WT	Liver__KO	NOTEST	0.00130725	0	-inf	0	1	1	no
ENSMUSG00000018648.15	ENSMUSG00000018648.15	Dusp14	chr11:84048040-84069261	Liver__WT	Liver__KO	OK	0.488049	0.453969	-0.104432	-0.150462	0.6796	0.999866	no
ENSMUSG00000018651.14	ENSMUSG00000018651.14	Tada2a	chr11:84078919-84129600	Liver__WT	Liver__KO	OK	22.0219	20.9888	-0.0693238	-0.32294	0.4257	0.999866	no
ENSMUSG00000018654.17	ENSMUSG00000018654.17	Ikzf1	chr11:11642202-11772926	Liver__WT	Liver__KO	OK	87.3582	79.1013	-0.143241	-0.239604	0.53675	0.999866	no
ENSMUSG00000018656.5	ENSMUSG00000018656.5	Tcaf3	chr6:42584865-42597692	Liver__WT	Liver__KO	NOTEST	0	0	0	0	1	1	no
ENSMUSG00000018659.12	ENSMUSG00000018659.12	Pnpo	chr11:96907425-96982959	Liver__WT	Liver__KO	OK	109.091	118.498	0.119331	0.437741	0.2774	0.999866	no
ENSMUSG00000018661.17	ENSMUSG00000018661.17	Cog1	chr11:113244852-113684155	Liver__WT	Liver__KO	OK	11.5908	11.1096	-0.0611748	-0.157344	0.6569	0.999866	no
ENSMUSG00000018666.13	ENSMUSG00000018666.13	Cbx1	chr11:96789126-96808640	Liver__WT	Liver__KO	OK	70.0397	68.1427	-0.0396137	-0.218147	0.59145	0.999866	no
ENSMUSG00000018669.14	ENSMUSG00000018669.14	Cdk5rap3	chr11:96907425-96982959	Liver__WT	Liver__KO	OK	30.3104	31.1303	0.0385055	0.0670746	0.8564	0.999866	no
ENSMUSG00000018672.15	ENSMUSG00000018672.15	Copz2	chr11:96849875-96861203	Liver__WT	Liver__KO	OK	13.0306	13.9353	0.0968381	0.372851	0.34935	0.999866	no
ENSMUSG00000018677.9	ENSMUSG00000018677.9	Slc25a39	chr11:102402984-102407946	Liver__WT	Liver__KO	OK	96.6414	94.2098	-0.0367636	-0.195236	0.62695	0.999866	no
ENSMUSG00000018678.12	ENSMUSG00000018678.12	Sp2	chr11:96907425-96982959	Liver__WT	Liver__KO	OK	8.05305	7.85174	-0.0365231	-0.0442922	0.9104	0.999866	no
ENSMUSG00000018697.14	ENSMUSG00000018697.14	Aatf	chr11:84422854-84513522	Liver__WT	Liver__KO	OK	40.7151	37.5694	-0.116005	-0.647129	0.11205	0.999866	no
ENSMUSG00000018698.15	ENSMUSG00000018698.15	Lhx1	chr11:84518283-84525535	Liver__WT	Liver__KO	NOTEST	0.0158048	0.00711756	-1.15091	0	1	1	no
ENSMUSG00000018707.13	ENSMUSG00000018707.13	Dync1h1	chr12:110601451-110666945	Liver__WT	Liver__KO	OK	27.9439	25.0888	-0.155487	-0.827412	0.0421	0.999866	no
ENSMUSG00000018727.19	ENSMUSG00000018727.19	Cpsf4l	chr11:113698171-113710017	Liver__WT	Liver__KO	NOTEST	0.12248	0.126642	0.0482109	0	1	1	no
ENSMUSG00000018733.10	ENSMUSG00000018733.10	Pex12	chr11:83294641-83405035	Liver__WT	Liver__KO	OK	8.13733	8.13406	-0.000581269	-0.000706738	0.99835	0.999866	no
ENSMUSG00000018736.14	ENSMUSG00000018736.14	Ndel1	chr11:68821433-68871858	Liver__WT	Liver__KO	OK	25.044	25.9502	0.051279	0.24146	0.5612	0.999866	no
ENSMUSG00000018740.14	ENSMUSG00000018740.14	Slc25a35	chr11:68968130-68975185	Liver__WT	Liver__KO	OK	0.564675	0.675024	0.257517	0.190667	0.635	0.999866	no
ENSMUSG00000018750.14	ENSMUSG00000018750.14	Zbtb4	chr11:69765911-69784023	Liver__WT	Liver__KO	OK	2.11348	2.13662	0.0157088	0.0307904	0.92205	0.999866	no
ENSMUSG00000018752.19	ENSMUSG00000018752.19	Tnfsfm13	chr11:69682137-69696098	Liver__WT	Liver__KO	OK	1.37762	1.37882	0.00124763	0.00210943	0.9954	0.999866	no
ENSMUSG00000018761.14	ENSMUSG00000018761.14	Mpdu1	chr11:69655313-69662642	Liver__WT	Liver__KO	OK	40.5122	40.8345	0.0114295	0.0558064	0.8884	0.999866	no
ENSMUSG00000018765.5	ENSMUSG00000018765.5	Fxr2	chr11:69632989-69653297	Liver__WT	Liver__KO	OK	38.1499	38.4754	0.0122558	0.0515714	0.8997	0.999866	no
ENSMUSG00000018770.9	ENSMUSG00000018770.9	Atp5g3	chr2:73908446-73911326	Liver__WT	Liver__KO	OK	635.779	617.509	-0.0420644	-0.228695	0.57875	0.999866	no
ENSMUSG00000018774.13	ENSMUSG00000018774.13	Cd68	chr11:69664212-69666153	Liver__WT	Liver__KO	OK	10.0686	10.0451	-0.00337142	-0.0126712	0.97545	0.999866	no
ENSMUSG00000018776.9	ENSMUSG00000018776.9	Slc35g3	chr11:69759889-69761968	Liver__WT	Liver__KO	NOTEST	0.0663929	0.0726979	0.130886	0	1	1	no
ENSMUSG00000018796.12	ENSMUSG00000018796.12	Acsl1	chr8:46471040-46536051	Liver__WT	Liver__KO	OK	27.1618	25.5255	-0.0896398	-0.389772	0.25015	0.999866	no
ENSMUSG00000018800.14	ENSMUSG00000018800.14	Abca5	chr11:110269368-110337716	Liver__WT	Liver__KO	OK	0.919055	0.748064	-0.296989	-0.413156	0.27875	0.999866	no
ENSMUSG00000018809.2	ENSMUSG00000018809.2	Smyd4	chr11:75348432-75405705	Liver__WT	Liver__KO	OK	4.07628	3.69119	-0.143166	-0.440633	0.2594	0.999866	no
ENSMUSG00000018819.10	ENSMUSG00000018819.10	Lsp1	chr7:142460808-142516008	Liver__WT	Liver__KO	OK	15.7854	16.9861	0.105761	0.474866	0.24	0.999866	no
[truncated: 26,713 more rows]
