# Supplementary material for: The Firre locus produces a trans-acting RNA molecule that functions in hematopoiesis
Source: Nat Commun. 2019 Nov 13;10:5137. doi: 10.1038/s41467-019-12970-4 (PMC6853988; doi:10.1038/s41467-019-12970-4)
Supplement: Supplementary file 11 — Supplementary Data 8 [file 41467_2019_12970_MOESM11_ESM.csv]

test_id	gene_id	gene	locus	sample_1	sample_2	status	value_1	value_2	log2(fold_change)	test_stat	p_value	q_value	significant
ENSMUSG00000000001.4	ENSMUSG00000000001.4	Gnai3	chr3:108107279-108146146	Heart__WT	Heart__KO	OK	44.6704	43.4522	-0.0398892	-0.235735	0.55815	0.99998	no
ENSMUSG00000000003.15	ENSMUSG00000000003.15	Pbsn	chrX:77837900-77853623	Heart__WT	Heart__KO	NOTEST	0	0	0	0	1	1	no
ENSMUSG00000000028.14	ENSMUSG00000000028.14	Cdc45	chr16:18780446-18835261	Heart__WT	Heart__KO	OK	22.0174	21.6038	-0.0273541	-0.105307	0.79515	0.99998	no
ENSMUSG00000000031.15	ENSMUSG00000000031.15	H19	chr7:142575528-142578143	Heart__WT	Heart__KO	OK	4462.88	4332.86	-0.0426544	-0.0321595	0.92845	0.99998	no
ENSMUSG00000000037.16	ENSMUSG00000000037.16	Scml2	chrX:161117192-161258213	Heart__WT	Heart__KO	OK	3.93811	4.49977	0.192349	0.379912	0.3491	0.99998	no
ENSMUSG00000000049.11	ENSMUSG00000000049.11	Apoh	chr11:107933386-108414396	Heart__WT	Heart__KO	NOTEST	0.0572058	0.0833515	0.543046	0	1	1	no
ENSMUSG00000000056.7	ENSMUSG00000000056.7	Narf	chr11:121237252-121255856	Heart__WT	Heart__KO	OK	26.9364	20.3535	-0.404284	-2.36772	5e-05	0.00284848	yes
ENSMUSG00000000058.6	ENSMUSG00000000058.6	Cav2	chr6:17197750-17385604	Heart__WT	Heart__KO	OK	6.11212	6.43227	0.073657	0.15058	0.68695	0.99998	no
ENSMUSG00000000078.6	ENSMUSG00000000078.6	Klf6	chr13:5861488-5870393	Heart__WT	Heart__KO	OK	18.7022	17.1785	-0.122599	-0.718052	0.07735	0.681596	no
ENSMUSG00000000085.16	ENSMUSG00000000085.16	Scmh1	chr4:120405280-120530186	Heart__WT	Heart__KO	OK	35.5864	38.361	0.108315	0.434175	0.2714	0.99998	no
ENSMUSG00000000088.6	ENSMUSG00000000088.6	Cox5a	chr9:57521231-57543187	Heart__WT	Heart__KO	OK	338.41	350.984	0.0526337	0.285484	0.48415	0.99998	no
ENSMUSG00000000093.6	ENSMUSG00000000093.6	Tbx2	chr11:85832550-85841948	Heart__WT	Heart__KO	OK	4.74286	5.50577	0.215188	0.970261	0.017	0.306939	no
ENSMUSG00000000094.12	ENSMUSG00000000094.12	Tbx4	chr11:85886421-85916097	Heart__WT	Heart__KO	OK	0.213837	0.327842	0.616489	0.915678	0.01895	0.32835	no
ENSMUSG00000000103.12	ENSMUSG00000000103.12	Zfy2	chrY:2106014-2170409	Heart__WT	Heart__KO	NOTEST	0	0	0	0	1	1	no
ENSMUSG00000000120.6	ENSMUSG00000000120.6	Ngfr	chr11:95568817-95587735	Heart__WT	Heart__KO	OK	1.88171	1.7887	-0.0731271	-0.239184	0.55445	0.99998	no
ENSMUSG00000000125.5	ENSMUSG00000000125.5	Wnt3	chr11:103774149-103817957	Heart__WT	Heart__KO	NOTEST	0.0140963	0.0762714	2.43583	0	1	1	no
ENSMUSG00000000126.11	ENSMUSG00000000126.11	Wnt9a	chr11:59306927-59333552	Heart__WT	Heart__KO	OK	2.19192	2.11456	-0.0518341	-0.176779	0.66615	0.99998	no
ENSMUSG00000000127.14	ENSMUSG00000000127.14	Fer	chr17:63896017-64139494	Heart__WT	Heart__KO	OK	10.5146	10.3712	-0.0198036	-0.101762	0.8043	0.99998	no
ENSMUSG00000000131.15	ENSMUSG00000000131.15	Xpo6	chr7:126101714-126200501	Heart__WT	Heart__KO	OK	20.9272	23.4008	0.161179	0.824963	0.02495	0.38487	no
ENSMUSG00000000134.17	ENSMUSG00000000134.17	Tfe3	chrX:7762585-7775202	Heart__WT	Heart__KO	OK	11.8064	11.2748	-0.066461	-0.246037	0.5052	0.99998	no
ENSMUSG00000000142.15	ENSMUSG00000000142.15	Axin2	chr11:108920348-108950783	Heart__WT	Heart__KO	OK	3.51725	3.78585	0.106169	0.322777	0.4311	0.99998	no
ENSMUSG00000000148.17	ENSMUSG00000000148.17	Brat1	chr5:140705010-140719379	Heart__WT	Heart__KO	OK	5.93641	6.10658	0.0407735	0.18944	0.64315	0.99998	no
ENSMUSG00000000149.10	ENSMUSG00000000149.10	Gna12	chr5:140758407-140830431	Heart__WT	Heart__KO	OK	31.825	34.4657	0.115001	0.679774	0.0905	0.720667	no
ENSMUSG00000000154.16	ENSMUSG00000000154.16	Slc22a18	chr7:143473735-143499334	Heart__WT	Heart__KO	OK	0.562825	0.633567	0.170811	0.291518	0.4654	0.99998	no
ENSMUSG00000000157.15	ENSMUSG00000000157.15	Itgb2l	chr16:96361667-96525793	Heart__WT	Heart__KO	NOTEST	0	0.00173506	inf	0	1	1	no
ENSMUSG00000000159.15	ENSMUSG00000000159.15	Igsf5	chr16:96361667-96525793	Heart__WT	Heart__KO	NOTEST	0.085412	0.0971432	0.185674	0	1	1	no
ENSMUSG00000000167.14	ENSMUSG00000000167.14	Pih1d2	chr9:50603900-50624997	Heart__WT	Heart__KO	OK	0.708389	0.858799	0.277778	0.152124	0.6866	0.99998	no
ENSMUSG00000000168.9	ENSMUSG00000000168.9	Dlat	chr9:50634632-50659780	Heart__WT	Heart__KO	OK	63.7542	69.5375	0.125271	0.47009	0.24895	0.99998	no
ENSMUSG00000000171.4	ENSMUSG00000000171.4	Sdhd	chr9:50596337-50603849	Heart__WT	Heart__KO	OK	220.023	226.608	0.0425416	0.238924	0.55815	0.99998	no
ENSMUSG00000000182.9	ENSMUSG00000000182.9	Fgf23	chr6:127072901-127081408	Heart__WT	Heart__KO	OK	0.434197	0.47593	0.132401	0.219742	0.57785	0.99998	no
ENSMUSG00000000183.6	ENSMUSG00000000183.6	Fgf6	chr6:127015585-127028187	Heart__WT	Heart__KO	NOTEST	0.0957108	0.0876064	-0.127646	0	1	1	no
ENSMUSG00000000184.12	ENSMUSG00000000184.12	Ccnd2	chr6:127122965-127212411	Heart__WT	Heart__KO	OK	99.4042	110.482	0.152438	0.48817	0.16235	0.924903	no
ENSMUSG00000000194.13	ENSMUSG00000000194.13	Gpr107	chr2:31152315-31218775	Heart__WT	Heart__KO	OK	14.2329	13.9389	-0.0301134	-0.131497	0.7199	0.99998	no
ENSMUSG00000000197.7	ENSMUSG00000000197.7	Nalcn	chr14:123276640-123627144	Heart__WT	Heart__KO	NOTEST	0.0223291	0.0115929	-0.945686	0	1	1	no
ENSMUSG00000000202.9	ENSMUSG00000000202.9	Btbd17	chr11:114791216-114795945	Heart__WT	Heart__KO	NOTEST	0.163099	0.0364456	-2.16193	0	1	1	no
ENSMUSG00000000204.15	ENSMUSG00000000204.15	Slfn4	chr11:83175185-83190221	Heart__WT	Heart__KO	NOTEST	0.00977181	0.00129351	-2.91734	0	1	1	no
ENSMUSG00000000214.11	ENSMUSG00000000214.11	Th	chr7:142892751-142931128	Heart__WT	Heart__KO	OK	0.377039	0.392284	0.0571828	0.0851479	0.8223	0.99998	no
ENSMUSG00000000215.10	ENSMUSG00000000215.10	Ins2	chr7:142678655-142699510	Heart__WT	Heart__KO	NOTEST	0	0.0198094	inf	0	1	1	no
ENSMUSG00000000216.8	ENSMUSG00000000216.8	Scnn1g	chr7:121734478-121768475	Heart__WT	Heart__KO	NOTEST	0.0107021	0.00199261	-2.42517	0	1	1	no
ENSMUSG00000000223.13	ENSMUSG00000000223.13	Drp2	chrX:134404550-134456573	Heart__WT	Heart__KO	OK	0.790958	0.772453	-0.034154	-0.0874049	0.82045	0.99998	no
ENSMUSG00000000244.17	ENSMUSG00000000244.17	Tspan32	chr7:142988968-143019644	Heart__WT	Heart__KO	OK	7.40534	5.01289	-0.562923	-1.97773	5e-05	0.00284848	yes
ENSMUSG00000000247.11	ENSMUSG00000000247.11	Lhx2	chr2:38339280-38369733	Heart__WT	Heart__KO	OK	0.309902	0.264463	-0.228744	-0.178987	0.5476	0.99998	no
ENSMUSG00000000248.16	ENSMUSG00000000248.16	Clec2g	chr6:128934380-128984707	Heart__WT	Heart__KO	NOTEST	0	0	0	0	1	1	no
ENSMUSG00000000253.12	ENSMUSG00000000253.12	Gmpr	chr13:45507443-45546382	Heart__WT	Heart__KO	OK	69.9911	63.6481	-0.137053	-0.77436	0.0576	0.586927	no
ENSMUSG00000000263.15	ENSMUSG00000000263.15	Glra1	chr11:55514237-55608198	Heart__WT	Heart__KO	NOTEST	0	0.00850494	inf	0	1	1	no
ENSMUSG00000000266.11	ENSMUSG00000000266.11	Mid2	chrX:140664598-140767715	Heart__WT	Heart__KO	OK	13.8851	14.6581	0.0781644	0.316436	0.4316	0.99998	no
ENSMUSG00000000275.16	ENSMUSG00000000275.16	Trim25	chr11:88999375-89020293	Heart__WT	Heart__KO	OK	8.24522	9.03782	0.132418	0.70202	0.0829	0.700458	no
ENSMUSG00000000276.11	ENSMUSG00000000276.11	Dgke	chr11:89035178-89069098	Heart__WT	Heart__KO	OK	3.89794	3.88686	-0.00410554	-0.0192592	0.9631	0.99998	no
ENSMUSG00000000278.10	ENSMUSG00000000278.10	Scpep1	chr11:88905927-88955465	Heart__WT	Heart__KO	OK	23.593	24.2132	0.0374392	0.209814	0.6055	0.99998	no
ENSMUSG00000000282.12	ENSMUSG00000000282.12	Mnt	chr11:74830919-74845725	Heart__WT	Heart__KO	OK	5.50556	6.36877	0.210127	0.812296	0.04505	0.516034	no
ENSMUSG00000000290.13	ENSMUSG00000000290.13	Itgb2	chr10:77530251-77565686	Heart__WT	Heart__KO	OK	1.12886	1.10068	-0.036464	-0.0645797	0.85645	0.99998	no
ENSMUSG00000000295.12	ENSMUSG00000000295.12	Hddc2	chr10:31313381-31328204	Heart__WT	Heart__KO	OK	26.6137	28.1587	0.0814108	0.375905	0.3508	0.99998	no
ENSMUSG00000000296.7	ENSMUSG00000000296.7	Tpd52l1	chr10:31332379-31445921	Heart__WT	Heart__KO	OK	5.65245	5.49642	-0.0403862	-0.133458	0.73745	0.99998	no
ENSMUSG00000000301.16	ENSMUSG00000000301.16	Pemt	chr11:59970613-60046489	Heart__WT	Heart__KO	OK	7.95501	7.14351	-0.15523	-0.370376	0.33545	0.99998	no
ENSMUSG00000000303.12	ENSMUSG00000000303.12	Cdh1	chr8:106603350-106670246	Heart__WT	Heart__KO	NOTEST	0.0295996	0.153697	2.37644	0	1	1	no
ENSMUSG00000000305.12	ENSMUSG00000000305.12	Cdh4	chr2:179442430-179899373	Heart__WT	Heart__KO	OK	0.400347	0.479629	0.260668	0.32111	0.2743	0.99998	no
ENSMUSG00000000308.14	ENSMUSG00000000308.14	Ckmt1	chr2:121357713-121380940	Heart__WT	Heart__KO	NOTEST	0.114408	0.111287	-0.039899	0	1	1	no
ENSMUSG00000000317.11	ENSMUSG00000000317.11	Bcl6b	chr11:70224127-70229739	Heart__WT	Heart__KO	OK	7.68444	8.02415	0.0624091	0.305974	0.43765	0.99998	no
ENSMUSG00000000318.16	ENSMUSG00000000318.16	Clec10a	chr11:70156196-70170834	Heart__WT	Heart__KO	NOTEST	0.00392988	0.0297815	2.92186	0	1	1	no
ENSMUSG00000000320.10	ENSMUSG00000000320.10	Alox12	chr11:70241456-70255353	Heart__WT	Heart__KO	OK	2.90929	2.33763	-0.315621	-1.07232	0.00985	0.215639	no
ENSMUSG00000000325.15	ENSMUSG00000000325.15	Arvcf	chr16:18348181-18479073	Heart__WT	Heart__KO	OK	13.2434	13.1579	-0.00934263	-0.0181169	0.9644	0.99998	no
ENSMUSG00000000326.12	ENSMUSG00000000326.12	Comt	chr16:18348181-18479073	Heart__WT	Heart__KO	OK	42.6492	41.3759	-0.043727	-0.158165	0.70325	0.99998	no
ENSMUSG00000000339.14	ENSMUSG00000000339.14	Rtca	chr3:116488962-116508208	Heart__WT	Heart__KO	OK	20.6045	21.0052	0.0277822	0.124505	0.761	0.99998	no
ENSMUSG00000000340.10	ENSMUSG00000000340.10	Dbt	chr3:116513069-116549981	Heart__WT	Heart__KO	OK	19.2437	20.4434	0.0872437	0.358256	0.36285	0.99998	no
ENSMUSG00000000346.8	ENSMUSG00000000346.8	Dazap2	chr15:100615627-100620731	Heart__WT	Heart__KO	OK	99.0377	92.5689	-0.0974495	-0.571934	0.15865	0.914914	no
ENSMUSG00000000355.13	ENSMUSG00000000355.13	Mcts1	chrX:38600577-38613426	Heart__WT	Heart__KO	OK	29.3609	28.5654	-0.0396288	-0.169017	0.67675	0.99998	no
ENSMUSG00000000359.3	ENSMUSG00000000359.3	Rem1	chr2:152626950-152635194	Heart__WT	Heart__KO	OK	2.7494	2.66899	-0.042821	-0.0989308	0.79195	0.99998	no
ENSMUSG00000000365.8	ENSMUSG00000000365.8	Rnf17	chr14:56402696-56525032	Heart__WT	Heart__KO	OK	1.10746	1.0926	-0.0194919	-0.0624275	0.8751	0.99998	no
ENSMUSG00000000374.7	ENSMUSG00000000374.7	Trappc10	chr10:78186724-78244642	Heart__WT	Heart__KO	OK	12.5687	12.4158	-0.0176662	-0.10206	0.8001	0.99998	no
ENSMUSG00000000378.15	ENSMUSG00000000378.15	Ccm2	chr11:6546886-6596744	Heart__WT	Heart__KO	OK	22.378	22.9878	0.0387883	0.195097	0.6255	0.99998	no
ENSMUSG00000000381.10	ENSMUSG00000000381.10	Wap	chr11:6635481-6638637	Heart__WT	Heart__KO	NOTEST	0	0	0	0	1	1	no
ENSMUSG00000000384.15	ENSMUSG00000000384.15	Tbrg4	chr11:6615598-6626067	Heart__WT	Heart__KO	OK	30.0728	31.2383	0.0548559	0.240767	0.5462	0.99998	no
ENSMUSG00000000385.7	ENSMUSG00000000385.7	Tmprss2	chr16:97564683-97611195	Heart__WT	Heart__KO	NOTEST	0.055297	0.0283256	-0.965094	0	1	1	no
ENSMUSG00000000386.14	ENSMUSG00000000386.14	Mx1	chr16:97447036-97462906	Heart__WT	Heart__KO	NOTEST	0.0475632	0.0319652	-0.573345	0	1	1	no
ENSMUSG00000000392.17	ENSMUSG00000000392.17	Fap	chr2:62500942-62574075	Heart__WT	Heart__KO	NOTEST	0.16854	0.16045	-0.0709722	0	1	1	no
ENSMUSG00000000394.15	ENSMUSG00000000394.15	Gcg	chr2:62474529-62483650	Heart__WT	Heart__KO	NOTEST	0.0421401	0	-inf	0	1	1	no
ENSMUSG00000000399.10	ENSMUSG00000000399.10	Ndufa9	chr6:126821720-126849125	Heart__WT	Heart__KO	OK	143.841	144.007	0.00165562	0.00960271	0.9819	0.99998	no
ENSMUSG00000000402.2	ENSMUSG00000000402.2	Egfl6	chrX:166523006-166585720	Heart__WT	Heart__KO	OK	2.49477	2.16606	-0.203838	-0.663921	0.10245	0.758291	no
ENSMUSG00000000409.14	ENSMUSG00000000409.14	Lck	chr4:129548343-129573641	Heart__WT	Heart__KO	OK	1.08961	1.13039	0.0530112	0.116944	0.75755	0.99998	no
ENSMUSG00000000411.7	ENSMUSG00000000411.7	Tssk3	chr4:129489013-129491022	Heart__WT	Heart__KO	NOTEST	0.0194084	0.0220237	0.182375	0	1	1	no
ENSMUSG00000000416.16	ENSMUSG00000000416.16	Cttnbp2	chr6:18366564-18514821	Heart__WT	Heart__KO	OK	3.65067	3.72731	0.0299715	0.0537504	0.88535	0.99998	no
ENSMUSG00000000420.15	ENSMUSG00000000420.15	Galnt1	chr18:24205343-24286818	Heart__WT	Heart__KO	OK	53.1151	53.8502	0.0198293	0.10563	0.78845	0.99998	no
ENSMUSG00000000435.1	ENSMUSG00000000435.1	Myf5	chr10:107482907-107486134	Heart__WT	Heart__KO	NOTEST	0.0581902	0.0172273	-1.75608	0	1	1	no
ENSMUSG00000000439.9	ENSMUSG00000000439.9	Mkrn2	chr6:115601901-115676635	Heart__WT	Heart__KO	OK	6.3187	6.1893	-0.029853	-0.0260115	0.94865	0.99998	no
ENSMUSG00000000440.12	ENSMUSG00000000440.12	Pparg	chr6:115360950-115490399	Heart__WT	Heart__KO	OK	0.56015	0.676545	0.272373	0.372981	0.2964	0.99998	no
ENSMUSG00000000441.17	ENSMUSG00000000441.17	Raf1	chr6:115601901-115676635	Heart__WT	Heart__KO	OK	53.8457	55.3926	0.0408624	0.172154	0.6708	0.99998	no
ENSMUSG00000000486.13	ENSMUSG00000000486.13	Sept1	chr7:127214461-127232646	Heart__WT	Heart__KO	OK	6.4413	7.2114	0.162928	0.546403	0.1561	0.907456	no
ENSMUSG00000000489.6	ENSMUSG00000000489.6	Pdgfb	chr15:79995899-80014808	Heart__WT	Heart__KO	OK	1.6506	1.60374	-0.0415447	-0.124626	0.76355	0.99998	no
ENSMUSG00000000530.16	ENSMUSG00000000530.16	Acvrl1	chr15:101128521-101145336	Heart__WT	Heart__KO	OK	1.38693	1.57473	0.183214	0.352457	0.27445	0.99998	no
ENSMUSG00000000531.4	ENSMUSG00000000531.4	Grasp	chr15:101224206-101232755	Heart__WT	Heart__KO	OK	4.77355	4.99204	0.0645682	0.239927	0.557	0.99998	no
ENSMUSG00000000532.10	ENSMUSG00000000532.10	Acvr1b	chr15:101174066-101213679	Heart__WT	Heart__KO	OK	12.2896	12.6127	0.0374397	0.213202	0.59415	0.99998	no
ENSMUSG00000000538.18	ENSMUSG00000000538.18	Tom1l2	chr11:60226713-60352905	Heart__WT	Heart__KO	OK	13.3308	13.9923	0.0698741	0.341605	0.40395	0.99998	no
ENSMUSG00000000544.14	ENSMUSG00000000544.14	Gpa33	chr1:166130237-166166510	Heart__WT	Heart__KO	NOTEST	0.112613	0.0874791	-0.364358	0	1	1	no
ENSMUSG00000000552.9	ENSMUSG00000000552.9	Zfp385a	chr15:103313894-103340086	Heart__WT	Heart__KO	OK	7.62148	8.64381	0.181596	0.819691	0.04205	0.502128	no
ENSMUSG00000000555.6	ENSMUSG00000000555.6	Itga5	chr15:103344288-103366763	Heart__WT	Heart__KO	OK	49.9312	56.3541	0.17458	0.990702	0.01455	0.278767	no
ENSMUSG00000000560.9	ENSMUSG00000000560.9	Gabra2	chr5:70957596-71095849	Heart__WT	Heart__KO	NOTEST	0.0671427	0.071585	0.0924253	0	1	1	no
ENSMUSG00000000561.14	ENSMUSG00000000561.14	Wdr77	chr3:105942697-105969760	Heart__WT	Heart__KO	OK	30.4449	32.0902	0.0759307	0.117935	0.77215	0.99998	no
ENSMUSG00000000562.5	ENSMUSG00000000562.5	Adora3	chr3:105870857-105924042	Heart__WT	Heart__KO	NOTEST	0.0289386	0.021489	-0.429398	0	1	1	no
ENSMUSG00000000563.17	ENSMUSG00000000563.17	Atp5f1	chr3:105942697-105969760	Heart__WT	Heart__KO	OK	296.715	299.463	0.0132998	0.0586063	0.88515	0.99998	no
ENSMUSG00000000567.5	ENSMUSG00000000567.5	Sox9	chr11:112782223-112787760	Heart__WT	Heart__KO	OK	9.53287	9.13775	-0.0610713	-0.329151	0.4084	0.99998	no
ENSMUSG00000000568.15	ENSMUSG00000000568.15	Hnrnpd	chr5:99955934-99978938	Heart__WT	Heart__KO	OK	192.544	210.308	0.127312	0.510912	0.21185	0.99998	no
ENSMUSG00000000579.14	ENSMUSG00000000579.14	Dynlt1c	chr17:6601670-6609679	Heart__WT	Heart__KO	OK	5.06617	5.39941	0.091907	0.379272	0.35055	0.99998	no
ENSMUSG00000000581.8	ENSMUSG00000000581.8	C1d	chr11:17257578-17269176	Heart__WT	Heart__KO	OK	47.7945	46.2543	-0.0472566	-0.133017	0.73895	0.99998	no
ENSMUSG00000000594.7	ENSMUSG00000000594.7	Gm2a	chr11:55098114-55113029	Heart__WT	Heart__KO	OK	16.5869	17.4703	0.0748567	0.435425	0.2764	0.99998	no
ENSMUSG00000000600.15	ENSMUSG00000000600.15	Krit1	chr5:3803183-3866596	Heart__WT	Heart__KO	OK	19.6937	19.0358	-0.0490196	-0.236858	0.5605	0.99998	no
ENSMUSG00000000605.8	ENSMUSG00000000605.8	Clcn4	chr7:7282315-7299511	Heart__WT	Heart__KO	OK	16.2085	15.7206	-0.0440935	-0.257823	0.51795	0.99998	no
ENSMUSG00000000606.15	ENSMUSG00000000606.15	Vmn2r88	chr14:51361755-51662953	Heart__WT	Heart__KO	NOTEST	0	0	0	0	1	1	no
ENSMUSG00000000617.14	ENSMUSG00000000617.14	Grm6	chr11:50850684-50866208	Heart__WT	Heart__KO	NOTEST	0.0894262	0.081427	-0.135191	0	1	1	no
ENSMUSG00000000627.15	ENSMUSG00000000627.15	Sema4f	chr6:82911884-82939769	Heart__WT	Heart__KO	NOTEST	0.0401841	0.0277923	-0.531941	0	1	1	no
ENSMUSG00000000628.10	ENSMUSG00000000628.10	Hk2	chr6:82725024-82774454	Heart__WT	Heart__KO	OK	23.654	24.1056	0.0272838	0.141459	0.7036	0.99998	no
ENSMUSG00000000631.20	ENSMUSG00000000631.20	Myo18a	chr11:77763245-77865980	Heart__WT	Heart__KO	OK	87.6268	101.893	0.217617	0.852228	0.0348	0.451589	no
ENSMUSG00000000632.13	ENSMUSG00000000632.13	Sez6	chr11:77930799-77979048	Heart__WT	Heart__KO	NOTEST	0.00887997	0.0405876	2.19241	0	1	1	no
ENSMUSG00000000673.8	ENSMUSG00000000673.8	Haao	chr17:83831355-83846790	Heart__WT	Heart__KO	NOTEST	0.0338238	0.0585689	0.792094	0	1	1	no
ENSMUSG00000000682.7	ENSMUSG00000000682.7	Cd52	chr4:134065911-134095082	Heart__WT	Heart__KO	OK	1.6001	1.51367	-0.0801088	-0.101186	0.7958	0.99998	no
ENSMUSG00000000686.11	ENSMUSG00000000686.11	Abhd15	chr11:77508098-77607815	Heart__WT	Heart__KO	OK	0.171299	0.316544	0.885892	0.176986	0.34975	0.99998	no
ENSMUSG00000000690.5	ENSMUSG00000000690.5	Hoxb6	chr11:96291023-96306910	Heart__WT	Heart__KO	NOTEST	0.0470582	0.0319744	-0.557531	0	1	1	no
ENSMUSG00000000693.10	ENSMUSG00000000693.10	Loxl3	chr6:83034172-83057808	Heart__WT	Heart__KO	OK	2.90041	3.2053	0.144204	0.185379	0.5269	0.99998	no
ENSMUSG00000000701.7	ENSMUSG00000000701.7	Tcl1b5	chr12:105176357-105181143	Heart__WT	Heart__KO	NOTEST	0	0	0	0	1	1	no
ENSMUSG00000000706.15	ENSMUSG00000000706.15	Btn1a1	chr13:23456991-23465901	Heart__WT	Heart__KO	OK	1.58134	1.27557	-0.310006	-0.755082	0.06405	0.620291	no
ENSMUSG00000000708.14	ENSMUSG00000000708.14	Kat2b	chr17:53566860-53672720	Heart__WT	Heart__KO	OK	13.5627	13.2154	-0.0374222	-0.138058	0.70195	0.99998	no
ENSMUSG00000000711.2	ENSMUSG00000000711.2	Rab5b	chr10:128677192-128696268	Heart__WT	Heart__KO	OK	32.7674	32.342	-0.0188496	-0.111781	0.7838	0.99998	no
ENSMUSG00000000724.10	ENSMUSG00000000724.10	Cryba1	chr11:77686154-77741921	Heart__WT	Heart__KO	NOTEST	0.0327112	0.0231347	-0.499726	0	1	1	no
ENSMUSG00000000730.13	ENSMUSG00000000730.13	Dnmt3l	chr10:78030021-78063622	Heart__WT	Heart__KO	NOTEST	0.0156411	0.00516001	-1.59989	0	1	1	no
ENSMUSG00000000731.15	ENSMUSG00000000731.15	Aire	chr10:78030021-78063622	Heart__WT	Heart__KO	NOTEST	0.0345415	0.0422249	0.289765	0	1	1	no
ENSMUSG00000000732.8	ENSMUSG00000000732.8	Icosl	chr10:78069359-78079525	Heart__WT	Heart__KO	OK	0.677872	0.688096	0.0215976	0.0482201	0.90315	0.99998	no
ENSMUSG00000000738.17	ENSMUSG00000000738.17	Spg7	chr8:119910359-124345724	Heart__WT	Heart__KO	OK	36.1283	40.0338	0.148091	0.0291919	0.77765	0.99998	no
ENSMUSG00000000739.13	ENSMUSG00000000739.13	Sult5a1	chr8:119910359-124345724	Heart__WT	Heart__KO	OK	2.51306	2.53587	0.0130326	0.000532175	0.98365	0.99998	no
ENSMUSG00000000740.11	ENSMUSG00000000740.11	Rpl13	chr8:119910359-124345724	Heart__WT	Heart__KO	OK	879.891	820.878	-0.100157	-0.0552756	0.8912	0.99998	no
ENSMUSG00000000743.8	ENSMUSG00000000743.8	Chmp1a	chr8:119910359-124345724	Heart__WT	Heart__KO	OK	38.7164	37.6305	-0.0410423	-0.00995222	0.9708	0.99998	no
ENSMUSG00000000751.13	ENSMUSG00000000751.13	Rpa1	chr11:75298165-75348324	Heart__WT	Heart__KO	OK	55.2415	54.0606	-0.0311757	-0.17794	0.657	0.99998	no
ENSMUSG00000000753.15	ENSMUSG00000000753.15	Serpinf1	chr11:75409768-75422701	Heart__WT	Heart__KO	OK	10.8475	9.82367	-0.143032	-0.580811	0.1446	0.877991	no
ENSMUSG00000000759.14	ENSMUSG00000000759.14	Tubgcp3	chr8:12614276-12679229	Heart__WT	Heart__KO	OK	15.8234	15.0889	-0.0685724	-0.391331	0.3399	0.99998	no
ENSMUSG00000000766.18	ENSMUSG00000000766.18	Oprm1	chr10:6758505-7052478	Heart__WT	Heart__KO	NOTEST	0.00455771	0	-inf	0	1	1	no
ENSMUSG00000000776.12	ENSMUSG00000000776.12	Polr3d	chr14:70438747-70443471	Heart__WT	Heart__KO	OK	13.3408	13.9058	0.059838	0.299632	0.46185	0.99998	no
ENSMUSG00000000782.15	ENSMUSG00000000782.15	Tcf7	chr11:51949881-52286179	Heart__WT	Heart__KO	OK	3.44275	3.85104	0.161684	0.0807527	0.8678	0.99998	no
ENSMUSG00000000787.12	ENSMUSG00000000787.12	Ddx3x	chrX:13280969-13294052	Heart__WT	Heart__KO	OK	127.027	122.935	-0.0472454	-0.222561	0.5826	0.99998	no
ENSMUSG00000000791.8	ENSMUSG00000000791.8	Il12rb1	chr8:70808448-70821424	Heart__WT	Heart__KO	NOTEST	0.00550435	0.00717292	0.381988	0	1	1	no
ENSMUSG00000000792.2	ENSMUSG00000000792.2	Slc5a5	chr8:70882888-70892757	Heart__WT	Heart__KO	NOTEST	0.0365712	0.0254925	-0.520634	0	1	1	no
ENSMUSG00000000794.9	ENSMUSG00000000794.9	Kcnn3	chr3:89520163-89667761	Heart__WT	Heart__KO	OK	0.35829	0.307656	-0.219809	-0.391568	0.33335	0.99998	no
ENSMUSG00000000804.14	ENSMUSG00000000804.14	Usp32	chr11:84984441-85140161	Heart__WT	Heart__KO	OK	10.8307	9.72193	-0.155816	-0.749962	0.0324	0.435864	no
ENSMUSG00000000805.18	ENSMUSG00000000805.18	Car4	chr11:84957787-84966044	Heart__WT	Heart__KO	OK	6.09055	7.2683	0.255046	0.865073	0.02895	0.413493	no
ENSMUSG00000000811.13	ENSMUSG00000000811.13	Txnrd3	chr6:89643987-89675529	Heart__WT	Heart__KO	OK	3.88069	4.20638	0.116267	0.457212	0.2554	0.99998	no
ENSMUSG00000000817.10	ENSMUSG00000000817.10	Fasl	chr1:161780688-161788495	Heart__WT	Heart__KO	NOTEST	0.0112685	0.0233289	1.04982	0	1	1	no
ENSMUSG00000000823.16	ENSMUSG00000000823.16	Zfp512b	chr2:181569148-181655660	Heart__WT	Heart__KO	OK	15.8276	17.834	0.172184	0.333688	0.32	0.99998	no
ENSMUSG00000000826.16	ENSMUSG00000000826.16	Dnajc5	chr2:181520484-181555133	Heart__WT	Heart__KO	OK	41.5774	41.5547	-0.000786663	-0.00386576	0.99385	0.99998	no
ENSMUSG00000000827.18	ENSMUSG00000000827.18	Tpd52l2	chr2:181497163-181517966	Heart__WT	Heart__KO	OK	54.6146	52.1865	-0.0656098	-0.277611	0.49135	0.99998	no
ENSMUSG00000000838.17	ENSMUSG00000000838.17	Fmr1	chrX:68678540-68717963	Heart__WT	Heart__KO	OK	28.4531	27.8694	-0.029902	-0.176353	0.6621	0.99998	no
ENSMUSG00000000861.15	ENSMUSG00000000861.15	Bcl11a	chr11:24078055-24174123	Heart__WT	Heart__KO	OK	5.002	4.86595	-0.039783	-0.13783	0.72885	0.99998	no
ENSMUSG00000000869.12	ENSMUSG00000000869.12	Il4	chr11:53602981-53618669	Heart__WT	Heart__KO	OK	0.404162	0.179011	-1.17489	-0.733595	0.01515	0.286611	no
ENSMUSG00000000876.11	ENSMUSG00000000876.11	Pxmp4	chr2:154585757-154603708	Heart__WT	Heart__KO	OK	10.4047	10.254	-0.0210455	-0.0579494	0.8823	0.99998	no
ENSMUSG00000000881.12	ENSMUSG00000000881.12	Dlg3	chrX:100767721-100818408	Heart__WT	Heart__KO	OK	8.03946	7.79217	-0.0450738	-0.149772	0.65655	0.99998	no
ENSMUSG00000000884.16	ENSMUSG00000000884.16	Gnb1l	chr16:18498767-18566679	Heart__WT	Heart__KO	OK	1.90418	1.59284	-0.257567	-0.336116	0.26745	0.99998	no
ENSMUSG00000000889.8	ENSMUSG00000000889.8	Dbh	chr2:27165232-27183200	Heart__WT	Heart__KO	NOTEST	0.0901787	0.09363	0.0541851	0	1	1	no
ENSMUSG00000000901.15	ENSMUSG00000000901.15	Mmp11	chr10:75923221-75932502	Heart__WT	Heart__KO	OK	8.05976	7.49334	-0.105129	-0.440262	0.27215	0.99998	no
ENSMUSG00000000902.13	ENSMUSG00000000902.13	Smarcb1	chr10:75896768-75921617	Heart__WT	Heart__KO	OK	43	46.7728	0.121335	0.703626	0.08255	0.69989	no
ENSMUSG00000000903.3	ENSMUSG00000000903.3	Vpreb3	chr10:75943056-75949657	Heart__WT	Heart__KO	NOTEST	0.114759	0.173383	0.595353	0	1	1	no
ENSMUSG00000000915.15	ENSMUSG00000000915.15	Hip1r	chr5:123973627-124032270	Heart__WT	Heart__KO	OK	1.48889	1.56289	0.0699758	0.142262	0.7054	0.99998	no
ENSMUSG00000000916.15	ENSMUSG00000000916.15	Nsun5	chr5:135369952-135394546	Heart__WT	Heart__KO	OK	4.51032	4.47568	-0.0111226	-0.0162449	0.96555	0.99998	no
ENSMUSG00000000934.8	ENSMUSG00000000934.8	Top1mt	chr15:75657034-75678800	Heart__WT	Heart__KO	OK	4.29355	4.53084	0.0776051	0.274007	0.50325	0.99998	no
ENSMUSG00000000938.11	ENSMUSG00000000938.11	Hoxa10	chr6:52231196-52240854	Heart__WT	Heart__KO	NOTEST	0.0403404	0.0368151	-0.131929	0	1	1	no
ENSMUSG00000000942.10	ENSMUSG00000000942.10	Hoxa4	chr6:52162416-52221854	Heart__WT	Heart__KO	OK	0.412462	0.412	-0.0016147	-0.0011259	0.99235	0.99998	no
ENSMUSG00000000948.16	ENSMUSG00000000948.16	Gm38393	chr7:59976739-59980932	Heart__WT	Heart__KO	OK	3.70963	3.95885	0.0938073	0.194059	0.5493	0.99998	no
ENSMUSG00000000957.9	ENSMUSG00000000957.9	Mmp14	chr14:54431611-54441265	Heart__WT	Heart__KO	OK	60.5335	63.3303	0.0651622	0.361411	0.3453	0.99998	no
ENSMUSG00000000958.9	ENSMUSG00000000958.9	Slc7a7	chr14:54360840-54417780	Heart__WT	Heart__KO	OK	5.1363	6.00522	0.225488	0.363709	0.31755	0.99998	no
ENSMUSG00000000959.6	ENSMUSG00000000959.6	Oxa1l	chr14:54360840-54417780	Heart__WT	Heart__KO	OK	35.5289	36.0991	0.0229716	0.127896	0.75145	0.99998	no
ENSMUSG00000000976.13	ENSMUSG00000000976.13	Heatr6	chr11:83753695-83783754	Heart__WT	Heart__KO	OK	6.45564	6.45232	-0.000742251	-0.00320748	0.99265	0.99998	no
ENSMUSG00000000982.5	ENSMUSG00000000982.5	Ccl3	chr11:83647843-83649355	Heart__WT	Heart__KO	NOTEST	0.172076	0.195881	0.186935	0	1	1	no
ENSMUSG00000000983.13	ENSMUSG00000000983.13	Wfdc18	chr11:83709014-83711348	Heart__WT	Heart__KO	OK	0.369208	0.241783	-0.610721	-0.458428	0.2475	0.99998	no
ENSMUSG00000001014.5	ENSMUSG00000001014.5	Icam4	chr9:21029372-21030531	Heart__WT	Heart__KO	OK	14.602	5.32481	-1.45536	-4.67552	5e-05	0.00284848	yes
ENSMUSG00000001016.12	ENSMUSG00000001016.12	Ilf2	chr3:90476146-90491033	Heart__WT	Heart__KO	OK	60.4086	59.1009	-0.0315729	-0.159251	0.69225	0.99998	no
ENSMUSG00000001017.15	ENSMUSG00000001017.15	Chtop	chr3:90498955-90509498	Heart__WT	Heart__KO	OK	70.0617	69.3178	-0.0154009	-0.0857709	0.83	0.99998	no
ENSMUSG00000001018.15	ENSMUSG00000001018.15	Snapin	chr3:90476146-90491033	Heart__WT	Heart__KO	OK	21.9029	22.2477	0.0225307	0.0664837	0.86655	0.99998	no
ENSMUSG00000001020.8	ENSMUSG00000001020.8	S100a4	chr3:90603770-90606045	Heart__WT	Heart__KO	OK	2.74339	2.17073	-0.337779	-0.548489	0.15835	0.914914	no
ENSMUSG00000001021.12	ENSMUSG00000001021.12	S100a3	chr3:90560577-90602702	Heart__WT	Heart__KO	NOTEST	0.203981	0.224712	0.139646	0	1	1	no
ENSMUSG00000001023.10	ENSMUSG00000001023.10	S100a5	chr3:90608522-90611780	Heart__WT	Heart__KO	NOTEST	0	0	0	0	1	1	no
ENSMUSG00000001025.8	ENSMUSG00000001025.8	S100a6	chr3:90612881-90614414	Heart__WT	Heart__KO	OK	19.5166	15.3342	-0.347942	-1.1085	0.0065	0.159478	no
ENSMUSG00000001027.7	ENSMUSG00000001027.7	Scn4a	chr11:106349454-106353288	Heart__WT	Heart__KO	NOTEST	0.204464	0.248092	0.472675	0	1	1	no
ENSMUSG00000001029.15	ENSMUSG00000001029.15	Icam2	chr11:106377655-106388075	Heart__WT	Heart__KO	OK	34.4125	35.0192	0.0252127	0.118276	0.77645	0.99998	no
ENSMUSG00000001034.17	ENSMUSG00000001034.17	Mapk7	chr11:61485430-61494406	Heart__WT	Heart__KO	OK	14.0374	14.8276	0.0790057	0.228147	0.564	0.99998	no
ENSMUSG00000001036.17	ENSMUSG00000001036.17	Epn2	chr11:61517248-61579687	Heart__WT	Heart__KO	OK	15.0938	15.2366	0.0135896	0.0495797	0.89715	0.99998	no
ENSMUSG00000001039.12	ENSMUSG00000001039.12	B9d1	chr11:61505143-61512931	Heart__WT	Heart__KO	OK	7.19431	7.37486	0.0357594	0.102416	0.802	0.99998	no
ENSMUSG00000001052.15	ENSMUSG00000001052.15	Sec24b	chr3:129982758-130061553	Heart__WT	Heart__KO	OK	27.5786	29.2583	0.0852934	0.251807	0.53705	0.99998	no
ENSMUSG00000001053.15	ENSMUSG00000001053.15	N4bp3	chr11:51643062-51650842	Heart__WT	Heart__KO	OK	2.26003	2.37448	0.0712723	0.212004	0.5889	0.99998	no
ENSMUSG00000001054.9	ENSMUSG00000001054.9	Rmnd5b	chr11:51619734-51635896	Heart__WT	Heart__KO	OK	11.6651	12.2121	0.0661167	0.187829	0.63105	0.99998	no
ENSMUSG00000001056.3	ENSMUSG00000001056.3	Nhp2	chr11:51619734-51635896	Heart__WT	Heart__KO	OK	45.3128	43.7243	-0.0514806	-0.232718	0.5699	0.99998	no
ENSMUSG00000001062.17	ENSMUSG00000001062.17	Vps9d1	chr8:119910359-124345724	Heart__WT	Heart__KO	OK	7.60154	7.9896	0.0718325	0.00883529	0.9116	0.99998	no
ENSMUSG00000001065.14	ENSMUSG00000001065.14	Zfp276	chr8:119910359-124345724	Heart__WT	Heart__KO	OK	5.12385	5.12765	0.00106992	0.000131067	0.99915	1	no
ENSMUSG00000001076.6	ENSMUSG00000001076.6	C1ql4	chr15:99084685-99087817	Heart__WT	Heart__KO	NOTEST	0.137378	0.203936	0.569967	0	1	1	no
ENSMUSG00000001082.12	ENSMUSG00000001082.12	Mfsd10	chr5:34633641-34637212	Heart__WT	Heart__KO	OK	17.4364	18.0734	0.0517717	0.209471	0.5794	0.99998	no
ENSMUSG00000001089.14	ENSMUSG00000001089.14	Luzp1	chr4:136469760-136602723	Heart__WT	Heart__KO	OK	17.6	17.4716	-0.0105622	-0.0317078	0.9198	0.99998	no
ENSMUSG00000001095.5	ENSMUSG00000001095.5	Slc13a2	chr11:78394484-78422217	Heart__WT	Heart__KO	NOTEST	0	0	0	0	1	1	no
ENSMUSG00000001098.15	ENSMUSG00000001098.15	Kctd10	chr5:114289165-114380508	Heart__WT	Heart__KO	OK	48.6078	49.3417	0.0216195	0.112866	0.77775	0.99998	no
ENSMUSG00000001100.10	ENSMUSG00000001100.10	Poldip2	chr11:78512192-78522736	Heart__WT	Heart__KO	OK	49.6664	51.8348	0.0616504	0.329395	0.4096	0.99998	no
ENSMUSG00000001103.7	ENSMUSG00000001103.7	Sebox	chr11:78503446-78505081	Heart__WT	Heart__KO	NOTEST	0	0.00966561	inf	0	1	1	no
ENSMUSG00000001105.15	ENSMUSG00000001105.15	Ift20	chr11:78536360-78541737	Heart__WT	Heart__KO	OK	48.9039	45.0961	-0.116948	-0.567371	0.16015	0.919621	no
ENSMUSG00000001119.7	ENSMUSG00000001119.7	Col6a1	chr10:76708791-76726168	Heart__WT	Heart__KO	OK	17.1558	16.2275	-0.0802543	-0.465571	0.2518	0.99998	no
ENSMUSG00000001120.15	ENSMUSG00000001120.15	Pcbp3	chr10:76761856-76961887	Heart__WT	Heart__KO	OK	3.87005	3.82275	-0.017744	-0.0435732	0.9107	0.99998	no
ENSMUSG00000001123.15	ENSMUSG00000001123.15	Lgals9	chr11:78962973-78984946	Heart__WT	Heart__KO	OK	18.6409	19.0483	0.031186	0.155004	0.70685	0.99998	no
ENSMUSG00000001127.12	ENSMUSG00000001127.12	Araf	chrX:20848542-20921004	Heart__WT	Heart__KO	OK	36.9688	38.5426	0.060149	0.300409	0.4559	0.99998	no
ENSMUSG00000001128.7	ENSMUSG00000001128.7	Cfp	chrX:20925453-20931555	Heart__WT	Heart__KO	OK	3.23978	3.35366	0.0498383	0.111408	0.7925	0.99998	no
ENSMUSG00000001131.11	ENSMUSG00000001131.11	Timp1	chrX:20848542-20921004	Heart__WT	Heart__KO	OK	17.6186	16.8634	-0.0631982	-0.138509	0.72985	0.99998	no
ENSMUSG00000001134.9	ENSMUSG00000001134.9	Uxt	chrX:20933394-20986737	Heart__WT	Heart__KO	OK	24.5408	23.0764	-0.0887627	-0.196882	0.6251	0.99998	no
ENSMUSG00000001138.13	ENSMUSG00000001138.13	Cnnm3	chr1:36511866-36528237	Heart__WT	Heart__KO	OK	4.34937	4.38483	0.0117153	0.0564276	0.88675	0.99998	no
ENSMUSG00000001143.13	ENSMUSG00000001143.13	Lman2l	chr1:36372290-36445271	Heart__WT	Heart__KO	OK	18.1192	19.3201	0.0925883	0.439761	0.27935	0.99998	no
ENSMUSG00000001150.6	ENSMUSG00000001150.6	Mcm3ap	chr10:76449080-76515856	Heart__WT	Heart__KO	OK	13.3505	13.3781	0.002971	0.0166936	0.96655	0.99998	no
ENSMUSG00000001151.9	ENSMUSG00000001151.9	Pcnt	chr10:76351253-76442912	Heart__WT	Heart__KO	OK	7.68468	7.83431	0.0278221	0.162699	0.6925	0.99998	no
ENSMUSG00000001155.13	ENSMUSG00000001155.13	Ftcd	chr10:76575647-76589561	Heart__WT	Heart__KO	OK	1.32984	1.5318	0.203968	0.474325	0.22295	0.99998	no
ENSMUSG00000001156.9	ENSMUSG00000001156.9	Mxd1	chr6:86647041-86669161	Heart__WT	Heart__KO	OK	4.21844	3.81947	-0.143339	-0.629058	0.11095	0.784158	no
ENSMUSG00000001157.13	ENSMUSG00000001157.13	Gmcl1	chr6:86691767-86733383	Heart__WT	Heart__KO	OK	8.50697	8.56682	0.0101156	0.0490756	0.90365	0.99998	no
ENSMUSG00000001158.13	ENSMUSG00000001158.13	Snrnp27	chr6:86675150-86684522	Heart__WT	Heart__KO	OK	43.1227	40.3631	-0.0954113	-0.492262	0.224	0.99998	no
ENSMUSG00000001166.17	ENSMUSG00000001166.17	Oas1c	chr5:120777795-120812514	Heart__WT	Heart__KO	OK	0.419525	0.408629	-0.0379631	-0.0463359	0.90025	0.99998	no
ENSMUSG00000001168.16	ENSMUSG00000001168.16	Oas1h	chr5:120861420-120873506	Heart__WT	Heart__KO	NOTEST	0	0	0	0	1	1	no
ENSMUSG00000001173.15	ENSMUSG00000001173.15	Ocrl	chrX:47912386-47965868	Heart__WT	Heart__KO	OK	7.87823	8.5795	0.123022	0.612363	0.1285	0.83426	no
ENSMUSG00000001175.13	ENSMUSG00000001175.13	Calm1	chr12:100199434-100209814	Heart__WT	Heart__KO	OK	85.2251	80.8326	-0.0763407	-0.400061	0.32725	0.99998	no
ENSMUSG00000001211.14	ENSMUSG00000001211.14	Agpat3	chr10:78269177-78352489	Heart__WT	Heart__KO	OK	19.3552	19.2375	-0.00880265	-0.0360272	0.9238	0.99998	no
ENSMUSG00000001225.12	ENSMUSG00000001225.12	Slc26a3	chr12:31390870-31473917	Heart__WT	Heart__KO	NOTEST	0	0.0103886	inf	0	1	1	no
ENSMUSG00000001227.11	ENSMUSG00000001227.11	Sema6b	chr17:56123084-56140343	Heart__WT	Heart__KO	OK	0.395433	0.432977	0.13086	0.275797	0.49185	0.99998	no
ENSMUSG00000001228.14	ENSMUSG00000001228.14	Uhrf1	chr17:56303320-56323486	Heart__WT	Heart__KO	OK	60.0138	56.8937	-0.0770244	-0.442034	0.27395	0.99998	no
ENSMUSG00000001229.7	ENSMUSG00000001229.7	Dpp9	chr17:56186681-56218889	Heart__WT	Heart__KO	OK	14.5931	15.5351	0.0902529	0.509976	0.2072	0.992468	no
ENSMUSG00000001240.13	ENSMUSG00000001240.13	Ramp2	chr11:101246027-101248250	Heart__WT	Heart__KO	OK	75.1346	79.9002	0.0887228	0.407126	0.3139	0.99998	no
ENSMUSG00000001247.16	ENSMUSG00000001247.16	Lsr	chr7:30916982-30973464	Heart__WT	Heart__KO	OK	5.22387	5.01896	-0.0577295	-0.114563	0.76995	0.99998	no
ENSMUSG00000001248.14	ENSMUSG00000001248.14	Gramd1a	chr7:31130126-31170641	Heart__WT	Heart__KO	OK	25.1457	25.9689	0.046472	0.242398	0.5496	0.99998	no
ENSMUSG00000001249.14	ENSMUSG00000001249.14	Hpn	chr7:31098724-31115290	Heart__WT	Heart__KO	OK	1.10998	1.22168	0.138333	0.275472	0.46365	0.99998	no
ENSMUSG00000001260.10	ENSMUSG00000001260.10	Gabrg1	chr5:70751046-70842617	Heart__WT	Heart__KO	NOTEST	0.00150186	0.00162441	0.113161	0	1	1	no
ENSMUSG00000001270.8	ENSMUSG00000001270.8	Ckb	chr12:111669354-111672338	Heart__WT	Heart__KO	OK	138.51	156.052	0.172039	0.990019	0.01385	0.269475	no
ENSMUSG00000001280.12	ENSMUSG00000001280.12	Sp1	chr15:102406142-102436404	Heart__WT	Heart__KO	OK	20.0424	18.4511	-0.119345	-0.519957	0.1094	0.781651	no
ENSMUSG00000001281.9	ENSMUSG00000001281.9	Itgb7	chr15:102215994-102231935	Heart__WT	Heart__KO	NOTEST	0.176192	0.147932	-0.25221	0	1	1	no
ENSMUSG00000001285.12	ENSMUSG00000001285.12	Myg1	chr15:102326115-102338139	Heart__WT	Heart__KO	OK	27.0276	25.8535	-0.0640717	-0.168653	0.6832	0.99998	no
ENSMUSG00000001288.14	ENSMUSG00000001288.14	Rarg	chr15:102234937-102257517	Heart__WT	Heart__KO	OK	5.63789	5.2469	-0.103691	-0.32931	0.3775	0.99998	no
ENSMUSG00000001289.12	ENSMUSG00000001289.12	Pfdn5	chr15:102326115-102338139	Heart__WT	Heart__KO	OK	161.381	150.38	-0.101853	-0.396439	0.3343	0.99998	no
ENSMUSG00000001300.16	ENSMUSG00000001300.16	Efnb2	chr8:8617433-8661242	Heart__WT	Heart__KO	OK	16.5731	17.8093	0.103793	0.564646	0.1427	0.874932	no
ENSMUSG00000001305.5	ENSMUSG00000001305.5	Rrp15	chr1:186720977-186749358	Heart__WT	Heart__KO	OK	19.7617	19.8724	0.00805889	0.0392817	0.9224	0.99998	no
ENSMUSG00000001313.12	ENSMUSG00000001313.12	Rnd2	chr11:101458744-101471853	Heart__WT	Heart__KO	OK	40.849	43.6558	0.0958723	0.344656	0.4075	0.99998	no
ENSMUSG00000001323.17	ENSMUSG00000001323.17	Srr	chr11:74898077-75164448	Heart__WT	Heart__KO	OK	13.6421	13.7138	0.00755708	0.0168711	0.96395	0.99998	no
ENSMUSG00000001333.9	ENSMUSG00000001333.9	Sync	chr4:129287616-129335370	Heart__WT	Heart__KO	OK	0.488485	0.526401	0.107846	0.0293352	0.9339	0.99998	no
ENSMUSG00000001334.9	ENSMUSG00000001334.9	Fndc5	chr4:129136998-129144593	Heart__WT	Heart__KO	OK	3.85505	3.62497	-0.0887835	-0.338067	0.4041	0.99998	no
ENSMUSG00000001348.14	ENSMUSG00000001348.14	Acp5	chr9:22126730-22135746	Heart__WT	Heart__KO	OK	64.7164	27.146	-1.25339	-6.49081	5e-05	0.00284848	yes
ENSMUSG00000001349.4	ENSMUSG00000001349.4	Cnn1	chr9:22099280-22109630	Heart__WT	Heart__KO	OK	127.398	134.361	0.0767634	0.421807	0.2961	0.99998	no
ENSMUSG00000001366.14	ENSMUSG00000001366.14	Fbxo9	chr9:78081498-78109065	Heart__WT	Heart__KO	OK	19.524	16.4002	-0.251536	-1.25879	0.00215	0.0725022	no
ENSMUSG00000001376.17	ENSMUSG00000001376.17	Vps50	chr6:3498381-3603531	Heart__WT	Heart__KO	OK	10.4006	10.7482	0.0474363	0.160178	0.68515	0.99998	no
ENSMUSG00000001380.6	ENSMUSG00000001380.6	Hars	chr18:36766529-36792562	Heart__WT	Heart__KO	OK	42.0871	38.872	-0.114647	-0.562832	0.1643	0.929473	no
ENSMUSG00000001383.8	ENSMUSG00000001383.8	Zmat2	chr18:36793922-36799660	Heart__WT	Heart__KO	OK	36.3159	34.5692	-0.0711178	-0.416568	0.2998	0.99998	no
ENSMUSG00000001403.13	ENSMUSG00000001403.13	Ube2c	chr2:164769897-164779967	Heart__WT	Heart__KO	OK	135.695	140.059	0.0456694	0.270102	0.5101	0.99998	no
ENSMUSG00000001415.10	ENSMUSG00000001415.10	Smg5	chr3:88336259-88362338	Heart__WT	Heart__KO	OK	30.1323	30.068	-0.0030834	-0.0161885	0.96665	0.99998	no
ENSMUSG00000001416.13	ENSMUSG00000001416.13	Cct3	chr3:88297115-88321767	Heart__WT	Heart__KO	OK	191.854	191.394	-0.00346985	-0.0184935	0.9642	0.99998	no
ENSMUSG00000001418.13	ENSMUSG00000001418.13	Glmp	chr3:88325022-88336148	Heart__WT	Heart__KO	OK	70.2278	71.4597	0.0250871	0.100949	0.8046	0.99998	no
ENSMUSG00000001419.17	ENSMUSG00000001419.17	Mef2d	chr3:88142371-88177785	Heart__WT	Heart__KO	OK	30.4093	34.6607	0.188787	0.799621	0.0266	0.394152	no
ENSMUSG00000001420.13	ENSMUSG00000001420.13	Tmem79	chr3:88325022-88336148	Heart__WT	Heart__KO	OK	1.14434	1.27721	0.158477	0.144083	0.7349	0.99998	no
ENSMUSG00000001424.14	ENSMUSG00000001424.14	Snd1	chr6:28475138-28935162	Heart__WT	Heart__KO	OK	99.5879	107.201	0.10628	0.277012	0.48965	0.99998	no
ENSMUSG00000001435.14	ENSMUSG00000001435.14	Col18a1	chr10:77032240-77166548	Heart__WT	Heart__KO	OK	145.661	154.446	0.0844961	0.358681	0.3642	0.99998	no
ENSMUSG00000001436.15	ENSMUSG00000001436.15	Slc19a1	chr10:77032240-77166548	Heart__WT	Heart__KO	OK	5.832	6.25178	0.100277	0.0403694	0.8788	0.99998	no
ENSMUSG00000001440.5	ENSMUSG00000001440.5	Kpnb1	chr11:97159713-97187881	Heart__WT	Heart__KO	OK	115.296	119.952	0.0571123	0.253864	0.5362	0.99998	no
ENSMUSG00000001441.13	ENSMUSG00000001441.13	Npepps	chr11:97205841-97282897	Heart__WT	Heart__KO	OK	35.7443	38.8773	0.121217	0.673999	0.08465	0.705729	no
ENSMUSG00000001444.2	ENSMUSG00000001444.2	Tbx21	chr11:97098070-97115331	Heart__WT	Heart__KO	NOTEST	0.00611328	0.00433695	-0.495266	0	1	1	no
ENSMUSG00000001445.10	ENSMUSG00000001445.10	Mrpl10	chr11:97041559-97068904	Heart__WT	Heart__KO	OK	31.0962	32.2832	0.0540468	0.254023	0.53215	0.99998	no
ENSMUSG00000001467.5	ENSMUSG00000001467.5	Cyp51	chr5:3928177-4104746	Heart__WT	Heart__KO	OK	21.8974	22.3051	0.026615	0.067707	0.8453	0.99998	no
ENSMUSG00000001472.16	ENSMUSG00000001472.16	Tcf25	chr8:119910359-124345724	Heart__WT	Heart__KO	OK	80.3651	81.0181	0.0116758	0.00483108	0.99	0.99998	no
ENSMUSG00000001473.6	ENSMUSG00000001473.6	Tubb6	chr18:67390716-67402748	Heart__WT	Heart__KO	OK	57.3673	59.8761	0.0617519	0.365308	0.37055	0.99998	no
ENSMUSG00000001482.14	ENSMUSG00000001482.14	Def8	chr8:119910359-124345724	Heart__WT	Heart__KO	OK	18.6003	19.5792	0.0739967	0.0121033	0.90945	0.99998	no
ENSMUSG00000001493.9	ENSMUSG00000001493.9	Meox1	chr11:101877509-101894374	Heart__WT	Heart__KO	OK	10.8754	6.58459	-0.723902	-3.21097	5e-05	0.00284848	yes
ENSMUSG00000001494.6	ENSMUSG00000001494.6	Sost	chr11:101962457-101967015	Heart__WT	Heart__KO	OK	3.10924	3.75795	0.273383	0.9188	0.023	0.368785	no
ENSMUSG00000001496.15	ENSMUSG00000001496.15	Nkx2-1	chr12:56531957-56607476	Heart__WT	Heart__KO	NOTEST	0.0436365	0.0040797	-3.419	0	1	1	no
ENSMUSG00000001497.18	ENSMUSG00000001497.18	Pax9	chr12:56689917-57197472	Heart__WT	Heart__KO	NOTEST	0.0396576	0.0253454	-0.645871	0	1	1	no
ENSMUSG00000001504.10	ENSMUSG00000001504.10	Irx2	chr13:72628819-72634198	Heart__WT	Heart__KO	OK	6.74131	7.95754	0.239293	0.604302	0.1326	0.848279	no
ENSMUSG00000001506.10	ENSMUSG00000001506.10	Col1a1	chr11:94936223-94953042	Heart__WT	Heart__KO	OK	60.9761	48.6295	-0.326413	-1.5807	0.0001	0.00531449	yes
ENSMUSG00000001507.16	ENSMUSG00000001507.16	Itga3	chr11:95044473-95076801	Heart__WT	Heart__KO	OK	8.7326	9.65028	0.144161	0.769179	0.05065	0.5474	no
ENSMUSG00000001508.15	ENSMUSG00000001508.15	Sgca	chr11:94962790-94976327	Heart__WT	Heart__KO	OK	14.6919	15.274	0.0560599	0.141991	0.72615	0.99998	no
ENSMUSG00000001510.8	ENSMUSG00000001510.8	Dlx3	chr11:95120118-95125296	Heart__WT	Heart__KO	NOTEST	0.0324909	0.0671559	1.04748	0	1	1	no
ENSMUSG00000001517.14	ENSMUSG00000001517.14	Foxm1	chr6:128362966-128408932	Heart__WT	Heart__KO	OK	19.6553	19.8458	0.0139097	0.0692286	0.8592	0.99998	no
ENSMUSG00000001518.12	ENSMUSG00000001518.12	Itfg2	chr6:128409443-128424931	Heart__WT	Heart__KO	OK	10.8858	11.3112	0.0553097	0.195159	0.5997	0.99998	no
ENSMUSG00000001520.12	ENSMUSG00000001520.12	Nrip2	chr6:128362966-128408932	Heart__WT	Heart__KO	OK	0.75305	0.839275	0.156399	0.105547	0.78745	0.99998	no
ENSMUSG00000001521.12	ENSMUSG00000001521.12	Tulp3	chr6:128321160-128355851	Heart__WT	Heart__KO	OK	8.78989	9.57787	0.12386	0.466358	0.2419	0.99998	no
ENSMUSG00000001524.14	ENSMUSG00000001524.14	Gtf2h4	chr17:35667729-35673739	Heart__WT	Heart__KO	OK	11.5845	11.425	-0.0200023	-0.0825603	0.8276	0.99998	no
ENSMUSG00000001525.10	ENSMUSG00000001525.10	Tubb5	chr17:35833920-35838306	Heart__WT	Heart__KO	OK	781.326	762.911	-0.0344113	-0.0950525	0.81175	0.99998	no
ENSMUSG00000001542.6	ENSMUSG00000001542.6	Ell2	chr13:75707483-75772356	Heart__WT	Heart__KO	OK	12.0304	5.53883	-1.11903	-5.48429	5e-05	0.00284848	yes
ENSMUSG00000001552.14	ENSMUSG00000001552.14	Jup	chr11:100368957-100397763	Heart__WT	Heart__KO	OK	39.2053	43.0026	0.133372	0.671179	0.08	0.691494	no
ENSMUSG00000001555.10	ENSMUSG00000001555.10	Fkbp10	chr11:100415696-100441808	Heart__WT	Heart__KO	OK	47.9034	50.3391	0.0715509	0.341886	0.40005	0.99998	no
ENSMUSG00000001558.5	ENSMUSG00000001558.5	Klhl10	chr11:100441916-100457022	Heart__WT	Heart__KO	NOTEST	0.276024	0.263827	-0.0652018	0	1	1	no
ENSMUSG00000001566.9	ENSMUSG00000001566.9	Mnx1	chr5:29473033-29478470	Heart__WT	Heart__KO	NOTEST	0	0	0	0	1	1	no
ENSMUSG00000001569.10	ENSMUSG00000001569.10	Nom1	chr5:29434663-29457843	Heart__WT	Heart__KO	OK	3.663	3.58199	-0.0322655	-0.171729	0.67215	0.99998	no
ENSMUSG00000001576.14	ENSMUSG00000001576.14	Ergic1	chr17:26554253-26656931	Heart__WT	Heart__KO	OK	76.158	84.0589	0.142405	0.716371	0.0722	0.659713	no
ENSMUSG00000001583.13	ENSMUSG00000001583.13	Tnk1	chr11:69846375-69858730	Heart__WT	Heart__KO	OK	0.384366	0.245303	-0.647915	-0.37289	0.266	0.99998	no
ENSMUSG00000001588.12	ENSMUSG00000001588.12	Acap1	chr11:69881566-69895539	Heart__WT	Heart__KO	OK	7.36203	8.78382	0.254746	1.04347	0.01	0.217027	no
ENSMUSG00000001604.14	ENSMUSG00000001604.14	Tcea3	chr4:136247728-136274898	Heart__WT	Heart__KO	OK	25.2321	28.6671	0.184136	0.919556	0.023	0.368785	no
ENSMUSG00000001622.15	ENSMUSG00000001622.15	Csn3	chr5:87908578-88008534	Heart__WT	Heart__KO	NOTEST	0.00629771	0	-inf	0	1	1	no
ENSMUSG00000001627.11	ENSMUSG00000001627.11	Ifrd1	chr12:40201566-40248504	Heart__WT	Heart__KO	OK	25.3822	24.4221	-0.0556298	-0.141057	0.73195	0.99998	no
ENSMUSG00000001630.13	ENSMUSG00000001630.13	Stk38l	chr6:146724994-146778812	Heart__WT	Heart__KO	OK	22.8523	19.7214	-0.212576	-1.13687	0.00445	0.123256	no
ENSMUSG00000001632.16	ENSMUSG00000001632.16	Brpf1	chr6:113307136-113326747	Heart__WT	Heart__KO	OK	9.68589	9.81892	0.0196794	0.108435	0.79375	0.99998	no
ENSMUSG00000001642.18	ENSMUSG00000001642.18	Akr1b3	chr6:34290264-34324249	Heart__WT	Heart__KO	OK	71.2319	71.3586	0.00256395	0.0151187	0.97095	0.99998	no
ENSMUSG00000001655.6	ENSMUSG00000001655.6	Hoxc13	chr15:102921102-102928814	Heart__WT	Heart__KO	NOTEST	0.0202494	0.017114	-0.242698	0	1	1	no
ENSMUSG00000001656.3	ENSMUSG00000001656.3	Hoxc11	chr15:102954426-102957708	Heart__WT	Heart__KO	NOTEST	0	0	0	0	1	1	no
ENSMUSG00000001657.7	ENSMUSG00000001657.7	Hoxc8	chr15:102966795-103017429	Heart__WT	Heart__KO	NOTEST	0.0287473	0.0149508	-0.943205	0	1	1	no
ENSMUSG00000001661.5	ENSMUSG00000001661.5	Hoxc6	chr15:102966795-103017429	Heart__WT	Heart__KO	NOTEST	0.248795	0.268691	0.110991	0	1	1	no
ENSMUSG00000001663.10	ENSMUSG00000001663.10	Gstt1	chr10:75783812-75798584	Heart__WT	Heart__KO	OK	2.54491	2.61364	0.0384445	0.0837977	0.8269	0.99998	no
ENSMUSG00000001665.10	ENSMUSG00000001665.10	Gstt3	chr10:75771229-75781414	Heart__WT	Heart__KO	OK	1.20699	1.05591	-0.192917	-0.225805	0.5606	0.99998	no
ENSMUSG00000001666.8	ENSMUSG00000001666.8	Ddt	chr10:75771229-75781414	Heart__WT	Heart__KO	OK	20.4027	21.2569	0.0591689	0.2136	0.5982	0.99998	no
ENSMUSG00000001670.13	ENSMUSG00000001670.13	Tat	chr8:109990436-109999803	Heart__WT	Heart__KO	NOTEST	0.0133662	0.0678968	2.34475	0	1	1	no
ENSMUSG00000001672.14	ENSMUSG00000001672.14	Marveld3	chr8:109947913-109962203	Heart__WT	Heart__KO	NOTEST	0.0347792	0.0446306	0.359807	0	1	1	no
ENSMUSG00000001674.11	ENSMUSG00000001674.11	Ddx18	chr1:121553834-121567989	Heart__WT	Heart__KO	OK	24.6264	24.2777	-0.0205715	-0.10797	0.7777	0.99998	no
ENSMUSG00000001687.15	ENSMUSG00000001687.15	Ubl3	chr5:148504634-148552789	Heart__WT	Heart__KO	OK	22.3488	23.2608	0.0577031	0.208842	0.6079	0.99998	no
ENSMUSG00000001700.9	ENSMUSG00000001700.9	Gramd3	chr18:56432131-56503792	Heart__WT	Heart__KO	OK	15.2051	15.5818	0.0353048	0.19212	0.6372	0.99998	no
ENSMUSG00000001707.7	ENSMUSG00000001707.7	Eef1e1	chr13:38645697-38659028	Heart__WT	Heart__KO	OK	32.0052	30.5687	-0.0662513	-0.33588	0.4089	0.99998	no
ENSMUSG00000001729.14	ENSMUSG00000001729.14	Akt1	chr12:112653820-112674884	Heart__WT	Heart__KO	OK	146.564	158.017	0.108551	0.527117	0.1962	0.976285	no
ENSMUSG00000001739.14	ENSMUSG00000001739.14	Cldn15	chr5:136966615-136975858	Heart__WT	Heart__KO	OK	0.689888	0.764586	0.148317	0.268473	0.48145	0.99998	no
ENSMUSG00000001741.12	ENSMUSG00000001741.12	Il16	chr7:83631958-83739937	Heart__WT	Heart__KO	OK	0.997765	0.96554	-0.0473629	-0.0664222	0.8534	0.99998	no
ENSMUSG00000001750.15	ENSMUSG00000001750.15	Tcirg1	chr19:3896049-3907133	Heart__WT	Heart__KO	OK	8.22115	7.99412	-0.0404016	-0.191622	0.6373	0.99998	no
ENSMUSG00000001751.9	ENSMUSG00000001751.9	Naglu	chr11:101070011-101077672	Heart__WT	Heart__KO	OK	6.16407	6.26572	0.023598	0.0783079	0.8402	0.99998	no
ENSMUSG00000001755.12	ENSMUSG00000001755.12	Coasy	chr11:101082564-101086619	Heart__WT	Heart__KO	OK	14.4362	14.0892	-0.0351107	-0.152363	0.70805	0.99998	no
ENSMUSG00000001761.7	ENSMUSG00000001761.7	Smo	chr6:29735693-29761365	Heart__WT	Heart__KO	OK	22.5507	23.1274	0.0364284	0.214733	0.59935	0.99998	no
ENSMUSG00000001763.14	ENSMUSG00000001763.14	Tspan33	chr6:29694221-29718559	Heart__WT	Heart__KO	OK	25.8661	10.6517	-1.27998	-6.193	5e-05	0.00284848	yes
ENSMUSG00000001767.5	ENSMUSG00000001767.5	Crnkl1	chr2:145917478-146215039	Heart__WT	Heart__KO	OK	12.2067	11.001	-0.150038	-0.810232	0.04655	0.524036	no
ENSMUSG00000001768.15	ENSMUSG00000001768.15	Rin2	chr2:145784733-145887616	Heart__WT	Heart__KO	OK	8.66677	8.56901	-0.0163663	-0.0577921	0.85565	0.99998	no
ENSMUSG00000001773.14	ENSMUSG00000001773.14	Folh1	chr7:86718976-86775943	Heart__WT	Heart__KO	NOTEST	0	0.00231431	inf	0	1	1	no
ENSMUSG00000001774.7	ENSMUSG00000001774.7	Chordc1	chr9:18292266-18314000	Heart__WT	Heart__KO	OK	32.1665	29.6678	-0.116664	-0.67521	0.0933	0.728195	no
ENSMUSG00000001783.3	ENSMUSG00000001783.3	Rtcb	chr10:85938636-85957823	Heart__WT	Heart__KO	OK	65.8831	64.367	-0.0335872	-0.199119	0.6206	0.99998	no
ENSMUSG00000001785.11	ENSMUSG00000001785.11	Pwp1	chr10:85871830-85889096	Heart__WT	Heart__KO	OK	19.3071	19.355	0.00357118	0.0200367	0.9594	0.99998	no
ENSMUSG00000001786.14	ENSMUSG00000001786.14	Fbxo7	chr10:86020440-86051873	Heart__WT	Heart__KO	OK	13.0172	10.0078	-0.379295	-1.66979	5e-05	0.00284848	yes
ENSMUSG00000001794.13	ENSMUSG00000001794.13	Capns1	chr7:30186941-30200889	Heart__WT	Heart__KO	OK	174.014	173.138	-0.00727531	-0.0418403	0.91665	0.99998	no
ENSMUSG00000001802.16	ENSMUSG00000001802.16	Lrp3	chr7:35186384-35215498	Heart__WT	Heart__KO	OK	2.43611	2.3514	-0.0510566	-0.134094	0.68635	0.99998	no
ENSMUSG00000001804.9	ENSMUSG00000001804.9	Dsg4	chr18:20436174-20471821	Heart__WT	Heart__KO	NOTEST	0.0076085	0.0132891	0.804556	0	1	1	no
ENSMUSG00000001815.15	ENSMUSG00000001815.15	Evx2	chr2:74652990-74659557	Heart__WT	Heart__KO	NOTEST	0.00127115	0	-inf	0	1	1	no
ENSMUSG00000001819.4	ENSMUSG00000001819.4	Hoxd13	chr2:74668309-74671599	Heart__WT	Heart__KO	NOTEST	0.00643526	0.0023476	-1.45481	0	1	1	no
ENSMUSG00000001823.5	ENSMUSG00000001823.5	Hoxd12	chr2:74675012-74677705	Heart__WT	Heart__KO	NOTEST	0	0.00523248	inf	0	1	1	no
ENSMUSG00000001827.11	ENSMUSG00000001827.11	Folr1	chr7:101858330-101870788	Heart__WT	Heart__KO	OK	2.00344	2.00271	-0.000524977	-0.00070376	0.9983	0.99998	no
ENSMUSG00000001829.16	ENSMUSG00000001829.16	Clpb	chr7:101663632-101790168	Heart__WT	Heart__KO	OK	28.323	27.817	-0.0260048	-0.0826408	0.8402	0.99998	no
ENSMUSG00000001833.16	ENSMUSG00000001833.16	Sept7	chr9:25252438-25308571	Heart__WT	Heart__KO	OK	136.076	129.219	-0.0745942	-0.404573	0.30905	0.99998	no
ENSMUSG00000001844.10	ENSMUSG00000001844.10	Zdhhc4	chr5:143316488-143332704	Heart__WT	Heart__KO	OK	19.795	19.8097	0.0010673	0.00432467	0.99165	0.99998	no
ENSMUSG00000001847.14	ENSMUSG00000001847.14	Rac1	chr5:143464583-143528036	Heart__WT	Heart__KO	OK	194.631	206.402	0.0847178	0.330057	0.41905	0.99998	no
ENSMUSG00000001855.15	ENSMUSG00000001855.15	Nup214	chr2:31974435-32064911	Heart__WT	Heart__KO	OK	12.595	13.7965	0.131448	0.547375	0.10885	0.779945	no
ENSMUSG00000001864.13	ENSMUSG00000001864.13	Aif1l	chr2:31950138-31973442	Heart__WT	Heart__KO	OK	38.608	41.6864	0.110676	0.373798	0.21035	0.997372	no
ENSMUSG00000001865.2	ENSMUSG00000001865.2	Cpa3	chr3:20215619-20242181	Heart__WT	Heart__KO	NOTEST	0.241515	0.230512	-0.0672668	0	1	1	no
ENSMUSG00000001870.15	ENSMUSG00000001870.15	Ltbp1	chr17:75005567-75391767	Heart__WT	Heart__KO	OK	55.3645	54.458	-0.0238164	-0.0930862	0.77975	0.99998	no
ENSMUSG00000001891.16	ENSMUSG00000001891.16	Ugp2	chr11:21321137-21374161	Heart__WT	Heart__KO	OK	107.6	110.993	0.0447846	0.245313	0.53505	0.99998	no
ENSMUSG00000001901.15	ENSMUSG00000001901.15	Kcnh6	chr11:106008123-106034549	Heart__WT	Heart__KO	NOTEST	0.196152	0.193954	-0.0162541	0	1	1	no
ENSMUSG00000001909.15	ENSMUSG00000001909.15	Trmt1	chr8:84670482-84699808	Heart__WT	Heart__KO	OK	26.0582	26.7689	0.038821	0.0977267	0.7898	0.99998	no
ENSMUSG00000001910.4	ENSMUSG00000001910.4	Nacc1	chr8:84670482-84699808	Heart__WT	Heart__KO	OK	33.1445	36.4572	0.137435	0.683759	0.09625	0.738571	no
ENSMUSG00000001911.16	ENSMUSG00000001911.16	Nfix	chr8:84699875-84800344	Heart__WT	Heart__KO	OK	4.02135	3.33618	-0.269485	-0.627053	0.1016	0.755703	no
ENSMUSG00000001918.17	ENSMUSG00000001918.17	Slc1a5	chr7:16781339-16798274	Heart__WT	Heart__KO	OK	21.4816	20.9932	-0.0331763	-0.182014	0.6457	0.99998	no
ENSMUSG00000001924.15	ENSMUSG00000001924.15	Uba1	chrX:20658325-20683179	Heart__WT	Heart__KO	OK	166.482	161.392	-0.0447991	-0.188949	0.6153	0.99998	no
ENSMUSG00000001930.17	ENSMUSG00000001930.17	Vwf	chr6:125546773-125686679	Heart__WT	Heart__KO	OK	11.7361	13.9998	0.254452	1.25141	0.00155	0.0560385	no
ENSMUSG00000001942.7	ENSMUSG00000001942.7	Siae	chr9:37613846-37648318	Heart__WT	Heart__KO	OK	6.15249	6.21317	0.0141592	0.0669606	0.8671	0.99998	no
ENSMUSG00000001943.7	ENSMUSG00000001943.7	Vsig2	chr9:37539254-37544205	Heart__WT	Heart__KO	OK	1.11197	1.32203	0.249642	0.489996	0.23395	0.99998	no
ENSMUSG00000001946.13	ENSMUSG00000001946.13	Esam	chr9:37528077-37538319	Heart__WT	Heart__KO	OK	21.3623	23.4245	0.13295	0.685881	0.0808	0.694418	no
ENSMUSG00000001948.9	ENSMUSG00000001948.9	Spa17	chr9:37603294-37613720	Heart__WT	Heart__KO	OK	4.56121	5.20252	0.189797	0.470277	0.2513	0.99998	no
ENSMUSG00000001962.8	ENSMUSG00000001962.8	Fam50a	chrX:74313032-74320149	Heart__WT	Heart__KO	OK	26.3769	26.3624	-0.000788315	-0.00416538	0.9928	0.99998	no
ENSMUSG00000001964.14	ENSMUSG00000001964.14	Emd	chrX:74254686-74261548	Heart__WT	Heart__KO	OK	47.5237	49.0276	0.044947	0.256487	0.52885	0.99998	no
ENSMUSG00000001983.7	ENSMUSG00000001983.7	Taco1	chr11:106065076-106073612	Heart__WT	Heart__KO	OK	16.4498	16.8849	0.0376686	0.177555	0.65745	0.99998	no
ENSMUSG00000001985.9	ENSMUSG00000001985.9	Grik3	chr4:125490699-125714173	Heart__WT	Heart__KO	OK	0.406178	0.389449	-0.0606767	-0.167957	0.68135	0.99998	no
ENSMUSG00000001986.16	ENSMUSG00000001986.16	Gria3	chrX:41401127-41678601	Heart__WT	Heart__KO	OK	4.537	4.18742	-0.115677	-0.362938	0.27545	0.99998	no
ENSMUSG00000001988.8	ENSMUSG00000001988.8	Npas1	chr7:16455720-16476780	Heart__WT	Heart__KO	NOTEST	0.137634	0.208401	0.598525	0	1	1	no
ENSMUSG00000001995.8	ENSMUSG00000001995.8	Sipa1l2	chr8:125418062-125492710	Heart__WT	Heart__KO	OK	16.9391	18.847	0.153979	0.910934	0.0247	0.384528	no
ENSMUSG00000001998.15	ENSMUSG00000001998.15	Ap4e1	chr2:127008723-127067909	Heart__WT	Heart__KO	OK	6.13224	6.08873	-0.0102725	-0.0506208	0.89835	0.99998	no
ENSMUSG00000001999.15	ENSMUSG00000001999.15	Blvra	chr2:127070666-127097084	Heart__WT	Heart__KO	OK	16.974	17.5596	0.0489286	0.212572	0.5942	0.99998	no
ENSMUSG00000002006.12	ENSMUSG00000002006.12	Pdzd4	chrX:73793358-73824969	Heart__WT	Heart__KO	OK	1.54968	1.5494	-0.000264802	-0.000827648	0.9985	0.99998	no
ENSMUSG00000002007.5	ENSMUSG00000002007.5	Srpk3	chrX:73774404-73778925	Heart__WT	Heart__KO	OK	20.4704	21.8394	0.0933966	0.509197	0.20565	0.989676	no
ENSMUSG00000002010.17	ENSMUSG00000002010.17	Idh3g	chrX:73778962-73786897	Heart__WT	Heart__KO	OK	135.982	133.733	-0.0240606	-0.139958	0.72755	0.99998	no
ENSMUSG00000002012.13	ENSMUSG00000002012.13	Pnck	chrX:73655993-73660117	Heart__WT	Heart__KO	OK	4.62204	4.83964	0.0663692	0.21685	0.59415	0.99998	no
ENSMUSG00000002014.12	ENSMUSG00000002014.12	Ssr4	chrX:73787027-73790826	Heart__WT	Heart__KO	OK	64.7398	63.7081	-0.0231773	-0.126535	0.75525	0.99998	no
ENSMUSG00000002015.5	ENSMUSG00000002015.5	Bcap31	chrX:73686177-73716175	Heart__WT	Heart__KO	OK	71.4689	67.3971	-0.0846282	-0.495085	0.2127	0.99998	no
ENSMUSG00000002017.9	ENSMUSG00000002017.9	Fam98a	chr17:75537085-75551946	Heart__WT	Heart__KO	OK	27.0873	27.1409	0.00285036	0.0166833	0.96635	0.99998	no
ENSMUSG00000002020.15	ENSMUSG00000002020.15	Ltbp2	chr12:84783211-84878132	Heart__WT	Heart__KO	OK	0.354104	0.254129	-0.478615	-0.352905	0.30715	0.99998	no
ENSMUSG00000002028.12	ENSMUSG00000002028.12	Kmt2a	chr9:44803354-44881296	Heart__WT	Heart__KO	OK	7.9702	8.24328	0.0486025	0.283821	0.48585	0.99998	no
ENSMUSG00000002031.11	ENSMUSG00000002031.11	Ift46	chr9:44767907-44792714	Heart__WT	Heart__KO	OK	32.6265	32.4494	-0.00785369	-0.0223162	0.9548	0.99998	no
ENSMUSG00000002032.16	ENSMUSG00000002032.16	Tmem25	chr9:44793775-44799307	Heart__WT	Heart__KO	OK	0.641978	0.710636	0.146587	0.317641	0.4332	0.99998	no
ENSMUSG00000002033.13	ENSMUSG00000002033.13	Cd3g	chr9:44969571-44980431	Heart__WT	Heart__KO	NOTEST	0.211462	0.0345118	-2.61524	0	1	1	no
ENSMUSG00000002043.17	ENSMUSG00000002043.17	Trappc6a	chr7:19508711-19516145	Heart__WT	Heart__KO	OK	24.8424	26.6806	0.102989	0.437731	0.28495	0.99998	no
ENSMUSG00000002052.6	ENSMUSG00000002052.6	Supt6	chr11:78206745-78255496	Heart__WT	Heart__KO	OK	25.3197	25.5877	0.015193	0.0796792	0.84985	0.99998	no
ENSMUSG00000002055.9	ENSMUSG00000002055.9	Spag5	chr11:78301528-78322457	Heart__WT	Heart__KO	OK	21.453	19.1816	-0.161455	-0.922057	0.0211	0.349498	no
ENSMUSG00000002057.4	ENSMUSG00000002057.4	Foxn1	chr11:78357576-78386558	Heart__WT	Heart__KO	NOTEST	0	0	0	0	1	1	no
ENSMUSG00000002058.13	ENSMUSG00000002058.13	Unc119	chr11:78343481-78349164	Heart__WT	Heart__KO	OK	24.7607	26.6968	0.10862	0.528957	0.19855	0.980687	no
ENSMUSG00000002059.18	ENSMUSG00000002059.18	Rab34	chr11:78188429-78192193	Heart__WT	Heart__KO	OK	21.5184	22.3821	0.0567736	0.250822	0.53255	0.99998	no
ENSMUSG00000002064.10	ENSMUSG00000002064.10	Sdf2	chr11:78206745-78255496	Heart__WT	Heart__KO	OK	32.3603	31.2387	-0.0508896	-0.1204	0.7704	0.99998	no
ENSMUSG00000002068.16	ENSMUSG00000002068.16	Ccne1	chr7:38097983-38107534	Heart__WT	Heart__KO	OK	22.362	23.4344	0.0675814	0.301539	0.45275	0.99998	no
ENSMUSG00000002076.11	ENSMUSG00000002076.11	Hsf2bp	chr17:31944768-32034508	Heart__WT	Heart__KO	NOTEST	0.181168	0.251869	0.475347	0	1	1	no
ENSMUSG00000002083.12	ENSMUSG00000002083.12	Bbc3	chr7:16309615-16318205	Heart__WT	Heart__KO	OK	3.6543	3.64388	-0.00412072	-0.0106002	0.9819	0.99998	no
ENSMUSG00000002100.15	ENSMUSG00000002100.15	Mybpc3	chr2:91118143-91136516	Heart__WT	Heart__KO	OK	472.915	511.773	0.113922	0.307957	0.4452	0.99998	no
ENSMUSG00000002102.15	ENSMUSG00000002102.15	Psmc3	chr2:91054008-91070417	Heart__WT	Heart__KO	OK	141.248	137.78	-0.0358634	-0.180705	0.65075	0.99998	no
ENSMUSG00000002103.15	ENSMUSG00000002103.15	Acp2	chr2:91202884-91236982	Heart__WT	Heart__KO	OK	11.9648	11.3119	-0.0809438	-0.249064	0.52705	0.99998	no
ENSMUSG00000002104.11	ENSMUSG00000002104.11	Rapsn	chr2:91035619-91053933	Heart__WT	Heart__KO	OK	4.19915	4.21931	0.00690857	0.0224473	0.9539	0.99998	no
ENSMUSG00000002105.15	ENSMUSG00000002105.15	Slc39a13	chr2:91054008-91070417	Heart__WT	Heart__KO	OK	17.3153	17.5917	0.0228474	0.0401571	0.9125	0.99998	no
ENSMUSG00000002107.18	ENSMUSG00000002107.18	Celf2	chr2:6539693-7509563	Heart__WT	Heart__KO	OK	35.5494	36.1412	0.0238191	0.0684109	0.8652	0.99998	no
ENSMUSG00000002108.10	ENSMUSG00000002108.10	Nr1h3	chr2:91184060-91202834	Heart__WT	Heart__KO	OK	1.45378	1.39444	-0.060125	-0.0974242	0.7788	0.99998	no
ENSMUSG00000002109.14	ENSMUSG00000002109.14	Ddb2	chr2:91202884-91236982	Heart__WT	Heart__KO	OK	6.50745	5.94475	-0.130476	-0.321767	0.4192	0.99998	no
ENSMUSG00000002111.8	ENSMUSG00000002111.8	Spi1	chr2:91082389-91115756	Heart__WT	Heart__KO	OK	1.29111	1.11855	-0.206987	-0.244806	0.5362	0.99998	no
ENSMUSG00000002129.11	ENSMUSG00000002129.11	Sf3a1	chr11:4160349-4182541	Heart__WT	Heart__KO	OK	23.8916	26.4896	0.148924	0.859752	0.031	0.426681	no
ENSMUSG00000002147.18	ENSMUSG00000002147.18	Stat6	chr10:127642985-127701049	Heart__WT	Heart__KO	OK	13.4461	14.0481	0.0631808	0.252065	0.5289	0.99998	no
ENSMUSG00000002190.13	ENSMUSG00000002190.13	Clgn	chr8:83389866-83428552	Heart__WT	Heart__KO	NOTEST	0.0468849	0.0289376	-0.696178	0	1	1	no
ENSMUSG00000002204.9	ENSMUSG00000002204.9	Napsa	chr7:44572379-44590624	Heart__WT	Heart__KO	NOTEST	0.0368869	0.0155682	-1.24451	0	1	1	no
ENSMUSG00000002205.16	ENSMUSG00000002205.16	Vrk3	chr7:44731479-44777515	Heart__WT	Heart__KO	OK	21.4275	19.9135	-0.105722	-0.459589	0.2596	0.99998	no
ENSMUSG00000002210.11	ENSMUSG00000002210.11	Smg9	chr7:24399618-24422778	Heart__WT	Heart__KO	OK	8.58364	9.70833	0.177634	0.695418	0.0594	0.595981	no
ENSMUSG00000002221.11	ENSMUSG00000002221.11	Paxip1	chr5:27740079-27791691	Heart__WT	Heart__KO	OK	11.0422	11.247	0.026517	0.100893	0.74455	0.99998	no
ENSMUSG00000002222.14	ENSMUSG00000002222.14	Rmnd5a	chr6:71388633-71440637	Heart__WT	Heart__KO	OK	26.505	25.4451	-0.0588741	-0.330655	0.421	0.99998	no
ENSMUSG00000002227.15	ENSMUSG00000002227.15	Mov10	chr3:104794835-104818563	Heart__WT	Heart__KO	OK	14.7455	15.8556	0.104715	0.464087	0.2491	0.99998	no
ENSMUSG00000002228.7	ENSMUSG00000002228.7	Ppm1j	chr3:104753122-104786018	Heart__WT	Heart__KO	OK	9.69876	10.9544	0.175638	0.724979	0.07545	0.675859	no
ENSMUSG00000002233.13	ENSMUSG00000002233.13	Rhoc	chr3:104788374-104794459	Heart__WT	Heart__KO	OK	172.021	170.886	-0.00955019	-0.0525101	0.8973	0.99998	no
ENSMUSG00000002240.12	ENSMUSG00000002240.12	Prr27	chr5:87825685-87846387	Heart__WT	Heart__KO	NOTEST	0	0	0	0	1	1	no
ENSMUSG00000002249.17	ENSMUSG00000002249.17	Tead3	chr17:28331670-28350805	Heart__WT	Heart__KO	OK	16.3164	17.5065	0.101567	0.297938	0.45335	0.99998	no
ENSMUSG00000002250.15	ENSMUSG00000002250.15	Ppard	chr17:28232753-28301469	Heart__WT	Heart__KO	OK	6.52764	6.7769	0.0540639	0.222029	0.57465	0.99998	no
ENSMUSG00000002257.7	ENSMUSG00000002257.7	Def6	chr17:28207777-28228608	Heart__WT	Heart__KO	OK	1.52108	1.60466	0.0771798	0.201378	0.6094	0.99998	no
ENSMUSG00000002265.16	ENSMUSG00000002265.16	Peg3	chr7:6703891-6730421	Heart__WT	Heart__KO	OK	124.961	122.365	-0.0302929	-0.113673	0.7792	0.99998	no
ENSMUSG00000002266.16	ENSMUSG00000002266.16	Zim1	chr7:6671268-6696450	Heart__WT	Heart__KO	OK	29.9068	31.0238	0.0529016	0.279532	0.48515	0.99998	no
ENSMUSG00000002274.12	ENSMUSG00000002274.12	Metrn	chr17:25794570-25985680	Heart__WT	Heart__KO	OK	4.63957	4.95332	0.0944054	0.0463457	0.93265	0.99998	no
ENSMUSG00000002279.18	ENSMUSG00000002279.18	Lmf1	chr17:25579173-25662826	Heart__WT	Heart__KO	OK	12.6485	14.6051	0.207508	0.921459	0.024	0.376785	no
ENSMUSG00000002280.10	ENSMUSG00000002280.10	Narfl	chr17:25773775-25785673	Heart__WT	Heart__KO	OK	13.1188	13.3169	0.0216226	0.0906494	0.82495	0.99998	no
ENSMUSG00000002289.15	ENSMUSG00000002289.15	Angptl4	chr17:33773749-33781575	Heart__WT	Heart__KO	OK	1.72802	1.99137	0.204643	0.489733	0.2032	0.986985	no
ENSMUSG00000002297.15	ENSMUSG00000002297.15	Dbf4	chr5:8396972-8422716	Heart__WT	Heart__KO	OK	29.9996	28.2975	-0.08427	-0.471432	0.24195	0.99998	no
ENSMUSG00000002307.15	ENSMUSG00000002307.15	Daxx	chr17:33909413-33915589	Heart__WT	Heart__KO	OK	15.4561	16.1719	0.0653182	0.269887	0.50645	0.99998	no
ENSMUSG00000002308.15	ENSMUSG00000002308.15	Cd320	chr17:33843090-33849774	Heart__WT	Heart__KO	OK	13.4138	14.088	0.0707482	0.302964	0.45655	0.99998	no
ENSMUSG00000002319.15	ENSMUSG00000002319.15	Ipo4	chr14:55625399-55643806	Heart__WT	Heart__KO	OK	21.203	23.2863	0.135211	0.444636	0.20665	0.991393	no
ENSMUSG00000002320.15	ENSMUSG00000002320.15	Tm9sf1	chr14:55625399-55643806	Heart__WT	Heart__KO	OK	36.4991	37.6717	0.0456208	0.160583	0.6776	0.99998	no
ENSMUSG00000002324.7	ENSMUSG00000002324.7	Rec8	chr14:55618036-55625395	Heart__WT	Heart__KO	OK	9.55305	10.3099	0.109992	0.516532	0.1998	0.9828	no
ENSMUSG00000002325.14	ENSMUSG00000002325.14	Irf9	chr14:55591707-55610030	Heart__WT	Heart__KO	OK	4.58265	4.87341	0.0887473	0.266847	0.51835	0.99998	no
ENSMUSG00000002326.5	ENSMUSG00000002326.5	Gmpr2	chr14:55672234-55678750	Heart__WT	Heart__KO	OK	21.3031	21.0227	-0.0191177	-0.0987726	0.8106	0.99998	no
ENSMUSG00000002329.6	ENSMUSG00000002329.6	Mdp1	chr14:55657878-55660508	Heart__WT	Heart__KO	OK	33.3133	34.2338	0.0393251	0.223741	0.57335	0.99998	no
ENSMUSG00000002332.15	ENSMUSG00000002332.15	Dhrs1	chr14:55739021-55745690	Heart__WT	Heart__KO	OK	27.8014	28.4443	0.0329836	0.178835	0.65625	0.99998	no
ENSMUSG00000002341.8	ENSMUSG00000002341.8	Ncan	chr8:70093084-70120873	Heart__WT	Heart__KO	NOTEST	0.0723223	0.0637717	-0.181525	0	1	1	no
ENSMUSG00000002342.17	ENSMUSG00000002342.17	Tmem161a	chr8:70172355-70183681	Heart__WT	Heart__KO	OK	49.9928	53.3464	0.0936726	0.3298	0.4135	0.99998	no
ENSMUSG00000002343.11	ENSMUSG00000002343.11	Armc6	chr8:70220171-70279915	Heart__WT	Heart__KO	OK	6.84513	7.28488	0.0898274	0.208404	0.5924	0.99998	no
ENSMUSG00000002345.17	ENSMUSG00000002345.17	Borcs8	chr8:70139498-70167488	Heart__WT	Heart__KO	OK	21.8091	21.6291	-0.0119537	-0.0493337	0.905	0.99998	no
ENSMUSG00000002346.16	ENSMUSG00000002346.16	Slc25a42	chr8:70184339-70212305	Heart__WT	Heart__KO	OK	3.14519	3.69824	0.233691	0.902217	0.02655	0.394152	no
ENSMUSG00000002365.9	ENSMUSG00000002365.9	Snx9	chr17:5841327-5931033	Heart__WT	Heart__KO	OK	16.4981	16.9919	0.0425466	0.231604	0.56375	0.99998	no
ENSMUSG00000002372.8	ENSMUSG00000002372.8	Ranbp3	chr17:56673224-56711769	Heart__WT	Heart__KO	OK	34.5449	34.0399	-0.0212454	-0.125194	0.75695	0.99998	no
ENSMUSG00000002379.6	ENSMUSG00000002379.6	Ndufa11	chr17:56717761-56724248	Heart__WT	Heart__KO	OK	29.8822	30.1769	0.0141573	0.0830359	0.834	0.99998	no
ENSMUSG00000002384.2	ENSMUSG00000002384.2	Bmp8b	chr4:123105164-123139951	Heart__WT	Heart__KO	NOTEST	0.0173613	0.0347954	1.00302	0	1	1	no
ENSMUSG00000002393.14	ENSMUSG00000002393.14	Nr2f6	chr8:71371297-71381960	Heart__WT	Heart__KO	OK	21.6951	22.3799	0.0448322	0.125056	0.7508	0.99998	no
ENSMUSG00000002395.14	ENSMUSG00000002395.14	Use1	chr8:71366847-71369732	Heart__WT	Heart__KO	OK	53.5071	50.5464	-0.0821218	-0.438417	0.28495	0.99998	no
ENSMUSG00000002396.8	ENSMUSG00000002396.8	Ocel1	chr8:71371297-71381960	Heart__WT	Heart__KO	OK	2.42651	2.32077	-0.0642761	-0.121572	0.76745	0.99998	no
ENSMUSG00000002409.18	ENSMUSG00000002409.18	Dyrk1b	chr7:28179468-28187294	Heart__WT	Heart__KO	OK	7.02533	8.01206	0.189607	0.835894	0.0425	0.504101	no
ENSMUSG00000002413.15	ENSMUSG00000002413.15	Braf	chr6:39573872-39725463	Heart__WT	Heart__KO	OK	8.30582	7.94788	-0.0635524	-0.182339	0.6532	0.99998	no
ENSMUSG00000002416.13	ENSMUSG00000002416.13	Ndufb2	chr6:39573872-39725463	Heart__WT	Heart__KO	OK	141.656	140.716	-0.0096005	-0.0261372	0.9494	0.99998	no
ENSMUSG00000002428.12	ENSMUSG00000002428.12	Hltf	chr3:20057810-20118490	Heart__WT	Heart__KO	OK	9.19179	8.51986	-0.109516	-0.607112	0.12695	0.829782	no
ENSMUSG00000002455.14	ENSMUSG00000002455.14	Prpf6	chr2:181569148-181655660	Heart__WT	Heart__KO	OK	29.9547	29.0945	-0.0420358	-0.144255	0.7085	0.99998	no
ENSMUSG00000002458.13	ENSMUSG00000002458.13	Rgs19	chr2:181688418-181693977	Heart__WT	Heart__KO	OK	19.0405	20.2933	0.0919296	0.354177	0.364	0.99998	no
ENSMUSG00000002459.17	ENSMUSG00000002459.17	Rgs20	chr1:4909575-5162529	Heart__WT	Heart__KO	NOTEST	0.0978353	0.0762073	-0.360425	0	1	1	no
ENSMUSG00000002475.15	ENSMUSG00000002475.15	Abhd3	chr18:10644410-10706771	Heart__WT	Heart__KO	OK	0.751967	0.688114	-0.128022	-0.244784	0.52925	0.99998	no
ENSMUSG00000002477.4	ENSMUSG00000002477.4	Snrpd1	chr18:10617795-10628230	Heart__WT	Heart__KO	OK	118.782	118.959	0.00214868	0.0126207	0.97745	0.99998	no
ENSMUSG00000002486.15	ENSMUSG00000002486.15	Tchp	chr5:114707759-114722327	Heart__WT	Heart__KO	OK	5.30511	5.49037	0.049523	0.169368	0.6799	0.99998	no
ENSMUSG00000002489.15	ENSMUSG00000002489.15	Tiam1	chr16:89787110-89980080	Heart__WT	Heart__KO	OK	7.72283	8.55908	0.148327	0.445752	0.1435	0.876063	no
ENSMUSG00000002496.9	ENSMUSG00000002496.9	Tsc2	chr17:24549949-24632629	Heart__WT	Heart__KO	OK	18.2238	19.7483	0.115909	0.487659	0.22815	0.99998	no
ENSMUSG00000002500.15	ENSMUSG00000002500.15	Rpl3l	chr17:24727819-24736143	Heart__WT	Heart__KO	OK	0.319476	0.343406	0.10421	0.115856	0.75905	0.99998	no
ENSMUSG00000002504.14	ENSMUSG00000002504.14	Slc9a3r2	chr17:24639281-24650305	Heart__WT	Heart__KO	OK	20.9545	20.4307	-0.0365243	-0.193601	0.62865	0.99998	no
ENSMUSG00000002524.15	ENSMUSG00000002524.15	Puf60	chr15:76070183-76080946	Heart__WT	Heart__KO	OK	94.1955	93.184	-0.0155756	-0.0913003	0.8226	0.99998	no
ENSMUSG00000002546.16	ENSMUSG00000002546.16	Golga2	chr2:32278815-32307921	Heart__WT	Heart__KO	OK	28.791	29.8151	0.0504277	0.146626	0.71365	0.99998	no
ENSMUSG00000002550.16	ENSMUSG00000002550.16	Uck1	chr2:32236589-32260159	Heart__WT	Heart__KO	OK	18.0228	17.7994	-0.0179949	-0.0713842	0.86285	0.99998	no
ENSMUSG00000002565.16	ENSMUSG00000002565.16	Scin	chr12:40059768-40134228	Heart__WT	Heart__KO	OK	0.980698	0.927612	-0.0802862	-0.206368	0.6091	0.99998	no
ENSMUSG00000002578.15	ENSMUSG00000002578.15	Ikzf4	chr10:128630842-128649811	Heart__WT	Heart__KO	OK	1.10948	1.07963	-0.0393541	-0.0995091	0.7989	0.99998	no
ENSMUSG00000002580.7	ENSMUSG00000002580.7	Mien1	chr11:98412469-98439046	Heart__WT	Heart__KO	OK	37.8501	38.3351	0.0183704	0.0333581	0.9338	0.99998	no
ENSMUSG00000002588.12	ENSMUSG00000002588.12	Pon1	chr6:5168089-5193946	Heart__WT	Heart__KO	NOTEST	0.0227904	0.0109704	-1.05481	0	1	1	no
ENSMUSG00000002602.16	ENSMUSG00000002602.16	Axl	chr7:25757272-25788705	Heart__WT	Heart__KO	OK	33.6333	32.9611	-0.029122	-0.150835	0.6955	0.99998	no
ENSMUSG00000002603.15	ENSMUSG00000002603.15	Tgfb1	chr7:25687001-25705077	Heart__WT	Heart__KO	OK	10.3275	10.5142	0.0258471	0.121895	0.76475	0.99998	no
ENSMUSG00000002608.8	ENSMUSG00000002608.8	Ccdc97	chr7:25711105-25719088	Heart__WT	Heart__KO	OK	16.3496	17.9304	0.133151	0.504236	0.1717	0.939453	no
ENSMUSG00000002617.14	ENSMUSG00000002617.14	Zfp40	chr17:23173868-23193252	Heart__WT	Heart__KO	OK	5.71102	5.35606	-0.092578	-0.274388	0.4951	0.99998	no
ENSMUSG00000002625.9	ENSMUSG00000002625.9	Akap8l	chr17:32321424-32350581	Heart__WT	Heart__KO	OK	18.961	18.9725	0.000872565	0.00471241	0.9907	0.99998	no
ENSMUSG00000002633.4	ENSMUSG00000002633.4	Shh	chr5:28456814-28933995	Heart__WT	Heart__KO	NOTEST	0.0110971	0	-inf	0	1	1	no
ENSMUSG00000002635.11	ENSMUSG00000002635.11	Pdcd2l	chr7:34184498-34196661	Heart__WT	Heart__KO	OK	14.9541	14.9814	0.00262549	0.0113722	0.97705	0.99998	no
ENSMUSG00000002658.9	ENSMUSG00000002658.9	Gtf2f1	chr17:57003404-57011288	Heart__WT	Heart__KO	OK	27.5356	23.9787	-0.199543	-1.09384	0.00685	0.166976	no
ENSMUSG00000002660.7	ENSMUSG00000002660.7	Clpp	chr17:56990263-56996371	Heart__WT	Heart__KO	OK	29.8463	29.4514	-0.0192181	-0.100551	0.80525	0.99998	no
ENSMUSG00000002661.14	ENSMUSG00000002661.14	Alkbh7	chr17:56997338-56999322	Heart__WT	Heart__KO	OK	15.6217	15.963	0.0311856	0.124538	0.7576	0.99998	no
ENSMUSG00000002664.2	ENSMUSG00000002664.2	Pspn	chr17:56999456-57000018	Heart__WT	Heart__KO	OK	0.301039	0.302515	0.00705243	0.00541648	0.93805	0.99998	no
ENSMUSG00000002668.7	ENSMUSG00000002668.7	Dennd1c	chr17:57066055-57078510	Heart__WT	Heart__KO	NOTEST	0.194968	0.212807	0.126313	0	1	1	no
ENSMUSG00000002679.14	ENSMUSG00000002679.14	Med6	chr12:81573556-81595006	Heart__WT	Heart__KO	OK	39.8465	38.0627	-0.0660749	-0.34924	0.3916	0.99998	no
ENSMUSG00000002688.7	ENSMUSG00000002688.7	Prkd1	chr12:50341230-50649223	Heart__WT	Heart__KO	OK	5.03752	5.47711	0.120699	0.56105	0.1688	0.935773	no
ENSMUSG00000002699.13	ENSMUSG00000002699.13	Lcp2	chr11:33629338-34098554	Heart__WT	Heart__KO	OK	1.24024	1.02323	-0.277494	-0.352149	0.3626	0.99998	no
ENSMUSG00000002718.14	ENSMUSG00000002718.14	Cse1l	chr2:166906039-166946389	Heart__WT	Heart__KO	OK	67.0214	65.6551	-0.0297151	-0.138709	0.72525	0.99998	no
ENSMUSG00000002728.14	ENSMUSG00000002728.14	Naa20	chr2:145902098-145916425	Heart__WT	Heart__KO	OK	57.4293	58.6184	0.0295659	0.166337	0.68525	0.99998	no
ENSMUSG00000002731.6	ENSMUSG00000002731.6	Prkra	chr2:76629897-76648015	Heart__WT	Heart__KO	OK	20.3123	20.8904	0.0404849	0.198693	0.62455	0.99998	no
ENSMUSG00000002732.14	ENSMUSG00000002732.14	Fkbp7	chr2:76663043-76673070	Heart__WT	Heart__KO	OK	23.0517	24.0153	0.0590754	0.261098	0.5182	0.99998	no
ENSMUSG00000002733.8	ENSMUSG00000002733.8	Plekha3	chr2:76675280-76696828	Heart__WT	Heart__KO	OK	9.47991	9.8524	0.0556016	0.260932	0.5195	0.99998	no
ENSMUSG00000002741.9	ENSMUSG00000002741.9	Ykt6	chr11:5955692-5967780	Heart__WT	Heart__KO	OK	53.9971	54.4897	0.013103	0.0731257	0.8599	0.99998	no
ENSMUSG00000002748.7	ENSMUSG00000002748.7	Baz1b	chr5:135187263-135246129	Heart__WT	Heart__KO	OK	40.6794	40.701	0.000766385	0.00428735	0.99045	0.99998	no
ENSMUSG00000002763.16	ENSMUSG00000002763.16	Pex6	chr17:46442447-46831413	Heart__WT	Heart__KO	OK	10.4771	10.6653	0.0256865	0.0133035	0.97215	0.99998	no
ENSMUSG00000002767.13	ENSMUSG00000002767.13	Mrpl2	chr17:46442447-46831413	Heart__WT	Heart__KO	OK	43.4186	44.0845	0.0219577	0.0124682	0.9725	0.99998	no
ENSMUSG00000002768.7	ENSMUSG00000002768.7	Mea1	chr17:46442447-46831413	Heart__WT	Heart__KO	OK	58.4299	55.8797	-0.0643819	-0.0466491	0.9012	0.99998	no
ENSMUSG00000002769.8	ENSMUSG00000002769.8	Gnmt	chr17:46442447-46831413	Heart__WT	Heart__KO	NOTEST	0.228186	0.283933	0.315339	0	1	1	no
ENSMUSG00000002771.11	ENSMUSG00000002771.11	Grin2d	chr7:45832482-45866681	Heart__WT	Heart__KO	NOTEST	0.132283	0.129278	-0.0331583	0	1	1	no
ENSMUSG00000002778.13	ENSMUSG00000002778.13	Kdelr1	chr7:45872839-45883726	Heart__WT	Heart__KO	OK	68.6277	76.0579	0.148307	0.878627	0.02865	0.411878	no
ENSMUSG00000002781.18	ENSMUSG00000002781.18	Tmem143	chr7:45897068-45917408	Heart__WT	Heart__KO	OK	7.1615	7.51747	0.0699847	0.301504	0.452	0.99998	no
ENSMUSG00000002797.9	ENSMUSG00000002797.9	Ggct	chr6:54982579-54992950	Heart__WT	Heart__KO	OK	3.20779	2.9466	-0.122531	-0.185854	0.6486	0.99998	no
ENSMUSG00000002799.5	ENSMUSG00000002799.5	Jag2	chr12:112908589-112929495	Heart__WT	Heart__KO	OK	3.22305	3.48137	0.11123	0.462984	0.25585	0.99998	no
ENSMUSG00000002803.13	ENSMUSG00000002803.13	Btbd6	chr12:112959861-113001926	Heart__WT	Heart__KO	OK	8.19774	8.01584	-0.0323721	-0.0940756	0.8162	0.99998	no
ENSMUSG00000002804.3	ENSMUSG00000002804.3	Nudt14	chr12:112934732-112942118	Heart__WT	Heart__KO	OK	14.3563	14.6166	0.0259256	0.0960681	0.80785	0.99998	no
ENSMUSG00000002808.6	ENSMUSG00000002808.6	Epdr1	chr13:19591708-19619830	Heart__WT	Heart__KO	OK	10.9208	11.7102	0.100689	0.503103	0.2127	0.99998	no
ENSMUSG00000002812.4	ENSMUSG00000002812.4	Flii	chr11:60699722-60727263	Heart__WT	Heart__KO	OK	38.2356	39.8665	0.0602589	0.256514	0.52965	0.99998	no
ENSMUSG00000002814.15	ENSMUSG00000002814.15	Top3a	chr11:60740057-60777365	Heart__WT	Heart__KO	OK	6.92761	6.81784	-0.023044	-0.105453	0.7909	0.99998	no
ENSMUSG00000002820.5	ENSMUSG00000002820.5	Atg4d	chr9:21265298-21287969	Heart__WT	Heart__KO	OK	11.7975	10.9156	-0.112097	-0.423586	0.29995	0.99998	no
ENSMUSG00000002825.6	ENSMUSG00000002825.6	Qtrt1	chr9:21411836-21420277	Heart__WT	Heart__KO	OK	9.44258	9.46216	0.00298962	0.0117568	0.9758	0.99998	no
ENSMUSG00000002831.13	ENSMUSG00000002831.13	Plin4	chr17:56079656-56109803	Heart__WT	Heart__KO	NOTEST	0.0460871	0.0293019	-0.653368	0	1	1	no
ENSMUSG00000002833.10	ENSMUSG00000002833.10	Hdgfrp2	chr17:56079656-56109803	Heart__WT	Heart__KO	OK	32.1879	34.252	0.0896691	0.522247	0.1994	0.982305	no
ENSMUSG00000002835.8	ENSMUSG00000002835.8	Chaf1a	chr17:56040415-56075028	Heart__WT	Heart__KO	OK	18.5546	18.6774	0.00952135	0.0407299	0.91895	0.99998	no
ENSMUSG00000002844.8	ENSMUSG00000002844.8	Adprh	chr16:38445398-38453493	Heart__WT	Heart__KO	OK	69.7172	75.5082	0.115117	0.681383	0.0927	0.725772	no
ENSMUSG00000002845.14	ENSMUSG00000002845.14	Tmem39a	chr16:38558697-38592162	Heart__WT	Heart__KO	OK	37.8414	34.0107	-0.153976	-0.602396	0.1402	0.868455	no
ENSMUSG00000002846.9	ENSMUSG00000002846.9	Timmdc1	chr16:38498346-38522663	Heart__WT	Heart__KO	OK	19.0864	19.1739	0.00659807	0.0319368	0.9419	0.99998	no
ENSMUSG00000002847.6	ENSMUSG00000002847.6	Pla1a	chr16:38396118-38433145	Heart__WT	Heart__KO	NOTEST	0.149338	0.261132	0.806195	0	1	1	no
ENSMUSG00000002870.8	ENSMUSG00000002870.8	Mcm2	chr6:88883473-88898780	Heart__WT	Heart__KO	OK	68.3132	64.2295	-0.0889286	-0.509454	0.21125	0.99912	no
ENSMUSG00000002871.14	ENSMUSG00000002871.14	Tpra1	chr6:88902250-88912231	Heart__WT	Heart__KO	OK	14.1282	13.1517	-0.103327	-0.327568	0.3568	0.99998	no
ENSMUSG00000002881.14	ENSMUSG00000002881.14	Nab1	chr1:52457293-52500679	Heart__WT	Heart__KO	OK	17.9097	19.3213	0.109456	0.576299	0.15125	0.897357	no
ENSMUSG00000002885.14	ENSMUSG00000002885.14	Adgre5	chr8:83715176-83741326	Heart__WT	Heart__KO	OK	11.588	11.3988	-0.0237532	-0.067708	0.86805	0.99998	no
ENSMUSG00000002897.5	ENSMUSG00000002897.5	Il17ra	chr6:120463246-120487559	Heart__WT	Heart__KO	OK	2.72173	2.35375	-0.209564	-0.385945	0.3455	0.99998	no
ENSMUSG00000002900.15	ENSMUSG00000002900.15	Lamb1	chr12:31265233-31329644	Heart__WT	Heart__KO	OK	92.5215	97.0026	0.0682354	0.320942	0.4102	0.99998	no
ENSMUSG00000002908.15	ENSMUSG00000002908.15	Kcnn1	chr8:70842048-70857008	Heart__WT	Heart__KO	OK	0.488197	0.48193	-0.0186381	-0.0422539	0.917	0.99998	no
ENSMUSG00000002910.10	ENSMUSG00000002910.10	Arrdc2	chr8:70835154-70839720	Heart__WT	Heart__KO	OK	2.29664	1.58957	-0.530893	-1.54483	0.0002	0.0100267	yes
ENSMUSG00000002930.6	ENSMUSG00000002930.6	Ppp1r17	chr6:56017496-56032689	Heart__WT	Heart__KO	OK	10.5447	10.9683	0.0568268	0.255517	0.5269	0.99998	no
ENSMUSG00000002944.15	ENSMUSG00000002944.15	Cd36	chr5:17781689-17888801	Heart__WT	Heart__KO	OK	31.274	31.2431	-0.00142342	-0.00628547	0.98795	0.99998	no
ENSMUSG00000002948.19	ENSMUSG00000002948.19	Map2k7	chr8:4238739-4247897	Heart__WT	Heart__KO	OK	19.2013	20.3433	0.0833512	0.367495	0.3209	0.99998	no
ENSMUSG00000002949.15	ENSMUSG00000002949.15	Timm44	chr8:4259730-4275913	Heart__WT	Heart__KO	OK	45.9653	46.3496	0.0120115	0.0647587	0.8758	0.99998	no
ENSMUSG00000002957.11	ENSMUSG00000002957.11	Ap2a2	chr7:141562172-141633011	Heart__WT	Heart__KO	OK	28.1075	27.7739	-0.0172293	-0.10153	0.8011	0.99998	no
ENSMUSG00000002963.17	ENSMUSG00000002963.17	Pnkp	chr7:44857138-44862992	Heart__WT	Heart__KO	OK	11.2908	11.1557	-0.0173611	-0.0697702	0.86095	0.99998	no
ENSMUSG00000002968.8	ENSMUSG00000002968.8	Med25	chr7:44876764-44892712	Heart__WT	Heart__KO	OK	23.7896	26.8113	0.172514	0.741891	0.06	0.598408	no
ENSMUSG00000002980.14	ENSMUSG00000002980.14	Bcam	chr7:19756130-19775403	Heart__WT	Heart__KO	OK	109.816	118.048	0.104296	0.550941	0.1751	0.944648	no
ENSMUSG00000002981.10	ENSMUSG00000002981.10	Clptm1	chr7:19631570-19665033	Heart__WT	Heart__KO	OK	25.6396	26.4968	0.0474475	0.250546	0.48945	0.99998	no
ENSMUSG00000002983.17	ENSMUSG00000002983.17	Relb	chr7:19606216-19629438	Heart__WT	Heart__KO	OK	1.54378	1.41923	-0.121361	-0.277525	0.4823	0.99998	no
ENSMUSG00000002984.17	ENSMUSG00000002984.17	Tomm40	chr7:19701312-19750483	Heart__WT	Heart__KO	OK	45.9339	52.5605	0.194418	0.702501	0.0764	0.678396	no
ENSMUSG00000002985.16	ENSMUSG00000002985.16	Apoe	chr7:19696108-19699188	Heart__WT	Heart__KO	OK	185.296	174.982	-0.0826254	-0.426755	0.2885	0.99998	no
ENSMUSG00000002992.17	ENSMUSG00000002992.17	Apoc2	chr7:19671578-19681479	Heart__WT	Heart__KO	NOTEST	0.0847961	0.143037	0.754314	0	1	1	no
ENSMUSG00000002996.17	ENSMUSG00000002996.17	Hbp1	chr12:31654868-31950535	Heart__WT	Heart__KO	OK	42.1014	39.8699	-0.0785688	-0.322049	0.41165	0.99998	no
ENSMUSG00000002997.15	ENSMUSG00000002997.15	Prkar2b	chr12:31958475-32061296	Heart__WT	Heart__KO	OK	11.51	9.51387	-0.27478	-1.33278	0.0012	0.0450075	yes
ENSMUSG00000003031.14	ENSMUSG00000003031.14	Cdkn1b	chr6:134920400-134925513	Heart__WT	Heart__KO	OK	23.4616	20.6047	-0.187329	-0.986342	0.0159	0.295595	no
ENSMUSG00000003032.8	ENSMUSG00000003032.8	Klf4	chr4:55527142-55532466	Heart__WT	Heart__KO	OK	3.80968	3.82647	0.00634317	0.0241972	0.95105	0.99998	no
ENSMUSG00000003033.14	ENSMUSG00000003033.14	Ap1m1	chr8:72240017-72257385	Heart__WT	Heart__KO	OK	45.1556	46.2479	0.0344811	0.2008	0.6182	0.99998	no
ENSMUSG00000003037.16	ENSMUSG00000003037.16	Rab8a	chr8:72161199-72183904	Heart__WT	Heart__KO	OK	14.2375	13.9751	-0.0268389	-0.128874	0.7124	0.99998	no
ENSMUSG00000003038.15	ENSMUSG00000003038.15	Hmgn2	chr4:133964737-133968650	Heart__WT	Heart__KO	OK	512.444	515.916	0.00974311	0.0445045	0.91445	0.99998	no
ENSMUSG00000003039.8	ENSMUSG00000003039.8	Fam32a	chr8:72219729-72223764	Heart__WT	Heart__KO	OK	30.4304	27.4408	-0.149192	-0.844215	0.03535	0.455973	no
ENSMUSG00000003051.13	ENSMUSG00000003051.13	Elf3	chr1:135248560-135284084	Heart__WT	Heart__KO	NOTEST	0.275395	0.183859	-0.582904	0	1	1	no
ENSMUSG00000003053.17	ENSMUSG00000003053.17	Cyp2c29	chr19:39269404-39330699	Heart__WT	Heart__KO	NOTEST	0	0	0	0	1	1	no
ENSMUSG00000003062.12	ENSMUSG00000003062.12	Stard3nl	chr13:19357678-19395759	Heart__WT	Heart__KO	OK	27.6997	28.3732	0.0346575	0.180377	0.6529	0.99998	no
ENSMUSG00000003068.15	ENSMUSG00000003068.15	Stk11	chr10:80115802-80145818	Heart__WT	Heart__KO	OK	37.7002	35.5245	-0.0857565	-0.196668	0.6218	0.99998	no
ENSMUSG00000003070.6	ENSMUSG00000003070.6	Efna2	chr10:80179481-80190010	Heart__WT	Heart__KO	OK	5.11292	5.27939	0.0462243	0.178455	0.65955	0.99998	no
ENSMUSG00000003072.15	ENSMUSG00000003072.15	Atp5d	chr10:80115802-80145818	Heart__WT	Heart__KO	OK	249.701	271.013	0.118157	0.53821	0.1877	0.964399	no
ENSMUSG00000003099.11	ENSMUSG00000003099.11	Ppp5c	chr7:17004639-17027924	Heart__WT	Heart__KO	OK	35.6496	37.4634	0.0715979	0.405734	0.30995	0.99998	no
ENSMUSG00000003119.14	ENSMUSG00000003119.14	Cdk12	chr11:98203058-98278504	Heart__WT	Heart__KO	OK	13.8613	13.7048	-0.0163782	-0.0849346	0.8258	0.99998	no
ENSMUSG00000003123.15	ENSMUSG00000003123.15	Lipe	chr7:25376818-25566417	Heart__WT	Heart__KO	OK	1.48001	1.65079	0.157549	0.402932	0.30425	0.99998	no
ENSMUSG00000003131.6	ENSMUSG00000003131.6	Pafah1b2	chr9:45965310-45984871	Heart__WT	Heart__KO	OK	49.2006	48.0763	-0.0333505	-0.193099	0.63455	0.99998	no
ENSMUSG00000003134.10	ENSMUSG00000003134.10	Tbc1d8	chr1:39367841-39478755	Heart__WT	Heart__KO	OK	6.29946	6.32155	0.00504896	0.00614954	0.9876	0.99998	no
ENSMUSG00000003135.15	ENSMUSG00000003135.15	Cnot11	chr1:39534991-39546889	Heart__WT	Heart__KO	OK	16.0836	15.6348	-0.0408266	-0.146596	0.71945	0.99998	no
ENSMUSG00000003153.10	ENSMUSG00000003153.10	Slc2a3	chr6:122727808-122801640	Heart__WT	Heart__KO	OK	18.0719	17.6482	-0.0342271	-0.159862	0.68995	0.99998	no
ENSMUSG00000003154.15	ENSMUSG00000003154.15	Foxj2	chr6:122813618-122845366	Heart__WT	Heart__KO	OK	6.2396	6.0539	-0.0435866	-0.189425	0.6405	0.99998	no
ENSMUSG00000003161.15	ENSMUSG00000003161.15	Sri	chr5:8037293-8069379	Heart__WT	Heart__KO	OK	37.417	35.7484	-0.0658152	-0.388912	0.3422	0.99998	no
ENSMUSG00000003166.19	ENSMUSG00000003166.19	Dgcr2	chr16:17840354-17894145	Heart__WT	Heart__KO	OK	29.6594	31.3492	0.0799366	0.467909	0.25335	0.99998	no
ENSMUSG00000003184.15	ENSMUSG00000003184.15	Irf3	chr7:44997647-45002848	Heart__WT	Heart__KO	OK	23.4324	22.2417	-0.0752383	-0.34454	0.38685	0.99998	no
ENSMUSG00000003190.12	ENSMUSG00000003190.12	Bcl2l12	chr7:44986899-44997579	Heart__WT	Heart__KO	OK	17.2576	19.2749	0.159488	0.594571	0.14385	0.876167	no
ENSMUSG00000003198.9	ENSMUSG00000003198.9	Zfp959	chr17:55892119-55898928	Heart__WT	Heart__KO	OK	3.03348	2.56503	-0.241997	-0.759996	0.0618	0.607895	no
ENSMUSG00000003199.16	ENSMUSG00000003199.16	Mpnd	chr17:56005710-56036637	Heart__WT	Heart__KO	OK	30.9128	34.1242	0.142592	0.527617	0.1936	0.974153	no
ENSMUSG00000003200.9	ENSMUSG00000003200.9	Sh3gl1	chr17:56005710-56036637	Heart__WT	Heart__KO	OK	30.2717	31.996	0.0799221	0.348709	0.3888	0.99998	no
ENSMUSG00000003206.6	ENSMUSG00000003206.6	Ebi3	chr17:55952622-55967949	Heart__WT	Heart__KO	NOTEST	0.0942666	0.0720946	-0.386856	0	1	1	no
ENSMUSG00000003208.8	ENSMUSG00000003208.8	Ccdc94	chr17:55952622-55967949	Heart__WT	Heart__KO	OK	7.85511	7.98428	0.0235301	0.0868446	0.8348	0.99998	no
ENSMUSG00000003226.6	ENSMUSG00000003226.6	Ranbp2	chr10:58446851-58494155	Heart__WT	Heart__KO	OK	30.9247	28.6316	-0.111149	-0.614398	0.12715	0.830007	no
ENSMUSG00000003227.4	ENSMUSG00000003227.4	Edar	chr10:58600788-58675654	Heart__WT	Heart__KO	NOTEST	0.0160201	0.0343096	1.09872	0	1	1	no
ENSMUSG00000003228.8	ENSMUSG00000003228.8	Grk5	chr19:60889748-61092553	Heart__WT	Heart__KO	OK	10.5809	10.1078	-0.0659944	-0.346126	0.39545	0.99998	no
ENSMUSG00000003233.11	ENSMUSG00000003233.11	Dvl3	chr16:20511132-20532520	Heart__WT	Heart__KO	OK	19.9594	22.5267	0.174572	0.977559	0.0163	0.299331	no
ENSMUSG00000003234.15	ENSMUSG00000003234.15	Abcf3	chr16:20548576-20561379	Heart__WT	Heart__KO	OK	17.1677	16.4803	-0.0589502	-0.333103	0.40185	0.99998	no
ENSMUSG00000003235.12	ENSMUSG00000003235.12	Eif2b5	chr16:20498816-20509955	Heart__WT	Heart__KO	OK	27.1472	27.8273	0.0356943	0.202678	0.6179	0.99998	no
ENSMUSG00000003269.15	ENSMUSG00000003269.15	Cyth2	chr7:45806636-45814316	Heart__WT	Heart__KO	OK	21.4264	21.9843	0.0370847	0.208353	0.61285	0.99998	no
ENSMUSG00000003271.16	ENSMUSG00000003271.16	Sult2b1	chr7:45729983-45759555	Heart__WT	Heart__KO	NOTEST	0.0629742	0.0552908	-0.187721	0	1	1	no
ENSMUSG00000003273.13	ENSMUSG00000003273.13	Car11	chr7:45699866-45704659	Heart__WT	Heart__KO	OK	0.962177	0.860958	-0.16036	-0.318328	0.43615	0.99998	no
ENSMUSG00000003279.16	ENSMUSG00000003279.16	Dlgap1	chr17:69969072-70821413	Heart__WT	Heart__KO	NOTEST	0.0852266	0.0646933	-0.397687	0	1	1	no
ENSMUSG00000003282.9	ENSMUSG00000003282.9	Plag1	chr4:3900995-3938382	Heart__WT	Heart__KO	OK	4.03352	3.79824	-0.0867086	-0.397716	0.32225	0.99998	no
ENSMUSG00000003283.13	ENSMUSG00000003283.13	Hck	chr2:153108467-153151441	Heart__WT	Heart__KO	OK	0.454208	0.407838	-0.155357	-0.266018	0.51305	0.99998	no
ENSMUSG00000003299.9	ENSMUSG00000003299.9	Mrpl4	chr9:21002736-21008835	Heart__WT	Heart__KO	OK	39.175	40.7647	0.0573898	0.31994	0.42415	0.99998	no
ENSMUSG00000003308.14	ENSMUSG00000003308.14	Keap1	chr9:21225370-21239332	Heart__WT	Heart__KO	OK	17.0737	17.7832	0.0587435	0.285654	0.435	0.99998	no
ENSMUSG00000003309.13	ENSMUSG00000003309.13	Ap1m2	chr9:21295456-21312333	Heart__WT	Heart__KO	NOTEST	0.0560019	0.0722918	0.368357	0	1	1	no
ENSMUSG00000003316.14	ENSMUSG00000003316.14	Glg1	chr8:111154420-111259216	Heart__WT	Heart__KO	OK	48.9441	50.9713	0.0585505	0.303271	0.44895	0.99998	no
ENSMUSG00000003341.8	ENSMUSG00000003341.8	Atp8b3	chr10:80519584-80539124	Heart__WT	Heart__KO	NOTEST	0.0612868	0.0554494	-0.144405	0	1	1	no
ENSMUSG00000003344.14	ENSMUSG00000003344.14	Btbd2	chr10:80642616-80657071	Heart__WT	Heart__KO	OK	24.9851	27.8514	0.156678	0.766352	0.0615	0.606531	no
ENSMUSG00000003345.15	ENSMUSG00000003345.15	Csnk1g2	chr10:80622779-80640771	Heart__WT	Heart__KO	OK	46.7618	51.2352	0.131805	0.775406	0.06035	0.59991	no
ENSMUSG00000003346.14	ENSMUSG00000003346.14	Abhd17a	chr10:80583653-80590341	Heart__WT	Heart__KO	OK	30.972	34.3616	0.149832	0.807079	0.04705	0.52769	no
ENSMUSG00000003348.9	ENSMUSG00000003348.9	Mob3a	chr10:80681837-80701820	Heart__WT	Heart__KO	OK	17.5247	16.5692	-0.0808872	-0.441637	0.27385	0.99998	no
ENSMUSG00000003352.13	ENSMUSG00000003352.13	Cacnb3	chr15:98632219-98644530	Heart__WT	Heart__KO	OK	7.67072	7.78222	0.020821	0.0971263	0.80495	0.99998	no
ENSMUSG00000003354.5	ENSMUSG00000003354.5	Ccdc65	chr15:98708206-98723326	Heart__WT	Heart__KO	NOTEST	0.121625	0.14275	0.231049	0	1	1	no
ENSMUSG00000003355.6	ENSMUSG00000003355.6	Fkbp11	chr15:98724372-98728198	Heart__WT	Heart__KO	OK	5.67402	6.30522	0.152176	0.41548	0.3096	0.99998	no
ENSMUSG00000003360.14	ENSMUSG00000003360.14	Ddx23	chr15:98645133-98662889	Heart__WT	Heart__KO	OK	38.9456	36.6967	-0.0858083	-0.317086	0.33725	0.99998	no
ENSMUSG00000003363.15	ENSMUSG00000003363.15	Pld3	chr7:27531999-27553218	Heart__WT	Heart__KO	OK	25.825	24.4079	-0.0814225	-0.406395	0.29165	0.99998	no
ENSMUSG00000003378.9	ENSMUSG00000003378.9	Grik5	chr7:25009848-25072310	Heart__WT	Heart__KO	OK	14.5794	15.9162	0.126562	0.538184	0.1615	0.922507	no
ENSMUSG00000003379.7	ENSMUSG00000003379.7	Cd79a	chr7:24897380-24902197	Heart__WT	Heart__KO	NOTEST	0.0982205	0.0825847	-0.250149	0	1	1	no
ENSMUSG00000003380.11	ENSMUSG00000003380.11	Rabac1	chr7:24969751-24972754	Heart__WT	Heart__KO	OK	61.2906	63.2227	0.0447782	0.188691	0.63695	0.99998	no
ENSMUSG00000003382.18	ENSMUSG00000003382.18	Etv3	chr3:87525406-87540156	Heart__WT	Heart__KO	OK	8.30766	8.56397	0.043838	0.230876	0.5737	0.99998	no
ENSMUSG00000003402.13	ENSMUSG00000003402.13	Prkcsh	chr9:22003034-22014219	Heart__WT	Heart__KO	OK	58.1662	59.0075	0.0207152	0.122596	0.7604	0.99998	no
ENSMUSG00000003410.7	ENSMUSG00000003410.7	Elavl3	chr9:22015004-22052023	Heart__WT	Heart__KO	NOTEST	0.149882	0.159406	0.0888765	0	1	1	no
ENSMUSG00000003411.10	ENSMUSG00000003411.10	Rab3b	chr4:108879062-108972077	Heart__WT	Heart__KO	OK	3.27076	3.66708	0.165008	0.414351	0.2954	0.99998	no
ENSMUSG00000003418.11	ENSMUSG00000003418.11	St8sia6	chr2:13651020-13794064	Heart__WT	Heart__KO	NOTEST	0.106093	0.0928335	-0.192607	0	1	1	no
ENSMUSG00000003420.7	ENSMUSG00000003420.7	Fcgrt	chr7:45092992-45103822	Heart__WT	Heart__KO	OK	6.39699	5.12994	-0.31845	-1.18101	0.00365	0.105977	no
ENSMUSG00000003421.12	ENSMUSG00000003421.12	Nosip	chr7:45062428-45078503	Heart__WT	Heart__KO	OK	17.006	17.257	0.0211389	0.113114	0.7836	0.99998	no
ENSMUSG00000003423.14	ENSMUSG00000003423.14	Pih1d1	chr7:45141841-45160064	Heart__WT	Heart__KO	OK	44.3313	42.6222	-0.0567217	-0.241655	0.5482	0.99998	no
ENSMUSG00000003429.10	ENSMUSG00000003429.10	Rps11	chr7:45122387-45124389	Heart__WT	Heart__KO	OK	1156.17	1071.22	-0.1101	-0.548189	0.1756	0.94511	no
ENSMUSG00000003435.9	ENSMUSG00000003435.9	Supt5	chr7:28314893-28338719	Heart__WT	Heart__KO	OK	40.1312	40.4075	0.00989846	0.056319	0.8854	0.99998	no
ENSMUSG00000003436.11	ENSMUSG00000003436.11	Dll3	chr7:28293552-28302238	Heart__WT	Heart__KO	NOTEST	0.0168188	0.0158858	-0.082337	0	1	1	no
ENSMUSG00000003437.14	ENSMUSG00000003437.14	Paf1	chr7:28392950-28399388	Heart__WT	Heart__KO	OK	36.1905	38.3068	0.0819896	0.4782	0.2364	0.99998	no
ENSMUSG00000003438.17	ENSMUSG00000003438.17	Timm50	chr7:28305515-28312072	Heart__WT	Heart__KO	OK	43.6939	43.7674	0.00242525	0.0136225	0.9715	0.99998	no
ENSMUSG00000003444.8	ENSMUSG00000003444.8	Med29	chr7:28376783-28392708	Heart__WT	Heart__KO	OK	22.3707	22.4585	0.0056501	0.0216103	0.9551	0.99998	no
ENSMUSG00000003452.15	ENSMUSG00000003452.15	Bicd1	chr6:149408983-149563329	Heart__WT	Heart__KO	OK	1.97578	1.77091	-0.157932	-0.462805	0.22015	0.99998	no
ENSMUSG00000003458.12	ENSMUSG00000003458.12	Ncstn	chr1:172066012-172122330	Heart__WT	Heart__KO	OK	48.8743	51.3354	0.0708781	0.16153	0.69075	0.99998	no
ENSMUSG00000003464.13	ENSMUSG00000003464.13	Pex19	chr1:172126754-172136493	Heart__WT	Heart__KO	OK	62.1408	62.062	-0.00183274	-0.010686	0.9793	0.99998	no
ENSMUSG00000003469.9	ENSMUSG00000003469.9	Phyhip	chr14:70457475-70468832	Heart__WT	Heart__KO	NOTEST	0.137252	0.132683	-0.0488451	0	1	1	no
ENSMUSG00000003476.15	ENSMUSG00000003476.15	Crhr2	chr6:55090048-55133014	Heart__WT	Heart__KO	OK	2.10302	2.11892	0.0108683	0.0340052	0.93405	0.99998	no
ENSMUSG00000003477.5	ENSMUSG00000003477.5	Inmt	chr6:55170625-55175043	Heart__WT	Heart__KO	NOTEST	0.0451493	0.0501984	0.152937	0	1	1	no
ENSMUSG00000003484.4	ENSMUSG00000003484.4	Cyp4f18	chr8:71951037-72009626	Heart__WT	Heart__KO	NOTEST	0.080563	0.0448722	-0.844295	0	1	1	no
ENSMUSG00000003500.13	ENSMUSG00000003500.13	Impdh1	chr6:29200433-29216364	Heart__WT	Heart__KO	OK	15.459	17.5673	0.184444	0.919543	0.0208	0.346436	no
ENSMUSG00000003505.15	ENSMUSG00000003505.15	Psg18	chr7:18345421-18355009	Heart__WT	Heart__KO	NOTEST	0	0	0	0	1	1	no
ENSMUSG00000003518.13	ENSMUSG00000003518.13	Dusp3	chr11:101971142-101992264	Heart__WT	Heart__KO	OK	28.6037	31.6809	0.147411	0.382014	0.348	0.99998	no
ENSMUSG00000003526.11	ENSMUSG00000003526.11	Prodh	chr16:18052859-18090203	Heart__WT	Heart__KO	OK	4.79652	5.25768	0.132437	0.291558	0.45635	0.99998	no
ENSMUSG00000003527.8	ENSMUSG00000003527.8	Dgcr14	chr16:17900710-17911348	Heart__WT	Heart__KO	OK	9.92491	10.2666	0.0488281	0.247925	0.53875	0.99998	no
ENSMUSG00000003528.14	ENSMUSG00000003528.14	Slc25a1	chr16:17925210-17928219	Heart__WT	Heart__KO	OK	13.3033	13.5278	0.024145	0.0893056	0.82425	0.99998	no
ENSMUSG00000003531.14	ENSMUSG00000003531.14	Dgcr6	chr16:18052859-18090203	Heart__WT	Heart__KO	OK	21.6169	22.3966	0.0511175	0.204728	0.6156	0.99998	no
ENSMUSG00000003534.17	ENSMUSG00000003534.17	Ddr1	chr17:35681566-35708244	Heart__WT	Heart__KO	OK	92.7329	99.494	0.101529	0.384937	0.3337	0.99998	no
ENSMUSG00000003541.6	ENSMUSG00000003541.6	Ier3	chr17:35821683-35822923	Heart__WT	Heart__KO	OK	11.8241	9.78063	-0.27373	-1.05814	0.01085	0.227911	no
ENSMUSG00000003545.3	ENSMUSG00000003545.3	Fosb	chr7:19302695-19310051	Heart__WT	Heart__KO	NOTEST	0.249808	0.193249	-0.370359	0	1	1	no
ENSMUSG00000003546.9	ENSMUSG00000003546.9	Klc4	chr17:46442447-46831413	Heart__WT	Heart__KO	OK	9.61108	8.97197	-0.0992731	-0.0523584	0.89005	0.99998	no
ENSMUSG00000003549.9	ENSMUSG00000003549.9	Ercc1	chr7:19344777-19359481	Heart__WT	Heart__KO	OK	14.9695	14.4401	-0.0519451	-0.174306	0.6585	0.99998	no
ENSMUSG00000003555.7	ENSMUSG00000003555.7	Cyp17a1	chr19:46667164-46672974	Heart__WT	Heart__KO	OK	0.407373	0.395113	-0.0440857	-0.0702626	0.86265	0.99998	no
ENSMUSG00000003559.7	ENSMUSG00000003559.7	As3mt	chr19:46707442-46741095	Heart__WT	Heart__KO	OK	20.7953	20.7784	-0.00117251	-0.00623195	0.98835	0.99998	no
ENSMUSG00000003573.15	ENSMUSG00000003573.15	Homer3	chr8:70282826-70302489	Heart__WT	Heart__KO	OK	14.2829	14.8205	0.0532983	0.189356	0.64145	0.99998	no
ENSMUSG00000003575.13	ENSMUSG00000003575.13	Crtc1	chr8:70382354-70439579	Heart__WT	Heart__KO	OK	5.13393	5.59291	0.123537	0.582625	0.12925	0.8343	no
ENSMUSG00000003581.14	ENSMUSG00000003581.14	Rnf215	chr11:4135201-4160293	Heart__WT	Heart__KO	OK	10.9448	10.9733	0.00375639	0.011428	0.977	0.99998	no
ENSMUSG00000003585.13	ENSMUSG00000003585.13	Sec14l2	chr11:4097038-4123415	Heart__WT	Heart__KO	OK	0.789285	0.865543	0.13306	0.231373	0.48985	0.99998	no
ENSMUSG00000003604.14	ENSMUSG00000003604.14	Aven	chr2:112492963-113217087	Heart__WT	Heart__KO	OK	13.367	14.0228	0.0691061	0.148235	0.70935	0.99998	no
ENSMUSG00000003617.16	ENSMUSG00000003617.16	Cp	chr3:19957053-20035315	Heart__WT	Heart__KO	NOTEST	0.224338	0.154257	-0.540337	0	1	1	no
ENSMUSG00000003623.4	ENSMUSG00000003623.4	Crot	chr5:8966032-8997324	Heart__WT	Heart__KO	OK	15.2149	15.5003	0.0268158	0.145416	0.7242	0.99998	no
ENSMUSG00000003644.17	ENSMUSG00000003644.17	Rps6ka1	chr4:133847289-133887797	Heart__WT	Heart__KO	OK	8.72755	9.48068	0.119413	0.586013	0.14205	0.872369	no
ENSMUSG00000003657.8	ENSMUSG00000003657.8	Calb2	chr8:110142538-110168206	Heart__WT	Heart__KO	OK	1.18526	1.15634	-0.0356384	-0.0746105	0.85135	0.99998	no
ENSMUSG00000003660.10	ENSMUSG00000003660.10	Snrnp200	chr2:127208398-127240451	Heart__WT	Heart__KO	OK	39.5025	37.0778	-0.0913875	-0.495983	0.2064	0.991393	no
ENSMUSG00000003662.10	ENSMUSG00000003662.10	Ciao1	chr2:127240937-127247816	Heart__WT	Heart__KO	OK	25.6105	24.0848	-0.0886147	-0.337446	0.4054	0.99998	no
ENSMUSG00000003665.6	ENSMUSG00000003665.6	Has1	chr17:17843327-17855188	Heart__WT	Heart__KO	NOTEST	0.204048	0.282742	0.470577	0	1	1	no
ENSMUSG00000003680.15	ENSMUSG00000003680.15	Taf6l	chr19:8772521-8786417	Heart__WT	Heart__KO	OK	27.8073	25.7847	-0.108948	-0.471864	0.24215	0.99998	no
ENSMUSG00000003721.14	ENSMUSG00000003721.14	Insig2	chr1:121304352-121332589	Heart__WT	Heart__KO	OK	14.6756	14.2473	-0.0427258	-0.129876	0.73265	0.99998	no
ENSMUSG00000003731.13	ENSMUSG00000003731.13	Kpna6	chr4:129643979-129672767	Heart__WT	Heart__KO	OK	22.8129	22.6705	-0.00903342	-0.0462933	0.90535	0.99998	no
ENSMUSG00000003746.15	ENSMUSG00000003746.15	Man1a	chr10:53904787-54075796	Heart__WT	Heart__KO	OK	9.87039	9.7863	-0.0123437	-0.0649497	0.8722	0.99998	no
ENSMUSG00000003752.9	ENSMUSG00000003752.9	Itpkc	chr7:27187006-27228628	Heart__WT	Heart__KO	OK	3.34797	3.37933	0.0134483	0.0237045	0.956	0.99998	no
ENSMUSG00000003762.13	ENSMUSG00000003762.13	Adck4	chr7:27233022-27282141	Heart__WT	Heart__KO	OK	5.35329	5.25164	-0.0276566	-0.0752535	0.8447	0.99998	no
ENSMUSG00000003778.14	ENSMUSG00000003778.14	Brd8	chr18:34598614-34624601	Heart__WT	Heart__KO	OK	33.7429	32.2455	-0.0654873	-0.3707	0.3541	0.99998	no
ENSMUSG00000003779.15	ENSMUSG00000003779.15	Kif20a	chr18:34624623-34651735	Heart__WT	Heart__KO	OK	37.5968	34.673	-0.116794	-0.441737	0.2728	0.99998	no
ENSMUSG00000003808.18	ENSMUSG00000003808.18	Farsa	chr8:84856988-84869257	Heart__WT	Heart__KO	OK	26.932	27.2345	0.0161097	0.090071	0.8245	0.99998	no
ENSMUSG00000003809.14	ENSMUSG00000003809.14	Gcdh	chr8:84872110-84893921	Heart__WT	Heart__KO	OK	19.3726	19.5006	0.00950111	0.0464278	0.907	0.99998	no
ENSMUSG00000003810.12	ENSMUSG00000003810.12	Mast2	chr4:116306761-116464183	Heart__WT	Heart__KO	OK	23.2376	23.4023	0.0101901	0.0392345	0.9092	0.99998	no
ENSMUSG00000003812.13	ENSMUSG00000003812.13	Dnase2a	chr8:84908559-84937359	Heart__WT	Heart__KO	OK	3.75884	2.75246	-0.449566	-0.780679	0.0532	0.561493	no
ENSMUSG00000003813.15	ENSMUSG00000003813.15	Rad23a	chr8:84831521-84840665	Heart__WT	Heart__KO	OK	55.7528	52.614	-0.0835979	-0.39416	0.32935	0.99998	no
ENSMUSG00000003814.8	ENSMUSG00000003814.8	Calr	chr8:84841849-84846934	Heart__WT	Heart__KO	OK	413.471	416.001	0.00880152	0.0366118	0.92525	0.99998	no
ENSMUSG00000003824.12	ENSMUSG00000003824.12	Syce2	chr8:84872110-84893921	Heart__WT	Heart__KO	OK	12.1059	11.0164	-0.136066	-0.315492	0.44195	0.99998	no
ENSMUSG00000003847.16	ENSMUSG00000003847.16	Nfat5	chr8:107293469-107379516	Heart__WT	Heart__KO	OK	15.5776	15.5292	-0.00449402	-0.0118978	0.9667	0.99998	no
ENSMUSG00000003848.14	ENSMUSG00000003848.14	Nob1	chr8:107412488-107425049	Heart__WT	Heart__KO	OK	20.0875	19.6129	-0.0344947	-0.178086	0.6638	0.99998	no
ENSMUSG00000003849.8	ENSMUSG00000003849.8	Nqo1	chr8:107388224-107403206	Heart__WT	Heart__KO	OK	4.42902	2.12449	-1.05987	-3.01249	5e-05	0.00284848	yes
ENSMUSG00000003863.17	ENSMUSG00000003863.17	Ppfia3	chr7:45339126-45367019	Heart__WT	Heart__KO	OK	0.338304	0.378606	0.162376	0.356651	0.3789	0.99998	no
ENSMUSG00000003865.15	ENSMUSG00000003865.15	Gys1	chr7:45434838-45456617	Heart__WT	Heart__KO	OK	59.443	67.9523	0.193017	1.09739	0.0067	0.164117	no
ENSMUSG00000003868.13	ENSMUSG00000003868.13	Ruvbl2	chr7:45421897-45434464	Heart__WT	Heart__KO	OK	46.5474	47.24	0.0213096	0.124522	0.7548	0.99998	no
ENSMUSG00000003872.8	ENSMUSG00000003872.8	Lin7b	chr7:45367891-45370564	Heart__WT	Heart__KO	OK	0.451591	0.594153	0.395816	0.462032	0.24785	0.99998	no
ENSMUSG00000003873.10	ENSMUSG00000003873.10	Bax	chr7:45461694-45466898	Heart__WT	Heart__KO	OK	56.8696	56.5088	-0.00918351	-0.0502954	0.90235	0.99998	no
ENSMUSG00000003882.4	ENSMUSG00000003882.4	Il7r	chr15:9506160-9529876	Heart__WT	Heart__KO	NOTEST	0.0330453	0.00685994	-2.26818	0	1	1	no
ENSMUSG00000003923.14	ENSMUSG00000003923.14	Tfam	chr10:71225463-71238280	Heart__WT	Heart__KO	OK	38.9583	38.6953	-0.00977102	-0.0354884	0.9306	0.99998	no
ENSMUSG00000003929.10	ENSMUSG00000003929.10	Zfp81	chr17:33329341-33358878	Heart__WT	Heart__KO	OK	3.5499	3.46219	-0.0360943	-0.176054	0.6638	0.99998	no
ENSMUSG00000003934.5	ENSMUSG00000003934.5	Efnb3	chr11:69554091-69560205	Heart__WT	Heart__KO	OK	43.3354	49.5012	0.191917	1.12889	0.00445	0.123256	no
ENSMUSG00000003948.16	ENSMUSG00000003948.16	Mmd	chr11:90187683-90278589	Heart__WT	Heart__KO	OK	68.8083	76.6495	0.155694	0.902675	0.02785	0.4047	no
ENSMUSG00000003949.16	ENSMUSG00000003949.16	Hlf	chr11:90336535-90390895	Heart__WT	Heart__KO	OK	1.72501	1.95441	0.180128	0.323829	0.36065	0.99998	no
ENSMUSG00000003955.7	ENSMUSG00000003955.7	Fam162a	chr16:36043843-36071515	Heart__WT	Heart__KO	OK	243.741	251.175	0.0433441	0.256206	0.5252	0.99998	no
ENSMUSG00000003970.8	ENSMUSG00000003970.8	Rpl8	chr15:76904070-76906318	Heart__WT	Heart__KO	OK	991.063	941.346	-0.0742526	-0.33462	0.40415	0.99998	no
ENSMUSG00000003974.6	ENSMUSG00000003974.6	Grm3	chr5:9485540-9725170	Heart__WT	Heart__KO	NOTEST	0.0316935	0.0130821	-1.27659	0	1	1	no
ENSMUSG00000003992.14	ENSMUSG00000003992.14	Ssbp2	chr13:91460282-91786148	Heart__WT	Heart__KO	OK	39.1156	36.9143	-0.0835625	-0.411938	0.311	0.99998	no
ENSMUSG00000004018.9	ENSMUSG00000004018.9	Fancl	chr11:26386134-26593999	Heart__WT	Heart__KO	OK	12.9399	12.3549	-0.0667425	-0.203981	0.60635	0.99998	no
ENSMUSG00000004031.13	ENSMUSG00000004031.13	Brinp2	chr1:158245268-158356326	Heart__WT	Heart__KO	OK	0.424026	0.406873	-0.0595753	-0.0504029	0.8889	0.99998	no
ENSMUSG00000004032.10	ENSMUSG00000004032.10	Gstm5	chr3:107877228-107898686	Heart__WT	Heart__KO	OK	54.3618	52.8596	-0.0404285	-0.194196	0.63265	0.99998	no
ENSMUSG00000004035.12	ENSMUSG00000004035.12	Gstm7	chr3:107926333-107931817	Heart__WT	Heart__KO	OK	8.75384	8.72109	-0.00540728	-0.0140746	0.9733	0.99998	no
ENSMUSG00000004038.9	ENSMUSG00000004038.9	Gstm3	chr3:107963695-107969283	Heart__WT	Heart__KO	NOTEST	0.0130086	0.00495503	-1.3925	0	1	1	no
ENSMUSG00000004040.16	ENSMUSG00000004040.16	Stat3	chr11:100859350-100939540	Heart__WT	Heart__KO	OK	18.6879	18.9942	0.0234562	0.124315	0.75735	0.99998	no
ENSMUSG00000004043.14	ENSMUSG00000004043.14	Stat5a	chr11:100859350-100939540	Heart__WT	Heart__KO	OK	3.46919	3.23455	-0.101034	-0.14243	0.6733	0.99998	no
ENSMUSG00000004044.9	ENSMUSG00000004044.9	Ptrf	chr11:100956732-100970887	Heart__WT	Heart__KO	OK	90.7585	96.5718	0.0895692	0.484278	0.23435	0.99998	no
ENSMUSG00000004054.8	ENSMUSG00000004054.8	Map3k11	chr19:5689130-5702862	Heart__WT	Heart__KO	OK	14.3128	14.8439	0.0525638	0.299152	0.4491	0.99998	no
ENSMUSG00000004056.15	ENSMUSG00000004056.15	Akt2	chr7:27591551-27640826	Heart__WT	Heart__KO	OK	45.924	45.642	-0.008886	-0.0483801	0.901	0.99998	no
ENSMUSG00000004069.16	ENSMUSG00000004069.16	Dnaja3	chr16:4626132-4707695	Heart__WT	Heart__KO	OK	26.9239	27.9276	0.0528014	0.211547	0.5954	0.99998	no
ENSMUSG00000004070.15	ENSMUSG00000004070.15	Hmox2	chr16:4726360-4790292	Heart__WT	Heart__KO	OK	47.3696	46.723	-0.0198277	-0.0500812	0.89815	0.99998	no
ENSMUSG00000004071.12	ENSMUSG00000004071.12	Cdip1	chr16:4726360-4790292	Heart__WT	Heart__KO	OK	60.0803	61.726	0.0389854	0.18846	0.63795	0.99998	no
ENSMUSG00000004085.14	ENSMUSG00000004085.14	Zak	chr2:72285636-72442610	Heart__WT	Heart__KO	OK	24.7507	27.4301	0.148292	0.804943	0.03385	0.44685	no
ENSMUSG00000004096.8	ENSMUSG00000004096.8	Cwc15	chr9:14500616-14510577	Heart__WT	Heart__KO	OK	81.5599	79.2597	-0.0412734	-0.242204	0.5473	0.99998	no
ENSMUSG00000004098.7	ENSMUSG00000004098.7	Col5a3	chr9:20770049-20815067	Heart__WT	Heart__KO	NOTEST	0.0543804	0.0596497	0.133428	0	1	1	no
ENSMUSG00000004099.15	ENSMUSG00000004099.15	Dnmt1	chr9:20907205-20959888	Heart__WT	Heart__KO	OK	63.9932	64.1304	0.00308959	0.0165509	0.96365	0.99998	no
ENSMUSG00000004100.11	ENSMUSG00000004100.11	Ppan	chr9:20888174-20892178	Heart__WT	Heart__KO	OK	17.9455	18.6614	0.056437	0.288038	0.48195	0.99998	no
ENSMUSG00000004105.8	ENSMUSG00000004105.8	Angptl2	chr2:33133416-33371486	Heart__WT	Heart__KO	OK	29.5121	28.57	-0.046805	-0.248023	0.5367	0.99998	no
ENSMUSG00000004110.14	ENSMUSG00000004110.14	Cacna1e	chr1:154390730-154726356	Heart__WT	Heart__KO	OK	0.279381	0.30718	0.136847	0.403195	0.32325	0.99998	no
ENSMUSG00000004113.18	ENSMUSG00000004113.18	Cacna1b	chr2:24603886-24763152	Heart__WT	Heart__KO	NOTEST	0.21942	0.26895	0.293642	0	1	1	no
ENSMUSG00000004127.12	ENSMUSG00000004127.12	Trmt10a	chr3:138143447-138159821	Heart__WT	Heart__KO	OK	7.17797	6.812	-0.075498	-0.169066	0.6707	0.99998	no
ENSMUSG00000004151.16	ENSMUSG00000004151.16	Etv1	chr12:38779379-38868215	Heart__WT	Heart__KO	OK	7.66879	8.26205	0.1075	0.466176	0.23375	0.99998	no
ENSMUSG00000004187.10	ENSMUSG00000004187.10	Kifc2	chr15:76660640-76668196	Heart__WT	Heart__KO	OK	1.03804	0.965257	-0.104878	-0.276109	0.4989	0.99998	no
ENSMUSG00000004207.14	ENSMUSG00000004207.14	Psap	chr10:60277626-60302597	Heart__WT	Heart__KO	OK	163.484	170.184	0.0579475	0.297856	0.4624	0.99998	no
ENSMUSG00000004221.16	ENSMUSG00000004221.16	Ikbkg	chrX:74393289-74453854	Heart__WT	Heart__KO	OK	19.8705	14.7096	-0.433872	-1.29509	0.0009	0.0351584	yes
ENSMUSG00000004231.15	ENSMUSG00000004231.15	Pax2	chr19:44756044-44837871	Heart__WT	Heart__KO	NOTEST	0.0100185	0.0138075	0.462791	0	1	1	no
ENSMUSG00000004233.14	ENSMUSG00000004233.14	Wars2	chr3:99141067-99220203	Heart__WT	Heart__KO	OK	4.70314	5.01776	0.0934214	0.287488	0.36855	0.99998	no
ENSMUSG00000004263.15	ENSMUSG00000004263.15	Atn1	chr6:124742543-124756524	Heart__WT	Heart__KO	OK	16.6988	18.1047	0.116615	0.588564	0.117	0.802658	no
ENSMUSG00000004264.17	ENSMUSG00000004264.17	Phb2	chr6:124712335-124718831	Heart__WT	Heart__KO	OK	152.499	158.479	0.0554996	0.315999	0.42775	0.99998	no
ENSMUSG00000004266.15	ENSMUSG00000004266.15	Ptpn6	chr6:124720706-124738714	Heart__WT	Heart__KO	OK	2.15754	2.22686	0.0456196	0.11573	0.7558	0.99998	no
ENSMUSG00000004267.16	ENSMUSG00000004267.16	Eno2	chr6:124760054-124769673	Heart__WT	Heart__KO	OK	3.36372	3.89762	0.212538	0.502059	0.20815	0.993289	no
ENSMUSG00000004268.11	ENSMUSG00000004268.11	Emg1	chr6:124663026-124712178	Heart__WT	Heart__KO	OK	63.8793	61.6552	-0.0511263	-0.23039	0.56615	0.99998	no
ENSMUSG00000004270.13	ENSMUSG00000004270.13	Lpcat3	chr6:124663026-124712178	Heart__WT	Heart__KO	OK	13.9863	14.6548	0.0673563	0.221526	0.5764	0.99998	no
ENSMUSG00000004285.12	ENSMUSG00000004285.12	Atp6v1f	chr6:29467717-29470512	Heart__WT	Heart__KO	OK	80.9489	76.3396	-0.0845782	-0.467072	0.2571	0.99998	no
ENSMUSG00000004296.14	ENSMUSG00000004296.14	Il12b	chr11:44400062-44414033	Heart__WT	Heart__KO	NOTEST	0.0587506	0.0489759	-0.262531	0	1	1	no
ENSMUSG00000004317.14	ENSMUSG00000004317.14	Clcn5	chrX:7153809-7319358	Heart__WT	Heart__KO	OK	32.5383	33.8121	0.0554014	0.158966	0.63105	0.99998	no
ENSMUSG00000004319.15	ENSMUSG00000004319.15	Clcn3	chr8:60910388-60983300	Heart__WT	Heart__KO	OK	19.2568	16.0614	-0.261769	-1.50582	0.0002	0.0100267	yes
ENSMUSG00000004328.15	ENSMUSG00000004328.15	Hif3a	chr7:17031506-17062427	Heart__WT	Heart__KO	OK	21.7492	22.797	0.0678849	0.26211	0.3988	0.99998	no
ENSMUSG00000004341.7	ENSMUSG00000004341.7	Gpx6	chr13:21312216-21319624	Heart__WT	Heart__KO	NOTEST	0.0222461	0.0050884	-2.12827	0	1	1	no
ENSMUSG00000004344.11	ENSMUSG00000004344.11	Gpx5	chr13:21286428-21292731	Heart__WT	Heart__KO	NOTEST	0	0	0	0	1	1	no
ENSMUSG00000004347.16	ENSMUSG00000004347.16	Pde1c	chr6:56069803-56569103	Heart__WT	Heart__KO	OK	1.99765	1.81581	-0.13769	-0.441865	0.26975	0.99998	no
ENSMUSG00000004356.7	ENSMUSG00000004356.7	Utp20	chr10:88746606-88826814	Heart__WT	Heart__KO	OK	9.16841	9.08967	-0.0124449	-0.07325	0.85245	0.99998	no
ENSMUSG00000004359.16	ENSMUSG00000004359.16	Spic	chr10:88674771-88685015	Heart__WT	Heart__KO	NOTEST	0	0.0123927	inf	0	1	1	no
ENSMUSG00000004360.8	ENSMUSG00000004360.8	9330159F19Rik	chr10:29211642-29230779	Heart__WT	Heart__KO	NOTEST	0.148627	0.190453	0.357741	0	1	1	no
ENSMUSG00000004364.14	ENSMUSG00000004364.14	Cul3	chr1:80264922-80340480	Heart__WT	Heart__KO	OK	40.6769	41.2237	0.0192613	0.107545	0.79165	0.99998	no
ENSMUSG00000004366.3	ENSMUSG00000004366.3	Sst	chr16:23889580-23890844	Heart__WT	Heart__KO	NOTEST	0.0258723	0.0108103	-1.25901	0	1	1	no
ENSMUSG00000004371.14	ENSMUSG00000004371.14	Il11	chr7:4772372-4782857	Heart__WT	Heart__KO	NOTEST	0.0714474	0.0556409	-0.360737	0	1	1	no
ENSMUSG00000004383.17	ENSMUSG00000004383.17	Large	chr8:72814598-73353540	Heart__WT	Heart__KO	OK	10.8533	11.6134	0.0976525	0.534209	0.1902	0.967911	no
ENSMUSG00000004393.10	ENSMUSG00000004393.10	Ddx56	chr11:6258918-6267772	Heart__WT	Heart__KO	OK	22.9737	24.4371	0.089091	0.474293	0.2488	0.99998	no
ENSMUSG00000004394.12	ENSMUSG00000004394.12	Tmed4	chr11:6270368-6274870	Heart__WT	Heart__KO	OK	29.5661	28.7064	-0.0425678	-0.233528	0.56115	0.99998	no
ENSMUSG00000004415.15	ENSMUSG00000004415.15	Col26a1	chr5:136741758-136883184	Heart__WT	Heart__KO	OK	14.1431	15.4823	0.130519	0.661201	0.0912	0.721177	no
ENSMUSG00000004446.12	ENSMUSG00000004446.12	Bid	chr6:120892853-120916853	Heart__WT	Heart__KO	OK	3.72086	3.96519	0.0917531	0.304927	0.44035	0.99998	no
ENSMUSG00000004451.14	ENSMUSG00000004451.14	Ralb	chr1:119470304-119504794	Heart__WT	Heart__KO	OK	53.4404	55.4468	0.0531721	0.314462	0.43375	0.99998	no
ENSMUSG00000004455.16	ENSMUSG00000004455.16	Ppp1cc	chr5:122158277-122175273	Heart__WT	Heart__KO	OK	101.812	102.126	0.00444193	0.0246703	0.95215	0.99998	no
ENSMUSG00000004460.16	ENSMUSG00000004460.16	Dnajb11	chr16:22857844-22879634	Heart__WT	Heart__KO	OK	60.7119	62.9346	0.0518744	0.300084	0.45595	0.99998	no
ENSMUSG00000004462.6	ENSMUSG00000004462.6	Tbccd1	chr16:22813214-22857569	Heart__WT	Heart__KO	OK	6.27297	5.67585	-0.144312	-0.628452	0.12375	0.819491	no
ENSMUSG00000004473.10	ENSMUSG00000004473.10	Clec11a	chr7:44302686-44306902	Heart__WT	Heart__KO	NOTEST	0.105987	0.118117	0.15634	0	1	1	no
ENSMUSG00000004500.8	ENSMUSG00000004500.8	Zfp324	chr7:12965837-12973822	Heart__WT	Heart__KO	OK	3.39007	3.18255	-0.0911303	-0.385009	0.3434	0.99998	no
ENSMUSG00000004508.6	ENSMUSG00000004508.6	Gab2	chr7:97081585-97308946	Heart__WT	Heart__KO	OK	7.89572	8.25214	0.063698	0.305578	0.4496	0.99998	no
ENSMUSG00000004530.12	ENSMUSG00000004530.12	Coro1c	chr5:113842435-113908758	Heart__WT	Heart__KO	OK	53.897	57.6792	0.0978445	0.548401	0.17215	0.939454	no
ENSMUSG00000004535.12	ENSMUSG00000004535.12	Tax1bp1	chr6:52713728-52766780	Heart__WT	Heart__KO	OK	44.3487	40.3645	-0.135803	-0.788707	0.04895	0.539347	no
ENSMUSG00000004540.7	ENSMUSG00000004540.7	Psg17	chr7:18813936-18821607	Heart__WT	Heart__KO	NOTEST	0.0450341	0.106292	1.23894	0	1	1	no
ENSMUSG00000004542.15	ENSMUSG00000004542.15	Psg19	chr7:18789566-18798520	Heart__WT	Heart__KO	NOTEST	0	0.0116137	inf	0	1	1	no
ENSMUSG00000004552.16	ENSMUSG00000004552.16	Ctse	chr1:131638305-131675505	Heart__WT	Heart__KO	OK	0.408018	0.12967	-1.65379	-2.01363	5e-05	0.00284848	yes
ENSMUSG00000004558.14	ENSMUSG00000004558.14	Ndrg2	chr14:51905270-51913488	Heart__WT	Heart__KO	OK	69.9081	70.7346	0.0169567	0.099517	0.80395	0.99998	no
ENSMUSG00000004561.14	ENSMUSG00000004561.14	Mettl17	chr14:51884841-51891868	Heart__WT	Heart__KO	OK	11.1826	11.3887	0.0263513	0.116141	0.78255	0.99998	no
ENSMUSG00000004562.16	ENSMUSG00000004562.16	Arhgef40	chr14:51984837-52020733	Heart__WT	Heart__KO	OK	21.6509	21.1912	-0.0309572	-0.100449	0.76405	0.99998	no
ENSMUSG00000004565.15	ENSMUSG00000004565.15	Pnpla6	chr8:3515383-3544267	Heart__WT	Heart__KO	OK	9.15086	9.67251	0.0799825	0.246189	0.5105	0.99998	no
ENSMUSG00000004567.16	ENSMUSG00000004567.16	Mcoln1	chr8:3500456-3515232	Heart__WT	Heart__KO	OK	13.1611	14.2352	0.113183	0.470371	0.23615	0.99998	no
ENSMUSG00000004568.12	ENSMUSG00000004568.12	Arhgef18	chr8:3393037-3456601	Heart__WT	Heart__KO	OK	6.57096	6.61493	0.00962294	0.0467487	0.90565	0.99998	no
ENSMUSG00000004591.16	ENSMUSG00000004591.16	Pkn2	chr3:142790901-142898245	Heart__WT	Heart__KO	OK	28.9953	28.3978	-0.0300382	-0.162396	0.68965	0.99998	no
ENSMUSG00000004609.11	ENSMUSG00000004609.11	Cd33	chr7:43524215-43544428	Heart__WT	Heart__KO	NOTEST	0.212443	0.211581	-0.0058621	0	1	1	no
ENSMUSG00000004610.4	ENSMUSG00000004610.4	Etfb	chr7:43444082-43457800	Heart__WT	Heart__KO	OK	202.813	209.562	0.0472291	0.265238	0.50905	0.99998	no
ENSMUSG00000004612.9	ENSMUSG00000004612.9	Nkg7	chr7:43437072-43438249	Heart__WT	Heart__KO	NOTEST	0.0431747	0.0628334	0.541344	0	1	1	no
ENSMUSG00000004613.7	ENSMUSG00000004613.7	Lim2	chr7:43430087-43435996	Heart__WT	Heart__KO	NOTEST	0.0224593	0.00770063	-1.54427	0	1	1	no
ENSMUSG00000004626.14	ENSMUSG00000004626.14	Stxbp2	chr8:3630954-3643644	Heart__WT	Heart__KO	OK	22.1999	21.3889	-0.0536963	-0.222871	0.5747	0.99998	no
ENSMUSG00000004630.18	ENSMUSG00000004630.18	Pcp2	chr8:3621550-3625545	Heart__WT	Heart__KO	OK	0.821031	0.664548	-0.305063	-0.295562	0.3634	0.99998	no
ENSMUSG00000004631.15	ENSMUSG00000004631.15	Sgce	chr6:4674349-4747207	Heart__WT	Heart__KO	OK	26.4434	26.3424	-0.00552245	-0.0300132	0.9386	0.99998	no
ENSMUSG00000004633.17	ENSMUSG00000004633.17	Chn2	chr6:54039553-54566489	Heart__WT	Heart__KO	OK	2.90244	2.77244	-0.066109	-0.0794222	0.82275	0.99998	no
ENSMUSG00000004637.15	ENSMUSG00000004637.15	Wwox	chr8:114439654-115352708	Heart__WT	Heart__KO	OK	4.42961	4.78646	0.11178	0.390993	0.32495	0.99998	no
ENSMUSG00000004642.13	ENSMUSG00000004642.13	Slbp	chr5:33634951-33652574	Heart__WT	Heart__KO	OK	50.2005	42.4709	-0.241227	-1.36907	0.0006	0.0252067	yes
ENSMUSG00000004651.6	ENSMUSG00000004651.6	Tyr	chr7:87424770-87493512	Heart__WT	Heart__KO	NOTEST	0.0725166	0.109849	0.599143	0	1	1	no
ENSMUSG00000004654.6	ENSMUSG00000004654.6	Ghrhr	chr6:55376342-55388530	Heart__WT	Heart__KO	NOTEST	0	0	0	0	1	1	no
ENSMUSG00000004655.5	ENSMUSG00000004655.5	Aqp1	chr6:55336431-55348555	Heart__WT	Heart__KO	OK	15.0687	13.4576	-0.163135	-0.873129	0.03115	0.426681	no
ENSMUSG00000004661.15	ENSMUSG00000004661.15	Arid3b	chr9:57777864-57836793	Heart__WT	Heart__KO	OK	16.9506	17.745	0.0660795	0.308974	0.39665	0.99998	no
ENSMUSG00000004665.10	ENSMUSG00000004665.10	Cnn2	chr10:79988583-79996062	Heart__WT	Heart__KO	OK	146.058	168.232	0.203914	0.994323	0.01515	0.286611	no
ENSMUSG00000004667.18	ENSMUSG00000004667.18	Polr2e	chr10:80035948-80039795	Heart__WT	Heart__KO	OK	59.2058	59.6809	0.0115307	0.0662687	0.87235	0.99998	no
ENSMUSG00000004668.14	ENSMUSG00000004668.14	Abca13	chr11:9191941-9684259	Heart__WT	Heart__KO	NOTEST	0.00629464	0.00504765	-0.318511	0	1	1	no
ENSMUSG00000004677.15	ENSMUSG00000004677.15	Myo9b	chr8:71251124-71360712	Heart__WT	Heart__KO	OK	15.5052	15.4846	-0.0019212	-0.00885559	0.9829	0.99998	no
ENSMUSG00000004698.9	ENSMUSG00000004698.9	Hdac9	chr12:34371502-34528889	Heart__WT	Heart__KO	OK	10.4134	10.3221	-0.0126947	-0.0707147	0.8596	0.99998	no
ENSMUSG00000004707.14	ENSMUSG00000004707.14	Ly9	chr1:171588623-171607410	Heart__WT	Heart__KO	NOTEST	0.052282	0.0474383	-0.140263	0	1	1	no
ENSMUSG00000004709.14	ENSMUSG00000004709.14	Cd244	chr1:171559192-171585318	Heart__WT	Heart__KO	NOTEST	0.0160859	0.0154813	-0.0552712	0	1	1	no
ENSMUSG00000004730.14	ENSMUSG00000004730.14	Adgre1	chr17:57358685-57483529	Heart__WT	Heart__KO	OK	0.916587	0.694029	-0.401275	-0.98214	0.0165	0.301531	no
ENSMUSG00000004748.5	ENSMUSG00000004748.5	Mtfp1	chr11:4091479-4095445	Heart__WT	Heart__KO	OK	8.99378	9.04237	0.00777274	0.0299109	0.94015	0.99998	no
ENSMUSG00000004768.14	ENSMUSG00000004768.14	Rab23	chr1:33719886-33742564	Heart__WT	Heart__KO	OK	5.02551	4.92813	-0.028229	-0.102662	0.78665	0.99998	no
ENSMUSG00000004771.12	ENSMUSG00000004771.12	Rab11a	chr9:64715298-64737758	Heart__WT	Heart__KO	OK	140.151	137.155	-0.0311709	-0.117802	0.77065	0.99998	no
ENSMUSG00000004788.11	ENSMUSG00000004788.11	Eif2b2	chr12:85219480-85226628	Heart__WT	Heart__KO	OK	23.8259	24.6501	0.0490669	0.251752	0.5306	0.99998	no
ENSMUSG00000004789.9	ENSMUSG00000004789.9	Dlst	chr12:85110832-85134091	Heart__WT	Heart__KO	OK	131.234	137.575	0.0680737	0.362846	0.37035	0.99998	no
ENSMUSG00000004791.6	ENSMUSG00000004791.6	Pgf	chr12:85166638-85177296	Heart__WT	Heart__KO	OK	3.46406	3.22136	-0.104791	-0.319922	0.4247	0.99998	no
ENSMUSG00000004798.14	ENSMUSG00000004798.14	Ulk2	chr11:61775648-61855073	Heart__WT	Heart__KO	OK	13.3822	13.6268	0.0261302	0.140188	0.7241	0.99998	no
ENSMUSG00000004814.10	ENSMUSG00000004814.10	Ccl24	chr5:135569936-135573049	Heart__WT	Heart__KO	NOTEST	0.132026	0.129284	-0.030274	0	1	1	no
ENSMUSG00000004815.12	ENSMUSG00000004815.12	Dgkq	chr5:108629769-108684557	Heart__WT	Heart__KO	OK	3.2873	3.59923	0.130786	0.409648	0.31105	0.99998	no
ENSMUSG00000004821.1	ENSMUSG00000004821.1	Tmed11	chr5:108777234-108795363	Heart__WT	Heart__KO	NOTEST	0	0	0	0	1	1	no
ENSMUSG00000004837.2	ENSMUSG00000004837.2	Grap	chr11:61653264-61720826	Heart__WT	Heart__KO	OK	3.97223	3.99792	0.00930085	0.0245671	0.95045	0.99998	no
ENSMUSG00000004842.18	ENSMUSG00000004842.18	Pou1f1	chr16:65520510-65535005	Heart__WT	Heart__KO	NOTEST	0	0	0	0	1	1	no
ENSMUSG00000004843.6	ENSMUSG00000004843.6	Chmp2b	chr16:65539132-65562697	Heart__WT	Heart__KO	OK	17.179	17.0543	-0.0105075	-0.0541256	0.8916	0.99998	no
ENSMUSG00000004846.10	ENSMUSG00000004846.10	Plod3	chr5:136982163-136996648	Heart__WT	Heart__KO	OK	28.5467	28.7779	0.0116385	0.0476209	0.90875	0.99998	no
ENSMUSG00000004849.14	ENSMUSG00000004849.14	Ap1s1	chr5:137034992-137046135	Heart__WT	Heart__KO	OK	89.6449	89.581	-0.00102868	-0.00479621	0.99075	0.99998	no
ENSMUSG00000004864.12	ENSMUSG00000004864.12	Mapk13	chr17:28769306-28778698	Heart__WT	Heart__KO	OK	0.890934	0.875419	-0.0253447	-0.0478842	0.9085	0.99998	no
ENSMUSG00000004865.15	ENSMUSG00000004865.15	Srpk1	chr17:28587647-28622521	Heart__WT	Heart__KO	OK	19.7919	19.9443	0.0110641	0.0614316	0.877	0.99998	no
ENSMUSG00000004872.15	ENSMUSG00000004872.15	Pax3	chr1:78101266-78197134	Heart__WT	Heart__KO	NOTEST	0.0266613	0.0218992	-0.28387	0	1	1	no
ENSMUSG00000004880.11	ENSMUSG00000004880.11	Lbr	chr1:181815334-181843046	Heart__WT	Heart__KO	OK	42.2095	34.799	-0.27852	-1.06282	0.00055	0.0233672	yes
ENSMUSG00000004885.5	ENSMUSG00000004885.5	Crabp2	chr3:87948665-87953376	Heart__WT	Heart__KO	OK	2.81974	3.71408	0.397444	0.90979	0.02635	0.393159	no
ENSMUSG00000004891.16	ENSMUSG00000004891.16	Nes	chr3:87971092-87980451	Heart__WT	Heart__KO	OK	35.6144	38.6782	0.119057	0.678074	0.0955	0.73582	no
ENSMUSG00000004892.13	ENSMUSG00000004892.13	Bcan	chr3:87987530-88000230	Heart__WT	Heart__KO	NOTEST	0.00331741	0.00792728	1.25677	0	1	1	no
ENSMUSG00000004894.10	ENSMUSG00000004894.10	Hapln2	chr3:88022060-88027478	Heart__WT	Heart__KO	NOTEST	0.00968654	0.0159283	0.717536	0	1	1	no
ENSMUSG00000004895.9	ENSMUSG00000004895.9	Prcc	chr3:87858902-87885608	Heart__WT	Heart__KO	OK	28.0384	30.312	0.112486	0.644029	0.1092	0.780964	no
ENSMUSG00000004896.16	ENSMUSG00000004896.16	Rrnad1	chr3:87919505-87940686	Heart__WT	Heart__KO	OK	10.8358	10.9205	0.0112334	0.0239048	0.9531	0.99998	no
ENSMUSG00000004897.16	ENSMUSG00000004897.16	Hdgf	chr3:87906320-87916132	Heart__WT	Heart__KO	OK	132.455	118.98	-0.15479	-0.807902	0.0417	0.500335	no
ENSMUSG00000004902.7	ENSMUSG00000004902.7	Slc25a18	chr6:120773577-120794336	Heart__WT	Heart__KO	NOTEST	0.157644	0.151372	-0.0585776	0	1	1	no
ENSMUSG00000004929.12	ENSMUSG00000004929.12	Thop1	chr10:81070034-81082559	Heart__WT	Heart__KO	OK	15.7394	16.8348	0.0970695	0.505463	0.20585	0.990081	no
ENSMUSG00000004931.10	ENSMUSG00000004931.10	Apba3	chr10:81268171-81291267	Heart__WT	Heart__KO	OK	11.7037	12.6154	0.108217	0.5262	0.19635	0.976285	no
ENSMUSG00000004933.17	ENSMUSG00000004933.17	Matk	chr10:81252934-81263365	Heart__WT	Heart__KO	OK	0.301763	0.321543	0.0915959	0.106016	0.73175	0.99998	no
ENSMUSG00000004934.13	ENSMUSG00000004934.13	Pias4	chr10:81153265-81167923	Heart__WT	Heart__KO	OK	13.5575	14.3168	0.0786116	0.375509	0.32525	0.99998	no
ENSMUSG00000004936.8	ENSMUSG00000004936.8	Map2k1	chr9:64185769-64253631	Heart__WT	Heart__KO	OK	45.3383	46.4685	0.0355222	0.210028	0.60785	0.99998	no
ENSMUSG00000004937.5	ENSMUSG00000004937.5	Sgta	chr10:81044074-81060178	Heart__WT	Heart__KO	OK	47.7765	50.6505	0.0842743	0.498496	0.2129	0.99998	no
ENSMUSG00000004939.6	ENSMUSG00000004939.6	Nmrk2	chr10:81194608-81230833	Heart__WT	Heart__KO	OK	1.18824	1.319	0.150616	0.158277	0.69635	0.99998	no
ENSMUSG00000004945.15	ENSMUSG00000004945.15	Tmem242	chr17:5388762-5440259	Heart__WT	Heart__KO	OK	63.5869	65.1625	0.0353118	0.198354	0.62385	0.99998	no
ENSMUSG00000004947.15	ENSMUSG00000004947.15	Dtx2	chr5:135994799-136032872	Heart__WT	Heart__KO	OK	10.2103	10.822	0.0839445	0.372844	0.3456	0.99998	no
ENSMUSG00000004948.12	ENSMUSG00000004948.12	Zp3	chr5:135980098-135988624	Heart__WT	Heart__KO	NOTEST	0.0225453	0.0248933	0.142934	0	1	1	no
ENSMUSG00000004951.10	ENSMUSG00000004951.10	Hspb1	chr5:135887918-135889563	Heart__WT	Heart__KO	OK	236.638	269.138	0.185664	1.07958	0.0078	0.185914	no
ENSMUSG00000004952.13	ENSMUSG00000004952.13	Rasa4	chr5:136083915-136111860	Heart__WT	Heart__KO	OK	0.34585	0.293121	-0.23865	-0.223905	0.48885	0.99998	no
ENSMUSG00000004961.7	ENSMUSG00000004961.7	Syt5	chr7:4539764-4547541	Heart__WT	Heart__KO	OK	0.521614	0.401428	-0.37784	-0.412545	0.29875	0.99998	no
ENSMUSG00000004980.16	ENSMUSG00000004980.16	Hnrnpa2b1	chr6:51460931-51469894	Heart__WT	Heart__KO	OK	897.449	854.155	-0.0713311	-0.236219	0.54615	0.99998	no
ENSMUSG00000004988.9	ENSMUSG00000004988.9	Fxyd4	chr6:117933558-117937692	Heart__WT	Heart__KO	NOTEST	0.0594983	0.0353335	-0.751814	0	1	1	no
ENSMUSG00000004994.12	ENSMUSG00000004994.12	Ccdc130	chr8:84257794-84270380	Heart__WT	Heart__KO	OK	5.35561	4.72339	-0.181229	-0.494432	0.1522	0.898566	no
ENSMUSG00000004996.9	ENSMUSG00000004996.9	Mri1	chr8:84249905-84257326	Heart__WT	Heart__KO	OK	7.89604	7.73722	-0.0293147	-0.080357	0.8456	0.99998	no
ENSMUSG00000005034.15	ENSMUSG00000005034.15	Prkacb	chr3:146729573-146812960	Heart__WT	Heart__KO	OK	28.945	28.8297	-0.00576059	-0.0339686	0.93795	0.99998	no
ENSMUSG00000005043.13	ENSMUSG00000005043.13	Sgsh	chr11:119307767-119355536	Heart__WT	Heart__KO	OK	4.09336	4.49517	0.135089	0.483423	0.19215	0.971007	no
ENSMUSG00000005045.16	ENSMUSG00000005045.16	Chd5	chr4:152338650-152390194	Heart__WT	Heart__KO	NOTEST	0.0706157	0.13924	0.979508	0	1	1	no
ENSMUSG00000005054.6	ENSMUSG00000005054.6	Cstb	chr10:78425669-78427619	Heart__WT	Heart__KO	OK	55.5617	52.3277	-0.086515	-0.421141	0.30035	0.99998	no
ENSMUSG00000005057.13	ENSMUSG00000005057.13	Sh2b2	chr5:136218146-136246556	Heart__WT	Heart__KO	OK	0.610709	0.655368	0.101822	0.155679	0.67	0.99998	no
ENSMUSG00000005069.12	ENSMUSG00000005069.12	Pex5	chr6:124396815-124415067	Heart__WT	Heart__KO	OK	11.6279	11.525	-0.0128163	-0.0587262	0.8825	0.99998	no
ENSMUSG00000005078.16	ENSMUSG00000005078.16	Jkamp	chr12:72085588-72185029	Heart__WT	Heart__KO	OK	23.6266	24.5757	0.0568188	0.277289	0.49265	0.99998	no
ENSMUSG00000005087.17	ENSMUSG00000005087.17	Cd44	chr2:102811140-102901665	Heart__WT	Heart__KO	OK	17.3632	16.6608	-0.0595785	-0.325229	0.42465	0.99998	no
ENSMUSG00000005089.15	ENSMUSG00000005089.15	Slc1a2	chr2:102658658-102790784	Heart__WT	Heart__KO	OK	0.312882	0.309629	-0.015081	-0.0076283	0.9649	0.99998	no
ENSMUSG00000005102.13	ENSMUSG00000005102.13	Eif2ak4	chr2:118388617-118475234	Heart__WT	Heart__KO	OK	7.50917	7.80305	0.0553844	0.276132	0.48055	0.99998	no
ENSMUSG00000005103.12	ENSMUSG00000005103.12	Wdr1	chr5:38526812-38563221	Heart__WT	Heart__KO	OK	105.132	105.809	0.00925482	0.0499518	0.90245	0.99998	no
ENSMUSG00000005107.13	ENSMUSG00000005107.13	Slc2a9	chr5:38349272-38503143	Heart__WT	Heart__KO	OK	0.551868	0.451356	-0.290059	-0.30974	0.36785	0.99998	no
ENSMUSG00000005124.9	ENSMUSG00000005124.9	Wisp1	chr15:66891319-66923201	Heart__WT	Heart__KO	OK	16.4535	16.9934	0.0465721	0.262664	0.509	0.99998	no
ENSMUSG00000005125.12	ENSMUSG00000005125.12	Ndrg1	chr15:66929320-67013039	Heart__WT	Heart__KO	OK	3.40917	2.59661	-0.39279	-0.967428	0.00595	0.149896	no
ENSMUSG00000005131.3	ENSMUSG00000005131.3	4930550C14Rik	chr9:53405285-53432803	Heart__WT	Heart__KO	NOTEST	0.228178	0.16808	-0.441007	0	1	1	no
ENSMUSG00000005142.9	ENSMUSG00000005142.9	Man2b1	chr8:85083268-85098739	Heart__WT	Heart__KO	OK	12.4401	13.7004	0.139215	0.793461	0.0493	0.539645	no
ENSMUSG00000005148.7	ENSMUSG00000005148.7	Klf5	chr14:99298690-99313405	Heart__WT	Heart__KO	OK	0.750567	0.68999	-0.121406	-0.231926	0.5675	0.99998	no
ENSMUSG00000005150.16	ENSMUSG00000005150.16	Wdr83	chr8:85071756-85082339	Heart__WT	Heart__KO	OK	17.3789	17.5636	0.0152546	0.0438732	0.91175	0.99998	no
ENSMUSG00000005161.15	ENSMUSG00000005161.15	Prdx2	chr8:84956609-84974834	Heart__WT	Heart__KO	OK	464.608	323.74	-0.521177	-2.24078	5e-05	0.00284848	yes
ENSMUSG00000005198.15	ENSMUSG00000005198.15	Polr2a	chr11:69733996-69758637	Heart__WT	Heart__KO	OK	34.1297	36.0644	0.0795505	0.416087	0.26875	0.99998	no
ENSMUSG00000005202.2	ENSMUSG00000005202.2	Shbg	chr11:69614803-69617905	Heart__WT	Heart__KO	NOTEST	0.0234663	0.0394821	0.750608	0	1	1	no
ENSMUSG00000005204.12	ENSMUSG00000005204.12	Senp3	chr11:69673114-69682084	Heart__WT	Heart__KO	OK	44.8731	45.2778	0.0129516	0.0653937	0.8724	0.99998	no
ENSMUSG00000005220.10	ENSMUSG00000005220.10	Corin	chr5:72300024-72504473	Heart__WT	Heart__KO	OK	18.5471	20.074	0.114135	0.664565	0.10375	0.76077	no
ENSMUSG00000005225.15	ENSMUSG00000005225.15	Plekha8	chr6:54577603-54645839	Heart__WT	Heart__KO	OK	8.90681	8.94388	0.00599266	0.0233694	0.9536	0.99998	no
ENSMUSG00000005232.11	ENSMUSG00000005232.11	G6pc2	chr2:69211072-69227841	Heart__WT	Heart__KO	NOTEST	0	0.0238283	inf	0	1	1	no
ENSMUSG00000005233.16	ENSMUSG00000005233.16	Spc25	chr2:69193894-69206194	Heart__WT	Heart__KO	OK	54.8736	48.1792	-0.187702	-1.00208	0.0115	0.238895	no
ENSMUSG00000005237.14	ENSMUSG00000005237.14	Dnah2	chr11:69420808-69549110	Heart__WT	Heart__KO	NOTEST	0.246854	0.203508	-0.278575	0	1	1	no
ENSMUSG00000005251.14	ENSMUSG00000005251.14	Ripk4	chr16:97741932-97763737	Heart__WT	Heart__KO	OK	0.937814	1.03741	0.145614	0.398054	0.3306	0.99998	no
ENSMUSG00000005262.12	ENSMUSG00000005262.12	Ufd1l	chr16:18780446-18835261	Heart__WT	Heart__KO	OK	28.0035	28.9478	0.047844	0.164068	0.64645	0.99998	no
ENSMUSG00000005267.13	ENSMUSG00000005267.13	Zfp287	chr11:62700355-62731885	Heart__WT	Heart__KO	OK	2.35638	2.2991	-0.0355076	-0.108606	0.78435	0.99998	no
ENSMUSG00000005268.20	ENSMUSG00000005268.20	Prlr	chr15:10177413-10349180	Heart__WT	Heart__KO	OK	0.854414	0.934765	0.129668	0.188067	0.5676	0.99998	no
ENSMUSG00000005299.6	ENSMUSG00000005299.6	Letm1	chr5:33739672-33782817	Heart__WT	Heart__KO	OK	13.8292	14.0816	0.0260957	0.0829395	0.8345	0.99998	no
ENSMUSG00000005312.14	ENSMUSG00000005312.14	Ubqln1	chr13:58176155-58215653	Heart__WT	Heart__KO	OK	37.3128	39.7506	0.0913046	0.538948	0.1913	0.969971	no
ENSMUSG00000005320.9	ENSMUSG00000005320.9	Fgfr4	chr13:55152639-55168759	Heart__WT	Heart__KO	NOTEST	0.163491	0.1812	0.148366	0	1	1	no
ENSMUSG00000005338.13	ENSMUSG00000005338.13	Cadm3	chr1:173331889-173466040	Heart__WT	Heart__KO	OK	1.06993	1.0272	-0.0588001	-0.0935616	0.8059	0.99998	no
ENSMUSG00000005339.10	ENSMUSG00000005339.10	Fcer1a	chr1:173221283-173227214	Heart__WT	Heart__KO	NOTEST	0	0	0	0	1	1	no
ENSMUSG00000005354.15	ENSMUSG00000005354.15	Txn2	chr15:77915046-77929006	Heart__WT	Heart__KO	OK	113.43	118.17	0.0590605	0.327991	0.40135	0.99998	no
ENSMUSG00000005355.8	ENSMUSG00000005355.8	Casp14	chr10:78711996-78718293	Heart__WT	Heart__KO	NOTEST	0.00262833	0.0072649	1.4668	0	1	1	no
ENSMUSG00000005357.8	ENSMUSG00000005357.8	Slc1a6	chr10:78780495-78814825	Heart__WT	Heart__KO	NOTEST	0.277295	0.180881	-0.616379	0	1	1	no
ENSMUSG00000005360.14	ENSMUSG00000005360.14	Slc1a3	chr15:8634123-8710764	Heart__WT	Heart__KO	OK	7.66236	7.64157	-0.00391882	-0.0171211	0.9639	0.99998	no
ENSMUSG00000005362.14	ENSMUSG00000005362.14	Crbn	chr6:106769119-106800074	Heart__WT	Heart__KO	OK	14.5563	13.2795	-0.132443	-0.460614	0.25905	0.99998	no
ENSMUSG00000005364.11	ENSMUSG00000005364.11	Il5ra	chr6:106710356-106749037	Heart__WT	Heart__KO	NOTEST	0.00239202	0.00620886	1.3761	0	1	1	no
ENSMUSG00000005370.3	ENSMUSG00000005370.3	Msh6	chr17:87975049-88065291	Heart__WT	Heart__KO	OK	23.1436	22.455	-0.0435796	-0.185323	0.65345	0.99998	no
ENSMUSG00000005371.14	ENSMUSG00000005371.14	Fbxo11	chr17:87975049-88065291	Heart__WT	Heart__KO	OK	18.618	19.2389	0.0473319	0.169763	0.683	0.99998	no
ENSMUSG00000005373.13	ENSMUSG00000005373.13	Mlxipl	chr5:135089889-135138382	Heart__WT	Heart__KO	NOTEST	0.166765	0.187346	0.167884	0	1	1	no
ENSMUSG00000005374.13	ENSMUSG00000005374.13	Tbl2	chr5:135149656-135165760	Heart__WT	Heart__KO	OK	7.90453	7.5392	-0.068269	-0.209293	0.6029	0.99998	no
ENSMUSG00000005378.17	ENSMUSG00000005378.17	Wbscr22	chr5:135052956-135065862	Heart__WT	Heart__KO	OK	25.5936	25.2117	-0.0216895	-0.0639954	0.8424	0.99998	no
ENSMUSG00000005397.7	ENSMUSG00000005397.7	Nid1	chr13:13437601-13512275	Heart__WT	Heart__KO	OK	63.6183	65.7769	0.0481382	0.251627	0.5357	0.99998	no
ENSMUSG00000005410.5	ENSMUSG00000005410.5	Mcm5	chr8:75109527-75128439	Heart__WT	Heart__KO	OK	51.5975	48.4111	-0.0919628	-0.539048	0.1894	0.965874	no
ENSMUSG00000005413.7	ENSMUSG00000005413.7	Hmox1	chr8:75093590-75100596	Heart__WT	Heart__KO	OK	11.7149	12.1325	0.0505282	0.227363	0.57315	0.99998	no
ENSMUSG00000005417.17	ENSMUSG00000005417.17	Mprip	chr11:59661304-59780860	Heart__WT	Heart__KO	OK	68.6057	72.2679	0.0750262	0.310817	0.44165	0.99998	no
ENSMUSG00000005442.13	ENSMUSG00000005442.13	Cic	chr7:25267703-25294159	Heart__WT	Heart__KO	OK	26.6406	29.0155	0.123197	0.457988	0.1502	0.895011	no
ENSMUSG00000005447.12	ENSMUSG00000005447.12	Pafah1b3	chr7:25295048-25297986	Heart__WT	Heart__KO	OK	66.6702	65.4477	-0.0266987	-0.144673	0.72015	0.99998	no
ENSMUSG00000005465.8	ENSMUSG00000005465.8	Il27ra	chr8:84021470-84042575	Heart__WT	Heart__KO	OK	1.89915	1.75692	-0.112301	-0.27338	0.49855	0.99998	no
ENSMUSG00000005469.9	ENSMUSG00000005469.9	Prkaca	chr8:83972977-83996445	Heart__WT	Heart__KO	OK	68.0203	74.9222	0.139429	0.819791	0.04	0.488312	no
ENSMUSG00000005470.8	ENSMUSG00000005470.8	Asf1b	chr8:83955506-83970197	Heart__WT	Heart__KO	OK	27.1337	23.6566	-0.197843	-0.997531	0.01375	0.268571	no
ENSMUSG00000005474.9	ENSMUSG00000005474.9	Myl10	chr5:136693145-136701094	Heart__WT	Heart__KO	NOTEST	0	0	0	0	1	1	no
ENSMUSG00000005481.17	ENSMUSG00000005481.17	Ddx39	chr8:83715176-83741326	Heart__WT	Heart__KO	OK	51.7854	50.8861	-0.0252736	-0.120503	0.7691	0.99998	no
ENSMUSG00000005483.9	ENSMUSG00000005483.9	Dnajb1	chr8:83608174-83611902	Heart__WT	Heart__KO	OK	26.6908	24.1178	-0.146246	-0.832129	0.0384	0.477697	no
ENSMUSG00000005493.15	ENSMUSG00000005493.15	Msh4	chr3:153857148-153906138	Heart__WT	Heart__KO	NOTEST	0.026697	0.0229087	-0.220779	0	1	1	no
ENSMUSG00000005501.14	ENSMUSG00000005501.14	Usp40	chr1:87853286-88008551	Heart__WT	Heart__KO	OK	16.3981	16.9827	0.0505369	0.197803	0.6199	0.99998	no
ENSMUSG00000005503.8	ENSMUSG00000005503.8	Evx1	chr6:52308388-52318378	Heart__WT	Heart__KO	NOTEST	0.0227709	0.0259178	0.186748	0	1	1	no
ENSMUSG00000005505.12	ENSMUSG00000005505.12	Kbtbd4	chr2:90894633-90918258	Heart__WT	Heart__KO	OK	10.0322	9.72119	-0.0454317	-0.0434522	0.91625	0.99998	no
ENSMUSG00000005506.16	ENSMUSG00000005506.16	Celf1	chr2:90940381-91019497	Heart__WT	Heart__KO	OK	91.9285	94.6186	0.0416109	0.084345	0.7339	0.99998	no
ENSMUSG00000005510.9	ENSMUSG00000005510.9	Ndufs3	chr2:90894633-90918258	Heart__WT	Heart__KO	OK	152.579	157.848	0.0489814	0.232523	0.56765	0.99998	no
ENSMUSG00000005514.14	ENSMUSG00000005514.14	Por	chr5:135653809-135735326	Heart__WT	Heart__KO	OK	17.5816	18.8206	0.0982484	0.505114	0.1945	0.974602	no
ENSMUSG00000005533.10	ENSMUSG00000005533.10	Igf1r	chr7:67952826-68233668	Heart__WT	Heart__KO	OK	14.6211	15.6324	0.0964872	0.56212	0.1623	0.924903	no
ENSMUSG00000005534.10	ENSMUSG00000005534.10	Insr	chr8:3150921-3279617	Heart__WT	Heart__KO	OK	16.2482	16.5457	0.0261718	0.0724278	0.85585	0.99998	no
ENSMUSG00000005540.10	ENSMUSG00000005540.10	Fcer2a	chr8:3681736-3694175	Heart__WT	Heart__KO	NOTEST	0.0317587	0.0416343	0.390618	0	1	1	no
ENSMUSG00000005547.14	ENSMUSG00000005547.14	Cyp2a5	chr7:26835304-26843548	Heart__WT	Heart__KO	NOTEST	0	0.0103083	inf	0	1	1	no
ENSMUSG00000005553.14	ENSMUSG00000005553.14	Atp4a	chr7:30712208-30725534	Heart__WT	Heart__KO	NOTEST	0.145337	0.127758	-0.185994	0	1	1	no
ENSMUSG00000005566.13	ENSMUSG00000005566.13	Trim28	chr7:13024151-13031035	Heart__WT	Heart__KO	OK	122.73	130.273	0.0860514	0.44755	0.26655	0.99998	no
ENSMUSG00000005575.15	ENSMUSG00000005575.15	Ube2m	chr7:13035119-13038275	Heart__WT	Heart__KO	OK	100.116	104.83	0.0663866	0.364577	0.3705	0.99998	no
ENSMUSG00000005580.11	ENSMUSG00000005580.11	Adcy9	chr16:4287528-4420498	Heart__WT	Heart__KO	OK	0.879354	0.874439	-0.00808572	-0.0230771	0.9534	0.99998	no
ENSMUSG00000005583.16	ENSMUSG00000005583.16	Mef2c	chr13:83504033-83667080	Heart__WT	Heart__KO	OK	42.5239	43.8333	0.0437503	0.146699	0.71915	0.99998	no
ENSMUSG00000005609.15	ENSMUSG00000005609.15	Ctr9	chr7:111028950-111056377	Heart__WT	Heart__KO	OK	22.0997	21.896	-0.0133629	-0.0734064	0.8438	0.99998	no
ENSMUSG00000005610.16	ENSMUSG00000005610.16	Eif4g2	chr7:111070567-111083030	Heart__WT	Heart__KO	OK	369.111	363.683	-0.021374	-0.0597956	0.8615	0.99998	no
ENSMUSG00000005611.15	ENSMUSG00000005611.15	Mrvi1	chr7:110868265-110982461	Heart__WT	Heart__KO	OK	5.07554	5.82175	0.19789	0.452189	0.26875	0.99998	no
ENSMUSG00000005615.14	ENSMUSG00000005615.14	Pcyt1a	chr16:32430920-32475070	Heart__WT	Heart__KO	OK	21.6569	21.7515	0.00628949	0.0372253	0.9319	0.99998	no
ENSMUSG00000005621.11	ENSMUSG00000005621.11	Zfp592	chr7:80993680-81045164	Heart__WT	Heart__KO	OK	8.5557	8.64339	0.0147108	0.0676652	0.85695	0.99998	no
ENSMUSG00000005625.15	ENSMUSG00000005625.15	Psmd4	chr3:95032693-95042614	Heart__WT	Heart__KO	OK	97.9856	94.5558	-0.0514038	-0.293742	0.4557	0.99998	no
ENSMUSG00000005628.12	ENSMUSG00000005628.12	Tmod4	chr3:95124475-95129209	Heart__WT	Heart__KO	NOTEST	0.22343	0.271996	0.283764	0	1	1	no
ENSMUSG00000005640.11	ENSMUSG00000005640.11	Insrr	chr3:87749096-87824306	Heart__WT	Heart__KO	NOTEST	0.0149187	0.0399871	1.42241	0	1	1	no
ENSMUSG00000005649.17	ENSMUSG00000005649.17	Cabp5	chr7:13398131-13408887	Heart__WT	Heart__KO	NOTEST	0.0694215	0.0373402	-0.894654	0	1	1	no
ENSMUSG00000005656.8	ENSMUSG00000005656.8	Snx6	chr12:54746348-54795703	Heart__WT	Heart__KO	OK	57.2554	56.0412	-0.0309238	-0.183005	0.64585	0.99998	no
ENSMUSG00000005667.8	ENSMUSG00000005667.8	Mthfd2	chr6:83305690-83325908	Heart__WT	Heart__KO	OK	27.1502	23.2787	-0.221956	-1.19941	0.00255	0.0807411	no
ENSMUSG00000005672.12	ENSMUSG00000005672.12	Kit	chr5:75574915-75656722	Heart__WT	Heart__KO	OK	4.47945	4.81309	0.103642	0.506004	0.21505	0.99998	no
ENSMUSG00000005674.9	ENSMUSG00000005674.9	Tomm40l	chr1:171213969-171222514	Heart__WT	Heart__KO	OK	25.8448	27.393	0.0839325	0.275403	0.493	0.99998	no
ENSMUSG00000005677.14	ENSMUSG00000005677.14	Nr1i3	chr1:171213969-171222514	Heart__WT	Heart__KO	NOTEST	0.042971	0.0511667	0.251841	0	1	1	no
ENSMUSG00000005681.12	ENSMUSG00000005681.12	Apoa2	chr1:171225053-171226379	Heart__WT	Heart__KO	OK	2.65412	3.06779	0.208962	0.353547	0.36215	0.99998	no
ENSMUSG00000005682.8	ENSMUSG00000005682.8	Pan2	chr10:128303334-128321358	Heart__WT	Heart__KO	OK	15.6561	16.1984	0.0491243	0.286219	0.4801	0.99998	no
ENSMUSG00000005683.7	ENSMUSG00000005683.7	Cs	chr10:128337831-128362479	Heart__WT	Heart__KO	OK	245.257	261.621	0.0931874	0.418084	0.2985	0.99998	no
ENSMUSG00000005686.16	ENSMUSG00000005686.16	Ampd3	chr7:110768205-110812405	Heart__WT	Heart__KO	OK	4.36603	3.51182	-0.314103	-0.820036	0.03475	0.451589	no
ENSMUSG00000005687.14	ENSMUSG00000005687.14	Bcas2	chr3:103171654-103179152	Heart__WT	Heart__KO	OK	49.3379	48.7527	-0.0172138	-0.099794	0.80695	0.99998	no
ENSMUSG00000005696.11	ENSMUSG00000005696.11	Sh2d1a	chrX:42502452-43274786	Heart__WT	Heart__KO	NOTEST	0.0305883	0.0877726	1.52079	0	1	1	no
ENSMUSG00000005698.15	ENSMUSG00000005698.15	Ctcf	chr8:105566323-105682922	Heart__WT	Heart__KO	OK	36.1213	34.8201	-0.0529296	-0.186961	0.6194	0.99998	no
ENSMUSG00000005699.15	ENSMUSG00000005699.15	Pard6a	chr8:105701153-105703493	Heart__WT	Heart__KO	OK	3.99235	4.19745	0.0722764	0.217096	0.5963	0.99998	no
ENSMUSG00000005705.10	ENSMUSG00000005705.10	Agrp	chr8:105566323-105682922	Heart__WT	Heart__KO	NOTEST	0.145563	0.17691	0.281379	0	1	1	no
ENSMUSG00000005716.16	ENSMUSG00000005716.16	Pvalb	chr15:78191113-78206400	Heart__WT	Heart__KO	OK	0.459362	0.380836	-0.270463	-0.326174	0.3818	0.99998	no
ENSMUSG00000005718.7	ENSMUSG00000005718.7	Tfap4	chr16:4544660-4559720	Heart__WT	Heart__KO	OK	4.19091	4.22542	0.0118309	0.0426559	0.91785	0.99998	no
ENSMUSG00000005732.14	ENSMUSG00000005732.14	Ranbp1	chr16:18239783-18248732	Heart__WT	Heart__KO	OK	177.887	178.082	0.00157922	0.00885856	0.98365	0.99998	no
ENSMUSG00000005763.15	ENSMUSG00000005763.15	Cd247	chr1:165781074-166002678	Heart__WT	Heart__KO	NOTEST	0.0676051	0.0501989	-0.429478	0	1	1	no
ENSMUSG00000005774.12	ENSMUSG00000005774.12	Rfx5	chr3:94954074-94962048	Heart__WT	Heart__KO	OK	5.06059	5.16601	0.0297445	0.0888	0.7976	0.99998	no
ENSMUSG00000005779.12	ENSMUSG00000005779.12	Psmb4	chr3:94884092-94886961	Heart__WT	Heart__KO	OK	139.724	140.884	0.0119355	0.0704076	0.86255	0.99998	no
ENSMUSG00000005800.2	ENSMUSG00000005800.2	Mmp8	chr9:7558428-7568486	Heart__WT	Heart__KO	NOTEST	0.00422349	0.0044038	0.0603146	0	1	1	no
ENSMUSG00000005802.12	ENSMUSG00000005802.12	Slc30a4	chr2:122681232-122721456	Heart__WT	Heart__KO	OK	7.40025	7.61639	0.041534	0.224919	0.58535	0.99998	no
ENSMUSG00000005803.14	ENSMUSG00000005803.14	Sqrdl	chr2:122765236-122809569	Heart__WT	Heart__KO	OK	1.2519	1.03648	-0.272417	-0.439181	0.20305	0.986954	no
ENSMUSG00000005804.14	ENSMUSG00000005804.14	Bloc1s6	chr2:122738502-122749475	Heart__WT	Heart__KO	OK	18.0237	17.0512	-0.0800198	-0.277316	0.4812	0.99998	no
ENSMUSG00000005813.12	ENSMUSG00000005813.12	Metap1	chr3:138458955-138489515	Heart__WT	Heart__KO	OK	29.0009	29.13	0.00640772	0.0373082	0.92745	0.99998	no
ENSMUSG00000005823.8	ENSMUSG00000005823.8	Gpr108	chr17:57234913-57247641	Heart__WT	Heart__KO	OK	9.97071	9.70204	-0.0394072	-0.183042	0.64815	0.99998	no
ENSMUSG00000005824.6	ENSMUSG00000005824.6	Tnfsf14	chr17:57189491-57194189	Heart__WT	Heart__KO	OK	0.477741	0.338183	-0.498424	-0.798484	0.05425	0.567794	no
ENSMUSG00000005836.8	ENSMUSG00000005836.8	Gata6	chr18:11049086-11085635	Heart__WT	Heart__KO	OK	40.0826	39.3058	-0.0282345	-0.160516	0.694	0.99998	no
ENSMUSG00000005846.11	ENSMUSG00000005846.11	Rsl1d1	chr16:11192969-11203331	Heart__WT	Heart__KO	OK	63.9951	63.5893	-0.00917837	-0.054402	0.8924	0.99998	no
ENSMUSG00000005864.7	ENSMUSG00000005864.7	Cnga2	chrX:71991848-72010218	Heart__WT	Heart__KO	NOTEST	0.0942706	0.0617453	-0.610477	0	1	1	no
ENSMUSG00000005871.14	ENSMUSG00000005871.14	Apc	chr18:34220923-34322189	Heart__WT	Heart__KO	OK	19.9066	20.1767	0.0194433	0.0438463	0.8957	0.99998	no
ENSMUSG00000005873.5	ENSMUSG00000005873.5	Reep5	chr18:34344888-34373415	Heart__WT	Heart__KO	OK	46.9443	48.6659	0.0519602	0.307624	0.44235	0.99998	no
ENSMUSG00000005881.13	ENSMUSG00000005881.13	Ergic3	chr2:156008044-156018279	Heart__WT	Heart__KO	OK	69.26	69.0964	-0.003412	-0.019264	0.9609	0.99998	no
ENSMUSG00000005882.18	ENSMUSG00000005882.18	Uqcc1	chr2:155846893-155930310	Heart__WT	Heart__KO	OK	41.4581	41.0024	-0.0159436	-0.0647019	0.8742	0.99998	no
ENSMUSG00000005883.15	ENSMUSG00000005883.15	Spo11	chr2:172979841-172993576	Heart__WT	Heart__KO	NOTEST	0.0542798	0.097638	0.847027	0	1	1	no
ENSMUSG00000005886.14	ENSMUSG00000005886.14	Ncoa2	chr1:13139104-13374083	Heart__WT	Heart__KO	OK	14.425	14.4358	0.00108078	0.00521193	0.9883	0.99998	no
ENSMUSG00000005891.6	ENSMUSG00000005891.6	Prl4a1	chr13:28016211-28023548	Heart__WT	Heart__KO	NOTEST	0	0	0	0	1	1	no
ENSMUSG00000005892.4	ENSMUSG00000005892.4	Trh	chr6:92242060-92244650	Heart__WT	Heart__KO	OK	0.312118	0.390288	0.322447	0.442109	0.2728	0.99998	no
ENSMUSG00000005893.14	ENSMUSG00000005893.14	Nr2c2	chr6:92091389-92184033	Heart__WT	Heart__KO	OK	10.8459	10.9112	0.00866255	0.0258509	0.94715	0.99998	no
ENSMUSG00000005897.14	ENSMUSG00000005897.14	Nr2c1	chr10:94148022-94197211	Heart__WT	Heart__KO	OK	4.87246	5.16533	0.0842092	0.36016	0.375	0.99998	no
ENSMUSG00000005899.12	ENSMUSG00000005899.12	Smpd4	chr16:17619353-17644828	Heart__WT	Heart__KO	OK	23.6409	24.7052	0.0635259	0.281698	0.4155	0.99998	no
ENSMUSG00000005907.14	ENSMUSG00000005907.14	Pex1	chr5:3571672-3680325	Heart__WT	Heart__KO	OK	4.65329	4.48776	-0.0522553	-0.0914972	0.79025	0.99998	no
ENSMUSG00000005917.15	ENSMUSG00000005917.15	Otx1	chr11:21994763-22002897	Heart__WT	Heart__KO	NOTEST	0.0581787	0.106104	0.866912	0	1	1	no
ENSMUSG00000005936.18	ENSMUSG00000005936.18	Kctd20	chr17:28951949-28969549	Heart__WT	Heart__KO	OK	39.5939	36.8555	-0.103398	-0.520535	0.2002	0.9828	no
ENSMUSG00000005947.11	ENSMUSG00000005947.11	Itgae	chr11:73090582-73147446	Heart__WT	Heart__KO	NOTEST	0.0846208	0.0850077	0.00658053	0	1	1	no
ENSMUSG00000005949.9	ENSMUSG00000005949.9	Ctns	chr11:73183595-73199042	Heart__WT	Heart__KO	OK	7.5451	7.23671	-0.0602057	-0.265373	0.50365	0.99998	no
ENSMUSG00000005950.14	ENSMUSG00000005950.14	P2rx5	chr11:73160420-73172685	Heart__WT	Heart__KO	OK	0.642992	0.540354	-0.250895	-0.465217	0.2258	0.99998	no
ENSMUSG00000005951.13	ENSMUSG00000005951.13	Shpk	chr11:73199459-73224511	Heart__WT	Heart__KO	OK	0.319824	0.324631	0.0215223	0.0374609	0.928	0.99998	no
ENSMUSG00000005952.15	ENSMUSG00000005952.15	Trpv1	chr11:73234291-73261242	Heart__WT	Heart__KO	NOTEST	0.00648942	0.0225663	1.79801	0	1	1	no
ENSMUSG00000005958.14	ENSMUSG00000005958.14	Ephb3	chr16:21204754-21223304	Heart__WT	Heart__KO	OK	12.2115	14.0691	0.204288	1.16047	0.0047	0.128524	no
ENSMUSG00000005968.14	ENSMUSG00000005968.14	Tuft1	chr3:94612756-94658872	Heart__WT	Heart__KO	OK	7.46059	5.34239	-0.481806	-2.04028	5e-05	0.00284848	yes
ENSMUSG00000005973.6	ENSMUSG00000005973.6	Rcn1	chr2:105386290-105399319	Heart__WT	Heart__KO	OK	82.3883	79.9986	-0.0424648	-0.244762	0.54605	0.99998	no
ENSMUSG00000005980.15	ENSMUSG00000005980.15	Dnase1	chr16:4032838-4077827	Heart__WT	Heart__KO	OK	1.08983	1.09479	0.00654525	0.00179716	0.9943	0.99998	no
ENSMUSG00000005981.11	ENSMUSG00000005981.11	Trap1	chr16:4032838-4077827	Heart__WT	Heart__KO	OK	61.0057	60.3787	-0.0149048	-0.0872745	0.8273	0.99998	no
ENSMUSG00000005982.13	ENSMUSG00000005982.13	Naa60	chr16:3847267-3941147	Heart__WT	Heart__KO	OK	15.5631	15.5762	0.00121873	0.0039102	0.99065	0.99998	no
ENSMUSG00000005983.15	ENSMUSG00000005983.15	1700037C18Rik	chr16:3847267-3941147	Heart__WT	Heart__KO	OK	3.20931	3.31933	0.0486254	0.0641122	0.8326	0.99998	no
ENSMUSG00000005986.15	ENSMUSG00000005986.15	Ankrd13d	chr19:4270179-4283137	Heart__WT	Heart__KO	OK	0.717571	0.790362	0.139393	0.240812	0.5099	0.99998	no
ENSMUSG00000005994.14	ENSMUSG00000005994.14	Tyrp1	chr4:80834122-80851719	Heart__WT	Heart__KO	NOTEST	0	0.0052074	inf	0	1	1	no
ENSMUSG00000006005.17	ENSMUSG00000006005.17	Tpr	chr1:150361304-150466165	Heart__WT	Heart__KO	OK	52.431	52.7476	0.00868542	0.0264698	0.9421	0.99998	no
ENSMUSG00000006007.14	ENSMUSG00000006007.14	Pdc	chr1:150319416-150346771	Heart__WT	Heart__KO	NOTEST	0	0.00634798	inf	0	1	1	no
ENSMUSG00000006010.14	ENSMUSG00000006010.14	BC003331	chr1:150361304-150466165	Heart__WT	Heart__KO	OK	13.1537	12.7509	-0.0448685	-0.0721476	0.8539	0.99998	no
ENSMUSG00000006014.16	ENSMUSG00000006014.16	Prg4	chr1:150361304-150466165	Heart__WT	Heart__KO	OK	0.400138	0.327749	-0.287907	-0.0665087	0.74155	0.99998	no
ENSMUSG00000006019.15	ENSMUSG00000006019.15	Dhx34	chr7:16197146-16222037	Heart__WT	Heart__KO	OK	4.8639	5.32916	0.131796	0.603405	0.135	0.856216	no
ENSMUSG00000006021.5	ENSMUSG00000006021.5	Kptn	chr7:16119894-16127516	Heart__WT	Heart__KO	OK	11.4425	11.9838	0.0666816	0.300735	0.45345	0.99998	no
ENSMUSG00000006024.12	ENSMUSG00000006024.12	Napa	chr7:16098457-16117975	Heart__WT	Heart__KO	OK	48.9339	44.9997	-0.120919	-0.478741	0.24815	0.99998	no
ENSMUSG00000006050.11	ENSMUSG00000006050.11	Sra1	chr18:36666680-36683861	Heart__WT	Heart__KO	OK	46.034	44.7674	-0.0402501	-0.11501	0.7792	0.99998	no
ENSMUSG00000006056.13	ENSMUSG00000006056.13	Calcoco2	chr11:96099325-96111964	Heart__WT	Heart__KO	NOTEST	0.00392581	0	-inf	0	1	1	no
ENSMUSG00000006057.15	ENSMUSG00000006057.15	Atp5g1	chr11:96068851-96075670	Heart__WT	Heart__KO	OK	467.004	491.065	0.0724801	0.391518	0.34205	0.99998	no
ENSMUSG00000006058.10	ENSMUSG00000006058.10	Snf8	chr11:96034884-96047430	Heart__WT	Heart__KO	OK	42.4804	39.9331	-0.0892136	-0.44763	0.27025	0.99998	no
ENSMUSG00000006095.12	ENSMUSG00000006095.12	Tbcb	chr7:30224130-30233390	Heart__WT	Heart__KO	OK	39.7522	40.7805	0.0368444	0.174587	0.6595	0.99998	no
ENSMUSG00000006127.9	ENSMUSG00000006127.9	Inpp5k	chr11:75630987-75648871	Heart__WT	Heart__KO	OK	9.98864	8.78297	-0.18558	-0.693791	0.08925	0.71864	no
ENSMUSG00000006134.3	ENSMUSG00000006134.3	Crkl	chr16:17451986-17486255	Heart__WT	Heart__KO	OK	18.5637	17.7854	-0.0617884	-0.360025	0.3754	0.99998	no
ENSMUSG00000006143.12	ENSMUSG00000006143.12	Upk3bl	chr5:136054491-136064326	Heart__WT	Heart__KO	NOTEST	0.0312188	0.055473	0.829371	0	1	1	no
ENSMUSG00000006154.13	ENSMUSG00000006154.13	Eps8l1	chr7:4445696-4480487	Heart__WT	Heart__KO	OK	1.74526	1.63627	-0.093032	-0.107314	0.7743	0.99998	no
ENSMUSG00000006169.19	ENSMUSG00000006169.19	Clint1	chr11:45852050-45910625	Heart__WT	Heart__KO	OK	44.8969	45.0089	0.00359649	0.0210766	0.9578	0.99998	no
ENSMUSG00000006179.8	ENSMUSG00000006179.8	Prss16	chr13:22002175-22009742	Heart__WT	Heart__KO	NOTEST	0.0991912	0.142193	0.519566	0	1	1	no
ENSMUSG00000006191.17	ENSMUSG00000006191.17	Cdkal1	chr13:29325300-29855674	Heart__WT	Heart__KO	OK	6.88805	7.22221	0.0683452	0.223899	0.54725	0.99998	no
ENSMUSG00000006200.3	ENSMUSG00000006200.3	Rhox6	chrX:37826909-37829857	Heart__WT	Heart__KO	NOTEST	0	0.00555483	inf	0	1	1	no
ENSMUSG00000006204.5	ENSMUSG00000006204.5	5430419D17Rik	chr7:130162450-133124354	Heart__WT	Heart__KO	NOTEST	0.146157	0.146201	0.000432417	0	1	1	no
ENSMUSG00000006205.13	ENSMUSG00000006205.13	Htra1	chr7:130162450-133124354	Heart__WT	Heart__KO	OK	17.1782	13.8059	-0.315293	-0.177113	0.74815	0.99998	no
ENSMUSG00000006215.12	ENSMUSG00000006215.12	Zbtb17	chr4:141444653-141538597	Heart__WT	Heart__KO	OK	11.3951	11.9613	0.0699633	0.171279	0.6616	0.99998	no
ENSMUSG00000006216.10	ENSMUSG00000006216.10	Clcnkb	chr4:141398828-141416014	Heart__WT	Heart__KO	OK	0.632451	0.638817	0.014448	0.0104533	0.9778	0.99998	no
ENSMUSG00000006218.4	ENSMUSG00000006218.4	Fam131c	chr4:141368219-141384175	Heart__WT	Heart__KO	OK	0.401943	0.484199	0.268611	0.402508	0.3142	0.99998	no
ENSMUSG00000006219.12	ENSMUSG00000006219.12	Fblim1	chr4:141576061-141606096	Heart__WT	Heart__KO	OK	33.2499	37.9356	0.190206	0.798089	0.03405	0.44765	no
ENSMUSG00000006221.7	ENSMUSG00000006221.7	Hspb7	chr4:141420778-141425311	Heart__WT	Heart__KO	OK	228.254	252.067	0.143167	0.656089	0.1041	0.76077	no
ENSMUSG00000006235.5	ENSMUSG00000006235.5	Epor	chr9:21958898-21963576	Heart__WT	Heart__KO	OK	17.5824	8.76293	-1.00464	-4.56692	5e-05	0.00284848	yes
ENSMUSG00000006241.15	ENSMUSG00000006241.15	Ccdc159	chr9:21921009-21935872	Heart__WT	Heart__KO	OK	1.51251	1.65992	0.134161	0.205958	0.6107	0.99998	no
ENSMUSG00000006262.15	ENSMUSG00000006262.15	Mob1b	chr5:88720854-88764220	Heart__WT	Heart__KO	OK	26.9201	28.3968	0.0770421	0.370084	0.36445	0.99998	no
ENSMUSG00000006269.7	ENSMUSG00000006269.7	Atp6v1b1	chr6:83742989-83758855	Heart__WT	Heart__KO	NOTEST	0	0.0087686	inf	0	1	1	no
ENSMUSG00000006270.7	ENSMUSG00000006270.7	Vax1	chr19:59166186-59170056	Heart__WT	Heart__KO	NOTEST	0.0599844	0	-inf	0	1	1	no
ENSMUSG00000006273.14	ENSMUSG00000006273.14	Atp6v1b2	chr8:69037710-69113711	Heart__WT	Heart__KO	OK	41.8414	41.2965	-0.0189122	-0.111746	0.7845	0.99998	no
ENSMUSG00000006276.9	ENSMUSG00000006276.9	Eps15l1	chr8:72341000-72421474	Heart__WT	Heart__KO	OK	21.7608	22.2275	0.0306125	0.17791	0.65625	0.99998	no
ENSMUSG00000006281.7	ENSMUSG00000006281.7	Tep1	chr14:50824061-50879003	Heart__WT	Heart__KO	OK	2.50889	2.76621	0.140862	0.6007	0.13805	0.862239	no
ENSMUSG00000006288.7	ENSMUSG00000006288.7	Ttc5	chr14:50765414-50785518	Heart__WT	Heart__KO	OK	19.6853	19.6947	0.000687522	0.0036569	0.99225	0.99998	no
ENSMUSG00000006289.14	ENSMUSG00000006289.14	Osgep	chr14:50913593-50924893	Heart__WT	Heart__KO	OK	33.1809	32.6511	-0.0232247	-0.113588	0.77955	0.99998	no
ENSMUSG00000006299.13	ENSMUSG00000006299.13	Aamp	chr1:74279839-74284738	Heart__WT	Heart__KO	OK	75.4354	76.689	0.0237775	0.133837	0.73285	0.99998	no
ENSMUSG00000006301.17	ENSMUSG00000006301.17	Tmbim1	chr1:74284929-74353694	Heart__WT	Heart__KO	OK	16.213	16.2317	0.00166303	0.00426844	0.9907	0.99998	no
ENSMUSG00000006304.14	ENSMUSG00000006304.14	Arpc2	chr1:74236083-74268209	Heart__WT	Heart__KO	OK	189.364	192.722	0.0253583	0.143945	0.72345	0.99998	no
ENSMUSG00000006307.16	ENSMUSG00000006307.16	Kmt2b	chr7:30568857-30588726	Heart__WT	Heart__KO	OK	11.6275	12.4378	0.0971852	0.531238	0.16695	0.93399	no
ENSMUSG00000006310.10	ENSMUSG00000006310.10	Zbtb32	chr7:30589680-30598909	Heart__WT	Heart__KO	NOTEST	0.106698	0.157832	0.564857	0	1	1	no
ENSMUSG00000006311.8	ENSMUSG00000006311.8	Etv2	chr7:30633615-30635852	Heart__WT	Heart__KO	OK	1.22564	1.28006	0.062675	0.11889	0.77095	0.99998	no
ENSMUSG00000006313.5	ENSMUSG00000006313.5	Upk1a	chr7:30603091-30612847	Heart__WT	Heart__KO	OK	0.382242	0.407239	0.0913904	0.132082	0.7458	0.99998	no
ENSMUSG00000006315.9	ENSMUSG00000006315.9	Tmem147	chr7:30727700-30729540	Heart__WT	Heart__KO	OK	63.7759	63.6453	-0.00295897	-0.0163205	0.96845	0.99998	no
ENSMUSG00000006333.14	ENSMUSG00000006333.14	Rps9	chr7:3703992-3706897	Heart__WT	Heart__KO	OK	1084.18	1073.44	-0.0143596	-0.0657223	0.8682	0.99998	no
ENSMUSG00000006335.16	ENSMUSG00000006335.16	Tfpt	chr7:3617372-3629929	Heart__WT	Heart__KO	OK	9.93904	9.59242	-0.0512119	-0.103654	0.7913	0.99998	no
ENSMUSG00000006342.14	ENSMUSG00000006342.14	Susd2	chr10:75636618-75644008	Heart__WT	Heart__KO	OK	1.27343	1.24835	-0.0286902	-0.0813995	0.8398	0.99998	no
ENSMUSG00000006344.16	ENSMUSG00000006344.16	Ggt5	chr10:75589339-75617200	Heart__WT	Heart__KO	OK	3.03828	3.3877	0.157048	0.288608	0.4755	0.99998	no
ENSMUSG00000006345.10	ENSMUSG00000006345.10	Ggt1	chr10:75561603-75586200	Heart__WT	Heart__KO	NOTEST	0.219343	0.252752	0.204532	0	1	1	no
ENSMUSG00000006356.10	ENSMUSG00000006356.10	Crip2	chr12:113140235-113145506	Heart__WT	Heart__KO	OK	340.634	386.85	0.183552	0.90275	0.0267	0.395244	no
ENSMUSG00000006360.11	ENSMUSG00000006360.11	Crip1	chr12:113146315-113153879	Heart__WT	Heart__KO	OK	216.725	225.725	0.0587004	0.336817	0.4058	0.99998	no
ENSMUSG00000006362.15	ENSMUSG00000006362.15	Cbfa2t3	chr8:119910359-124345724	Heart__WT	Heart__KO	OK	4.98907	5.2122	0.0631211	0.00673533	0.9235	0.99998	no
ENSMUSG00000006369.14	ENSMUSG00000006369.14	Fbln1	chr15:85205948-85286535	Heart__WT	Heart__KO	OK	71.4106	79.5816	0.156296	0.894092	0.0291	0.414455	no
ENSMUSG00000006373.10	ENSMUSG00000006373.10	Pgrmc1	chrX:36598205-36606079	Heart__WT	Heart__KO	OK	52.301	51.4745	-0.0229802	-0.135869	0.73625	0.99998	no
ENSMUSG00000006378.13	ENSMUSG00000006378.13	Gcat	chr15:79030873-79043558	Heart__WT	Heart__KO	OK	5.08169	4.92131	-0.0462665	-0.174352	0.66165	0.99998	no
ENSMUSG00000006386.15	ENSMUSG00000006386.15	Tek	chr4:94739288-94874976	Heart__WT	Heart__KO	OK	45.9394	45.3057	-0.0200376	-0.0962671	0.7818	0.99998	no
ENSMUSG00000006389.12	ENSMUSG00000006389.12	Mpl	chr4:118442414-118457513	Heart__WT	Heart__KO	OK	1.28383	1.26979	-0.0158651	-0.0423231	0.91725	0.99998	no
ENSMUSG00000006390.15	ENSMUSG00000006390.15	Elovl1	chr4:118428092-118437352	Heart__WT	Heart__KO	OK	26.2747	25.1768	-0.0615785	-0.157656	0.6934	0.99998	no
ENSMUSG00000006392.16	ENSMUSG00000006392.16	Med8	chr4:118409336-118415782	Heart__WT	Heart__KO	OK	43.2509	41.5438	-0.0580942	-0.299961	0.46495	0.99998	no
ENSMUSG00000006398.15	ENSMUSG00000006398.15	Cdc20	chr4:118428092-118437352	Heart__WT	Heart__KO	OK	55.4335	55.5667	0.00346177	0.0175538	0.96725	0.99998	no
ENSMUSG00000006403.12	ENSMUSG00000006403.12	Adamts4	chr1:171234852-171260637	Heart__WT	Heart__KO	OK	1.02032	1.14762	0.169622	0.0947611	0.8085	0.99998	no
ENSMUSG00000006411.12	ENSMUSG00000006411.12	Pvrl4	chr1:171370098-171388598	Heart__WT	Heart__KO	NOTEST	0.0565909	0.121304	1.09999	0	1	1	no
ENSMUSG00000006412.10	ENSMUSG00000006412.10	Pfdn2	chr1:171345669-171360798	Heart__WT	Heart__KO	OK	70.9204	72.9517	0.0407419	0.166732	0.68195	0.99998	no
ENSMUSG00000006418.17	ENSMUSG00000006418.17	Rnf114	chr2:167481132-167516173	Heart__WT	Heart__KO	OK	27.3586	25.0703	-0.126017	-0.580078	0.14895	0.891093	no
ENSMUSG00000006423.15	ENSMUSG00000006423.15	C330007P06Rik	chrX:36823736-36884222	Heart__WT	Heart__KO	OK	12.4654	12.057	-0.048065	-0.189487	0.61895	0.99998	no
ENSMUSG00000006435.15	ENSMUSG00000006435.15	Neurl1a	chr19:47178819-47259440	Heart__WT	Heart__KO	OK	0.936899	1.04978	0.164126	0.456187	0.2601	0.99998	no
ENSMUSG00000006442.10	ENSMUSG00000006442.10	Srm	chr4:148591502-148594993	Heart__WT	Heart__KO	OK	37.4928	41.3886	0.142622	0.772481	0.0494	0.539953	no
ENSMUSG00000006445.3	ENSMUSG00000006445.3	Epha2	chr4:141301239-141329384	Heart__WT	Heart__KO	OK	7.06246	7.39808	0.0669793	0.297666	0.44275	0.99998	no
ENSMUSG00000006456.10	ENSMUSG00000006456.10	Rbm14	chr19:4784292-4811634	Heart__WT	Heart__KO	OK	19.2321	20.4425	0.0880592	0.400315	0.3096	0.99998	no
ENSMUSG00000006457.3	ENSMUSG00000006457.3	Actn3	chr19:4861222-4877909	Heart__WT	Heart__KO	OK	2.52683	2.44204	-0.0492419	-0.128549	0.7473	0.99998	no
ENSMUSG00000006462.6	ENSMUSG00000006462.6	A530013C23Rik	chr2:167691176-167729172	Heart__WT	Heart__KO	NOTEST	0.00667237	0.00621194	-0.103154	0	1	1	no
ENSMUSG00000006463.13	ENSMUSG00000006463.13	Zdhhc24	chr19:4878667-4885397	Heart__WT	Heart__KO	OK	5.24582	5.63753	0.103895	0.357595	0.38945	0.99998	no
ENSMUSG00000006464.8	ENSMUSG00000006464.8	Bbs1	chr19:4886897-4906627	Heart__WT	Heart__KO	OK	1.73701	1.82248	0.0693032	0.263722	0.5108	0.99998	no
ENSMUSG00000006469.13	ENSMUSG00000006469.13	Slc34a3	chr2:25228897-25234364	Heart__WT	Heart__KO	NOTEST	0	0	0	0	1	1	no
ENSMUSG00000006471.17	ENSMUSG00000006471.17	Ndor1	chr2:25244820-25255416	Heart__WT	Heart__KO	OK	8.02948	8.46867	0.0768303	0.269636	0.5131	0.99998	no
ENSMUSG00000006476.19	ENSMUSG00000006476.19	Nsmf	chr2:25054354-25062881	Heart__WT	Heart__KO	OK	12.8013	13.3353	0.0589554	0.293134	0.4672	0.99998	no
ENSMUSG00000006488.16	ENSMUSG00000006488.16	Prl7a1	chr13:27633379-27642474	Heart__WT	Heart__KO	NOTEST	0.0068261	0.0181615	1.41175	0	1	1	no
ENSMUSG00000006490.2	ENSMUSG00000006490.2	Prl8a9	chr13:27558008-27564604	Heart__WT	Heart__KO	NOTEST	0	0	0	0	1	1	no
ENSMUSG00000006494.11	ENSMUSG00000006494.11	Pdk1	chr2:71873223-71903858	Heart__WT	Heart__KO	OK	58.9877	62.8142	0.0906756	0.364912	0.3656	0.99998	no
ENSMUSG00000006498.16	ENSMUSG00000006498.16	Ptbp1	chr10:79851380-79883174	Heart__WT	Heart__KO	OK	114.63	112.139	-0.031698	-0.126817	0.7469	0.99998	no
ENSMUSG00000006517.4	ENSMUSG00000006517.4	Mvd	chr8:119910359-124345724	Heart__WT	Heart__KO	OK	12.741	13.6539	0.0998372	0.0127892	0.91325	0.99998	no
ENSMUSG00000006519.10	ENSMUSG00000006519.10	Cyba	chr8:119910359-124345724	Heart__WT	Heart__KO	OK	49.448	53.8519	0.123086	0.0188343	0.89335	0.99998	no
ENSMUSG00000006522.15	ENSMUSG00000006522.15	Itih3	chr14:30908572-30923760	Heart__WT	Heart__KO	OK	0.542487	0.630988	0.218024	0.393686	0.2881	0.99998	no
ENSMUSG00000006526.11	ENSMUSG00000006526.11	Tmem110	chr14:30825589-30876986	Heart__WT	Heart__KO	OK	7.36372	7.21397	-0.0296414	-0.101025	0.8018	0.99998	no
ENSMUSG00000006527.14	ENSMUSG00000006527.14	Sfmbt1	chr14:30714848-30822713	Heart__WT	Heart__KO	OK	6.49251	6.2475	-0.0554978	-0.24922	0.53195	0.99998	no
ENSMUSG00000006529.14	ENSMUSG00000006529.14	Itih1	chr14:30929179-30943289	Heart__WT	Heart__KO	NOTEST	0.00514598	0.00175969	-1.54812	0	1	1	no
ENSMUSG00000006538.10	ENSMUSG00000006538.10	Ihh	chr1:74945314-74951672	Heart__WT	Heart__KO	NOTEST	0.034327	0.0193602	-0.826249	0	1	1	no
ENSMUSG00000006542.13	ENSMUSG00000006542.13	Prkag3	chr1:74738921-74749221	Heart__WT	Heart__KO	OK	2.60378	2.85086	0.130787	0.447793	0.27405	0.99998	no
ENSMUSG00000006546.3	ENSMUSG00000006546.3	Cryba2	chr1:74889933-74893143	Heart__WT	Heart__KO	NOTEST	0.00852399	0	-inf	0	1	1	no
ENSMUSG00000006567.11	ENSMUSG00000006567.11	Atp7b	chr8:21992784-22060305	Heart__WT	Heart__KO	OK	1.86579	2.00291	0.102315	0.415285	0.30885	0.99998	no
ENSMUSG00000006570.3	ENSMUSG00000006570.3	Defb2	chr8:21839925-21843482	Heart__WT	Heart__KO	NOTEST	0	0	0	0	1	1	no
ENSMUSG00000006574.15	ENSMUSG00000006574.15	Slc4a1	chr11:102348823-102366203	Heart__WT	Heart__KO	OK	222.072	76.6497	-1.53467	-5.16275	5e-05	0.00284848	yes
ENSMUSG00000006575.14	ENSMUSG00000006575.14	Rundc3a	chr11:102393402-102402555	Heart__WT	Heart__KO	OK	0.825823	0.794362	-0.0560359	-0.0749614	0.8067	0.99998	no
ENSMUSG00000006576.16	ENSMUSG00000006576.16	Slc4a3	chr1:75546265-75562172	Heart__WT	Heart__KO	OK	7.74526	8.60311	0.151543	0.405683	0.2621	0.99998	no
ENSMUSG00000006585.2	ENSMUSG00000006585.2	Cdt1	chr8:119910359-124345724	Heart__WT	Heart__KO	OK	22.5356	23.8769	0.0834111	0.0159689	0.93535	0.99998	no
ENSMUSG00000006586.15	ENSMUSG00000006586.15	Runx1t1	chr4:13743435-13893649	Heart__WT	Heart__KO	OK	8.14127	7.58234	-0.10261	-0.485273	0.2221	0.99998	no
ENSMUSG00000006587.5	ENSMUSG00000006587.5	Snai3	chr8:119910359-124345724	Heart__WT	Heart__KO	OK	1.01774	1.0129	-0.00687979	-0.000231079	0.9936	0.99998	no
ENSMUSG00000006589.7	ENSMUSG00000006589.7	Aprt	chr8:119910359-124345724	Heart__WT	Heart__KO	OK	96.4898	100.801	0.0630622	0.0145408	0.95265	0.99998	no
ENSMUSG00000006599.13	ENSMUSG00000006599.13	Gtf2h1	chr7:46796102-46823800	Heart__WT	Heart__KO	OK	18.1801	17.4936	-0.0555327	-0.269171	0.5048	0.99998	no
ENSMUSG00000006611.14	ENSMUSG00000006611.14	Hfe	chr13:23702033-23710854	Heart__WT	Heart__KO	OK	4.70111	4.90129	0.0601605	0.179039	0.65355	0.99998	no
ENSMUSG00000006638.14	ENSMUSG00000006638.14	Abhd1	chr5:30950065-30960361	Heart__WT	Heart__KO	OK	0.360842	0.456581	0.339502	0.135065	0.66215	0.99998	no
ENSMUSG00000006641.12	ENSMUSG00000006641.12	Slc5a6	chr5:31036035-31054623	Heart__WT	Heart__KO	OK	4.58278	5.19062	0.179683	0.372564	0.35345	0.99998	no
ENSMUSG00000006642.3	ENSMUSG00000006642.3	Tcf23	chr5:30968661-30977018	Heart__WT	Heart__KO	NOTEST	0.167332	0.233514	0.480795	0	1	1	no
ENSMUSG00000006649.17	ENSMUSG00000006649.17	Nphs1	chr7:30458314-30487223	Heart__WT	Heart__KO	OK	0.746142	1.08152	0.535534	1.48304	0.00035	0.0161969	yes
ENSMUSG00000006651.8	ENSMUSG00000006651.8	Aplp1	chr7:30434981-30445535	Heart__WT	Heart__KO	OK	23.4324	23.7344	0.0184775	0.104577	0.7936	0.99998	no
ENSMUSG00000006673.14	ENSMUSG00000006673.14	Qrich1	chr9:108516805-108560163	Heart__WT	Heart__KO	OK	42.127	43.4786	0.0455616	0.204294	0.60305	0.99998	no
ENSMUSG00000006675.10	ENSMUSG00000006675.10	P4htm	chr9:108578861-108597667	Heart__WT	Heart__KO	OK	5.25533	5.70465	0.118356	0.410326	0.2941	0.99998	no
ENSMUSG00000006676.16	ENSMUSG00000006676.16	Usp19	chr9:108490601-108502337	Heart__WT	Heart__KO	OK	39.127	41.1863	0.0739993	0.346839	0.35375	0.99998	no
ENSMUSG00000006678.6	ENSMUSG00000006678.6	Pola1	chrX:93304766-93632155	Heart__WT	Heart__KO	OK	12.8466	11.4278	-0.168847	-0.932707	0.01715	0.308167	no
ENSMUSG00000006699.17	ENSMUSG00000006699.17	Cdc42	chr4:137319695-137357720	Heart__WT	Heart__KO	OK	211.206	210.624	-0.00397833	-0.0204516	0.9605	0.99998	no
ENSMUSG00000006705.12	ENSMUSG00000006705.12	Pknox1	chr17:31564748-31607684	Heart__WT	Heart__KO	OK	8.06874	7.63362	-0.0799766	-0.401823	0.32365	0.99998	no
ENSMUSG00000006711.15	ENSMUSG00000006711.15	D130043K22Rik	chr13:24845134-24901270	Heart__WT	Heart__KO	NOTEST	0.11869	0.072012	-0.720895	0	1	1	no
ENSMUSG00000006715.11	ENSMUSG00000006715.11	Gmnn	chr13:24751844-24761923	Heart__WT	Heart__KO	OK	58.1097	55.8227	-0.0579271	-0.32038	0.4251	0.99998	no
ENSMUSG00000006717.6	ENSMUSG00000006717.6	Acot13	chr13:24817947-24831517	Heart__WT	Heart__KO	OK	81.7621	83.9825	0.0386561	0.215798	0.58695	0.99998	no
ENSMUSG00000006720.16	ENSMUSG00000006720.16	Zfp184	chr13:21940373-21960779	Heart__WT	Heart__KO	OK	4.34294	4.06146	-0.0966764	-0.287643	0.4871	0.99998	no
ENSMUSG00000006724.12	ENSMUSG00000006724.12	Cyp27b1	chr10:127048249-127052969	Heart__WT	Heart__KO	NOTEST	0.0680677	0.0892305	0.390566	0	1	1	no
ENSMUSG00000006728.12	ENSMUSG00000006728.12	Cdk4	chr10:127063533-127070261	Heart__WT	Heart__KO	OK	374.67	376.603	0.00742418	0.0300265	0.93945	0.99998	no
ENSMUSG00000006731.9	ENSMUSG00000006731.9	B4galnt1	chr10:127165155-127172340	Heart__WT	Heart__KO	OK	0.794222	0.7586	-0.066203	-0.14789	0.71305	0.99998	no
ENSMUSG00000006732.14	ENSMUSG00000006732.14	Mettl1	chr10:127031003-127046365	Heart__WT	Heart__KO	OK	11.6574	12.532	0.104374	0.457593	0.25255	0.99998	no
ENSMUSG00000006736.8	ENSMUSG00000006736.8	Tspan31	chr10:127063533-127070261	Heart__WT	Heart__KO	OK	49.629	51.1334	0.0430838	0.0830237	0.8345	0.99998	no
ENSMUSG00000006740.13	ENSMUSG00000006740.13	Kif5b	chr18:6201001-6242174	Heart__WT	Heart__KO	OK	56.1113	57.7384	0.0412408	0.212991	0.5899	0.99998	no
ENSMUSG00000006763.13	ENSMUSG00000006763.13	Saal1	chr7:46686107-46710651	Heart__WT	Heart__KO	OK	4.69133	4.5681	-0.0384035	-0.183443	0.64995	0.99998	no
ENSMUSG00000006764.8	ENSMUSG00000006764.8	Tph2	chr10:115078640-115185022	Heart__WT	Heart__KO	NOTEST	0.00200807	0	-inf	0	1	1	no
ENSMUSG00000006777.7	ENSMUSG00000006777.7	Krt23	chr11:99477973-99493137	Heart__WT	Heart__KO	NOTEST	0.0929873	0.113048	0.281829	0	1	1	no
ENSMUSG00000006782.16	ENSMUSG00000006782.16	Cnp	chr11:100574903-100704271	Heart__WT	Heart__KO	OK	7.31079	7.45271	0.027738	0.0401974	0.91695	0.99998	no
ENSMUSG00000006784.14	ENSMUSG00000006784.14	Ttc25	chr11:100545606-100572568	Heart__WT	Heart__KO	NOTEST	0.246795	0.248977	0.0126984	0	1	1	no
ENSMUSG00000006800.13	ENSMUSG00000006800.13	Sulf2	chr2:165992635-166155663	Heart__WT	Heart__KO	OK	69.2108	78.2446	0.176995	0.757887	0.04915	0.539645	no
ENSMUSG00000006818.4	ENSMUSG00000006818.4	Sod2	chr17:13007838-13018119	Heart__WT	Heart__KO	OK	35.221	35.2503	0.00120099	0.00710034	0.98535	0.99998	no
ENSMUSG00000006850.7	ENSMUSG00000006850.7	Tmco6	chr18:36735067-36744557	Heart__WT	Heart__KO	OK	7.09195	6.31712	-0.166915	-0.31641	0.4358	0.99998	no
ENSMUSG00000006906.10	ENSMUSG00000006906.10	Stambp	chr6:83543216-83588123	Heart__WT	Heart__KO	OK	9.69378	9.41105	-0.0427045	-0.19732	0.62655	0.99998	no
ENSMUSG00000006920.14	ENSMUSG00000006920.14	Ezh1	chr11:101191114-101226463	Heart__WT	Heart__KO	OK	8.2394	7.41065	-0.152938	-0.545077	0.17915	0.948323	no
ENSMUSG00000006930.15	ENSMUSG00000006930.15	Hap1	chr11:100347326-100356128	Heart__WT	Heart__KO	OK	4.78914	5.50922	0.202082	0.690195	0.0873	0.710561	no
ENSMUSG00000006931.15	ENSMUSG00000006931.15	P3h4	chr11:100408455-100414836	Heart__WT	Heart__KO	OK	28.9763	29.519	0.0267689	0.122084	0.74205	0.99998	no
ENSMUSG00000006932.16	ENSMUSG00000006932.16	Ctnnb1	chr9:120924454-121277197	Heart__WT	Heart__KO	OK	301.122	302.239	0.00533909	0.0175051	0.96	0.99998	no
ENSMUSG00000006941.4	ENSMUSG00000006941.4	Eif1b	chr9:120492605-120495327	Heart__WT	Heart__KO	OK	72.961	71.9931	-0.0192677	-0.109759	0.7818	0.99998	no
ENSMUSG00000006948.7	ENSMUSG00000006948.7	Klk4	chr7:43881159-43885804	Heart__WT	Heart__KO	NOTEST	0	0	0	0	1	1	no
ENSMUSG00000006958.13	ENSMUSG00000006958.13	Chrd	chr16:20725157-20742384	Heart__WT	Heart__KO	NOTEST	0.264494	0.287387	0.119763	0	1	1	no
ENSMUSG00000006998.15	ENSMUSG00000006998.15	Psmd2	chr16:20651651-20663414	Heart__WT	Heart__KO	OK	119.454	118.463	-0.0120155	-0.0624742	0.8794	0.99998	no
ENSMUSG00000007021.4	ENSMUSG00000007021.4	Syngr3	chr17:24685091-24689955	Heart__WT	Heart__KO	NOTEST	0.181249	0.155843	-0.217882	0	1	1	no
ENSMUSG00000007029.16	ENSMUSG00000007029.16	Vars	chr17:35000986-35016322	Heart__WT	Heart__KO	OK	30.3189	32.2959	0.0911319	0.445672	0.2684	0.99998	no
ENSMUSG00000007030.8	ENSMUSG00000007030.8	Vwa7	chr17:35016578-35028016	Heart__WT	Heart__KO	NOTEST	0.208586	0.245323	0.234039	0	1	1	no
ENSMUSG00000007033.4	ENSMUSG00000007033.4	Hspa1l	chr17:34972702-34981788	Heart__WT	Heart__KO	OK	0.428676	0.479447	0.161483	0.216349	0.60445	0.99998	no
ENSMUSG00000007034.15	ENSMUSG00000007034.15	Slc44a4	chr17:34914469-34930436	Heart__WT	Heart__KO	NOTEST	0.0575056	0.0310757	-0.887915	0	1	1	no
ENSMUSG00000007035.15	ENSMUSG00000007035.15	Msh5	chr17:35028604-35046726	Heart__WT	Heart__KO	OK	0.994641	1.03122	0.0521007	0.108871	0.76745	0.99998	no
ENSMUSG00000007036.15	ENSMUSG00000007036.15	Abhd16a	chr17:35089290-35102987	Heart__WT	Heart__KO	OK	17.5612	18.1364	0.0465031	0.24338	0.5403	0.99998	no
ENSMUSG00000007038.5	ENSMUSG00000007038.5	Neu1	chr17:34931252-34935921	Heart__WT	Heart__KO	OK	8.27156	9.00756	0.122977	0.57877	0.15525	0.906077	no
ENSMUSG00000007039.12	ENSMUSG00000007039.12	Ddah2	chr17:35059034-35062095	Heart__WT	Heart__KO	OK	80.6674	80.8935	0.00403743	0.0238888	0.95475	0.99998	no
ENSMUSG00000007041.9	ENSMUSG00000007041.9	Clic1	chr17:35049965-35058749	Heart__WT	Heart__KO	OK	193.068	185.779	-0.0555234	-0.31284	0.43625	0.99998	no
ENSMUSG00000007050.17	ENSMUSG00000007050.17	Lsm2	chr17:34981879-34985891	Heart__WT	Heart__KO	OK	44.1167	45.6257	0.0485225	0.200498	0.61945	0.99998	no
ENSMUSG00000007080.14	ENSMUSG00000007080.14	Pole	chr5:110286305-110337474	Heart__WT	Heart__KO	OK	12.6456	12.3268	-0.0368382	-0.156634	0.7025	0.99998	no
ENSMUSG00000007097.14	ENSMUSG00000007097.14	Atp1a2	chr1:172261640-172319841	Heart__WT	Heart__KO	OK	26.475	26.6553	0.00979251	0.0499325	0.90315	0.99998	no
ENSMUSG00000007107.6	ENSMUSG00000007107.6	Atp1a4	chr1:172223512-172258414	Heart__WT	Heart__KO	NOTEST	0.115815	0.193581	0.741111	0	1	1	no
ENSMUSG00000007122.11	ENSMUSG00000007122.11	Casq1	chr1:172209893-172219868	Heart__WT	Heart__KO	OK	150.78	176.938	0.230797	1.25365	0.0025	0.0793249	no
ENSMUSG00000007207.10	ENSMUSG00000007207.10	Stx1a	chr5:135023481-135051100	Heart__WT	Heart__KO	OK	7.79596	7.74275	-0.00988062	-0.0329763	0.93405	0.99998	no
ENSMUSG00000007209.4	ENSMUSG00000007209.4	Ceacam9	chr7:16721928-16726132	Heart__WT	Heart__KO	NOTEST	0.00378285	0.00921678	1.28479	0	1	1	no
ENSMUSG00000007216.6	ENSMUSG00000007216.6	Zfp775	chr6:48589444-48623227	Heart__WT	Heart__KO	OK	2.57102	2.63172	0.0336677	0.0507193	0.9004	0.99998	no
ENSMUSG00000007279.14	ENSMUSG00000007279.14	Scube2	chr7:109798675-109865679	Heart__WT	Heart__KO	OK	5.72448	6.46708	0.175971	0.810767	0.0438	0.510265	no
ENSMUSG00000007338.9	ENSMUSG00000007338.9	Mrpl49	chr19:6046575-6057751	Heart__WT	Heart__KO	OK	33.608	32.0635	-0.0678747	-0.27791	0.49315	0.99998	no
ENSMUSG00000007379.15	ENSMUSG00000007379.15	Dennd2c	chr3:103102603-103169769	Heart__WT	Heart__KO	OK	3.85794	2.41823	-0.673877	-2.80734	5e-05	0.00284848	yes
ENSMUSG00000007411.15	ENSMUSG00000007411.15	Mark3	chr12:111574509-111656227	Heart__WT	Heart__KO	OK	29.1155	29.6799	0.0277026	0.163862	0.6926	0.99998	no
ENSMUSG00000007415.15	ENSMUSG00000007415.15	Gatad1	chr5:3571672-3680325	Heart__WT	Heart__KO	OK	71.3397	70.3744	-0.0196532	-0.0793304	0.8487	0.99998	no
ENSMUSG00000007440.10	ENSMUSG00000007440.10	Pcdha11	chr18:36930183-37841873	Heart__WT	Heart__KO	NOTEST	0.00419427	0.00598977	0.514081	0	1	1	no
ENSMUSG00000007457.3	ENSMUSG00000007457.3	2310003L06Rik	chr5:87908578-88008534	Heart__WT	Heart__KO	NOTEST	0	0	0	0	1	1	no
ENSMUSG00000007458.14	ENSMUSG00000007458.14	M6pr	chr6:122308719-122317680	Heart__WT	Heart__KO	OK	44.7017	43.798	-0.0294661	-0.17468	0.6701	0.99998	no
ENSMUSG00000007476.18	ENSMUSG00000007476.18	Lrrc8a	chr2:30236794-30263790	Heart__WT	Heart__KO	OK	10.3225	10.8206	0.0679953	0.377138	0.3485	0.99998	no
ENSMUSG00000007480.3	ENSMUSG00000007480.3	Mc5r	chr18:68337602-68339711	Heart__WT	Heart__KO	NOTEST	0.0406535	0.0286044	-0.507144	0	1	1	no
ENSMUSG00000007564.14	ENSMUSG00000007564.14	Ppp2r1a	chr17:20945310-20965916	Heart__WT	Heart__KO	OK	120.635	132.802	0.138633	0.752631	0.06205	0.609159	no
ENSMUSG00000007570.15	ENSMUSG00000007570.15	Fance	chr17:28313529-28326568	Heart__WT	Heart__KO	OK	14.9801	15.3428	0.0345095	0.105305	0.79455	0.99998	no
ENSMUSG00000007589.8	ENSMUSG00000007589.8	Tinf2	chr14:55679082-55681817	Heart__WT	Heart__KO	OK	17.1227	16.5122	-0.052379	-0.26448	0.5165	0.99998	no
ENSMUSG00000007591.14	ENSMUSG00000007591.14	Tssk4	chr14:55650181-55652539	Heart__WT	Heart__KO	OK	0.449429	0.441734	-0.0249161	-0.0394875	0.91805	0.99998	no
ENSMUSG00000007594.9	ENSMUSG00000007594.9	Hapln4	chr8:70083528-70090862	Heart__WT	Heart__KO	NOTEST	0.156943	0.199157	0.343666	0	1	1	no
ENSMUSG00000007603.8	ENSMUSG00000007603.8	Dus3l	chr17:56764750-56770092	Heart__WT	Heart__KO	OK	13.5005	14.4621	0.0992592	0.516155	0.20295	0.986954	no
ENSMUSG00000007610.15	ENSMUSG00000007610.15	Gtpbp3	chr8:71488102-71493400	Heart__WT	Heart__KO	OK	5.97942	6.04279	0.0152076	0.0671192	0.86975	0.99998	no
ENSMUSG00000007613.15	ENSMUSG00000007613.15	Tgfbr1	chr4:47353221-47414931	Heart__WT	Heart__KO	OK	31.5263	30.7309	-0.036866	-0.207397	0.61565	0.99998	no
ENSMUSG00000007617.17	ENSMUSG00000007617.17	Homer1	chr13:93303756-93404129	Heart__WT	Heart__KO	OK	22.8259	24.4581	0.0996368	0.550421	0.1723	0.939932	no
ENSMUSG00000007646.13	ENSMUSG00000007646.13	Rad51c	chr11:87376644-87404954	Heart__WT	Heart__KO	OK	6.59419	6.74975	0.0336386	0.129291	0.7496	0.99998	no
ENSMUSG00000007653.12	ENSMUSG00000007653.12	Gabrb2	chr11:42419756-42629028	Heart__WT	Heart__KO	OK	0.938546	1.04584	0.156158	0.279993	0.44905	0.99998	no
ENSMUSG00000007655.16	ENSMUSG00000007655.16	Cav1	chr6:17197750-17385604	Heart__WT	Heart__KO	OK	39.6417	41.36	0.0612177	0.195851	0.59535	0.99998	no
ENSMUSG00000007656.13	ENSMUSG00000007656.13	Arpp19	chr9:75037613-75060313	Heart__WT	Heart__KO	OK	119.59	109.82	-0.122953	-0.400619	0.3116	0.99998	no
ENSMUSG00000007659.18	ENSMUSG00000007659.18	Bcl2l1	chr2:152780667-152831728	Heart__WT	Heart__KO	OK	33.1321	23.28	-0.509136	-2.25005	5e-05	0.00284848	yes
ENSMUSG00000007670.9	ENSMUSG00000007670.9	Khsrp	chr17:57021057-57031507	Heart__WT	Heart__KO	OK	45.423	49.7331	0.130781	0.760685	0.0587	0.591325	no
ENSMUSG00000007682.5	ENSMUSG00000007682.5	Dio2	chr12:90724553-90750693	Heart__WT	Heart__KO	OK	0.738841	0.739605	0.00149091	0.00436527	0.9954	0.99998	no
ENSMUSG00000007721.5	ENSMUSG00000007721.5	Ccdc124	chr8:70868226-70873490	Heart__WT	Heart__KO	OK	54.6209	52.2892	-0.0629402	-0.344509	0.3942	0.99998	no
ENSMUSG00000007739.10	ENSMUSG00000007739.10	Cct4	chr11:22990518-23003780	Heart__WT	Heart__KO	OK	139.133	135.378	-0.0394676	-0.210192	0.60315	0.99998	no
ENSMUSG00000007777.9	ENSMUSG00000007777.9	0610009B22Rik	chr11:51685385-51688874	Heart__WT	Heart__KO	OK	18.7337	17.8199	-0.0721482	-0.289895	0.47295	0.99998	no
ENSMUSG00000007783.9	ENSMUSG00000007783.9	Cpt1c	chr7:44959372-44974851	Heart__WT	Heart__KO	OK	3.45439	3.47508	0.00861399	0.0320134	0.93565	0.99998	no
ENSMUSG00000007805.4	ENSMUSG00000007805.4	Twist2	chr1:91798527-91848028	Heart__WT	Heart__KO	OK	1.21148	1.46412	0.273264	0.544731	0.18815	0.965135	no
ENSMUSG00000007812.16	ENSMUSG00000007812.16	Zfp655	chr5:145231714-145247302	Heart__WT	Heart__KO	OK	13.7094	13.1813	-0.0566714	-0.201098	0.6188	0.99998	no
ENSMUSG00000007815.13	ENSMUSG00000007815.13	Rhoa	chr9:108302957-108338273	Heart__WT	Heart__KO	OK	140.481	139.937	-0.00560378	-0.0251817	0.9469	0.99998	no
ENSMUSG00000007817.14	ENSMUSG00000007817.14	Zmiz1	chr14:25455736-25666743	Heart__WT	Heart__KO	OK	29.01	31.2749	0.108456	0.340624	0.20255	0.986194	no
ENSMUSG00000007827.10	ENSMUSG00000007827.10	Ankrd26	chr6:118501307-118562226	Heart__WT	Heart__KO	OK	4.22465	3.85485	-0.132154	-0.674847	0.091	0.721096	no
ENSMUSG00000007833.14	ENSMUSG00000007833.14	Aldh16a1	chr7:45141841-45160064	Heart__WT	Heart__KO	OK	13.4201	13.5892	0.018074	0.0687974	0.8632	0.99998	no
ENSMUSG00000007836.6	ENSMUSG00000007836.6	Hnrnpa0	chr13:58125878-58128556	Heart__WT	Heart__KO	OK	75.3217	80.343	0.0931068	0.538784	0.18385	0.956878	no
ENSMUSG00000007837.10	ENSMUSG00000007837.10	Prrg2	chr7:45053612-45061652	Heart__WT	Heart__KO	OK	5.35774	5.38916	0.0084369	0.0277954	0.94545	0.99998	no
ENSMUSG00000007850.16	ENSMUSG00000007850.16	Hnrnph1	chr11:50376989-50386528	Heart__WT	Heart__KO	OK	326.449	310.11	-0.074078	-0.276525	0.49255	0.99998	no
ENSMUSG00000007867.8	ENSMUSG00000007867.8	Ift43	chr12:86082560-86162458	Heart__WT	Heart__KO	OK	35.8994	36.463	0.0224764	0.108103	0.7895	0.99998	no
ENSMUSG00000007872.3	ENSMUSG00000007872.3	Id3	chr4:136143496-136145755	Heart__WT	Heart__KO	OK	97.4382	93.3084	-0.0624804	-0.362399	0.36755	0.99998	no
ENSMUSG00000007877.2	ENSMUSG00000007877.2	Tcap	chr11:98383810-98384953	Heart__WT	Heart__KO	OK	65.4289	67.4279	0.0434194	0.245754	0.5408	0.99998	no
ENSMUSG00000007880.16	ENSMUSG00000007880.16	Arid1a	chr4:133679007-133756769	Heart__WT	Heart__KO	OK	32.2089	36.1257	0.165568	0.916561	0.02235	0.362615	no
ENSMUSG00000007888.15	ENSMUSG00000007888.15	Crlf1	chr8:70493157-70504081	Heart__WT	Heart__KO	OK	0.446062	0.316537	-0.49487	-0.439364	0.2497	0.99998	no
ENSMUSG00000007891.15	ENSMUSG00000007891.15	Ctsd	chr7:142325836-142388038	Heart__WT	Heart__KO	OK	207.538	188.985	-0.135104	-0.693562	0.08235	0.699742	no
ENSMUSG00000007892.7	ENSMUSG00000007892.7	Rplp1	chr9:61913283-61914538	Heart__WT	Heart__KO	OK	2522.06	2384.11	-0.0811529	-0.34468	0.39455	0.99998	no
ENSMUSG00000007907.4	ENSMUSG00000007907.4	Cabs1	chr5:87908578-88008534	Heart__WT	Heart__KO	NOTEST	0	0	0	0	1	1	no
ENSMUSG00000007908.14	ENSMUSG00000007908.14	Hmgcll1	chr9:75775363-76136350	Heart__WT	Heart__KO	OK	1.27456	1.54501	0.277617	0.351064	0.37215	0.99998	no
ENSMUSG00000007944.8	ENSMUSG00000007944.8	Ttc9b	chr7:27653914-27674598	Heart__WT	Heart__KO	NOTEST	0.00814459	0.0251274	1.62535	0	1	1	no
ENSMUSG00000007946.10	ENSMUSG00000007946.10	Phox2a	chr7:101818312-101838076	Heart__WT	Heart__KO	NOTEST	0.0215378	0.0213001	-0.016005	0	1	1	no
ENSMUSG00000007950.8	ENSMUSG00000007950.8	Abhd8	chr8:71456699-71463657	Heart__WT	Heart__KO	OK	11.5668	11.9954	0.0524943	0.251665	0.53415	0.99998	no
ENSMUSG00000007987.12	ENSMUSG00000007987.12	Ift22	chr5:136908149-136915404	Heart__WT	Heart__KO	OK	16.7328	15.9138	-0.072396	-0.220846	0.583	0.99998	no
ENSMUSG00000007989.6	ENSMUSG00000007989.6	Fzd3	chr14:65201025-65262463	Heart__WT	Heart__KO	OK	4.7721	4.75845	-0.0041313	-0.0186947	0.96315	0.99998	no
ENSMUSG00000008028.15	ENSMUSG00000008028.15	1700008O03Rik	chr7:44310252-44400187	Heart__WT	Heart__KO	OK	0.433025	0.409704	-0.0798687	-0.0500671	0.9115	0.99998	no
ENSMUSG00000008035.12	ENSMUSG00000008035.12	Mid1ip1	chrX:10707175-10719690	Heart__WT	Heart__KO	OK	12.1319	11.8097	-0.0388335	-0.101472	0.8031	0.99998	no
ENSMUSG00000008036.11	ENSMUSG00000008036.11	Ap2s1	chr7:16738409-16749294	Heart__WT	Heart__KO	OK	123.603	121.066	-0.0299195	-0.175682	0.65905	0.99998	no
ENSMUSG00000008090.14	ENSMUSG00000008090.14	Fgfrl1	chr5:108692381-108706924	Heart__WT	Heart__KO	OK	22.6377	19.9692	-0.180951	-0.989193	0.01275	0.255	no
ENSMUSG00000008129.14	ENSMUSG00000008129.14	4930432K21Rik	chr8:84148024-84172590	Heart__WT	Heart__KO	OK	0.486016	0.547128	0.170875	0.177898	0.5968	0.99998	no
ENSMUSG00000008136.14	ENSMUSG00000008136.14	Fhl2	chr1:43123073-43196984	Heart__WT	Heart__KO	OK	96.7411	100.408	0.053666	0.312699	0.4384	0.99998	no
ENSMUSG00000008140.17	ENSMUSG00000008140.17	Emc10	chr7:44489936-44496529	Heart__WT	Heart__KO	OK	51.3377	53.5477	0.060805	0.355786	0.38375	0.99998	no
ENSMUSG00000008153.11	ENSMUSG00000008153.11	Clstn3	chr6:124430758-124464794	Heart__WT	Heart__KO	OK	0.917952	0.792062	-0.212805	-0.312616	0.34055	0.99998	no
ENSMUSG00000008167.14	ENSMUSG00000008167.14	Fbxw9	chr8:85036914-85067121	Heart__WT	Heart__KO	OK	7.21778	7.42432	0.040705	0.070914	0.8618	0.99998	no
ENSMUSG00000008193.13	ENSMUSG00000008193.13	Spib	chr7:44525992-44532071	Heart__WT	Heart__KO	NOTEST	0.0428426	0.0163099	-1.39329	0	1	1	no
ENSMUSG00000008200.14	ENSMUSG00000008200.14	Fnbp4	chr2:90745369-90781021	Heart__WT	Heart__KO	OK	28.2816	27.1702	-0.0578387	-0.193303	0.63525	0.99998	no
ENSMUSG00000008206.16	ENSMUSG00000008206.16	Cers4	chr8:4493025-4531680	Heart__WT	Heart__KO	OK	10.3515	11.2928	0.125573	0.189367	0.6449	0.99998	no
ENSMUSG00000008226.14	ENSMUSG00000008226.14	Scrn3	chr2:73271924-73337818	Heart__WT	Heart__KO	OK	10.3074	8.33658	-0.306153	-0.825374	0.04105	0.495102	no
ENSMUSG00000008301.11	ENSMUSG00000008301.11	Phax	chr18:56509686-56587712	Heart__WT	Heart__KO	OK	26.7971	26.5869	-0.0113606	-0.0304658	0.9398	0.99998	no
ENSMUSG00000008305.18	ENSMUSG00000008305.18	Tle1	chr4:72117141-72200919	Heart__WT	Heart__KO	OK	8.4201	8.40975	-0.0017743	-0.00706009	0.98515	0.99998	no
ENSMUSG00000008307.11	ENSMUSG00000008307.11	1700109H08Rik	chr5:3571672-3680325	Heart__WT	Heart__KO	OK	0.508596	0.371975	-0.451314	-0.0866467	0.6701	0.99998	no
ENSMUSG00000008318.10	ENSMUSG00000008318.10	Relt	chr7:100845846-100863446	Heart__WT	Heart__KO	OK	2.24998	2.20316	-0.0303423	-0.0578761	0.86905	0.99998	no
ENSMUSG00000008333.12	ENSMUSG00000008333.12	Snrpb2	chr2:143063038-143072853	Heart__WT	Heart__KO	OK	37.1866	35.7197	-0.0580604	-0.226377	0.57665	0.99998	no
ENSMUSG00000008348.9	ENSMUSG00000008348.9	Ubc	chr5:125385964-125390554	Heart__WT	Heart__KO	OK	52.2983	57.3557	0.133172	0.779426	0.05405	0.56728	no
ENSMUSG00000008373.16	ENSMUSG00000008373.16	Prpf31	chr7:3629984-3644636	Heart__WT	Heart__KO	OK	25.6105	25.3869	-0.0126522	-0.0671262	0.8683	0.99998	no
ENSMUSG00000008384.8	ENSMUSG00000008384.8	Sertad1	chr7:27486909-27490316	Heart__WT	Heart__KO	OK	15.176	14.5013	-0.0656106	-0.279241	0.48165	0.99998	no
ENSMUSG00000008393.8	ENSMUSG00000008393.8	Carhsp1	chr16:8658586-8672153	Heart__WT	Heart__KO	OK	47.2771	47.4792	0.00615276	0.0364808	0.92745	0.99998	no
ENSMUSG00000008398.14	ENSMUSG00000008398.14	Elk3	chr10:93247413-93311135	Heart__WT	Heart__KO	OK	25.3888	26.676	0.0713541	0.34638	0.39085	0.99998	no
ENSMUSG00000008429.7	ENSMUSG00000008429.7	Herpud2	chr9:25108129-25151781	Heart__WT	Heart__KO	OK	10.2815	10.5454	0.0365644	0.185813	0.6442	0.99998	no
ENSMUSG00000008435.15	ENSMUSG00000008435.15	Rdh13	chr7:4425666-4445649	Heart__WT	Heart__KO	OK	19.4089	19.8852	0.0349784	0.109535	0.77955	0.99998	no
ENSMUSG00000008438.3	ENSMUSG00000008438.3	Adam21	chr12:81558583-81568474	Heart__WT	Heart__KO	NOTEST	0.0510713	0.029624	-0.785748	0	1	1	no
ENSMUSG00000008450.7	ENSMUSG00000008450.7	Nutf2	chr8:105860633-105880402	Heart__WT	Heart__KO	OK	37.1035	37.7537	0.0250593	0.145992	0.7169	0.99998	no
ENSMUSG00000008461.5	ENSMUSG00000008461.5	Fut1	chr7:45617605-45621059	Heart__WT	Heart__KO	NOTEST	0.00208366	0.0115705	2.47325	0	1	1	no
ENSMUSG00000008475.13	ENSMUSG00000008475.13	Arpc5	chr1:152766541-152775597	Heart__WT	Heart__KO	OK	74.8781	73.7907	-0.0211043	-0.124914	0.75625	0.99998	no
ENSMUSG00000008482.8	ENSMUSG00000008482.8	Rnf151	chr17:24715838-24718057	Heart__WT	Heart__KO	NOTEST	0.0890151	0.0438223	-1.02239	0	1	1	no
ENSMUSG00000008489.18	ENSMUSG00000008489.18	Elavl2	chr4:91250762-91400785	Heart__WT	Heart__KO	OK	0.956666	0.804576	-0.249786	-0.337106	0.2792	0.99998	no
ENSMUSG00000008496.18	ENSMUSG00000008496.18	Pou2f2	chr7:25087343-25132512	Heart__WT	Heart__KO	NOTEST	0.228729	0.283271	0.308544	0	1	1	no
ENSMUSG00000008540.11	ENSMUSG00000008540.11	Mgst1	chr6:138140315-138156755	Heart__WT	Heart__KO	OK	25.2651	24.0867	-0.0689083	-0.268599	0.51055	0.99998	no
ENSMUSG00000008575.17	ENSMUSG00000008575.17	Nfib	chr4:82290172-82705750	Heart__WT	Heart__KO	OK	15.8472	15.9666	0.010831	0.0591853	0.87835	0.99998	no
ENSMUSG00000008590.4	ENSMUSG00000008590.4	Htr3b	chr9:48935007-48964990	Heart__WT	Heart__KO	NOTEST	0.00224173	0.00861346	1.94198	0	1	1	no
ENSMUSG00000008601.12	ENSMUSG00000008601.12	Rab25	chr3:88542028-88548300	Heart__WT	Heart__KO	NOTEST	0.0307842	0.109124	1.8257	0	1	1	no
ENSMUSG00000008604.11	ENSMUSG00000008604.11	Ubqln4	chr3:88553757-88569725	Heart__WT	Heart__KO	OK	32.995	35.6861	0.113116	0.632143	0.09755	0.742885	no
ENSMUSG00000008658.15	ENSMUSG00000008658.15	Rbfox1	chr16:6809221-7412479	Heart__WT	Heart__KO	OK	0.830246	0.87322	0.0728058	0.147631	0.71165	0.99998	no
ENSMUSG00000008668.14	ENSMUSG00000008668.14	Rps18	chr17:33951998-33966984	Heart__WT	Heart__KO	OK	1343.25	1269.76	-0.0811706	-0.356833	0.3768	0.99998	no
ENSMUSG00000008682.13	ENSMUSG00000008682.13	Rpl10	chrX:74270811-74273135	Heart__WT	Heart__KO	OK	1341.68	1294.61	-0.0515225	-0.226345	0.57865	0.99998	no
ENSMUSG00000008683.16	ENSMUSG00000008683.16	Rps15a	chr7:118104371-118116188	Heart__WT	Heart__KO	OK	1235.07	1148.72	-0.10456	-0.283709	0.48435	0.99998	no
ENSMUSG00000008690.15	ENSMUSG00000008690.15	Ncaph2	chr15:89355718-89377039	Heart__WT	Heart__KO	OK	45.9739	43.2149	-0.0892862	-0.489558	0.22985	0.99998	no
ENSMUSG00000008730.17	ENSMUSG00000008730.17	Hipk1	chr3:103739814-103791563	Heart__WT	Heart__KO	OK	19.2856	16.5427	-0.22133	-1.23534	0.0022	0.0728811	no
ENSMUSG00000008734.9	ENSMUSG00000008734.9	Gprc5b	chr7:118740225-118995211	Heart__WT	Heart__KO	OK	3.75685	3.59192	-0.0647664	-0.0791415	0.8184	0.99998	no
ENSMUSG00000008763.16	ENSMUSG00000008763.16	Man1a2	chr3:100562207-100685503	Heart__WT	Heart__KO	OK	20.0144	19.0889	-0.068308	-0.187369	0.64285	0.99998	no
ENSMUSG00000008789.10	ENSMUSG00000008789.10	Ceacam5	chr7:17713237-17761132	Heart__WT	Heart__KO	NOTEST	0	0	0	0	1	1	no
ENSMUSG00000008813.12	ENSMUSG00000008813.12	Tppp2	chr14:51918424-51920699	Heart__WT	Heart__KO	NOTEST	0.0111746	0	-inf	0	1	1	no
ENSMUSG00000008822.15	ENSMUSG00000008822.15	Acyp1	chr12:85272397-85288438	Heart__WT	Heart__KO	OK	31.3847	32.772	0.0624037	0.270225	0.51155	0.99998	no
ENSMUSG00000008843.4	ENSMUSG00000008843.4	Cldn13	chr5:134914248-134915526	Heart__WT	Heart__KO	OK	14.8457	4.65345	-1.67367	-5.45342	5e-05	0.00284848	yes
ENSMUSG00000008845.9	ENSMUSG00000008845.9	Cd163	chr6:124304655-124330527	Heart__WT	Heart__KO	NOTEST	0.00108721	0.00091151	-0.254301	0	1	1	no
ENSMUSG00000008855.17	ENSMUSG00000008855.17	Hdac5	chr11:102194431-102230166	Heart__WT	Heart__KO	OK	34.138	36.7526	0.106468	0.460786	0.2354	0.99998	no
ENSMUSG00000008859.7	ENSMUSG00000008859.7	Rala	chr13:17880574-17944239	Heart__WT	Heart__KO	OK	29.0135	29.3394	0.0161164	0.0944568	0.81385	0.99998	no
ENSMUSG00000008874.3	ENSMUSG00000008874.3	Clec3a	chr8:114418085-114425846	Heart__WT	Heart__KO	NOTEST	0.012453	0	-inf	0	1	1	no
ENSMUSG00000008892.11	ENSMUSG00000008892.11	Vdac3	chr8:22577074-22593813	Heart__WT	Heart__KO	OK	146.68	145.309	-0.0135466	-0.0787644	0.85215	0.99998	no
ENSMUSG00000008932.9	ENSMUSG00000008932.9	Slc1a7	chr4:107968331-108013532	Heart__WT	Heart__KO	NOTEST	0.0143537	0.00488797	-1.55412	0	1	1	no
ENSMUSG00000008958.14	ENSMUSG00000008958.14	Vps72	chr3:95111021-95123051	Heart__WT	Heart__KO	OK	38.5064	39.676	0.0431683	0.217575	0.586	0.99998	no
ENSMUSG00000008976.16	ENSMUSG00000008976.16	Gabpa	chr16:84827865-84863779	Heart__WT	Heart__KO	OK	28.4553	28.4288	-0.00134179	-0.00374813	0.9935	0.99998	no
ENSMUSG00000008999.7	ENSMUSG00000008999.7	Bmp7	chr2:172868011-172940321	Heart__WT	Heart__KO	OK	40.8235	46.5078	0.188072	1.10341	0.00585	0.149633	no
ENSMUSG00000009013.5	ENSMUSG00000009013.5	Dynll1	chr5:115297109-115300999	Heart__WT	Heart__KO	OK	366.381	352.519	-0.0556424	-0.262721	0.5131	0.99998	no
ENSMUSG00000009030.14	ENSMUSG00000009030.14	Pdcl	chr2:37350073-37359332	Heart__WT	Heart__KO	OK	23.5277	22.0708	-0.0922207	-0.402477	0.3236	0.99998	no
ENSMUSG00000009035.13	ENSMUSG00000009035.13	Tmem184b	chr15:79360683-79403303	Heart__WT	Heart__KO	OK	27.2274	29.1058	0.0962472	0.57127	0.1635	0.927174	no
ENSMUSG00000009047.3	ENSMUSG00000009047.3	Gm5965	chr16:88777895-88778528	Heart__WT	Heart__KO	NOTEST	0	0	0	0	1	1	no
ENSMUSG00000009070.14	ENSMUSG00000009070.14	Rsph14	chr10:74957476-75032586	Heart__WT	Heart__KO	NOTEST	0	0	0	0	1	1	no
ENSMUSG00000009073.16	ENSMUSG00000009073.16	Nf2	chr11:4765844-4849536	Heart__WT	Heart__KO	OK	33.4525	35.7966	0.0977095	0.474579	0.2332	0.99998	no
ENSMUSG00000009075.2	ENSMUSG00000009075.2	Cabp7	chr11:4704677-4746778	Heart__WT	Heart__KO	OK	0.729305	0.813046	0.156815	0.255138	0.52815	0.99998	no
ENSMUSG00000009076.10	ENSMUSG00000009076.10	Zmat5	chr11:4704677-4746778	Heart__WT	Heart__KO	OK	12.7307	13.4494	0.0792322	0.270017	0.50545	0.99998	no
ENSMUSG00000009079.16	ENSMUSG00000009079.16	Ewsr1	chr11:5069688-5106093	Heart__WT	Heart__KO	OK	249.563	247.241	-0.0134823	-0.0556047	0.89385	0.99998	no
ENSMUSG00000009090.17	ENSMUSG00000009090.17	Ap1b1	chr11:4986823-5042791	Heart__WT	Heart__KO	OK	30.7823	26.9137	-0.193763	-0.699285	0.0729	0.663797	no
ENSMUSG00000009092.4	ENSMUSG00000009092.4	Derl3	chr10:75893397-75895941	Heart__WT	Heart__KO	OK	0.749623	0.735169	-0.0280905	-0.0491308	0.8992	0.99998	no
ENSMUSG00000009093.7	ENSMUSG00000009093.7	Gstt4	chr10:75814942-75822543	Heart__WT	Heart__KO	NOTEST	0	0	0	0	1	1	no
ENSMUSG00000009097.9	ENSMUSG00000009097.9	Tbx1	chr16:18581712-18586969	Heart__WT	Heart__KO	NOTEST	0.109163	0.0883472	-0.305221	0	1	1	no
ENSMUSG00000009108.15	ENSMUSG00000009108.15	Gnat2	chr3:108092788-108101432	Heart__WT	Heart__KO	OK	0.679486	0.52262	-0.378682	-0.445223	0.2121	0.99998	no
ENSMUSG00000009112.4	ENSMUSG00000009112.4	Bcl2l13	chr6:120836211-120892842	Heart__WT	Heart__KO	OK	19.706	17.4489	-0.175498	-0.332707	0.4127	0.99998	no
ENSMUSG00000009114.17	ENSMUSG00000009114.17	2610028H24Rik	chr10:76449080-76515856	Heart__WT	Heart__KO	NOTEST	0.0035822	0.00421439	0.234481	0	1	1	no
ENSMUSG00000009115.5	ENSMUSG00000009115.5	Spatc1l	chr10:76562271-76570532	Heart__WT	Heart__KO	NOTEST	0.018886	0.0176856	-0.0947441	0	1	1	no
ENSMUSG00000009145.6	ENSMUSG00000009145.6	Dqx1	chr6:83057843-83067318	Heart__WT	Heart__KO	NOTEST	0.261429	0.24732	-0.0800369	0	1	1	no
ENSMUSG00000009185.2	ENSMUSG00000009185.2	Ccl8	chr11:82115184-82116799	Heart__WT	Heart__KO	NOTEST	0	0	0	0	1	1	no
ENSMUSG00000009207.15	ENSMUSG00000009207.15	Lnp	chr2:74520290-74584544	Heart__WT	Heart__KO	OK	16.1554	15.4835	-0.0612864	-0.288136	0.45325	0.99998	no
ENSMUSG00000009210.10	ENSMUSG00000009210.10	Prr29	chr11:106365471-106377558	Heart__WT	Heart__KO	NOTEST	0.174324	0.167878	-0.0543627	0	1	1	no
ENSMUSG00000009214.9	ENSMUSG00000009214.9	Tmem8c	chr2:27061635-27072179	Heart__WT	Heart__KO	NOTEST	0.0245332	0.0102135	-1.26426	0	1	1	no
ENSMUSG00000009216.7	ENSMUSG00000009216.7	Fam163b	chr2:27110379-27142491	Heart__WT	Heart__KO	OK	0.219044	0.338488	0.627879	1.04542	0.0111	0.231867	no
ENSMUSG00000009246.14	ENSMUSG00000009246.14	Trpm5	chr7:143069152-143094642	Heart__WT	Heart__KO	OK	0.62956	0.853072	0.438323	0.303605	0.424	0.99998	no
ENSMUSG00000009248.6	ENSMUSG00000009248.6	Ascl2	chr7:142966828-142969264	Heart__WT	Heart__KO	NOTEST	0.272949	0.134151	-1.02477	0	1	1	no
ENSMUSG00000009281.6	ENSMUSG00000009281.6	Rarres2	chr6:48554795-48572789	Heart__WT	Heart__KO	OK	8.85087	7.02166	-0.334008	-0.649362	0.11255	0.790969	no
ENSMUSG00000009291.12	ENSMUSG00000009291.12	Pttg1ip	chr10:77581719-77598732	Heart__WT	Heart__KO	OK	44.2902	42.2655	-0.067507	-0.397543	0.3252	0.99998	no
ENSMUSG00000009292.17	ENSMUSG00000009292.17	Trpm2	chr10:77907721-77970563	Heart__WT	Heart__KO	NOTEST	0.0427948	0.0588759	0.460243	0	1	1	no
ENSMUSG00000009293.17	ENSMUSG00000009293.17	Ube2g2	chr10:77622274-77645993	Heart__WT	Heart__KO	OK	32.8637	32.9636	0.00437789	0.021696	0.9544	0.99998	no
ENSMUSG00000009350.13	ENSMUSG00000009350.13	Mpo	chr11:87793580-87804413	Heart__WT	Heart__KO	OK	1.36492	1.13644	-0.264304	-0.479442	0.1945	0.974602	no
ENSMUSG00000009356.12	ENSMUSG00000009356.12	Lpo	chr11:87806427-87828289	Heart__WT	Heart__KO	NOTEST	0.00751678	0.020441	1.44328	0	1	1	no
ENSMUSG00000009376.15	ENSMUSG00000009376.15	Met	chr6:17463799-17573980	Heart__WT	Heart__KO	OK	1.65408	1.65728	0.0027892	0.00553915	0.98755	0.99998	no
ENSMUSG00000009378.3	ENSMUSG00000009378.3	Slc16a12	chr19:34668402-34747289	Heart__WT	Heart__KO	OK	13.3237	14.7877	0.150406	0.85851	0.03355	0.445753	no
ENSMUSG00000009394.13	ENSMUSG00000009394.13	Syn2	chr6:115134901-115282006	Heart__WT	Heart__KO	OK	0.463471	0.504246	0.121649	0.220591	0.5558	0.99998	no
ENSMUSG00000009406.13	ENSMUSG00000009406.13	Elk1	chrX:20933394-20986737	Heart__WT	Heart__KO	OK	8.72935	9.27743	0.087852	0.370291	0.3594	0.99998	no
ENSMUSG00000009418.15	ENSMUSG00000009418.15	Nav1	chr1:135434579-135688105	Heart__WT	Heart__KO	OK	23.3222	27.4303	0.234063	0.654001	0.1012	0.754236	no
ENSMUSG00000009470.16	ENSMUSG00000009470.16	Tnpo1	chr13:98839018-98926384	Heart__WT	Heart__KO	OK	50.4212	49.2621	-0.0335522	-0.145224	0.70655	0.99998	no
ENSMUSG00000009471.3	ENSMUSG00000009471.3	Myod1	chr7:46376473-46379092	Heart__WT	Heart__KO	NOTEST	0.11834	0.02752	-2.10438	0	1	1	no
ENSMUSG00000009487.9	ENSMUSG00000009487.9	Otog	chr7:46240986-46311434	Heart__WT	Heart__KO	NOTEST	0.00414176	0.00501711	0.276612	0	1	1	no
ENSMUSG00000009535.13	ENSMUSG00000009535.13	Rnmt	chr18:68300354-68324852	Heart__WT	Heart__KO	OK	16.8694	15.8445	-0.090428	-0.361066	0.37455	0.99998	no
ENSMUSG00000009545.14	ENSMUSG00000009545.14	Kcnq1	chr7:143106744-143427042	Heart__WT	Heart__KO	OK	4.76767	5.07828	0.0910545	0.143051	0.6514	0.99998	no
ENSMUSG00000009549.14	ENSMUSG00000009549.14	Srp14	chr2:118475849-118479711	Heart__WT	Heart__KO	OK	88.4072	83.6342	-0.080071	-0.453191	0.2664	0.99998	no
ENSMUSG00000009551.2	ENSMUSG00000009551.2	6330409D20Rik	chr2:32721054-32755512	Heart__WT	Heart__KO	OK	0.239182	0.39147	0.710793	0.304989	0.6095	0.99998	no
ENSMUSG00000009555.16	ENSMUSG00000009555.16	Cdk9	chr2:32707437-32712784	Heart__WT	Heart__KO	OK	33.0214	34.2933	0.0545246	0.276651	0.48105	0.99998	no
ENSMUSG00000009563.16	ENSMUSG00000009563.16	Tor2a	chr2:32757025-32775631	Heart__WT	Heart__KO	OK	16.2689	16.9624	0.060222	0.269273	0.50415	0.99998	no
ENSMUSG00000009566.12	ENSMUSG00000009566.12	Fpgs	chr2:32646594-32704145	Heart__WT	Heart__KO	OK	10.038	10.8049	0.106207	0.172366	0.66385	0.99998	no
ENSMUSG00000009569.14	ENSMUSG00000009569.14	Mkl2	chr16:13256480-13417529	Heart__WT	Heart__KO	OK	7.41649	7.72905	0.059554	0.279967	0.43855	0.99998	no
ENSMUSG00000009575.14	ENSMUSG00000009575.14	Cbx5	chr15:103191543-103239816	Heart__WT	Heart__KO	OK	97.9128	93.7153	-0.063212	-0.160696	0.6401	0.99998	no
ENSMUSG00000009580.15	ENSMUSG00000009580.15	Odam	chr5:87885028-87894174	Heart__WT	Heart__KO	NOTEST	0	0	0	0	1	1	no
ENSMUSG00000009585.17	ENSMUSG00000009585.17	Apobec3	chr15:79891658-79908436	Heart__WT	Heart__KO	OK	3.87732	3.69398	-0.0698849	-0.192916	0.6228	0.99998	no
ENSMUSG00000009588.9	ENSMUSG00000009588.9	St6galnac1	chr11:116765024-116775507	Heart__WT	Heart__KO	NOTEST	0.00222058	0	-inf	0	1	1	no
ENSMUSG00000009596.9	ENSMUSG00000009596.9	Taf7l	chrX:134460117-134476490	Heart__WT	Heart__KO	NOTEST	0.0141994	0.0329291	1.21353	0	1	1	no
ENSMUSG00000009614.16	ENSMUSG00000009614.16	Sardh	chr2:27188392-27248337	Heart__WT	Heart__KO	OK	7.90092	7.80993	-0.0167115	-0.0495218	0.8971	0.99998	no
ENSMUSG00000009621.18	ENSMUSG00000009621.18	Vav2	chr2:27262103-27427033	Heart__WT	Heart__KO	OK	5.81754	6.53403	0.167564	0.590103	0.1254	0.824668	no
ENSMUSG00000009628.14	ENSMUSG00000009628.14	Tex15	chr8:33516737-33585582	Heart__WT	Heart__KO	OK	0.50469	0.444986	-0.181638	-0.240162	0.49825	0.99998	no
ENSMUSG00000009630.9	ENSMUSG00000009630.9	Ppp2cb	chr8:33599620-33641976	Heart__WT	Heart__KO	OK	43.62	42.0357	-0.0533751	-0.279148	0.48975	0.99998	no
ENSMUSG00000009633.3	ENSMUSG00000009633.3	G0s2	chr1:193203037-193343878	Heart__WT	Heart__KO	OK	17.6657	17.6131	-0.00430063	-0.016104	0.9674	0.99998	no
ENSMUSG00000009640.11	ENSMUSG00000009640.11	Dmap1	chr4:117674680-117682273	Heart__WT	Heart__KO	OK	21.7323	22.3506	0.0404742	0.203422	0.6086	0.99998	no
ENSMUSG00000009646.13	ENSMUSG00000009646.13	Pla2g12b	chr10:59403659-59421976	Heart__WT	Heart__KO	OK	0.478394	0.464737	-0.0417856	-0.056322	0.8882	0.99998	no
ENSMUSG00000009647.13	ENSMUSG00000009647.13	Mcu	chr10:59446983-59616692	Heart__WT	Heart__KO	OK	10.234	10.5317	0.0413685	0.199802	0.6219	0.99998	no
ENSMUSG00000009654.4	ENSMUSG00000009654.4	Oit3	chr10:59422957-59441778	Heart__WT	Heart__KO	OK	2.78682	2.72141	-0.0342643	-0.116973	0.7694	0.99998	no
ENSMUSG00000009670.11	ENSMUSG00000009670.11	Tex11	chrX:100838647-101059667	Heart__WT	Heart__KO	NOTEST	0.095095	0.0607648	-0.646134	0	1	1	no
ENSMUSG00000009681.9	ENSMUSG00000009681.9	Bcr	chr10:75060895-75184923	Heart__WT	Heart__KO	OK	8.52348	9.48422	0.154087	0.882959	0.0289	0.413171	no
ENSMUSG00000009687.14	ENSMUSG00000009687.14	Fxyd5	chr7:31032721-31042481	Heart__WT	Heart__KO	OK	17.0532	16.3011	-0.065071	-0.210318	0.60475	0.99998	no
ENSMUSG00000009731.4	ENSMUSG00000009731.4	Kcnd1	chrX:7822288-7838280	Heart__WT	Heart__KO	OK	0.731292	1.00099	0.452906	0.886529	0.03755	0.472596	no
ENSMUSG00000009733.8	ENSMUSG00000009733.8	Tfcp2	chr15:100502798-100552008	Heart__WT	Heart__KO	OK	7.36954	7.48214	0.021876	0.106887	0.79325	0.99998	no
ENSMUSG00000009734.17	ENSMUSG00000009734.17	Pou6f2	chr13:18121100-18382041	Heart__WT	Heart__KO	OK	0.32829	0.362687	0.143751	0.184731	0.58255	0.99998	no
ENSMUSG00000009739.16	ENSMUSG00000009739.16	Pou6f1	chr15:100575317-100599984	Heart__WT	Heart__KO	OK	2.58391	2.69241	0.0593445	0.142499	0.71495	0.99998	no
ENSMUSG00000009741.14	ENSMUSG00000009741.14	Ubp1	chr9:113930933-114046191	Heart__WT	Heart__KO	OK	30.4647	29.0466	-0.0687677	-0.376522	0.35055	0.99998	no
ENSMUSG00000009772.15	ENSMUSG00000009772.15	Nuak2	chr1:132316125-132333488	Heart__WT	Heart__KO	OK	1.0158	0.945483	-0.103499	-0.253857	0.5128	0.99998	no
ENSMUSG00000009828.15	ENSMUSG00000009828.15	Ick	chr9:78109191-78172107	Heart__WT	Heart__KO	OK	8.47441	9.49753	0.164439	0.706954	0.06965	0.647016	no
ENSMUSG00000009863.14	ENSMUSG00000009863.14	Sdhb	chr4:140961202-140979193	Heart__WT	Heart__KO	OK	253.838	257.371	0.0199373	0.111933	0.7815	0.99998	no
ENSMUSG00000009876.13	ENSMUSG00000009876.13	Cox4i2	chr2:152754172-152765037	Heart__WT	Heart__KO	OK	8.11672	7.69126	-0.0776761	-0.228746	0.5785	0.99998	no
ENSMUSG00000009894.15	ENSMUSG00000009894.15	Snap47	chr11:59407133-59458473	Heart__WT	Heart__KO	OK	46.9206	46.7138	-0.00637212	-0.0284284	0.946	0.99998	no
ENSMUSG00000009900.7	ENSMUSG00000009900.7	Wnt3a	chr11:59248032-59290752	Heart__WT	Heart__KO	NOTEST	0.00178174	0.00176528	-0.0133918	0	1	1	no
ENSMUSG00000009905.5	ENSMUSG00000009905.5	Kdsr	chr1:106720458-106759727	Heart__WT	Heart__KO	OK	3.09363	2.98714	-0.0505348	-0.224885	0.58015	0.99998	no
ENSMUSG00000009907.17	ENSMUSG00000009907.17	Vps4b	chr1:106764070-106796728	Heart__WT	Heart__KO	OK	19.9154	19.1416	-0.0571794	-0.262	0.4307	0.99998	no
ENSMUSG00000009927.8	ENSMUSG00000009927.8	Rps25	chr9:44407713-44418003	Heart__WT	Heart__KO	OK	800.378	750.222	-0.0933634	-0.480122	0.2343	0.99998	no
ENSMUSG00000009941.10	ENSMUSG00000009941.10	Nxf2	chrX:134944527-134964754	Heart__WT	Heart__KO	NOTEST	0.197458	0.163558	-0.271745	0	1	1	no
ENSMUSG00000009995.17	ENSMUSG00000009995.17	Taz	chrX:74273216-74290151	Heart__WT	Heart__KO	OK	20.6284	21.0647	0.0301897	0.0984998	0.77015	0.99998	no
ENSMUSG00000010021.13	ENSMUSG00000010021.13	Kif19a	chr11:114765387-114790739	Heart__WT	Heart__KO	NOTEST	0.11619	0.114843	-0.0168145	0	1	1	no
ENSMUSG00000010025.19	ENSMUSG00000010025.19	Aldh3a2	chr11:61223416-61267464	Heart__WT	Heart__KO	OK	16.7885	17.177	0.0330007	0.154528	0.70065	0.99998	no
ENSMUSG00000010044.12	ENSMUSG00000010044.12	Zmynd10	chr9:107547297-107551319	Heart__WT	Heart__KO	OK	0.291219	0.320608	0.138703	0.12537	0.7757	0.99998	no
ENSMUSG00000010045.2	ENSMUSG00000010045.2	Tmem115	chr9:107533944-107538673	Heart__WT	Heart__KO	OK	14.8437	15.141	0.0286123	0.149543	0.70905	0.99998	no
ENSMUSG00000010047.12	ENSMUSG00000010047.12	Hyal2	chr9:107551554-107572779	Heart__WT	Heart__KO	OK	43.6951	41.4566	-0.0758692	-0.221765	0.54245	0.99998	no
ENSMUSG00000010048.10	ENSMUSG00000010048.10	Ifrd2	chr9:107587641-107593385	Heart__WT	Heart__KO	OK	32.7578	27.6055	-0.246884	-0.88902	0.0296	0.417621	no
ENSMUSG00000010051.15	ENSMUSG00000010051.15	Hyal1	chr9:107575819-107587425	Heart__WT	Heart__KO	OK	1.51605	1.46524	-0.0491785	-0.0910682	0.81495	0.99998	no
ENSMUSG00000010054.4	ENSMUSG00000010054.4	Tusc2	chr9:107551554-107572779	Heart__WT	Heart__KO	OK	23.8347	22.6572	-0.0730941	-0.181312	0.6175	0.99998	no
ENSMUSG00000010057.8	ENSMUSG00000010057.8	Nprl2	chr9:107542225-107545706	Heart__WT	Heart__KO	OK	10.9643	10.6315	-0.0444733	-0.187934	0.6513	0.99998	no
ENSMUSG00000010064.15	ENSMUSG00000010064.15	Slc38a3	chr9:107650633-107669530	Heart__WT	Heart__KO	OK	2.15583	2.27088	0.0750081	0.19353	0.6051	0.99998	no
ENSMUSG00000010066.15	ENSMUSG00000010066.15	Cacna2d2	chr9:107399611-107529343	Heart__WT	Heart__KO	OK	35.9097	44.2526	0.301388	1.69965	5e-05	0.00284848	yes
ENSMUSG00000010067.13	ENSMUSG00000010067.13	Rassf1	chr9:107551554-107572779	Heart__WT	Heart__KO	OK	9.77414	9.21772	-0.084559	-0.143012	0.6974	0.99998	no
ENSMUSG00000010080.15	ENSMUSG00000010080.15	Epn3	chr11:94489598-94499974	Heart__WT	Heart__KO	OK	5.8104	6.52904	0.168235	0.540844	0.1777	0.947397	no
ENSMUSG00000010086.17	ENSMUSG00000010086.17	Rnf112	chr11:61448441-61454131	Heart__WT	Heart__KO	NOTEST	0.241829	0.248888	0.0415074	0	1	1	no
ENSMUSG00000010095.13	ENSMUSG00000010095.13	Slc3a2	chr19:8706881-8723369	Heart__WT	Heart__KO	OK	37.3987	35.4924	-0.0754753	-0.393283	0.3202	0.99998	no
ENSMUSG00000010097.13	ENSMUSG00000010097.13	Nxf1	chr19:8757072-8772475	Heart__WT	Heart__KO	OK	109.527	104.973	-0.0612682	-0.241118	0.55285	0.99998	no
ENSMUSG00000010110.17	ENSMUSG00000010110.17	Stx5a	chr19:8741412-8756069	Heart__WT	Heart__KO	OK	34.488	33.2464	-0.0528959	-0.274793	0.4917	0.99998	no
ENSMUSG00000010122.14	ENSMUSG00000010122.14	Slc47a1	chr11:61343400-61378345	Heart__WT	Heart__KO	OK	12.9951	13.8199	0.0887773	0.37261	0.35515	0.99998	no
ENSMUSG00000010136.14	ENSMUSG00000010136.14	Pifo	chr3:105996956-106032814	Heart__WT	Heart__KO	NOTEST	0.077059	0.0523486	-0.557813	0	1	1	no
ENSMUSG00000010142.12	ENSMUSG00000010142.12	Tnfrsf13b	chr11:61126754-61149372	Heart__WT	Heart__KO	OK	0.846191	0.856425	0.0173432	0.0237534	0.94325	0.99998	no
ENSMUSG00000010154.6	ENSMUSG00000010154.6	Spire2	chr8:119910359-124345724	Heart__WT	Heart__KO	OK	2.02859	2.15146	0.0848409	0.00504611	0.9197	0.99998	no
ENSMUSG00000010175.13	ENSMUSG00000010175.13	Prox1	chr1:190118034-190217276	Heart__WT	Heart__KO	OK	11.2825	11.8463	0.0703584	0.376724	0.35685	0.99998	no
ENSMUSG00000010205.10	ENSMUSG00000010205.10	Raver1	chr9:21074167-21128393	Heart__WT	Heart__KO	OK	28.9301	33.2938	0.202681	1.05268	0.00995	0.216881	no
ENSMUSG00000010277.7	ENSMUSG00000010277.7	2610507B11Rik	chr11:78261751-78290623	Heart__WT	Heart__KO	OK	50.3764	51.4184	0.0295348	0.145846	0.701	0.99998	no
ENSMUSG00000010290.7	ENSMUSG00000010290.7	AI597479	chr1:43098709-43115947	Heart__WT	Heart__KO	OK	11.4546	11.0143	-0.0565525	-0.306948	0.44275	0.99998	no
ENSMUSG00000010307.6	ENSMUSG00000010307.6	Tmem86a	chr7:47050600-47054776	Heart__WT	Heart__KO	OK	7.14779	6.67306	-0.0991503	-0.396839	0.3262	0.99998	no
ENSMUSG00000010311.15	ENSMUSG00000010311.15	Optc	chr1:133897198-133921414	Heart__WT	Heart__KO	OK	0.447384	0.428337	-0.0627688	-0.0691423	0.85405	0.99998	no
ENSMUSG00000010342.16	ENSMUSG00000010342.16	Tex14	chr11:87405064-87555823	Heart__WT	Heart__KO	NOTEST	0.214416	0.165452	-0.374003	0	1	1	no
ENSMUSG00000010358.13	ENSMUSG00000010358.13	Ifi35	chr11:101448406-101458698	Heart__WT	Heart__KO	OK	3.46152	2.5549	-0.438143	-1.21398	0.00345	0.102142	no
ENSMUSG00000010362.9	ENSMUSG00000010362.9	Rdm1	chr11:101627194-101636100	Heart__WT	Heart__KO	OK	11.4987	11.3614	-0.0173316	-0.0637511	0.8791	0.99998	no
ENSMUSG00000010376.14	ENSMUSG00000010376.14	Nedd8	chr14:55662264-55671906	Heart__WT	Heart__KO	OK	205.262	200.577	-0.0333042	-0.19631	0.63195	0.99998	no
ENSMUSG00000010392.8	ENSMUSG00000010392.8	Gosr1	chr11:76726601-76763579	Heart__WT	Heart__KO	OK	9.59151	9.23622	-0.0544544	-0.202405	0.58665	0.99998	no
ENSMUSG00000010406.11	ENSMUSG00000010406.11	Mrpl52	chr14:54426908-54429756	Heart__WT	Heart__KO	OK	135.235	135.15	-0.000905154	-0.0047668	0.99085	0.99998	no
ENSMUSG00000010435.6	ENSMUSG00000010435.6	Spaca7	chr8:12554269-12600738	Heart__WT	Heart__KO	NOTEST	0	0	0	0	1	1	no
ENSMUSG00000010453.12	ENSMUSG00000010453.12	Kansl3	chr1:36335729-36369181	Heart__WT	Heart__KO	OK	25.9478	27.074	0.0612974	0.35124	0.38255	0.99998	no
ENSMUSG00000010461.14	ENSMUSG00000010461.14	Eya4	chr10:23104167-23349895	Heart__WT	Heart__KO	OK	1.23443	1.13029	-0.12715	-0.374357	0.36325	0.99998	no
ENSMUSG00000010476.13	ENSMUSG00000010476.13	Ebf3	chr7:137193672-137314445	Heart__WT	Heart__KO	OK	0.97236	1.80558	0.892903	2.66664	5e-05	0.00284848	yes
ENSMUSG00000010492.10	ENSMUSG00000010492.10	Uckl1os	chr2:181569148-181655660	Heart__WT	Heart__KO	OK	0.918316	0.826807	-0.15144	-0.061674	0.84965	0.99998	no
ENSMUSG00000010505.15	ENSMUSG00000010505.15	Myt1	chr2:181763331-181827797	Heart__WT	Heart__KO	NOTEST	0.10952	0.102179	-0.100098	0	1	1	no
ENSMUSG00000010517.7	ENSMUSG00000010517.7	Faf1	chr4:109676587-109963960	Heart__WT	Heart__KO	OK	15.7742	15.5761	-0.0182316	-0.089791	0.8258	0.99998	no
ENSMUSG00000010529.5	ENSMUSG00000010529.5	Gm266	chr12:111484610-111485823	Heart__WT	Heart__KO	OK	1.05543	1.08241	0.0364199	0.0694057	0.86565	0.99998	no
ENSMUSG00000010538.14	ENSMUSG00000010538.14	Tsacc	chr3:88242873-88296999	Heart__WT	Heart__KO	OK	3.34478	3.29386	-0.0221331	-0.0443221	0.91405	0.99998	no
ENSMUSG00000010554.14	ENSMUSG00000010554.14	Mettl16	chr11:74770829-74828525	Heart__WT	Heart__KO	OK	11.9212	11.7135	-0.0253571	-0.0871226	0.81815	0.99998	no
ENSMUSG00000010592.8	ENSMUSG00000010592.8	Dazl	chr17:50279393-50293599	Heart__WT	Heart__KO	NOTEST	0.113662	0.12658	0.155293	0	1	1	no
ENSMUSG00000010601.13	ENSMUSG00000010601.13	Apol7a	chr15:77388220-77399110	Heart__WT	Heart__KO	NOTEST	0.0573376	0.064794	0.176378	0	1	1	no
ENSMUSG00000010607.8	ENSMUSG00000010607.8	Pigyl	chr9:22156845-22158358	Heart__WT	Heart__KO	OK	16.1783	16.6697	0.0431747	0.157305	0.698	0.99998	no
ENSMUSG00000010608.15	ENSMUSG00000010608.15	Rbm25	chr12:83631235-83683123	Heart__WT	Heart__KO	OK	51.877	51.5559	-0.00895779	-0.019922	0.9578	0.99998	no
ENSMUSG00000010609.15	ENSMUSG00000010609.15	Psen2	chr1:180227003-180274963	Heart__WT	Heart__KO	OK	7.47015	7.71174	0.0459189	0.175797	0.6592	0.99998	no
ENSMUSG00000010651.4	ENSMUSG00000010651.4	Acaa1b	chr9:119102477-119157093	Heart__WT	Heart__KO	NOTEST	0.139159	0.173958	0.32201	0	1	1	no
ENSMUSG00000010660.2	ENSMUSG00000010660.2	Plcd1	chr9:119071526-119093496	Heart__WT	Heart__KO	OK	8.06262	8.34165	0.049083	0.232406	0.55945	0.99998	no
ENSMUSG00000010663.4	ENSMUSG00000010663.4	Fads1	chr19:10182887-10196870	Heart__WT	Heart__KO	OK	29.1308	28.2012	-0.0467906	-0.27721	0.4901	0.99998	no
ENSMUSG00000010721.15	ENSMUSG00000010721.15	Lmbr1	chr5:29229801-29378390	Heart__WT	Heart__KO	OK	6.62484	6.50879	-0.0254977	-0.0935472	0.81885	0.99998	no
ENSMUSG00000010751.15	ENSMUSG00000010751.15	Tnfrsf22	chr7:143607658-143685872	Heart__WT	Heart__KO	OK	2.50319	2.50077	-0.00139764	-0.00272999	0.99485	0.99998	no
ENSMUSG00000010755.17	ENSMUSG00000010755.17	Cars	chr7:143557229-143600090	Heart__WT	Heart__KO	OK	12.6342	12.3937	-0.0277354	-0.139492	0.72605	0.99998	no
ENSMUSG00000010760.5	ENSMUSG00000010760.5	Phlda2	chr7:143501544-143503150	Heart__WT	Heart__KO	OK	0.756687	0.728804	-0.0541653	-0.0544147	0.88075	0.99998	no
ENSMUSG00000010796.11	ENSMUSG00000010796.11	Asz1	chr6:18050963-18109061	Heart__WT	Heart__KO	NOTEST	0.045579	0.0235477	-0.952782	0	1	1	no
ENSMUSG00000010797.6	ENSMUSG00000010797.6	Wnt2	chr6:17988939-18030585	Heart__WT	Heart__KO	OK	5.69562	6.33502	0.153496	0.625959	0.12185	0.814834	no
ENSMUSG00000010803.13	ENSMUSG00000010803.13	Gabra1	chr11:42130938-42182930	Heart__WT	Heart__KO	OK	0.587675	0.576543	-0.02759	-0.027972	0.93135	0.99998	no
ENSMUSG00000010825.17	ENSMUSG00000010825.17	Grid2ip	chr5:143357337-143403748	Heart__WT	Heart__KO	OK	0.297649	0.390898	0.393183	0.716316	0.0698	0.647016	no
ENSMUSG00000010830.7	ENSMUSG00000010830.7	Kdelr3	chr15:79516407-79546741	Heart__WT	Heart__KO	OK	15.7518	15.8295	0.00709948	0.00561522	0.9896	0.99998	no
ENSMUSG00000010841.13	ENSMUSG00000010841.13	1700006E09Rik	chr11:101971142-101992264	Heart__WT	Heart__KO	NOTEST	0	0	0	0	1	1	no
ENSMUSG00000010911.12	ENSMUSG00000010911.12	Apip	chr2:103073674-103092644	Heart__WT	Heart__KO	OK	28.7961	28.3809	-0.0209547	-0.0970052	0.81025	0.99998	no
ENSMUSG00000010914.10	ENSMUSG00000010914.10	Pdhx	chr2:103021074-103073513	Heart__WT	Heart__KO	OK	24.2788	24.0297	-0.0148772	-0.0670173	0.8665	0.99998	no
ENSMUSG00000010936.10	ENSMUSG00000010936.10	Vac14	chr8:110618637-110720396	Heart__WT	Heart__KO	OK	12.5669	13.6868	0.123152	0.669766	0.0965	0.739358	no
ENSMUSG00000011008.13	ENSMUSG00000011008.13	Mcoln2	chr3:146149832-146195513	Heart__WT	Heart__KO	NOTEST	0.138357	0.124001	-0.158052	0	1	1	no
ENSMUSG00000011034.6	ENSMUSG00000011034.6	Slc5a1	chr5:33104218-33162870	Heart__WT	Heart__KO	NOTEST	0	0.000982485	inf	0	1	1	no
ENSMUSG00000011052.6	ENSMUSG00000011052.6	1700049J03Rik	chr17:26554253-26656931	Heart__WT	Heart__KO	NOTEST	0	0	0	0	1	1	no
ENSMUSG00000011096.17	ENSMUSG00000011096.17	Akt1s1	chr7:44812255-44855421	Heart__WT	Heart__KO	OK	38.5295	40.5611	0.0741321	0.164295	0.63795	0.99998	no
ENSMUSG00000011114.17	ENSMUSG00000011114.17	Tbrg1	chr9:37649181-37657312	Heart__WT	Heart__KO	OK	84.8394	88.0997	0.0544024	0.322409	0.4271	0.99998	no
ENSMUSG00000011118.3	ENSMUSG00000011118.3	Panx3	chr9:37659901-37669222	Heart__WT	Heart__KO	NOTEST	0.0214307	0.017016	-0.332786	0	1	1	no
ENSMUSG00000011148.13	ENSMUSG00000011148.13	Adssl1	chr12:112620044-112641354	Heart__WT	Heart__KO	OK	33.4081	37.306	0.159212	0.912465	0.02575	0.390403	no
ENSMUSG00000011154.17	ENSMUSG00000011154.17	Cfap161	chr7:83774100-83794880	Heart__WT	Heart__KO	OK	2.1348	1.6488	-0.372686	-0.663186	0.0975	0.742885	no
ENSMUSG00000011158.7	ENSMUSG00000011158.7	Brf1	chr12:112959861-113001926	Heart__WT	Heart__KO	OK	11.4836	11.8296	0.042817	0.186529	0.6502	0.99998	no
ENSMUSG00000011171.11	ENSMUSG00000011171.11	Vipr2	chr12:116077727-116146261	Heart__WT	Heart__KO	OK	0.740198	0.588744	-0.330271	-0.368826	0.2256	0.99998	no
ENSMUSG00000011179.7	ENSMUSG00000011179.7	Odc1	chr12:17544872-17551502	Heart__WT	Heart__KO	OK	97.276	93.9388	-0.0503634	-0.286065	0.4789	0.99998	no
ENSMUSG00000011254.16	ENSMUSG00000011254.16	Thg1l	chr11:45946842-45955494	Heart__WT	Heart__KO	OK	8.22108	8.32828	0.01869	0.0635565	0.8696	0.99998	no
ENSMUSG00000011256.16	ENSMUSG00000011256.16	Adam19	chr11:46055991-46147343	Heart__WT	Heart__KO	OK	31.2374	30.5394	-0.0326057	-0.172881	0.656	0.99998	no
ENSMUSG00000011257.19	ENSMUSG00000011257.19	Pabpc4	chr4:123262350-123298925	Heart__WT	Heart__KO	OK	113.47	111.042	-0.0312011	-0.133499	0.73815	0.99998	no
ENSMUSG00000011263.16	ENSMUSG00000011263.16	Exoc3l2	chr7:19463330-19496762	Heart__WT	Heart__KO	OK	3.89381	4.22441	0.117566	0.458424	0.2552	0.99998	no
ENSMUSG00000011267.8	ENSMUSG00000011267.8	Zfp296	chr7:19564945-19580656	Heart__WT	Heart__KO	OK	0.341309	0.224054	-0.607231	-0.330132	0.4321	0.99998	no
ENSMUSG00000011305.11	ENSMUSG00000011305.11	Plin5	chr17:56111600-56117596	Heart__WT	Heart__KO	NOTEST	0.0497207	0.061018	0.29539	0	1	1	no
ENSMUSG00000011306.6	ENSMUSG00000011306.6	Sugp1	chr8:70042812-70071953	Heart__WT	Heart__KO	OK	13.6166	14.8039	0.120609	0.628514	0.12335	0.819428	no
ENSMUSG00000011349.5	ENSMUSG00000011349.5	Dmrtc2	chr7:24870056-24877651	Heart__WT	Heart__KO	NOTEST	0.00341414	0	-inf	0	1	1	no
ENSMUSG00000011350.15	ENSMUSG00000011350.15	Gm5893	chr7:24818794-24840275	Heart__WT	Heart__KO	NOTEST	0.00293843	0	-inf	0	1	1	no
ENSMUSG00000011382.7	ENSMUSG00000011382.7	Dhdh	chr7:45473562-45488796	Heart__WT	Heart__KO	OK	3.77103	3.8351	0.0243029	0.0927921	0.81925	0.99998	no
ENSMUSG00000011427.16	ENSMUSG00000011427.16	Zfp790	chr7:29816113-29831005	Heart__WT	Heart__KO	OK	6.00787	5.50058	-0.127271	-0.377777	0.25195	0.99998	no
ENSMUSG00000011463.5	ENSMUSG00000011463.5	Cpb1	chr3:20248263-20275733	Heart__WT	Heart__KO	NOTEST	0.0154872	0.0122025	-0.343898	0	1	1	no
ENSMUSG00000011486.14	ENSMUSG00000011486.14	Slc25a41	chr17:57032772-57041654	Heart__WT	Heart__KO	NOTEST	0.00504961	0.0139608	1.46714	0	1	1	no
ENSMUSG00000011589.8	ENSMUSG00000011589.8	Fsd1	chr17:55986510-55996881	Heart__WT	Heart__KO	OK	1.19155	1.11696	-0.0932587	-0.210104	0.60275	0.99998	no
ENSMUSG00000011632.7	ENSMUSG00000011632.7	Pinlyp	chr7:24541657-24546118	Heart__WT	Heart__KO	NOTEST	0.00770746	0.00771186	0.000824068	0	1	1	no
ENSMUSG00000011658.15	ENSMUSG00000011658.15	Fuz	chr7:44896078-44929496	Heart__WT	Heart__KO	OK	5.8465	6.38366	0.126811	0.157402	0.6877	0.99998	no
ENSMUSG00000011751.16	ENSMUSG00000011751.16	Sptbn4	chr7:27356382-27447686	Heart__WT	Heart__KO	NOTEST	0.133077	0.155992	0.22922	0	1	1	no
ENSMUSG00000011752.6	ENSMUSG00000011752.6	Pgam1	chr19:41911870-41918664	Heart__WT	Heart__KO	OK	340.132	380.695	0.162541	0.754102	0.0636	0.617524	no
ENSMUSG00000011831.16	ENSMUSG00000011831.16	Evi5	chr5:107744794-107875107	Heart__WT	Heart__KO	OK	19.4714	16.356	-0.25154	-0.859242	0.0078	0.185914	no
ENSMUSG00000011832.15	ENSMUSG00000011832.15	Evi5l	chr8:4162521-4217459	Heart__WT	Heart__KO	OK	6.74345	6.56248	-0.039245	-0.164089	0.685	0.99998	no
ENSMUSG00000011837.4	ENSMUSG00000011837.4	Snapc2	chr8:4253079-4256220	Heart__WT	Heart__KO	OK	17.7998	20.2314	0.184736	0.743626	0.0714	0.653595	no
ENSMUSG00000011877.13	ENSMUSG00000011877.13	Git1	chr11:77493561-77507786	Heart__WT	Heart__KO	OK	25.0423	27.8829	0.155012	0.905784	0.02525	0.386286	no
ENSMUSG00000011884.13	ENSMUSG00000011884.13	Gltp	chr5:114669397-114690984	Heart__WT	Heart__KO	OK	17.9478	20.1309	0.165602	0.815346	0.04475	0.514557	no
ENSMUSG00000011958.17	ENSMUSG00000011958.17	Bnip2	chr9:69988399-70008317	Heart__WT	Heart__KO	OK	63.0603	60.3599	-0.0631413	-0.322475	0.4257	0.99998	no
ENSMUSG00000011960.12	ENSMUSG00000011960.12	Ccnt1	chr15:98538688-98570923	Heart__WT	Heart__KO	OK	11.182	10.5169	-0.08847	-0.429427	0.29	0.99998	no
ENSMUSG00000012017.3	ENSMUSG00000012017.3	Scarf2	chr16:17797281-17808287	Heart__WT	Heart__KO	OK	8.64743	9.1961	0.0887507	0.452878	0.26345	0.99998	no
ENSMUSG00000012042.8	ENSMUSG00000012042.8	4930579F01Rik	chr3:138164077-138193825	Heart__WT	Heart__KO	NOTEST	0.00346441	0.00320976	-0.110142	0	1	1	no
ENSMUSG00000012076.7	ENSMUSG00000012076.7	Brms1l	chr12:55836365-55869735	Heart__WT	Heart__KO	OK	14.9589	14.9268	-0.00310374	-0.0167762	0.9667	0.99998	no
ENSMUSG00000012114.16	ENSMUSG00000012114.16	Med15	chr16:17651220-17722930	Heart__WT	Heart__KO	OK	15.2139	15.9737	0.0703075	0.393784	0.3393	0.99998	no
ENSMUSG00000012117.13	ENSMUSG00000012117.13	Dhdds	chr4:133969027-134000918	Heart__WT	Heart__KO	OK	18.2707	18.9024	0.0490357	0.217073	0.58835	0.99998	no
ENSMUSG00000012123.15	ENSMUSG00000012123.15	Aim1l	chr4:134065911-134095082	Heart__WT	Heart__KO	NOTEST	0.0650097	0.0356839	-0.865384	0	1	1	no
ENSMUSG00000012126.16	ENSMUSG00000012126.16	Ubxn11	chr4:134102569-134128789	Heart__WT	Heart__KO	OK	1.25798	1.06568	-0.239329	-0.205645	0.5205	0.99998	no
ENSMUSG00000012187.13	ENSMUSG00000012187.13	Mogat1	chr1:78497025-78538173	Heart__WT	Heart__KO	NOTEST	0.0438252	0.125725	1.52043	0	1	1	no
ENSMUSG00000012211.13	ENSMUSG00000012211.13	Tex22	chr12:113074501-113088917	Heart__WT	Heart__KO	NOTEST	0.0227475	0.0123516	-0.881007	0	1	1	no
ENSMUSG00000012282.2	ENSMUSG00000012282.2	Wnt8a	chr18:34542312-34548273	Heart__WT	Heart__KO	NOTEST	0.0129073	0.00937325	-0.46157	0	1	1	no
ENSMUSG00000012296.15	ENSMUSG00000012296.15	Tjap1	chr17:46257850-46283026	Heart__WT	Heart__KO	OK	15.2791	16.0685	0.0726715	0.388527	0.3424	0.99998	no
ENSMUSG00000012350.15	ENSMUSG00000012350.15	Ehf	chr2:103263432-103303278	Heart__WT	Heart__KO	NOTEST	0.0511697	0.0321807	-0.669091	0	1	1	no
ENSMUSG00000012396.12	ENSMUSG00000012396.12	Nanog	chr6:122707488-122714633	Heart__WT	Heart__KO	NOTEST	0.260736	0.238707	-0.127349	0	1	1	no
ENSMUSG00000012405.15	ENSMUSG00000012405.15	Rpl15	chr14:18267822-18331859	Heart__WT	Heart__KO	OK	466.612	445.426	-0.0670385	-0.301945	0.4565	0.99998	no
ENSMUSG00000012422.14	ENSMUSG00000012422.14	Tmem167	chr13:89655311-90112257	Heart__WT	Heart__KO	OK	13.8054	13.3879	-0.0443081	-0.0220316	0.94205	0.99998	no
ENSMUSG00000012428.9	ENSMUSG00000012428.9	Steap4	chr5:7960456-7982213	Heart__WT	Heart__KO	NOTEST	0.0552491	0.0426782	-0.372449	0	1	1	no
ENSMUSG00000012429.8	ENSMUSG00000012429.8	Mplkip	chr13:17695412-17699105	Heart__WT	Heart__KO	OK	5.27841	5.35907	0.02188	0.0917017	0.82555	0.99998	no
ENSMUSG00000012443.3	ENSMUSG00000012443.3	Kif11	chr19:37376402-37421859	Heart__WT	Heart__KO	OK	40.9694	36.2336	-0.177218	-1.02999	0.01025	0.220229	no
ENSMUSG00000012483.4	ENSMUSG00000012483.4	Rpa3	chr6:8255935-8259173	Heart__WT	Heart__KO	OK	51.697	51.0996	-0.0167669	-0.0837934	0.8361	0.99998	no
ENSMUSG00000012519.14	ENSMUSG00000012519.14	Mlkl	chr8:111311796-111338177	Heart__WT	Heart__KO	OK	0.656015	0.67837	0.0483431	0.0687673	0.85565	0.99998	no
ENSMUSG00000012520.10	ENSMUSG00000012520.10	Phox2b	chr5:67094398-67099301	Heart__WT	Heart__KO	NOTEST	0.0650994	0.0180555	-1.85021	0	1	1	no
ENSMUSG00000012535.14	ENSMUSG00000012535.14	Tnpo3	chr6:29526624-29609887	Heart__WT	Heart__KO	OK	36.7186	36.0326	-0.0272075	-0.15114	0.70965	0.99998	no
ENSMUSG00000012609.18	ENSMUSG00000012609.18	Ttll5	chr12:85824658-86053760	Heart__WT	Heart__KO	OK	8.2838	8.50698	0.038354	0.13965	0.72955	0.99998	no
ENSMUSG00000012640.16	ENSMUSG00000012640.16	Zfp715	chr7:43296196-43313255	Heart__WT	Heart__KO	OK	6.40561	6.1224	-0.0652385	-0.228944	0.5531	0.99998	no
ENSMUSG00000012705.16	ENSMUSG00000012705.16	Retn	chr8:3655769-3660110	Heart__WT	Heart__KO	NOTEST	0.00736229	0.00781191	0.085521	0	1	1	no
ENSMUSG00000012777.14	ENSMUSG00000012777.14	Acpt	chr7:44246721-44262720	Heart__WT	Heart__KO	NOTEST	0.198706	0.184022	-0.110762	0	1	1	no
ENSMUSG00000012819.15	ENSMUSG00000012819.15	Cdh23	chr10:60302747-60696490	Heart__WT	Heart__KO	NOTEST	0.0454628	0.076186	0.744839	0	1	1	no
ENSMUSG00000012848.14	ENSMUSG00000012848.14	Rps5	chr7:12922289-12926686	Heart__WT	Heart__KO	OK	960.484	892.691	-0.1056	-0.505723	0.21265	0.99998	no
ENSMUSG00000012889.8	ENSMUSG00000012889.8	Podnl1	chr8:84125988-84132527	Heart__WT	Heart__KO	NOTEST	0.00743489	0.00917342	0.303149	0	1	1	no
ENSMUSG00000013033.16	ENSMUSG00000013033.16	Adgrl1	chr8:83900104-83955205	Heart__WT	Heart__KO	OK	12.6704	13.5888	0.10095	0.41147	0.22305	0.99998	no
ENSMUSG00000013076.15	ENSMUSG00000013076.15	Amotl1	chr9:14541965-14615483	Heart__WT	Heart__KO	OK	25.3896	26.6528	0.0700446	0.280756	0.38625	0.99998	no
ENSMUSG00000013083.8	ENSMUSG00000013083.8	2200002J24Rik	chr7:30698925-30700536	Heart__WT	Heart__KO	OK	0.534695	0.585356	0.130599	0.0960564	0.77845	0.99998	no
ENSMUSG00000013089.15	ENSMUSG00000013089.15	Etv5	chr16:22381308-22439719	Heart__WT	Heart__KO	OK	9.75165	11.1652	0.19529	1.02537	0.00935	0.207105	no
ENSMUSG00000013091.5	ENSMUSG00000013091.5	Tmem190	chr7:4782936-4784341	Heart__WT	Heart__KO	NOTEST	0.0602017	0	-inf	0	1	1	no
ENSMUSG00000013150.15	ENSMUSG00000013150.15	Gfod2	chr8:105713853-105758664	Heart__WT	Heart__KO	OK	5.27878	5.168	-0.0305973	-0.0674378	0.87005	0.99998	no
ENSMUSG00000013155.9	ENSMUSG00000013155.9	Enkd1	chr8:105703654-105707933	Heart__WT	Heart__KO	OK	7.38323	7.0492	-0.0667926	-0.23851	0.55605	0.99998	no
ENSMUSG00000013158.5	ENSMUSG00000013158.5	4933405L10Rik	chr8:105708290-105710244	Heart__WT	Heart__KO	NOTEST	0.030041	0.0395848	0.398013	0	1	1	no
ENSMUSG00000013160.7	ENSMUSG00000013160.7	Atp6v0d1	chr8:105524464-105566047	Heart__WT	Heart__KO	OK	37.1981	37.637	0.016923	0.0966813	0.8109	0.99998	no
ENSMUSG00000013236.16	ENSMUSG00000013236.16	Ptprs	chr17:56412430-56476483	Heart__WT	Heart__KO	OK	39.0394	42.6814	0.128677	0.715916	0.08095	0.694517	no
ENSMUSG00000013275.9	ENSMUSG00000013275.9	Slc41a1	chr1:131827492-131848865	Heart__WT	Heart__KO	OK	6.4104	6.46048	0.0112257	0.0514622	0.89125	0.99998	no
ENSMUSG00000013338.16	ENSMUSG00000013338.16	Fer1l4	chr2:156019138-156052947	Heart__WT	Heart__KO	NOTEST	0.00325529	0.00603171	0.889781	0	1	1	no
ENSMUSG00000013353.10	ENSMUSG00000013353.10	4931406B18Rik	chr7:43492043-43505940	Heart__WT	Heart__KO	NOTEST	0	0	0	0	1	1	no
ENSMUSG00000013367.5	ENSMUSG00000013367.5	Iglon5	chr7:43472903-43490075	Heart__WT	Heart__KO	OK	0.535567	0.429198	-0.319423	-0.563394	0.1365	0.859788	no
ENSMUSG00000013415.9	ENSMUSG00000013415.9	Igf2bp1	chr11:95957162-96008055	Heart__WT	Heart__KO	OK	25.9418	29.5328	0.18704	0.571688	0.10985	0.783378	no
ENSMUSG00000013418.8	ENSMUSG00000013418.8	B4galnt2	chr11:95865942-95914891	Heart__WT	Heart__KO	NOTEST	0.0866152	0.0597143	-0.536544	0	1	1	no
ENSMUSG00000013419.6	ENSMUSG00000013419.6	Zfp651	chr9:121760032-121771742	Heart__WT	Heart__KO	OK	5.89324	6.11761	0.0539059	0.292685	0.46935	0.99998	no
ENSMUSG00000013465.18	ENSMUSG00000013465.18	Nelfb	chr2:25199711-25211489	Heart__WT	Heart__KO	OK	32.7537	31.8602	-0.039902	-0.142533	0.72305	0.99998	no
ENSMUSG00000013483.14	ENSMUSG00000013483.14	Card14	chr11:119307767-119355536	Heart__WT	Heart__KO	OK	0.281708	0.33585	0.253619	0.257511	0.53545	0.99998	no
ENSMUSG00000013495.15	ENSMUSG00000013495.15	Tmem175	chr5:108629769-108684557	Heart__WT	Heart__KO	OK	9.57351	9.42373	-0.02275	-0.0600197	0.882	0.99998	no
ENSMUSG00000013523.13	ENSMUSG00000013523.13	Bcas1	chr2:170346990-170427845	Heart__WT	Heart__KO	OK	0.537894	0.596916	0.150207	0.137123	0.6378	0.99998	no
ENSMUSG00000013539.13	ENSMUSG00000013539.13	Tango2	chr16:18300826-18343927	Heart__WT	Heart__KO	OK	20.838	18.9221	-0.139148	-0.602066	0.13725	0.860727	no
ENSMUSG00000013562.12	ENSMUSG00000013562.12	4833413E03Rik	chr17:31557125-31559113	Heart__WT	Heart__KO	NOTEST	0.00538887	0.0191445	1.82887	0	1	1	no
ENSMUSG00000013584.5	ENSMUSG00000013584.5	Aldh1a2	chr9:71215788-71296243	Heart__WT	Heart__KO	OK	24.2189	21.2336	-0.18978	-1.06097	0.00905	0.202548	no
ENSMUSG00000013593.12	ENSMUSG00000013593.12	Ndufs2	chr1:171234852-171260637	Heart__WT	Heart__KO	OK	225.919	227.481	0.0099389	0.0530841	0.895	0.99998	no
ENSMUSG00000013611.14	ENSMUSG00000013611.14	Snx31	chr15:36504061-36555573	Heart__WT	Heart__KO	NOTEST	0.0818478	0.095618	0.224339	0	1	1	no
ENSMUSG00000013622.15	ENSMUSG00000013622.15	Atraid	chr5:31036035-31054623	Heart__WT	Heart__KO	OK	36.9307	35.6636	-0.050367	-0.213114	0.5993	0.99998	no
ENSMUSG00000013629.16	ENSMUSG00000013629.16	Cad	chr5:31054779-31078479	Heart__WT	Heart__KO	OK	21.1463	23.9981	0.182518	0.533538	0.1751	0.944648	no
ENSMUSG00000013643.13	ENSMUSG00000013643.13	Lypd8	chr11:58379042-58390728	Heart__WT	Heart__KO	NOTEST	0	0	0	0	1	1	no
ENSMUSG00000013646.17	ENSMUSG00000013646.17	Sh3bp5l	chr11:58330723-58347728	Heart__WT	Heart__KO	OK	13.8582	13.214	-0.0686815	-0.28254	0.4333	0.99998	no
ENSMUSG00000013653.2	ENSMUSG00000013653.2	1810065E05Rik	chr11:58421110-58426024	Heart__WT	Heart__KO	NOTEST	0.0810294	0.0671402	-0.271269	0	1	1	no
ENSMUSG00000013662.5	ENSMUSG00000013662.5	Atad1	chr19:32672562-32712298	Heart__WT	Heart__KO	OK	33.9587	33.5442	-0.0177173	-0.104796	0.79345	0.99998	no
ENSMUSG00000013663.7	ENSMUSG00000013663.7	Pten	chr19:32757496-32826160	Heart__WT	Heart__KO	OK	9.0236	9.04644	0.00364601	0.0213833	0.95765	0.99998	no
ENSMUSG00000013668.9	ENSMUSG00000013668.9	4933402N03Rik	chr7:130162450-133124354	Heart__WT	Heart__KO	NOTEST	0	0	0	0	1	1	no
ENSMUSG00000013698.12	ENSMUSG00000013698.12	Pea15a	chr1:172148117-172206804	Heart__WT	Heart__KO	OK	75.8269	76.7388	0.0172467	0.0636952	0.8754	0.99998	no
ENSMUSG00000013701.12	ENSMUSG00000013701.12	Timm23	chr14:32180161-32201898	Heart__WT	Heart__KO	OK	71.5114	71.5925	0.00163541	0.00954958	0.98055	0.99998	no
ENSMUSG00000013707.3	ENSMUSG00000013707.3	Tnfaip8l2	chr3:95139520-95142360	Heart__WT	Heart__KO	OK	0.490912	0.354522	-0.469588	-0.628397	0.12435	0.820964	no
ENSMUSG00000013736.16	ENSMUSG00000013736.16	Trnt1	chr6:106769119-106800074	Heart__WT	Heart__KO	OK	25.9679	24.3341	-0.0937523	-0.395554	0.32585	0.99998	no
ENSMUSG00000013766.11	ENSMUSG00000013766.11	Ly6g6e	chr17:35071442-35078804	Heart__WT	Heart__KO	OK	0.43549	0.461371	0.0832874	0.0598593	0.87095	0.99998	no
ENSMUSG00000013787.15	ENSMUSG00000013787.15	Ehmt2	chr17:34898468-34914051	Heart__WT	Heart__KO	OK	34.3451	36.6993	0.0956487	0.509732	0.2005	0.982894	no
ENSMUSG00000013822.6	ENSMUSG00000013822.6	Elof1	chr9:22112988-22117148	Heart__WT	Heart__KO	OK	52.5232	49.1173	-0.0967239	-0.520538	0.20255	0.986194	no
ENSMUSG00000013833.15	ENSMUSG00000013833.15	Med16	chr10:79894707-79908923	Heart__WT	Heart__KO	OK	18.4093	19.6389	0.0932749	0.496697	0.20375	0.987242	no
ENSMUSG00000013846.9	ENSMUSG00000013846.9	St3gal1	chr15:67102874-67113992	Heart__WT	Heart__KO	OK	16.308	14.294	-0.190166	-1.11279	0.00645	0.158769	no
ENSMUSG00000013858.14	ENSMUSG00000013858.14	Tmem259	chr10:79970714-79984330	Heart__WT	Heart__KO	OK	39.9434	42.0952	0.0756997	0.434285	0.2916	0.99998	no
ENSMUSG00000013878.17	ENSMUSG00000013878.17	Rnf170	chr8:26119367-26143871	Heart__WT	Heart__KO	OK	7.32118	6.6309	-0.142871	-0.49724	0.2051	0.989676	no
ENSMUSG00000013921.15	ENSMUSG00000013921.15	Clip3	chr7:30291728-30308367	Heart__WT	Heart__KO	OK	21.7536	21.1871	-0.0380684	-0.104188	0.80045	0.99998	no
ENSMUSG00000013928.13	ENSMUSG00000013928.13	Thap8	chr7:30240137-30290237	Heart__WT	Heart__KO	NOTEST	0.27491	0.22157	-0.311197	0	1	1	no
ENSMUSG00000013936.12	ENSMUSG00000013936.12	Myl2	chr5:122100950-122138062	Heart__WT	Heart__KO	OK	5992.95	6232.25	0.0564887	0.116519	0.78275	0.99998	no
ENSMUSG00000013973.12	ENSMUSG00000013973.12	Dedd	chr1:171329144-171345646	Heart__WT	Heart__KO	OK	11.8098	10.9482	-0.109287	-0.185328	0.65875	0.99998	no
ENSMUSG00000013974.3	ENSMUSG00000013974.3	Mcemp1	chr8:3665753-3669259	Heart__WT	Heart__KO	NOTEST	0.0305386	0.020006	-0.6102	0	1	1	no
ENSMUSG00000013997.10	ENSMUSG00000013997.10	Nit1	chr1:171329144-171345646	Heart__WT	Heart__KO	OK	24.5883	25.0897	0.0291211	0.134738	0.74005	0.99998	no
ENSMUSG00000014030.15	ENSMUSG00000014030.15	Pax5	chr4:44524756-44710487	Heart__WT	Heart__KO	NOTEST	0.00660785	0.00776419	0.232653	0	1	1	no
ENSMUSG00000014039.17	ENSMUSG00000014039.17	Prdm15	chr16:97791466-97851850	Heart__WT	Heart__KO	OK	4.545	4.51354	-0.0100208	-0.0250146	0.94585	0.99998	no
ENSMUSG00000014074.17	ENSMUSG00000014074.17	Rnf168	chr16:32277458-32301434	Heart__WT	Heart__KO	OK	12.7459	12.5075	-0.0272455	-0.149876	0.7028	0.99998	no
ENSMUSG00000014075.15	ENSMUSG00000014075.15	Tctex1d2	chr16:32419701-32429099	Heart__WT	Heart__KO	OK	10.52	11.1763	0.087299	0.300376	0.46205	0.99998	no
ENSMUSG00000014077.13	ENSMUSG00000014077.13	Chp1	chr2:119547696-119587027	Heart__WT	Heart__KO	OK	35.9941	34.0151	-0.0815857	-0.480544	0.237	0.99998	no
ENSMUSG00000014104.12	ENSMUSG00000014104.12	Sval2	chr6:41852988-41864413	Heart__WT	Heart__KO	NOTEST	0	0	0	0	1	1	no
ENSMUSG00000014158.11	ENSMUSG00000014158.11	Trpv4	chr5:114622151-114658421	Heart__WT	Heart__KO	OK	0.542791	0.512978	-0.0814996	-0.16796	0.6684	0.99998	no
ENSMUSG00000014164.14	ENSMUSG00000014164.14	Klhl3	chr13:58004220-58113592	Heart__WT	Heart__KO	OK	2.21714	2.49058	0.167783	0.577219	0.15565	0.906652	no
ENSMUSG00000014177.10	ENSMUSG00000014177.10	Tvp23b	chr11:62879454-62916780	Heart__WT	Heart__KO	OK	19.5826	19.0724	-0.0380886	-0.187715	0.6409	0.99998	no
ENSMUSG00000014195.15	ENSMUSG00000014195.15	Dnajc7	chr11:100574903-100704271	Heart__WT	Heart__KO	OK	98.9779	96.5594	-0.0356905	-0.124982	0.76165	0.99998	no
ENSMUSG00000014198.15	ENSMUSG00000014198.15	Zfp385c	chr11:100574903-100704271	Heart__WT	Heart__KO	NOTEST	0.109689	0.0838322	-0.387839	0	1	1	no
ENSMUSG00000014226.10	ENSMUSG00000014226.10	Cacybp	chr1:160202366-160212875	Heart__WT	Heart__KO	OK	64.7358	60.7525	-0.09162	-0.414881	0.30795	0.99998	no
ENSMUSG00000014232.14	ENSMUSG00000014232.14	Cluap1	chr16:3847267-3941147	Heart__WT	Heart__KO	OK	6.79037	6.96107	0.0358185	0.074992	0.85135	0.99998	no
ENSMUSG00000014243.5	ENSMUSG00000014243.5	Zswim7	chr11:62267223-62281375	Heart__WT	Heart__KO	OK	7.72881	7.25665	-0.0909435	-0.267159	0.5111	0.99998	no
ENSMUSG00000014245.8	ENSMUSG00000014245.8	Pigl	chr11:62281472-62514417	Heart__WT	Heart__KO	OK	6.09667	6.0922	-0.00105777	-0.0011246	0.99755	0.99998	no
ENSMUSG00000014294.4	ENSMUSG00000014294.4	Ndufa2	chr18:36735067-36744557	Heart__WT	Heart__KO	OK	221.672	216.945	-0.0310966	-0.172014	0.67195	0.99998	no
ENSMUSG00000014301.12	ENSMUSG00000014301.12	Pam16	chr16:4594712-4624988	Heart__WT	Heart__KO	OK	45.4899	44.0763	-0.0455434	-0.110193	0.78565	0.99998	no
ENSMUSG00000014303.13	ENSMUSG00000014303.13	Glis2	chr16:4594712-4624988	Heart__WT	Heart__KO	OK	16.5201	17.3671	0.0721347	0.286605	0.4691	0.99998	no
ENSMUSG00000014313.14	ENSMUSG00000014313.14	Cox6c	chr15:35931975-35938246	Heart__WT	Heart__KO	OK	650.328	635.014	-0.0343802	-0.196982	0.62445	0.99998	no
ENSMUSG00000014329.14	ENSMUSG00000014329.14	Bicc1	chr10:70868668-71159700	Heart__WT	Heart__KO	OK	15.2998	14.5989	-0.0676473	-0.377994	0.35685	0.99998	no
ENSMUSG00000014349.7	ENSMUSG00000014349.7	Ube2z	chr11:96047431-96065388	Heart__WT	Heart__KO	OK	31.6456	33.1223	0.0657949	0.389858	0.3315	0.99998	no
ENSMUSG00000014351.12	ENSMUSG00000014351.12	Gip	chr11:96024544-96030831	Heart__WT	Heart__KO	NOTEST	0.0488857	0.00907989	-2.42866	0	1	1	no
ENSMUSG00000014353.14	ENSMUSG00000014353.14	Tmem87b	chr2:128818117-128854261	Heart__WT	Heart__KO	OK	12.1989	11.8556	-0.0411843	-0.12533	0.75735	0.99998	no
ENSMUSG00000014355.10	ENSMUSG00000014355.10	Anapc1	chr2:128610103-128687391	Heart__WT	Heart__KO	OK	46.705	45.5722	-0.0354225	-0.101341	0.7668	0.99998	no
ENSMUSG00000014361.5	ENSMUSG00000014361.5	Mertk	chr2:128698955-128802894	Heart__WT	Heart__KO	OK	3.04117	3.37137	0.148708	0.617916	0.12825	0.83357	no
ENSMUSG00000014402.14	ENSMUSG00000014402.14	Tsg101	chr7:46888948-46919969	Heart__WT	Heart__KO	OK	49.5346	46.934	-0.0778028	-0.458407	0.2571	0.99998	no
ENSMUSG00000014418.15	ENSMUSG00000014418.15	Hps5	chr7:46760465-46796064	Heart__WT	Heart__KO	OK	9.15616	8.46508	-0.113219	-0.336262	0.3923	0.99998	no
ENSMUSG00000014426.8	ENSMUSG00000014426.8	Map3k4	chr17:12227620-12318660	Heart__WT	Heart__KO	OK	12.4728	13.1598	0.0773558	0.449609	0.26945	0.99998	no
ENSMUSG00000014444.16	ENSMUSG00000014444.16	Piezo1	chr8:119910359-124345724	Heart__WT	Heart__KO	OK	24.2173	24.9014	0.0401925	0.0151939	0.9612	0.99998	no
ENSMUSG00000014453.3	ENSMUSG00000014453.3	Blk	chr14:63372836-63417187	Heart__WT	Heart__KO	NOTEST	0.268943	0.241021	-0.158137	0	1	1	no
ENSMUSG00000014470.4	ENSMUSG00000014470.4	Rnf166	chr8:119910359-124345724	Heart__WT	Heart__KO	OK	14.7034	14.8237	0.0117555	0.00150816	0.98945	0.99998	no
ENSMUSG00000014496.7	ENSMUSG00000014496.7	Ankrd28	chr14:31700014-31830415	Heart__WT	Heart__KO	OK	10.2286	10.1909	-0.00532958	-0.0302841	0.9399	0.99998	no
ENSMUSG00000014498.9	ENSMUSG00000014498.9	Ankrd52	chr10:128377118-128411492	Heart__WT	Heart__KO	OK	15.8177	17.3142	0.130414	0.650113	0.11255	0.790969	no
ENSMUSG00000014503.14	ENSMUSG00000014503.14	Pkd2l2	chr18:34409422-34506823	Heart__WT	Heart__KO	OK	0.922945	0.913131	-0.0154228	-0.0169031	0.96655	0.99998	no
ENSMUSG00000014504.16	ENSMUSG00000014504.16	Srp19	chr18:34330846-34336599	Heart__WT	Heart__KO	OK	54.4432	53.4113	-0.0276055	-0.14792	0.7203	0.99998	no
ENSMUSG00000014529.9	ENSMUSG00000014529.9	Tmbim7	chr5:3571672-3680325	Heart__WT	Heart__KO	NOTEST	0	0	0	0	1	1	no
ENSMUSG00000014542.3	ENSMUSG00000014542.3	Clec4f	chr6:83644541-83656187	Heart__WT	Heart__KO	NOTEST	0.0279992	0.0219624	-0.350349	0	1	1	no
ENSMUSG00000014543.14	ENSMUSG00000014543.14	Klra17	chr6:129831153-129876672	Heart__WT	Heart__KO	NOTEST	0	0	0	0	1	1	no
ENSMUSG00000014547.9	ENSMUSG00000014547.9	Wdfy2	chr14:62836907-62956886	Heart__WT	Heart__KO	OK	6.03439	5.70407	-0.0812165	-0.319051	0.4322	0.99998	no
ENSMUSG00000014550.14	ENSMUSG00000014550.14	Rbsn	chr6:92186711-92214925	Heart__WT	Heart__KO	OK	8.95533	8.59929	-0.0585303	-0.239407	0.46085	0.99998	no
ENSMUSG00000014551.8	ENSMUSG00000014551.8	Mrps25	chr6:92091389-92184033	Heart__WT	Heart__KO	OK	11.8821	12.1066	0.02701	0.119356	0.7693	0.99998	no
ENSMUSG00000014554.13	ENSMUSG00000014554.13	Dguok	chr6:83480216-83506969	Heart__WT	Heart__KO	OK	13.9717	14.4648	0.0500323	0.141219	0.7236	0.99998	no
ENSMUSG00000014592.19	ENSMUSG00000014592.19	Camta1	chr4:150914561-151861876	Heart__WT	Heart__KO	OK	23.131	25.1774	0.122299	0.214684	0.5745	0.99998	no
ENSMUSG00000014599.10	ENSMUSG00000014599.10	Csf1	chr3:107741047-107760469	Heart__WT	Heart__KO	OK	6.85864	6.54159	-0.068281	-0.267301	0.49975	0.99998	no
ENSMUSG00000014601.13	ENSMUSG00000014601.13	Strip1	chr3:107612531-107631694	Heart__WT	Heart__KO	OK	24.3455	24.9137	0.0332851	0.158161	0.6802	0.99998	no
ENSMUSG00000014602.15	ENSMUSG00000014602.15	Kif1a	chr1:93015463-93101951	Heart__WT	Heart__KO	OK	2.48942	2.34501	-0.0862159	-0.271794	0.44885	0.99998	no
ENSMUSG00000014603.2	ENSMUSG00000014603.2	Alx3	chr3:107595030-107605776	Heart__WT	Heart__KO	OK	0.772334	0.804816	0.0594339	0.10787	0.78785	0.99998	no
ENSMUSG00000014606.14	ENSMUSG00000014606.14	Slc25a11	chr11:70644195-70651421	Heart__WT	Heart__KO	OK	86.5932	88.5015	0.031448	0.158271	0.692	0.99998	no
ENSMUSG00000014609.16	ENSMUSG00000014609.16	Chrne	chr11:70614882-70619216	Heart__WT	Heart__KO	NOTEST	0.00325982	0.00991886	1.60538	0	1	1	no
ENSMUSG00000014633.15	ENSMUSG00000014633.15	Cmc2	chr8:116888684-116921455	Heart__WT	Heart__KO	OK	31.8465	30.9199	-0.0425994	-0.158304	0.7017	0.99998	no
ENSMUSG00000014668.15	ENSMUSG00000014668.15	Chfr	chr5:110135841-110176504	Heart__WT	Heart__KO	OK	17.719	16.6107	-0.09319	-0.436247	0.26545	0.99998	no
ENSMUSG00000014686.8	ENSMUSG00000014686.8	Ceacam16	chr7:19852002-19861299	Heart__WT	Heart__KO	NOTEST	0.00997181	0.0468273	2.23142	0	1	1	no
ENSMUSG00000014704.10	ENSMUSG00000014704.10	Hoxa2	chr6:52162416-52221854	Heart__WT	Heart__KO	OK	0.37093	0.566062	0.609812	0.457258	0.23935	0.99998	no
ENSMUSG00000014725.14	ENSMUSG00000014725.14	Adam28	chr14:68606026-68655842	Heart__WT	Heart__KO	NOTEST	0.0054665	0.0136838	1.32378	0	1	1	no
ENSMUSG00000014747.6	ENSMUSG00000014747.6	Ankrd53	chr6:83761755-83768326	Heart__WT	Heart__KO	NOTEST	0.131784	0.0956122	-0.462905	0	1	1	no
ENSMUSG00000014748.13	ENSMUSG00000014748.13	Tex261	chr6:83768884-83775813	Heart__WT	Heart__KO	OK	25.4356	25.1916	-0.0139055	-0.0813618	0.83795	0.99998	no
ENSMUSG00000014763.7	ENSMUSG00000014763.7	Fam120b	chr17:15396245-15433580	Heart__WT	Heart__KO	OK	6.87244	6.80621	-0.0139723	-0.0727283	0.8557	0.99998	no
ENSMUSG00000014767.16	ENSMUSG00000014767.16	Tbp	chr17:15499887-15528379	Heart__WT	Heart__KO	OK	16.7864	15.0553	-0.15702	-0.566753	0.16795	0.934926	no
ENSMUSG00000014769.9	ENSMUSG00000014769.9	Psmb1	chr17:15475720-15498276	Heart__WT	Heart__KO	OK	166.109	158.916	-0.0638644	-0.376892	0.34715	0.99998	no
ENSMUSG00000014771.12	ENSMUSG00000014771.12	Pdcd2	chr17:15499887-15528379	Heart__WT	Heart__KO	OK	12.5873	11.6997	-0.105492	-0.309835	0.439	0.99998	no
ENSMUSG00000014773.13	ENSMUSG00000014773.13	Dll1	chr17:15367353-15379475	Heart__WT	Heart__KO	OK	3.80488	4.10694	0.110213	0.362402	0.359	0.99998	no
ENSMUSG00000014776.6	ENSMUSG00000014776.6	Nol3	chr8:105276446-105289528	Heart__WT	Heart__KO	OK	0.483742	0.541717	0.163302	0.198166	0.6226	0.99998	no
ENSMUSG00000014778.10	ENSMUSG00000014778.10	Fhod1	chr8:105326353-105347953	Heart__WT	Heart__KO	OK	7.86807	8.44785	0.102575	0.400003	0.32565	0.99998	no
ENSMUSG00000014782.15	ENSMUSG00000014782.15	Plekhg4	chr8:105373273-105413502	Heart__WT	Heart__KO	NOTEST	0.230345	0.286285	0.313658	0	1	1	no
ENSMUSG00000014786.7	ENSMUSG00000014786.7	Slc9a5	chr8:105348257-105369881	Heart__WT	Heart__KO	OK	2.22539	2.48139	0.157091	0.63595	0.1184	0.807224	no
ENSMUSG00000014791.9	ENSMUSG00000014791.9	Elmo3	chr8:105305600-105310623	Heart__WT	Heart__KO	OK	1.13057	1.26166	0.158281	0.439049	0.2852	0.99998	no
ENSMUSG00000014813.8	ENSMUSG00000014813.8	Stc1	chr14:69029288-69041401	Heart__WT	Heart__KO	OK	3.43768	3.73839	0.120983	0.500937	0.2165	0.99998	no
ENSMUSG00000014837.14	ENSMUSG00000014837.14	4931428F04Rik	chr8:105276446-105289528	Heart__WT	Heart__KO	OK	4.01232	4.5092	0.168436	0.687572	0.09065	0.720667	no
ENSMUSG00000014846.12	ENSMUSG00000014846.12	Tppp3	chr8:105467492-105471526	Heart__WT	Heart__KO	OK	8.33419	8.041	-0.0516673	-0.171589	0.67365	0.99998	no
ENSMUSG00000014850.15	ENSMUSG00000014850.15	Msh3	chr13:92211871-92389053	Heart__WT	Heart__KO	OK	8.65748	8.74758	0.0149368	0.0464094	0.91135	0.99998	no
ENSMUSG00000014852.16	ENSMUSG00000014852.16	Adamts13	chr2:26973415-27009628	Heart__WT	Heart__KO	NOTEST	0.00604379	0.00415051	-0.542164	0	1	1	no
ENSMUSG00000014856.12	ENSMUSG00000014856.12	Tmem208	chr8:105326353-105347953	Heart__WT	Heart__KO	OK	30.9121	29.7673	-0.0544428	-0.153055	0.70685	0.99998	no
ENSMUSG00000014859.8	ENSMUSG00000014859.8	E2f4	chr8:105297662-105305369	Heart__WT	Heart__KO	OK	33.8597	32.9248	-0.0403949	-0.233139	0.56655	0.99998	no
ENSMUSG00000014867.9	ENSMUSG00000014867.9	Surf4	chr2:26913382-26933928	Heart__WT	Heart__KO	OK	93.1139	97.616	0.0681225	0.322603	0.3931	0.99998	no
ENSMUSG00000014873.15	ENSMUSG00000014873.15	Surf2	chr2:26913382-26933928	Heart__WT	Heart__KO	OK	19.0677	18.0012	-0.0830397	-0.0937829	0.8038	0.99998	no
ENSMUSG00000014905.3	ENSMUSG00000014905.3	Dnajb9	chr12:44205896-44210068	Heart__WT	Heart__KO	OK	15.5965	14.8801	-0.067841	-0.341317	0.4035	0.99998	no
ENSMUSG00000014907.9	ENSMUSG00000014907.9	Naf1	chr8:66860216-66890564	Heart__WT	Heart__KO	OK	5.79973	5.86112	0.0151921	0.0677857	0.8704	0.99998	no
ENSMUSG00000014932.15	ENSMUSG00000014932.15	Yes1	chr5:32507183-32687057	Heart__WT	Heart__KO	OK	13.1903	12.7777	-0.0458468	-0.244311	0.545	0.99998	no
ENSMUSG00000014956.15	ENSMUSG00000014956.15	Ppp1cb	chr5:32458842-32495523	Heart__WT	Heart__KO	OK	99.7317	96.2133	-0.0518154	-0.140403	0.7182	0.99998	no
ENSMUSG00000014959.12	ENSMUSG00000014959.12	Gorasp2	chr2:70661247-70825728	Heart__WT	Heart__KO	OK	58.7266	65.0518	0.147576	0.545915	0.1669	0.93399	no
ENSMUSG00000014980.14	ENSMUSG00000014980.14	Tsen15	chr1:152370734-152386688	Heart__WT	Heart__KO	OK	23.113	23.6889	0.0355086	0.170552	0.6662	0.99998	no
ENSMUSG00000015001.17	ENSMUSG00000015001.17	Oc90	chr15:65876052-65912397	Heart__WT	Heart__KO	NOTEST	0.0152819	0.00538638	-1.50444	0	1	1	no
ENSMUSG00000015002.16	ENSMUSG00000015002.16	Efr3a	chr15:65787033-65873816	Heart__WT	Heart__KO	OK	21.9002	21.7453	-0.0102371	-0.0379476	0.9239	0.99998	no
ENSMUSG00000015013.8	ENSMUSG00000015013.8	Trappc2l	chr8:119910359-124345724	Heart__WT	Heart__KO	OK	41.5868	41.1981	-0.0135503	-0.00159541	0.98835	0.99998	no
ENSMUSG00000015016.7	ENSMUSG00000015016.7	Acsf3	chr8:119910359-124345724	Heart__WT	Heart__KO	OK	7.54254	8.59437	0.188341	0.0213225	0.83635	0.99998	no
ENSMUSG00000015023.7	ENSMUSG00000015023.7	Ddx19a	chr8:110974995-110997800	Heart__WT	Heart__KO	OK	30.2357	31.3716	0.0532102	0.311872	0.4358	0.99998	no
ENSMUSG00000015027.10	ENSMUSG00000015027.10	Galns	chr8:119910359-124345724	Heart__WT	Heart__KO	OK	7.02596	7.24986	0.0452587	0.00525536	0.96025	0.99998	no
ENSMUSG00000015053.14	ENSMUSG00000015053.14	Gata2	chr6:88193890-88207032	Heart__WT	Heart__KO	OK	6.48461	7.81921	0.270003	0.667567	0.0975	0.742885	no
ENSMUSG00000015083.11	ENSMUSG00000015083.11	C8g	chr2:25498650-25505471	Heart__WT	Heart__KO	OK	0.916646	1.01959	0.153553	0.0962195	0.8331	0.99998	no
ENSMUSG00000015085.8	ENSMUSG00000015085.8	Entpd2	chr2:25395873-25409494	Heart__WT	Heart__KO	NOTEST	0.0693688	0.110626	0.673335	0	1	1	no
ENSMUSG00000015087.14	ENSMUSG00000015087.14	Rabl6	chr2:25583017-25631761	Heart__WT	Heart__KO	OK	32.2139	34.6772	0.106303	0.321421	0.3851	0.99998	no
ENSMUSG00000015090.13	ENSMUSG00000015090.13	Ptgds	chr2:25466708-25470046	Heart__WT	Heart__KO	NOTEST	0.167586	0.127833	-0.390645	0	1	1	no
ENSMUSG00000015092.9	ENSMUSG00000015092.9	Edf1	chr2:25557846-25562082	Heart__WT	Heart__KO	OK	136.184	129.842	-0.0687905	-0.401797	0.32235	0.99998	no
ENSMUSG00000015093.15	ENSMUSG00000015093.15	Clic3	chr2:25455140-25461094	Heart__WT	Heart__KO	OK	0.547195	0.528289	-0.0507276	-0.0339665	0.9218	0.99998	no
ENSMUSG00000015094.16	ENSMUSG00000015094.16	Npdc1	chr2:25395873-25409494	Heart__WT	Heart__KO	OK	8.23698	8.79099	0.0939106	0.314059	0.4299	0.99998	no
ENSMUSG00000015095.12	ENSMUSG00000015095.12	Fbxw5	chr2:25498650-25505471	Heart__WT	Heart__KO	OK	32.2904	34.2069	0.0831836	0.369351	0.36635	0.99998	no
ENSMUSG00000015112.15	ENSMUSG00000015112.15	Slc25a13	chr6:6041217-6217173	Heart__WT	Heart__KO	OK	32.0612	32.2658	0.00917693	0.0504891	0.8976	0.99998	no
ENSMUSG00000015120.15	ENSMUSG00000015120.15	Ube2i	chr17:25261915-25274622	Heart__WT	Heart__KO	OK	201.642	198.852	-0.0201023	-0.105584	0.7927	0.99998	no
ENSMUSG00000015126.9	ENSMUSG00000015126.9	Tsr3	chr17:25240169-25256364	Heart__WT	Heart__KO	OK	12.7576	12.9146	0.0176375	0.0723507	0.8596	0.99998	no
ENSMUSG00000015127.14	ENSMUSG00000015127.14	Unkl	chr17:25188396-25240124	Heart__WT	Heart__KO	OK	4.21778	3.22445	-0.387432	-0.685672	0.08745	0.710561	no
ENSMUSG00000015133.17	ENSMUSG00000015133.17	Lrrk1	chr7:66226911-66388350	Heart__WT	Heart__KO	OK	5.32968	5.30826	-0.00580886	-0.0128879	0.9732	0.99998	no
ENSMUSG00000015134.15	ENSMUSG00000015134.15	Aldh1a3	chr7:66390889-66427517	Heart__WT	Heart__KO	NOTEST	0.202854	0.21169	0.061511	0	1	1	no
ENSMUSG00000015143.14	ENSMUSG00000015143.14	Actn1	chr12:80167541-80260371	Heart__WT	Heart__KO	OK	86.8984	99.7904	0.199572	1.08393	0.0072	0.173261	no
ENSMUSG00000015149.14	ENSMUSG00000015149.14	Sirt2	chr7:28756173-28788661	Heart__WT	Heart__KO	OK	26.7652	26.6163	-0.00805024	-0.0397654	0.9207	0.99998	no
ENSMUSG00000015165.16	ENSMUSG00000015165.16	Hnrnpl	chr7:28808540-28822266	Heart__WT	Heart__KO	OK	206.184	215.451	0.0634295	0.259816	0.52285	0.99998	no
ENSMUSG00000015176.9	ENSMUSG00000015176.9	Nolc1	chr19:46075862-46085528	Heart__WT	Heart__KO	OK	29.3329	28.4386	-0.0446659	-0.264786	0.50685	0.99998	no
ENSMUSG00000015189.12	ENSMUSG00000015189.12	Casd1	chr6:4600838-4643355	Heart__WT	Heart__KO	OK	23.7345	24.0841	0.0210996	0.0901725	0.78165	0.99998	no
ENSMUSG00000015202.13	ENSMUSG00000015202.13	Cnksr3	chr10:7119062-7212237	Heart__WT	Heart__KO	OK	3.4588	3.55242	0.0385324	0.154157	0.70505	0.99998	no
ENSMUSG00000015214.14	ENSMUSG00000015214.14	Mtmr1	chrX:71364759-71419196	Heart__WT	Heart__KO	OK	7.83782	7.91954	0.0149645	0.0309496	0.93435	0.99998	no
ENSMUSG00000015217.11	ENSMUSG00000015217.11	Hmgb3	chrX:71555917-71560676	Heart__WT	Heart__KO	OK	96.8428	90.2429	-0.101832	-0.597885	0.14365	0.876063	no
ENSMUSG00000015222.17	ENSMUSG00000015222.17	Map2	chr1:66175272-66442583	Heart__WT	Heart__KO	OK	2.40067	1.8954	-0.340939	-0.507052	0.1674	0.934904	no
ENSMUSG00000015224.10	ENSMUSG00000015224.10	Cyp2j9	chr4:96568428-96591578	Heart__WT	Heart__KO	NOTEST	0.242389	0.252246	0.0575075	0	1	1	no
ENSMUSG00000015242.14	ENSMUSG00000015242.14	Nipsnap3a	chr4:52989283-53001162	Heart__WT	Heart__KO	NOTEST	0.00555618	0	-inf	0	1	1	no
ENSMUSG00000015243.4	ENSMUSG00000015243.4	Abca1	chr4:53030786-53159895	Heart__WT	Heart__KO	OK	2.40147	2.25184	-0.092815	-0.281461	0.41365	0.99998	no
ENSMUSG00000015247.10	ENSMUSG00000015247.10	Nipsnap3b	chr4:53011879-53022060	Heart__WT	Heart__KO	OK	31.8315	31.845	0.000612131	0.00319018	0.99455	0.99998	no
ENSMUSG00000015289.4	ENSMUSG00000015289.4	Lage3	chrX:74351275-74353618	Heart__WT	Heart__KO	OK	46.8789	45.5052	-0.0429047	-0.216676	0.59885	0.99998	no
ENSMUSG00000015290.15	ENSMUSG00000015290.15	Ubl4a	chrX:74365717-74373349	Heart__WT	Heart__KO	OK	23.3744	21.8503	-0.0972749	-0.457346	0.24995	0.99998	no
ENSMUSG00000015291.10	ENSMUSG00000015291.10	Gdi1	chrX:74304997-74311862	Heart__WT	Heart__KO	OK	60.3819	61.1248	0.0176413	0.0776906	0.848	0.99998	no
ENSMUSG00000015305.5	ENSMUSG00000015305.5	Sash1	chr10:8722218-8886880	Heart__WT	Heart__KO	OK	5.53246	5.93704	0.101822	0.558036	0.1719	0.939453	no
ENSMUSG00000015312.8	ENSMUSG00000015312.8	Gadd45b	chr10:80930090-80932204	Heart__WT	Heart__KO	OK	8.57609	7.58424	-0.177315	-0.654235	0.102	0.755703	no
ENSMUSG00000015314.10	ENSMUSG00000015314.10	Slamf6	chr1:171909956-171953170	Heart__WT	Heart__KO	NOTEST	0.023954	0.00669753	-1.83857	0	1	1	no
ENSMUSG00000015316.11	ENSMUSG00000015316.11	Slamf1	chr1:171767126-171801184	Heart__WT	Heart__KO	NOTEST	0.239853	0.166109	-0.530024	0	1	1	no
ENSMUSG00000015335.16	ENSMUSG00000015335.16	Zdhhc12	chr2:30077683-30093648	Heart__WT	Heart__KO	OK	21.2025	21.5907	0.0261738	0.0919229	0.8206	0.99998	no
ENSMUSG00000015337.5	ENSMUSG00000015337.5	Endog	chr2:30171492-30178450	Heart__WT	Heart__KO	OK	4.66271	4.42989	-0.0738968	-0.117944	0.7781	0.99998	no
ENSMUSG00000015340.10	ENSMUSG00000015340.10	Cybb	chrX:9435251-9487771	Heart__WT	Heart__KO	OK	0.31321	0.181202	-0.789529	-0.668076	0.0444	0.512885	no
ENSMUSG00000015341.16	ENSMUSG00000015341.16	Golga7	chr8:23241352-23257074	Heart__WT	Heart__KO	OK	66.2674	61.4168	-0.109666	-0.644994	0.1145	0.795725	no
ENSMUSG00000015342.6	ENSMUSG00000015342.6	Xk	chrX:9272755-9313250	Heart__WT	Heart__KO	OK	9.31998	3.90818	-1.25383	-6.09332	5e-05	0.00284848	yes
ENSMUSG00000015354.8	ENSMUSG00000015354.8	Pcolce2	chr9:95618910-95698096	Heart__WT	Heart__KO	OK	0.326244	0.353932	0.11752	0.0950788	0.811	0.99998	no
ENSMUSG00000015355.13	ENSMUSG00000015355.13	Cd48	chr1:171682008-171705258	Heart__WT	Heart__KO	NOTEST	0.111395	0.131281	0.236972	0	1	1	no
ENSMUSG00000015357.10	ENSMUSG00000015357.10	Clpx	chr9:65294259-65330658	Heart__WT	Heart__KO	OK	18.5218	17.4797	-0.0835442	-0.3553	0.37905	0.99998	no
ENSMUSG00000015363.13	ENSMUSG00000015363.13	Trabd	chr15:89059733-89087077	Heart__WT	Heart__KO	OK	28.345	30.3597	0.0990621	0.528199	0.19265	0.972301	no
ENSMUSG00000015365.15	ENSMUSG00000015365.15	Mov10l1	chr15:88982908-89055152	Heart__WT	Heart__KO	OK	24.0848	25.0959	0.059328	0.142183	0.722	0.99998	no
ENSMUSG00000015377.9	ENSMUSG00000015377.9	Dennd6b	chr15:89182216-89196474	Heart__WT	Heart__KO	OK	3.34467	3.6089	0.109694	0.480136	0.2415	0.99998	no
ENSMUSG00000015396.3	ENSMUSG00000015396.3	Cd83	chr13:43785106-43803130	Heart__WT	Heart__KO	OK	0.416126	0.408891	-0.0253039	-0.0434834	0.9151	0.99998	no
ENSMUSG00000015401.12	ENSMUSG00000015401.12	Tmem27	chrX:164088829-164118860	Heart__WT	Heart__KO	NOTEST	0.0385536	0.0419723	0.122572	0	1	1	no
ENSMUSG00000015405.15	ENSMUSG00000015405.15	Ace2	chrX:164139331-164188420	Heart__WT	Heart__KO	NOTEST	0.0241648	0.0678298	1.48901	0	1	1	no
ENSMUSG00000015437.4	ENSMUSG00000015437.4	Gzmb	chr14:56258855-56262260	Heart__WT	Heart__KO	NOTEST	0.0166223	0.0228248	0.457484	0	1	1	no
ENSMUSG00000015441.3	ENSMUSG00000015441.3	Gzmf	chr14:56205265-56211407	Heart__WT	Heart__KO	NOTEST	0.00633824	0	-inf	0	1	1	no
ENSMUSG00000015443.8	ENSMUSG00000015443.8	Gzmn	chr14:56165796-56174596	Heart__WT	Heart__KO	NOTEST	0	0.0072528	inf	0	1	1	no
ENSMUSG00000015451.16	ENSMUSG00000015451.16	C4a	chr17:34809091-34823464	Heart__WT	Heart__KO	NOTEST	0.134642	0.201023	0.578228	0	1	1	no
ENSMUSG00000015452.14	ENSMUSG00000015452.14	Ager	chr17:34597861-34600936	Heart__WT	Heart__KO	OK	2.40203	2.37413	-0.0168548	-0.0435498	0.91315	0.99998	no
ENSMUSG00000015461.15	ENSMUSG00000015461.15	Atf6b	chr17:34647145-34655074	Heart__WT	Heart__KO	OK	26.175	29.0351	0.149606	0.868069	0.0347	0.451589	no
ENSMUSG00000015467.14	ENSMUSG00000015467.14	Egfl8	chr17:34604261-34628510	Heart__WT	Heart__KO	OK	0.360086	0.319649	-0.171853	-0.0578882	0.8643	0.99998	no
ENSMUSG00000015468.14	ENSMUSG00000015468.14	Notch4	chr17:34564267-34588503	Heart__WT	Heart__KO	OK	4.00017	4.45699	0.156009	0.632946	0.0783	0.686666	no
ENSMUSG00000015474.16	ENSMUSG00000015474.16	Ppt2	chr17:34604261-34628510	Heart__WT	Heart__KO	OK	20.5735	23.0708	0.165279	0.483049	0.2283	0.99998	no
ENSMUSG00000015476.6	ENSMUSG00000015476.6	Prrt1	chr17:34629532-34633126	Heart__WT	Heart__KO	NOTEST	0.0505216	0.0402926	-0.326387	0	1	1	no
ENSMUSG00000015478.13	ENSMUSG00000015478.13	Rnf5	chr17:34601090-34603690	Heart__WT	Heart__KO	OK	31.2533	29.5613	-0.0802989	-0.38573	0.3445	0.99998	no
ENSMUSG00000015484.3	ENSMUSG00000015484.3	Fam163a	chr1:156075965-156205026	Heart__WT	Heart__KO	OK	0.923641	1.15918	0.327696	0.939679	0.0249	0.38487	no
ENSMUSG00000015488.14	ENSMUSG00000015488.14	Cacfd1	chr2:27009925-27021089	Heart__WT	Heart__KO	OK	20.4888	21.6568	0.0799882	0.42955	0.28405	0.99998	no
ENSMUSG00000015501.10	ENSMUSG00000015501.10	Hivep2	chr10:13966074-14154446	Heart__WT	Heart__KO	OK	3.99669	4.21311	0.0760807	0.314407	0.43725	0.99998	no
ENSMUSG00000015519.12	ENSMUSG00000015519.12	2310057J18Rik	chr10:28972287-28986303	Heart__WT	Heart__KO	NOTEST	0	0	0	0	1	1	no
ENSMUSG00000015522.18	ENSMUSG00000015522.18	Arnt	chr3:95434387-95497240	Heart__WT	Heart__KO	OK	20.9833	21.6072	0.0422664	0.21395	0.59325	0.99998	no
ENSMUSG00000015533.8	ENSMUSG00000015533.8	Itga2	chr13:114835915-114932041	Heart__WT	Heart__KO	OK	2.34815	1.90128	-0.304551	-1.11341	0.00635	0.156821	no
ENSMUSG00000015536.14	ENSMUSG00000015536.14	Mocs2	chr13:114818235-114832275	Heart__WT	Heart__KO	OK	24.0014	22.8975	-0.0679308	-0.322036	0.4275	0.99998	no
ENSMUSG00000015542.17	ENSMUSG00000015542.17	Nat9	chr11:115182831-115247023	Heart__WT	Heart__KO	OK	8.71162	8.46372	-0.0416492	-0.0991408	0.80315	0.99998	no
ENSMUSG00000015568.15	ENSMUSG00000015568.15	Lpl	chr8:68880490-68906934	Heart__WT	Heart__KO	OK	41.1374	44.0074	0.0972955	0.568736	0.1593	0.916779	no
ENSMUSG00000015575.14	ENSMUSG00000015575.14	Atp6v0e	chr17:26676395-26699644	Heart__WT	Heart__KO	OK	73.0331	70.1455	-0.0582001	-0.319484	0.43695	0.99998	no
ENSMUSG00000015579.4	ENSMUSG00000015579.4	Nkx2-5	chr17:26838663-26841565	Heart__WT	Heart__KO	OK	45.8144	53.1185	0.213412	1.23214	0.0024	0.0772934	no
ENSMUSG00000015597.16	ENSMUSG00000015597.16	Zfp318	chr17:46383730-46420920	Heart__WT	Heart__KO	OK	6.73601	6.74587	0.00210846	0.0116563	0.9772	0.99998	no
ENSMUSG00000015599.8	ENSMUSG00000015599.8	Ttbk1	chr17:46442447-46831413	Heart__WT	Heart__KO	NOTEST	0.0629143	0.0554656	-0.181795	0	1	1	no
ENSMUSG00000015605.5	ENSMUSG00000015605.5	Srf	chr17:46442447-46831413	Heart__WT	Heart__KO	OK	32.8121	36.389	0.149271	0.201221	0.6257	0.99998	no
ENSMUSG00000015619.10	ENSMUSG00000015619.10	Gata3	chr2:9857077-9890034	Heart__WT	Heart__KO	OK	1.65986	1.42732	-0.21776	-0.314663	0.2768	0.99998	no
ENSMUSG00000015627.5	ENSMUSG00000015627.5	Gata5	chr2:180325132-180340732	Heart__WT	Heart__KO	OK	19.5761	21.1833	0.113837	0.649962	0.1115	0.786936	no
ENSMUSG00000015647.9	ENSMUSG00000015647.9	Lama5	chr2:180176372-180225859	Heart__WT	Heart__KO	OK	14.5057	17.5391	0.273963	1.1512	0.00065	0.0268571	yes
ENSMUSG00000015652.9	ENSMUSG00000015652.9	Steap1	chr5:5736316-5749326	Heart__WT	Heart__KO	OK	0.818238	1.05797	0.370708	0.656151	0.09765	0.742885	no
ENSMUSG00000015653.13	ENSMUSG00000015653.13	Steap2	chr5:5664828-5694578	Heart__WT	Heart__KO	OK	2.24518	2.42567	0.111555	0.268988	0.502	0.99998	no
ENSMUSG00000015656.16	ENSMUSG00000015656.16	Hspa8	chr9:40800983-40805200	Heart__WT	Heart__KO	OK	833.538	778.254	-0.0990059	-0.26395	0.48515	0.99998	no
ENSMUSG00000015659.12	ENSMUSG00000015659.12	Serac1	chr17:5941279-6079741	Heart__WT	Heart__KO	OK	2.99145	2.92403	-0.0328853	-0.0888144	0.81345	0.99998	no
ENSMUSG00000015665.8	ENSMUSG00000015665.8	Awat1	chrX:100572250-100578205	Heart__WT	Heart__KO	NOTEST	0.00786236	0	-inf	0	1	1	no
ENSMUSG00000015668.13	ENSMUSG00000015668.13	Pdzd11	chrX:100622885-100727214	Heart__WT	Heart__KO	OK	35.7666	34.2704	-0.0616495	-0.177525	0.66145	0.99998	no
ENSMUSG00000015671.10	ENSMUSG00000015671.10	Psma2	chr13:14613241-14625671	Heart__WT	Heart__KO	OK	145.719	138.776	-0.0704308	-0.417153	0.3036	0.99998	no
ENSMUSG00000015672.3	ENSMUSG00000015672.3	Mrpl32	chr13:14610300-14613037	Heart__WT	Heart__KO	OK	45.0298	43.3584	-0.0545694	-0.274908	0.49545	0.99998	no
ENSMUSG00000015697.14	ENSMUSG00000015697.14	Setdb1	chr3:95253673-95357202	Heart__WT	Heart__KO	OK	19.2319	19.0497	-0.0137311	-0.0433466	0.91645	0.99998	no
ENSMUSG00000015702.13	ENSMUSG00000015702.13	Anxa9	chr3:95253673-95357202	Heart__WT	Heart__KO	OK	0.59062	0.689851	0.224056	0.0806872	0.8681	0.99998	no
ENSMUSG00000015709.9	ENSMUSG00000015709.9	Arnt2	chr7:84246277-84410176	Heart__WT	Heart__KO	OK	4.10597	3.76625	-0.124594	-0.45338	0.19675	0.976285	no
ENSMUSG00000015711.8	ENSMUSG00000015711.8	Prune	chr3:95253673-95357202	Heart__WT	Heart__KO	OK	16.7782	17.2906	0.0434038	0.106785	0.7959	0.99998	no
ENSMUSG00000015714.11	ENSMUSG00000015714.11	Cers2	chr3:95253673-95357202	Heart__WT	Heart__KO	OK	44.6408	44.3952	-0.00795915	-0.0257726	0.9479	0.99998	no
ENSMUSG00000015721.18	ENSMUSG00000015721.18	Nlrp5	chr7:23385888-23441922	Heart__WT	Heart__KO	NOTEST	0.0281909	0.0178949	-0.655682	0	1	1	no
ENSMUSG00000015733.13	ENSMUSG00000015733.13	Capza2	chr6:17636233-17666972	Heart__WT	Heart__KO	OK	74.9911	76.0136	0.0195371	0.0948162	0.79275	0.99998	no
ENSMUSG00000015745.9	ENSMUSG00000015745.9	Plekho1	chr3:95988428-95996001	Heart__WT	Heart__KO	OK	87.2771	93.8044	0.104053	0.555398	0.1731	0.941767	no
ENSMUSG00000015747.5	ENSMUSG00000015747.5	Vps45	chr3:95999831-96058466	Heart__WT	Heart__KO	OK	14.9665	14.8177	-0.0144165	-0.0235051	0.95255	0.99998	no
ENSMUSG00000015748.13	ENSMUSG00000015748.13	Prpf3	chr3:95830123-95855885	Heart__WT	Heart__KO	OK	17.5768	16.719	-0.07218	-0.36797	0.35305	0.99998	no
ENSMUSG00000015749.12	ENSMUSG00000015749.12	Anp32e	chr3:95929245-95947390	Heart__WT	Heart__KO	OK	165.17	157.922	-0.0647368	-0.249707	0.54185	0.99998	no
ENSMUSG00000015750.15	ENSMUSG00000015750.15	Aph1a	chr3:95893968-95904691	Heart__WT	Heart__KO	OK	49.1767	51.8367	0.075998	0.272233	0.4576	0.99998	no
ENSMUSG00000015755.16	ENSMUSG00000015755.16	Tab2	chr10:7905652-7956230	Heart__WT	Heart__KO	OK	47.9744	47.9119	-0.00188253	-0.0103822	0.97825	0.99998	no
ENSMUSG00000015757.10	ENSMUSG00000015757.10	Ppil4	chr10:7792890-7823135	Heart__WT	Heart__KO	OK	14.1433	13.028	-0.118506	-0.661246	0.0936	0.729814	no
ENSMUSG00000015759.10	ENSMUSG00000015759.10	Cnih1	chr14:46775581-46788411	Heart__WT	Heart__KO	OK	70.4298	71.5242	0.0222454	0.131776	0.74605	0.99998	no
ENSMUSG00000015766.14	ENSMUSG00000015766.14	Eps8	chr6:137477244-137654876	Heart__WT	Heart__KO	OK	5.76041	6.38575	0.148685	0.48338	0.2081	0.993289	no
ENSMUSG00000015776.12	ENSMUSG00000015776.12	Med22	chr2:26905261-26910677	Heart__WT	Heart__KO	OK	21.0397	20.7084	-0.0228959	-0.0916458	0.82595	0.99998	no
ENSMUSG00000015787.15	ENSMUSG00000015787.15	Abo	chr2:26842502-26864979	Heart__WT	Heart__KO	NOTEST	0	0	0	0	1	1	no
ENSMUSG00000015790.16	ENSMUSG00000015790.16	Surf1	chr2:26913382-26933928	Heart__WT	Heart__KO	OK	21.0733	20.981	-0.00633413	-0.00755111	0.9863	0.99998	no
ENSMUSG00000015804.14	ENSMUSG00000015804.14	Med28	chr5:45520228-45529276	Heart__WT	Heart__KO	OK	59.1592	57.9773	-0.0291146	-0.143415	0.72365	0.99998	no
ENSMUSG00000015806.12	ENSMUSG00000015806.12	Qdpr	chr5:45434020-45450236	Heart__WT	Heart__KO	OK	32.8528	32.6648	-0.00827916	-0.0357071	0.93085	0.99998	no
ENSMUSG00000015812.7	ENSMUSG00000015812.7	Gnrh1	chr14:67745228-67749435	Heart__WT	Heart__KO	OK	0.572455	0.56921	-0.00820119	-0.00832997	0.96475	0.99998	no
ENSMUSG00000015829.13	ENSMUSG00000015829.13	Tnr	chr1:159523768-159931729	Heart__WT	Heart__KO	NOTEST	0.0121107	0.0050009	-1.27602	0	1	1	no
ENSMUSG00000015837.15	ENSMUSG00000015837.15	Sqstm1	chr11:50174443-50210827	Heart__WT	Heart__KO	OK	73.9673	67.5144	-0.131692	-0.73566	0.07395	0.667592	no
ENSMUSG00000015839.6	ENSMUSG00000015839.6	Nfe2l2	chr2:75675512-75704641	Heart__WT	Heart__KO	OK	28.9811	25.9203	-0.16103	-0.924773	0.02345	0.371642	no
ENSMUSG00000015843.10	ENSMUSG00000015843.10	Rxrg	chr1:167598383-167639623	Heart__WT	Heart__KO	OK	0.819517	0.808613	-0.0193247	-0.0385023	0.92335	0.99998	no
ENSMUSG00000015846.14	ENSMUSG00000015846.14	Rxra	chr2:27676439-27762957	Heart__WT	Heart__KO	OK	13.8746	14.7853	0.0917125	0.50794	0.20415	0.987907	no
ENSMUSG00000015850.11	ENSMUSG00000015850.11	Adamtsl4	chr3:95676200-95687917	Heart__WT	Heart__KO	OK	2.26269	2.38944	0.078636	0.126695	0.63365	0.99998	no
ENSMUSG00000015852.13	ENSMUSG00000015852.13	Fcrls	chr3:87250757-87263738	Heart__WT	Heart__KO	OK	1.84093	1.4018	-0.393156	-0.937617	0.01985	0.334783	no
ENSMUSG00000015854.7	ENSMUSG00000015854.7	Cd5l	chr3:87357880-87371073	Heart__WT	Heart__KO	NOTEST	0.0706672	0.0714182	0.0152511	0	1	1	no
ENSMUSG00000015869.16	ENSMUSG00000015869.16	Prpsap1	chr11:116466318-116494202	Heart__WT	Heart__KO	OK	29.6898	31.6943	0.0942558	0.449642	0.26925	0.99998	no
ENSMUSG00000015879.8	ENSMUSG00000015879.8	Fam184b	chr5:45529704-45645469	Heart__WT	Heart__KO	NOTEST	0.0974058	0.0885314	-0.137818	0	1	1	no
ENSMUSG00000015880.13	ENSMUSG00000015880.13	Ncapg	chr5:45669918-45857615	Heart__WT	Heart__KO	OK	23.7596	20.0274	-0.246537	-1.1786	0.0041	0.116567	no
ENSMUSG00000015882.17	ENSMUSG00000015882.17	Lcorl	chr5:45669918-45857615	Heart__WT	Heart__KO	OK	7.7733	7.60076	-0.0323842	-0.0693727	0.85135	0.99998	no
ENSMUSG00000015889.7	ENSMUSG00000015889.7	Lta4h	chr10:93453395-93484896	Heart__WT	Heart__KO	OK	89.0533	90.744	0.027133	0.158995	0.6915	0.99998	no
ENSMUSG00000015890.2	ENSMUSG00000015890.2	Amdhd1	chr10:93523337-93540033	Heart__WT	Heart__KO	NOTEST	0.0621373	0.0675963	0.121484	0	1	1	no
ENSMUSG00000015932.8	ENSMUSG00000015932.8	Dstn	chr2:143915319-143943324	Heart__WT	Heart__KO	OK	562.592	582.542	0.050275	0.193255	0.64135	0.99998	no
ENSMUSG00000015937.14	ENSMUSG00000015937.14	H2afy	chr13:56073618-56136361	Heart__WT	Heart__KO	OK	55.5242	56.0959	0.0147771	0.0771572	0.8483	0.99998	no
ENSMUSG00000015942.9	ENSMUSG00000015942.9	Gtf2ird2	chr5:134184026-134218146	Heart__WT	Heart__KO	OK	4.13682	4.0924	-0.0155771	-0.0463053	0.9082	0.99998	no
ENSMUSG00000015943.11	ENSMUSG00000015943.11	Bola1	chr3:96196587-96220308	Heart__WT	Heart__KO	OK	16.2678	16.4997	0.0204216	0.0751397	0.8541	0.99998	no
ENSMUSG00000015944.9	ENSMUSG00000015944.9	Gatsl2	chr5:134099710-134144343	Heart__WT	Heart__KO	OK	4.71914	5.20424	0.141163	0.727565	0.0654	0.627544	no
ENSMUSG00000015947.10	ENSMUSG00000015947.10	Fcgr1	chr3:96282908-96293969	Heart__WT	Heart__KO	OK	0.475226	0.34888	-0.445885	-0.814376	0.0446	0.513617	no
ENSMUSG00000015950.13	ENSMUSG00000015950.13	Ncf1	chr5:134220259-134229625	Heart__WT	Heart__KO	OK	1.10055	0.874053	-0.332431	-0.831928	0.04025	0.48959	no
ENSMUSG00000015957.12	ENSMUSG00000015957.12	Wnt11	chr7:98835111-98855195	Heart__WT	Heart__KO	OK	14.0561	13.3396	-0.0754853	-0.324524	0.4286	0.99998	no
ENSMUSG00000015961.8	ENSMUSG00000015961.8	Adss	chr1:177762961-177796511	Heart__WT	Heart__KO	OK	24.3563	23.3386	-0.061575	-0.356123	0.37945	0.99998	no
ENSMUSG00000015962.5	ENSMUSG00000015962.5	1700016C15Rik	chr1:177729813-177753324	Heart__WT	Heart__KO	NOTEST	0.00869354	0	-inf	0	1	1	no
ENSMUSG00000015966.16	ENSMUSG00000015966.16	Il17rb	chr14:29996167-30008896	Heart__WT	Heart__KO	NOTEST	0.0317993	0.0319173	0.00534137	0	1	1	no
ENSMUSG00000015968.16	ENSMUSG00000015968.16	Cacna1d	chr14:30009022-30527056	Heart__WT	Heart__KO	OK	4.57226	4.93633	0.110532	0.34934	0.3901	0.99998	no
ENSMUSG00000015970.18	ENSMUSG00000015970.18	Chdh	chr14:30009022-30527056	Heart__WT	Heart__KO	NOTEST	0.0502701	0.0792513	0.656734	0	1	1	no
ENSMUSG00000015971.4	ENSMUSG00000015971.4	Actr8	chr14:29978336-29993221	Heart__WT	Heart__KO	OK	16.5111	16.5192	0.000713248	0.00377847	0.9927	0.99998	no
ENSMUSG00000015980.14	ENSMUSG00000015980.14	Lrrc27	chr7:139103637-139242979	Heart__WT	Heart__KO	OK	2.34463	2.28513	-0.0370846	-0.0556368	0.88755	0.99998	no
ENSMUSG00000015981.12	ENSMUSG00000015981.12	Stk32c	chr7:139103637-139242979	Heart__WT	Heart__KO	NOTEST	0.243595	0.25881	0.0874128	0	1	1	no
ENSMUSG00000015994.9	ENSMUSG00000015994.9	Fnta	chr8:25998728-26015601	Heart__WT	Heart__KO	OK	35.8989	34.221	-0.069057	-0.39796	0.319	0.99998	no
ENSMUSG00000016018.3	ENSMUSG00000016018.3	Skiv2l2	chr13:112800893-112927380	Heart__WT	Heart__KO	OK	29.9044	28.4236	-0.0732698	-0.388726	0.33975	0.99998	no
ENSMUSG00000016024.9	ENSMUSG00000016024.9	Lbp	chr2:158306492-158332852	Heart__WT	Heart__KO	OK	4.37932	4.54135	0.0524145	0.126052	0.7471	0.99998	no
ENSMUSG00000016028.9	ENSMUSG00000016028.9	Celsr1	chr15:85898757-86033777	Heart__WT	Heart__KO	OK	3.84254	4.55016	0.243858	1.35618	0.00065	0.0268571	yes
ENSMUSG00000016087.13	ENSMUSG00000016087.13	Fli1	chr9:32422203-32542861	Heart__WT	Heart__KO	OK	5.71299	6.03433	0.0789481	0.30433	0.46085	0.99998	no
ENSMUSG00000016128.14	ENSMUSG00000016128.14	Stard13	chr5:151037509-151432118	Heart__WT	Heart__KO	OK	2.68455	2.5825	-0.0559126	-0.103362	0.7628	0.99998	no
ENSMUSG00000016150.15	ENSMUSG00000016150.15	Tenm1	chrX:42502452-43274786	Heart__WT	Heart__KO	NOTEST	0	0	0	0	1	1	no
ENSMUSG00000016179.11	ENSMUSG00000016179.11	Camk1g	chr1:193346345-193370298	Heart__WT	Heart__KO	OK	2.72373	3.01101	0.144659	0.467898	0.24735	0.99998	no
ENSMUSG00000016181.9	ENSMUSG00000016181.9	Diexf	chr1:193091103-193130272	Heart__WT	Heart__KO	OK	7.29557	7.00808	-0.0580016	-0.115207	0.74625	0.99998	no
ENSMUSG00000016194.14	ENSMUSG00000016194.14	Hsd11b1	chr1:193203037-193343878	Heart__WT	Heart__KO	OK	0.536191	0.606201	0.177048	0.135701	0.711	0.99998	no
ENSMUSG00000016200.13	ENSMUSG00000016200.13	Syt14	chr1:192891232-193035775	Heart__WT	Heart__KO	OK	2.01363	1.60435	-0.327815	-1.36868	0.0007	0.0285312	yes
ENSMUSG00000016206.6	ENSMUSG00000016206.6	H2-M3	chr17:37270219-37274484	Heart__WT	Heart__KO	OK	0.351747	0.310155	-0.18155	-0.247307	0.53925	0.99998	no
ENSMUSG00000016239.11	ENSMUSG00000016239.11	Lonrf3	chrX:36328352-36362341	Heart__WT	Heart__KO	NOTEST	0.151414	0.139032	-0.123086	0	1	1	no
ENSMUSG00000016252.7	ENSMUSG00000016252.7	Atp5e	chr2:174461071-174464105	Heart__WT	Heart__KO	OK	571.55	553.856	-0.0453675	-0.268038	0.5102	0.99998	no
ENSMUSG00000016253.12	ENSMUSG00000016253.12	Nelfcd	chr2:174415803-174439039	Heart__WT	Heart__KO	OK	38.6459	37.9768	-0.0251982	-0.111642	0.78335	0.99998	no
ENSMUSG00000016255.5	ENSMUSG00000016255.5	Tubb1	chr2:174450694-174457882	Heart__WT	Heart__KO	OK	7.27794	5.46609	-0.413022	-1.45378	0.0003	0.0140124	yes
ENSMUSG00000016256.10	ENSMUSG00000016256.10	Ctsz	chr2:174415803-174439039	Heart__WT	Heart__KO	OK	42.0191	43.6297	0.0542669	0.196182	0.63335	0.99998	no
ENSMUSG00000016257.15	ENSMUSG00000016257.15	Slmo2	chr2:174465066-174473081	Heart__WT	Heart__KO	OK	65.1634	66.3617	0.0262874	0.138325	0.728	0.99998	no
ENSMUSG00000016262.14	ENSMUSG00000016262.14	Sertad4	chr1:192844487-192856246	Heart__WT	Heart__KO	OK	7.07821	6.71065	-0.0769317	-0.355357	0.3743	0.99998	no
ENSMUSG00000016283.13	ENSMUSG00000016283.13	H2-M2	chr17:37480850-37483552	Heart__WT	Heart__KO	NOTEST	0	0	0	0	1	1	no
ENSMUSG00000016308.12	ENSMUSG00000016308.12	Ube2a	chrX:36823736-36884222	Heart__WT	Heart__KO	OK	39.0893	37.1225	-0.0744787	-0.247365	0.54445	0.99998	no
ENSMUSG00000016319.3	ENSMUSG00000016319.3	Slc25a5	chrX:36795650-36798807	Heart__WT	Heart__KO	OK	520.392	528.029	0.0210175	0.0997873	0.8054	0.99998	no
ENSMUSG00000016327.9	ENSMUSG00000016327.9	Atp1b4	chrX:38316183-38336769	Heart__WT	Heart__KO	NOTEST	0.0256788	0.0232352	-0.144264	0	1	1	no
ENSMUSG00000016344.14	ENSMUSG00000016344.14	Ppdpf	chr2:181187246-181188771	Heart__WT	Heart__KO	OK	54.2645	53.1705	-0.0293815	-0.147464	0.7194	0.99998	no
ENSMUSG00000016346.17	ENSMUSG00000016346.17	Kcnq2	chr2:181075578-181135300	Heart__WT	Heart__KO	NOTEST	0.0157141	0.0296108	0.914067	0	1	1	no
ENSMUSG00000016349.10	ENSMUSG00000016349.10	Eef1a2	chr2:181147652-181157014	Heart__WT	Heart__KO	OK	28.3928	31.9145	0.168689	0.962678	0.01595	0.295627	no
ENSMUSG00000016356.17	ENSMUSG00000016356.17	Col20a1	chr2:180983923-181017540	Heart__WT	Heart__KO	NOTEST	0.231273	0.234591	0.0205475	0	1	1	no
ENSMUSG00000016382.15	ENSMUSG00000016382.15	Pls3	chrX:75785653-75875182	Heart__WT	Heart__KO	OK	39.7492	37.1369	-0.0980732	-0.570629	0.1608	0.921659	no
ENSMUSG00000016386.15	ENSMUSG00000016386.15	Mpped2	chr2:106693268-106868356	Heart__WT	Heart__KO	OK	48.3326	51.3853	0.0883598	0.45369	0.26315	0.99998	no
ENSMUSG00000016409.4	ENSMUSG00000016409.4	Nkap	chrX:37126794-37168842	Heart__WT	Heart__KO	OK	7.24018	6.81921	-0.0864207	-0.445216	0.273	0.99998	no
ENSMUSG00000016427.7	ENSMUSG00000016427.7	Ndufa1	chrX:37187587-37191163	Heart__WT	Heart__KO	OK	190.556	186.273	-0.0327993	-0.183268	0.6441	0.99998	no
ENSMUSG00000016458.13	ENSMUSG00000016458.13	Wt1	chr2:105126528-105173616	Heart__WT	Heart__KO	OK	19.7885	19.8508	0.00453795	0.0232981	0.95605	0.99998	no
ENSMUSG00000016477.17	ENSMUSG00000016477.17	E2f3	chr13:29906574-29985668	Heart__WT	Heart__KO	OK	17.8058	17.6957	-0.00895381	-0.0116237	0.95915	0.99998	no
ENSMUSG00000016481.15	ENSMUSG00000016481.15	Cr1l	chr1:195097381-195131586	Heart__WT	Heart__KO	OK	27.8037	27.4044	-0.0208691	-0.100273	0.80745	0.99998	no
ENSMUSG00000016487.15	ENSMUSG00000016487.15	Ppfibp1	chr6:146888486-147032025	Heart__WT	Heart__KO	OK	63.7958	63.6834	-0.00254474	-0.00832282	0.98285	0.99998	no
ENSMUSG00000016493.13	ENSMUSG00000016493.13	Cd46	chr1:194938818-195092249	Heart__WT	Heart__KO	OK	0.453519	0.456993	0.0110081	0.0109113	0.97925	0.99998	no
ENSMUSG00000016494.9	ENSMUSG00000016494.9	Cd34	chr1:194938818-195092249	Heart__WT	Heart__KO	OK	38.6223	37.4822	-0.0432286	-0.24856	0.54505	0.99998	no
ENSMUSG00000016495.12	ENSMUSG00000016495.12	Plgrkt	chr19:29348598-29367390	Heart__WT	Heart__KO	OK	20.753	19.3873	-0.0982048	-0.403948	0.31925	0.99998	no
ENSMUSG00000016496.7	ENSMUSG00000016496.7	Cd274	chr19:29367454-29388095	Heart__WT	Heart__KO	OK	0.274939	0.31658	0.203459	0.378843	0.357	0.99998	no
ENSMUSG00000016498.9	ENSMUSG00000016498.9	Pdcd1lg2	chr19:29410918-29471157	Heart__WT	Heart__KO	NOTEST	0.00649312	0.00382459	-0.763607	0	1	1	no
ENSMUSG00000016503.16	ENSMUSG00000016503.16	Gtf3a	chr5:146948656-146963800	Heart__WT	Heart__KO	OK	14.4153	15.5034	0.104984	0.342547	0.4022	0.99998	no
ENSMUSG00000016510.11	ENSMUSG00000016510.11	Mtif3	chr5:146948656-146963800	Heart__WT	Heart__KO	OK	12.3559	12.1818	-0.0204704	-0.0604189	0.87925	0.99998	no
ENSMUSG00000016520.7	ENSMUSG00000016520.7	Lnx2	chr5:147016654-147076586	Heart__WT	Heart__KO	OK	5.10995	5.14845	0.0108305	0.0394169	0.9211	0.99998	no
ENSMUSG00000016524.12	ENSMUSG00000016524.12	Il19	chr1:130932655-130940115	Heart__WT	Heart__KO	NOTEST	0.029113	0.0571116	0.972122	0	1	1	no
ENSMUSG00000016526.8	ENSMUSG00000016526.8	Dyrk3	chr1:131127454-131138340	Heart__WT	Heart__KO	OK	2.44474	1.48073	-0.723372	-1.30892	0.0013	0.048396	yes
ENSMUSG00000016528.10	ENSMUSG00000016528.10	Mapkapk2	chr1:131053699-131097826	Heart__WT	Heart__KO	OK	65.8341	71.1985	0.113013	0.65751	0.10135	0.75498	no
ENSMUSG00000016529.5	ENSMUSG00000016529.5	Il10	chr1:131019844-131024974	Heart__WT	Heart__KO	NOTEST	0.00434845	0.00451756	0.0550415	0	1	1	no
ENSMUSG00000016534.15	ENSMUSG00000016534.15	Lamp2	chrX:38401356-38456454	Heart__WT	Heart__KO	OK	70.7773	68.6095	-0.0448783	-0.24521	0.5477	0.99998	no
ENSMUSG00000016541.9	ENSMUSG00000016541.9	Atxn10	chr15:85336380-85463836	Heart__WT	Heart__KO	OK	93.6832	99.3212	0.0843109	0.482407	0.23265	0.99998	no
ENSMUSG00000016552.13	ENSMUSG00000016552.13	Foxred2	chr15:77940521-77956722	Heart__WT	Heart__KO	OK	0.693808	0.732281	0.0778603	0.21038	0.6028	0.99998	no
ENSMUSG00000016554.8	ENSMUSG00000016554.8	Eif3d	chr15:77958997-77970824	Heart__WT	Heart__KO	OK	85.1745	86.0881	0.0153919	0.0895641	0.8229	0.99998	no
ENSMUSG00000016559.14	ENSMUSG00000016559.14	H3f3b	chr11:116021911-116027962	Heart__WT	Heart__KO	OK	209.75	203.621	-0.0427823	-0.215989	0.59235	0.99998	no
ENSMUSG00000016619.9	ENSMUSG00000016619.9	Nup50	chr15:84923427-84942955	Heart__WT	Heart__KO	OK	18.2996	17.4766	-0.0663894	-0.391344	0.33155	0.99998	no
ENSMUSG00000016624.15	ENSMUSG00000016624.15	Phf21b	chr15:84785380-84856049	Heart__WT	Heart__KO	OK	0.375241	0.379175	0.0150459	0.0191744	0.94975	0.99998	no
ENSMUSG00000016626.10	ENSMUSG00000016626.10	Nlrp14	chr7:107166989-107198102	Heart__WT	Heart__KO	NOTEST	0	0	0	0	1	1	no
ENSMUSG00000016637.6	ENSMUSG00000016637.6	Ift27	chr15:78159464-78174108	Heart__WT	Heart__KO	OK	11.6573	12.1141	0.0554537	0.21271	0.60155	0.99998	no
ENSMUSG00000016664.14	ENSMUSG00000016664.14	Pacsin2	chr15:83375606-83464606	Heart__WT	Heart__KO	OK	28.8374	30.3354	0.0730596	0.424582	0.29255	0.99998	no
ENSMUSG00000016756.16	ENSMUSG00000016756.16	Cmah	chr13:24327419-24477285	Heart__WT	Heart__KO	NOTEST	0.233191	0.273988	0.232604	0	1	1	no
ENSMUSG00000016757.10	ENSMUSG00000016757.10	Ttll12	chr15:83575643-83595157	Heart__WT	Heart__KO	OK	16.9121	16.3819	-0.0459592	-0.260422	0.51345	0.99998	no
ENSMUSG00000016758.3	ENSMUSG00000016758.3	Bik	chr15:83526861-83544635	Heart__WT	Heart__KO	OK	13.6043	13.0724	-0.0575403	-0.222417	0.58315	0.99998	no
ENSMUSG00000016763.14	ENSMUSG00000016763.14	Scube1	chr15:83602582-83725021	Heart__WT	Heart__KO	OK	5.15931	5.28607	0.0350162	0.162735	0.6813	0.99998	no
ENSMUSG00000016831.11	ENSMUSG00000016831.11	Tox4	chr14:52261758-52305128	Heart__WT	Heart__KO	OK	14.2834	14.2388	-0.00452011	-0.0191571	0.95905	0.99998	no
ENSMUSG00000016833.14	ENSMUSG00000016833.14	Mrps18c	chr5:100798626-100804471	Heart__WT	Heart__KO	OK	53.8343	49.9322	-0.108557	-0.525646	0.19605	0.976285	no
ENSMUSG00000016918.15	ENSMUSG00000016918.15	Sulf1	chr1:12692276-12861192	Heart__WT	Heart__KO	OK	23.593	20.8382	-0.17913	-1.03541	0.0105	0.224	no
ENSMUSG00000016921.14	ENSMUSG00000016921.14	Srsf6	chr2:162931527-162937121	Heart__WT	Heart__KO	OK	97.5754	99.9991	0.0353977	0.136476	0.73625	0.99998	no
ENSMUSG00000016933.17	ENSMUSG00000016933.17	Plcg1	chr2:160731309-160906002	Heart__WT	Heart__KO	OK	25.4759	27.6315	0.11718	0.490559	0.222	0.99998	no
ENSMUSG00000016940.18	ENSMUSG00000016940.18	Kctd2	chr11:115420127-115431274	Heart__WT	Heart__KO	OK	15.2959	14.4701	-0.0800754	-0.374573	0.35485	0.99998	no
ENSMUSG00000016942.5	ENSMUSG00000016942.5	Tmprss6	chr15:78439667-78468634	Heart__WT	Heart__KO	NOTEST	0.0301845	0.0312878	0.051793	0	1	1	no
ENSMUSG00000016946.5	ENSMUSG00000016946.5	Kctd5	chr17:24047733-24073485	Heart__WT	Heart__KO	OK	22.9381	23.0854	0.00923347	0.0523274	0.8982	0.99998	no
ENSMUSG00000016982.6	ENSMUSG00000016982.6	Pom121l2	chr13:21981193-21988734	Heart__WT	Heart__KO	NOTEST	0.0166221	0.0121894	-0.447478	0	1	1	no
ENSMUSG00000016984.7	ENSMUSG00000016984.7	Etaa1	chr11:17938755-17953875	Heart__WT	Heart__KO	OK	7.43187	6.63261	-0.16415	-0.84328	0.03835	0.47747	no
ENSMUSG00000016995.17	ENSMUSG00000016995.17	Matn4	chr2:164389392-164415448	Heart__WT	Heart__KO	OK	1.22568	1.0791	-0.18376	-0.450465	0.262	0.99998	no
ENSMUSG00000016998.2	ENSMUSG00000016998.2	Svs4	chr2:164275951-164278459	Heart__WT	Heart__KO	NOTEST	0	0	0	0	1	1	no
ENSMUSG00000017000.2	ENSMUSG00000017000.2	Svs6	chr2:164316750-164318453	Heart__WT	Heart__KO	NOTEST	0	0	0	0	1	1	no
ENSMUSG00000017002.14	ENSMUSG00000017002.14	Slpi	chr2:164354069-164389095	Heart__WT	Heart__KO	NOTEST	0.251646	0.26091	0.0521608	0	1	1	no
ENSMUSG00000017003.7	ENSMUSG00000017003.7	Svs3a	chr2:164289267-164291500	Heart__WT	Heart__KO	NOTEST	0	0	0	0	1	1	no
ENSMUSG00000017004.7	ENSMUSG00000017004.7	Svs5	chr2:164332739-164334396	Heart__WT	Heart__KO	NOTEST	0	0	0	0	1	1	no
ENSMUSG00000017007.9	ENSMUSG00000017007.9	Rbpjl	chr2:164389392-164415448	Heart__WT	Heart__KO	NOTEST	0.0333702	0.0265739	-0.328553	0	1	1	no
ENSMUSG00000017009.3	ENSMUSG00000017009.3	Sdc4	chr2:164424246-164443887	Heart__WT	Heart__KO	OK	13.7194	13.7017	-0.00186409	-0.00916656	0.9828	0.99998	no
ENSMUSG00000017049.4	ENSMUSG00000017049.4	Ccdc70	chr8:21969774-21974041	Heart__WT	Heart__KO	NOTEST	0	0	0	0	1	1	no
ENSMUSG00000017057.9	ENSMUSG00000017057.9	Il13ra1	chrX:36112109-36171259	Heart__WT	Heart__KO	OK	8.07544	7.85585	-0.0397734	-0.204436	0.6074	0.99998	no
ENSMUSG00000017064.4	ENSMUSG00000017064.4	Prl5a1	chr13:28142483-28151611	Heart__WT	Heart__KO	NOTEST	0	0	0	0	1	1	no
ENSMUSG00000017119.19	ENSMUSG00000017119.19	Nbr1	chr11:101552148-101581951	Heart__WT	Heart__KO	OK	42.8395	40.7634	-0.071668	-0.400819	0.30715	0.99998	no
ENSMUSG00000017132.17	ENSMUSG00000017132.17	Cyth1	chr11:118132018-118248592	Heart__WT	Heart__KO	OK	12.1383	12.5269	0.0454611	0.22121	0.56245	0.99998	no
ENSMUSG00000017144.8	ENSMUSG00000017144.8	Rnd3	chr2:51130437-51149111	Heart__WT	Heart__KO	OK	16.305	15.4661	-0.0762093	-0.421905	0.2979	0.99998	no
ENSMUSG00000017146.12	ENSMUSG00000017146.12	Brca1	chr11:101488763-101551879	Heart__WT	Heart__KO	OK	10.2091	8.81449	-0.211912	-0.971556	0.00615	0.153139	no
ENSMUSG00000017165.1	ENSMUSG00000017165.1	Gast	chr11:100334406-100336996	Heart__WT	Heart__KO	NOTEST	0	0	0	0	1	1	no
ENSMUSG00000017167.6	ENSMUSG00000017167.6	Cntnap1	chr11:101162678-101190724	Heart__WT	Heart__KO	OK	1.01709	1.16967	0.20166	0.19205	0.63095	0.99998	no
ENSMUSG00000017176.17	ENSMUSG00000017176.17	Nt5c3b	chr11:100415696-100441808	Heart__WT	Heart__KO	OK	47.7693	48.7988	0.0307636	0.0866836	0.81435	0.99998	no
ENSMUSG00000017188.3	ENSMUSG00000017188.3	Coa3	chr11:101277967-101302286	Heart__WT	Heart__KO	OK	51.9348	56.3255	0.117086	0.353168	0.37455	0.99998	no
ENSMUSG00000017195.15	ENSMUSG00000017195.15	Zpbp2	chr11:98551096-98558665	Heart__WT	Heart__KO	OK	0.327649	0.260009	-0.333587	-0.254321	0.41835	0.99998	no
ENSMUSG00000017204.4	ENSMUSG00000017204.4	Gsdma	chr11:98664350-98677708	Heart__WT	Heart__KO	NOTEST	0.0020031	0	-inf	0	1	1	no
ENSMUSG00000017210.14	ENSMUSG00000017210.14	Med24	chr11:98704590-98729435	Heart__WT	Heart__KO	OK	24.7297	25.3455	0.0354882	0.158506	0.67105	0.99998	no
ENSMUSG00000017211.14	ENSMUSG00000017211.14	Gsdma2	chr11:98646758-98657964	Heart__WT	Heart__KO	NOTEST	0	0	0	0	1	1	no
ENSMUSG00000017221.14	ENSMUSG00000017221.14	Psmd3	chr11:98682553-98695979	Heart__WT	Heart__KO	OK	67.6494	75.8492	0.165057	0.95695	0.01705	0.307104	no
ENSMUSG00000017264.16	ENSMUSG00000017264.16	Exosc10	chr4:148558428-148582401	Heart__WT	Heart__KO	OK	35.108	34.1836	-0.0384973	-0.226983	0.57875	0.99998	no
ENSMUSG00000017286.15	ENSMUSG00000017286.15	Glod4	chr11:76179670-76250619	Heart__WT	Heart__KO	OK	54.3182	52.4693	-0.0499614	-0.183316	0.6516	0.99998	no
ENSMUSG00000017288.15	ENSMUSG00000017288.15	Vps53	chr11:76046225-76179647	Heart__WT	Heart__KO	OK	14.5876	15.6006	0.0968636	0.393434	0.30685	0.99998	no
ENSMUSG00000017291.13	ENSMUSG00000017291.13	Taok1	chr11:77508098-77607815	Heart__WT	Heart__KO	OK	12.8549	12.8014	-0.00601456	-0.0341869	0.93365	0.99998	no
ENSMUSG00000017299.13	ENSMUSG00000017299.13	Dnttip1	chr2:164745982-164769666	Heart__WT	Heart__KO	OK	17.9663	19.0768	0.0865249	0.390799	0.33325	0.99998	no
ENSMUSG00000017300.9	ENSMUSG00000017300.9	Tnnc2	chr2:164769897-164779967	Heart__WT	Heart__KO	NOTEST	0.211193	0.0884638	-1.2554	0	1	1	no
ENSMUSG00000017307.15	ENSMUSG00000017307.15	Acot8	chr2:164785822-164804882	Heart__WT	Heart__KO	OK	7.25536	6.91518	-0.0692813	-0.158401	0.69435	0.99998	no
ENSMUSG00000017309.11	ENSMUSG00000017309.11	Cd300lg	chr11:102041508-102055620	Heart__WT	Heart__KO	OK	0.51514	0.527998	0.0355696	0.0634378	0.8722	0.99998	no
ENSMUSG00000017310.7	ENSMUSG00000017310.7	Spint4	chr2:164698500-164702453	Heart__WT	Heart__KO	NOTEST	0.078332	0.00677987	-3.53027	0	1	1	no
ENSMUSG00000017311.15	ENSMUSG00000017311.15	Pyy	chr11:102106675-102107832	Heart__WT	Heart__KO	NOTEST	0.0410731	0.044231	0.106864	0	1	1	no
ENSMUSG00000017314.12	ENSMUSG00000017314.12	Mpp2	chr11:102057014-102088515	Heart__WT	Heart__KO	OK	11.5998	11.4618	-0.0172689	-0.0681822	0.83825	0.99998	no
ENSMUSG00000017316.13	ENSMUSG00000017316.13	Ppy	chr11:102099929-102101319	Heart__WT	Heart__KO	NOTEST	0.0508131	0.0593481	0.224	0	1	1	no
ENSMUSG00000017344.4	ENSMUSG00000017344.4	Vtn	chr11:78499119-78502324	Heart__WT	Heart__KO	NOTEST	0.0119635	0.0414255	1.79188	0	1	1	no
ENSMUSG00000017376.15	ENSMUSG00000017376.15	Nlk	chr11:78567167-78697373	Heart__WT	Heart__KO	OK	12.0344	12.5117	0.0561198	0.28728	0.45385	0.99998	no
ENSMUSG00000017386.10	ENSMUSG00000017386.10	Traf4	chr11:78159399-78165589	Heart__WT	Heart__KO	OK	28.6733	28.1558	-0.0262748	-0.149929	0.71065	0.99998	no
ENSMUSG00000017390.15	ENSMUSG00000017390.15	Aldoc	chr11:78322967-78327781	Heart__WT	Heart__KO	OK	4.93472	5.53544	0.16573	0.57308	0.1437	0.876063	no
ENSMUSG00000017400.10	ENSMUSG00000017400.10	Stac2	chr11:98036622-98053462	Heart__WT	Heart__KO	OK	0.443792	0.415502	-0.09503	-0.154334	0.6582	0.99998	no
ENSMUSG00000017404.12	ENSMUSG00000017404.12	Rpl19	chr11:98001507-98030492	Heart__WT	Heart__KO	OK	923.241	890.891	-0.0514588	-0.24725	0.5452	0.99998	no
ENSMUSG00000017405.14	ENSMUSG00000017405.14	Nek8	chr11:78166105-78176675	Heart__WT	Heart__KO	OK	4.30068	4.2443	-0.0190393	-0.0740221	0.85235	0.99998	no
ENSMUSG00000017412.15	ENSMUSG00000017412.15	Cacnb4	chr2:52425011-52676831	Heart__WT	Heart__KO	OK	0.265691	0.451842	0.766069	0.621252	0.0339	0.44685	no
ENSMUSG00000017417.14	ENSMUSG00000017417.14	Plxdc1	chr11:97923237-97986444	Heart__WT	Heart__KO	NOTEST	0.0289815	0.0280292	-0.0481993	0	1	1	no
ENSMUSG00000017418.13	ENSMUSG00000017418.13	Arl5b	chr2:14995130-15082456	Heart__WT	Heart__KO	OK	12.7142	12.1324	-0.0675728	-0.294038	0.40455	0.99998	no
ENSMUSG00000017421.18	ENSMUSG00000017421.18	Zfp207	chr11:80383278-80405733	Heart__WT	Heart__KO	OK	99.7431	97.4156	-0.0340643	-0.190584	0.6364	0.99998	no
ENSMUSG00000017428.16	ENSMUSG00000017428.16	Psmd11	chr11:80428622-80473248	Heart__WT	Heart__KO	OK	46.1671	45.5266	-0.0201572	-0.103494	0.79545	0.99998	no
ENSMUSG00000017446.14	ENSMUSG00000017446.14	C1qtnf1	chr11:118428202-118454995	Heart__WT	Heart__KO	OK	2.10436	2.21459	0.0736585	0.157702	0.67115	0.99998	no
ENSMUSG00000017453.4	ENSMUSG00000017453.4	Pipox	chr11:77880614-77894096	Heart__WT	Heart__KO	OK	1.13392	1.17522	0.0516131	0.079596	0.8447	0.99998	no
ENSMUSG00000017466.9	ENSMUSG00000017466.9	Timp2	chr11:118301068-118355740	Heart__WT	Heart__KO	OK	30.9412	31.9574	0.0466223	0.205391	0.616	0.99998	no
ENSMUSG00000017478.15	ENSMUSG00000017478.15	Zc3h18	chr8:119910359-124345724	Heart__WT	Heart__KO	OK	22.2668	23.4141	0.0724821	0.016625	0.9264	0.99998	no
ENSMUSG00000017485.10	ENSMUSG00000017485.10	Top2b	chr14:16365178-16430787	Heart__WT	Heart__KO	OK	43.664	45.9098	0.0723599	0.404385	0.31815	0.99998	no
ENSMUSG00000017491.8	ENSMUSG00000017491.8	Rarb	chr14:16430841-16575472	Heart__WT	Heart__KO	OK	10.1854	9.17519	-0.150688	-0.771028	0.05915	0.593869	no
ENSMUSG00000017493.12	ENSMUSG00000017493.12	Igfbp4	chr11:99041243-99054392	Heart__WT	Heart__KO	OK	116.055	131.404	0.179196	0.689883	0.08405	0.702757	no
ENSMUSG00000017499.15	ENSMUSG00000017499.15	Cdc6	chr11:98907800-98923936	Heart__WT	Heart__KO	OK	16.5477	14.6177	-0.178916	-0.95068	0.02	0.336089	no
ENSMUSG00000017548.15	ENSMUSG00000017548.15	Suz12	chr11:79993105-80034123	Heart__WT	Heart__KO	OK	28.0167	26.7659	-0.0658915	-0.387973	0.335	0.99998	no
ENSMUSG00000017550.14	ENSMUSG00000017550.14	Atad5	chr11:80089399-80135794	Heart__WT	Heart__KO	OK	6.836	6.47829	-0.0775395	-0.412767	0.3101	0.99998	no
ENSMUSG00000017561.16	ENSMUSG00000017561.16	Crlf3	chr11:80046492-80080991	Heart__WT	Heart__KO	OK	20.8587	18.0325	-0.210051	-1.14107	0.00545	0.143301	no
ENSMUSG00000017588.2	ENSMUSG00000017588.2	Krt27	chr11:99345564-99351104	Heart__WT	Heart__KO	NOTEST	0.0105907	0.00664469	-0.672524	0	1	1	no
ENSMUSG00000017607.9	ENSMUSG00000017607.9	Tns4	chr11:99065677-99089306	Heart__WT	Heart__KO	NOTEST	0.0693338	0.0605556	-0.195299	0	1	1	no
ENSMUSG00000017615.12	ENSMUSG00000017615.12	Tnfaip1	chr11:78522849-78536332	Heart__WT	Heart__KO	OK	39.5966	41.0351	0.0514828	0.30357	0.45595	0.99998	no
ENSMUSG00000017631.18	ENSMUSG00000017631.18	Abr	chr11:76416733-76622314	Heart__WT	Heart__KO	OK	24.0286	25.9107	0.108792	0.379603	0.34775	0.99998	no
ENSMUSG00000017639.13	ENSMUSG00000017639.13	Rab11fip4	chr11:79591211-79698023	Heart__WT	Heart__KO	OK	0.627117	0.611503	-0.0363748	-0.0458008	0.9038	0.99998	no
ENSMUSG00000017652.16	ENSMUSG00000017652.16	Cd40	chr2:165055626-165072948	Heart__WT	Heart__KO	OK	3.74348	3.43787	-0.122866	-0.270682	0.49305	0.99998	no
ENSMUSG00000017664.16	ENSMUSG00000017664.16	Slc35c2	chr2:165276553-165287869	Heart__WT	Heart__KO	OK	19.0388	19.4124	0.0280312	0.127421	0.7503	0.99998	no
ENSMUSG00000017667.9	ENSMUSG00000017667.9	Zfp334	chr2:165374263-165388259	Heart__WT	Heart__KO	OK	6.62133	6.62803	0.00145905	0.00831641	0.9839	0.99998	no
ENSMUSG00000017670.16	ENSMUSG00000017670.16	Elmo2	chr2:165288030-165326479	Heart__WT	Heart__KO	OK	18.8383	19.1208	0.0214767	0.113869	0.7683	0.99998	no
ENSMUSG00000017677.11	ENSMUSG00000017677.11	Wsb1	chr11:79239371-79254671	Heart__WT	Heart__KO	OK	84.9004	83.6452	-0.0214888	-0.114459	0.7789	0.99998	no
ENSMUSG00000017679.16	ENSMUSG00000017679.16	Ttpal	chr2:163602313-163619012	Heart__WT	Heart__KO	OK	13.6606	13.4985	-0.0172233	-0.0446298	0.9072	0.99998	no
ENSMUSG00000017686.16	ENSMUSG00000017686.16	Rhot1	chr11:80209018-80267907	Heart__WT	Heart__KO	OK	25.149	25.766	0.0349673	0.197468	0.63065	0.99998	no
ENSMUSG00000017688.14	ENSMUSG00000017688.14	Hnf4g	chr3:3508029-3658052	Heart__WT	Heart__KO	NOTEST	0.00507741	0.00799976	0.655865	0	1	1	no
ENSMUSG00000017692.8	ENSMUSG00000017692.8	Rhbdl3	chr11:80300911-80355955	Heart__WT	Heart__KO	NOTEST	0.236538	0.229223	-0.0453207	0	1	1	no
ENSMUSG00000017697.3	ENSMUSG00000017697.3	Ada	chr2:163726583-163750239	Heart__WT	Heart__KO	OK	2.12815	1.96144	-0.117684	-0.305928	0.4431	0.99998	no
ENSMUSG00000017707.9	ENSMUSG00000017707.9	Serinc3	chr2:163623271-163645801	Heart__WT	Heart__KO	OK	163.627	109.495	-0.579546	-2.29235	5e-05	0.00284848	yes
ENSMUSG00000017713.9	ENSMUSG00000017713.9	Tha1	chr11:117867951-117887416	Heart__WT	Heart__KO	OK	1.76858	1.97782	0.161315	0.385155	0.33005	0.99998	no
ENSMUSG00000017715.11	ENSMUSG00000017715.11	Pgs1	chr11:117986291-118129219	Heart__WT	Heart__KO	OK	8.99604	9.68087	0.105848	0.516055	0.2073	0.992468	no
ENSMUSG00000017716.15	ENSMUSG00000017716.15	Birc5	chr11:117849250-117855743	Heart__WT	Heart__KO	OK	109.442	98.2283	-0.155959	-0.866669	0.0316	0.429617	no
ENSMUSG00000017718.15	ENSMUSG00000017718.15	Afmid	chr11:117809667-117839908	Heart__WT	Heart__KO	OK	6.04605	6.75318	0.159575	0.318192	0.4537	0.99998	no
ENSMUSG00000017720.2	ENSMUSG00000017720.2	Trp53tg5	chr2:164470300-164473724	Heart__WT	Heart__KO	NOTEST	0.0202896	0.0313943	0.62976	0	1	1	no
ENSMUSG00000017721.15	ENSMUSG00000017721.15	Pigt	chr2:164497519-164508301	Heart__WT	Heart__KO	OK	35.6281	39.952	0.165255	0.968428	0.01445	0.277558	no
ENSMUSG00000017723.11	ENSMUSG00000017723.11	Wfdc2	chr2:164562412-164568510	Heart__WT	Heart__KO	OK	2.54747	2.54814	0.000383957	0.000602985	0.99855	0.99998	no
ENSMUSG00000017724.14	ENSMUSG00000017724.14	Etv4	chr11:101769741-101785371	Heart__WT	Heart__KO	OK	7.14154	7.54133	0.0785825	0.221965	0.5717	0.99998	no
ENSMUSG00000017733.4	ENSMUSG00000017733.4	Eppin	chr2:164588342-164593594	Heart__WT	Heart__KO	NOTEST	0	0.00907192	inf	0	1	1	no
ENSMUSG00000017734.15	ENSMUSG00000017734.15	Dbndd2	chr2:164486105-164493319	Heart__WT	Heart__KO	OK	12.2212	13.5943	0.153607	0.607529	0.13425	0.854069	no
ENSMUSG00000017737.2	ENSMUSG00000017737.2	Mmp9	chr2:164940779-164955850	Heart__WT	Heart__KO	NOTEST	0.045325	0.0428187	-0.0820638	0	1	1	no
ENSMUSG00000017740.17	ENSMUSG00000017740.17	Slc12a5	chr2:164960815-164999731	Heart__WT	Heart__KO	OK	0.655338	0.853491	0.381136	0.759468	0.03115	0.426681	no
ENSMUSG00000017747.13	ENSMUSG00000017747.13	Ghdc	chr11:100766031-100770957	Heart__WT	Heart__KO	OK	5.12232	5.93032	0.211311	0.737344	0.0654	0.627544	no
ENSMUSG00000017754.13	ENSMUSG00000017754.13	Pltp	chr2:164830731-164857711	Heart__WT	Heart__KO	OK	3.79164	3.99971	0.077073	0.0846752	0.825	0.99998	no
ENSMUSG00000017756.8	ENSMUSG00000017756.8	Slc12a7	chr13:73763696-73816743	Heart__WT	Heart__KO	OK	21.5931	22.7998	0.078452	0.46495	0.246	0.99998	no
ENSMUSG00000017760.15	ENSMUSG00000017760.15	Ctsa	chr2:164830731-164857711	Heart__WT	Heart__KO	OK	72.0277	71.1749	-0.0171832	-0.0750466	0.8467	0.99998	no
ENSMUSG00000017764.2	ENSMUSG00000017764.2	Zswim1	chr2:164822685-164828537	Heart__WT	Heart__KO	OK	2.74682	2.71317	-0.0177813	-0.0530934	0.89715	0.99998	no
ENSMUSG00000017765.16	ENSMUSG00000017765.16	Slc12a4	chr8:105934332-105966115	Heart__WT	Heart__KO	OK	17.4687	19.2582	0.140702	0.700437	0.0865	0.707043	no
ENSMUSG00000017767.3	ENSMUSG00000017767.3	Spata25	chr2:164822685-164828537	Heart__WT	Heart__KO	OK	0.844896	0.738159	-0.194843	-0.113074	0.7922	0.99998	no
ENSMUSG00000017774.19	ENSMUSG00000017774.19	Myo1c	chr11:75650503-75673910	Heart__WT	Heart__KO	OK	35.2987	37.3802	0.0826604	0.471482	0.23815	0.99998	no
ENSMUSG00000017776.15	ENSMUSG00000017776.15	Crk	chr11:75679258-75706908	Heart__WT	Heart__KO	OK	53.8494	54.1491	0.00800811	0.0453609	0.90865	0.99998	no
ENSMUSG00000017778.14	ENSMUSG00000017778.14	Cox7c	chr13:86044815-86046904	Heart__WT	Heart__KO	OK	522.209	525.897	0.010153	0.0570066	0.88565	0.99998	no
ENSMUSG00000017781.17	ENSMUSG00000017781.17	Pitpna	chr11:75588096-75628804	Heart__WT	Heart__KO	OK	39.0186	39.337	0.0117251	0.0627062	0.8794	0.99998	no
ENSMUSG00000017801.15	ENSMUSG00000017801.15	Mlx	chr11:101087276-101095436	Heart__WT	Heart__KO	OK	24.1823	23.753	-0.0258429	-0.0872211	0.8316	0.99998	no
ENSMUSG00000017802.14	ENSMUSG00000017802.14	Fam134c	chr11:101096321-101119893	Heart__WT	Heart__KO	OK	24.0981	22.2067	-0.117923	-0.680808	0.0911	0.721128	no
ENSMUSG00000017817.11	ENSMUSG00000017817.11	Jph2	chr2:163336241-163397993	Heart__WT	Heart__KO	OK	59.4877	66.6732	0.164517	0.916737	0.02575	0.390403	no
ENSMUSG00000017830.15	ENSMUSG00000017830.15	Dhx58	chr11:100574903-100704271	Heart__WT	Heart__KO	OK	0.438087	0.404552	-0.114891	-0.0310327	0.87125	0.99998	no
ENSMUSG00000017831.7	ENSMUSG00000017831.7	Rab5a	chr17:53479233-53539451	Heart__WT	Heart__KO	OK	32.6059	32.2732	-0.0147967	-0.085391	0.83425	0.99998	no
ENSMUSG00000017832.2	ENSMUSG00000017832.2	Hspb9	chr11:100713849-100714575	Heart__WT	Heart__KO	OK	0.252359	0.31567	0.322939	0.267499	0.4571	0.99998	no
ENSMUSG00000017837.12	ENSMUSG00000017837.12	Nkiras2	chr11:100574903-100704271	Heart__WT	Heart__KO	OK	28.1267	29.5771	0.0725411	0.1971	0.6208	0.99998	no
ENSMUSG00000017843.13	ENSMUSG00000017843.13	Ppp2r5c	chr12:110485738-110583061	Heart__WT	Heart__KO	OK	39.6686	39.069	-0.0219752	-0.128849	0.74945	0.99998	no
ENSMUSG00000017858.12	ENSMUSG00000017858.12	Ift52	chr2:163017353-163046141	Heart__WT	Heart__KO	OK	19.8813	19.7892	-0.00669825	-0.0304277	0.93815	0.99998	no
ENSMUSG00000017861.11	ENSMUSG00000017861.11	Mybl2	chr2:163054686-163084688	Heart__WT	Heart__KO	OK	13.8317	12.2317	-0.177356	-0.807372	0.0457	0.520703	no
ENSMUSG00000017868.16	ENSMUSG00000017868.16	Sgk2	chr2:162987329-163014127	Heart__WT	Heart__KO	NOTEST	0	0.00222884	inf	0	1	1	no
ENSMUSG00000017897.18	ENSMUSG00000017897.18	Eya2	chr2:165595031-165771727	Heart__WT	Heart__KO	NOTEST	0.182158	0.0813805	-1.16244	0	1	1	no
ENSMUSG00000017922.13	ENSMUSG00000017922.13	Prl3c1	chr13:27196658-27203749	Heart__WT	Heart__KO	NOTEST	0	0	0	0	1	1	no
ENSMUSG00000017929.13	ENSMUSG00000017929.13	B4galt5	chr2:167298443-167349183	Heart__WT	Heart__KO	OK	13.5517	13.3428	-0.0224144	-0.0848232	0.8149	0.99998	no
ENSMUSG00000017943.15	ENSMUSG00000017943.15	Gdap1l1	chr2:163438475-163455324	Heart__WT	Heart__KO	NOTEST	0.146027	0.154508	0.0814394	0	1	1	no
ENSMUSG00000017950.16	ENSMUSG00000017950.16	Hnf4a	chr2:163492317-163572910	Heart__WT	Heart__KO	NOTEST	0.0116168	0.00528008	-1.13758	0	1	1	no
ENSMUSG00000017969.13	ENSMUSG00000017969.13	Ptgis	chr2:167095968-167240604	Heart__WT	Heart__KO	OK	16.2552	14.6995	-0.145141	-0.709342	0.0857	0.707043	no
ENSMUSG00000017978.18	ENSMUSG00000017978.18	Cadps2	chr6:23262772-23839421	Heart__WT	Heart__KO	OK	0.669192	0.668962	-0.000496324	-0.00108896	0.9978	0.99998	no
ENSMUSG00000017999.16	ENSMUSG00000017999.16	Ddx27	chr2:167015192-167034947	Heart__WT	Heart__KO	OK	20.6601	18.9802	-0.122354	-0.686483	0.09005	0.720417	no
ENSMUSG00000018001.18	ENSMUSG00000018001.18	Cyth3	chr5:143622446-143710250	Heart__WT	Heart__KO	OK	15.9688	14.9502	-0.0950897	-0.445441	0.20825	0.993289	no
ENSMUSG00000018008.7	ENSMUSG00000018008.7	Cyth4	chr15:78597046-78622019	Heart__WT	Heart__KO	OK	1.4216	1.20122	-0.243011	-0.672017	0.0978	0.742885	no
ENSMUSG00000018012.11	ENSMUSG00000018012.11	Rac3	chr11:120721469-120723969	Heart__WT	Heart__KO	OK	3.86442	3.48915	-0.147376	-0.317183	0.43125	0.99998	no
ENSMUSG00000018040.9	ENSMUSG00000018040.9	Rrp7a	chr15:83089505-83122801	Heart__WT	Heart__KO	OK	13.4319	14.3088	0.0912366	0.3843	0.29195	0.99998	no
ENSMUSG00000018042.17	ENSMUSG00000018042.17	Cyb5r3	chr15:83153493-83172592	Heart__WT	Heart__KO	OK	69.9618	71.41	0.0295586	0.121772	0.76515	0.99998	no
ENSMUSG00000018068.13	ENSMUSG00000018068.13	Ints2	chr11:86201369-86357602	Heart__WT	Heart__KO	OK	11.1753	10.8337	-0.0447805	-0.0531999	0.81545	0.99998	no
ENSMUSG00000018076.12	ENSMUSG00000018076.12	Med13l	chr5:118560718-118765438	Heart__WT	Heart__KO	OK	8.07156	7.57342	-0.0919011	-0.480242	0.1997	0.9828	no
ENSMUSG00000018102.4	ENSMUSG00000018102.4	Hist1h2bc	chr13:23684198-23692488	Heart__WT	Heart__KO	OK	14.2848	12.7911	-0.159338	-0.560898	0.1674	0.934904	no
ENSMUSG00000018126.15	ENSMUSG00000018126.15	Baiap2l2	chr15:79258194-79285537	Heart__WT	Heart__KO	OK	4.3703	5.28726	0.274787	0.382422	0.34895	0.99998	no
ENSMUSG00000018143.10	ENSMUSG00000018143.10	Mafk	chr5:139791512-139826885	Heart__WT	Heart__KO	OK	10.1183	8.9269	-0.180729	-0.676231	0.08025	0.691702	no
ENSMUSG00000018160.15	ENSMUSG00000018160.15	Med1	chr11:98152153-98193293	Heart__WT	Heart__KO	OK	14.1966	14.2316	0.00355419	0.00985563	0.97975	0.99998	no
ENSMUSG00000018166.8	ENSMUSG00000018166.8	Erbb3	chr10:128567522-128589652	Heart__WT	Heart__KO	OK	6.27057	5.75693	-0.123297	-0.656631	0.10895	0.78029	no
ENSMUSG00000018167.10	ENSMUSG00000018167.10	Stard3	chr11:98358367-98381112	Heart__WT	Heart__KO	OK	24.6159	25.0893	0.0274785	0.127223	0.7554	0.99998	no
ENSMUSG00000018168.8	ENSMUSG00000018168.8	Ikzf3	chr11:98464901-98545800	Heart__WT	Heart__KO	NOTEST	0.0116709	0.0508663	2.12379	0	1	1	no
ENSMUSG00000018169.12	ENSMUSG00000018169.12	Mfng	chr15:78755881-78773475	Heart__WT	Heart__KO	OK	2.49459	2.42328	-0.0418432	-0.11987	0.7647	0.99998	no
ENSMUSG00000018171.9	ENSMUSG00000018171.9	Vmp1	chr11:86583864-86683836	Heart__WT	Heart__KO	OK	40.4665	41.6061	0.0400652	0.148463	0.7072	0.99998	no
ENSMUSG00000018189.12	ENSMUSG00000018189.12	Uchl5	chr1:143777271-143807466	Heart__WT	Heart__KO	OK	25.4047	23.0277	-0.141721	-0.678916	0.0981	0.744412	no
ENSMUSG00000018196.18	ENSMUSG00000018196.18	Glrx2	chr1:143739028-143749676	Heart__WT	Heart__KO	OK	29.7078	30.2075	0.0240654	0.0873489	0.83225	0.99998	no
ENSMUSG00000018199.8	ENSMUSG00000018199.8	Trove2	chr1:143750789-143777068	Heart__WT	Heart__KO	OK	9.17782	9.07857	-0.0156864	-0.0923154	0.81315	0.99998	no
ENSMUSG00000018209.15	ENSMUSG00000018209.15	Stk4	chr2:164053539-164155524	Heart__WT	Heart__KO	OK	14.8564	13.8919	-0.0968366	-0.400864	0.2825	0.99998	no
ENSMUSG00000018211.13	ENSMUSG00000018211.13	Wfdc15b	chr2:164214453-164221660	Heart__WT	Heart__KO	NOTEST	0	0	0	0	1	1	no
ENSMUSG00000018217.12	ENSMUSG00000018217.12	Pmp22	chr11:63128981-63159547	Heart__WT	Heart__KO	OK	34.2224	32.5561	-0.0720117	-0.37369	0.3538	0.99998	no
ENSMUSG00000018238.6	ENSMUSG00000018238.6	Gdf9	chr11:53431022-53437904	Heart__WT	Heart__KO	OK	0.440545	0.37501	-0.232359	-0.209711	0.55155	0.99998	no
ENSMUSG00000018239.9	ENSMUSG00000018239.9	Zcchc10	chr11:53324678-53333301	Heart__WT	Heart__KO	OK	7.82087	7.68289	-0.0256783	-0.0936019	0.819	0.99998	no
ENSMUSG00000018259.12	ENSMUSG00000018259.12	Prl8a2	chr13:27345682-27354216	Heart__WT	Heart__KO	NOTEST	0.0135545	0.00621494	-1.12496	0	1	1	no
ENSMUSG00000018263.11	ENSMUSG00000018263.11	Tbx5	chr5:119832667-119885219	Heart__WT	Heart__KO	OK	20.6825	25.5681	0.305936	1.48715	0.0003	0.0140124	yes
ENSMUSG00000018286.6	ENSMUSG00000018286.6	Psmb6	chr11:70525385-70527649	Heart__WT	Heart__KO	OK	222.107	218.828	-0.0214553	-0.126858	0.75365	0.99998	no
ENSMUSG00000018287.12	ENSMUSG00000018287.12	Spag7	chr11:70663770-70669416	Heart__WT	Heart__KO	OK	71.0633	75.3542	0.0845826	0.474586	0.24405	0.99998	no
ENSMUSG00000018293.4	ENSMUSG00000018293.4	Pfn1	chr11:70651849-70654644	Heart__WT	Heart__KO	OK	535.63	579.839	0.114415	0.597182	0.1397	0.867096	no
ENSMUSG00000018322.10	ENSMUSG00000018322.10	Tomm34	chr2:164053539-164155524	Heart__WT	Heart__KO	OK	25.3311	24.6405	-0.0398831	-0.145598	0.71935	0.99998	no
ENSMUSG00000018326.9	ENSMUSG00000018326.9	Ywhab	chr2:163994959-164018588	Heart__WT	Heart__KO	OK	117.919	123.353	0.0649938	0.34434	0.3881	0.99998	no
ENSMUSG00000018334.17	ENSMUSG00000018334.17	Ksr1	chr11:79013439-79146407	Heart__WT	Heart__KO	OK	7.4094	8.43034	0.186235	0.566589	0.14885	0.890849	no
ENSMUSG00000018339.11	ENSMUSG00000018339.11	Gpx3	chr11:54902452-54910377	Heart__WT	Heart__KO	OK	515.828	554.137	0.103352	0.443968	0.2758	0.99998	no
ENSMUSG00000018340.13	ENSMUSG00000018340.13	Anxa6	chr11:54979107-55033445	Heart__WT	Heart__KO	OK	212.79	224.353	0.0763417	0.370847	0.36035	0.99998	no
ENSMUSG00000018341.12	ENSMUSG00000018341.12	Il12rb2	chr6:67179798-67376188	Heart__WT	Heart__KO	OK	1.92867	1.88698	-0.0315261	-0.0137575	0.9893	0.99998	no
ENSMUSG00000018347.16	ENSMUSG00000018347.16	Zkscan6	chr11:65807174-65829239	Heart__WT	Heart__KO	OK	5.44734	5.15658	-0.0791388	-0.314359	0.4379	0.99998	no
ENSMUSG00000018362.14	ENSMUSG00000018362.14	Kpna2	chr11:106988628-106999541	Heart__WT	Heart__KO	OK	138.874	131.536	-0.0783166	-0.42909	0.2804	0.99998	no
ENSMUSG00000018363.16	ENSMUSG00000018363.16	Smurf2	chr11:106820065-106920715	Heart__WT	Heart__KO	OK	21.5245	20.7874	-0.0502716	-0.252861	0.5098	0.99998	no
ENSMUSG00000018372.13	ENSMUSG00000018372.13	Cep95	chr11:106789251-106819930	Heart__WT	Heart__KO	OK	11.5197	10.7178	-0.104085	-0.328986	0.38185	0.99998	no
ENSMUSG00000018377.10	ENSMUSG00000018377.10	Vezf1	chr11:88068278-88084729	Heart__WT	Heart__KO	OK	15.2971	14.9406	-0.0340242	-0.197733	0.62865	0.99998	no
ENSMUSG00000018378.13	ENSMUSG00000018378.13	Cuedc1	chr11:88098057-88194140	Heart__WT	Heart__KO	OK	9.1113	9.79542	0.10445	0.489465	0.1984	0.98059	no
ENSMUSG00000018379.17	ENSMUSG00000018379.17	Srsf1	chr11:88011990-88053755	Heart__WT	Heart__KO	OK	132.796	131.169	-0.0177896	-0.0802063	0.8453	0.99998	no
ENSMUSG00000018381.15	ENSMUSG00000018381.15	Abi3	chr11:95824498-95845734	Heart__WT	Heart__KO	OK	12.9879	14.8375	0.19208	0.527349	0.16295	0.926566	no
ENSMUSG00000018387.12	ENSMUSG00000018387.12	Shroom1	chr11:53457204-53467766	Heart__WT	Heart__KO	OK	1.16335	1.06364	-0.12927	-0.266266	0.4579	0.99998	no
ENSMUSG00000018395.19	ENSMUSG00000018395.19	Kif3a	chr11:53567378-53601967	Heart__WT	Heart__KO	OK	13.6645	13.5394	-0.0132738	-0.0683628	0.86695	0.99998	no
ENSMUSG00000018398.18	ENSMUSG00000018398.18	Sept8	chr11:53519256-53549565	Heart__WT	Heart__KO	OK	21.678	23.6309	0.124444	0.656894	0.1012	0.754236	no
ENSMUSG00000018401.17	ENSMUSG00000018401.17	Mtmr4	chr11:87592161-87616302	Heart__WT	Heart__KO	OK	15.6679	15.8762	0.0190501	0.0874865	0.803	0.99998	no
ENSMUSG00000018405.7	ENSMUSG00000018405.7	Mrm1	chr11:84813060-84819515	Heart__WT	Heart__KO	OK	5.60235	5.36686	-0.0619523	-0.255678	0.52575	0.99998	no
ENSMUSG00000018411.17	ENSMUSG00000018411.17	Mapt	chr11:104231389-104332090	Heart__WT	Heart__KO	OK	0.464322	0.549625	0.243321	0.217728	0.4327	0.99998	no
ENSMUSG00000018412.16	ENSMUSG00000018412.16	Kansl1	chr11:104333228-104468861	Heart__WT	Heart__KO	OK	18.3933	18.1333	-0.0205383	-0.102545	0.78885	0.99998	no
ENSMUSG00000018415.14	ENSMUSG00000018415.14	Gid4	chr11:60400625-60445277	Heart__WT	Heart__KO	OK	10.7093	10.5117	-0.0268683	-0.119044	0.7731	0.99998	no
ENSMUSG00000018417.14	ENSMUSG00000018417.14	Myo1b	chr1:51749764-51916071	Heart__WT	Heart__KO	OK	19.456	19.5385	0.00610466	0.0307309	0.93435	0.99998	no
ENSMUSG00000018425.18	ENSMUSG00000018425.18	Dhx40	chr11:86768845-86807746	Heart__WT	Heart__KO	OK	9.63959	9.03422	-0.0935723	-0.479345	0.21615	0.99998	no
ENSMUSG00000018427.7	ENSMUSG00000018427.7	Ypel2	chr11:86936424-86993707	Heart__WT	Heart__KO	OK	14.7751	14.6604	-0.0112482	-0.065623	0.86805	0.99998	no
ENSMUSG00000018428.15	ENSMUSG00000018428.15	Akap1	chr11:88830791-88881395	Heart__WT	Heart__KO	OK	25.8767	28.4873	0.138663	0.798637	0.05155	0.552217	no
ENSMUSG00000018433.14	ENSMUSG00000018433.14	Nol11	chr11:107157407-107189381	Heart__WT	Heart__KO	OK	22.6147	23.2383	0.0392442	0.209944	0.5816	0.99998	no
ENSMUSG00000018442.13	ENSMUSG00000018442.13	Derl2	chr11:71007163-71027371	Heart__WT	Heart__KO	OK	12.5317	10.6892	-0.229428	-0.666475	0.102	0.755703	no
ENSMUSG00000018446.8	ENSMUSG00000018446.8	C1qbp	chr11:70977835-70983026	Heart__WT	Heart__KO	OK	104.745	116.22	0.149975	0.88891	0.0294	0.417621	no
ENSMUSG00000018449.12	ENSMUSG00000018449.12	Rpain	chr11:70970212-70977833	Heart__WT	Heart__KO	OK	15.6669	14.636	-0.0982002	-0.252438	0.5275	0.99998	no
ENSMUSG00000018451.6	ENSMUSG00000018451.6	6330403K07Rik	chr11:71031940-71033513	Heart__WT	Heart__KO	OK	19.3092	17.224	-0.164867	-0.810916	0.0454	0.517677	no
ENSMUSG00000018459.15	ENSMUSG00000018459.15	Slc13a3	chr2:165405027-165473230	Heart__WT	Heart__KO	NOTEST	0.0175993	0.0181431	0.0439016	0	1	1	no
ENSMUSG00000018470.8	ENSMUSG00000018470.8	Kcnab3	chr11:69326257-69333042	Heart__WT	Heart__KO	OK	0.294947	0.400945	0.44295	0.756559	0.06475	0.624256	no
ENSMUSG00000018474.17	ENSMUSG00000018474.17	Chd3	chr11:69343272-69369408	Heart__WT	Heart__KO	OK	28.9593	32.0621	0.146842	0.332569	0.3813	0.99998	no
ENSMUSG00000018476.7	ENSMUSG00000018476.7	Kdm6b	chr11:69398507-69413675	Heart__WT	Heart__KO	OK	12.3392	13.9681	0.178895	0.834322	0.0372	0.471583	no
ENSMUSG00000018479.12	ENSMUSG00000018479.12	1700125H20Rik	chr11:85170403-85181145	Heart__WT	Heart__KO	NOTEST	0.104993	0.107892	0.0392937	0	1	1	no
ENSMUSG00000018481.9	ENSMUSG00000018481.9	Appbp2	chr11:85187261-85235130	Heart__WT	Heart__KO	OK	28.9809	29.2971	0.015653	0.0912749	0.8191	0.99998	no
ENSMUSG00000018486.2	ENSMUSG00000018486.2	Wnt9b	chr11:103727363-103749821	Heart__WT	Heart__KO	OK	1.74417	1.62671	-0.100588	-0.350739	0.3875	0.99998	no
ENSMUSG00000018500.2	ENSMUSG00000018500.2	Adora2b	chr11:62248983-62266453	Heart__WT	Heart__KO	NOTEST	0.133681	0.121293	-0.140304	0	1	1	no
ENSMUSG00000018501.17	ENSMUSG00000018501.17	Ncor1	chr11:62281472-62514417	Heart__WT	Heart__KO	OK	63.8479	63.1961	-0.0148043	-0.0519825	0.8851	0.99998	no
ENSMUSG00000018507.16	ENSMUSG00000018507.16	Trpv2	chr11:62574485-62600515	Heart__WT	Heart__KO	OK	3.24442	3.82643	0.238041	0.594916	0.14015	0.868455	no
ENSMUSG00000018509.8	ENSMUSG00000018509.8	Cenpv	chr11:62524945-62539261	Heart__WT	Heart__KO	OK	11.5207	11.7019	0.022517	0.0592554	0.8857	0.99998	no
ENSMUSG00000018537.16	ENSMUSG00000018537.16	Pcgf2	chr11:97688822-97700497	Heart__WT	Heart__KO	OK	20.9365	22.903	0.12952	0.614351	0.12915	0.8343	no
ENSMUSG00000018541.10	ENSMUSG00000018541.10	Cwc25	chr11:97745480-97766556	Heart__WT	Heart__KO	OK	6.93721	6.36915	-0.123255	-0.556326	0.1628	0.926348	no
ENSMUSG00000018543.8	ENSMUSG00000018543.8	1700001P01Rik	chr11:97771480-97775918	Heart__WT	Heart__KO	NOTEST	0.0937414	0.0618774	-0.599274	0	1	1	no
ENSMUSG00000018547.8	ENSMUSG00000018547.8	Pip4k2b	chr11:97715156-97744704	Heart__WT	Heart__KO	OK	11.5115	12.1638	0.0795122	0.411786	0.2875	0.99998	no
ENSMUSG00000018548.15	ENSMUSG00000018548.15	Trim37	chr11:87127076-87220683	Heart__WT	Heart__KO	OK	14.2661	13.2133	-0.110597	-0.457219	0.262	0.99998	no
ENSMUSG00000018554.13	ENSMUSG00000018554.13	Ybx2	chr11:69935795-69941605	Heart__WT	Heart__KO	OK	1.54874	1.58499	0.0333791	0.0730269	0.8533	0.99998	no
ENSMUSG00000018559.16	ENSMUSG00000018559.16	Ctdnep1	chr11:69968223-69990601	Heart__WT	Heart__KO	OK	55.9879	59.4666	0.0869638	0.278789	0.49125	0.99998	no
ENSMUSG00000018565.17	ENSMUSG00000018565.17	Elp5	chr11:69968223-69990601	Heart__WT	Heart__KO	OK	42.9885	42.298	-0.0233626	-0.0905083	0.82035	0.99998	no
ENSMUSG00000018566.14	ENSMUSG00000018566.14	Slc2a4	chr11:69942542-69948188	Heart__WT	Heart__KO	OK	14.3277	13.7627	-0.0580448	-0.197558	0.62715	0.99998	no
ENSMUSG00000018567.14	ENSMUSG00000018567.14	Gabarap	chr11:69991142-69994951	Heart__WT	Heart__KO	OK	177.718	171.435	-0.0519344	-0.282054	0.48735	0.99998	no
ENSMUSG00000018569.12	ENSMUSG00000018569.12	Cldn7	chr11:69964778-69967885	Heart__WT	Heart__KO	OK	0.368857	0.5753	0.641253	0.49928	0.11995	0.811715	no
ENSMUSG00000018570.17	ENSMUSG00000018570.17	2810408A11Rik	chr11:69897351-69900957	Heart__WT	Heart__KO	OK	2.58852	2.53577	-0.0297063	-0.0758192	0.85235	0.99998	no
ENSMUSG00000018572.10	ENSMUSG00000018572.10	Phf23	chr11:69995776-70000009	Heart__WT	Heart__KO	OK	30.7942	31.1208	0.0152209	0.0824043	0.8323	0.99998	no
ENSMUSG00000018574.14	ENSMUSG00000018574.14	Acadvl	chr11:70000594-70015408	Heart__WT	Heart__KO	OK	44.6228	45.2886	0.0213671	0.101396	0.8076	0.99998	no
ENSMUSG00000018581.15	ENSMUSG00000018581.15	Dnah11	chr12:117804288-118199043	Heart__WT	Heart__KO	NOTEST	0.252647	0.274736	0.120927	0	1	1	no
ENSMUSG00000018583.5	ENSMUSG00000018583.5	G3bp1	chr11:55469684-55504838	Heart__WT	Heart__KO	OK	51.2842	51.686	0.0112584	0.0476012	0.8914	0.99998	no
ENSMUSG00000018585.9	ENSMUSG00000018585.9	Atox1	chr11:55446640-55461239	Heart__WT	Heart__KO	OK	110.195	107.422	-0.036764	-0.200436	0.62225	0.99998	no
ENSMUSG00000018589.8	ENSMUSG00000018589.8	Glra2	chrX:165129016-165327393	Heart__WT	Heart__KO	NOTEST	0.00171696	0	-inf	0	1	1	no
ENSMUSG00000018593.12	ENSMUSG00000018593.12	Sparc	chr11:55394499-55420080	Heart__WT	Heart__KO	OK	495.188	486.88	-0.0244094	-0.0936673	0.81565	0.99998	no
ENSMUSG00000018595.6	ENSMUSG00000018595.6	Glra4	chrX:136732941-136803364	Heart__WT	Heart__KO	NOTEST	0.018459	0.0208222	0.1738	0	1	1	no
ENSMUSG00000018599.5	ENSMUSG00000018599.5	Mief2	chr11:60728397-60732951	Heart__WT	Heart__KO	OK	8.04586	8.92381	0.149414	0.443916	0.26355	0.99998	no
ENSMUSG00000018604.18	ENSMUSG00000018604.18	Tbx3	chr5:119570129-119684724	Heart__WT	Heart__KO	OK	3.73958	4.20314	0.168592	0.725036	0.0662	0.630956	no
ENSMUSG00000018620.2	ENSMUSG00000018620.2	Mmp20	chr9:7628230-7699585	Heart__WT	Heart__KO	NOTEST	0	0	0	0	1	1	no
ENSMUSG00000018623.9	ENSMUSG00000018623.9	Mmp7	chr9:7628230-7699585	Heart__WT	Heart__KO	NOTEST	0	0	0	0	1	1	no
ENSMUSG00000018634.10	ENSMUSG00000018634.10	Crhr1	chr11:104132854-104175523	Heart__WT	Heart__KO	NOTEST	0	0	0	0	1	1	no
ENSMUSG00000018648.15	ENSMUSG00000018648.15	Dusp14	chr11:84048040-84069261	Heart__WT	Heart__KO	OK	1.82419	2.03334	0.156593	0.378892	0.33005	0.99998	no
ENSMUSG00000018651.14	ENSMUSG00000018651.14	Tada2a	chr11:84078919-84129600	Heart__WT	Heart__KO	OK	12.9699	12.9558	-0.00156767	-0.00682248	0.98715	0.99998	no
ENSMUSG00000018654.17	ENSMUSG00000018654.17	Ikzf1	chr11:11642202-11772926	Heart__WT	Heart__KO	OK	8.65413	3.273	-1.40277	-2.07548	5e-05	0.00284848	yes
ENSMUSG00000018656.5	ENSMUSG00000018656.5	Tcaf3	chr6:42584865-42597692	Heart__WT	Heart__KO	NOTEST	0	0.00191165	inf	0	1	1	no
ENSMUSG00000018659.12	ENSMUSG00000018659.12	Pnpo	chr11:96907425-96982959	Heart__WT	Heart__KO	OK	60.7394	28.708	-1.08118	-2.89404	5e-05	0.00284848	yes
ENSMUSG00000018661.17	ENSMUSG00000018661.17	Cog1	chr11:113244852-113684155	Heart__WT	Heart__KO	OK	9.72664	9.03361	-0.10664	-0.281539	0.4028	0.99998	no
ENSMUSG00000018666.13	ENSMUSG00000018666.13	Cbx1	chr11:96789126-96808640	Heart__WT	Heart__KO	OK	46.6933	44.7205	-0.0622812	-0.340922	0.4017	0.99998	no
ENSMUSG00000018669.14	ENSMUSG00000018669.14	Cdk5rap3	chr11:96907425-96982959	Heart__WT	Heart__KO	OK	22.2675	21.4036	-0.0570837	-0.0915455	0.7918	0.99998	no
ENSMUSG00000018672.15	ENSMUSG00000018672.15	Copz2	chr11:96849875-96861203	Heart__WT	Heart__KO	OK	34.9535	36.1915	0.0502141	0.254996	0.5371	0.99998	no
ENSMUSG00000018677.9	ENSMUSG00000018677.9	Slc25a39	chr11:102402984-102407946	Heart__WT	Heart__KO	OK	90.8795	88.6748	-0.0354308	-0.201367	0.62225	0.99998	no
ENSMUSG00000018678.12	ENSMUSG00000018678.12	Sp2	chr11:96907425-96982959	Heart__WT	Heart__KO	OK	8.01347	8.3811	0.0647115	0.0984486	0.7841	0.99998	no
ENSMUSG00000018697.14	ENSMUSG00000018697.14	Aatf	chr11:84422854-84513522	Heart__WT	Heart__KO	OK	10.9201	10.2949	-0.0850592	-0.385216	0.3456	0.99998	no
ENSMUSG00000018698.15	ENSMUSG00000018698.15	Lhx1	chr11:84518283-84525535	Heart__WT	Heart__KO	NOTEST	0.0027265	0.00996115	1.86926	0	1	1	no
ENSMUSG00000018707.13	ENSMUSG00000018707.13	Dync1h1	chr12:110601451-110666945	Heart__WT	Heart__KO	OK	39.3796	44.0015	0.160106	0.739191	0.0662	0.630956	no
ENSMUSG00000018727.19	ENSMUSG00000018727.19	Cpsf4l	chr11:113698171-113710017	Heart__WT	Heart__KO	NOTEST	0.13942	0.118664	-0.232555	0	1	1	no
ENSMUSG00000018733.10	ENSMUSG00000018733.10	Pex12	chr11:83294641-83405035	Heart__WT	Heart__KO	OK	5.2478	5.12857	-0.0331566	-0.0312752	0.92235	0.99998	no
ENSMUSG00000018736.14	ENSMUSG00000018736.14	Ndel1	chr11:68821433-68871858	Heart__WT	Heart__KO	OK	29.5275	29.7085	0.00881558	0.035454	0.9281	0.99998	no
ENSMUSG00000018740.14	ENSMUSG00000018740.14	Slc25a35	chr11:68968130-68975185	Heart__WT	Heart__KO	OK	0.689081	0.582313	-0.242879	-0.25517	0.5099	0.99998	no
ENSMUSG00000018750.14	ENSMUSG00000018750.14	Zbtb4	chr11:69765911-69784023	Heart__WT	Heart__KO	OK	5.9985	5.60385	-0.0981853	-0.254994	0.4799	0.99998	no
ENSMUSG00000018752.19	ENSMUSG00000018752.19	Tnfsfm13	chr11:69682137-69696098	Heart__WT	Heart__KO	OK	1.76465	1.77535	0.00872494	0.0153615	0.9687	0.99998	no
ENSMUSG00000018761.14	ENSMUSG00000018761.14	Mpdu1	chr11:69655313-69662642	Heart__WT	Heart__KO	OK	33.5382	33.8751	0.0144196	0.0774689	0.85035	0.99998	no
ENSMUSG00000018765.5	ENSMUSG00000018765.5	Fxr2	chr11:69632989-69653297	Heart__WT	Heart__KO	OK	41.3208	43.7104	0.0811094	0.345505	0.3752	0.99998	no
ENSMUSG00000018770.9	ENSMUSG00000018770.9	Atp5g3	chr2:73908446-73911326	Heart__WT	Heart__KO	OK	1114.78	1164.95	0.0635154	0.292005	0.47285	0.99998	no
ENSMUSG00000018774.13	ENSMUSG00000018774.13	Cd68	chr11:69664212-69666153	Heart__WT	Heart__KO	OK	2.44342	2.19934	-0.151837	-0.296863	0.46115	0.99998	no
ENSMUSG00000018776.9	ENSMUSG00000018776.9	Slc35g3	chr11:69759889-69761968	Heart__WT	Heart__KO	NOTEST	0.171003	0.152334	-0.166777	0	1	1	no
ENSMUSG00000018796.12	ENSMUSG00000018796.12	Acsl1	chr8:46471040-46536051	Heart__WT	Heart__KO	OK	10.7899	11.6443	0.109941	0.505802	0.18585	0.961133	no
ENSMUSG00000018800.14	ENSMUSG00000018800.14	Abca5	chr11:110269368-110337716	Heart__WT	Heart__KO	OK	1.69381	1.57526	-0.104678	-0.17736	0.6604	0.99998	no
ENSMUSG00000018809.2	ENSMUSG00000018809.2	Smyd4	chr11:75348432-75405705	Heart__WT	Heart__KO	OK	4.84514	5.01141	0.0486803	0.153973	0.68925	0.99998	no
ENSMUSG00000018819.10	ENSMUSG00000018819.10	Lsp1	chr7:142460808-142516008	Heart__WT	Heart__KO	OK	30.4477	29.2391	-0.0584358	-0.259474	0.52195	0.99998	no
[truncated: 26,713 more rows]
