# Supplementary material for: The Firre locus produces a trans-acting RNA molecule that functions in hematopoiesis
Source: Nat Commun. 2019 Nov 13;10:5137. doi: 10.1038/s41467-019-12970-4 (PMC6853988; doi:10.1038/s41467-019-12970-4)
Supplement: Supplementary file 12 — Supplementary Data 9 [file 41467_2019_12970_MOESM12_ESM.csv]

geneID	geneName	baseMean	log2FoldChange	lfcSE	stat	pvalue	padj
ENSMUSG00000085396.7	Firre	2483.458452	-12.66590805	1.105483959	-11.45734223	2.22E-16	1.41E-12
ENSMUSG00000094502.5	Ighv1-69	161.1001582	4.297523947	0.536828496	8.005394605	2.22E-16	1.41E-12
ENSMUSG00000076550.3	Igkv4-63	100.9868523	24.68330721	3.678362391	6.710406584	2.22E-16	1.41E-12
ENSMUSG00000076543.2	Igkv4-74	21.6323474	7.389744082	1.636996506	4.514208829	2.97E-08	0.000141423
ENSMUSG00000035478.14	Mbd3	1335.928543	-0.688428271	0.164099216	-4.195195357	2.58E-07	0.000984637
ENSMUSG00000094124.5	Ighv1-74	295.7258997	1.634884839	0.412854981	3.959949413	1.16E-06	0.003201973
ENSMUSG00000030357.10	Fkbp4	4285.952582	-0.395684575	0.101751603	-3.888730621	1.80E-06	0.004155419
ENSMUSG00000044468.14	Fam46c	255.0518074	1.506976904	0.391281403	3.851389035	2.25E-06	0.00466835
ENSMUSG00000025316.16	Banp	785.9143923	-0.657593631	0.171378452	-3.837084669	2.46E-06	0.004863405
ENSMUSG00000094198.2	Ighv1-50	99.75558962	4.376056031	1.1439711	3.825320439	2.64E-06	0.005022431
ENSMUSG00000034041.4	Lyl1	1651.83426	-0.559544188	0.148466254	-3.768830782	3.69E-06	0.006338849
ENSMUSG00000020167.14	Tcf3	2395.581796	-0.514862601	0.137914153	-3.733210772	4.56E-06	0.007235574
ENSMUSG00000036686.16	Cc2d1a	306.7914762	-0.843044565	0.229239289	-3.677574501	6.30E-06	0.008992546
ENSMUSG00000063457.14	Rps15	8078.102254	-0.500840136	0.137345181	-3.646579604	7.54E-06	0.010033122
ENSMUSG00000023991.16	Foxp4	411.8041533	-0.909103956	0.251101604	-3.620462558	8.76E-06	0.01093057
ENSMUSG00000036106.15	Prr5	534.0140843	-0.70038768	0.194930361	-3.59301483	1.02E-05	0.011882759
ENSMUSG00000054874.12	Pcnxl3	1007.792857	-0.660805657	0.184557542	-3.580485787	1.10E-05	0.012317375
ENSMUSG00000039656.16	Rxrb	1255.435082	-0.428210775	0.120252028	-3.560944312	1.23E-05	0.012991741
ENSMUSG00000094164.2	Ighv2-3	33.28703314	8.696282928	2.474961586	3.513704203	1.60E-05	0.015322849
ENSMUSG00000025037.6	Maoa	122.9010016	1.210852783	0.344876878	3.510971188	1.62E-05	0.015461119
ENSMUSG00000035863.13	Palm	711.6182593	-0.630018133	0.180987062	-3.481011992	1.92E-05	0.017162155
ENSMUSG00000042606.9	Hirip3	1433.682362	-0.565010898	0.16353036	-3.455082575	2.21E-05	0.018674896
ENSMUSG00000040842.17	Szrd1	1352.064691	-0.442875423	0.129075623	-3.431131397	2.52E-05	0.020092461
ENSMUSG00000040263.16	Klhdc4	500.5444549	-0.553719747	0.16222232	-3.413338843	2.77E-05	0.021150828
ENSMUSG00000003299.9	Mrpl4	522.758116	-0.718228785	0.211627501	-3.393834835	3.08E-05	0.022309667
ENSMUSG00000036565.7	Ttyh3	2442.094384	-0.458159662	0.135012515	-3.393460697	3.09E-05	0.022331842
ENSMUSG00000019214.13	Chtf18	371.3356676	-0.689110385	0.203614876	-3.384381336	3.24E-05	0.022868995
ENSMUSG00000039783.15	Kmo	1439.083484	0.451111155	0.134125183	3.363359101	3.63E-05	0.024260195
ENSMUSG00000029547.10	Ints1	1725.950434	-0.521846162	0.155470161	-3.356567964	3.76E-05	0.024709051
ENSMUSG00000035027.17	Map2k2	1016.813172	-0.474200012	0.143539492	-3.303620526	4.98E-05	0.029906217
ENSMUSG00000064225.6	Paqr9	42.62314371	2.777167617	0.842778229	3.295253154	5.20E-05	0.03076583
ENSMUSG00000041930.7	Fam222a	35.81652478	-2.01445665	0.61187095	-3.292290066	5.28E-05	0.031072348
ENSMUSG00000035585.16	Tsen34	335.5172151	-0.74606574	0.227275648	-3.282647074	5.55E-05	0.032076985
ENSMUSG00000027540.13	Ptpn1	1285.515997	-0.36552228	0.112305707	-3.254707975	6.42E-05	0.035205674
ENSMUSG00000025226.11	Fbxl15	39.53937795	-1.952404542	0.600480058	-3.251406132	6.53E-05	0.035581851
ENSMUSG00000029713.15	Gnb2	2937.721521	-0.395827859	0.122864901	-3.221651231	7.62E-05	0.039277972
ENSMUSG00000024190.6	Dusp1	230.3939944	0.921263736	0.287343999	3.206135292	8.25E-05	0.041252796
ENSMUSG00000006360.11	Crip1	2861.097302	-0.523119024	0.163607751	-3.19739756	8.63E-05	0.042376372
ENSMUSG00000038644.14	Pold1	1630.980465	-0.485805823	0.152591274	-3.183706438	9.25E-05	0.044150443
ENSMUSG00000051403.9	Ppp1r37	430.8041892	-0.732066454	0.230389244	-3.1775201	9.54E-05	0.044956532
ENSMUSG00000038398.7	Upf3a	559.9230257	-0.52073954	0.164911464	-3.157691578	0.000105521	0.047553358
ENSMUSG00000052013.14	Btla	893.1261283	0.459882984	0.147417854	3.119588108	0.000127756	0.052560303
ENSMUSG00000096805.2	Ighv9-1	14.52751096	5.495008418	1.76581583	3.111880822	0.000132761	0.053569309
ENSMUSG00000026009.14	Icos	682.5467629	0.555140109	0.178559854	3.108986133	0.000134688	0.053947533
ENSMUSG00000037993.7	Dhx38	1099.903032	-0.54176111	0.174600441	-3.10286221	0.000138852	0.054746123
ENSMUSG00000095753.2	Igkv4-53	167.566869	10.34806838	3.340114139	3.098118194	0.00014216	0.055363112
ENSMUSG00000000094.12	Tbx4	6.912601792	-6.606494976	2.145262375	-3.079574345	0.000155818	0.057757725
ENSMUSG00000040860.16	Crocc	178.7807236	-0.953777747	0.30985475	-3.078144666	0.000156921	0.057941033
ENSMUSG00000031060.16	Rbm10	1781.642026	-0.382147976	0.124188815	-3.077152922	0.00015769	0.058068067
ENSMUSG00000023990.18	Tfeb	161.4145396	-1.007104154	0.327349242	-3.076543409	0.000158165	0.05814609
ENSMUSG00000003545.3	Fosb	250.2407092	2.644924822	0.862452603	3.066748031	0.000165978	0.059394431
ENSMUSG00000030313.15	Dennd5b	667.3261733	0.547721195	0.178835602	3.062707809	0.000169305	0.059906087
ENSMUSG00000015363.13	Trabd	820.0238809	-0.53264374	0.173918808	-3.06259999	0.000169395	0.059919714
ENSMUSG00000031807.10	Pgls	1671.732353	-0.428787219	0.140045495	-3.061770888	0.000170086	0.060024454
ENSMUSG00000029723.16	Tsc22d4	2115.924831	-0.368760399	0.121199629	-3.042586852	0.00018683	0.063214706
ENSMUSG00000031827.12	Cotl1	2181.027953	-0.440817754	0.145200584	-3.035922736	0.000193001	0.064325032
ENSMUSG00000021712.14	Trim23	1043.178367	0.381226061	0.125605745	3.035100508	0.000193775	0.064462045
ENSMUSG00000029545.13	Acads	618.764445	-0.615936321	0.203392993	-3.028306487	0.000200288	0.065594107
ENSMUSG00000056665.2	Them6	257.8767217	-0.771372493	0.255219869	-3.022384171	0.000206132	0.066580472
ENSMUSG00000026944.18	Abca2	2998.899448	-0.389676951	0.130596607	-2.983821396	0.00024828	0.073904066
ENSMUSG00000022885.15	St6gal1	2133.419018	0.443854508	0.149761664	2.963739155	0.000273309	0.077733459
ENSMUSG00000055762.15	Eef1d	2097.578907	-0.340511587	0.11502729	-2.960267829	0.000277868	0.078394597
ENSMUSG00000021957.6	Tkt	6116.981717	-0.368170909	0.124432176	-2.958807926	0.000279807	0.07867251
ENSMUSG00000015092.9	Edf1	677.8401185	-0.694533547	0.234845781	-2.957402704	0.000281685	0.078939928
ENSMUSG00000097971.3	Gm26917	414.0985806	-1.103383075	0.373563996	-2.953665471	0.000286737	0.079650685
ENSMUSG00000038020.5	Rapgefl1	40.80502422	-1.756114308	0.594818336	-2.952354025	0.00028853	0.079899928
ENSMUSG00000041241.12	Mul1	265.0977391	-0.65280734	0.221179361	-2.951483981	0.000289725	0.080065229
ENSMUSG00000032312.6	Csk	3499.69389	-0.356388971	0.120995782	-2.945466072	0.00029812	0.081207299
ENSMUSG00000032518.5	Rpsa	28212.78919	-0.239312586	0.081268966	-2.944698289	0.000299207	0.081352833
ENSMUSG00000050357.8	Rltpr	1140.185243	-0.553210837	0.188104447	-2.940976927	0.00030453	0.082057597
ENSMUSG00000002763.16	Pex6	666.0100731	-0.513162008	0.174619228	-2.938748578	0.00030776	0.082479083
ENSMUSG00000027646.15	Src	97.98276884	-1.41314445	0.484437863	-2.917080926	0.00034088	0.086552014
ENSMUSG00000028670.14	Lypla2	598.3218321	-0.523318102	0.179476571	-2.915801762	0.000342935	0.08679077
ENSMUSG00000046711.15	Hmga1	1303.237131	-0.445698398	0.153027402	-2.912539802	0.000348231	0.087398633
ENSMUSG00000026547.15	Tagln2	5519.342872	-0.249483578	0.085914358	-2.903863634	0.00036269	0.089008123
ENSMUSG00000037373.12	Ctbp1	3956.732046	-0.299033379	0.103037757	-2.902172819	0.000365573	0.08932047
ENSMUSG00000003644.17	Rps6ka1	3051.331191	-0.348684842	0.120160274	-2.901831283	0.000366157	0.089383508
ENSMUSG00000047810.8	Ccdc88b	715.2404907	-0.708297516	0.244281303	-2.899515878	0.000370145	0.089810379
ENSMUSG00000034165.16	Ccnd3	4455.145617	-0.363889628	0.125595943	-2.897303992	0.000373993	0.090217354
ENSMUSG00000035342.13	Lzts2	443.8992488	-0.600177488	0.208057611	-2.884669713	0.000396696	0.092739916
ENSMUSG00000032562.13	Gnai2	9193.512763	-0.238073864	0.082581991	-2.8828787	0.000400016	0.093095879
ENSMUSG00000037890.13	Wdr19	247.509392	0.700056808	0.243627183	2.87347577	0.00041788	0.094957205
ENSMUSG00000054999.2	Naaladl1	9.490864857	-6.150790084	2.142341607	-2.871059435	0.000422589	0.095433358
ENSMUSG00000024942.16	Capn1	1352.261423	-0.373368529	0.130448	-2.862202021	0.00044028	0.097170524
ENSMUSG00000094088.2	Ighv1-64	306.0371597	4.887283486	1.707970904	2.861455939	0.000441801	0.097316231
ENSMUSG00000035697.14	Hmha1	5648.948222	-0.408619628	0.142807334	-2.861335027	0.000442048	0.097339835
ENSMUSG00000046574.7	Prr12	707.2724033	-0.622778789	0.218213134	-2.853993143	0.000457289	0.09876807
ENSMUSG00000022550.17	Adck5	291.7366332	-0.662198606	0.232149723	-2.852463475	0.000460526	0.099064355
ENSMUSG00000013787.15	Ehmt2	2696.9889	-0.423649188	0.148700501	-2.849009824	0.000467912	0.099731608
ENSMUSG00000051768.9	Xrcc1	708.8948115	-0.380184416	0.133701763	-2.843525817	0.000479869	0.100786157
ENSMUSG00000003345.15	Csnk1g2	2288.926293	-0.366496579	0.128937077	-2.842445232	0.000482258	0.100993209
ENSMUSG00000024896.8	Minpp1	978.8940783	0.389912679	0.137544047	2.834820468	0.000499435	0.102909031
ENSMUSG00000108722.1	RP23-477O13.1	41.25601915	2.219895922	0.784060553	2.831281222	0.000507601	0.103798329
ENSMUSG00000094561.1	Ighv1-22	6.710835554	6.427247552	2.280834408	2.817936949	0.00053952	0.107148956
ENSMUSG00000039031.15	Arhgap18	2589.202676	0.299525318	0.106386348	2.81544882	0.000545675	0.107772952
ENSMUSG00000039477.16	Tnrc18	1369.929419	-0.578411275	0.205617128	-2.813050063	0.00055167	0.108374219
ENSMUSG00000030956.15	Fam53b	1259.508137	-0.416699769	0.148678319	-2.802693568	0.000578266	0.110965705
ENSMUSG00000024339.12	Tap2	2957.918802	-0.39776426	0.141939152	-2.802357578	0.000579149	0.111049638
ENSMUSG00000045679.13	Pqlc3	1643.010174	0.437645307	0.156315315	2.799759621	0.000586015	0.111698285
ENSMUSG00000004937.5	Sgta	708.2422705	-0.546756375	0.195292729	-2.799676043	0.000586237	0.111719142
ENSMUSG00000054622.4	D730045B01Rik	11.70607653	4.598538783	1.647003129	2.792064388	0.000606801	0.113875056
ENSMUSG00000086016.1	1700084C06Rik	7.292666266	5.846687963	2.101560434	2.782069869	0.000634821	0.116709174
ENSMUSG00000036587.13	Fut7	664.764775	-0.423436604	0.152250057	-2.781191754	0.00063734	0.116958271
ENSMUSG00000052609.8	Plekhg3	460.9830327	-0.570686928	0.205878705	-2.771957046	0.000664395	0.119577889
ENSMUSG00000058709.11	Egln2	522.1658701	-0.483061385	0.174297707	-2.771472984	0.000665843	0.119715179
ENSMUSG00000020877.11	Scrn2	225.8806607	-0.841546926	0.304292417	-2.765586255	0.000683678	0.121384289
ENSMUSG00000035890.8	Rnf126	563.4778287	-0.579729984	0.209870772	-2.762318826	0.000693769	0.122310205
ENSMUSG00000076618.1	Ighj4	228.0459566	0.836998906	0.303111971	2.761352191	0.000696781	0.122584036
ENSMUSG00000038502.16	Ptov1	978.9165095	-0.453517334	0.164418326	-2.758313774	0.000706326	0.123444454
ENSMUSG00000026918.16	Brd3	3593.161358	-0.272445124	0.09891572	-2.754315739	0.000719072	0.124575782
ENSMUSG00000025134.2	Alyref	1453.096708	-0.361063567	0.131525406	-2.745200174	0.000748935	0.127293355
ENSMUSG00000079299.3	Klrb1	13.01269153	3.616454129	1.32213087	2.735322358	0.000782593	0.130235513
ENSMUSG00000103746.1	1700001G17Rik	27.60501858	-2.033706715	0.744759259	-2.730690072	0.000798856	0.13161352
ENSMUSG00000040479.11	Dgkz	3967.847085	-0.426413198	0.156530183	-2.724159578	0.000822317	0.133553556
ENSMUSG00000031255.14	Sytl4	360.2738261	0.741434697	0.272683827	2.719027033	0.000841202	0.13507565
ENSMUSG00000030122.12	Ptms	554.7084795	-0.625541411	0.230256385	-2.716716888	0.000849833	0.135759863
ENSMUSG00000105196.1	Mir142	78.85526604	-1.184518122	0.436221141	-2.715407418	0.000854762	0.136147437
ENSMUSG00000016756.16	Cmah	12982.17444	0.345078189	0.12711196	2.714757831	0.000857217	0.136339628
ENSMUSG00000036622.15	Atp13a2	2574.45022	-0.39415379	0.146171674	-2.696512811	0.000928894	0.14171468
ENSMUSG00000020272.8	Stk10	2913.839567	-0.365273978	0.13555398	-2.694675422	0.000936412	0.142253161
ENSMUSG00000076583.1	Igkv8-24	255.8001062	4.93547245	1.834257355	2.690719728	0.000952789	0.14341045
ENSMUSG00000001229.7	Dpp9	986.6700332	-0.371463599	0.138121402	-2.689399285	0.000958315	0.143796131
ENSMUSG00000024925.10	Rnaseh2c	341.3255694	-0.55943505	0.208299996	-2.685718012	0.000973877	0.144869634
ENSMUSG00000021701.7	Plk2	28.71312245	2.283842055	0.850753108	2.68449452	0.000979101	0.145225834
ENSMUSG00000042558.16	Adprhl2	334.0098346	-0.665386398	0.24804382	-2.682535681	0.000987518	0.145795494
ENSMUSG00000060166.5	Zdhhc8	1133.61057	-0.453179028	0.168993647	-2.681633511	0.000991417	0.146057595
ENSMUSG00000094262.2	Igkv4-62	9.150151928	5.358706905	1.99831281	2.681615651	0.000991495	0.146062782
ENSMUSG00000007029.16	Vars	4000.417517	-0.31553895	0.117891605	-2.67651754	0.0010138	0.147540652
ENSMUSG00000071477.10	Zfp777	523.2447501	-0.555089553	0.207664337	-2.673013391	0.001029399	0.148553151
ENSMUSG00000089901.1	Gm8113	1707.001636	0.464575488	0.174009307	2.669831261	0.001043758	0.149470167
ENSMUSG00000020476.14	Dbnl	2029.340124	-0.296198835	0.111034233	-2.667635267	0.001053774	0.150101605
ENSMUSG00000095416.6	Ighv1-12	53.01202707	-4.517046155	1.694033424	-2.666444529	0.001059243	0.150443503
ENSMUSG00000024205.7	Rpl36-ps2	10.77810699	-4.364682161	1.637718219	-2.665099595	0.001065451	0.150829256
ENSMUSG00000003814.8	Calr	13563.50219	-0.258753022	0.097221503	-2.661479357	0.001082329	0.151865357
ENSMUSG00000066306.12	Numa1	6303.977257	-0.308115208	0.115910456	-2.658217547	0.001097748	0.152795989
ENSMUSG00000010554.14	Mettl16	990.2635867	-0.377444962	0.142097576	-2.656237856	0.001107205	0.153359446
ENSMUSG00000038587.8	Akap12	557.9933472	-0.509035184	0.191981839	-2.651475716	0.001130262	0.154710472
ENSMUSG00000029455.14	Aldh2	4349.380894	-0.308236698	0.116679063	-2.641748147	0.001178748	0.157450139
ENSMUSG00000061028.7	Clasrp	880.0730279	-0.496063126	0.187964543	-2.639131385	0.001192115	0.158182321
ENSMUSG00000059070.15	Rpl18	8648.40218	-0.266489118	0.10098035	-2.639019547	0.00119269	0.158213567
ENSMUSG00000026032.8	Ndufb3	768.755073	0.447270519	0.169602479	2.637169698	0.001202228	0.158729829
ENSMUSG00000026930.15	Gpsm1	773.925284	-0.51342756	0.195122967	-2.631302547	0.001232948	0.160360121
ENSMUSG00000025651.14	Uqcrc1	1888.861948	-0.313412678	0.119139309	-2.630640379	0.00123646	0.160543423
ENSMUSG00000020439.17	Smtn	552.6355841	-0.599046874	0.227944231	-2.628041392	0.001250335	0.161261491
ENSMUSG00000020211.15	Sf3a2	946.9574826	-0.380359636	0.144747895	-2.627738639	0.00125196	0.161344993
ENSMUSG00000024947.16	Men1	1171.257605	-0.47805397	0.182052877	-2.625907261	0.001261835	0.161849455
ENSMUSG00000003199.16	Mpnd	526.8940283	-0.49288094	0.187755985	-2.625114405	0.001266132	0.162067503
ENSMUSG00000040356.16	Skiv2l	1322.278772	-0.40021046	0.152534276	-2.623741174	0.001273608	0.162444663
ENSMUSG00000029438.9	Bcl7a	1690.25678	-0.307147011	0.117129047	-2.622295812	0.001281519	0.162840942
ENSMUSG00000010205.10	Raver1	1930.64606	-0.372833269	0.142221991	-2.621488179	0.00128596	0.163062063
ENSMUSG00000054808.14	Actn4	3989.957505	-0.335864985	0.128326564	-2.617267801	0.001309397	0.164213884
ENSMUSG00000026269.14	Rnpepl1	622.5421675	-0.466111504	0.178098535	-2.617155179	0.001310028	0.164244535
ENSMUSG00000049115.14	Agtr1a	6.915480733	5.862016491	2.24818675	2.607441972	0.001365497	0.167483177
ENSMUSG00000019920.17	Lims1	6938.056501	0.230952177	0.088577494	2.607346008	0.001366056	0.16751508
ENSMUSG00000034282.3	Evpl	336.3222473	-0.678997488	0.260529996	-2.606216164	0.00137265	0.167890559
ENSMUSG00000028975.16	Pex14	243.0949815	-0.789102836	0.303503592	-2.599978574	0.001409582	0.169958529
ENSMUSG00000069309.2	Hist1h2an	10.97010838	-4.451778707	1.712276304	-2.599918422	0.001409943	0.169978429
ENSMUSG00000024570.6	Rbfa	863.2140591	-0.412346048	0.158778205	-2.59699401	0.001427576	0.170944909
ENSMUSG00000025512.14	Chid1	430.2923327	-0.480185452	0.185454798	-2.589231755	0.00147537	0.173500229
ENSMUSG00000054452.9	Aes	3999.919456	-0.236924706	0.091703101	-2.583606255	0.001510924	0.17534249
ENSMUSG00000049295.16	Zfp219	723.3383881	-0.465576947	0.180402376	-2.580769479	0.001529151	0.176268242
ENSMUSG00000102153.1	Gm37474	16.20145089	-2.912219348	1.129225524	-2.578952818	0.00154093	0.176859909
ENSMUSG00000104392.1	Gm37962	10.31706968	-3.294394906	1.277807194	-2.578162748	0.001546078	0.177116934
ENSMUSG00000023973.13	Cnpy3	1110.137182	-0.325959839	0.126735572	-2.571968037	0.001586999	0.179125877
ENSMUSG00000028849.17	Map7d1	1055.648208	-0.36261997	0.140993079	-2.571899072	0.00158746	0.179148178
ENSMUSG00000000149.10	Gna12	989.1643392	-0.415221182	0.161852918	-2.565422903	0.001631316	0.181235828
ENSMUSG00000076540.3	Igkv4-80	53.39907815	9.420431163	3.678601055	2.560873284	0.001662789	0.182694479
ENSMUSG00000034994.9	Eef2	44862.81389	-0.272738524	0.106583743	-2.558912988	0.001676522	0.183320877
ENSMUSG00000002100.15	Mybpc3	7.981604421	-5.783772721	2.261903449	-2.557037845	0.001689755	0.183918863
ENSMUSG00000050345.8	4930486L24Rik	104.8173739	1.369556227	0.535651158	2.556806247	0.001691396	0.183992638
ENSMUSG00000103922.1	Gm6123	6.791089416	3.815463512	1.492652686	2.556162963	0.001695962	0.184197458
ENSMUSG00000031706.6	Rfx1	363.6933973	-0.592297286	0.233112389	-2.540822854	0.001808261	0.189038599
ENSMUSG00000070699.5	Sars2	217.0294078	-0.672691847	0.265713648	-2.531642062	0.001878699	0.191894302
ENSMUSG00000003068.15	Stk11	1649.504348	-0.4164318	0.164496071	-2.531560765	0.001879334	0.191919444
ENSMUSG00000006587.5	Snai3	33.69062474	-2.140884248	0.845693547	-2.531513048	0.001879706	0.1919342
ENSMUSG00000076547.2	Igkv4-70	179.9231264	4.017904877	1.587489007	2.530981229	0.001883865	0.192098596
ENSMUSG00000097729.1	2310015A10Rik	373.7561047	0.641460797	0.253520934	2.530208403	0.001889923	0.192337293
ENSMUSG00000069308.7	Hist1h2bp	17.12448635	-3.946301672	1.560583933	-2.528734012	0.00190153	0.192792021
ENSMUSG00000003970.8	Rpl8	12770.47437	-0.273687968	0.108250503	-2.528283578	0.001905089	0.192930771
ENSMUSG00000007670.9	Khsrp	3011.276665	-0.309760919	0.122522655	-2.528193002	0.001905806	0.192958661
ENSMUSG00000089239.1	Gm22200	5.76304796	-5.609691404	2.219891221	-2.527011843	0.001915171	0.193322071
ENSMUSG00000022323.11	Hrsp12	373.9106577	0.556747389	0.220501493	2.524914371	0.001931906	0.19396602
ENSMUSG00000053063.11	Clec12a	5156.882378	0.277674576	0.109986328	2.524628109	0.0019342	0.194053767
ENSMUSG00000095567.7	Noc2l	3175.18762	-0.293487481	0.116304782	-2.52343435	0.001943795	0.19441933
ENSMUSG00000024853.9	Sf3b2	6976.387917	-0.224657328	0.089035584	-2.523230811	0.001945436	0.194481601
ENSMUSG00000029580.14	Actb	43053.43587	-0.22268017	0.088338078	-2.520772202	0.00196535	0.195232451
ENSMUSG00000020437.12	Myo1g	1611.495839	-0.357293895	0.14175877	-2.520435919	0.001968088	0.195334957
ENSMUSG00000025422.8	Agap2	877.9429952	-0.558440588	0.221592096	-2.520128642	0.001970593	0.19542858
ENSMUSG00000035021.13	Baz1a	4411.972782	-0.252686324	0.100289906	-2.519558885	0.001975246	0.195602074
ENSMUSG00000029657.15	Hsph1	2322.309318	-0.748520578	0.29723182	-2.518305675	0.001985516	0.195983207
ENSMUSG00000053931.11	Cnn3	6273.850059	0.215308755	0.085523344	2.517543691	0.001991784	0.196214625
ENSMUSG00000038668.14	Lpar1	302.8088276	0.522316797	0.207707348	2.514676548	0.002015533	0.1970832
ENSMUSG00000024613.16	Tcof1	3250.911514	-0.413289872	0.164368767	-2.514406343	0.002017785	0.197164877
ENSMUSG00000032294.16	Pkm	6834.647964	-0.3149158	0.125264075	-2.514015282	0.002021048	0.197283031
ENSMUSG00000024858.13	Adrbk1	8310.265315	-0.259388476	0.103247731	-2.512292253	0.00203548	0.197802845
ENSMUSG00000003868.13	Ruvbl2	1348.769748	-0.387527166	0.15462652	-2.5062141	0.002087153	0.19962632
ENSMUSG00000030432.12	Rpl28	10826.28713	-0.284076796	0.113414237	-2.504771916	0.002099588	0.200056617
ENSMUSG00000060519.11	Tor3a	525.650743	-0.496489211	0.198227106	-2.504648441	0.002100656	0.200093415
ENSMUSG00000031652.10	N4bp1	1174.627562	-0.273225363	0.109277601	-2.500286988	0.002138697	0.201388878
ENSMUSG00000095700.2	Ighv10-3	118.3175646	2.994166632	1.198102905	2.499089701	0.002149249	0.201743018
ENSMUSG00000039148.4	Sart1	1599.544805	-0.376427557	0.150675714	-2.498262968	0.002156564	0.201987177
ENSMUSG00000094993.2	Igkv4-51	18.08393828	7.130227277	2.855368249	2.497130547	0.00216662	0.202321114
ENSMUSG00000025132.13	Arhgdia	4725.881142	-0.349953246	0.140181894	-2.496422585	0.002172929	0.202529589
ENSMUSG00000060216.15	Arrb2	1749.721207	-0.299073972	0.119840923	-2.495591349	0.002180357	0.202774074
ENSMUSG00000020440.13	Arf5	693.5345823	-0.454477825	0.182151715	-2.495051038	0.002185198	0.202932822
ENSMUSG00000023994.13	Nfya	4692.225402	-0.212402059	0.085178843	-2.493601134	0.002198238	0.203358161
ENSMUSG00000025137.15	Pcyt2	689.4716161	-0.394638062	0.15842353	-2.491031873	0.00222152	0.204189772
ENSMUSG00000024790.7	Sac3d1	220.4403445	0.69214676	0.278176153	2.48815994	0.002247812	0.205116128
ENSMUSG00000064797.1	Gm24357	114.7204992	0.908636885	0.365908074	2.483238139	0.002293535	0.206695635
ENSMUSG00000040365.14	Trim41	718.5274674	-0.43904889	0.176934907	-2.481414761	0.002310689	0.207278179
ENSMUSG00000020766.4	Galk1	497.0919759	-0.399673302	0.161081028	-2.481194135	0.002312772	0.207348569
ENSMUSG00000015656.16	Hspa8	29068.1819	-0.279888237	0.112872892	-2.479676309	0.002327153	0.207832256
ENSMUSG00000073791.11	Efcab7	211.8468697	0.810091154	0.326846254	2.478508302	0.002338275	0.208203786
ENSMUSG00000020079.15	Supv3l1	766.3207644	0.420173187	0.170298324	2.467277283	0.002447731	0.211745471
ENSMUSG00000038179.13	Slamf7	354.7465719	0.704887738	0.285763507	2.466682134	0.00245366	0.211931568
ENSMUSG00000033088.18	Triobp	697.2068028	-0.403759233	0.163875752	-2.463813154	0.002482426	0.212826398
ENSMUSG00000091845.1	Gm4604	1224.804117	-0.521769039	0.211852426	-2.462889135	0.002491756	0.213113792
ENSMUSG00000030707.15	Coro1a	7796.936274	-0.363350007	0.147530843	-2.462874868	0.002491901	0.213118226
ENSMUSG00000070003.6	Ssbp4	337.6874419	-0.62182517	0.252485108	-2.462819191	0.002492464	0.21313553
ENSMUSG00000014496.7	Ankrd28	5363.664817	0.305731683	0.124240379	2.460807709	0.002512891	0.213759721
ENSMUSG00000074277.4	Phldb3	326.3851677	-0.702432382	0.285571921	-2.459738965	0.002523807	0.214090601
ENSMUSG00000001441.13	Npepps	1846.052259	-0.26718771	0.108724809	-2.457467743	0.002547148	0.21479199
ENSMUSG00000009073.16	Nf2	1568.075641	-0.278188321	0.113327503	-2.454729112	0.002575556	0.21563449
ENSMUSG00000057863.5	Rpl36	2020.933042	-0.842384023	0.34316923	-2.454718982	0.002575661	0.2156376
ENSMUSG00000020782.18	Llgl2	70.12886766	-1.232269835	0.502419266	-2.452672336	0.00259708	0.216264888
ENSMUSG00000048988.8	Elfn1	6.395103352	-5.188596005	2.119485045	-2.448045584	0.002646103	0.217675569
ENSMUSG00000053963.6	6330403A02Rik	580.6515249	0.621298198	0.253976941	2.446277979	0.002665054	0.218211777
ENSMUSG00000039617.8	Gm7488	25.03352894	1.691210395	0.691473238	2.445807445	0.00267012	0.218354258
ENSMUSG00000029012.11	Orc5	488.0406918	0.520051978	0.212643163	2.445655761	0.002671755	0.218400166
ENSMUSG00000028911.16	Srsf4	2128.789859	-0.255202538	0.104406629	-2.444313546	0.002686261	0.218805907
ENSMUSG00000031865.16	Dctn1	1260.814833	-0.387807176	0.15880678	-2.442006421	0.002711364	0.219501271
ENSMUSG00000053470.13	Kdm3a	1990.232653	0.261422414	0.10705799	2.44187672	0.002712781	0.219540285
ENSMUSG00000047417.17	Rexo1	876.6841072	-0.533949919	0.218665447	-2.441857765	0.002712988	0.219545986
ENSMUSG00000020788.15	Atp2a3	4560.801559	-0.278175285	0.113931648	-2.441598006	0.00271583	0.219624094
ENSMUSG00000002274.12	Metrn	344.1628024	-0.476306064	0.195193175	-2.440177861	0.002731412	0.220050535
ENSMUSG00000040007.8	Bahd1	602.9622643	-0.382332909	0.156705133	-2.439823776	0.002735309	0.220156704
ENSMUSG00000038991.16	Txndc5	2107.625347	0.364821487	0.149550023	2.439461256	0.002739305	0.220265339
ENSMUSG00000105201.1	Gm43362	69.07282783	1.18744762	0.48727251	2.436927175	0.002767386	0.221300304
ENSMUSG00000015217.11	Hmgb3	1645.417522	0.366324904	0.150404307	2.435601157	0.002782185	0.221841164
ENSMUSG00000026068.11	Il18rap	8146.144077	0.259443983	0.106760584	2.430147655	0.002843809	0.224182862
ENSMUSG00000023118.15	Sympk	1890.276878	-0.358104914	0.147432504	-2.428941415	0.002857607	0.224699908
ENSMUSG00000041842.15	Fhdc1	9.446174188	-3.551182242	1.463732362	-2.426114454	0.002890184	0.225910317
ENSMUSG00000015224.10	Cyp2j9	324.0381676	0.660066337	0.272099328	2.425828617	0.002893496	0.226032595
ENSMUSG00000037656.8	Slc20a2	323.7134911	-0.566118593	0.233827545	-2.421094545	0.002948867	0.228054825
ENSMUSG00000057963.9	Itpk1	752.3768789	-0.4170086	0.172347746	-2.419576762	0.002966823	0.228701951
ENSMUSG00000108737.1	RP23-349I9.14	12.36288597	4.970266119	2.055083703	2.418522473	0.002979355	0.229151101
ENSMUSG00000030697.7	Ppp4c	1581.963515	-0.28354756	0.117297758	-2.417331449	0.002993569	0.229658145
ENSMUSG00000049401.10	Ogfr	1118.418285	-0.339086597	0.140283449	-2.417153269	0.002995701	0.229733967
ENSMUSG00000018661.17	Cog1	740.264391	-0.41348961	0.171321904	-2.413524478	0.003039421	0.231276235
ENSMUSG00000032589.14	Bsn	474.0955282	-0.504726203	0.209825141	-2.405461044	0.003138659	0.234689639
ENSMUSG00000043987.17	Cep164	486.1071635	-0.549257592	0.228500181	-2.403751237	0.003160078	0.235410901
ENSMUSG00000014470.4	Rnf166	1326.251708	-0.329741241	0.137370411	-2.400380386	0.003202696	0.236830145
ENSMUSG00000028433.14	Ubap2	2363.550883	-0.314026219	0.130852566	-2.399847615	0.00320948	0.237054124
ENSMUSG00000004934.13	Pias4	296.2595581	-0.548308512	0.228524989	-2.399337223	0.00321599	0.237268609
ENSMUSG00000034932.4	Mrpl54	288.4126545	-0.507581805	0.211592128	-2.398869046	0.003221973	0.237465278
ENSMUSG00000014232.14	Cluap1	594.9972755	0.373577508	0.155793524	2.397901394	0.003234371	0.237871535
ENSMUSG00000030588.12	Yif1b	264.2724979	-0.611773244	0.255424562	-2.395122999	0.003270212	0.239036269
ENSMUSG00000024579.7	Pcyox1l	352.4145724	-0.553843654	0.231343736	-2.394029176	0.00328442	0.239494095
ENSMUSG00000058443.4	Rpl10-ps3	114.8965464	0.946918399	0.39559921	2.393630664	0.003289611	0.239660792
ENSMUSG00000017670.16	Elmo2	1102.711841	-0.313131312	0.130881387	-2.392481616	0.003304619	0.24014113
ENSMUSG00000095737.5	Igkv11-125	76.3436833	7.78650147	3.259798441	2.388645068	0.003355184	0.24174157
ENSMUSG00000004933.17	Matk	349.9477199	-0.585930012	0.245579311	-2.3859095	0.003391666	0.242879507
ENSMUSG00000043635.12	Adamts3	81.96457047	1.029655629	0.43159774	2.385683549	0.003394696	0.242973376
ENSMUSG00000067889.4	Sptbn2	4.75159259	-5.125345282	2.149837608	-2.384061597	0.003416515	0.243646643
ENSMUSG00000015461.15	Atf6b	782.05316	-0.39644248	0.166917197	-2.375084689	0.003539601	0.247354884
ENSMUSG00000020238.14	Ncln	758.1064186	-0.514154006	0.216488745	-2.374968759	0.003541216	0.247402568
ENSMUSG00000061414.7	Cracr2a	251.6537971	-0.607701541	0.256258107	-2.371443182	0.003590671	0.248850129
ENSMUSG00000078500.3	Gm13235	7.82725281	-4.796436125	2.023495337	-2.370371721	0.003605825	0.249289062
ENSMUSG00000063268.12	Parp10	507.3076404	-0.487612013	0.205945565	-2.367674255	0.003644233	0.250392012
ENSMUSG00000006519.10	Cyba	660.7683449	-0.431385095	0.182465793	-2.364197077	0.003694292	0.251809293
ENSMUSG00000024966.8	Stip1	4321.908353	-0.281199054	0.118967252	-2.363667724	0.003701968	0.252024606
ENSMUSG00000058833.11	2810428I15Rik	150.5802075	-0.650300811	0.275457725	-2.360800772	0.00374379	0.253188645
ENSMUSG00000031347.12	Cetn2	1214.076036	0.368637841	0.156340382	2.357918253	0.003786272	0.254355408
ENSMUSG00000027889.17	Ampd2	1411.141651	-0.33488302	0.142064395	-2.357262137	0.003796002	0.254620475
ENSMUSG00000071052.3	Rpl7a-ps5	32.67069346	1.557123661	0.661056748	2.355506795	0.003822147	0.255328685
ENSMUSG00000020385.16	Clk4	3105.278087	0.228753261	0.097235352	2.352572978	0.00386621	0.256509281
ENSMUSG00000022185.18	Acin1	7391.793463	-0.286165032	0.121654215	-2.352282109	0.003870604	0.256626117
ENSMUSG00000046985.11	Tapt1	7664.98033	0.256564608	0.109085788	2.351952652	0.003875586	0.256758407
ENSMUSG00000045799.5	Gm9800	204.2778553	-0.71027134	0.302094912	-2.351152937	0.003887703	0.257079319
ENSMUSG00000037966.15	Ninj1	298.7019409	-0.690419044	0.293726337	-2.350552051	0.00389683	0.257320252
ENSMUSG00000059013.12	Sh2d3c	864.1429896	-0.379262716	0.161519214	-2.348096593	0.003934331	0.258303071
ENSMUSG00000005763.15	Cd247	619.6085507	0.538106346	0.229277278	2.346967614	0.003951683	0.258754017
ENSMUSG00000025409.14	Mbd6	883.4726392	-0.376873425	0.16069575	-2.345260689	0.003978049	0.259434681
ENSMUSG00000011114.17	Tbrg1	1226.296771	-0.342705927	0.146534287	-2.338742234	0.004080215	0.262021298
ENSMUSG00000034412.13	Tbc1d10a	151.8738976	-0.918679991	0.39283867	-2.338568121	0.004082976	0.262090108
ENSMUSG00000024750.10	Zfand5	3275.246423	0.227333846	0.097217243	2.338410757	0.004085473	0.262152287
ENSMUSG00000027466.15	Rbck1	1593.731156	-0.309095249	0.132236104	-2.337449763	0.004100752	0.262531739
ENSMUSG00000020590.15	Snx13	1194.616495	0.31953284	0.136772855	2.336229946	0.004120222	0.263012738
ENSMUSG00000036057.11	Ptpn23	479.8933218	-0.464630872	0.199021983	-2.334570605	0.004146841	0.263665878
ENSMUSG00000040327.16	Cul9	549.0339608	-0.588430062	0.252177284	-2.333398364	0.00416574	0.26412647
ENSMUSG00000020423.6	Btg2	1407.130815	0.311615615	0.133593337	2.332568532	0.004179166	0.264452111
ENSMUSG00000103286.1	Gm5850	11.68146703	4.430731786	1.900304107	2.331590911	0.004195034	0.264835307
ENSMUSG00000081344.5	Gm14303	35.72330067	1.542162201	0.661549648	2.331136	0.004202436	0.265013454
ENSMUSG00000005442.13	Cic	1649.479711	-0.446464632	0.191785947	-2.327931945	0.004254907	0.266265244
ENSMUSG00000053293.9	Pom121	1606.897594	-0.35131858	0.150924736	-2.327773359	0.00425752	0.266327067
ENSMUSG00000039849.5	Pcif1	1163.690537	-0.323674068	0.139058669	-2.327607979	0.004260246	0.266391525
ENSMUSG00000020781.14	Tsen54	398.4244418	-0.519431123	0.223418527	-2.324924127	0.004304705	0.267435624
ENSMUSG00000002257.7	Def6	1491.760521	-0.276925781	0.119148595	-2.324205174	0.004316686	0.267714691
ENSMUSG00000020280.12	Pus10	1441.089507	0.297014093	0.1278524	2.323101423	0.004335139	0.268142603
ENSMUSG00000000934.8	Top1mt	182.2060583	-0.851699408	0.367072146	-2.32025071	0.004383128	0.26924487
ENSMUSG00000102509.1	Gm37368	9.017599252	3.917363273	1.688589803	2.319902244	0.004389027	0.269379319
ENSMUSG00000026011.13	Ctla4	135.6252068	1.035161681	0.446332911	2.319259137	0.004399933	0.269627282
ENSMUSG00000028465.16	Tln1	9731.889144	-0.2950984	0.127241294	-2.319203068	0.004400885	0.26964889
ENSMUSG00000048832.8	Vps37c	404.493875	-0.52190514	0.225037573	-2.319191117	0.004401087	0.269653495
ENSMUSG00000035011.15	Zbtb7a	1845.91713	-0.325765629	0.140518563	-2.31831029	0.004416068	0.269992733
ENSMUSG00000035246.16	Pcyt1b	67.77963211	1.265702434	0.546183576	2.317357184	0.00443233	0.270359347
ENSMUSG00000033487.14	Fndc3a	3465.585764	0.202381424	0.087338342	2.317211647	0.004434818	0.270415286
ENSMUSG00000038615.17	Nfe2l1	1485.48119	-0.289097073	0.124894879	-2.314723189	0.004477553	0.27137002
ENSMUSG00000024913.16	Lrp5	1286.575103	-0.342915627	0.14817966	-2.314188249	0.004486788	0.271574828
ENSMUSG00000054517.9	Trim65	735.8330085	-0.337671652	0.145951542	-2.31358743	0.004497182	0.271804676
ENSMUSG00000037326.9	Capn15	275.5185656	-0.579753631	0.25063517	-2.313137584	0.004504978	0.271976642
ENSMUSG00000049536.5	Tceal1	44.52416139	1.254790447	0.542640442	2.312379155	0.004518149	0.272266327
ENSMUSG00000067203.7	H2-K2	125.4102621	-0.686524457	0.296892592	-2.312366411	0.004518371	0.272271192
ENSMUSG00000104377.1	Gm37515	167.9614757	0.721533682	0.312213358	2.311027586	0.004541708	0.272781797
ENSMUSG00000029404.15	Arl6ip4	936.7358512	-0.357616673	0.154810846	-2.310023373	0.004559285	0.273164153
ENSMUSG00000059142.15	Zfp945	1174.922629	0.389286564	0.168642259	2.308357152	0.004588584	0.273797364
ENSMUSG00000004610.4	Etfb	271.9188827	-0.636264766	0.275689553	-2.307903071	0.004596598	0.273969666
ENSMUSG00000031787.7	Katnb1	483.2004657	-0.463903581	0.20103936	-2.30752615	0.00460326	0.274112604
ENSMUSG00000053334.6	Ficd	104.647765	-0.921114329	0.399272433	-2.306982033	0.004612892	0.274318811
ENSMUSG00000029163.9	Emilin1	787.8562303	-0.436224439	0.189120693	-2.306592859	0.004619793	0.274466199
ENSMUSG00000031490.5	Eif4ebp1	261.2539817	-0.678732517	0.294319342	-2.30610911	0.004628384	0.274649289
ENSMUSG00000003348.9	Mob3a	2555.983573	-0.248925337	0.108042266	-2.303962573	0.004666678	0.275460164
ENSMUSG00000006299.13	Aamp	1584.342619	-0.337016813	0.146288844	-2.303776577	0.00467001	0.275530307
ENSMUSG00000052759.7	Gpr25	61.42384284	-1.301673613	0.565803379	-2.300575893	0.004727681	0.277087515
ENSMUSG00000028799.15	Zfp362	976.9108154	-0.396629548	0.172741831	-2.296082802	0.004809726	0.279267707
ENSMUSG00000095761.6	Ighv1-20	27.14567946	8.444198872	3.679091355	2.295185973	0.004826256	0.279702042
ENSMUSG00000028132.15	Tmem56	66.16371703	1.648175561	0.718829398	2.292860538	0.004869357	0.28082693
ENSMUSG00000055053.17	Nfic	1094.624321	-0.441061644	0.192471082	-2.291573575	0.00489336	0.281448642
ENSMUSG00000031897.8	Psmb10	768.7570502	-0.410734438	0.179335651	-2.290311137	0.004917009	0.282057922
ENSMUSG00000009555.16	Cdk9	2259.722001	-0.25442436	0.111088943	-2.290276189	0.004917665	0.28207478
ENSMUSG00000006456.10	Rbm14	909.6743704	-0.418768622	0.18297954	-2.288609002	0.004949059	0.282878479
ENSMUSG00000038481.12	Cdk19	10385.54872	0.218267259	0.095378886	2.28842324	0.004952568	0.282967966
ENSMUSG00000005474.9	Myl10	1709.176551	0.315215047	0.13785103	2.286635422	0.004986456	0.283828539
ENSMUSG00000057672.15	Pkn1	1777.252712	-0.331583301	0.145023861	-2.286405139	0.004990837	0.2839393
ENSMUSG00000028042.15	Zbtb7b	113.3542807	-0.860288586	0.377007076	-2.281889763	0.00507743	0.286106955
ENSMUSG00000019158.8	Tmem160	181.7685371	-0.730939723	0.320499122	-2.280629409	0.005101841	0.28671058
ENSMUSG00000094787.2	Ighv1-54	26.36950113	8.383249552	3.679134382	2.278592919	0.00514151	0.287684583
ENSMUSG00000023007.15	Prpf40b	264.8851719	-0.536417532	0.23559565	-2.276856689	0.00517555	0.288513657
ENSMUSG00000020923.17	Ubtf	4376.26772	-0.276230864	0.121343409	-2.276438962	0.00518377	0.288712944
ENSMUSG00000022270.15	Fam134b	2683.268566	0.256555148	0.112700584	2.276431387	0.005183919	0.288716558
ENSMUSG00000037649.9	H2-DMa	1623.328887	-0.25716204	0.113076619	-2.274228248	0.00522747	0.289766421
ENSMUSG00000038545.13	Cul7	786.7922336	-0.375128494	0.164954715	-2.274130172	0.005229416	0.289813111
ENSMUSG00000024870.5	Rab1b	1231.747133	-0.401689922	0.176846208	-2.271408176	0.005283697	0.291107313
ENSMUSG00000038366.15	Lasp1	2940.707157	-0.225832516	0.099478174	-2.270171502	0.005308527	0.291694265
ENSMUSG00000025932.14	Eya1	653.5669453	0.442337986	0.194917941	2.269354906	0.00532498	0.29208148
ENSMUSG00000097245.1	Gm5421	41.02052459	1.366337413	0.602345542	2.26836146	0.005345058	0.292552166
ENSMUSG00000022375.6	Lrrc6	5.678878081	-5.387596366	2.380752364	-2.262980581	0.005455001	0.295094055
ENSMUSG00000015944.9	Gatsl2	462.0348159	-0.513436777	0.227056217	-2.261276009	0.005490253	0.295896588
ENSMUSG00000044456.16	Rin3	1686.37668	-0.401164745	0.177427037	-2.261012474	0.005495722	0.296020546
ENSMUSG00000027858.13	Tspan2	5184.844664	0.234534119	0.103791648	2.259662725	0.005523806	0.296654926
ENSMUSG00000024952.12	Rps6ka4	215.2960827	-0.604938593	0.267791462	-2.258991339	0.005537824	0.296970166
ENSMUSG00000092412.1	Gm20507	6.286590204	4.54115496	2.013385499	2.255482103	0.005611617	0.298614476
ENSMUSG00000004846.10	Plod3	545.2650384	-0.368657735	0.163575276	-2.253749737	0.005648372	0.299424076
ENSMUSG00000040254.11	Sema3d	700.981768	0.527395867	0.234109361	2.252775648	0.005669134	0.29987868
ENSMUSG00000061356.13	Nuggc	15.94023693	2.405282866	1.068105705	2.251914631	0.005687544	0.300280136
ENSMUSG00000031441.15	Atp11a	509.05704	-0.417890673	0.18559793	-2.25159124	0.005694472	0.300430828
ENSMUSG00000017404.12	Rpl19	6077.484207	-0.270811324	0.120310843	-2.250930313	0.005708655	0.300738646
ENSMUSG00000074355.2	Gm10676	98.62536202	-1.001036634	0.4451539	-2.248742815	0.005755826	0.301755938
ENSMUSG00000060860.8	Ube2s	1731.962686	-0.320758774	0.142641187	-2.248710777	0.005756519	0.30177082
ENSMUSG00000070284.10	Gmppb	218.7947795	-0.557770308	0.248087463	-2.248280911	0.005765831	0.301970448
ENSMUSG00000034401.16	Spata6	715.7121523	0.422573754	0.187967478	2.248121642	0.005769285	0.302044389
ENSMUSG00000031278.12	Acsl4	2130.789449	0.251266626	0.11186242	2.246211241	0.005810855	0.302930323
ENSMUSG00000029622.16	Arpc1b	5443.216594	-0.222354718	0.099012512	-2.245723435	0.005821513	0.303156252
ENSMUSG00000056656.5	Apol8	14.8770586	-2.727592913	1.215225108	-2.244516588	0.005847956	0.303714697
ENSMUSG00000049985.14	Ankrd55	6.063080385	3.868171578	1.724004967	2.243712548	0.005865633	0.304086347
ENSMUSG00000031833.9	Mast3	2019.165685	-0.415111171	0.185051348	-2.243221544	0.005876452	0.304313144
ENSMUSG00000026110.15	Mgat4a	2034.18558	0.286250157	0.127696599	2.241642759	0.005911361	0.30504157
ENSMUSG00000026034.17	Clk1	10149.08809	0.223838539	0.099876706	2.241148585	0.005922327	0.305269315
ENSMUSG00000095589.2	Ighv1-55	608.8642384	2.426773416	1.085205409	2.23623417	0.006032374	0.307527378
ENSMUSG00000018196.18	Glrx2	761.5355828	0.315545556	0.141222313	2.234388816	0.00607417	0.308372052
ENSMUSG00000104938.1	Gm42840	3.339875606	-4.743863457	2.123888274	-2.233574861	0.006092688	0.308744056
ENSMUSG00000035781.13	R3hdm4	1293.641548	-0.292055491	0.130817456	-2.232542208	0.006116255	0.309215513
ENSMUSG00000030774.13	Pak1	675.0831507	0.352187882	0.157986418	2.229228852	0.006192428	0.310724403
ENSMUSG00000040701.15	Ap1g2	964.082948	-0.352292223	0.158046592	-2.229040297	0.006196788	0.310810094
ENSMUSG00000030345.16	Dyrk4	159.2785947	0.85249991	0.382548388	2.228476025	0.006209854	0.311066419
ENSMUSG00000036427.5	Gpi1	6550.40023	-0.207624208	0.09324105	-2.226746784	0.006250048	0.311850876
ENSMUSG00000000787.12	Ddx3x	11714.36847	0.177897236	0.079937644	2.225450076	0.006280342	0.312438055
ENSMUSG00000060376.7	Bckdha	587.3779441	-0.423827318	0.190494524	-2.224879277	0.006293719	0.312696235
ENSMUSG00000024590.8	Lmnb1	7679.601647	-0.191236586	0.08597848	-2.224237804	0.006308783	0.312986171
ENSMUSG00000078899.9	Gm4631	2301.887238	0.221610963	0.099671682	2.223409477	0.006328282	0.313360228
ENSMUSG00000028199.18	Cryz	56.06239249	0.993507246	0.44685524	2.22333131	0.006330125	0.313395507
ENSMUSG00000030036.8	Mogs	1269.998637	-0.352219116	0.158471279	-2.222605368	0.006347264	0.313722988
ENSMUSG00000022750.17	Klhl22	587.3576153	-0.439849518	0.19822353	-2.218957142	0.006434028	0.315364331
ENSMUSG00000041130.9	Zfp598	853.533253	-0.385521325	0.173813553	-2.218016488	0.006456571	0.31578633
ENSMUSG00000004667.18	Polr2e	782.6851304	-0.402530283	0.1815425	-2.217278504	0.006474308	0.31611706
ENSMUSG00000032280.16	Tle3	3065.019455	-0.294026773	0.132608811	-2.217249142	0.006475014	0.316130212
ENSMUSG00000039158.11	Akna	2441.685117	-0.325870457	0.14714756	-2.214582813	0.006539466	0.317322531
ENSMUSG00000026754.16	Golga1	806.260398	0.301126527	0.135983402	2.214435907	0.006543034	0.317388107
ENSMUSG00000025602.13	Zfp202	229.3611988	0.542742264	0.24511879	2.214200978	0.006548743	0.317492949
ENSMUSG00000059734.6	Ndufs8	858.2769406	-0.325160176	0.146858249	-2.214109031	0.006550979	0.317533974
ENSMUSG00000021904.5	Sema3g	46.6593092	-1.65565246	0.747802556	-2.214023536	0.006553059	0.317572116
ENSMUSG00000025867.8	Cplx2	583.0637288	-0.639671364	0.289050656	-2.213007824	0.006577809	0.318024934
ENSMUSG00000032908.9	Sgpp2	5.429214968	6.123642353	2.767159867	2.212970211	0.006578727	0.318041691
ENSMUSG00000044150.12	A830080D01Rik	1123.742231	0.308902244	0.139594559	2.212853036	0.006581588	0.318093889
ENSMUSG00000000738.17	Spg7	1079.556661	-0.281283032	0.127157286	-2.212087409	0.006600309	0.318434759
ENSMUSG00000076549.2	Igkv4-68	12.17021928	3.259554833	1.474247808	2.210995205	0.006627099	0.318920444
ENSMUSG00000041700.9	Lhfpl1	4.907506265	5.661205092	2.566887361	2.205474684	0.006764009	0.321691655
ENSMUSG00000026988.15	Wdsub1	221.6335459	0.590020657	0.26756962	2.205110793	0.006773123	0.321873812
ENSMUSG00000061306.15	Slc38a10	1827.44711	-0.307835465	0.139674577	-2.203947721	0.006802324	0.322455594
ENSMUSG00000030216.12	Wbp11	2659.358522	-0.229180682	0.104001776	-2.203622779	0.006810503	0.322618016
ENSMUSG00000020219.6	Timm13	418.9440346	-0.514462393	0.2335389	-2.202898077	0.006828776	0.322980074
ENSMUSG00000096768.7	Erdr1	2005.0975	-0.686978806	0.312146483	-2.200821872	0.006881369	0.324015909
ENSMUSG00000008496.18	Pou2f2	1937.746232	-0.428956821	0.194945351	-2.200395231	0.006892221	0.324228501
ENSMUSG00000002835.8	Chaf1a	1357.008361	-0.310407278	0.141147978	-2.199162057	0.006923675	0.324842471
ENSMUSG00000030034.11	Ino80b	312.4665441	-0.471339347	0.214532175	-2.197056681	0.006977675	0.325888936
ENSMUSG00000011096.17	Akt1s1	297.8752796	-0.560952438	0.255473965	-2.195732304	0.007011836	0.326546064
ENSMUSG00000033055.10	Ankrd54	420.1770353	-0.445894825	0.203139723	-2.195015426	0.007030391	0.326901392
ENSMUSG00000078440.9	Dohh	247.7256546	-0.500533338	0.228107692	-2.194285225	0.007049335	0.327263054
ENSMUSG00000021660.14	Btf3	6830.262253	0.219419207	0.10001408	2.193883176	0.007059785	0.327462069
ENSMUSG00000033022.7	Cdo1	12.07549571	-3.273510511	1.492185714	-2.193768831	0.00706276	0.327518654
ENSMUSG00000011877.13	Git1	955.384689	-0.43583823	0.198959449	-2.19058824	0.007145954	0.329089922
ENSMUSG00000052533.14	Nup188	1805.734635	-0.26474173	0.120857163	-2.190534042	0.00714738	0.329116651
ENSMUSG00000058392.12	Rrp1b	1558.62928	-0.31325981	0.14312897	-2.188654114	0.007196974	0.330042837
ENSMUSG00000041303.7	Gtf3c3	982.2424528	0.280966904	0.128397935	2.188250955	0.00720765	0.330241219
ENSMUSG00000022864.13	D16Ertd472e	1593.889912	0.320256259	0.146408453	2.187416459	0.007229794	0.330651577
ENSMUSG00000038695.13	Josd2	283.2249771	-0.568321226	0.259979521	-2.186023056	0.007266903	0.33133595
ENSMUSG00000034216.12	Vps18	522.8805975	-0.438079288	0.200416347	-2.185846088	0.007271629	0.331422794
ENSMUSG00000026641.13	Usf1	982.9006446	-0.360194978	0.164934144	-2.18387151	0.00732454	0.332390646
ENSMUSG00000024847.14	Aip	887.7682479	-0.423062087	0.193830345	-2.182641145	0.007357684	0.332992656
ENSMUSG00000032115.13	Hyou1	2796.156384	-0.289660312	0.13316697	-2.175166353	0.007561949	0.33663221
ENSMUSG00000038976.12	Ppp1r9b	2077.867768	-0.318655635	0.146504187	-2.175061625	0.007564847	0.336682983
ENSMUSG00000003039.8	Fam32a	1791.388953	-0.224581769	0.103265158	-2.174806823	0.007571901	0.336806488
ENSMUSG00000083325.3	Gm14121	3.037932413	-5.319801532	2.446139919	-2.174774015	0.00757281	0.336822387
ENSMUSG00000059518.14	Znhit1	220.5733843	-0.659854049	0.303583797	-2.173548312	0.007606829	0.337415963
ENSMUSG00000028211.11	Trp53inp1	5993.283315	0.304732296	0.140204564	2.173483431	0.007608634	0.337447359
ENSMUSG00000059851.15	Suv420h2	788.4406944	-0.389625056	0.179302773	-2.173000722	0.007622072	0.337680872
ENSMUSG00000007216.6	Zfp775	167.7316945	-0.710996012	0.327503074	-2.17095981	0.007679124	0.338666712
ENSMUSG00000007833.14	Aldh16a1	571.3311409	-0.405336911	0.186772386	-2.17021863	0.007699938	0.339024145
ENSMUSG00000027333.18	Smox	331.3913331	-0.480072024	0.221397449	-2.168371974	0.007752016	0.339913321
ENSMUSG00000082988.3	Gm5903	18.76610051	1.83121991	0.844647127	2.168029526	0.007761708	0.340077996
ENSMUSG00000040940.18	Arhgef1	4444.684925	-0.250170686	0.115518778	-2.165627865	0.007829986	0.341230992
ENSMUSG00000040462.12	Os9	3083.686035	-0.3252085	0.150180338	-2.165453252	0.007834971	0.34131469
ENSMUSG00000079523.8	Tmsb10	6087.848807	-0.242573554	0.112057708	-2.164719943	0.007855937	0.341665996
ENSMUSG00000048967.15	Yjefn3	10.42102269	-3.803537409	1.757265614	-2.164463573	0.007863279	0.341788741
ENSMUSG00000104214.1	Gm36638	22.41067782	-1.760410257	0.813380241	-2.164314016	0.007867565	0.341860329
ENSMUSG00000000682.7	Cd52	2306.399089	-0.320623211	0.148285505	-2.162201966	0.007928313	0.342869886
ENSMUSG00000035235.12	Trim13	521.8309578	0.487717992	0.225797554	2.159979075	0.007992703	0.343929582
ENSMUSG00000009293.17	Ube2g2	693.0965206	-0.344219308	0.159457663	-2.158687776	0.008030323	0.344543822
ENSMUSG00000060279.14	Ap2a1	897.9064605	-0.377873594	0.175096795	-2.158084016	0.008047966	0.344830675
ENSMUSG00000042423.8	Fbrs	1380.579564	-0.342999453	0.158977149	-2.157539342	0.008063913	0.345089268
ENSMUSG00000032997.16	Chpf	55.28079577	-1.046806249	0.485255625	-2.157226405	0.008073088	0.34523776
ENSMUSG00000097318.1	1700007L15Rik	36.59906452	1.88271699	0.872752416	2.157217735	0.008073342	0.345241873
ENSMUSG00000038893.12	Fam117a	2161.456305	-0.288797008	0.133897583	-2.156850042	0.008084135	0.34541627
ENSMUSG00000037275.14	Gemin5	1275.670251	-0.36480193	0.169148496	-2.15669627	0.008088652	0.345489179
ENSMUSG00000003573.15	Homer3	700.7187685	-0.396283562	0.183748734	-2.156660101	0.008089715	0.345506327
ENSMUSG00000030148.15	Clec4a2	14.61904258	3.063506736	1.421411814	2.155256278	0.008131064	0.346171251
ENSMUSG00000026289.15	Atg16l1	788.7880173	-0.291997532	0.135532923	-2.154439863	0.008155198	0.3465574
ENSMUSG00000021144.14	Mta1	2907.491184	-0.245999824	0.114318039	-2.151889827	0.008230994	0.347760913
ENSMUSG00000027433.5	Xrn2	4481.67637	0.193174734	0.089829064	2.150470294	0.008273459	0.348429154
ENSMUSG00000017999.16	Ddx27	1890.481806	-0.282619182	0.131427113	-2.150387207	0.008275951	0.348468229
ENSMUSG00000062075.13	Lmnb2	1012.155589	-0.340428687	0.158441412	-2.148609274	0.008329429	0.349303348
ENSMUSG00000008855.17	Hdac5	673.7178248	-0.450324696	0.209647112	-2.148012875	0.008347437	0.349583048
ENSMUSG00000044709.6	Gemin7	445.8345108	-0.404914714	0.188518435	-2.147878606	0.008351496	0.349645988
ENSMUSG00000005378.17	Wbscr22	700.9824026	-0.342242881	0.159368444	-2.147494647	0.008363113	0.349825908
ENSMUSG00000001420.13	Tmem79	28.82395166	-1.389124702	0.646988382	-2.147062824	0.008376196	0.350028149
ENSMUSG00000032855.5	Pkd1	1382.863585	-0.364607267	0.169846822	-2.146682885	0.008387721	0.350205994
ENSMUSG00000045826.8	Ptprcap	2638.782702	-0.260761061	0.121502546	-2.146136601	0.008404318	0.350461547
ENSMUSG00000024769.7	Cdc42bpg	270.2990894	-0.500194379	0.233373044	-2.143325426	0.00849019	0.351789113
ENSMUSG00000008668.14	Rps18	14472.11095	-0.248376617	0.115909954	-2.142841122	0.008505063	0.35201733
ENSMUSG00000062190.12	Lancl2	664.7795194	0.396531632	0.185082942	2.142453686	0.008516978	0.352199795
ENSMUSG00000049744.15	Arhgap15	3330.091218	0.224117543	0.104624047	2.142122683	0.008527169	0.352355608
ENSMUSG00000022463.7	Srebf2	3304.80992	-0.245897042	0.114832709	-2.141350176	0.008550996	0.352718985
ENSMUSG00000091803.7	Cox16	74.89281179	-1.114944934	0.52097846	-2.14009795	0.008589746	0.353348025
ENSMUSG00000051037.15	Zfp455	257.3676059	0.576928773	0.270261657	2.134704494	0.008758445	0.356046943
ENSMUSG00000025188.15	Hps1	684.43451	-0.433287623	0.203152946	-2.132814863	0.008818247	0.35698848
ENSMUSG00000022568.16	Scrib	676.8250205	-0.475510441	0.222973277	-2.132589369	0.008825407	0.357100695
ENSMUSG00000032977.8	Fam207a	457.0280608	-0.5189326	0.243335039	-2.132584776	0.008825553	0.35710298
ENSMUSG00000036270.16	Edc4	1252.504728	-0.300836287	0.141121044	-2.131760643	0.008851768	0.35751284
ENSMUSG00000025579.14	Gaa	767.7259788	-0.388047346	0.182106004	-2.130887163	0.008879629	0.357946798
ENSMUSG00000095442.1	Ighv1-4	21.52901691	7.840683492	3.679609224	2.130846787	0.008880918	0.357966846
ENSMUSG00000022565.15	Plec	1556.90641	-0.488632872	0.229514145	-2.128988051	0.008940473	0.358888727
ENSMUSG00000031352.10	Hccs	941.1214962	0.35295445	0.165856987	2.128065005	0.00897018	0.359345758
ENSMUSG00000020659.15	Cbll1	1104.889844	0.293070538	0.137957956	2.124346764	0.009090742	0.361181543
ENSMUSG00000027198.16	Ext2	1018.191905	-0.358128335	0.168628085	-2.123776326	0.009109366	0.361462434
ENSMUSG00000022722.18	Arl6	227.1743876	0.649796091	0.305976163	2.123682072	0.009112446	0.361508827
ENSMUSG00000027875.12	Hmgcs2	78.19838851	0.936966274	0.441256297	2.123406014	0.009121474	0.361644674
ENSMUSG00000100017.1	2410022M11Rik	79.30740151	1.223314696	0.576515176	2.121912394	0.009170457	0.362378863
ENSMUSG00000009470.16	Tnpo1	7442.705233	0.182347599	0.08594497	2.121678544	0.009178147	0.362493688
ENSMUSG00000039577.17	Nphp4	50.28967826	-1.076273343	0.507820618	-2.119396702	0.00925349	0.363612331
ENSMUSG00000068739.13	Sars	1438.902195	-0.282365829	0.133280874	-2.118577254	0.009280681	0.364013263
ENSMUSG00000014361.5	Mertk	25.99900889	2.660031047	1.255716242	2.118337692	0.009288643	0.364130394
ENSMUSG00000020311.17	Erlec1	895.4277401	0.343338505	0.162152059	2.117386041	0.009320335	0.36459534
ENSMUSG00000039615.8	Stub1	921.1301009	-0.338563586	0.160022998	-2.115718306	0.009376106	0.365408768
ENSMUSG00000032606.7	Nicn1	174.114089	0.815347542	0.385489155	2.115098522	0.009396908	0.365710617
ENSMUSG00000097616.7	1110019D14Rik	54.3932716	1.159747437	0.548522822	2.11431027	0.009423424	0.366094163
ENSMUSG00000047284.14	Neurl4	1012.693758	-0.386631612	0.182895639	-2.113946594	0.00943568	0.366270988
ENSMUSG00000068798.10	Rap1a	4144.004025	0.237750055	0.112486526	2.113586956	0.009447814	0.366445766
ENSMUSG00000042178.6	Armc5	423.3729924	-0.402606782	0.190763136	-2.1105062	0.009552329	0.367939586
ENSMUSG00000019143.15	Hars2	1044.968703	0.289513771	0.137187473	2.110351363	0.009557609	0.368014505
ENSMUSG00000024927.7	Rela	1251.837857	-0.264201336	0.125237715	-2.109598825	0.009583308	0.368378404
ENSMUSG00000061474.11	Mrps36	467.7921659	0.419700947	0.198985595	2.109202658	0.009596862	0.368569829
ENSMUSG00000030374.15	Strn4	1202.387158	-0.341734283	0.162043833	-2.108900271	0.009607218	0.368715873
ENSMUSG00000004655.5	Aqp1	230.6690162	0.900673919	0.427413398	2.10726646	0.009663349	0.369503931
ENSMUSG00000056673.14	Kdm5d	1616.090031	0.294655339	0.139896685	2.106235317	0.009698925	0.370000408
ENSMUSG00000037933.15	Bicd2	1052.960765	-0.290827314	0.138091765	-2.106043854	0.009705543	0.370092518
ENSMUSG00000085971.4	Gm15411	111.4822469	0.884332346	0.420047676	2.105314221	0.009730802	0.370443315
ENSMUSG00000033128.8	Gga1	577.5065806	-0.343261589	0.163141094	-2.104078014	0.009773732	0.371036874
ENSMUSG00000032021.13	Crtam	19.66988853	-2.801144815	1.33177522	-2.103316515	0.009800261	0.371402008
ENSMUSG00000106044.2	Gm42860	2204.392528	0.299078682	0.142245029	2.102559821	0.009826686	0.371764462
ENSMUSG00000024425.3	Ndfip1	1035.682515	0.295816949	0.140708535	2.102338341	0.009834432	0.371870479
ENSMUSG00000020472.14	Zkscan17	908.5950565	-0.357000307	0.169865276	-2.101667364	0.009857933	0.372191463
ENSMUSG00000089715.11	Cbx6	1866.853595	-0.290877715	0.13843908	-2.101124309	0.00987699	0.372451035
ENSMUSG00000074604.9	Mgst2	926.4324594	0.39972674	0.190259812	2.100952035	0.009883043	0.372533338
ENSMUSG00000102418.1	Sh2d1b1	109.7488752	0.841763944	0.40066306	2.100927258	0.009883913	0.372545174
ENSMUSG00000049036.7	Tmem121	374.8648278	-0.485456819	0.23120468	-2.099684225	0.009927685	0.373138431
ENSMUSG00000104965.1	Gm43437	13.73349453	-3.088126705	1.470779722	-2.099652761	0.009928796	0.373153434
ENSMUSG00000086629.8	2810403D21Rik	174.1790759	0.559639284	0.266548599	2.09957691	0.009931472	0.373189601
ENSMUSG00000001052.15	Sec24b	1679.27317	-0.240182611	0.114524406	-2.097217698	0.010015053	0.374312593
ENSMUSG00000001542.6	Ell2	349.8385458	0.73050314	0.34836263	2.096961838	0.010024155	0.374434161
ENSMUSG00000024887.9	Asah2	397.2668759	0.502820804	0.239956532	2.095466204	0.010077508	0.375143916
ENSMUSG00000007721.5	Ccdc124	257.1183868	-0.561070339	0.267759606	-2.095425623	0.01007896	0.375163153
ENSMUSG00000004054.8	Map3k11	584.5759943	-0.501149157	0.239336987	-2.093906014	0.010133434	0.375882713
ENSMUSG00000026864.13	Hspa5	11974.87262	-0.18839376	0.089975528	-2.093833335	0.010136046	0.37591709
ENSMUSG00000014778.10	Fhod1	517.7763696	-0.451378905	0.215715535	-2.092472867	0.010185049	0.376559914
ENSMUSG00000013236.16	Ptprs	2029.174945	-0.352989776	0.168730557	-2.092032306	0.010200963	0.376767813
ENSMUSG00000034317.14	Trim59	3665.674075	0.209205434	0.100036558	2.091289801	0.010227834	0.377117903
ENSMUSG00000032411.15	Tfdp2	2216.956067	0.244803844	0.11706609	2.09115931	0.010232563	0.37717939
ENSMUSG00000005514.14	Por	755.1763569	-0.379565706	0.181693746	-2.089041122	0.010309597	0.378352363
ENSMUSG00000090035.3	Galnt4	594.1513373	0.421486803	0.20207165	2.085828485	0.010427418	0.380126633
ENSMUSG00000025792.9	Slc25a10	237.1521956	-0.681525	0.326853945	-2.085105626	0.010454093	0.380525053
ENSMUSG00000020308.5	Tpgs1	134.2748099	-0.641465203	0.307703746	-2.084684413	0.010469665	0.380757077
ENSMUSG00000012296.15	Tjap1	352.3841017	-0.548333282	0.263571254	-2.080398654	0.01062928	0.383112122
ENSMUSG00000039483.10	Asb6	339.2943414	-0.418414458	0.201247245	-2.079106515	0.010677827	0.383820083
ENSMUSG00000013629.16	Cad	1758.205788	-0.355825432	0.171322264	-2.076936314	0.010759806	0.385006941
ENSMUSG00000031139.14	Mcf2	30.00099282	-2.255997036	1.086489627	-2.076409181	0.010779802	0.385294807
ENSMUSG00000022507.5	1810013L24Rik	1029.332277	0.369806669	0.178150662	2.075808559	0.010802627	0.385622606
ENSMUSG00000025145.13	Lrrc45	664.4457761	-0.455345184	0.219429064	-2.075136157	0.01082823	0.385989327
ENSMUSG00000041354.15	Rgl2	1272.517556	-0.298276211	0.143793886	-2.074331661	0.010858934	0.386427739
ENSMUSG00000044024.15	Rell2	73.42718944	-0.815925254	0.393426196	-2.073896608	0.010875571	0.386664663
ENSMUSG00000022391.15	Rangap1	2542.468631	-0.250263084	0.120704125	-2.073359835	0.010896128	0.386956825
ENSMUSG00000022174.8	Dad1	968.057554	0.311559307	0.15050704	2.070064674	0.011023084	0.388746583
ENSMUSG00000097769.7	Snhg4	685.1568523	0.471672058	0.22803113	2.068454684	0.01108559	0.38961866
ENSMUSG00000059336.14	Slc14a1	1992.515901	0.277758641	0.134318373	2.067912495	0.011106711	0.389911992
ENSMUSG00000022440.8	C1qtnf6	103.0882223	-0.891268165	0.43104503	-2.067691548	0.011115328	0.390031476
ENSMUSG00000065738.1	Gm24494	27.22673785	1.390847445	0.672840397	2.067128328	0.011137321	0.390335919
ENSMUSG00000064264.14	Zfp428	55.75497588	-0.966161944	0.467879727	-2.064979283	0.011221594	0.391495777
ENSMUSG00000044496.6	2510039O18Rik	739.5604085	-0.409565625	0.198519773	-2.063097388	0.011295855	0.392509112
ENSMUSG00000066800.11	Rnasel	3913.739529	0.246028007	0.119276566	2.062668433	0.011312843	0.392739782
ENSMUSG00000002524.15	Puf60	2402.708629	-0.224560736	0.10887685	-2.062520506	0.011318706	0.392819303
ENSMUSG00000089875.1	Etohd2	23.24048018	-2.051588567	0.995090469	-2.0617106	0.011350858	0.393254441
ENSMUSG00000057342.14	Sphk2	417.7830278	-0.444712114	0.215901068	-2.05979581	0.011427193	0.394281569
ENSMUSG00000048930.12	Tada3	467.0720375	-0.466702924	0.226580028	-2.059770792	0.011428193	0.394294974
ENSMUSG00000032202.11	Rab27a	2926.65696	-0.229068366	0.11122327	-2.059536336	0.011437572	0.394420578
ENSMUSG00000018008.7	Cyth4	2683.079232	-0.302366769	0.146882082	-2.058568106	0.011476376	0.394938918
ENSMUSG00000065037.1	Rn7sk	44.40189888	1.832987101	0.890553297	2.058256486	0.01148889	0.395105618
ENSMUSG00000038812.16	Trmt112	1005.625232	0.379957034	0.184640227	2.057823692	0.01150629	0.395337037
ENSMUSG00000031818.12	Cox4i1	3328.238998	-0.214161146	0.104156536	-2.056146979	0.01157392	0.396232467
ENSMUSG00000001285.12	Myg1	643.605079	-0.321454512	0.156351223	-2.055976962	0.011580798	0.396323163
ENSMUSG00000006494.11	Pdk1	3360.344836	0.233767531	0.11384723	2.05334405	0.011687765	0.397725335
ENSMUSG00000040907.15	Atp1a3	1062.858946	-0.387898616	0.188915744	-2.053288979	0.011690012	0.397754616
ENSMUSG00000024222.16	Fkbp5	2700.571914	-0.252255398	0.12288512	-2.052774154	0.011711033	0.39802825
ENSMUSG00000024399.5	Ltb	346.8735069	-0.55490064	0.270438091	-2.051858298	0.011748513	0.398514613
ENSMUSG00000070691.10	Runx3	1905.756595	-0.246893498	0.120367346	-2.051166743	0.011776884	0.398881503
ENSMUSG00000024287.7	Thoc1	1438.249377	0.283070077	0.13805362	2.05043575	0.011806938	0.399268978
ENSMUSG00000020821.17	Kif1c	623.6548008	-0.348403987	0.169919019	-2.050411948	0.011807918	0.399281589
ENSMUSG00000025538.15	Sumf2	242.902678	-0.517955578	0.252746166	-2.049311313	0.011853303	0.399864327
ENSMUSG00000033701.13	Acbd6	562.6135061	-0.326807327	0.159504806	-2.048887022	0.011870839	0.40008876
ENSMUSG00000056724.14	Nbeal2	2131.30617	-0.403790808	0.197214053	-2.047474818	0.011929374	0.40083491
ENSMUSG00000044328.13	Trp53i13	119.0636933	-0.841593148	0.411127432	-2.0470372	0.011947565	0.401065864
ENSMUSG00000020571.12	Pdia6	4155.982473	-0.231362752	0.113120182	-2.045282703	0.012020743	0.401990538
ENSMUSG00000027562.12	Car2	1758.067143	0.382105334	0.186945742	2.043937081	0.012077137	0.402698346
ENSMUSG00000027613.15	Eif6	875.0877898	-0.317851906	0.155567519	-2.043176551	0.012109113	0.40309786
ENSMUSG00000025153.9	Fasn	3216.645198	-0.33353199	0.16326673	-2.04286562	0.012122208	0.403261084
ENSMUSG00000107076.1	Gm43480	3.000021012	5.26625185	2.579837186	2.041311707	0.012187838	0.40407585
ENSMUSG00000022969.13	Il10rb	1530.088311	0.291534836	0.142822032	2.04124554	0.01219064	0.404110508
ENSMUSG00000085550.1	Gm15658	36.49822199	-1.459920347	0.715308101	-2.040967164	0.012202433	0.404256286
ENSMUSG00000037519.17	Ppfia1	2389.489892	-0.268666698	0.131648629	-2.04078614	0.012210107	0.404351056
ENSMUSG00000028557.10	Rnf11	1120.221914	0.359227469	0.176083176	2.040101034	0.01223919	0.404709526
ENSMUSG00000040945.13	Rcc2	8665.980751	-0.24011159	0.117768657	-2.038841196	0.01229283	0.405367891
ENSMUSG00000103900.1	Gm37500	3.821551962	-5.594349712	2.745009709	-2.038007259	0.012328451	0.405803101
ENSMUSG00000023353.13	Agap3	508.0931789	-0.462697496	0.227117637	-2.037259208	0.012360481	0.40619309
ENSMUSG00000027510.17	Rbm38	1186.642777	-0.38209537	0.187626276	-2.036470466	0.012394334	0.406603882
ENSMUSG00000034659.14	Tmem109	787.8804818	-0.314364179	0.154425858	-2.035696499	0.012427632	0.407006569
ENSMUSG00000027981.14	Rnpc3	727.6435687	0.383279136	0.188351396	2.034915293	0.012461322	0.40741261
ENSMUSG00000069135.11	Fgfr1op	1993.225645	0.242388823	0.119170862	2.033960477	0.012502608	0.407908322
ENSMUSG00000031862.10	Atp13a1	1495.607238	-0.346887679	0.170631123	-2.032968384	0.012545635	0.408422728
ENSMUSG00000003429.10	Rps11	17510.97585	0.209394785	0.103014527	2.032672399	0.012558497	0.408576067
ENSMUSG00000037364.11	Srrt	4220.647284	-0.226658646	0.111508061	-2.032666008	0.012558775	0.408579378
ENSMUSG00000036893.17	Ehmt1	2352.025363	-0.258712886	0.127286944	-2.032517065	0.012565252	0.408656517
ENSMUSG00000027661.4	Slc2a10	78.49667522	-1.012970259	0.498632148	-2.031498097	0.012609642	0.40918384
ENSMUSG00000038429.10	Usp5	2141.044352	-0.277141559	0.13642328	-2.031482895	0.012610305	0.409191702
ENSMUSG00000022556.9	Hsf1	589.8358461	-0.380082297	0.187134728	-2.031062336	0.012628668	0.409409132
ENSMUSG00000006445.3	Epha2	537.6404099	-0.425071616	0.209319898	-2.030727226	0.012643316	0.409582297
ENSMUSG00000029254.16	Stap1	2177.216914	0.22972431	0.113127746	2.030662833	0.012646133	0.409615563
ENSMUSG00000040220.9	Gas8	216.2697302	-0.668050924	0.329001802	-2.030538798	0.01265156	0.409679632
ENSMUSG00000037552.17	Plekhg2	368.3010028	-0.494949777	0.243887651	-2.029417133	0.012700728	0.410258535
ENSMUSG00000107061.1	Gm19590	695.4880363	0.464127594	0.228723702	2.029206376	0.012709986	0.410367211
ENSMUSG00000036186.5	Fam69b	419.8993366	-0.485437594	0.239401307	-2.027714891	0.01277567	0.411135417
ENSMUSG00000079003.1	Samd1	637.5499625	-0.446036137	0.22007903	-2.026708937	0.012820141	0.411652672
ENSMUSG00000029478.16	Ncor2	1251.716115	-0.51299186	0.253223021	-2.025850009	0.012858221	0.41209377
ENSMUSG00000104344.1	Gm38077	120.3026661	-0.700875463	0.345992998	-2.025692621	0.012865209	0.41217454
ENSMUSG00000019810.15	Fuca2	1644.910633	0.231202732	0.114151998	2.025393654	0.012878494	0.412327919
ENSMUSG00000024007.14	Ppil1	1149.730607	-0.270039467	0.133331107	-2.025329815	0.012881332	0.412360663
ENSMUSG00000026883.17	Dab2ip	354.8806744	-0.420073314	0.207457811	-2.024861406	0.012902174	0.412600825
ENSMUSG00000069495.12	Epc2	1996.422846	0.196883539	0.097241815	2.024679801	0.012910262	0.412693896
ENSMUSG00000018040.9	Rrp7a	908.4748632	-0.351710306	0.173747081	-2.024265985	0.01292871	0.412905887
ENSMUSG00000003190.12	Bcl2l12	348.2964912	-0.434118802	0.214520195	-2.023673355	0.012955169	0.413209272
ENSMUSG00000039660.16	D2Wsu81e	691.3413447	-0.354395195	0.175158414	-2.023283877	0.012972585	0.413408524
ENSMUSG00000097335.1	Gm26563	6.544034531	-2.722333348	1.347856689	-2.019749853	0.013131557	0.415446981
ENSMUSG00000062949.13	Atp11c	2203.993566	0.253324135	0.125489876	2.018681854	0.013179937	0.416061502
ENSMUSG00000021477.8	Ctsl	571.6391087	0.53668905	0.265902408	2.018368522	0.013194161	0.416241658
ENSMUSG00000096515.5	Igkv14-100	3.641997799	-5.6916623	2.822350251	-2.016639252	0.013272905	0.417234835
ENSMUSG00000049577.14	Zfpm1	329.4989954	-0.576185695	0.285735082	-2.016503156	0.01327912	0.417312921
ENSMUSG00000006442.10	Srm	1081.680221	-0.418430495	0.207672504	-2.014857464	0.013354476	0.418256222
ENSMUSG00000035397.8	Klf16	447.060534	-0.509613249	0.252951578	-2.014667206	0.013363212	0.418365167
ENSMUSG00000002250.15	Ppard	279.4291464	-0.525748703	0.261434805	-2.011012664	0.013532002	0.420453383
ENSMUSG00000017830.15	Dhx58	437.9516764	-0.619723073	0.308365098	-2.009705627	0.013592825	0.421198164
ENSMUSG00000024193.7	Phf1	357.542926	-0.521244954	0.259512083	-2.008557549	0.01364645	0.421851463
ENSMUSG00000086291.1	Gm15513	86.31343093	1.188068311	0.591690422	2.007922162	0.013676208	0.422212657
ENSMUSG00000041935.9	AW549877	2412.010896	0.270644618	0.134838546	2.007175443	0.013711254	0.422636806
ENSMUSG00000039662.16	Icmt	1015.489975	-0.311299056	0.155186886	-2.00596238	0.013768356	0.423325076
ENSMUSG00000072825.10	Cep170b	168.4570737	-0.624780988	0.311470362	-2.005908309	0.013770906	0.423355733
ENSMUSG00000021290.5	2010107E04Rik	1171.53967	0.335837598	0.167564974	2.004223133	0.013850592	0.424310223
ENSMUSG00000051166.9	Eml5	402.4796958	0.514579982	0.256928055	2.002817408	0.013917376	0.425105011
ENSMUSG00000047731.17	Wbp1l	1123.717391	-0.27778846	0.138756186	-2.001989726	0.01395683	0.42557237
ENSMUSG00000059895.12	Ptp4a3	3211.328351	-0.260435766	0.13013003	-2.001350243	0.013987381	0.425933151
ENSMUSG00000021910.15	Nisch	4678.940144	-0.25021386	0.125030355	-2.0012249	0.013993376	0.426003835
ENSMUSG00000053158.10	Fes	1294.688066	-0.345364576	0.172649539	-2.00037937	0.014033877	0.426480377
ENSMUSG00000095682.1	Igkv3-1	4.133748066	4.979297397	2.489721523	1.9999415	0.014054891	0.426726975
ENSMUSG00000026753.5	Ppp6c	1512.211337	0.304130942	0.152183195	1.998452872	0.014126542	0.427564384
ENSMUSG00000069581.11	Tspear	27.90729645	-1.668345647	0.83523525	-1.997455984	0.014174705	0.428124343
ENSMUSG00000107121.1	1110006O24Rik	19.68100733	-2.037234643	1.020312109	-1.996677904	0.014212396	0.428560935
ENSMUSG00000074925.3	Ptar1	151.1075807	0.809040801	0.405424868	1.995538175	0.014267767	0.429199719
ENSMUSG00000071302.10	2610044O15Rik8	904.8007717	0.2609198	0.130773763	1.995199901	0.014284237	0.429389143
ENSMUSG00000107233.1	Gm42959	5.356055289	3.428916045	1.719697417	1.993906609	0.014347363	0.43011264
ENSMUSG00000059714.13	Flot1	868.9922986	-0.329657845	0.165343979	-1.993769881	0.014354051	0.430189062
ENSMUSG00000002307.15	Daxx	1017.423559	-0.279743363	0.140347099	-1.993225111	0.014380725	0.430493429
ENSMUSG00000044309.7	Apol7c	18.31121691	2.907853041	1.459051597	1.992974784	0.014392997	0.430633221
ENSMUSG00000031133.12	Arhgef6	4086.636532	0.167391598	0.083993903	1.992901781	0.014396578	0.43067398
ENSMUSG00000030695.14	Aldoa	2378.419308	-0.243470487	0.122184473	-1.992646689	0.014409096	0.430816377
ENSMUSG00000103290.1	Ighv1-23	42.94030181	2.151125439	1.079970785	1.991836696	0.014448907	0.431268235
ENSMUSG00000105541.1	Gm43136	12.42894106	2.799572047	1.406404587	1.990587967	0.014510472	0.431963968
ENSMUSG00000003469.9	Phyhip	7.331533432	4.067194027	2.043511419	1.990296697	0.014524866	0.432126097
ENSMUSG00000052296.7	Ppp6r1	7372.302424	-0.237952834	0.119563384	-1.990181497	0.014530562	0.432190204
ENSMUSG00000082035.1	Rpl17-ps8	512.9712943	0.452540449	0.227392865	1.990125982	0.014533308	0.432221094
ENSMUSG00000025162.17	Csnk1d	3753.577723	-0.237736269	0.119477984	-1.989791433	0.014549864	0.432407202
ENSMUSG00000038437.11	Mllt6	1250.672365	-0.283639706	0.142590749	-1.989187285	0.014579804	0.432743092
ENSMUSG00000047842.6	Diras2	241.2168966	0.592784605	0.29850977	1.985813077	0.014748024	0.434614436
ENSMUSG00000041287.5	Sox15	4.392989126	4.214479461	2.122649739	1.985480404	0.014764702	0.43479851
ENSMUSG00000024660.8	Incenp	2511.451828	-0.271870516	0.136934296	-1.985408498	0.014768308	0.434838287
ENSMUSG00000020190.13	Mknk2	3549.720293	-0.233604727	0.117691591	-1.984888852	0.014794398	0.435125638
ENSMUSG00000087627.2	A230059L01Rik	90.92577546	0.913980416	0.460536544	1.98459911	0.014808963	0.435285776
ENSMUSG00000096767.2	Ighv1-62-3	15.39775815	2.659118266	1.340011866	1.984399044	0.014819027	0.435396317
ENSMUSG00000059852.7	Kcng2	14.06530672	2.802839806	1.412737832	1.983977312	0.014840262	0.435629242
ENSMUSG00000027474.12	Ccm2l	39.67233761	-1.104815503	0.556885211	-1.983919633	0.014843168	0.435661089
ENSMUSG00000091086.1	Rpl6l	71.43984065	0.998920023	0.503643438	1.983387347	0.014870012	0.435954874
ENSMUSG00000019872.13	Smpdl3a	869.5812643	0.34748069	0.17530625	1.982135201	0.014933329	0.436645193
ENSMUSG00000020196.9	Cabin1	1760.797802	-0.335597293	0.169314933	-1.98208916	0.014935662	0.436670555
ENSMUSG00000071379.1	Hpcal1	460.3681087	-0.431480821	0.217839018	-1.980732486	0.015004542	0.437417215
ENSMUSG00000059970.6	Hspa2	285.0024246	-0.427219308	0.215737978	-1.980269362	0.015028119	0.437671805
ENSMUSG00000100153.2	Gm5601	70.20761839	1.407577254	0.710974652	1.979785425	0.015052791	0.437937674
ENSMUSG00000065999.13	Gm13154	63.4122312	0.999710422	0.505358189	1.978221477	0.015132767	0.438795755
ENSMUSG00000038312.10	Edem2	797.9892091	0.313690416	0.15859843	1.977891053	0.015149712	0.438976826
ENSMUSG00000021703.8	Serinc5	1114.094995	0.326293491	0.165463764	1.971993648	0.015454967	0.442195475
ENSMUSG00000029060.17	Mib2	350.9616935	-0.434211343	0.220203293	-1.971865806	0.015461643	0.442264971
ENSMUSG00000020491.15	2810021J22Rik	106.806441	-0.949112865	0.481367521	-1.971701089	0.01547025	0.442354496
ENSMUSG00000037992.16	Rara	410.0976134	-0.482049608	0.244533371	-1.971303977	0.015491016	0.44257025
ENSMUSG00000043885.13	Slc36a4	428.554758	0.503379294	0.255369371	1.971181162	0.015497443	0.442636954
ENSMUSG00000056917.12	Sipa1	1852.911265	-0.275942816	0.140058775	-1.970192987	0.015549243	0.443173253
ENSMUSG00000028937.14	Acot7	998.7539278	-0.339913329	0.172840762	-1.966627119	0.015737434	0.445102628
ENSMUSG00000096410.2	Ighv1-19	63.3971347	6.653529282	3.384453454	1.965909525	0.015775546	0.445489776
ENSMUSG00000008976.16	Gabpa	2772.197974	0.207096196	0.105366788	1.965478873	0.015798458	0.445721936
ENSMUSG00000052056.14	Zfp217	3207.22634	-0.200127024	0.101822299	-1.965453798	0.015799793	0.445735449
ENSMUSG00000015396.3	Cd83	55.05117384	1.393109119	0.708982547	1.964941343	0.015827097	0.446011521
ENSMUSG00000026142.15	Rhbdd1	533.139723	0.529581408	0.269528542	1.964843519	0.015832314	0.4460642
ENSMUSG00000103400.1	Gm15853	36.79475481	1.333342682	0.678743694	1.96442736	0.015854524	0.446288224
ENSMUSG00000073702.11	Rpl31	17753.7125	0.235994474	0.120215766	1.963090887	0.015926036	0.447006806
ENSMUSG00000054894.5	Atp5s	409.2006305	0.449231753	0.228943219	1.962197247	0.015974011	0.447486557
ENSMUSG00000066037.14	Hnrnpr	5335.043145	0.142166554	0.072478083	1.961510964	0.01601094	0.447854589
ENSMUSG00000030861.15	Acadsb	812.1560434	0.273562266	0.139495638	1.961081144	0.016034107	0.448084911
ENSMUSG00000029480.13	Dhx37	797.5470833	-0.445349816	0.227105298	-1.960983824	0.016039357	0.448137041
ENSMUSG00000038034.15	Igsf8	399.7256515	-0.436909122	0.222802879	-1.960967125	0.016040258	0.448145986
ENSMUSG00000109511.1	Nup62	1809.021532	-0.207147223	0.105650992	-1.960674661	0.016056044	0.448302602
ENSMUSG00000026398.14	Nr5a2	2.79476928	5.165323425	2.635023199	1.960257286	0.016078595	0.448525999
ENSMUSG00000041684.11	Bivm	426.3892255	0.3978694	0.202989213	1.960051935	0.016089701	0.448635864
ENSMUSG00000053730.15	Tmem39b	522.060332	-0.396918846	0.202504632	-1.96004823	0.016089901	0.448637846
ENSMUSG00000091040.1	Gm9359	3.82895997	-5.002293946	2.555132424	-1.95774352	0.016215009	0.449868744
ENSMUSG00000038543.13	BC028528	621.6450385	0.355527748	0.181617973	1.957558178	0.016225107	0.449967559
ENSMUSG00000026532.7	Spta1	84.65353949	1.324483833	0.676715076	1.957225249	0.01624326	0.450144998
ENSMUSG00000030530.15	Furin	985.2106202	-0.358648619	0.183244238	-1.957216353	0.016243745	0.450149737
ENSMUSG00000026579.8	F5	150.6632822	-0.854984885	0.436853722	-1.95714227	0.016247787	0.450189209
ENSMUSG00000024732.7	Ccdc86	494.0663965	-0.464276715	0.23737033	-1.955917218	0.016314753	0.450841327
ENSMUSG00000053398.11	Phgdh	3815.703834	-0.288662866	0.147615036	-1.955511273	0.016336997	0.451057172
ENSMUSG00000022433.18	Csnk1e	1228.238773	-0.280731615	0.143698601	-1.953614117	0.016441306	0.452064273
ENSMUSG00000041199.2	Rpusd1	159.4915066	-0.761285766	0.389988171	-1.952073993	0.016526414	0.452879858
ENSMUSG00000040935.12	Padi6	7.302032432	-3.949563456	2.023709397	-1.951645558	0.016550159	0.453106422
ENSMUSG00000057789.13	Bak1	851.3710178	-0.32551108	0.166794293	-1.951572043	0.016554236	0.453145284
ENSMUSG00000028962.14	Slc4a2	585.7068646	-0.341049142	0.174757369	-1.951558006	0.016555014	0.453152704
ENSMUSG00000050147.8	F2rl3	77.67098227	0.869168258	0.445929911	1.949114055	0.01669107	0.454442299
ENSMUSG00000028633.7	Ctps	1367.002323	-0.286162007	0.146850017	-1.94866853	0.016715978	0.454676902
ENSMUSG00000061787.15	Rps17	16192.35401	0.199165959	0.102246714	1.947895939	0.016759249	0.455083373
ENSMUSG00000001281.9	Itgb7	1455.549028	-0.345458513	0.177482033	-1.946442174	0.016840937	0.45584699
ENSMUSG00000032845.15	Alpk2	367.1724194	0.411447389	0.211409068	1.946214481	0.016853763	0.455966445
ENSMUSG00000060260.12	Pwwp2b	90.41799526	-0.762689862	0.391909666	-1.946085868	0.016861011	0.456033902
ENSMUSG00000023032.12	Slc4a8	156.2960397	-0.739006264	0.379864575	-1.945446646	0.016897078	0.456368983
ENSMUSG00000038797.13	Zscan2	383.3065609	-0.377008149	0.193993283	-1.943408264	0.017012541	0.457435424
ENSMUSG00000064057.12	Scgb3a1	15.24139924	2.14511606	1.103822269	1.943352766	0.017015694	0.457464415
ENSMUSG00000027649.15	Ctnnbl1	904.3851313	-0.290413437	0.149443013	-1.943305554	0.017018377	0.457489076
ENSMUSG00000101587.2	Gm29036	4.381177281	-5.329195626	2.742492932	-1.943193933	0.017024722	0.457547373
ENSMUSG00000044770.14	Scml4	270.8711545	0.57042942	0.293595007	1.942912539	0.017040725	0.457694297
ENSMUSG00000033373.16	Fntb	324.4273841	-0.409580729	0.210840449	-1.942609829	0.017057956	0.457852283
ENSMUSG00000036918.15	Ttc7	1740.721304	-0.238024405	0.122555197	-1.942181245	0.017082378	0.458075844
ENSMUSG00000020329.12	Polrmt	338.6177359	-0.478698139	0.246484724	-1.942100638	0.017086975	0.458117875
ENSMUSG00000022051.15	Bnip3l	2839.999342	0.2047801	0.105456223	1.941849379	0.01710131	0.458248857
ENSMUSG00000026525.9	Opn3	27.61951962	-1.573403339	0.810374252	-1.941576173	0.017116909	0.458391225
ENSMUSG00000044700.15	Tmem201	616.3726265	-0.420134601	0.216430225	-1.941201153	0.017138342	0.458586556
ENSMUSG00000039450.11	Dcxr	88.26882524	-0.75344502	0.388149135	-1.941122503	0.01714284	0.458627507
ENSMUSG00000044715.6	Gskip	425.5749413	0.427768743	0.220384129	1.941014287	0.01714903	0.458683845
ENSMUSG00000021905.13	Dph3	624.4506216	0.320655973	0.165262143	1.940286909	0.01719069	0.45906229
ENSMUSG00000030805.14	Stx4a	1103.870286	-0.232477228	0.119886867	-1.939138397	0.017256652	0.459659017
ENSMUSG00000002409.18	Dyrk1b	168.73295	-0.613803465	0.316567277	-1.938935288	0.01726834	0.459764439
ENSMUSG00000060904.14	Arl1	1741.66914	0.231937194	0.119650366	1.938457872	0.01729584	0.460012113
ENSMUSG00000003346.14	Abhd17a	653.9591887	-0.321678131	0.166341506	-1.933841635	0.017563737	0.462397841
ENSMUSG00000098274.7	Rpl24	3907.356684	0.259776346	0.134371112	1.933275254	0.017596855	0.462689416
ENSMUSG00000106333.1	4930428O21Rik	6.573661949	3.537438872	1.829812078	1.933225228	0.017599783	0.462715157
ENSMUSG00000039361.10	Picalm	4055.257921	0.193286329	0.099984989	1.933153462	0.017603984	0.462752081
ENSMUSG00000047213.14	Ythdf3	3853.245184	0.168788534	0.087328392	1.932802497	0.01762454	0.462932601
ENSMUSG00000040563.13	Plppr2	5.546477427	-4.330794237	2.240699358	-1.932786843	0.017625458	0.46294065
ENSMUSG00000049932.3	H2afx	1821.097543	-0.27648572	0.143176911	-1.931077561	0.01772588	0.463818428
ENSMUSG00000108461.1	RP24-157O12.2	5.900634063	3.569192357	1.848742409	1.930605551	0.0177537	0.46406042
ENSMUSG00000018166.8	Erbb3	94.76012846	0.896035555	0.464170495	1.930401793	0.017765721	0.46416483
ENSMUSG00000041168.9	Lonp1	1163.247377	-0.251694169	0.130416495	-1.929925874	0.017793826	0.464408575
ENSMUSG00000021288.18	Klc1	883.139961	-0.306157724	0.158647394	-1.929799899	0.017801272	0.464473064
ENSMUSG00000083902.2	Gm15975	20.68458997	1.453985033	0.753801952	1.928868755	0.017856393	0.46494935
ENSMUSG00000087347.1	1700047K16Rik	4.449544875	4.871964682	2.525972236	1.92874831	0.017863534	0.465010909
ENSMUSG00000054302.15	Eapp	1009.483359	-0.27042647	0.140330185	-1.927072712	0.017963137	0.46586612
ENSMUSG00000022415.12	Syngr1	22.91498987	1.60407987	0.832484969	1.926857457	0.017975967	0.465975824
ENSMUSG00000038151.12	Prdm1	91.58932523	1.006692257	0.522717734	1.925881202	0.018034259	0.466472915
ENSMUSG00000025857.10	Dnaaf5	590.3702387	-0.368826434	0.191602539	-1.924955881	0.018089663	0.46694338
ENSMUSG00000067194.6	Eif1ax	2993.605119	0.204601108	0.106289929	1.924934096	0.018090969	0.466954448
ENSMUSG00000028644.16	Ermap	186.1704175	1.429599045	0.743039191	1.92398875	0.018147729	0.467434381
ENSMUSG00000024906.9	Mus81	226.3947236	-0.591162807	0.307321845	-1.923595135	0.018171408	0.467634003
ENSMUSG00000020133.8	2310011J03Rik	343.2356367	-0.43032484	0.22371555	-1.923535672	0.018174987	0.46766415
ENSMUSG00000085684.1	4930469K13Rik	3.281065203	-5.541782343	2.883920888	-1.921613858	0.018291009	0.468636955
ENSMUSG00000013662.5	Atad1	2686.256219	0.224107318	0.116664939	1.920948321	0.018331339	0.468973164
ENSMUSG00000050621.6	Rps27rt	1234.168301	0.361035024	0.187956168	1.920846911	0.018337491	0.469024362
ENSMUSG00000007987.12	Ift22	385.7369063	-0.468279833	0.243858853	-1.920290477	0.018371279	0.469305141
ENSMUSG00000032915.6	Adgre4	25.10853643	4.320672663	2.251717237	1.918834476	0.01845995	0.470038685
ENSMUSG00000035597.18	Prpf39	3127.802679	0.222782384	0.116116283	1.918614494	0.018473379	0.470149367
ENSMUSG00000019370.10	Calm3	4329.492037	-0.177252456	0.092385664	-1.918614289	0.018473392	0.47014947
ENSMUSG00000073131.12	Vma21	1287.6002	0.263082047	0.137162531	1.918031441	0.018509015	0.47044254
ENSMUSG00000078619.10	Smarcd2	3496.450672	-0.210620247	0.109832174	-1.917655259	0.018532038	0.470631549
ENSMUSG00000022607.14	Ptk2	153.4922181	-0.723004473	0.377050767	-1.917525534	0.018539984	0.470696702
ENSMUSG00000090027.1	Gm15740	4.49048539	-5.244275138	2.735602451	-1.917045781	0.018569394	0.470937538
ENSMUSG00000054364.4	Rhob	1548.086578	-0.308520242	0.160956909	-1.916787815	0.018585225	0.471066961
ENSMUSG00000045983.15	Eif4g1	7669.843282	-0.228559339	0.119260914	-1.916464755	0.018605067	0.471228967
ENSMUSG00000030671.8	Pde3b	2154.456482	0.221975081	0.115877862	1.915595246	0.018658564	0.471664591
ENSMUSG00000047155.13	Cyp4x1	12.42173295	-1.6740602	0.87393969	-1.915532868	0.018662407	0.471695819
ENSMUSG00000022561.12	Gpaa1	626.8076136	-0.315565001	0.16475702	-1.915335689	0.018674559	0.471794512
ENSMUSG00000100755.1	Rps23-ps1	290.7762129	0.577361195	0.301473719	1.915129441	0.018687278	0.471897711
ENSMUSG00000038406.16	Scaf1	918.8859514	-0.50590621	0.264212874	-1.914767446	0.018709619	0.472078759
ENSMUSG00000039735.15	Fnbp1l	864.766733	0.279167867	0.145863148	1.91390266	0.018763086	0.472510847
ENSMUSG00000020178.5	Adora2a	235.1050538	-0.463180997	0.242029193	-1.913740203	0.018773146	0.472591952
ENSMUSG00000069917.7	Hba-a2	86.70584803	1.213001165	0.634015673	1.913203754	0.018806395	0.472859618
ENSMUSG00000106341.1	Gm43330	3.251100188	4.616853918	2.414254111	1.912331389	0.018860576	0.473294402
ENSMUSG00000044072.14	Eml6	184.059835	0.586079655	0.306520876	1.9120383	0.018878809	0.47344034
ENSMUSG00000029507.16	Pus1	661.3538338	-0.32405054	0.169484559	-1.911976773	0.018882639	0.473470967
ENSMUSG00000076539.3	Igkv4-81	10.2352401	7.036757303	3.680738839	1.91177848	0.018894986	0.473569654
ENSMUSG00000022443.16	Myh9	9011.098747	-0.485655975	0.254176634	-1.910702674	0.018962097	0.474104517
ENSMUSG00000053740.7	Gm6457	9.370722089	3.318223242	1.736857727	1.910474986	0.018976327	0.474217599
ENSMUSG00000020538.15	Srebf1	837.1319381	-0.338279995	0.177068017	-1.910452265	0.018977747	0.474228881
ENSMUSG00000029223.12	Uchl1	130.3945846	-0.689847936	0.361220218	-1.909771105	0.019020378	0.47456692
ENSMUSG00000029659.16	Medag	7.069701609	-2.618372122	1.371538533	-1.909076602	0.019063929	0.474911198
ENSMUSG00000096349.1	Gm22513	15.11464603	2.951899465	1.548221131	1.906639436	0.019217451	0.476116279
ENSMUSG00000034613.12	Ppm1h	862.6163655	-0.285484749	0.149775559	-1.906083686	0.01925261	0.476390407
ENSMUSG00000024969.15	Mark2	1608.373107	-0.279438969	0.146691493	-1.904943248	0.019324934	0.476952157
ENSMUSG00000032788.14	Pdxk	771.1603712	-0.328505016	0.172501263	-1.904362962	0.019361826	0.477237588
ENSMUSG00000056687.9	Gm11696	78.43738444	0.704682417	0.370048711	1.904296373	0.019366063	0.477270325
ENSMUSG00000055805.14	Fmnl1	5204.966134	-0.242502643	0.127441875	-1.902848991	0.019458367	0.477981002
ENSMUSG00000025034.8	Trim8	619.5379323	-0.413394726	0.217251037	-1.902843514	0.019458717	0.477983688
ENSMUSG00000021013.15	Ttc8	228.0647216	0.542118123	0.284907452	1.902786745	0.019462345	0.478011527
ENSMUSG00000040717.5	Il17rd	7.08646411	-3.048211738	1.601979189	-1.902778612	0.019462865	0.478015515
ENSMUSG00000028573.18	Fggy	145.3896319	0.63397655	0.333218708	1.902583907	0.019475313	0.478110977
ENSMUSG00000042349.13	Ikbke	577.4756187	-0.412946645	0.217104529	-1.902063705	0.019508607	0.478365876
ENSMUSG00000023942.15	Slc29a1	1965.625807	-0.205922623	0.108308848	-1.901253935	0.019560532	0.478762228
ENSMUSG00000038241.16	Cep250	1770.670825	-0.3579107	0.188388878	-1.899850474	0.019650813	0.479447912
ENSMUSG00000053332.13	Gas5	9782.766289	0.171135844	0.090085802	1.899698292	0.019660625	0.479522168
ENSMUSG00000106387.1	Igkv4-73	3.324223749	5.416286961	2.851968556	1.899139789	0.019696669	0.479794522
ENSMUSG00000015120.15	Ube2i	6116.398832	0.141217131	0.074361438	1.899064009	0.019701564	0.479831456
ENSMUSG00000069300.3	Hist1h2bj	24.36824467	-1.797907213	0.947382383	-1.897762979	0.01978577	0.480464842
ENSMUSG00000024220.13	Zfp523	522.9599661	-0.43143253	0.227387431	-1.897345546	0.019812854	0.480667772
ENSMUSG00000022139.16	Mbnl2	2293.442485	0.220543711	0.116272291	1.896786488	0.019849177	0.480939329
ENSMUSG00000024248.13	Cox7a2l	4487.736354	0.237701088	0.125329035	1.896616281	0.019860247	0.481021955
ENSMUSG00000083152.1	Apc-ps1	4.234051538	4.256473323	2.245958636	1.895169953	0.019954535	0.481723118
ENSMUSG00000074269.10	Rec114	2.472203417	4.953044613	2.613614882	1.895093514	0.019959529	0.481760127
ENSMUSG00000022442.15	Ttll1	159.0798958	-0.680812692	0.359361307	-1.894507501	0.019997851	0.482043699
ENSMUSG00000028931.11	Kcnab2	1554.087797	-0.293024419	0.154672696	-1.894480582	0.019999613	0.482056718
ENSMUSG00000060032.6	H2afj	820.3871631	-0.304431466	0.160711622	-1.894271626	0.020013294	0.482157759
ENSMUSG00000034160.13	Ogt	14953.86761	0.177163631	0.093531917	1.894151611	0.020021156	0.482215777
ENSMUSG00000030605.15	Mfge8	647.6308502	-0.332154141	0.175361111	-1.894115165	0.020023544	0.482233394
ENSMUSG00000036644.15	Tbc1d9b	1926.594332	-0.267333848	0.141149826	-1.89397221	0.020032913	0.482302482
ENSMUSG00000034854.8	Mfsd12	586.7609507	-0.397543111	0.209988784	-1.893163544	0.020085982	0.482692983
ENSMUSG00000035834.11	Polr3g	341.1674432	0.439597788	0.232212143	1.893086996	0.020091012	0.482729921
ENSMUSG00000029919.5	Hpgds	119.7940754	0.878268549	0.464100346	1.892410891	0.020135485	0.483055958
ENSMUSG00000045193.13	Cirbp	1103.177533	0.331052543	0.174975462	1.891994105	0.020162944	0.483256759
ENSMUSG00000017831.7	Rab5a	1697.031956	0.242359813	0.128132264	1.891481544	0.020196757	0.483503509
ENSMUSG00000093178.1	Snord87	22.15426568	-2.089005255	1.104944895	-1.890596774	0.020255241	0.483928938
ENSMUSG00000001034.17	Mapk7	411.4705249	-0.338959188	0.179373957	-1.889678936	0.020316067	0.484369592
ENSMUSG00000039621.13	Prex1	3020.343986	-0.269924134	0.142910846	-1.888758908	0.020377198	0.484810607
ENSMUSG00000035772.11	Mrps2	795.161599	0.302851101	0.160390772	1.88820776	0.020413895	0.485074468
ENSMUSG00000064367.1	mt-Nd5	64324.47446	0.260676656	0.138058427	1.888161862	0.020416954	0.48509643
ENSMUSG00000000295.12	Hddc2	470.0508006	0.441068167	0.23366895	1.887577135	0.020455956	0.485376074
ENSMUSG00000031176.8	Dynlt3	1170.211503	0.33672938	0.17849501	1.886491844	0.020528517	0.48589437
ENSMUSG00000020495.13	Smg8	512.2246147	0.329110908	0.174467611	1.886372525	0.020536508	0.485951294
ENSMUSG00000071202.4	Ccdc78	3.874953752	-4.69060997	2.48680072	-1.886202595	0.020547894	0.486032342
ENSMUSG00000049751.6	Rpl36al	3122.557712	0.304350879	0.161383283	1.885888508	0.020568953	0.486182085
ENSMUSG00000021775.10	Nr1d2	904.061655	0.221684943	0.117577423	1.885438019	0.02059919	0.486396716
ENSMUSG00000027593.15	Raly	4053.291966	-0.233884624	0.124080957	-1.884935682	0.020632952	0.486635854
ENSMUSG00000046020.13	Pofut1	1248.624016	-0.250679873	0.133063173	-1.883916246	0.020701618	0.487229738
ENSMUSG00000021606.7	Ndufs6	516.7788238	-0.348481027	0.185053727	-1.88313433	0.020754421	0.487684724
ENSMUSG00000058922.7	Gm10052	101.3901378	0.858408458	0.456053946	1.882252011	0.020814144	0.488197581
ENSMUSG00000034781.5	Gna11	445.208032	-0.418631127	0.222440399	-1.881992339	0.02083175	0.488348407
ENSMUSG00000008604.11	Ubqln4	1320.304059	-0.234524822	0.124661262	-1.881296719	0.020878976	0.488752196
ENSMUSG00000024807.17	Syvn1	740.4520725	-0.376381433	0.200214102	-1.879894718	0.020974443	0.489564912
ENSMUSG00000020941.7	Map3k14	533.1330738	-0.393691419	0.209444243	-1.879695586	0.020988033	0.489680224
ENSMUSG00000063802.5	Hspbp1	640.2506852	-0.313820997	0.167116659	-1.877855859	0.021113954	0.490744149
ENSMUSG00000005054.6	Cstb	368.2926368	0.459471122	0.24472008	1.877537481	0.021135812	0.490928009
ENSMUSG00000027201.16	Myef2	1303.209016	0.291011121	0.155005613	1.877423117	0.021143669	0.490994033
ENSMUSG00000018974.7	Sart3	1284.014975	-0.256902551	0.136892103	-1.876679111	0.021194842	0.491423322
ENSMUSG00000041977.17	Arhgef11	564.6616973	-0.453265402	0.241555188	-1.876446563	0.021210859	0.491557416
ENSMUSG00000004110.14	Cacna1e	271.422823	0.561391469	0.299285157	1.875774514	0.021257206	0.491944704
ENSMUSG00000058301.6	Upf1	1918.794463	-0.304252044	0.162219792	-1.875554392	0.021272405	0.492071481
ENSMUSG00000032872.16	Cyb5r4	1762.629194	0.20355081	0.108561323	1.874984607	0.021311793	0.492399471
ENSMUSG00000029034.9	Cpsf3l	995.4474765	-0.304008812	0.162158043	-1.874768628	0.02132674	0.492523732
ENSMUSG00000079641.3	Rpl39	11375.43723	0.692693788	0.369882417	1.872740515	0.021467541	0.493688842
ENSMUSG00000003873.10	Bax	406.1815077	-0.417762741	0.223160951	-1.87202438	0.021517452	0.494099493
ENSMUSG00000033938.5	Ndufb7	644.070049	-0.392616948	0.209922818	-1.870291907	0.021638613	0.495091307
ENSMUSG00000021891.7	Mettl6	719.9433664	0.32085476	0.171575008	1.870055343	0.021655203	0.495226557
ENSMUSG00000048163.13	Selplg	4846.157239	-0.1869529	0.100059446	-1.868418303	0.021770312	0.49616131
ENSMUSG00000036606.16	Plxnb2	1695.874285	-0.341521491	0.183001595	-1.866221389	0.021925626	0.497412488
ENSMUSG00000021213.11	Akr1c13	295.8032949	0.410404059	0.219950618	1.865891822	0.021949008	0.497599858
ENSMUSG00000022514.14	Il1rap	497.1119039	0.403741732	0.216491926	1.864927429	0.022017554	0.498147663
ENSMUSG00000028069.16	Gpatch4	863.0099545	-0.331406455	0.177715809	-1.864811339	0.022025818	0.498213557
ENSMUSG00000067370.3	B3galt4	71.19149154	-0.724073661	0.388321925	-1.864622147	0.022039292	0.498320921
ENSMUSG00000091906.2	1700099I09Rik	5.023519609	3.750735576	2.012007738	1.864175522	0.022071127	0.498574266
ENSMUSG00000103984.1	Gm37447	19.02689147	1.756659959	0.942571657	1.863688501	0.022105887	0.498850347
ENSMUSG00000036748.15	Cuedc2	968.0635703	-0.287394644	0.154242472	-1.863265285	0.022136132	0.499090109
ENSMUSG00000001588.12	Acap1	4311.459859	-0.219000878	0.117560607	-1.862876376	0.022163957	0.499310311
ENSMUSG00000019699.15	Akt3	1665.219049	0.209023161	0.112232905	1.862405333	0.022197699	0.499576858
ENSMUSG00000046822.12	Slc39a3	270.0518345	-0.566067537	0.303950248	-1.862369059	0.022200299	0.499597378
ENSMUSG00000046380.3	Jrk	111.0045481	-0.650296946	0.349217849	-1.862152661	0.022215817	0.499719766
ENSMUSG00000052656.12	Rnf103	528.7448008	0.489171072	0.262813025	1.861289302	0.022277822	0.50020769
ENSMUSG00000009566.12	Fpgs	372.9151117	-0.433790275	0.233079586	-1.861125127	0.022289629	0.500300406
ENSMUSG00000047592.17	Nxpe5	124.9970792	-0.660742303	0.355024722	-1.861116315	0.022290263	0.500305383
ENSMUSG00000037606.18	Osbpl5	604.9696833	-0.409426841	0.220071003	-1.860430656	0.022339637	0.50069237
ENSMUSG00000030339.7	Ltbr	254.7076877	-0.44822191	0.240947256	-1.860249077	0.022352728	0.500794792
ENSMUSG00000030674.5	Qprt	76.36848991	-0.946109671	0.508646081	-1.86005497	0.02236673	0.500904251
ENSMUSG00000090862.3	Rps13	10953.0599	0.251459792	0.135228151	1.859522527	0.022405177	0.501204351
ENSMUSG00000025369.14	Smarcc2	3931.119086	-0.188974134	0.101639608	-1.859256824	0.022424384	0.501354025
ENSMUSG00000038517.15	Tbkbp1	120.4742598	-0.670294391	0.360524242	-1.859221414	0.022426945	0.501373967
ENSMUSG00000001729.14	Akt1	2952.809882	-0.229146455	0.123279098	-1.858761612	0.022460221	0.501632836
ENSMUSG00000057163.3	Prss2	41.67481973	1.215931159	0.654300752	1.858367358	0.022488787	0.501854668
ENSMUSG00000013539.13	Tango2	259.235318	-0.497361652	0.267703572	-1.857882017	0.022523997	0.502127583
ENSMUSG00000024236.17	Svil	834.9984559	-0.294429578	0.158545384	-1.857068123	0.022583149	0.50258483
ENSMUSG00000022175.8	Lrp10	1685.939685	-0.291506465	0.156990981	-1.856835738	0.022600063	0.502715288
ENSMUSG00000076620.2	Ighj2	202.7584049	0.720644662	0.388272354	1.856028776	0.022658883	0.503167975
ENSMUSG00000031517.7	Gpm6a	37.19372521	1.5340571	0.826594599	1.855876026	0.022670032	0.503253606
ENSMUSG00000005774.12	Rfx5	1031.123352	-0.255246649	0.137535549	-1.855859455	0.022671241	0.503262894
ENSMUSG00000021495.8	Fam193b	1052.877667	-0.384033129	0.206979949	-1.855412236	0.022703912	0.503513492
ENSMUSG00000033020.6	Polr2f	409.6716261	-0.525375936	0.283217772	-1.855024606	0.022732263	0.50373057
ENSMUSG00000002393.14	Nr2f6	154.6108698	-0.496636066	0.267862393	-1.854071638	0.022802092	0.504272257
ENSMUSG00000031828.8	Klhl36	161.1234683	-0.600046195	0.323791592	-1.853186464	0.022867121	0.504774768
ENSMUSG00000031601.16	Cnot7	2223.383152	0.212221566	0.114537727	1.852852952	0.022891664	0.504963941
ENSMUSG00000001082.12	Mfsd10	753.5831091	-0.360589075	0.194813298	-1.850946925	0.023032367	0.506043384
ENSMUSG00000029599.13	Ddx54	1733.468322	-0.257765085	0.139263868	-1.850911437	0.023034994	0.506063455
ENSMUSG00000034471.12	Caskin2	203.6423848	-0.500387802	0.270490965	-1.849924275	0.023108168	0.506621357
ENSMUSG00000042312.9	S100a13	281.9443947	-0.49274533	0.266361151	-1.849914402	0.023108901	0.506626933
ENSMUSG00000037692.14	Ahdc1	583.0992053	-0.434542693	0.23496706	-1.849377072	0.023148817	0.50693028
ENSMUSG00000052369.7	Tmem106c	549.2449619	0.33605669	0.18175984	1.848905071	0.02318393	0.507196556
ENSMUSG00000022769.7	Sdf2l1	468.5655614	-0.43432231	0.234922027	-1.848793472	0.023192238	0.507259489
ENSMUSG00000032485.14	Scap	1742.377074	-0.250846641	0.13578754	-1.847346538	0.023300199	0.508074535
ENSMUSG00000004035.12	Gstm7	70.39774744	0.756736788	0.409733181	1.846901406	0.023333499	0.508324939
ENSMUSG00000028833.13	Ncdn	608.2684584	-0.370128943	0.200446155	-1.846525529	0.02336165	0.508536261
ENSMUSG00000020235.16	Fzr1	690.138616	-0.328965903	0.178269314	-1.845331062	0.023451306	0.509207054
ENSMUSG00000030532.6	Hddc3	137.1127061	0.682656079	0.369983214	1.84510014	0.023468673	0.509336605
ENSMUSG00000051790.15	Nlgn2	565.5612663	-0.329724664	0.178712283	-1.845002804	0.023475997	0.509391199
ENSMUSG00000049969.3	Plekhf2	2057.822637	0.203888462	0.110576639	1.843865613	0.02356171	0.510028467
ENSMUSG00000091957.3	Rps2-ps10	116.5325132	0.75976332	0.412636273	1.841242203	0.023760478	0.511494637
ENSMUSG00000042138.6	Msantd2	494.591271	-0.301965309	0.164004067	-1.841206223	0.023763214	0.511514708
ENSMUSG00000031848.14	Lsm4	708.5018079	0.404529834	0.219756829	1.840806659	0.023793618	0.511737519
ENSMUSG00000032661.9	Oas3	256.742212	-0.645656151	0.350809096	-1.840477221	0.023818712	0.511921128
ENSMUSG00000107134.1	Gm42528	32.23565277	1.683255772	0.914844447	1.83993659	0.023859941	0.512222254
ENSMUSG00000092416.2	Zfp141	1140.863957	0.267441893	0.145369352	1.839740564	0.023874906	0.51233138
ENSMUSG00000075031.3	Hist1h2bb	25.50976814	1.714294218	0.931996106	1.839379164	0.023902517	0.512532489
ENSMUSG00000039244.10	E130309D02Rik	545.2953534	-0.306351712	0.166596855	-1.838880523	0.023940658	0.512809793
ENSMUSG00000021009.14	Ptpn21	182.5538667	0.520203404	0.283057122	1.837803625	0.024023211	0.513407994
ENSMUSG00000072731.6	Gm3715	4.765916794	4.380060064	2.383391792	1.837742363	0.024027915	0.513441996
ENSMUSG00000024325.8	Ring1	380.2273773	-0.404925474	0.220373288	-1.83745261	0.024050172	0.513602775
ENSMUSG00000020823.16	Sec14l1	583.3485947	-0.332846009	0.181223188	-1.836663464	0.024110882	0.514040313
ENSMUSG00000035521.13	Gnptg	493.8074202	-0.318973611	0.173679702	-1.836562401	0.024118667	0.514096311
ENSMUSG00000079435.9	Rpl36a	11448.66261	0.241757237	0.131638347	1.836525927	0.024121477	0.514116518
ENSMUSG00000020903.13	Stx8	350.492657	0.421593563	0.229624036	1.83601669	0.024160738	0.514398538
ENSMUSG00000022760.15	Thap7	211.5522346	-0.502796851	0.273938007	-1.835440273	0.024205246	0.514717508
ENSMUSG00000035459.15	Stab2	227.082424	0.64006822	0.348728898	1.835432119	0.024205876	0.514722018
ENSMUSG00000096020.2	Ighv1-75	56.00668803	-1.705922437	0.92962722	-1.835060764	0.024234589	0.514927369
ENSMUSG00000030583.16	Sipa1l3	527.7000432	-0.475047878	0.2589156	-1.834759586	0.024257897	0.51509383
ENSMUSG00000045969.7	Ing1	2013.021619	-0.200046182	0.109044252	-1.834541284	0.024274803	0.515214441
ENSMUSG00000035692.6	Isg15	122.592869	-0.784912801	0.428034412	-1.833760975	0.024335318	0.515645238
ENSMUSG00000020806.15	Rhbdf2	259.8681984	-0.538389558	0.293664425	-1.833349605	0.024367274	0.515872149
ENSMUSG00000047260.4	Emc6	741.9489193	0.306626214	0.167379753	1.83191938	0.024478657	0.516659989
ENSMUSG00000056498.13	Tmem154	959.0352219	0.305644093	0.166867903	1.831652989	0.024499452	0.516806546
ENSMUSG00000003762.13	Adck4	153.0513073	-0.613030209	0.334737623	-1.831375282	0.024521147	0.516959268
ENSMUSG00000025571.13	Tnrc6c	1793.734961	-0.264163932	0.144443393	-1.828840538	0.024719931	0.5183503
ENSMUSG00000061689.15	Dlgap4	673.6715985	-0.356677659	0.195033742	-1.828799755	0.024723141	0.518372638
ENSMUSG00000004665.10	Cnn2	2297.108629	-0.268725797	0.147051942	-1.827420934	0.02483187	0.519127061
ENSMUSG00000039640.7	Mrpl12	719.483807	-0.35655996	0.195123129	-1.827358769	0.024836782	0.519161038
ENSMUSG00000060601.13	Nr1h2	791.4288627	-0.393295586	0.215345212	-1.826349344	0.024916658	0.519712304
ENSMUSG00000106475.1	Gm43011	7.025397178	4.256978911	2.330971943	1.826267761	0.024923124	0.519756822
ENSMUSG00000024516.12	Sec11c	3206.117858	0.218689241	0.119807827	1.825333513	0.024997266	0.520266223
ENSMUSG00000038663.7	Fsd2	45.22469267	1.320617909	0.723553247	1.825184136	0.025009138	0.520347605
ENSMUSG00000031378.14	Abcd1	1417.979544	-0.288023574	0.157843591	-1.824740375	0.025044437	0.52058926
ENSMUSG00000008035.12	Mid1ip1	473.7258969	-0.361609174	0.198209751	-1.824376309	0.025073428	0.520787396
ENSMUSG00000029538.13	Srsf9	1096.560374	-0.278961251	0.152995487	-1.823329926	0.025156915	0.521356261
ENSMUSG00000096712.1	Gm15454	2.256747586	3.999766981	2.193951778	1.823087919	0.025176259	0.521487699
ENSMUSG00000017405.14	Nek8	211.7947422	-0.601393835	0.330031619	-1.822230967	0.025244857	0.521952736
ENSMUSG00000028035.13	Dnajb4	513.2478004	0.37506867	0.20591671	1.82145815	0.025306859	0.522371596
ENSMUSG00000003402.13	Prkcsh	1402.600048	-0.277227575	0.152256926	-1.820787941	0.025360735	0.522734443
ENSMUSG00000078144.3	Capns2	14.42173869	-2.088026743	1.146877329	-1.820619076	0.025374325	0.522825807
ENSMUSG00000020198.7	Ap3d1	1923.986012	-0.235269295	0.129253252	-1.820219536	0.025406506	0.523041883
ENSMUSG00000015087.14	Rabl6	1650.545806	-0.247015453	0.135766603	-1.819412487	0.025471616	0.523477941
ENSMUSG00000037331.15	Larp1	4873.525544	-0.281012077	0.154501661	-1.818828842	0.025518792	0.523792955
ENSMUSG00000035686.8	Thrsp	3.439984533	4.700427745	2.58499591	1.818350167	0.02555754	0.524051102
ENSMUSG00000042265.13	Trem1	210.3499725	0.597425917	0.328613949	1.818017519	0.025584497	0.524230385
ENSMUSG00000029359.13	Tesc	13.85590877	-1.608307397	0.884715478	-1.817880931	0.025595573	0.524303973
ENSMUSG00000073838.10	Tufm	772.5963886	-0.344139526	0.189321024	-1.817756519	0.025605666	0.524370989
ENSMUSG00000071649.5	B3gat3	300.6011921	-0.589556303	0.324337217	-1.817726341	0.025608114	0.524387242
ENSMUSG00000032690.16	Oas2	188.4131038	-0.654372213	0.360015004	-1.817624837	0.025616351	0.524441906
ENSMUSG00000038593.18	Tctn1	604.3619379	-0.324945971	0.178901215	-1.816343011	0.025720571	0.525131479
ENSMUSG00000041164.15	Zmiz2	1749.181879	-0.299145107	0.164785952	-1.815355636	0.0258011	0.525661717
ENSMUSG00000032449.13	Slc25a36	3178.885548	0.219648982	0.121008585	1.815152058	0.02581773	0.525770941
ENSMUSG00000034300.16	Fam53c	1195.188484	-0.228746349	0.126035878	-1.814930426	0.025835846	0.525889812
ENSMUSG00000019471.9	Cdc37	3286.958729	-0.208723242	0.115016651	-1.814721967	0.025852896	0.526001581
ENSMUSG00000061723.17	Tnnt3	27.95501268	2.022741035	1.115434256	1.813411256	0.025960318	0.52670351
ENSMUSG00000018752.19	Tnfsfm13	4.001467114	5.059308815	2.790096886	1.813309366	0.025968685	0.526758016
ENSMUSG00000035572.16	Dcaf10	892.5683236	0.241557815	0.133275868	1.812464757	0.02603813	0.527209501
ENSMUSG00000028458.12	Tesk1	441.6903347	-0.361431403	0.199427774	-1.812342364	0.026048207	0.527274876
ENSMUSG00000079553.10	Kifc1	483.5396008	-0.326961087	0.180410851	-1.812313866	0.026050554	0.527290097
ENSMUSG00000031788.13	Kifc3	37.1392064	-1.294463063	0.714886724	-1.810724721	0.026181706	0.528137757
ENSMUSG00000002372.8	Ranbp3	1148.168608	-0.303112894	0.167439269	-1.810285576	0.026218049	0.528371627
ENSMUSG00000045980.13	Tmem104	196.0295176	-0.584161055	0.322692812	-1.810269807	0.026219355	0.528380022
ENSMUSG00000038762.15	Abcf1	3099.740683	-0.254753327	0.140751877	-1.809946207	0.026246165	0.52855225
ENSMUSG00000066270.3	Gm10157	12.95784481	1.655190386	0.914720465	1.809504051	0.026282836	0.528787436
ENSMUSG00000020490.16	Btnl10	46.1164336	1.768328057	0.977580403	1.808882473	0.026334461	0.529117779
ENSMUSG00000037996.17	Slc24a2	24.46766208	-2.326814833	1.286711363	-1.808342492	0.026379381	0.529404495
ENSMUSG00000038065.13	Mturn	199.7164361	0.573129484	0.316953581	1.80824423	0.026387562	0.529456643
ENSMUSG00000029141.16	Slc4a1ap	892.9850661	-0.282835691	0.156475064	-1.807544823	0.026445858	0.529827588
ENSMUSG00000073000.2	Gm10451	33.47070831	1.553173555	0.859281882	1.807525083	0.026447505	0.529838052
ENSMUSG00000086236.7	5830418P13Rik	455.098137	0.420580026	0.232792991	1.806669626	0.026518963	0.530291189
ENSMUSG00000102942.1	Ighv1-33	2.993601535	5.263303121	2.913794403	1.80633991	0.026546549	0.530465676
ENSMUSG00000020733.3	Slc9a3r1	1319.291278	-0.281712573	0.15600545	-1.805786739	0.026592887	0.530758212
ENSMUSG00000041477.14	Dcp1b	400.3356966	-0.420680476	0.233013988	-1.805387217	0.026626397	0.530969333
ENSMUSG00000006498.16	Ptbp1	8551.378938	-0.165962918	0.091934256	-1.805234788	0.026639192	0.531049846
ENSMUSG00000041187.16	Prkd2	1226.430068	-0.300737153	0.16660565	-1.805083756	0.026651875	0.531129602
ENSMUSG00000040822.6	1700123O20Rik	591.4263705	0.337736796	0.187121021	1.804911037	0.026666385	0.531220787
ENSMUSG00000074754.4	Gm561	159.252744	0.819842122	0.454260856	1.804782675	0.026677173	0.531288538
ENSMUSG00000059669.7	Taf1b	804.5761371	0.259439285	0.143762292	1.804640703	0.02668911	0.531363456
ENSMUSG00000068749.9	Psma5	1766.464076	0.268922706	0.149043812	1.80431983	0.026716104	0.531532718
ENSMUSG00000061371.6	Zfp873	314.4921812	0.514119732	0.284980518	1.804052207	0.026738637	0.531673823
ENSMUSG00000074521.9	Gm14327	8.117895961	2.522400021	1.399674935	1.802132738	0.026900731	0.532684106
ENSMUSG00000023832.13	Acat2	411.5221941	0.385826391	0.214230603	1.800986349	0.026997945	0.533286008
ENSMUSG00000029816.10	Gpnmb	15.60849334	2.053361336	1.140431236	1.800513061	0.027038168	0.533534181
ENSMUSG00000007613.15	Tgfbr1	1492.252156	0.288259542	0.160141833	1.800026498	0.027079573	0.533789117
ENSMUSG00000022462.6	Slc38a2	8186.642392	0.149722906	0.083200465	1.799544097	0.027120678	0.534041676
ENSMUSG00000028430.14	Nol6	1133.019317	-0.376088056	0.20910248	-1.798582474	0.027202778	0.534544542
ENSMUSG00000048897.15	Zfp710	493.380245	-0.370981144	0.206278452	-1.798448364	0.027214245	0.534614611
ENSMUSG00000106750.1	Gm43151	3.954302544	-5.053074527	2.809822071	-1.798361034	0.027221715	0.534660229
ENSMUSG00000056493.9	Foxk1	1250.130335	-0.319744888	0.177801323	-1.798326816	0.027224642	0.534678102
ENSMUSG00000024176.10	Sox8	3.679364658	-5.706977692	3.174252953	-1.797896317	0.027261491	0.534902879
ENSMUSG00000071398.8	2410004P03Rik	84.85113012	0.882562809	0.491669032	1.795034364	0.027507562	0.536393202
ENSMUSG00000044948.16	Cfap43	1223.50567	-0.279125038	0.155536726	-1.794592478	0.027545726	0.53662269
ENSMUSG00000033186.8	Mzt1	2279.581196	0.232584082	0.129609103	1.794504227	0.027553353	0.536668502
ENSMUSG00000032028.15	Nxpe2	56.16451745	1.257024063	0.70064687	1.794090742	0.027589114	0.536883059
ENSMUSG00000102727.1	Gm37938	154.0384044	0.788681288	0.439646705	1.793897869	0.027605808	0.53698309
ENSMUSG00000051736.8	Fam229b	51.26083288	0.920530714	0.513533114	1.792544022	0.027723238	0.537684364
ENSMUSG00000105789.1	Gm42997	13.24679694	-2.59016391	1.445081388	-1.792400021	0.027735754	0.537758863
ENSMUSG00000021624.9	Cd180	1319.410067	0.236012278	0.131684992	1.79224887	0.027748896	0.537837042
ENSMUSG00000005566.13	Trim28	8169.57146	-0.193098543	0.107743576	-1.792204702	0.027752738	0.537859883
ENSMUSG00000044030.4	Irf2bp1	584.9300643	-0.29418673	0.164169258	-1.791972103	0.027772975	0.537980142
ENSMUSG00000031097.14	Tnni2	104.8620418	0.900838344	0.502752157	1.79181398	0.027786739	0.538061869
ENSMUSG00000066952.11	Myo1h	48.62440712	0.973213657	0.543500176	1.790640922	0.027889038	0.53866751
ENSMUSG00000001525.10	Tubb5	23891.82796	-0.167753814	0.093716049	-1.790022255	0.02794312	0.538986452
ENSMUSG00000071068.6	Treml2	2333.462501	-0.19133814	0.106913474	-1.789654133	0.027975344	0.539176076
ENSMUSG00000086918.1	4930429F24Rik	3.970026923	3.957624118	2.211435509	1.789617695	0.027978535	0.539194839
ENSMUSG00000033099.9	Nol12	510.6059021	-0.376512586	0.210400009	-1.789508411	0.027988108	0.539251107
ENSMUSG00000023883.13	Phf10	1771.001232	0.199932607	0.111847585	1.787545143	0.028160571	0.540260216
ENSMUSG00000030335.6	Mrpl51	729.2450792	-0.336837729	0.188546944	-1.786492652	0.028253403	0.540799839
ENSMUSG00000032171.6	Pin1	474.1392165	-0.377265453	0.211272061	-1.785685482	0.028324776	0.541213044
ENSMUSG00000020307.14	Cdc34	455.7185415	-0.376566483	0.210937321	-1.78520558	0.028367285	0.54145845
ENSMUSG00000027933.11	Ints3	1191.22279	-0.245470324	0.137539016	-1.784732302	0.02840926	0.541700278
ENSMUSG00000045502.6	Hcar2	13.64793939	-2.174757182	1.2185471	-1.784713272	0.028410949	0.541709997
ENSMUSG00000085110.1	Gm13920	3.333635025	4.652028924	2.606898796	1.784506913	0.028429269	0.541815376
ENSMUSG00000081404.1	Gm15694	3.265650692	-4.492812509	2.517776536	-1.784436564	0.028435517	0.541851292
ENSMUSG00000032556.10	Bfsp2	800.6810022	-0.353990913	0.198385059	-1.784362768	0.028442072	0.541888963
ENSMUSG00000033762.7	Recql4	227.3362151	-0.419304366	0.235000972	-1.784266518	0.028450623	0.541938089
ENSMUSG00000025245.13	Lztfl1	1522.370302	0.288010961	0.161428653	1.784137791	0.028462064	0.542003779
ENSMUSG00000091337.3	Eid1	2083.839049	0.204208134	0.114458504	1.784123743	0.028463312	0.542010948
ENSMUSG00000029389.17	Ddx55	662.5539309	-0.269768326	0.151214751	-1.784008003	0.028473602	0.542069997
ENSMUSG00000038803.7	Ost4	1171.254813	0.286243065	0.160457721	1.783915807	0.028481802	0.542117026
ENSMUSG00000057835.7	Zfp119a	221.4153273	0.62698294	0.351548133	1.783491027	0.028519604	0.542333614
ENSMUSG00000025027.17	Xpnpep1	689.2324532	-0.278450479	0.156133216	-1.783416023	0.028526283	0.542371841
ENSMUSG00000024987.5	Cyp26a1	4.610984914	4.339407128	2.433218832	1.783401916	0.02852754	0.54237903
ENSMUSG00000017478.15	Zc3h18	1866.751242	-0.271774298	0.152398712	-1.783310984	0.02853564	0.542425368
ENSMUSG00000022228.13	Zscan26	1608.38056	0.235033834	0.131811859	1.783100817	0.028554368	0.542532439
ENSMUSG00000077614.1	Gm25500	12.26479763	2.369264888	1.330246591	1.781071949	0.028735711	0.543782572
ENSMUSG00000082193.1	Rpl5-ps1	11.36903167	1.889849889	1.061111005	1.781010545	0.028741214	0.543820356
ENSMUSG00000074405.7	Zfp865	733.0356274	-0.35097398	0.197120072	-1.780508589	0.02878624	0.54412912
ENSMUSG00000020463.15	Smek2	4270.085974	0.178627261	0.100324162	1.7805009	0.02878693	0.544133848
ENSMUSG00000021238.10	Aldh6a1	592.1696842	0.350883838	0.197193172	1.779391417	0.028886669	0.544815598
ENSMUSG00000025337.10	Sbds	1186.945997	0.261608184	0.147065387	1.778856256	0.028934884	0.54514409
ENSMUSG00000029623.14	Pdap1	2307.05385	-0.239898752	0.134868603	-1.778759085	0.028943646	0.545203711
ENSMUSG00000021133.8	Susd6	1050.130241	0.276345103	0.155370197	1.778623629	0.028955864	0.54528681
ENSMUSG00000061477.3	Rps7	17592.97028	0.199761534	0.112421816	1.776892967	0.02911236	0.546347242
ENSMUSG00000027559.5	Car3	117.2725785	0.734294795	0.413339442	1.77649341	0.029148593	0.546591723
ENSMUSG00000054342.8	Kcnn4	1302.011603	-0.312104436	0.175707626	-1.776271429	0.02916874	0.546727494
ENSMUSG00000024295.8	Cyp4f41-ps	10.94836343	-2.796808125	1.574705903	-1.776082836	0.029185866	0.546842812
ENSMUSG00000042625.16	Safb2	2037.155	-0.285743953	0.160896558	-1.775948199	0.029198097	0.546925121
ENSMUSG00000036928.14	Stag3	261.8356162	0.591151728	0.332890613	1.775813752	0.029210316	0.547007299
ENSMUSG00000061167.9	Rpl15-ps3	40.96919015	1.249663325	0.703756772	1.775703446	0.029220344	0.547074711
ENSMUSG00000032175.10	Tyk2	913.165983	-0.274161526	0.154425607	-1.775363113	0.029251303	0.547337084
ENSMUSG00000038279.10	Nop2	1224.876346	-0.315472778	0.177905952	-1.7732559	0.029443616	0.548960144
ENSMUSG00000057818.8	1600029O15Rik	4.720946201	-3.041100185	1.716010452	-1.77219211	0.029541115	0.549778561
ENSMUSG00000022436.15	Sh3bp1	1315.281125	-0.291006047	0.16427358	-1.771471994	0.029607273	0.550332209
ENSMUSG00000082383.2	Gm9670	11.81199499	1.596303102	0.901159125	1.771388713	0.029614932	0.550396219
ENSMUSG00000000915.15	Hip1r	1240.606634	-0.336530511	0.190004983	-1.77116676	0.029635353	0.550566792
ENSMUSG00000049764.7	Zfp280b	676.2770266	0.268666651	0.151702461	1.771010498	0.029649738	0.550686864
ENSMUSG00000102599.1	Gm38386	6.281328526	-2.982307896	1.684448599	-1.770495044	0.02969723	0.551082841
ENSMUSG00000063450.14	Syne2	990.3427503	-0.364563203	0.20592032	-1.770409071	0.029705157	0.551148872
ENSMUSG00000039994.15	Timeless	1794.217247	-0.266749892	0.150717197	-1.769870311	0.029754878	0.551562562
ENSMUSG00000028385.14	Snx30	3980.94743	0.204394951	0.115505845	1.76956371	0.029783205	0.551797912
ENSMUSG00000099843.1	Gm7160	35.75733554	1.416577619	0.800761292	1.76903858	0.029831776	0.55220088
ENSMUSG00000067288.12	Rps28	11829.41408	0.257127214	0.145398409	1.768432098	0.029887957	0.552666076
ENSMUSG00000024941.8	Scyl1	670.1424068	-0.318976293	0.180386603	-1.768292587	0.029900893	0.552773056
ENSMUSG00000042524.13	Sun2	5102.939056	-0.189819244	0.107365278	-1.767976092	0.029930258	0.553015709
ENSMUSG00000047242.14	Taf9b	154.6292528	0.685622893	0.387809147	1.767938941	0.029933707	0.553044189
ENSMUSG00000026425.15	Srgap2	907.4964763	0.250499722	0.141696721	1.767858281	0.029941195	0.553106019
ENSMUSG00000041926.15	Rnpep	1275.098166	-0.289168153	0.163600072	-1.76753072	0.029971623	0.553357072
ENSMUSG00000056069.8	Fam105a	1229.865855	0.317284479	0.179561579	1.766995372	0.030021409	0.553767243
ENSMUSG00000098912.7	1500004A13Rik	27.70154888	-1.500403076	0.849448144	-1.766326863	0.030083679	0.554279203
ENSMUSG00000078087.5	Rps12l1	1210.160721	0.391936101	0.221903892	1.76624257	0.030091538	0.554343738
ENSMUSG00000040857.15	Erf	221.2522346	-0.499447164	0.282800657	-1.766074977	0.03010717	0.554472034
ENSMUSG00000026000.16	Lancl1	1040.342184	0.262942904	0.148901452	1.765885426	0.030124858	0.55461712
ENSMUSG00000070282.6	3000002C10Rik	117.3859733	0.521439119	0.29528616	1.765877272	0.030125619	0.554623361
ENSMUSG00000076315.2	Mir343	3.4741788	-5.624322343	3.185116526	-1.765813683	0.030131555	0.554672028
ENSMUSG00000029328.15	Hnrnpdl	7004.897369	0.176033209	0.099740783	1.76490702	0.030216301	0.555365673
ENSMUSG00000004929.12	Thop1	402.6049807	-0.351747537	0.199319217	-1.76474473	0.030231492	0.555489782
ENSMUSG00000042570.14	Mier2	390.6459096	-0.456012029	0.258402358	-1.764736334	0.030232278	0.555496202
ENSMUSG00000045252.11	Zfp574	353.5148183	-0.485608749	0.275287404	-1.764006423	0.030300683	0.556054193
ENSMUSG00000078923.10	Ube2v1	26.39973188	1.721751394	0.976382822	1.763397875	0.030357816	0.556519161
ENSMUSG00000060862.9	Zbtb40	350.3159642	-0.378603071	0.214701419	-1.76339343	0.030358233	0.556522557
ENSMUSG00000037916.13	Ndufv1	1085.099367	-0.245988942	0.139513898	-1.763185931	0.030377735	0.556681048
ENSMUSG00000088609.1	Gm24187	56.53443851	-1.653273475	0.937977767	-1.762593457	0.030433479	0.557133447
ENSMUSG00000019373.11	Cops3	2301.46689	0.206896475	0.11738831	1.762496414	0.030442618	0.557207526
ENSMUSG00000067058.7	Rps15a-ps5	21.50087016	1.896052387	1.075839018	1.762394146	0.030452252	0.557285588
ENSMUSG00000004100.11	Ppan	949.9063742	-0.371734895	0.210968836	-1.762036997	0.030485915	0.557558153
ENSMUSG00000092368.1	A930015D03Rik	34.9726996	1.099446354	0.623979448	1.761991294	0.030490225	0.557593027
ENSMUSG00000037553.14	Zdhhc18	1146.432582	-0.248089729	0.140817179	-1.761785959	0.030509596	0.557749691
ENSMUSG00000067220.12	Cnga1	24.27723439	-1.553678922	0.882013321	-1.761514123	0.030535256	0.557957054
ENSMUSG00000069662.5	Marcks	2085.311533	0.300257989	0.170526467	1.760770594	0.030605538	0.558524009
ENSMUSG00000030527.15	Crtc3	800.9906121	-0.316538616	0.179792248	-1.760579889	0.030623586	0.558669371
ENSMUSG00000003344.14	Btbd2	414.0536702	-0.398887837	0.226594181	-1.760362227	0.030644197	0.558835253
ENSMUSG00000019428.16	Fkbp8	1776.450393	-0.249162628	0.141574366	-1.759941682	0.030684054	0.559155673
ENSMUSG00000077733.1	Gm23608	3.541838927	-5.651963725	3.21159632	-1.759861191	0.030691687	0.559216988
ENSMUSG00000092837.1	Rpph1	12.58799316	-2.908311812	1.652658789	-1.759777536	0.030699623	0.559280709
ENSMUSG00000002102.15	Psmc3	2314.60899	-0.196178012	0.111489559	-1.759608833	0.030715631	0.559409199
ENSMUSG00000099927.1	Gm8226	14.97798772	2.381096555	1.353486341	1.759232053	0.030751409	0.559696106
ENSMUSG00000024096.16	Ralbp1	3464.773167	-0.203509463	0.1157175	-1.758674906	0.030804379	0.560120195
ENSMUSG00000006019.15	Dhx34	292.7002812	-0.489420666	0.278442199	-1.757710103	0.030896294	0.560854134
ENSMUSG00000041775.7	Mapk1ip1	388.8057155	-0.375769168	0.213808978	-1.75749948	0.03091639	0.561014281
ENSMUSG00000035045.17	Zc3h12b	160.9403377	0.753322372	0.428783567	1.756882564	0.030975318	0.561483196
ENSMUSG00000086784.2	Isoc2a	389.2624783	-0.438946041	0.249876282	-1.756653485	0.030997225	0.561657257
ENSMUSG00000099871.1	Gm21742	6.009719355	-4.489861034	2.556496487	-1.756255507	0.031035314	0.561959576
ENSMUSG00000032198.8	Dock6	127.3986631	-0.835084641	0.475520912	-1.756147038	0.031045702	0.562041955
ENSMUSG00000077380.1	Gm22661	4.318520183	3.69368589	2.103375271	1.756075552	0.03105255	0.562096244
ENSMUSG00000034205.16	Loxl2	154.9765212	0.672903741	0.383425192	1.754980514	0.03115761	0.562927443
ENSMUSG00000048550.17	Thnsl1	425.7380579	-0.360209269	0.205299738	-1.75455299	0.03119871	0.563251755
ENSMUSG00000044220.13	Nkx2-3	37.19669797	-1.633129414	0.931504715	-1.753216476	0.031327497	0.564264872
ENSMUSG00000027304.9	Rtf1	3644.416222	-0.223598425	0.127561491	-1.752867755	0.031361175	0.564529027
ENSMUSG00000025507.13	Pidd1	479.5700116	-0.443636894	0.253095861	-1.752841366	0.031363725	0.564549014
ENSMUSG00000040740.7	Slc25a34	7.938738748	-2.390599963	1.364041571	-1.752585855	0.031388422	0.56474251
ENSMUSG00000024856.10	Cdk2ap2	533.2196976	-0.313184267	0.178706186	-1.752509383	0.031395817	0.564800413
ENSMUSG00000025983.11	Ccdc150	23.66455245	1.824577818	1.041167677	1.752434174	0.031403091	0.564857357
ENSMUSG00000051786.14	Tubgcp6	914.9713461	-0.320819036	0.183102219	-1.752130797	0.031432449	0.565087018
ENSMUSG00000039781.14	Cep131	267.7802926	-0.486056668	0.277428851	-1.752004764	0.031444652	0.56518241
ENSMUSG00000004677.15	Myo9b	2185.065661	-0.289200278	0.165068957	-1.751996768	0.031445426	0.565188462
ENSMUSG00000018381.15	Abi3	356.1435745	-0.410483583	0.23452892	-1.750247186	0.031615251	0.566511632
ENSMUSG00000052353.13	Cemip	3.182562682	-4.650482631	2.658516052	-1.74927762	0.031709702	0.56724405
ENSMUSG00000025384.15	Faap100	235.2464136	-0.486718965	0.278314462	-1.748809465	0.031755394	0.567597482
ENSMUSG00000021680.7	Crhbp	5.462932921	-3.509324961	2.007315766	-1.748267523	0.031808358	0.568006442
ENSMUSG00000029147.10	Ppm1g	3050.806101	-0.201489775	0.115265192	-1.748053968	0.031829249	0.568167543
ENSMUSG00000015243.4	Abca1	1163.634694	0.271019191	0.155075739	1.747656943	0.031868121	0.568466971
ENSMUSG00000025147.6	Mob2	828.2875956	-0.292635713	0.167504748	-1.747029369	0.031929647	0.568940066
ENSMUSG00000051391.9	Ywhag	3223.573019	-0.196035961	0.1122282	-1.746762059	0.031955885	0.569141499
ENSMUSG00000024212.8	Mllt1	1141.564064	-0.275520302	0.157751765	-1.746543387	0.031977362	0.569306246
ENSMUSG00000039182.5	AW209491	403.217013	0.347641095	0.199062843	1.746388681	0.031992564	0.569422782
ENSMUSG00000001930.17	Vwf	72.7395162	-1.172897609	0.671626657	-1.746353568	0.031996015	0.56944923
ENSMUSG00000031389.17	Arhgap4	2417.348577	-0.262362559	0.150236309	-1.746332565	0.03199808	0.569465049
ENSMUSG00000022951.15	Rcan1	193.9395693	-0.476325977	0.272840564	-1.745803372	0.032050136	0.56986354
ENSMUSG00000093677.1	Gm20712	25.00870145	1.580375004	0.905247975	1.745792365	0.032051219	0.569871827
ENSMUSG00000103436.1	Gm36995	13.42352493	2.454569282	1.406127251	1.745623862	0.03206781	0.569998673
ENSMUSG00000108237.1	Gm19757	4.39366991	4.376159164	2.508451852	1.744565741	0.032172163	0.570794782
ENSMUSG00000084956.7	Gm16194	113.07092	-0.939727247	0.538876603	-1.743863516	0.032241577	0.571322716
ENSMUSG00000027951.16	Adar	2509.065901	-0.264683168	0.151825128	-1.743342299	0.032293182	0.571714359
ENSMUSG00000018677.9	Slc25a39	729.599774	-0.300237445	0.172226578	-1.743270108	0.032300335	0.571768588
ENSMUSG00000097839.1	Gm26909	51.086707	0.983101229	0.563970316	1.743179032	0.032309361	0.571837
ENSMUSG00000038872.9	Zfhx3	422.9866807	-0.397828514	0.228229612	-1.743106468	0.032316555	0.571891503
ENSMUSG00000047921.15	Trappc9	590.5584425	-0.32480673	0.1863673	-1.74283112	0.032343862	0.572098283
ENSMUSG00000029513.14	Prkab1	768.2695605	-0.285759525	0.163973535	-1.742717358	0.03235515	0.572183702
ENSMUSG00000020536.12	Llgl1	575.8448733	-0.319619989	0.183436353	-1.74240266	0.032386393	0.572419948
ENSMUSG00000044285.7	Gm1821	52.87777287	1.325025763	0.760630049	1.742010803	0.032425333	0.572714028
ENSMUSG00000105512.1	Gm43714	3.17239556	-5.153348923	2.958384712	-1.741946848	0.032431692	0.572762015
ENSMUSG00000022831.14	Hcls1	3133.695398	-0.180888977	0.103844139	-1.741927647	0.032433601	0.572776421
ENSMUSG00000067653.12	Ankrd23	36.60150887	-1.291041088	0.741242211	-1.741726345	0.032453625	0.572927442
ENSMUSG00000014075.15	Tctex1d2	438.5333481	0.36423434	0.209131261	1.7416542	0.032460804	0.57298156
ENSMUSG00000033106.5	Slc7a6os	871.3774498	0.246595423	0.141624723	1.741189099	0.032507118	0.573330364
ENSMUSG00000029823.16	Luc7l2	9626.172634	0.199508711	0.114620787	1.740597983	0.032566061	0.573773466
ENSMUSG00000104632.1	Gm42909	4.793260508	4.329236021	2.488617347	1.739614982	0.032664284	0.574509807
ENSMUSG00000029860.16	Zyx	2940.82955	-0.281828981	0.162086306	-1.738758735	0.032750049	0.575150671
ENSMUSG00000078779.4	Zfp59	213.2695206	0.466790107	0.268585605	1.737956531	0.032830575	0.575750639
ENSMUSG00000046434.15	Hnrnpa1	22049.01691	0.167640687	0.096545393	1.736392394	0.032988073	0.576919205
ENSMUSG00000036820.11	Amdhd2	192.9611414	-0.557432622	0.321098537	-1.736017322	0.033025936	0.577199173
ENSMUSG00000004071.12	Cdip1	1011.264611	0.28011232	0.161398773	1.735529425	0.033075244	0.577563216
ENSMUSG00000016757.10	Ttll12	645.8812112	-0.336582634	0.19406645	-1.734367964	0.033192878	0.578429182
ENSMUSG00000028284.13	Map3k7	2325.710142	0.208202174	0.12005846	1.734173285	0.03321263	0.578574241
ENSMUSG00000064348.1	mt-Tn	8.04440229	-3.14803781	1.815304509	-1.734165147	0.033213456	0.578580304
ENSMUSG00000061111.8	Fam195b	627.6696739	-0.423977835	0.24453234	-1.73383134	0.033247349	0.578828968
ENSMUSG00000036046.14	5031439G07Rik	3177.683053	-0.282750297	0.163086273	-1.73374676	0.033255941	0.578891962
ENSMUSG00000095079.6	Igha	29807.29782	1.822191961	1.051131239	1.733553236	0.033275608	0.579036078
ENSMUSG00000022702.15	Hira	441.5147299	-0.372078658	0.214797008	-1.732233894	0.033409953	0.580017896
ENSMUSG00000021771.13	Vdac2	3481.385869	0.156189807	0.090182942	1.731921838	0.033441796	0.580249943
ENSMUSG00000020922.11	Lsm12	974.2616589	-0.226480161	0.130901854	-1.730152424	0.033622846	0.581564417
ENSMUSG00000011008.13	Mcoln2	809.4493255	0.364889469	0.21090421	1.730119418	0.033626231	0.581588916
ENSMUSG00000089832.8	Shkbp1	371.3603595	-0.476964647	0.275723235	-1.729867441	0.033652085	0.581775924
ENSMUSG00000064281.7	Rpl19-ps1	12.09387428	-2.130692412	1.231871852	-1.729638038	0.033675636	0.581946139
ENSMUSG00000009927.8	Rps25	13963.6668	0.238663269	0.138050785	1.728807762	0.033760995	0.582561891
ENSMUSG00000071054.12	Safb	2377.03293	-0.248415123	0.143715248	-1.728523078	0.033790305	0.582772907
ENSMUSG00000029554.15	Mad1l1	571.527172	-0.348505658	0.201631302	-1.728430335	0.033799858	0.582841639
ENSMUSG00000084941.1	Gm11944	79.148042	0.698839714	0.404391914	1.728124846	0.033831342	0.583067995
ENSMUSG00000022791.16	Tnk2	257.8131962	-0.637252788	0.368760384	-1.728094493	0.033834472	0.583090481
ENSMUSG00000016624.15	Phf21b	25.9117082	-1.333593184	0.771761046	-1.727987168	0.033845539	0.583169987
ENSMUSG00000018648.15	Dusp14	2.598394625	5.026985841	2.909565196	1.727744698	0.033870555	0.583349578
ENSMUSG00000042918.16	Mamstr	3.284264875	-5.544586834	3.209548684	-1.727528503	0.033892874	0.583509672
ENSMUSG00000024598.8	Fbn2	4.056666074	4.409904234	2.552946681	1.727378119	0.033908406	0.583621014
ENSMUSG00000026698.8	Pigc	494.8958147	0.341632966	0.197805093	1.727119156	0.033935167	0.583812707
ENSMUSG00000041115.16	Iqsec2	338.2771942	-0.434063921	0.251422797	-1.726430245	0.034006445	0.584322434
ENSMUSG00000105597.1	4633401B06Rik	5.671839941	-3.422547767	1.983403949	-1.725592898	0.034093253	0.584941538
ENSMUSG00000027222.14	Pex16	168.6473675	-0.524548789	0.304009016	-1.725438263	0.034109305	0.585055815
ENSMUSG00000030846.15	Tial1	4338.665482	0.205667214	0.119255902	1.724587303	0.034197755	0.585684381
ENSMUSG00000025499.17	Hras	379.3012561	-0.359745784	0.208658015	-1.724092815	0.034249242	0.5860494
ENSMUSG00000074406.5	Zfp628	220.9744924	-0.595115052	0.345401502	-1.722966022	0.034366814	0.58688052
ENSMUSG00000001228.14	Uhrf1	4550.423405	-0.217451815	0.126207867	-1.722965617	0.034366857	0.586880819
ENSMUSG00000106543.1	Gm43378	2.540135323	-4.867012692	2.825664926	-1.722430939	0.034422767	0.587274878
ENSMUSG00000038324.13	Trpc4ap	2984.693562	-0.170500352	0.099034659	-1.721623051	0.034507393	0.587869905
ENSMUSG00000009563.16	Tor2a	453.7527272	-0.30914056	0.179600574	-1.721267105	0.034544735	0.588131919
ENSMUSG00000026383.14	Epb41l5	117.5970287	0.892911694	0.518926921	1.720688711	0.034605488	0.588557482
ENSMUSG00000103343.1	Gm37052	4.781639255	-4.749703002	2.760679434	-1.720483351	0.03462708	0.588708521
ENSMUSG00000022210.6	Dhrs4	591.2676368	0.285010728	0.165820844	1.7187871	0.034805869	0.589954921
ENSMUSG00000019254.16	Ppp1r12c	1072.129712	-0.272371705	0.158489812	-1.71854393	0.034831564	0.59013343
ENSMUSG00000035198.9	Tubg1	576.7223077	-0.32135301	0.186995097	-1.718510356	0.034835113	0.590158073
ENSMUSG00000068758.7	Il3ra	119.2283206	-0.77945307	0.453681723	-1.718061429	0.034882597	0.590487504
ENSMUSG00000024393.14	Prrc2a	5509.47696	-0.406610286	0.236774536	-1.717288914	0.034964437	0.591054046
ENSMUSG00000065336.1	Snora34	12.95987352	2.598880571	1.513686778	1.71692097	0.035003474	0.591323733
ENSMUSG00000031877.8	Ces2g	99.28409456	1.024851892	0.596928911	1.716874278	0.03500843	0.591357949
ENSMUSG00000018481.9	Appbp2	2687.669591	0.176987226	0.103161525	1.715632132	0.035140508	0.592267614
ENSMUSG00000024413.13	Npc1	2457.306832	0.150251614	0.087588845	1.715419519	0.035163158	0.592423204
ENSMUSG00000022255.15	Mtdh	10530.58632	0.162666372	0.094847088	1.715038126	0.035203819	0.592702225
ENSMUSG00000027556.15	Car1	334.3647731	1.154259488	0.673149569	1.71471474	0.035238327	0.592938725
ENSMUSG00000026270.11	Capn10	227.032237	-0.382053675	0.222878505	-1.714179099	0.035295549	0.593330281
ENSMUSG00000053799.6	Exoc6	2366.550041	0.184684383	0.107794215	1.713305147	0.035389081	0.593968692
ENSMUSG00000053173.12	Rpl18-ps2	2.743798482	-3.608986983	2.106657477	-1.713134206	0.035407401	0.594093496
ENSMUSG00000026643.16	Nmt2	1123.249721	-0.225379197	0.131573669	-1.712950612	0.035427085	0.594227514
ENSMUSG00000084416.3	Rpl10a-ps1	374.8806054	0.366194367	0.213894524	1.712032452	0.035525667	0.594897367
ENSMUSG00000062822.7	4833420G17Rik	2185.019268	0.188980009	0.110387488	1.711969455	0.035532439	0.594943304
ENSMUSG00000033632.15	AW554918	472.1204937	0.350824181	0.204950419	1.711751473	0.035555882	0.595102234
ENSMUSG00000095193.1	Gm20939	198.9339305	0.463723541	0.270952482	1.71145707	0.035587564	0.595316825
ENSMUSG00000010358.13	Ifi35	485.5919279	-0.375532096	0.219477535	-1.711027492	0.035633837	0.595629829
ENSMUSG00000036961.4	Wnt8b	4.781997139	4.624696647	2.703043624	1.710921943	0.035645214	0.595706715
ENSMUSG00000045639.14	Zfp629	934.1957562	-0.310615447	0.181574646	-1.710676321	0.035671701	0.595885602
ENSMUSG00000001289.12	Pfdn5	1820.469187	-0.240460742	0.140579103	-1.710501328	0.035690583	0.596013022
ENSMUSG00000102374.1	Gm38387	42.78403697	1.190616552	0.696391868	1.709693358	0.035777871	0.596601045
ENSMUSG00000040659.3	Efhd2	1627.479697	-0.23622818	0.138197313	-1.709354363	0.035814549	0.596847612
ENSMUSG00000051735.7	Rinl	814.014688	-0.238881356	0.139760955	-1.70921382	0.035829764	0.596949812
ENSMUSG00000001018.15	Snapin	964.4562793	0.242767981	0.142046553	1.70907337	0.035844975	0.597051927
ENSMUSG00000106680.1	Gm43852	13.44207185	2.209092794	1.292630918	1.708989598	0.03585405	0.597112828
ENSMUSG00000028572.13	Hook1	1560.687243	0.273961149	0.160516546	1.706747095	0.036097713	0.598741124
ENSMUSG00000022604.18	Cep97	2132.945576	0.178242724	0.104470332	1.706156388	0.036162132	0.599169408
ENSMUSG00000097431.1	Gm26782	364.1305221	0.387277663	0.227175638	1.704749972	0.036315902	0.60018805
ENSMUSG00000034714.9	Ttyh2	228.5554934	-0.655238687	0.384369369	-1.704710989	0.036320172	0.600216264
ENSMUSG00000039033.11	Tasp1	317.8993899	0.437831181	0.25686439	1.704522693	0.036340803	0.600352523
ENSMUSG00000024560.6	Cxxc1	1302.979808	-0.235746926	0.138325759	-1.704287962	0.036366537	0.600522348
ENSMUSG00000057788.13	Ddx49	742.8106291	-0.279476952	0.164006618	-1.704058994	0.036391653	0.600687963
ENSMUSG00000079000.3	Dnmt3bos	2.831648547	5.183737571	3.043682504	1.703113766	0.036495496	0.601371233
ENSMUSG00000027422.15	Rrbp1	2600.438392	-0.264257	0.155161967	-1.703104212	0.036496547	0.601378136
ENSMUSG00000069266.5	Hist1h4b	22.03405178	-1.691067881	0.993011862	-1.702968459	0.036511482	0.601476209
ENSMUSG00000024525.6	Impa2	1331.31829	0.212096441	0.124548199	1.702926602	0.036516088	0.601506446
ENSMUSG00000021360.15	Gcnt2	2123.906513	-0.253639951	0.148947796	-1.702878181	0.036521417	0.601541422
ENSMUSG00000009216.7	Fam163b	3.729445197	-5.33896963	3.135289984	-1.702863103	0.036523076	0.601552313
ENSMUSG00000079215.8	Zfp664	2131.489212	-0.215278415	0.12644334	-1.702568237	0.036555543	0.601765265
ENSMUSG00000030814.17	Bcl7c	1026.18815	-0.261817178	0.153785632	-1.702481399	0.036565109	0.601827967
ENSMUSG00000005107.13	Slc2a9	286.297266	0.391705702	0.230138524	1.702043165	0.036613417	0.602144306
ENSMUSG00000020070.18	Rufy2	517.1959648	0.375890572	0.22085708	1.701962968	0.036622263	0.60220218
ENSMUSG00000064719.1	Gm25930	3.766821198	-4.984625949	2.930209711	-1.70111577	0.036715827	0.602813262
ENSMUSG00000070942.8	Il1rl2	171.1549161	0.524624774	0.308562172	1.700223879	0.036814547	0.603455985
ENSMUSG00000074578.12	Zfos1	2467.402273	0.184497305	0.108570866	1.699326088	0.036914147	0.604102341
ENSMUSG00000040532.14	Abhd11	407.4176645	-0.376542197	0.221671066	-1.698652896	0.036988982	0.604586591
ENSMUSG00000025494.7	Sigirr	715.6330507	-0.261356147	0.153880075	-1.698440475	0.037012622	0.604739319
ENSMUSG00000075602.10	Ly6a	302.7728305	0.380535246	0.224195898	1.697333673	0.037136005	0.605534535
ENSMUSG00000035007.5	Rundc1	426.5697563	-0.387906836	0.22863008	-1.696657047	0.037211606	0.606020209
ENSMUSG00000021136.13	Smoc1	42.22811444	1.013057062	0.597132569	1.696536272	0.037225115	0.606106863
ENSMUSG00000069874.7	Irgm2	751.8285442	0.304618727	0.179594557	1.696146768	0.037268708	0.606386246
ENSMUSG00000039697.15	Ncoa7	1178.0751	0.254319861	0.149976047	1.695736521	0.037314669	0.60668038
ENSMUSG00000047804.15	Akap10	1195.562765	0.256892592	0.151518209	1.695456901	0.037346024	0.606880784
ENSMUSG00000030672.12	Mylpf	101.4421272	0.674371298	0.397770381	1.695378365	0.037354834	0.606937059
ENSMUSG00000054181.11	A930012O16Rik	16.20012623	1.693505511	0.998931879	1.695316314	0.037361797	0.606981519
ENSMUSG00000092572.7	Serpinb10	4.69277948	-3.451627527	2.036263741	-1.695078814	0.037388455	0.607151662
ENSMUSG00000025795.7	Rassf3	1041.72268	-0.284343261	0.167805693	-1.694479227	0.037455829	0.607581002
ENSMUSG00000056476.13	Med12l	734.9197991	0.339407203	0.200310282	1.694407296	0.037463919	0.607632491
ENSMUSG00000039515.11	Ppp2r4	2844.568973	-0.219204179	0.129416438	-1.693789307	0.037533482	0.608074679
ENSMUSG00000004626.14	Stxbp2	1583.446734	-0.206669155	0.122103034	-1.692580022	0.037669921	0.60893909
ENSMUSG00000041346.11	Wrap53	260.4862604	-0.47027774	0.277913324	-1.692174142	0.037715809	0.60922896
ENSMUSG00000002731.6	Prkra	386.5318035	0.374823158	0.22154881	1.691831057	0.037754635	0.609473882
ENSMUSG00000037410.13	Tbc1d2b	1624.511742	-0.244662336	0.144678055	-1.691081184	0.037839614	0.61000888
ENSMUSG00000022496.5	Tnfrsf17	19.90048364	1.954503867	1.155891448	1.690906071	0.037859482	0.610133751
ENSMUSG00000024379.3	Tslp	2.843014152	4.973860371	2.942400292	1.690409148	0.03791591	0.610487967
ENSMUSG00000019852.6	Arfgef3	15.8597664	2.348028761	1.389056022	1.690377295	0.03791953	0.610510666
ENSMUSG00000081769.8	Gm12216	125.5536144	0.588342217	0.348131727	1.689998845	0.037962556	0.610780292
ENSMUSG00000019173.11	Rab5c	2422.509592	-0.160133789	0.094791182	-1.689332124	0.038038458	0.611255021
ENSMUSG00000076940.3	Iglv2	110.1343579	4.201276325	2.487868496	1.688705143	0.038109953	0.611701132
ENSMUSG00000040093.15	Bmf	264.1747846	0.659326455	0.3905289	1.688291072	0.038157233	0.611995581
ENSMUSG00000092402.1	Gm20485	10.51523407	3.286739125	1.947354904	1.687796671	0.03821375	0.612346975
ENSMUSG00000032834.10	Pwp2	721.1075185	-0.288740054	0.171078462	-1.687763916	0.038217497	0.612370249
ENSMUSG00000095633.2	Igkv4-58	30.24171014	5.637037448	3.340500559	1.687482863	0.03824966	0.612569913
ENSMUSG00000057147.13	Dph6	837.6821151	0.256780329	0.152191408	1.687219616	0.038279806	0.612756869
ENSMUSG00000038335.13	Tsr1	2084.511792	0.190457416	0.112886864	1.687153043	0.038287432	0.61280414
ENSMUSG00000044338.9	Aplnr	7.753406802	2.827765495	1.676348469	1.686860189	0.038320998	0.613012044
ENSMUSG00000033475.15	Tomm6	30.309761	-1.706224093	1.011539518	-1.686759699	0.038332522	0.613083367
ENSMUSG00000039942.15	Ptger4	836.853067	-0.241704674	0.143327491	-1.68638042	0.038376042	0.613352494
ENSMUSG00000043207.10	Zmpste24	1483.734399	0.177091689	0.105013876	1.686364659	0.038377851	0.613363674
ENSMUSG00000051236.13	Msrb3	407.3444224	0.381485698	0.226444225	1.684678415	0.038571854	0.614558771
ENSMUSG00000034575.11	Papd7	466.4338448	-0.305403021	0.181289918	-1.684611166	0.038579608	0.614606385
ENSMUSG00000045039.9	Megf8	130.5973305	-0.745202527	0.442412251	-1.684407528	0.038603097	0.614750545
ENSMUSG00000028028.11	Alpk1	384.7113335	0.398405356	0.236572089	1.684075909	0.038641374	0.614985234
ENSMUSG00000097785.1	B230217O12Rik	54.72010233	1.212703167	0.720421599	1.683324277	0.03872825	0.615516841
ENSMUSG00000031167.16	Rbm3	11151.24794	0.207717677	0.123432994	1.68283755	0.038784596	0.615860846
ENSMUSG00000003200.9	Sh3gl1	936.9980833	-0.344979003	0.205023221	-1.682633813	0.038808203	0.616004785
ENSMUSG00000013736.16	Trnt1	1623.649636	0.20285003	0.120623936	1.681673112	0.038919681	0.616683062
ENSMUSG00000044471.11	Lncpint	3.266787466	-5.535217321	3.293625745	-1.680584787	0.039046296	0.617450544
ENSMUSG00000046556.6	Zfp319	416.7081527	-0.393806257	0.23439294	-1.680111429	0.039101476	0.617784054
ENSMUSG00000028041.17	Adam15	264.1711133	-0.525888932	0.3130879	-1.679684622	0.039151286	0.618084611
ENSMUSG00000037166.5	Ppp1r14a	2.466394948	4.711852357	2.807001703	1.678606875	0.039277302	0.618842898
ENSMUSG00000094281.1	Gm8034	11.26058643	-2.478041958	1.476356081	-1.678485286	0.039291541	0.618928387
ENSMUSG00000056692.12	D17Wsu92e	1853.55155	-0.202194309	0.12047709	-1.678280155	0.039315572	0.619072587
ENSMUSG00000084408.1	Gm11870	28.28634226	-1.165410059	0.694493114	-1.678072878	0.039339868	0.619218261
ENSMUSG00000025239.2	Limd1	1789.101899	-0.181461882	0.108147564	-1.67791003	0.039358965	0.619332685
ENSMUSG00000105345.1	BC030343	8.139525825	2.794811072	1.666026453	1.67753103	0.03940344	0.619598904
ENSMUSG00000083626.1	Gm4459	5.09214053	-3.968099327	2.365523807	-1.677471736	0.039410402	0.619640543
ENSMUSG00000032295.15	Man2c1	653.0158209	-0.233123967	0.138990613	-1.677264116	0.039434788	0.619786321
ENSMUSG00000078452.10	Raet1d	5.603927775	4.093600266	2.441595045	1.676609016	0.039511815	0.620246059
ENSMUSG00000064365.1	mt-Ts2	3.887543393	-3.43811389	2.050771609	-1.676497702	0.039524916	0.620324143
ENSMUSG00000069305.3	Hist1h4n	17.81207688	-2.107324154	1.256985937	-1.676489842	0.039525842	0.620329656
ENSMUSG00000030678.7	Maz	4092.720074	-0.185755225	0.110807012	-1.676385106	0.039538172	0.620403115
ENSMUSG00000037622.14	Wdtc1	951.4381184	-0.325518596	0.194226816	-1.675971436	0.039586905	0.620693165
ENSMUSG00000034593.16	Myo5a	3297.267111	0.152206211	0.09088408	1.674729079	0.03973357	0.621563417
ENSMUSG00000036934.8	4921524J17Rik	770.6548901	0.281360378	0.168008967	1.674674768	0.039739992	0.621601432
ENSMUSG00000024013.14	Fgd2	1440.493976	-0.286401786	0.171104557	-1.673840781	0.03983872	0.622184879
ENSMUSG00000031758.9	Cdyl2	481.8444659	-0.360305709	0.215263766	-1.673787076	0.039845085	0.622222431
ENSMUSG00000041236.7	Vps41	1603.901626	0.214161345	0.127952307	1.67375915	0.039848394	0.622241956
ENSMUSG00000098188.1	Sowahc	19.9837035	-1.656323733	0.990412588	-1.672357311	0.040014847	0.623221279
ENSMUSG00000057156.10	Homez	471.9557307	-0.376798268	0.225331295	-1.672196793	0.040033945	0.623333314
ENSMUSG00000025240.8	Sacm1l	1846.060945	0.189570264	0.113396645	1.671744907	0.040087748	0.623648595
ENSMUSG00000024561.8	Mbd1	1011.412544	-0.205338775	0.122853755	-1.671408206	0.040127877	0.623883402
ENSMUSG00000066629.1	Rpl36-ps3	5.922899621	-2.55176375	1.527003211	-1.67109259	0.040165525	0.624103419
ENSMUSG00000020706.13	Ftsj3	2367.214232	-0.239705003	0.143448366	-1.671019403	0.040174259	0.624154426
ENSMUSG00000043518.7	Rai2	25.48062278	1.167070102	0.698492575	1.6708411	0.040195544	0.624278675
ENSMUSG00000018012.11	Rac3	16.77334262	-1.628428562	0.974705317	-1.670688088	0.040213818	0.624385279
ENSMUSG00000029482.4	Aacs	410.7194686	-0.357209499	0.213876517	-1.670166988	0.040276104	0.624748185
ENSMUSG00000024423.5	Impact	917.3867136	0.259929082	0.155633596	1.670134785	0.040279956	0.624770604
ENSMUSG00000030824.16	Nucb1	2536.91834	-0.235539923	0.141157339	-1.668633916	0.040459825	0.625814544
ENSMUSG00000089536.1	Scarna3a	3.342237026	3.849114697	2.308465296	1.66739119	0.040609273	0.62667751
ENSMUSG00000039523.16	Cep104	560.7948141	-0.290519942	0.174345252	-1.666348461	0.04073503	0.627400601
ENSMUSG00000009035.13	Tmem184b	312.3879614	-0.358461176	0.215125373	-1.666289619	0.040742136	0.627441379
ENSMUSG00000046668.8	Cxxc5	2058.469821	-0.193777089	0.116310926	-1.666026539	0.040773921	0.627623658
ENSMUSG00000010142.12	Tnfrsf13b	1283.836915	0.275788727	0.165562506	1.665768016	0.040805176	0.627802723
ENSMUSG00000053310.11	Nrgn	1014.102319	-0.353483065	0.212330686	-1.664776163	0.040925279	0.628489207
ENSMUSG00000034930.15	Rtkn	9.710547146	-2.39911081	1.441908044	-1.663844528	0.041038362	0.629133261
ENSMUSG00000105814.1	Mir703	224.0037362	0.526528692	0.316481516	1.663694922	0.041056546	0.629236618
ENSMUSG00000022336.2	Eif3e	8049.802771	0.191402425	0.11505019	1.663642836	0.041062878	0.629272598
ENSMUSG00000013033.16	Adgrl1	365.5136571	-0.331152341	0.199056219	-1.663612132	0.041066612	0.629293806
ENSMUSG00000024174.8	Pot1b	945.3875503	0.224911269	0.135195242	1.663603434	0.041067669	0.629299815
ENSMUSG00000020687.13	Cdc27	3396.702274	0.174953316	0.105315748	1.661226541	0.041357555	0.630939205
ENSMUSG00000075307.3	Klhl41	9.649069759	-2.53822878	1.528155524	-1.660975431	0.041388282	0.631112122
ENSMUSG00000064853.1	Gm23442	3.490741339	3.87457828	2.332931583	1.660819506	0.041407371	0.631219467
ENSMUSG00000055862.6	Izumo4	235.9183042	-0.534109323	0.321891929	-1.659281503	0.04159606	0.632277185
ENSMUSG00000017950.16	Hnf4a	264.0076443	0.407071234	0.245352997	1.659124769	0.041615329	0.632384862
ENSMUSG00000103303.1	Gm37802	3.720959709	-4.688402617	2.826463311	-1.658752335	0.041661148	0.632640642
ENSMUSG00000020277.9	Pfkl	1370.613618	-0.257969502	0.15558192	-1.658094343	0.041742203	0.633092249
ENSMUSG00000031428.11	Zcchc18	252.286654	0.433289264	0.261326619	1.658037234	0.041749244	0.633131428
ENSMUSG00000076608.2	Igkj5	15.23166105	1.75848475	1.060962002	1.657443665	0.041822488	0.633538474
ENSMUSG00000034902.17	Pip5k1c	1643.155921	-0.219374015	0.132363218	-1.657363869	0.041832343	0.633593172
ENSMUSG00000027296.7	Itpka	9.976997148	-2.689085847	1.623067665	-1.6567922	0.041903001	0.633984877
ENSMUSG00000028015.3	Ctso	1084.434772	0.212650911	0.128362275	1.656646478	0.041921028	0.634084681
ENSMUSG00000002006.12	Pdzd4	942.6040795	-0.263934598	0.159351706	-1.656302304	0.041963632	0.63432033
ENSMUSG00000047963.7	Stbd1	3.062829645	-5.443686057	3.288492072	-1.655374542	0.042078659	0.634955049
ENSMUSG00000103783.1	Gm37522	2.517085903	-5.168058851	3.122280942	-1.655219036	0.042097965	0.635061365
ENSMUSG00000058239.13	Usf2	1725.755954	-0.202156255	0.122138182	-1.65514381	0.042107307	0.635112787
ENSMUSG00000021786.12	Oxsm	714.7802719	0.268807135	0.162420851	1.655003854	0.042124693	0.635208446
ENSMUSG00000003808.18	Farsa	1311.588783	-0.213013397	0.128735661	-1.654657263	0.042167772	0.635445263
ENSMUSG00000060380.2	C030014I23Rik	3.063807085	-5.443692092	3.290199971	-1.654517093	0.042185205	0.635541009
ENSMUSG00000092622.8	Khdc3	17.79063076	-1.551133875	0.937688145	-1.65421082	0.042223318	0.635750156
ENSMUSG00000002325.14	Irf9	1856.343037	-0.258731584	0.156426828	-1.654010289	0.042248288	0.635887051
ENSMUSG00000038028.9	Tigar	218.9739484	-0.530011437	0.320810739	-1.652100046	0.042486776	0.637189371
ENSMUSG00000002812.4	Flii	2366.791111	-0.193832214	0.117350056	-1.651743686	0.042531392	0.637431975
ENSMUSG00000040699.13	Limd2	3409.120268	-0.200612367	0.121459463	-1.651681652	0.042539163	0.637474195
ENSMUSG00000021704.7	Mtx3	1016.856791	0.259795804	0.157349866	1.651071025	0.042615718	0.637889613
ENSMUSG00000039623.13	Ap5z1	377.9612916	-0.335456594	0.203190521	-1.650946074	0.042631397	0.63797458
ENSMUSG00000025508.13	Rplp2	9632.884673	-0.433016369	0.262313629	-1.650758184	0.042654984	0.638102319
ENSMUSG00000084803.8	5830444B04Rik	75.38594445	1.255683892	0.761017141	1.650007371	0.042749346	0.638612465
ENSMUSG00000026575.15	Nme7	387.4271476	0.349417015	0.211785622	1.649861839	0.042767657	0.638711291
ENSMUSG00000042213.15	Zfand4	223.9712115	0.50398322	0.305581751	1.649258236	0.042843674	0.639120985
ENSMUSG00000034255.17	Arhgap27	1062.349532	-0.22529659	0.136664028	-1.648543462	0.042933839	0.63960573
ENSMUSG00000036676.14	Tmtc3	496.3731307	0.284224531	0.172479106	1.647878044	0.043017922	0.640056604
ENSMUSG00000059323.13	Tonsl	1623.226325	-0.170428613	0.103426069	-1.647830333	0.043023956	0.640088917
ENSMUSG00000069184.2	Zfp72	78.11360163	0.854161078	0.518457782	1.647503629	0.043065295	0.640310132
ENSMUSG00000042066.15	Tmcc2	193.595631	-0.511909745	0.310906568	-1.646506695	0.043191647	0.640984595
ENSMUSG00000046062.5	Ppp1r15b	3119.368871	0.1587609	0.096429984	1.646385211	0.043207065	0.641066724
ENSMUSG00000080738.1	Mup-ps22	4.634347115	3.316734619	2.014750048	1.646226351	0.043227234	0.641174103
ENSMUSG00000074006.3	Omp	5.549143934	4.454378742	2.706080276	1.646063046	0.043247976	0.641284462
ENSMUSG00000007659.18	Bcl2l1	286.0590409	-0.493483703	0.299840408	-1.645821209	0.043278707	0.641447851
ENSMUSG00000002603.15	Tgfb1	2840.179349	-0.185533597	0.112735367	-1.645744387	0.043288474	0.641499742
ENSMUSG00000003575.13	Crtc1	912.2950049	-0.297207415	0.180623504	-1.645452606	0.043325583	0.641696787
ENSMUSG00000044712.15	Slc38a6	507.5589519	0.338308201	0.205641787	1.645133537	0.043366194	0.641912174
ENSMUSG00000074903.5	Gm2058	13.82519418	-1.626639081	0.988857354	-1.64496838	0.043387228	0.642023628
ENSMUSG00000034247.9	Plekhm1	613.6000492	-0.293004207	0.178247754	-1.643803076	0.043535883	0.642809347
ENSMUSG00000001750.15	Tcirg1	2004.854217	-0.25107332	0.152740936	-1.64378539	0.043538142	0.642821263
ENSMUSG00000021200.14	Asb2	81.72685122	-0.805458294	0.490003634	-1.643780245	0.043538799	0.642824729
ENSMUSG00000107576.1	Gm44093	11.04610504	-2.342459057	1.425107029	-1.643707462	0.043548099	0.642873763
ENSMUSG00000081564.1	Gm13717	4.751262172	3.289085872	2.001505402	1.643306018	0.043599422	0.643144134
ENSMUSG00000059981.11	Taok2	1667.340917	-0.348623489	0.212225373	-1.642704091	0.043676471	0.643549264
ENSMUSG00000106290.1	Gm43429	10.34773234	2.867604879	1.745787083	1.642585689	0.04369164	0.643628919
ENSMUSG00000028049.15	Scamp3	722.0566362	-0.28326889	0.172459399	-1.642525093	0.043699406	0.643669679
ENSMUSG00000044864.16	Ankrd50	686.0434411	-0.288509326	0.17566369	-1.642395908	0.043715964	0.643756567
ENSMUSG00000001419.17	Mef2d	4735.473637	-0.207110741	0.126138232	-1.641934708	0.043775123	0.644066642
ENSMUSG00000017774.19	Myo1c	2211.479298	-0.210715813	0.128352767	-1.641692801	0.043806179	0.644229207
ENSMUSG00000064351.1	mt-Co1	175088.4815	0.203149421	0.123778337	1.641235667	0.043864918	0.644536269
ENSMUSG00000061455.13	Stx17	1019.616099	0.24553114	0.149726036	1.639869371	0.044040875	0.645452933
ENSMUSG00000020364.14	Zfp354a	12.13194655	-3.144807724	1.918086986	-1.639554278	0.044081538	0.6456641
ENSMUSG00000035439.13	Haus8	356.1790274	-0.3632888	0.221661328	-1.638936314	0.04416138	0.646077991
ENSMUSG00000026842.16	Abl1	2284.012288	-0.191379214	0.116779431	-1.638809266	0.04417781	0.646163042
ENSMUSG00000040687.16	Madd	2503.913795	-0.180203407	0.110012884	-1.638020926	0.044279873	0.64669047
ENSMUSG00000074256.3	Gm10655	5.46540606	3.638427128	2.221337491	1.637944321	0.044289801	0.646741693
ENSMUSG00000026771.14	Spopl	1074.189598	0.292952722	0.178886212	1.637648416	0.04432817	0.646939503
ENSMUSG00000095403.7	Gm21092	1611.587013	0.197267762	0.120501543	1.637055901	0.044405082	0.647335363
ENSMUSG00000097451.9	Rian	6.952154748	2.968460289	1.813628197	1.636752392	0.044444523	0.647538017
ENSMUSG00000009092.4	Derl3	65.20019075	0.938333059	0.573357556	1.636558286	0.044469763	0.647667581
ENSMUSG00000024965.8	Fermt3	2653.875998	-0.221792677	0.135555837	-1.636172087	0.044520016	0.647925265
ENSMUSG00000095463.8	Entpd4	4.169967804	4.589058547	2.806049129	1.635416323	0.044618497	0.648429154
ENSMUSG00000035559.8	Mpv17l2	133.2220778	0.493588616	0.301825961	1.635341821	0.044628215	0.648478799
ENSMUSG00000032006.14	Pdgfd	10.1579561	-2.534731353	1.550097745	-1.635207432	0.044645749	0.648568338
ENSMUSG00000097164.1	Cep83os	607.871294	0.397771139	0.243275623	1.635063695	0.044664509	0.648664088
ENSMUSG00000089872.10	Rps6kc1	183.3106057	-0.479667293	0.293392386	-1.634900275	0.044685847	0.648772927
ENSMUSG00000020844.6	Nxn	230.5582895	-0.383868611	0.234819917	-1.634736166	0.044707283	0.648882202
ENSMUSG00000067870.5	Rpl31-ps8	243.0649673	0.692803101	0.423866881	1.634482742	0.044740402	0.649050902
ENSMUSG00000069939.8	Gm12070	3.793029485	-3.786398548	2.316903547	-1.634249537	0.044770898	0.649206092
ENSMUSG00000025489.4	Ifitm5	2.732052117	4.290777421	2.625928326	1.634004012	0.044803023	0.649369428
ENSMUSG00000109324.1	Prmt1	2747.89843	-0.217240047	0.132963948	-1.633826688	0.044826237	0.649487361
ENSMUSG00000084799.7	Ino80dos	258.4048125	0.513353026	0.314242506	1.633620583	0.044853231	0.6496244
ENSMUSG00000064267.13	Hvcn1	845.2037414	-0.34110452	0.208975851	-1.632267645	0.04503077	0.650523031
ENSMUSG00000029701.15	Rbm28	1576.791936	-0.220945689	0.135379308	-1.632049179	0.045059494	0.650667986
ENSMUSG00000006567.11	Atp7b	45.67837712	1.118014509	0.685074972	1.631959354	0.045071308	0.650727574
ENSMUSG00000063663.11	Brwd3	1075.400451	-0.257439753	0.1577526	-1.631920829	0.045076376	0.650753128
ENSMUSG00000019988.6	Nedd1	1210.983452	0.191293912	0.117237891	1.631673082	0.045108979	0.650917432
ENSMUSG00000100932.1	Gm29459	3.98278659	3.549740958	2.177062369	1.630518725	0.04526115	0.651682271
ENSMUSG00000022142.7	Nup155	2049.393599	0.201418444	0.123615799	1.629390789	0.045410256	0.652428461
ENSMUSG00000020275.9	Rel	2054.446366	0.159604619	0.098027183	1.628166952	0.045572507	0.653236813
ENSMUSG00000025228.4	Actr1a	2124.517294	-0.190087271	0.116774322	-1.627817378	0.045618942	0.653467464
ENSMUSG00000068922.14	Msto1	393.3390798	-0.389841757	0.239519607	-1.627598516	0.045648034	0.653611815
ENSMUSG00000057130.11	Txnl4a	479.7540182	-0.392398954	0.241100619	-1.627531921	0.04565689	0.65365573
ENSMUSG00000042417.4	Ccno	3.831999118	-5.112665525	3.141586706	-1.627415062	0.045672432	0.653732779
ENSMUSG00000029559.15	2210016L21Rik	495.3891475	-0.38097796	0.234101389	-1.62740581	0.045673663	0.653738879
ENSMUSG00000031921.17	Terf2	1677.434326	-0.255552364	0.1570311	-1.62739969	0.045674477	0.653742914
ENSMUSG00000100071.1	Gm28707	15.42490035	-1.974175925	1.214063945	-1.626088916	0.045849124	0.654606309
ENSMUSG00000061032.8	Rrp1	3129.033876	-0.206472097	0.126981072	-1.626006882	0.045860073	0.654660293
ENSMUSG00000024063.12	Lbh	2857.244346	-0.139990769	0.086104241	-1.62582897	0.045883826	0.654777351
ENSMUSG00000051817.8	Sox12	454.6051933	-0.309608921	0.190544177	-1.624866872	0.046012455	0.655409874
ENSMUSG00000061778.10	Mospd2	455.033473	0.331912759	0.204293085	1.624689156	0.046036249	0.655526622
ENSMUSG00000003037.16	Rab8a	2117.722072	-0.198869356	0.122440248	-1.624215564	0.046099705	0.655837602
ENSMUSG00000064833.1	Gm25926	6.134526262	3.985740277	2.454106585	1.624110501	0.046113793	0.655906563
ENSMUSG00000027104.18	Atf2	1929.781231	0.212785875	0.131054553	1.623643507	0.046176454	0.656212969
ENSMUSG00000085360.1	Arhgap27os2	5.150582849	-3.661474426	2.255323251	-1.62348099	0.046198277	0.656319554
ENSMUSG00000026484.13	Rnf2	2394.044752	0.203536338	0.125405475	1.623025938	0.046259429	0.656617871
ENSMUSG00000036555.14	Iqce	655.09615	-0.290929731	0.179254191	-1.623000996	0.046262783	0.656634217
ENSMUSG00000027487.11	Cdk5rap1	285.8258963	0.532007597	0.32795875	1.622178388	0.046373508	0.657173
ENSMUSG00000032593.5	Amigo3	24.70033964	1.804067641	1.112287962	1.62194297	0.046405237	0.657327079
ENSMUSG00000087535.1	Zmiz1os1	3.794519441	2.843314137	1.753068785	1.621906773	0.046410117	0.657350765
ENSMUSG00000050410.15	Tcf19	762.0956668	-0.267722726	0.165084137	-1.621735019	0.046433279	0.657463141
ENSMUSG00000040723.14	Rcsd1	5209.116941	-0.155193988	0.095712418	-1.621461379	0.046470201	0.657642123
ENSMUSG00000008690.15	Ncaph2	2298.890656	-0.197710189	0.121946816	-1.621282093	0.046494406	0.657759353
ENSMUSG00000000159.15	Igsf5	16.40835011	-1.590433071	0.981184798	-1.62093122	0.046541806	0.657988697
ENSMUSG00000099875.1	Gm15453	22.48912524	1.360470811	0.83956645	1.620444469	0.046607629	0.658306671
ENSMUSG00000027176.8	Cstf3	1290.528692	-0.226562372	0.139841287	-1.620139351	0.04664893	0.658505883
ENSMUSG00000084796.1	Mir142hg	208.2561174	-0.510355037	0.315022511	-1.620058948	0.046659819	0.658558365
ENSMUSG00000069268.4	Hist1h2bf	5.24678813	-3.313028961	2.045291814	-1.619831918	0.046690576	0.658706523
ENSMUSG00000031295.13	Phka2	1314.43652	0.252927933	0.156182807	1.61943519	0.046744364	0.658965312
ENSMUSG00000037533.18	Rapgef6	3170.669972	0.18238283	0.112660001	1.618878296	0.046819955	0.65932834
ENSMUSG00000037683.14	Armc3	57.17516666	1.095845969	0.677150622	1.618319371	0.046895925	0.65969241
ENSMUSG00000032038.6	St3gal4	792.6201157	-0.228268578	0.141058074	-1.618259567	0.04690406	0.659731349
ENSMUSG00000064341.1	mt-Nd1	51488.35654	0.206621227	0.127687025	1.618184994	0.046914205	0.659779898
ENSMUSG00000002870.8	Mcm2	4690.372394	-0.224847893	0.139000669	-1.617602956	0.046993453	0.660158653
ENSMUSG00000038374.10	Rbm8a	1873.677097	-0.228231272	0.141110773	-1.617390838	0.047022363	0.660296611
ENSMUSG00000028184.12	Adgrl2	238.2134291	0.459723702	0.284273766	1.617186522	0.047050222	0.660429456
ENSMUSG00000082535.1	Gm7860	5.899484875	2.827069709	1.748841611	1.616538451	0.047138683	0.660850577
ENSMUSG00000102994.1	Gm37767	7.795059538	-2.748513866	1.700262029	-1.6165237	0.047140699	0.660860158
ENSMUSG00000034748.16	Sirt6	231.2410792	-0.483765227	0.299335231	-1.616131938	0.047194243	0.661114539
ENSMUSG00000026288.14	Inpp5d	7272.79884	-0.18256785	0.112989722	-1.61579166	0.047240793	0.661335377
ENSMUSG00000064637.1	Snora20	6.665544804	2.920827538	1.807700177	1.615769902	0.047243771	0.661349494
ENSMUSG00000096942.1	Rps19-ps6	67.73138684	1.070709932	0.662842373	1.61533115	0.047303852	0.661634077
ENSMUSG00000025332.14	Kdm5c	1890.690173	-0.21869542	0.135389838	-1.615301582	0.047307903	0.66165325
ENSMUSG00000028703.14	Lrrc41	752.6270739	-0.203965326	0.126279876	-1.615184725	0.047323917	0.661729013
ENSMUSG00000037679.8	Inf2	368.4053248	-0.432712798	0.26804589	-1.61432357	0.047442069	0.662286954
ENSMUSG00000093930.1	Hmgcs1	1510.207828	-0.317634389	0.196928419	-1.612943374	0.047631952	0.663179779
ENSMUSG00000106484.1	Gm17833	3.496948879	-4.68958585	2.90873267	-1.612243675	0.047728458	0.663631742
ENSMUSG00000070565.11	Rasal2	156.7598679	0.739805314	0.458961433	1.611911722	0.0477743	0.663846008
ENSMUSG00000033454.6	Zbtb1	3161.717229	0.164114084	0.101815284	1.611880636	0.047778595	0.663866067
ENSMUSG00000020901.13	Pik3r5	462.4212479	-0.381050663	0.236401414	-1.611879795	0.047778711	0.66386661
ENSMUSG00000048280.17	Zfp738	662.2296451	0.305213026	0.189420008	1.611302995	0.04785846	0.664238662
ENSMUSG00000107096.3	Gm43597	32.06587426	1.408235353	0.874179725	1.610922003	0.047911198	0.664484246
ENSMUSG00000030733.10	Sh2b1	1499.376367	-0.242973979	0.15085903	-1.610602816	0.047955418	0.66468989
ENSMUSG00000105643.1	Gm42611	12.37521046	-2.017727994	1.252833048	-1.610532223	0.047965203	0.664735358
ENSMUSG00000023018.4	Smarcd1	1114.742102	-0.196139289	0.121841415	-1.609791623	0.048067955	0.665212102
ENSMUSG00000053205.8	Styx	210.4017006	-0.51937174	0.322647525	-1.609718653	0.048078089	0.665259048
ENSMUSG00000067750.3	Khdc1a	2.911571254	-5.371303458	3.337017982	-1.609611781	0.048092935	0.665327796
ENSMUSG00000091993.2	B930036N10Rik	40.51413013	0.98873364	0.614311816	1.609498	0.048108744	0.665400977
ENSMUSG00000009145.6	Dqx1	145.7513776	0.544117373	0.338163939	1.60903429	0.048173221	0.665699101
ENSMUSG00000073102.7	Drc1	4.787363925	3.742631374	2.326592252	1.608632269	0.048229178	0.665957406
ENSMUSG00000038677.13	Scube3	90.84400696	-0.816654204	0.507770167	-1.608314659	0.048273425	0.666161371
ENSMUSG00000040022.14	Rab11fip2	728.5273752	0.287456629	0.178735922	1.608275634	0.048278864	0.666186426
ENSMUSG00000022024.9	Sugt1	1133.257527	0.238195743	0.148179262	1.607483662	0.048389354	0.666694591
ENSMUSG00000031433.15	Rbm41	590.7331351	0.277857117	0.172865105	1.607363829	0.048406091	0.666771432
ENSMUSG00000028070.7	Apoa1bp	556.0239502	0.358258938	0.222917523	1.607136728	0.048437823	0.66691702
ENSMUSG00000024201.12	Kdm4b	620.8146001	-0.296302864	0.184380655	-1.607017093	0.048454546	0.666993695
ENSMUSG00000106717.1	Gm42798	55.44471294	1.000201641	0.62250096	1.606747147	0.048492298	0.667166658
ENSMUSG00000078349.2	AW011738	22.16144367	1.503759824	0.936240899	1.606167628	0.048573428	0.667537751
ENSMUSG00000026393.10	Nek7	1703.321522	0.217298567	0.135299772	1.606052714	0.048589528	0.6676113
ENSMUSG00000100725.6	Gm28062	3.135591351	4.728036866	2.944525899	1.60570395	0.048638422	0.667834445
ENSMUSG00000023169.14	Slc38a1	6953.897881	-0.116134797	0.072329906	-1.605626269	0.048649318	0.667884131
ENSMUSG00000028018.15	Gstcd	754.3058959	0.281226929	0.175151651	1.605619631	0.048650249	0.667888376
ENSMUSG00000021185.15	9030617O03Rik	447.4376903	-0.35150553	0.218940503	-1.605484253	0.048669243	0.667974953
ENSMUSG00000021470.17	Ercc6l2	1182.553343	0.205045566	0.127743729	1.605132146	0.048718673	0.668200053
ENSMUSG00000021420.12	Fars2	358.2932809	0.296823736	0.185021261	1.604268262	0.048840128	0.66875185
ENSMUSG00000048277.15	Syngr2	1449.757219	-0.202689895	0.126463393	-1.602755472	0.049053425	0.669716479
ENSMUSG00000024997.7	Prdx3	1267.389577	0.256969768	0.160331543	1.602739942	0.049055619	0.669726371
ENSMUSG00000034203.8	Chchd4	733.5590294	-0.24581207	0.153407838	-1.60234362	0.04911163	0.669978733
ENSMUSG00000094910.1	D430019H16Rik	5.415113276	2.7823922	1.736894329	1.601935221	0.049169404	0.670238635
ENSMUSG00000030708.14	Dnajb13	3.35196997	4.321053166	2.697708839	1.601749271	0.049195728	0.67035692
ENSMUSG00000024854.3	Pold4	369.704906	-0.379683496	0.237104074	-1.601336871	0.049254152	0.670619142
ENSMUSG00000035798.13	Zdhhc17	1051.697119	0.291119901	0.181799867	1.60132076	0.049256436	0.670629383
ENSMUSG00000028134.11	Ptbp2	1627.817614	0.250726473	0.156580247	1.601265024	0.049264336	0.67066481
ENSMUSG00000030382.14	Slc27a5	2.219962191	4.795713087	2.995008956	1.601234974	0.049268597	0.670683909
ENSMUSG00000018559.16	Ctdnep1	1105.121493	-0.222009117	0.138689325	-1.600765723	0.049335162	0.670982045
ENSMUSG00000026112.7	Coa5	2767.675304	0.189613647	0.118485456	1.600311576	0.049399656	0.671270392
ENSMUSG00000029699.13	Ssc4d	20.75872585	-1.505327181	0.940767119	-1.600106073	0.049428863	0.671400807
ENSMUSG00000039901.9	9130011E15Rik	333.5491231	0.438256638	0.273950052	1.599768402	0.049476887	0.671615015
ENSMUSG00000089671.1	Gm16537	2.957905942	-5.391908233	3.370493296	-1.599738602	0.049481127	0.671633914
ENSMUSG00000035047.9	Kri1	909.6515173	-0.293496885	0.183472966	-1.599673734	0.049490357	0.671675051
ENSMUSG00000036180.14	Gatad2a	1624.314733	-0.214306281	0.133976121	-1.599585658	0.049502892	0.671730898
ENSMUSG00000032418.15	Me1	3.890502003	3.514151471	2.197855511	1.598900134	0.04960055	0.672165335
ENSMUSG00000020098.6	Pcbd1	40.37365263	1.467297133	0.917878082	1.598575194	0.049646897	0.672371107
ENSMUSG00000021116.9	Eif2s1	3115.88114	0.176996516	0.110757239	1.59805822	0.049720708	0.672698288
ENSMUSG00000104728.1	Gm42462	12.38166923	2.736551507	1.712510763	1.597976238	0.049732421	0.672750149
ENSMUSG00000027189.16	Trim44	4923.461748	0.136137902	0.085215864	1.597565225	0.049791181	0.673010063
ENSMUSG00000052724.7	Gm9888	23.57950388	-1.317879318	0.825298007	-1.596852661	0.049893189	0.6734603
ENSMUSG00000084260.1	Gm12844	6.527921477	3.046811463	1.908114199	1.596765782	0.049905639	0.673515163
ENSMUSG00000031754.9	Nudt21	1945.866449	0.218627196	0.136961729	1.596264868	0.049977468	0.673831348
ENSMUSG00000044636.5	Csrnp2	156.2982925	0.637434301	0.39940748	1.595949832	0.050022687	0.674030085
ENSMUSG00000037860.15	Aim2	1984.186512	0.248622006	0.155791932	1.595859318	0.050035686	0.674087168
ENSMUSG00000073600.3	Prob1	71.1281448	-0.924833617	0.579547904	-1.595784595	0.050046419	0.674134286
ENSMUSG00000024422.14	Dhx16	1215.193411	-0.259245568	0.162503128	-1.595326636	0.05011224	0.674422952
ENSMUSG00000044857.7	Lemd2	551.6676967	-0.3262079	0.204622286	-1.594195365	0.050275146	0.675135196
ENSMUSG00000022840.8	Adcy5	7.297363436	-3.201798872	2.00850081	-1.594123765	0.050285472	0.675180235
ENSMUSG00000071654.5	Uqcc3	391.9368691	-0.381700934	0.239499172	-1.593746358	0.050339927	0.675417561
ENSMUSG00000042453.14	Reln	47.14693266	1.351743663	0.84849525	1.593106929	0.050432303	0.675819355
ENSMUSG00000001910.4	Nacc1	2635.673832	-0.220382029	0.138336986	-1.59308104	0.050436046	0.675835615
ENSMUSG00000020153.14	Ndufs7	597.4439284	-0.353180442	0.22176511	-1.592587946	0.050507382	0.676145186
ENSMUSG00000036959.15	Bcorl1	297.5959118	-0.453634769	0.284866291	-1.592448049	0.050527637	0.676232975
ENSMUSG00000027316.15	Gfra4	6.715173324	-3.050041134	1.915549174	-1.592254156	0.05055572	0.676354617
ENSMUSG00000008683.16	Rps15a	17818.00013	0.226867539	0.14249698	1.592086644	0.050579993	0.676459681
ENSMUSG00000095098.1	Ccdc85b	27.77026581	-1.260322168	0.791788514	-1.591740907	0.050630122	0.676676446
ENSMUSG00000092781.1	Mir3057	2.895883977	-5.361684368	3.368826485	-1.591558482	0.050656589	0.676790775
ENSMUSG00000080059.4	Rps19-ps3	22.41377709	-1.348959373	0.84774534	-1.591231834	0.050704009	0.676995414
ENSMUSG00000030494.13	Rhpn2	2.777227058	4.390460223	2.760189618	1.590637178	0.050790432	0.677367703
ENSMUSG00000066442.16	Mthfs	92.51477627	0.64451408	0.40525841	1.590378048	0.05082813	0.67752983
ENSMUSG00000043088.16	Il17re	398.7492813	0.455399216	0.286498784	1.589532807	0.05095126	0.678058232
ENSMUSG00000064337.1	mt-Rnr1	7875.543139	0.24565173	0.154544202	1.589524076	0.050952533	0.678063687
ENSMUSG00000034152.5	Exoc3	1384.660511	-0.236465676	0.148832402	-1.588805083	0.05105747	0.678512638
ENSMUSG00000095649.3	Gm8979	22.42776469	-1.872194934	1.178541478	-1.588569405	0.051091907	0.678659695
ENSMUSG00000051510.13	Mafg	780.594037	-0.263000125	0.165627651	-1.587899872	0.051189843	0.679077184
ENSMUSG00000039828.6	Wdr70	513.8445243	-0.264985921	0.166974925	-1.586980326	0.051324607	0.679649891
ENSMUSG00000049109.14	Themis	191.8844572	0.571467765	0.360105235	1.586946565	0.051329561	0.679670904
ENSMUSG00000029001.15	Fbxo44	84.18583433	-0.707886298	0.446104541	-1.586817066	0.051348565	0.67975149
ENSMUSG00000022657.9	Cd96	1114.822707	0.257115918	0.16205194	1.586626594	0.051376527	0.679869992
ENSMUSG00000085771.1	C230066G23Rik	8.142178752	-2.61806501	1.651067005	-1.585680655	0.051515586	0.680458006
ENSMUSG00000024429.9	Gnl1	748.729046	-0.323665169	0.204267041	-1.58451979	0.051686671	0.681178486
ENSMUSG00000015776.12	Med22	1670.069949	-0.227114674	0.143415541	-1.583612712	0.051820684	0.681740583
ENSMUSG00000026889.12	Rbm18	918.1197026	0.203682491	0.128626052	1.583524395	0.051833748	0.68179527
ENSMUSG00000037221.13	Mospd3	373.1720148	-0.312405104	0.197359855	-1.58292123	0.05192304	0.682168565
ENSMUSG00000063439.7	B9d2	540.6995577	-0.305234433	0.192837677	-1.582856824	0.051932582	0.682208406
ENSMUSG00000024381.15	Bin1	1978.71046	-0.20352942	0.128621872	-1.582385768	0.052002417	0.682499675
ENSMUSG00000022000.10	Zc3h13	1920.858438	-0.285011497	0.180126266	-1.582287267	0.05201703	0.682560555
ENSMUSG00000055312.2	Them7	134.9818824	-0.511958377	0.323725839	-1.581456639	0.052140393	0.68307358
ENSMUSG00000034724.17	Cnot6l	6537.816948	0.143225968	0.090636342	1.580226699	0.05232351	0.683832051
ENSMUSG00000092595.1	Gm20427	3.406302895	-3.982593244	2.521114444	-1.57969554	0.052402756	0.684159167
ENSMUSG00000000440.12	Pparg	26.09247702	1.990746504	1.260966762	1.578746216	0.052544641	0.684743154
ENSMUSG00000016253.12	Nelfcd	847.3711185	-0.233114054	0.147662272	-1.578697463	0.052551936	0.684773122
ENSMUSG00000047146.15	Tet1	1947.283467	0.202867346	0.128567188	1.577909175	0.052670011	0.685257371
ENSMUSG00000041740.16	Rnf10	3512.812797	-0.157600614	0.099887957	-1.577773917	0.052690293	0.685340403
ENSMUSG00000052040.10	Klf13	1956.511538	-0.286171742	0.18140651	-1.57751639	0.052728927	0.685498444
ENSMUSG00000000555.6	Itga5	411.8825983	-0.362310223	0.229691285	-1.577379061	0.052749539	0.685582696
ENSMUSG00000031479.8	Vps36	2011.191667	-0.180685951	0.114577949	-1.576969666	0.052811025	0.685833758
ENSMUSG00000020692.14	Nle1	449.7991285	-0.340474515	0.215917362	-1.576874193	0.052825373	0.685892284
ENSMUSG00000034893.7	Cog3	1094.862695	-0.204634692	0.129781097	-1.576768091	0.052841321	0.685957316
ENSMUSG00000024112.16	Cacna1h	41.15434893	1.232907053	0.782023771	1.576559561	0.052872678	0.686085097
ENSMUSG00000044348.14	Slc25a53	953.5128047	0.257132814	0.163149593	1.576055507	0.052948537	0.6863938
ENSMUSG00000021965.2	Ska3	423.6957896	-0.319332056	0.20264259	-1.575838796	0.05298118	0.686526449
ENSMUSG00000050299.7	Gm9843	178.7731438	-0.550010513	0.349030763	-1.575822454	0.052983642	0.68653645
ENSMUSG00000036372.14	Tmem258	725.344064	0.278923462	0.177047503	1.575415967	0.053044918	0.686785137
ENSMUSG00000002546.16	Golga2	1252.440905	-0.258274429	0.163977157	-1.575063467	0.053098103	0.687000669
ENSMUSG00000040648.14	Ppip5k2	2804.495328	0.142573686	0.090584722	1.573926409	0.053269967	0.68769512
ENSMUSG00000023143.10	Nagpa	291.4573803	-0.368319997	0.234088166	-1.573424253	0.053346015	0.688001423
ENSMUSG00000036281.13	Snapc4	595.4411127	-0.268193458	0.170536686	-1.572643783	0.053464391	0.688477021
ENSMUSG00000091449.2	Gm10269	28.62563111	1.117363437	0.710513746	1.5726134	0.053469003	0.688495525
ENSMUSG00000028998.6	Tomm7	1299.645044	0.280792286	0.17856481	1.572495086	0.053486969	0.688567569
ENSMUSG00000056394.17	Lig1	3503.224042	-0.182400937	0.116027253	-1.572052531	0.053554213	0.688836936
ENSMUSG00000026176.13	Ctdsp1	2312.150923	-0.143995517	0.091652512	-1.571102779	0.053698763	0.689414395
ENSMUSG00000024766.14	Lipo1	315.772646	0.477901838	0.304301297	1.570488998	0.053792352	0.68978713
ENSMUSG00000061751.15	Kalrn	135.2460833	0.695849924	0.443162624	1.57019091	0.053837853	0.689968025
ENSMUSG00000025016.10	Tm9sf3	9361.539177	0.149619137	0.095339552	1.56932914	0.053969578	0.690490521
ENSMUSG00000034858.15	Fam214a	929.6416029	0.26239769	0.167304906	1.568380131	0.054114949	0.691065104
ENSMUSG00000005893.14	Nr2c2	3647.194398	0.176339839	0.112464745	1.567956603	0.054179931	0.691321259
ENSMUSG00000017721.15	Pigt	1509.71158	-0.24003738	0.153095354	-1.567894605	0.054189449	0.691358742
ENSMUSG00000106190.1	Gm20768	5.534694367	2.441026007	1.556913429	1.567862388	0.054194395	0.691378218
ENSMUSG00000037266.18	Rsrp1	13950.8674	0.191907391	0.122405459	1.567800908	0.054203836	0.691415383
ENSMUSG00000107524.1	Gm44136	7.944085337	2.601463557	1.66003341	1.567115181	0.054309224	0.691829661
ENSMUSG00000024953.16	Prdx5	814.1751313	-0.271074422	0.172980598	-1.567079926	0.054314647	0.691850948
ENSMUSG00000072620.3	Slfn2	367.4608678	-0.582167781	0.371555267	-1.56684034	0.054351512	0.691995581
ENSMUSG00000037752.4	Xkr8	149.2359759	0.587283945	0.374937974	1.566349599	0.054427087	0.692291662
ENSMUSG00000070315.11	4930581F22Rik	444.9538269	0.294926589	0.188343998	1.565893218	0.05449745	0.692566809
ENSMUSG00000011263.16	Exoc3l2	88.96063077	-0.75786777	0.483990787	-1.565872307	0.054500675	0.692579411
ENSMUSG00000102516.1	Gm38340	12.71205389	-2.031889408	1.297766149	-1.565682238	0.054530003	0.69269394
ENSMUSG00000047150.8	1700001C19Rik	90.37121337	0.842575855	0.538219041	1.565488753	0.054559871	0.692810492
ENSMUSG00000092417.3	Gpank1	267.7408749	-0.43710957	0.279247964	-1.565309786	0.05458751	0.692918268
ENSMUSG00000025732.5	Fam195a	61.08567436	-0.89190831	0.570014743	-1.564710949	0.054680078	0.693278675
ENSMUSG00000032014.5	Oaf	254.154198	-0.402151054	0.257038826	-1.564553733	0.054704402	0.693373239
ENSMUSG00000103170.1	Gm37170	7.671354048	3.160091102	2.019899047	1.564479724	0.054715856	0.693417746
ENSMUSG00000032698.15	Lmo2	3039.511331	0.16784681	0.10730267	1.564237023	0.05475343	0.693563666
ENSMUSG00000015711.8	Prune	426.1938293	0.345042125	0.22062417	1.563936196	0.054800033	0.693744455
ENSMUSG00000020919.11	Stat5b	2730.844748	-0.164106971	0.105033997	-1.562417654	0.055035786	0.694655763
ENSMUSG00000070732.2	Rbm44	129.2952309	-0.88393796	0.565764451	-1.562378051	0.055041945	0.6946795
ENSMUSG00000054226.13	Tprkb	527.7352666	0.346645395	0.221885235	1.562273375	0.055058229	0.694742234
ENSMUSG00000071041.4	Gm15210	94.49081966	0.69146038	0.44277134	1.56166472	0.055152992	0.695106809
ENSMUSG00000021147.16	Wdr37	1084.930928	0.213636186	0.136826969	1.561360213	0.055200452	0.695289073
ENSMUSG00000057914.15	Cacnb2	196.4029539	0.56220509	0.360171993	1.560935056	0.055266773	0.695543406
ENSMUSG00000041592.16	Sdk2	2.288170043	-5.024469862	3.220137743	-1.56032762	0.055361644	0.695906485
ENSMUSG00000032316.7	Clk3	1337.545766	-0.228557061	0.146499691	-1.56011975	0.055394141	0.696030654
ENSMUSG00000020397.15	Med7	1429.132466	0.190987342	0.122422018	1.560073465	0.055401379	0.696058297
ENSMUSG00000036777.7	Anln	1288.402484	0.227417142	0.145800143	1.559786823	0.055446222	0.69622944
ENSMUSG00000022905.12	Kpna1	1717.073997	0.223541067	0.143346375	1.559446951	0.055499431	0.696432265
ENSMUSG00000022385.10	Gtse1	350.3481055	-0.399375286	0.256127928	-1.559280507	0.055525504	0.696531554
ENSMUSG00000031826.19	Usp10	1627.585806	-0.235714299	0.15118601	-1.55910126	0.055553594	0.69663845
ENSMUSG00000020346.16	Mgat1	4734.608635	-0.160371137	0.102871331	-1.558948796	0.055577497	0.696729351
ENSMUSG00000016503.16	Gtf3a	1324.421235	-0.181873131	0.11667305	-1.558827256	0.055596557	0.696801799
ENSMUSG00000041293.5	Adgrf1	5.893104908	3.925582793	2.518332321	1.55880253	0.055600436	0.696816536
ENSMUSG00000036054.15	Sugp2	1448.166064	-0.233294576	0.149685964	-1.558560126	0.055638469	0.696960981
ENSMUSG00000108095.1	Gm44067	191.3768931	-0.523084548	0.335696873	-1.558205007	0.055694227	0.697172492
ENSMUSG00000046295.13	Ankle1	293.6511719	-0.416584862	0.267449518	-1.557620537	0.055786096	0.697520346
ENSMUSG00000070327.14	Rnf213	6243.541217	-0.243987787	0.156655152	-1.557483323	0.055807682	0.697601964
ENSMUSG00000029345.13	Tfip11	745.8206878	-0.294588572	0.189243654	-1.556662885	0.055936897	0.698089609
ENSMUSG00000095930.1	Nim1k	468.7893825	-0.790419456	0.507828676	-1.556468733	0.055967511	0.698204914
ENSMUSG00000029291.11	Rufy3	440.9537816	0.349987642	0.224905979	1.556150897	0.056017658	0.698393598
ENSMUSG00000000838.17	Fmr1	2614.884882	0.137271863	0.088238548	1.555690415	0.056090378	0.698666795
ENSMUSG00000022479.15	Vdr	65.4990913	0.700726154	0.450514167	1.555392048	0.056137539	0.698843704
ENSMUSG00000101111.1	Gm28437	501.1031467	-0.480394301	0.308956463	-1.554893192	0.056216463	0.699139302
ENSMUSG00000081604.5	Gm11518	9.350048539	-2.903466926	1.867668205	-1.554594611	0.056263745	0.699316114
ENSMUSG00000056820.6	Tsnax	1713.676271	0.19668783	0.126626968	1.553285478	0.056471447	0.700090355
ENSMUSG00000105955.1	Igkv12-40	3.237001016	-4.751259354	3.05884909	-1.553283347	0.056471786	0.700091614
ENSMUSG00000039304.11	Tnfsf10	1616.161633	0.215165923	0.138524992	1.553264291	0.056474814	0.700102872
ENSMUSG00000033857.12	Engase	137.7729816	-0.461234469	0.296950972	-1.553234415	0.056479562	0.700120522
ENSMUSG00000041491.7	Cep78	478.1902325	-0.279846815	0.180178583	-1.553163592	0.056490818	0.700162358
ENSMUSG00000109302.1	RP24-120F8.5	2.855619816	-5.340951653	3.438875292	-1.553110014	0.056499334	0.700194004
ENSMUSG00000074247.10	Dda1	714.5015957	-0.279397539	0.179918867	-1.552908506	0.056531375	0.700313002
ENSMUSG00000030189.15	Ybx3	3632.158995	-0.179414248	0.115545022	-1.552764841	0.056554227	0.700397818
ENSMUSG00000067106.6	Gm5529	4.320709187	-3.445870109	2.219432741	-1.552590464	0.056581975	0.70050074
ENSMUSG00000026499.5	Acbd3	1445.261691	0.170255447	0.109664157	1.552516811	0.056593698	0.700544203
ENSMUSG00000094017.1	Gm13160	2.630895804	4.087514506	2.634014937	1.551819031	0.056704866	0.700955714
ENSMUSG00000024691.13	Fam111a	4688.472683	-0.129500874	0.083451549	-1.551809107	0.056706448	0.700961563
ENSMUSG00000029475.17	Kdm2b	2085.467425	-0.213547709	0.137648891	-1.551394333	0.056772616	0.701205951
ENSMUSG00000079364.3	Gm3558	3.28105313	-3.946909267	2.545011685	-1.550841315	0.056860938	0.701531541
ENSMUSG00000031822.18	Gse1	1110.677375	-0.3096124	0.19966389	-1.550667974	0.056888645	0.701633536
ENSMUSG00000027134.4	Lpcat4	167.4574355	-0.430983407	0.27800324	-1.550281958	0.056950387	0.701860569
ENSMUSG00000036019.8	Tmtc2	78.15315221	1.012381827	0.653103398	1.550109568	0.056977979	0.701961914
ENSMUSG00000077391.1	Gm24336	3.001256646	4.627946574	2.986188917	1.549783588	0.057030183	0.702153474
ENSMUSG00000084283.1	Gm14914	6.328375939	-2.074553145	1.338825677	-1.549531937	0.057070511	0.702301287
ENSMUSG00000042109.7	Csdc2	8.031456229	2.181269594	1.407814208	1.549401606	0.057091407	0.702377817
ENSMUSG00000031586.16	Rbpms	578.9966347	-0.338252394	0.218319046	-1.549348993	0.057099844	0.702408706
ENSMUSG00000042406.7	Atf4	2814.682499	0.186085421	0.120115587	1.549219591	0.057120599	0.702484667
ENSMUSG00000042605.15	Atxn2	928.1910528	-0.225917348	0.145834093	-1.549139459	0.057133455	0.702531698
ENSMUSG00000034254.17	Agpat1	569.6430773	-0.312119882	0.201482556	-1.549116154	0.057137194	0.702545375
ENSMUSG00000020484.18	Xbp1	2621.708401	0.186703713	0.120552731	1.548730681	0.057199074	0.702771524
ENSMUSG00000105906.1	Iglc1	1438.196537	1.788920482	1.155575248	1.548077882	0.057303994	0.703154187
ENSMUSG00000058558.12	Rpl5	26421.29426	0.142852244	0.092304533	1.547618942	0.057377853	0.703422971
ENSMUSG00000056158.14	Car10	2.313743882	4.79862438	3.101017082	1.547435649	0.057407373	0.703530263
ENSMUSG00000036553.16	Sh3tc1	160.0337679	-0.481629218	0.311261182	-1.547347519	0.057421571	0.703581839
ENSMUSG00000058331.14	Zfp85	268.6954075	0.3643284	0.23551259	1.546959333	0.057484144	0.70380893
ENSMUSG00000080999.1	Gm11336	13.76060281	-2.858350975	1.848354945	-1.546429695	0.05756961	0.704118541
ENSMUSG00000022533.13	Atp13a3	8516.925675	0.136954929	0.088563712	1.546400054	0.057574396	0.704135861
ENSMUSG00000000916.15	Nsun5	455.5431499	0.30171705	0.195140779	1.546150688	0.057614675	0.704281535
ENSMUSG00000021520.4	Uqcrb	1545.238487	0.296842755	0.191993438	1.546108859	0.057621433	0.704305964
ENSMUSG00000078570.10	1110065P20Rik	78.68193214	-0.610963685	0.395271312	-1.545681831	0.05769047	0.70455527
ENSMUSG00000023009.14	Nckap5l	169.0509556	-0.562503266	0.363939161	-1.545596972	0.057704197	0.704604792
ENSMUSG00000020775.13	Mrpl38	393.6405595	-0.289468216	0.187287838	-1.545579356	0.057707047	0.704615071
ENSMUSG00000067369.12	Trmt2b	1089.227786	0.196023251	0.126838097	1.545460355	0.057726302	0.704684503
ENSMUSG00000022557.10	Bop1	830.8174993	-0.285985351	0.185062847	-1.545341785	0.057745494	0.704753671
ENSMUSG00000055900.14	Tmem69	483.0916717	0.309358924	0.200203079	1.545225607	0.057764303	0.704821431
ENSMUSG00000027459.16	Fam110a	312.8441592	-0.386077263	0.249906092	-1.544889363	0.057818768	0.705017469
ENSMUSG00000030659.14	Nucb2	1024.312681	-0.273110429	0.176926651	-1.543636457	0.058022094	0.705747002
ENSMUSG00000041638.18	Gcn1l1	1880.938259	-0.274784903	0.178015705	-1.543599215	0.058028147	0.705768664
ENSMUSG00000004947.15	Dtx2	342.2805737	-0.370428842	0.240033909	-1.543235471	0.058087293	0.705980171
ENSMUSG00000070000.13	Fcho1	2616.032126	-0.219470197	0.142293652	-1.542375185	0.058227378	0.706479906
ENSMUSG00000093726.1	Gm20667	141.7753202	-0.529078379	0.343062685	-1.542220714	0.058252561	0.706569563
ENSMUSG00000022671.12	Mzt2	150.1409503	0.663621992	0.430376725	1.541956041	0.058295731	0.706723131
ENSMUSG00000032066.9	Bco2	24.96555854	1.618500411	1.049856995	1.541638927	0.058347489	0.706907038
ENSMUSG00000054893.15	Zfp667	175.4445607	-0.55073713	0.357280865	-1.541468308	0.058375353	0.707005948
ENSMUSG00000030967.13	Zranb1	1881.675428	0.229397359	0.148844184	1.541191284	0.058420617	0.707166482
ENSMUSG00000027401.9	Tgm3	6.531340888	2.562316996	1.662904816	1.540868107	0.058473459	0.707353671
ENSMUSG00000067377.12	Tspan6	425.2554415	0.289688264	0.188049494	1.540489459	0.058535422	0.707572864
ENSMUSG00000002297.15	Dbf4	1749.165773	-0.203653003	0.132216273	-1.540302103	0.058566102	0.707681271
ENSMUSG00000064147.6	Rab44	1194.077051	-0.536763758	0.348523715	-1.540106843	0.05859809	0.707794216
ENSMUSG00000074305.9	Peak1	2399.005446	0.225114418	0.146186476	1.539912753	0.0586299	0.707906448
ENSMUSG00000094257.1	Ap3s1-ps2	2.597853967	-4.427226366	2.876923189	-1.538875415	0.05880016	0.708505684
ENSMUSG00000095612.2	Ighv5-4	55.48287424	1.271764998	0.826561574	1.538621002	0.058841979	0.708652494
ENSMUSG00000028701.4	Lurap1	5.707928913	3.174114875	2.063200967	1.538441929	0.05887143	0.708755792
ENSMUSG00000021281.15	Tnfaip2	143.0113607	0.675508691	0.439141719	1.538247589	0.058903404	0.708867863
ENSMUSG00000042229.9	Rabif	798.3663266	0.281608368	0.183120626	1.537829867	0.058972182	0.709108631
ENSMUSG00000019303.14	Psmc3ip	397.5572868	-0.328973966	0.214037634	-1.536991231	0.059110462	0.709591509
ENSMUSG00000086032.1	Gm15929	2.533240369	-4.288054652	2.790058754	-1.536904786	0.059124731	0.709641245
ENSMUSG00000003955.7	Fam162a	571.4373066	0.278041134	0.181033502	1.535854587	0.059298311	0.710244914
ENSMUSG00000041859.10	Mcm3	6831.883419	-0.1655106	0.107777409	-1.535670623	0.05932876	0.710350551
ENSMUSG00000057499.3	Gm6177	4.88139961	2.663190909	1.734274968	1.535622065	0.0593368	0.710378429
ENSMUSG00000030417.15	Pdcd5	892.4428252	-0.233317413	0.151983024	-1.535154431	0.059414269	0.710646793
ENSMUSG00000034957.10	Cebpa	619.0639633	-0.495301482	0.322666782	-1.535024705	0.059435774	0.710721203
ENSMUSG00000020639.13	Pfn4	10.4008776	2.430122038	1.583237387	1.534906931	0.059455304	0.710788743
ENSMUSG00000044258.9	Ctla2a	1466.566647	0.237134769	0.154587374	1.533985362	0.059608307	0.711316787
ENSMUSG00000008140.17	Emc10	790.5797736	-0.265936458	0.173369667	-1.533927255	0.059617965	0.711350054
ENSMUSG00000022407.9	Adsl	1560.025736	-0.177943229	0.116011685	-1.533838844	0.059632662	0.711400665
ENSMUSG00000028964.14	Park7	1904.409322	-0.231196748	0.150732628	-1.533820193	0.059635763	0.711411341
ENSMUSG00000063684.9	Gm13910	21.34180369	1.834100609	1.196267036	1.533186617	0.059741182	0.711773804
ENSMUSG00000028062.15	Lamtor2	427.8427456	-0.313012601	0.204210223	-1.532795946	0.059806261	0.711997114
ENSMUSG00000019996.16	Map7	1681.917635	0.149198132	0.097342872	1.532707314	0.059821034	0.712047756
ENSMUSG00000058492.4	Scp2-ps2	5.709042766	2.853495723	1.861963379	1.532519788	0.0598523	0.71215488
ENSMUSG00000062931.15	Zfp938	235.456707	0.403148498	0.263117024	1.532202256	0.059905272	0.712336194
ENSMUSG00000104378.1	Gm37510	7.261360572	-2.469880705	1.612534302	-1.531676382	0.059993087	0.712636263
ENSMUSG00000039163.9	Cmc1	425.7476078	0.310670977	0.202883619	1.531276794	0.060059885	0.712864097
ENSMUSG00000073705.10	Apitd1	294.4146601	-0.347693474	0.22715366	-1.530653188	0.060164255	0.713219357
ENSMUSG00000020898.18	Ctc1	1212.139937	-0.232628125	0.151982128	-1.530628165	0.060168446	0.713233604
ENSMUSG00000097165.1	2210008F06Rik	4.451541255	3.066038818	2.003843176	1.530079227	0.060260449	0.71354601
ENSMUSG00000102158.1	Gm34342	15.02767997	1.729046445	1.130823187	1.529015734	0.060439024	0.714150441
ENSMUSG00000022325.14	Pop1	361.7924241	-0.316037759	0.20672278	-1.528799868	0.060475324	0.714272997
ENSMUSG00000044052.3	Ccr10	11.05370984	2.730631687	1.786426101	1.528544442	0.0605183	0.714417956
ENSMUSG00000087590.2	Epb41l4aos	290.3165494	0.382840871	0.25054004	1.528062622	0.060599436	0.714691228
ENSMUSG00000028914.13	Casp9	426.2829772	-0.349849579	0.228965307	-1.527958898	0.060616915	0.714750028
ENSMUSG00000048154.16	Kmt2d	2959.196349	-0.542747253	0.355240609	-1.527829981	0.060638644	0.714823095
ENSMUSG00000039431.16	Mtmr7	8.184455612	2.023401453	1.324703778	1.527436916	0.060704937	0.71504578
ENSMUSG00000078496.9	Gm13152	125.5208637	0.590791145	0.386793528	1.527407008	0.060709984	0.715062718
ENSMUSG00000033751.5	Gadd45gip1	539.9311448	-0.286317428	0.187479487	-1.527193358	0.060746044	0.71518369
ENSMUSG00000050708.15	Ftl1	2549.148502	-0.232532352	0.152272494	-1.527080469	0.060765106	0.715247593
ENSMUSG00000000320.10	Alox12	48.56416638	-0.992263005	0.649782667	-1.527069057	0.060767033	0.715254051
ENSMUSG00000064370.1	mt-Cytb	98448.84502	0.212901936	0.139421447	1.527038634	0.060772171	0.71527127
ENSMUSG00000037139.15	Myom3	15.34802333	1.802500118	1.180511788	1.526880237	0.060798927	0.715360907
ENSMUSG00000022701.17	Ccdc191	395.1393919	-0.335706258	0.219888677	-1.52671007	0.060827682	0.715457177
ENSMUSG00000005981.11	Trap1	2651.88482	-0.17276896	0.113176347	-1.526546523	0.060855329	0.715549676
ENSMUSG00000024835.14	Coro1b	2478.180339	-0.167554337	0.109774418	-1.526351404	0.060888327	0.715659999
ENSMUSG00000002052.6	Supt6	2604.251087	-0.198460574	0.130050785	-1.526023656	0.060943788	0.71584523
ENSMUSG00000035847.15	Ids	888.2427171	0.229383617	0.150346452	1.525700234	0.060998557	0.716027917
ENSMUSG00000076501.2	Igkv2-137	237.6159225	5.399853071	3.539677577	1.525521168	0.061028899	0.716129021
ENSMUSG00000097526.1	Gm26847	20.58958969	-1.63941545	1.074897095	-1.525183626	0.061086127	0.71631952
ENSMUSG00000035248.8	Zcchc6	3932.149716	-0.152780943	0.100177043	-1.525109324	0.06109873	0.71636144
ENSMUSG00000048763.11	Hoxb3	82.56333452	-0.664605742	0.435955559	-1.524480485	0.061205483	0.716716008
ENSMUSG00000027679.13	Dnajc19	583.1802077	0.269429527	0.17674206	1.52442224	0.061215378	0.71674883
ENSMUSG00000024382.13	Ercc3	827.8076706	-0.224700129	0.147421236	-1.524204623	0.061252362	0.716871433
ENSMUSG00000084033.3	Gm7645	6.72257771	-3.26024322	2.139445882	-1.523872722	0.061308804	0.717058337
ENSMUSG00000026955.13	Sapcd2	225.8916613	-0.410084117	0.269114406	-1.523828187	0.061316381	0.717083408
ENSMUSG00000068587.9	Mgam	7.941257504	-2.123917646	1.394003949	-1.523609491	0.061353599	0.717206496
ENSMUSG00000043833.6	2900005J15Rik	45.1722698	1.36687506	0.897473124	1.523026176	0.06145296	0.717534579
ENSMUSG00000076569.3	Igkv5-39	133.5325195	4.640716002	3.047577744	1.522755575	0.061499098	0.717686669
ENSMUSG00000027624.17	Epb41l1	122.3122258	0.545877971	0.358523197	1.522573644	0.061530135	0.717788883
ENSMUSG00000013698.12	Pea15a	518.5874463	-0.321838792	0.211409708	-1.522346324	0.061568933	0.717916554
ENSMUSG00000052397.8	Ezr	4734.590703	-0.130139053	0.0855316	-1.521531835	0.061708111	0.718373598
ENSMUSG00000057842.13	Zfp595	391.4401292	0.39786495	0.26152785	1.521310063	0.061746052	0.718497935
ENSMUSG00000024597.10	Slc12a2	490.5001411	0.273153428	0.179575439	1.521106835	0.061780838	0.718611834
ENSMUSG00000019261.2	Map1s	408.0144537	-0.397989436	0.261819642	-1.520090061	0.061955118	0.719181099
ENSMUSG00000020482.4	Ccdc117	1832.866261	0.191314898	0.125887958	1.51972358	0.062018034	0.719386042
ENSMUSG00000038042.9	Ptpdc1	192.985881	0.41972264	0.276235002	1.519440463	0.062066675	0.719544279
ENSMUSG00000074886.10	Grk6	2113.944687	-0.171599985	0.112953785	-1.519205272	0.062107105	0.719675672
ENSMUSG00000038217.13	Tlcd2	168.8572642	-0.471745127	0.3105235	-1.519192997	0.062109216	0.719682528
ENSMUSG00000034022.7	Cpsf1	2049.129141	-0.220439839	0.145136975	-1.518839966	0.062169947	0.719879652
ENSMUSG00000061315.13	Naca	11903.76014	0.125430822	0.082584674	1.518814762	0.062174285	0.719893721
ENSMUSG00000067869.4	Tcea1-ps1	24.58922975	-1.321980669	0.870796223	-1.518128621	0.062292467	0.720276492
ENSMUSG00000030330.15	Ing4	59.11816656	-0.769761578	0.507053365	-1.518107621	0.062296087	0.7202882
ENSMUSG00000054939.6	Zfp174	26.61767384	1.447040863	0.953691364	1.517305198	0.06243454	0.720735259
ENSMUSG00000104897.1	Gm43203	30.74508488	1.094718633	0.721571948	1.517130255	0.06246476	0.720832645
ENSMUSG00000068744.12	Psrc1	333.0592468	0.33336864	0.219766749	1.516920285	0.062501045	0.720949492
ENSMUSG00000077323.1	Rnu11	66.71936638	-1.131343746	0.74595666	-1.516634686	0.062550428	0.721108358
ENSMUSG00000046324.12	Ermp1	2411.761685	-0.175591448	0.115800995	-1.516320726	0.062604753	0.721282912
ENSMUSG00000003363.15	Pld3	416.3822669	-0.400828678	0.264389894	-1.516051432	0.06265138	0.721432558
ENSMUSG00000059775.4	Rps26-ps1	92.28940776	0.692142287	0.456727371	1.5154386	0.062757596	0.721772852
ENSMUSG00000031508.13	Ankrd10	3360.985925	-0.170792321	0.112701918	-1.515434019	0.06275839	0.721775394
ENSMUSG00000031154.15	Otud5	2269.905478	-0.161089931	0.106329699	-1.515004105	0.062832992	0.722013903
ENSMUSG00000036599.10	Chst12	367.5740011	-0.291327788	0.192385987	-1.514287981	0.062957423	0.722410809
ENSMUSG00000036067.12	Slc2a6	143.5972173	-0.603362921	0.398481109	-1.514156901	0.062980221	0.722483406
ENSMUSG00000018476.7	Kdm6b	637.6077712	-0.339008695	0.224069705	-1.512960865	0.063188555	0.723145069
ENSMUSG00000079418.3	Atg4a	363.5463598	0.433886454	0.28687196	1.512474252	0.06327348	0.723413883
ENSMUSG00000082192.2	Gm14719	2.853767238	-5.00847835	3.313132932	-1.511704617	0.06340799	0.723838586
ENSMUSG00000020936.8	Nmt1	2070.047632	-0.202968918	0.134272321	-1.511621428	0.063422543	0.723884457
ENSMUSG00000042520.16	Ubap2l	5778.379362	-0.118142102	0.0781977	-1.510813004	0.063564115	0.724329898
ENSMUSG00000073402.11	Gm8909	3.870428492	-2.803240176	1.855641784	-1.510658038	0.063591282	0.724415214
ENSMUSG00000033059.7	Pygb	1116.864915	-0.222071661	0.147034521	-1.510336889	0.063647614	0.724591949
ENSMUSG00000039478.15	Micu3	226.0654557	0.511904467	0.33909141	1.509635605	0.063770768	0.72497754
ENSMUSG00000029655.17	N4bp2l2	3233.29921	0.148505613	0.098405002	1.509126675	0.063860265	0.725257076
ENSMUSG00000060572.17	Mfap2	5.95171311	2.757789839	1.827849099	1.508762315	0.063924403	0.725457056
ENSMUSG00000015748.13	Prpf3	1343.443326	-0.188322388	0.124853134	-1.50835131	0.063996815	0.725682486
ENSMUSG00000005575.15	Ube2m	1329.519514	-0.209554562	0.138930303	-1.508343084	0.063998265	0.725686996
ENSMUSG00000078684.8	5830417I10Rik	486.0936303	-0.29003505	0.192354421	-1.507815875	0.064091252	0.725975924
ENSMUSG00000035835.14	Plppr3	554.3786222	-0.346614146	0.229893133	-1.507718572	0.064108426	0.726029221
ENSMUSG00000058569.7	Tmed9	2170.070488	-0.139694773	0.092681667	-1.507253566	0.064190552	0.7262838
ENSMUSG00000027580.17	Helz2	1835.033759	-0.251496321	0.166916116	-1.506722818	0.064284395	0.726574121
ENSMUSG00000043192.4	Gm1840	7.919120289	-1.93548312	1.284633774	-1.506641939	0.064298706	0.726618338
ENSMUSG00000097561.1	4632411P08Rik	3.548059984	3.92185689	2.603272317	1.506510427	0.064321981	0.726690225
ENSMUSG00000037343.7	Taf2	1582.430747	0.176007951	0.116831676	1.506508825	0.064322264	0.7266911
ENSMUSG00000103378.1	Gm37176	99.27777455	-0.598458071	0.397251145	-1.506498041	0.064324173	0.726696994
ENSMUSG00000002996.17	Hbp1	2663.175244	0.197634929	0.131305749	1.505150615	0.064563047	0.72743256
ENSMUSG00000041431.16	Ccnb1	1530.234	0.218483805	0.145244454	1.50424887	0.064723318	0.727923869
ENSMUSG00000024208.15	Uqcc2	342.920098	-0.491511704	0.326790963	-1.504055374	0.064757752	0.728029194
ENSMUSG00000105359.1	Rpl21-ps10	14.9262133	-1.535909061	1.021188647	-1.504040479	0.064760403	0.7280373
ENSMUSG00000052392.4	Acot4	6.305110728	-3.444601087	2.290294026	-1.503999507	0.064767696	0.728059597
ENSMUSG00000029033.16	Acap3	292.6228924	-0.361725418	0.24062433	-1.503278648	0.064896127	0.72845163
ENSMUSG00000048000.15	Gigyf2	2121.323233	-0.190535253	0.126766776	-1.50303778	0.064939087	0.728582514
ENSMUSG00000049235.7	Gm7324	19.03509208	-1.451890208	0.966018558	-1.50296306	0.064952419	0.728623105
ENSMUSG00000052752.15	Traf7	1634.14641	-0.207629066	0.13815244	-1.502898294	0.064963976	0.728658285
ENSMUSG00000025423.15	Pias2	1558.849573	0.225852631	0.150288589	1.50279294	0.06498278	0.728715501
ENSMUSG00000011158.7	Brf1	1326.167241	-0.177491441	0.118154394	-1.50219924	0.06508883	0.72903774
ENSMUSG00000001763.14	Tspan33	68.07203902	0.750728597	0.499809992	1.502027989	0.065119446	0.729130627
ENSMUSG00000048148.16	Nwd1	511.6756703	0.330114578	0.219836514	1.501636704	0.065189444	0.729342757
ENSMUSG00000003269.15	Cyth2	686.2455674	-0.233177978	0.155303318	-1.501435902	0.06522539	0.729451563
ENSMUSG00000003623.4	Crot	1694.935029	0.198545373	0.132245983	1.501333867	0.065243662	0.729506837
ENSMUSG00000003865.15	Gys1	325.8122945	-0.33644083	0.224099682	-1.501299898	0.065249746	0.729525236
ENSMUSG00000030000.10	Add2	54.26450646	1.361112682	0.906659658	1.501238827	0.065260685	0.729558312
ENSMUSG00000029096.15	Htra3	54.78986609	-0.834339126	0.555804289	-1.501138336	0.065278689	0.729612731
ENSMUSG00000035125.10	Gcfc2	573.5044276	0.256698931	0.171008988	1.501084441	0.065288346	0.729641913
ENSMUSG00000096498.3	Ighv2-5	50.72583825	5.341403748	3.560190357	1.500314088	0.065426511	0.730058727
ENSMUSG00000099703.6	Gm28285	2.459340828	-4.341683195	2.893920209	-1.500277438	0.06543309	0.730078543
ENSMUSG00000041313.14	Slc7a1	1938.262348	-0.214305777	0.142849617	-1.500219468	0.065443498	0.730109884
ENSMUSG00000036908.16	Unc93b1	3398.798563	-0.159444655	0.10629634	-1.500001361	0.065482668	0.730227774
ENSMUSG00000025608.9	Podxl	4.707416076	-3.276269736	2.184614506	-1.499701539	0.065536546	0.730389758
ENSMUSG00000022559.7	Fbxl6	593.9042812	-0.331490556	0.221061123	-1.49954253	0.065565134	0.730475631
ENSMUSG00000079658.9	Tceb1	1484.870113	0.227896288	0.151986857	1.49944734	0.065582253	0.730527027
ENSMUSG00000028563.16	Tm2d1	323.5469537	0.295804764	0.19730509	1.499225203	0.065622217	0.730646933
ENSMUSG00000028466.15	Creb3	364.5875084	-0.287675894	0.191915013	-1.498975454	0.065667172	0.730781688
ENSMUSG00000030551.14	Nr2f2	9.753344841	-2.04365409	1.363528242	-1.498798505	0.065699039	0.730877127
ENSMUSG00000035278.8	Plekhj1	606.368545	-0.267719449	0.178657405	-1.498507432	0.065751486	0.731034056
ENSMUSG00000019432.15	Ddx39b	6441.062485	-0.129768634	0.086630517	-1.497955212	0.065851083	0.73133156
ENSMUSG00000041769.13	Ppp2r2d	850.085413	0.250698931	0.167387663	1.497714509	0.065894534	0.731461147
ENSMUSG00000071076.5	Jund	611.6148648	-0.320849404	0.214256438	-1.497501811	0.065932949	0.731575611
ENSMUSG00000002658.9	Gtf2f1	1270.138145	-0.227730565	0.15209577	-1.49728402	0.065972304	0.731692772
ENSMUSG00000028175.15	Depdc1a	540.0241751	0.346148753	0.2312122	1.497104189	0.066004813	0.731789479
ENSMUSG00000101970.6	1810026B05Rik	1859.716737	0.206349234	0.137832874	1.49709738	0.066006045	0.73179314
ENSMUSG00000034880.6	Mrpl34	554.2248113	-0.236476786	0.158063055	-1.496091459	0.066188141	0.732333521
ENSMUSG00000004069.16	Dnaja3	1076.07073	-0.186336055	0.124564791	-1.495896665	0.066223451	0.732438054
ENSMUSG00000037638.5	Zbtb42	69.36796541	-0.566324031	0.378664291	-1.49558341	0.066280268	0.732606082
ENSMUSG00000083732.1	Gm14197	2.56934593	4.263048891	2.851348565	1.495099176	0.066368174	0.732865641
ENSMUSG00000005225.15	Plekha8	221.0112248	-0.457839309	0.306264098	-1.494916679	0.066401329	0.732963406
ENSMUSG00000001020.8	S100a4	176.5609523	0.562000468	0.375947912	1.494889187	0.066406324	0.732978131
ENSMUSG00000044434.5	Gm9791	2.218268139	-4.374537403	2.92690174	-1.494596605	0.066459511	0.733134796
ENSMUSG00000043067.15	Dpy19l1	1891.408216	0.190904594	0.127790886	1.493882704	0.066589432	0.733516721
ENSMUSG00000104761.1	Gm43511	51.15440432	0.904286673	0.605351585	1.493820608	0.066600743	0.733549918
ENSMUSG00000002055.9	Spag5	1464.207742	-0.186894278	0.125126094	-1.493647501	0.066632282	0.733642445
ENSMUSG00000036916.13	Zfp280c	1279.224004	0.185191162	0.124036703	1.49303519	0.066743941	0.733969504
ENSMUSG00000031776.16	Arl2bp	1441.514849	0.214289887	0.143540335	1.492889694	0.066770496	0.734047167
ENSMUSG00000039117.15	Taf4a	1100.575676	-0.235295447	0.157652705	-1.492492294	0.066843071	0.73425919
ENSMUSG00000021917.14	Spcs1	1204.964757	0.319091483	0.213842137	1.492182447	0.066899701	0.734424398
ENSMUSG00000045128.8	Rpl18a	17925.16836	-0.159791828	0.107089564	-1.492132587	0.066908818	0.734450975
ENSMUSG00000064127.13	Med14	1972.30605	0.200810879	0.134579953	1.492130694	0.066909164	0.734451983
ENSMUSG00000087808.1	Gm23435	3.846848507	-4.329745985	2.904345644	-1.490781923	0.067156167	0.735170022
ENSMUSG00000004364.14	Cul3	5289.381105	0.166352558	0.111587914	1.490775765	0.067157297	0.735173296
ENSMUSG00000025950.16	Idh1	647.5238474	0.319114151	0.214078061	1.490643882	0.067181489	0.735243414
ENSMUSG00000030724.7	Cd19	696.4031149	-0.390970936	0.262286421	-1.490625912	0.067184786	0.735252966
ENSMUSG00000068396.9	Rpl34-ps1	31.56317746	1.125429601	0.755367457	1.489910097	0.067316225	0.735633241
ENSMUSG00000031478.16	Nek3	89.38575691	-0.642010255	0.430915452	-1.489875224	0.067322634	0.735651755
ENSMUSG00000060147.15	Serpinb6a	298.8872489	0.464564434	0.311857549	1.489668714	0.067360596	0.735761367
ENSMUSG00000039713.16	Plekhg5	379.5952629	-0.421902193	0.28323326	-1.489592686	0.067374577	0.735801711
ENSMUSG00000087361.7	0610043K17Rik	2.472822629	-4.351877838	2.923205721	-1.488734716	0.06753251	0.736256615
ENSMUSG00000109198.1	RP24-510K1.8	2.853067538	4.341732667	2.917414128	1.488212669	0.067628756	0.736533072
ENSMUSG00000048230.5	Fbxo43	4.914501876	-3.438909818	2.3109395	-1.488100324	0.067649483	0.736592532
ENSMUSG00000020715.9	Ern1	2281.242647	0.164579118	0.110601823	1.488032601	0.06766198	0.736628369
ENSMUSG00000049858.7	Suox	261.5890301	-0.397105159	0.266868467	-1.488018288	0.067664622	0.736635943
ENSMUSG00000018930.3	Ccl4	213.0584546	-0.587634798	0.39495997	-1.487833814	0.067698674	0.736733539
ENSMUSG00000006273.14	Atp6v1b2	1690.606137	-0.225183612	0.151362382	-1.487711869	0.067721192	0.736798036
ENSMUSG00000006362.15	Cbfa2t3	1842.976247	-0.229736486	0.154446099	-1.487486489	0.067762825	0.736917204
ENSMUSG00000029885.3	Moxd2	2.904952147	-4.590747901	3.086954333	-1.487144741	0.067825995	0.737097809
ENSMUSG00000068697.6	Myoz1	16.36146089	2.199671876	1.480035047	1.486229587	0.067995393	0.737580905
ENSMUSG00000042292.16	Mkl1	952.8979042	-0.284190887	0.191219218	-1.486204627	0.068000018	0.73759407
ENSMUSG00000078612.9	1700024P16Rik	2.553832536	4.254922244	2.863029493	1.486160815	0.068008137	0.737617177
ENSMUSG00000022551.7	Cyc1	1163.4867	0.199280134	0.134107503	1.485973041	0.068042943	0.73771619
ENSMUSG00000055150.15	Zfp78	48.26827406	1.11013132	0.747079834	1.485960764	0.068045219	0.737722663
ENSMUSG00000026887.9	Mrrf	401.6970163	0.390684431	0.26298244	1.485591322	0.068113744	0.73791737
ENSMUSG00000032386.15	Trip4	811.1745314	0.21665067	0.14584457	1.485490131	0.068132523	0.737970678
ENSMUSG00000033739.8	Fkbpl	75.11424174	-0.603756615	0.406440554	-1.485473356	0.068135636	0.737979515
ENSMUSG00000020589.16	Fam49a	535.2566944	0.315399158	0.212336638	1.485373235	0.068154222	0.738032248
ENSMUSG00000006731.9	B4galnt1	1482.22706	-0.26262789	0.176820395	-1.485280532	0.068171434	0.738081066
ENSMUSG00000084105.1	Gm13252	3.73094972	3.448868583	2.322481041	1.484993213	0.068224803	0.73823232
ENSMUSG00000032086.12	Bace1	622.2051213	-0.254306977	0.171289724	-1.484659854	0.068286766	0.738407714
ENSMUSG00000086725.1	A630052C17Rik	125.3201308	0.507482586	0.341868435	1.484438266	0.06832798	0.738524242
ENSMUSG00000079426.12	Arpc4	2405.540362	-0.178483897	0.120251365	-1.48425672	0.068361762	0.738619679
ENSMUSG00000034917.7	Tjp3	134.3062029	-0.537066981	0.361898281	-1.484027444	0.068404444	0.738740163
ENSMUSG00000024937.14	Ehbp1l1	835.1113767	-0.30690524	0.206807431	-1.484014566	0.068406842	0.738746929
ENSMUSG00000027088.10	Phospho2	606.1873663	0.250849816	0.16906002	1.483791477	0.068448395	0.738864112
ENSMUSG00000029426.8	Scarb2	1750.855437	0.17597679	0.118602053	1.483758376	0.068454562	0.738881495
ENSMUSG00000035329.7	Fbxo33	950.7511556	0.232362315	0.156617945	1.483625101	0.068479398	0.738951474
ENSMUSG00000020142.12	Slc1a4	25.36520214	-1.122830583	0.756940484	-1.483380275	0.06852504	0.739079983
ENSMUSG00000041278.10	Ttc1	720.6957226	0.277451312	0.187088786	1.482992749	0.068597337	0.73928328
ENSMUSG00000025935.10	Tram1	5944.721975	0.162972632	0.109897105	1.482956542	0.068604095	0.739302267
ENSMUSG00000039637.14	Coro7	5612.914549	-0.21844782	0.147306403	-1.482948574	0.068605582	0.739306445
ENSMUSG00000000486.13	1-Sep	3140.355051	-0.17427203	0.1175642	-1.482356278	0.068716213	0.739616869
ENSMUSG00000096188.1	Cmtm4	229.6457049	0.422640553	0.285457903	1.480570507	0.069050653	0.740550806
ENSMUSG00000058186.13	Gm13242	2.140583415	4.404486878	2.97494868	1.480525331	0.069059131	0.740574394
ENSMUSG00000021951.5	N6amt2	222.1811424	-0.376838045	0.254580111	-1.480233645	0.06911389	0.740726646
ENSMUSG00000097579.1	Gm26799	79.39263113	0.596473789	0.402981103	1.480153248	0.06912899	0.740768597
ENSMUSG00000041707.7	1810011H11Rik	63.87067329	-0.919567562	0.621304839	-1.480058586	0.069146772	0.740817984
ENSMUSG00000007908.14	Hmgcll1	45.20489384	-1.261239297	0.852281879	-1.479838217	0.069188182	0.740932922
ENSMUSG00000020263.14	Appl2	1512.068901	0.254503212	0.171997799	1.479688777	0.069216276	0.741010839
ENSMUSG00000050312.11	Nsun3	511.3509931	0.294525911	0.199047684	1.479675144	0.069218839	0.741017946
ENSMUSG00000064899.1	Snord118	20.25038877	1.674638867	1.131825404	1.479591164	0.069234632	0.741061723
ENSMUSG00000049001.5	Ndnf	7.591154183	-2.132910703	1.441712704	-1.479428389	0.069265249	0.741146555
ENSMUSG00000047459.14	Dynlrb1	1350.905673	0.225323955	0.15234353	1.479051691	0.069336148	0.74134278
ENSMUSG00000020288.13	Ahsa2	1328.53131	-0.224410754	0.151735285	-1.478962219	0.069352997	0.741389367
ENSMUSG00000071451.9	Psmg4	337.1216467	0.364630317	0.24656564	1.478836696	0.06937664	0.741454713
ENSMUSG00000038725.11	Pkhd1l1	32.89763105	1.477545543	0.999366837	1.478481664	0.069443548	0.741639459
ENSMUSG00000029714.11	Gigyf1	1164.890521	-0.272782368	0.184547437	-1.478115182	0.069512669	0.741830039
ENSMUSG00000061482.6	Hist1h4d	14.2280399	1.898105727	1.284346736	1.477876397	0.069557736	0.741954146
ENSMUSG00000030539.13	Sema4b	558.9497061	-0.269955443	0.182686856	-1.477694944	0.069591999	0.74204842
ENSMUSG00000108852.1	RP24-94C12.2	2.232380428	4.839858106	3.276007872	1.477364614	0.069654408	0.742219962
ENSMUSG00000036503.13	Rnf13	3137.732	0.187080745	0.126646453	1.477188985	0.069687608	0.742311127
ENSMUSG00000057945.3	Gm17136	3.390642444	-3.572039754	2.41986813	-1.476129922	0.069888086	0.742860245
ENSMUSG00000005611.15	Mrvi1	555.700879	0.317677079	0.215299012	1.475515727	0.070004569	0.743178222
ENSMUSG00000032637.15	Atxn2l	3567.118638	-0.195654782	0.132618867	-1.475316351	0.070042415	0.743281366
ENSMUSG00000024065.7	Ehd3	165.5068292	-0.506629903	0.343415307	-1.475268843	0.070051435	0.743305938
ENSMUSG00000015869.16	Prpsap1	1200.771693	-0.233983127	0.158641112	-1.474921125	0.070117487	0.74348572
ENSMUSG00000042496.17	Prdm10	257.365224	-0.398513946	0.270311795	-1.47427509	0.070240342	0.743819442
ENSMUSG00000048399.4	Tprg	3.393176121	-4.704983438	3.191737118	-1.474113708	0.070271059	0.743902747
ENSMUSG00000028973.18	Abcb8	542.2094467	-0.31628705	0.214573241	-1.474028391	0.070287303	0.743946777
ENSMUSG00000079444.9	Gm21981	2.879864176	-4.927272102	3.344769152	-1.473127704	0.070458973	0.744411188
ENSMUSG00000044206.3	Vsig4	10.76268751	2.99704016	2.035714946	1.472229776	0.07063046	0.744873423
ENSMUSG00000028559.17	Osbpl9	2103.513713	0.198071398	0.134543532	1.472173317	0.070641254	0.744902462
ENSMUSG00000027808.8	Serp1	6864.640952	0.166883586	0.11336281	1.472119351	0.070651572	0.744930216
ENSMUSG00000105442.1	Gm42614	2.00694896	4.616172018	3.137147749	1.471455089	0.070778685	0.745271612
ENSMUSG00000079555.2	Haus3	2359.480666	0.184646798	0.12552296	1.471020111	0.070862023	0.745494946
ENSMUSG00000060791.15	Gmfg	4376.96729	0.184853957	0.125667881	1.470972181	0.070871211	0.745519544
ENSMUSG00000109301.1	RP24-548O1.1	2.291742007	4.635561813	3.151519736	1.470897282	0.070885571	0.745557979
ENSMUSG00000055839.5	Tceb2	891.979023	-0.2696602	0.183348578	-1.470751524	0.070913523	0.74563276
ENSMUSG00000037535.5	1700021A07Rik	2.907836752	-4.600651988	3.12820461	-1.470700469	0.070923316	0.745658949
ENSMUSG00000020258.15	Glyctk	108.0339621	0.637286083	0.433417841	1.470373443	0.070986069	0.745826643
ENSMUSG00000014226.10	Cacybp	3662.861295	-0.173102264	0.11777353	-1.469789209	0.071098291	0.746125981
ENSMUSG00000030811.14	Fbxl19	550.7222631	-0.304818819	0.207442396	-1.469414282	0.071170385	0.746317911
ENSMUSG00000105031.1	Gm3511	13.61818682	1.517572681	1.033391934	1.468535442	0.071339611	0.746767288
ENSMUSG00000015478.13	Rnf5	528.4676604	-0.254028207	0.172985861	-1.468491159	0.071348146	0.746789912
ENSMUSG00000038594.8	Cep85l	337.7732838	0.393767651	0.26814981	1.468461417	0.07135388	0.746805106
ENSMUSG00000030084.11	Plxna1	65.36518165	0.761851458	0.51886919	1.468291958	0.071386554	0.746891662
ENSMUSG00000062901.2	Klhl24	5842.755238	0.158916642	0.10825282	1.468013873	0.071440198	0.747033642
ENSMUSG00000028843.8	Sh3bgrl3	3417.554774	-0.184332467	0.125572851	-1.467932482	0.071455905	0.747075184
ENSMUSG00000092486.1	2610524H06Rik	317.4231278	0.373367683	0.254359929	1.467871471	0.071467681	0.747106319
ENSMUSG00000080709.1	Gm14324	1.539836514	-4.279901328	2.916071954	-1.467694006	0.071501943	0.747196866
ENSMUSG00000026213.15	Stk11ip	777.1526296	-0.237552695	0.161893031	-1.467343549	0.071569644	0.74737559
ENSMUSG00000030054.4	Gp9	35.26337079	-1.048646148	0.714680461	-1.467293713	0.071579275	0.747400996
ENSMUSG00000062743.9	Zfp677	345.0925498	0.368313942	0.251072815	1.466960656	0.07164367	0.747570726
ENSMUSG00000028743.7	Akr7a5	194.3314847	-0.465013585	0.317047901	-1.466698198	0.071694448	0.747704405
ENSMUSG00000036896.5	C1qc	69.33858163	-2.127463965	1.45095479	-1.466251036	0.07178103	0.747932012
ENSMUSG00000028990.13	Lzic	636.1085158	-0.223034501	0.152137854	-1.466002672	0.071829156	0.74805835
ENSMUSG00000038611.16	Phrf1	1868.537589	-0.237982707	0.162336895	-1.465980403	0.071833473	0.748069676
ENSMUSG00000039741.15	Bahcc1	713.8242655	-0.306823099	0.209304167	-1.465919685	0.071845243	0.748100552
ENSMUSG00000085629.1	Gm11697	14.38541791	-1.748396401	1.192843931	-1.465737768	0.071880516	0.748193039
ENSMUSG00000031631.15	Cfap97	1559.878745	0.19224155	0.131157309	1.465732655	0.071881508	0.748195638
ENSMUSG00000034187.18	Nsf	885.1482842	-0.216741293	0.147888035	-1.465576934	0.071911714	0.748274782
ENSMUSG00000042992.15	Borcs5	204.7882416	-0.536260554	0.365915844	-1.465529747	0.071920869	0.748298761
ENSMUSG00000009630.9	Ppp2cb	2066.16101	0.155426386	0.106055358	1.465521301	0.071922508	0.748303052
ENSMUSG00000029176.13	Anapc4	1544.444511	0.183088203	0.124972562	1.4650272	0.072018432	0.748554001
ENSMUSG00000026150.14	Mff	1721.78754	0.15489908	0.105763798	1.464575613	0.072106194	0.748783159
ENSMUSG00000057626.1	Gm5621	13.56035688	1.37317797	0.937692633	1.464422265	0.072136016	0.748860932
ENSMUSG00000020747.17	Tmem94	729.2557036	-0.268009972	0.183045895	-1.464168167	0.072185453	0.748989755
ENSMUSG00000031432.3	Prps1	1050.785566	0.188408952	0.128682095	1.464142712	0.072190407	0.749002658
ENSMUSG00000034832.15	Tet3	2129.587478	-0.223444162	0.152650699	-1.463761144	0.072264701	0.749195983
ENSMUSG00000042675.15	Ypel3	1107.300161	-0.231667182	0.158292096	-1.463542319	0.072307336	0.749306793
ENSMUSG00000108689.1	RP24-333B11.5	2.687798486	-3.242726853	2.215818087	-1.463444527	0.072326396	0.749356299
ENSMUSG00000021733.9	Slc4a7	2556.192359	0.167505707	0.114485157	1.46312161	0.072389363	0.749519709
ENSMUSG00000065563.1	Mir103-2	4.755866765	3.731445996	2.550823081	1.462839984	0.072444315	0.749662144
ENSMUSG00000084081.3	Gm12057	61.24906983	0.671502944	0.459079114	1.462717261	0.072468272	0.74972419
ENSMUSG00000029086.15	Prom1	7.65048106	2.263354197	1.547818084	1.462286958	0.072552323	0.74994163
ENSMUSG00000034243.16	Golgb1	2340.616486	-0.200868648	0.137371527	-1.462229125	0.072563626	0.74997084
ENSMUSG00000010054.4	Tusc2	480.1974715	0.297860805	0.203856015	1.461133263	0.072778069	0.750523765
ENSMUSG00000034673.14	Pbx2	1070.661141	-0.220154431	0.15067663	-1.461105361	0.072783535	0.750537829
ENSMUSG00000044408.6	Sptssa	3163.718374	0.182047769	0.124599737	1.461060624	0.072792301	0.750560377
ENSMUSG00000039145.16	Camk1d	5456.317821	0.156030282	0.106801727	1.460934074	0.072817102	0.750624148
ENSMUSG00000039210.16	Gpatch2	575.5451537	-0.244069923	0.167137873	-1.460290951	0.072943248	0.750948004
ENSMUSG00000104329.1	Gm37324	11.33848493	-1.754553859	1.201824502	-1.459908543	0.07301834	0.75114039
ENSMUSG00000005672.12	Kit	3659.600374	0.159114189	0.109038441	1.459248573	0.073148085	0.751472098
ENSMUSG00000032125.19	Robo4	109.395383	0.616171358	0.422295684	1.45909935	0.073177448	0.751547043
ENSMUSG00000002129.11	Sf3a1	3047.908435	-0.178733739	0.12252046	-1.458807282	0.073234945	0.75169367
ENSMUSG00000031309.15	Rps6ka3	3787.376359	0.237983925	0.163193254	1.458295119	0.07333586	0.751950602
ENSMUSG00000028102.15	Pex11b	391.6133729	-0.341269956	0.234033221	-1.458211595	0.073352328	0.75199248
ENSMUSG00000039929.14	Urb1	631.9438935	-0.240904189	0.165211421	-1.458156996	0.073363095	0.752019851
ENSMUSG00000075327.9	Zbtb2	741.6723245	-0.248929699	0.170728951	-1.458040346	0.073386102	0.752078321
ENSMUSG00000001995.8	Sipa1l2	88.95787022	-0.577983175	0.39642815	-1.457977128	0.073398574	0.752110003
ENSMUSG00000058748.9	Zfp958	481.4285984	0.289869042	0.19891907	1.457220979	0.073547875	0.752488667
ENSMUSG00000029263.15	Pigg	348.3945536	0.329470729	0.226141286	1.456924272	0.073606528	0.752637108
ENSMUSG00000070420.4	Zscan25	162.1480554	-0.652834709	0.448156447	-1.456711632	0.073648586	0.75274344
ENSMUSG00000020108.3	Ddit4	287.6497095	-0.554817448	0.380913009	-1.456546339	0.073681293	0.752826067
ENSMUSG00000079179.9	Rab10os	537.5089977	-0.342228629	0.23505671	-1.455940693	0.073801234	0.753128604
ENSMUSG00000102545.1	6430573P05Rik	2.057106189	-4.647421574	3.19205624	-1.455933488	0.073802662	0.753132201
ENSMUSG00000087922.1	Gm23229	2.515727309	-5.158368419	3.544259574	-1.455414964	0.073905479	0.753390945
ENSMUSG00000021815.3	Mss51	79.74523886	0.675118684	0.463929197	1.455219218	0.073944323	0.753488558
ENSMUSG00000018474.17	Chd3	5230.334097	-0.219468382	0.150829853	-1.455072569	0.073973435	0.753561665
ENSMUSG00000096847.1	Tmem151b	32.48768487	1.349163056	0.92729082	1.454951377	0.073997501	0.753622066
ENSMUSG00000055531.12	Cpsf6	7402.636782	0.130081916	0.089437351	1.454447324	0.074097662	0.753873136
ENSMUSG00000034786.17	Gpsm3	413.2170307	-0.387396562	0.266374481	-1.454330609	0.074120871	0.753931238
ENSMUSG00000025588.3	Nat1	8.13683681	-2.286035201	1.572126201	-1.45410413	0.074165922	0.754043947
ENSMUSG00000023988.8	Bysl	431.0678092	-0.334356244	0.229976124	-1.453873726	0.074211777	0.754158561
ENSMUSG00000030839.10	Sergef	129.6591739	0.682896957	0.469801496	1.453586169	0.07426904	0.754301537
ENSMUSG00000053101.2	Gpr141	58.07045108	1.143515603	0.786708721	1.453543823	0.074277475	0.754322585
ENSMUSG00000019975.11	Ikbip	365.6551518	0.457065698	0.314465235	1.453469722	0.074292239	0.754359413
ENSMUSG00000055833.14	1700034H15Rik	5.588416931	-2.256624816	1.552651591	-1.45340064	0.074306004	0.754393743
ENSMUSG00000024014.7	Pim1	3673.716344	-0.180586467	0.124257517	-1.453324286	0.074321221	0.754431681
ENSMUSG00000107253.1	Gm43634	139.6341262	-0.595368174	0.409812056	-1.452783452	0.074429079	0.754700251
ENSMUSG00000091329.2	1700112D23Rik	2.888040339	-5.357873049	3.688640598	-1.452533232	0.074479024	0.754824415
ENSMUSG00000079007.3	Tcl1b4	2.888040339	-5.357873049	3.688640598	-1.452533232	0.074479024	0.754824415
ENSMUSG00000000325.15	Arvcf	194.9302362	-0.408679267	0.281389434	-1.452361805	0.074513257	0.754909448
ENSMUSG00000104950.1	4833413G10Rik	87.46726951	0.601152092	0.413953076	1.45222279	0.074541027	0.754978383
ENSMUSG00000024277.14	Mapre2	1768.101104	0.156558043	0.107834555	1.451835574	0.074618423	0.755170303
ENSMUSG00000031808.6	Slc27a1	943.4842762	-0.19821322	0.136617794	-1.450859473	0.074813815	0.755653487
ENSMUSG00000023944.14	Hsp90ab1	59652.63553	-0.122707072	0.084584898	-1.450697173	0.074846344	0.755733742
ENSMUSG00000085793.1	Lin52	320.9838557	0.303380042	0.209140735	1.450602355	0.074865353	0.755780618
ENSMUSG00000091498.4	Mpc1-ps	3.681740259	4.544420627	3.132951494	1.450523775	0.07488111	0.755819459
ENSMUSG00000006412.10	Pfdn2	767.353025	-0.245193936	0.16903904	-1.450516614	0.074882546	0.755822998
ENSMUSG00000034327.17	Kctd9	643.2550462	0.284886259	0.196430811	1.450313514	0.074923285	0.755923361
ENSMUSG00000005142.9	Man2b1	3246.951346	-0.201312559	0.138821953	-1.450149309	0.074956235	0.756004477
ENSMUSG00000046245.13	Pilra	17.67673237	-2.38841349	1.647499698	-1.449720138	0.075042411	0.756216364
ENSMUSG00000039501.14	Znfx1	784.4084023	-0.335588325	0.231490411	-1.449685642	0.075049341	0.756233388
ENSMUSG00000063765.11	Chadl	7.820902196	-2.920067735	2.014893156	-1.449241974	0.075138519	0.756452241
ENSMUSG00000057554.13	Lgals8	1273.483867	0.172251233	0.118865038	1.449132874	0.075160462	0.75650603
ENSMUSG00000032913.13	Lrig2	744.7079532	0.310702121	0.214467954	1.448711171	0.075245326	0.756713839
ENSMUSG00000039936.18	Pik3cd	4529.611916	-0.183637607	0.12676059	-1.448696374	0.075248305	0.756721127
ENSMUSG00000006589.7	Aprt	431.2836531	-0.360154708	0.24866969	-1.448325718	0.075322963	0.756903641
ENSMUSG00000005983.15	1700037C18Rik	42.05576324	-0.976579639	0.674388945	-1.448095563	0.075369351	0.757016906
ENSMUSG00000083139.1	Gm12418	4.198665028	4.118619771	2.844608034	1.447868994	0.07541504	0.757128361
ENSMUSG00000003233.11	Dvl3	459.2729322	-0.395095456	0.272922691	-1.447646053	0.075460019	0.757237983
ENSMUSG00000021816.10	Ppp3cb	4233.598023	0.135369118	0.093533257	1.447283265	0.075533259	0.757416274
ENSMUSG00000064493.1	Snora28	63.06932724	1.211646804	0.837234237	1.447201692	0.075549736	0.757456346
ENSMUSG00000031907.8	Zfp90	469.5785595	0.292720428	0.202269851	1.44717775	0.075554572	0.757468106
ENSMUSG00000070604.5	Vsig10l	78.34823606	-0.886944024	0.613009348	-1.446868676	0.075617029	0.757619874
ENSMUSG00000067297.4	Ifit1bl2	5.71349724	-3.301993785	2.282949263	-1.446371953	0.075717493	0.757863601
ENSMUSG00000041741.10	Pde3a	7.553275718	-2.364892948	1.635142657	-1.446291513	0.075733773	0.757903049
ENSMUSG00000021476.8	Habp4	122.1466804	-0.593492425	0.410432186	-1.446018235	0.0757891	0.758037022
ENSMUSG00000098376.1	Mir6907	4.754765295	3.933772299	2.721474862	1.445456048	0.075903024	0.758312415
ENSMUSG00000005583.16	Mef2c	10967.12352	0.120974543	0.083704433	1.44525849	0.075943092	0.758409122
ENSMUSG00000042608.15	Stk40	480.7688266	-0.291101385	0.201419246	-1.445251092	0.075944592	0.758412743
ENSMUSG00000067719.5	Gm10221	3.280838422	4.241342225	2.935412894	1.444887782	0.076018322	0.758590492
ENSMUSG00000039798.2	2600006K01Rik	7.344179991	3.452298108	2.389822157	1.44458369	0.076080079	0.758739175
ENSMUSG00000040652.15	Oaz2	864.3064495	0.272373778	0.18854846	1.444582351	0.076080351	0.758739829
ENSMUSG00000001156.9	Mxd1	731.6827803	-0.368895528	0.255372008	-1.444541751	0.0760886	0.758759674
ENSMUSG00000039376.13	Synpo2l	135.3727787	-0.507214886	0.35114576	-1.444456813	0.076105858	0.758801185
ENSMUSG00000079478.8	Sssca1	192.8453114	-0.412912469	0.285874817	-1.444382103	0.076121042	0.758837693
ENSMUSG00000106820.1	D5Ertd605e	228.5845245	0.358144295	0.247960906	1.444357906	0.076125959	0.758849516
ENSMUSG00000040043.15	Rbms2	481.6735737	0.25281198	0.175038834	1.444319385	0.076133789	0.758868336
ENSMUSG00000023010.14	Tmbim6	4737.951848	-0.165657154	0.114697302	-1.444298608	0.076138013	0.758878487
ENSMUSG00000102625.1	Gm37672	3.143191321	4.744057306	3.284903682	1.44419982	0.076158097	0.758926745
ENSMUSG00000067149.6	Jchain	16911.95951	1.400989061	0.97009504	1.444177119	0.076162712	0.758937833
ENSMUSG00000049872.7	Fam26e	2.459170169	-4.901403859	3.395124568	-1.443659507	0.07626802	0.759190528
ENSMUSG00000094797.1	Igkv6-15	1068.310342	2.554354007	1.769443486	1.443591743	0.076281815	0.759223592
ENSMUSG00000080538.1	Gm25541	24.28957638	-1.537309532	1.065032027	-1.443439722	0.076312771	0.759297752
ENSMUSG00000076607.1	Igkj4	40.76577823	0.916286335	0.634831748	1.443353042	0.076330426	0.759340027
ENSMUSG00000024862.16	Klc2	174.5533408	-0.458161369	0.317455306	-1.443231099	0.076355269	0.759399489
ENSMUSG00000108621.1	Gm37494	1434.377122	0.257034814	0.178120569	1.44303836	0.076394549	0.759493445
ENSMUSG00000006418.17	Rnf114	1971.643741	-0.149623613	0.103743881	-1.442240367	0.076557352	0.759882086
ENSMUSG00000032714.6	Syde1	55.49667335	-1.011657865	0.701657811	-1.441810878	0.076645091	0.760091016
ENSMUSG00000014503.14	Pkd2l2	24.9356114	1.569489001	1.089388065	1.440706991	0.076870979	0.760627243
ENSMUSG00000039263.16	Npepl1	1360.763666	-0.252298439	0.175137786	-1.440571133	0.076898817	0.760693161
ENSMUSG00000104031.1	Gm17771	6.323994669	-2.406700601	1.670779199	-1.440465983	0.076920368	0.760744168
ENSMUSG00000038025.7	Phf2	1962.17862	-0.192512544	0.133656859	-1.440349156	0.076944319	0.760800827
ENSMUSG00000068114.6	Ccdc134	415.9726833	-0.266066367	0.184723968	-1.440345669	0.076945034	0.760802518
ENSMUSG00000025722.16	Wdr73	830.7163218	-0.221579893	0.153874249	-1.440006327	0.077014636	0.760967021
ENSMUSG00000028580.15	Pum1	3737.837211	-0.158505164	0.110076351	-1.439956566	0.077024847	0.760991136
ENSMUSG00000049717.9	Lig4	307.4969331	0.349585396	0.242777188	1.439943344	0.077027561	0.760997542
ENSMUSG00000062458.5	Gm8623	5.784192463	-2.879470963	1.999853195	-1.43984117	0.077048531	0.761047047
ENSMUSG00000083553.1	Gm11989	2.688661707	3.004296001	2.086647671	1.439771574	0.077062817	0.761080762
[truncated: 17,519 more rows]
