# Supplementary material for: The Firre locus produces a trans-acting RNA molecule that functions in hematopoiesis
Source: Nat Commun. 2019 Nov 13;10:5137. doi: 10.1038/s41467-019-12970-4 (PMC6853988; doi:10.1038/s41467-019-12970-4)
Supplement: Supplementary file 13 — Supplementary Data 10 [file 41467_2019_12970_MOESM13_ESM.csv]

geneID	geneName	baseMean	log2FoldChange	lfcSE	stat	pvalue	padj
ENSMUSG00000059070.15	Rpl18	8648.40218	1.427029408	0.10057956	14.18806578	1.09E-45	1.88E-41
ENSMUSG00000085396.7	Firre	2483.458452	14.8181398	1.105287864	13.4065887	5.53E-41	4.78E-37
ENSMUSG00000097971.3	Gm26917	414.0985806	4.701143674	0.364081981	12.91232171	3.84E-38	2.21E-34
ENSMUSG00000017404.12	Rpl19	6077.484207	1.537640569	0.119801531	12.83489921	1.05E-37	4.51E-34
ENSMUSG00000040952.16	Rps19	14286.35572	1.589654955	0.126416682	12.57472455	2.91E-36	1.00E-32
ENSMUSG00000030744.13	Rps3	27304.44086	1.082872933	0.088875667	12.18413288	3.78E-34	1.09E-30
ENSMUSG00000008668.14	Rps18	14472.11095	1.402696627	0.115701652	12.1233933	7.94E-34	1.96E-30
ENSMUSG00000024680.12	Ms4a2	2382.958408	-12.35850912	1.033082638	-11.9627498	5.57E-33	1.20E-29
ENSMUSG00000040435.11	Ppp1r15a	565.3800886	2.523220485	0.216865484	11.63495658	2.74E-31	5.25E-28
ENSMUSG00000032518.5	Rpsa	28212.78919	0.910702624	0.081155671	11.22167567	3.19E-29	5.51E-26
ENSMUSG00000024608.10	Rps14	13820.04605	1.334013344	0.119097413	11.20102705	4.03E-29	6.33E-26
ENSMUSG00000038587.8	Akap12	557.9933472	2.091881924	0.187894598	11.13327335	8.64E-29	1.24E-25
ENSMUSG00000030432.12	Rpl28	10826.28713	1.24149144	0.11316264	10.97085968	5.28E-28	7.01E-25
ENSMUSG00000003970.8	Rpl8	12770.47437	1.178727001	0.10803376	10.91072828	1.02E-27	1.26E-24
ENSMUSG00000006360.11	Crip1	2861.097302	1.773766172	0.162844475	10.89239392	1.25E-27	1.44E-24
ENSMUSG00000025867.8	Cplx2	583.0637288	3.089059879	0.284757928	10.84802062	2.04E-27	2.20E-24
ENSMUSG00000059305.10	Vpreb1	690.6967422	2.687545289	0.249817877	10.75801829	5.43E-27	5.52E-24
ENSMUSG00000033685.13	Ucp2	6731.19028	0.884012544	0.082831456	10.67242553	1.37E-26	1.31E-23
ENSMUSG00000063457.14	Rps15	8078.102254	1.460087804	0.137074931	10.65174934	1.71E-26	1.56E-23
ENSMUSG00000052146.15	Rps10	9070.108063	1.348685193	0.12827901	10.51368566	7.47E-26	6.45E-23
ENSMUSG00000034634.7	Ly6d	3618.308752	1.514116985	0.145276086	10.42234157	1.96E-25	1.61E-22
ENSMUSG00000020167.14	Tcf3	2395.581796	1.42554219	0.137034314	10.40281185	2.41E-25	1.89E-22
ENSMUSG00000018924.6	Alox15	513.5506563	-12.5786617	1.218598159	-10.32223922	5.59E-25	4.20E-22
ENSMUSG00000052837.5	Junb	400.192375	2.153449915	0.211425424	10.18538771	2.30E-24	1.66E-21
ENSMUSG00000025362.5	Rps26	11882.44325	1.282973574	0.126907484	10.10951863	5.01E-24	3.46E-21
ENSMUSG00000076564.2	Igkv12-46	277.0741933	-25.90842264	2.564231129	-10.10377823	5.32E-24	3.53E-21
ENSMUSG00000035459.15	Stab2	227.082424	-3.577949247	0.359829849	-9.943447589	2.69E-23	1.72E-20
ENSMUSG00000031818.12	Cox4i1	3328.238998	1.025072549	0.103332215	9.920164248	3.40E-23	2.10E-20
ENSMUSG00000071076.5	Jund	611.6148648	2.073731333	0.210499133	9.851495856	6.75E-23	4.01E-20
ENSMUSG00000054364.4	Rhob	1548.086578	1.570523721	0.159471499	9.848303521	6.97E-23	4.01E-20
ENSMUSG00000094872.1	Igkv9-120	314.1984935	-26.47931263	2.703485024	-9.794510567	1.19E-22	6.62E-20
ENSMUSG00000048758.13	Rpl29	4885.352767	1.088428365	0.111241892	9.784338828	1.31E-22	7.09E-20
ENSMUSG00000030653.16	Pde2a	2136.022326	1.660604937	0.169986596	9.769034584	1.53E-22	8.00E-20
ENSMUSG00000038274.11	Fau	7238.378361	1.267916151	0.12985195	9.764321214	1.60E-22	8.14E-20
ENSMUSG00000034160.13	Ogt	14953.86761	-0.912040429	0.093501996	-9.75423485	1.77E-22	8.73E-20
ENSMUSG00000075370.10	Igll1	1017.658457	2.631723212	0.274779293	9.57758929	9.93E-22	4.76E-19
ENSMUSG00000049103.13	Ccr2	2181.347239	-1.84425481	0.193415426	-9.535200199	1.50E-21	6.98E-19
ENSMUSG00000022103.9	Gfra2	532.2088561	2.391095446	0.250960043	9.527793421	1.61E-21	7.30E-19
ENSMUSG00000091845.1	Gm4604	1224.804117	1.991493382	0.210283095	9.47053485	2.78E-21	1.23E-18
ENSMUSG00000045826.8	Ptprcap	2638.782702	1.128916635	0.120585995	9.361921653	7.83E-21	3.38E-18
ENSMUSG00000032556.10	Bfsp2	800.6810022	1.822840398	0.195767879	9.3112333	1.26E-20	5.32E-18
ENSMUSG00000046711.15	Hmga1	1303.237131	1.406552249	0.151507734	9.283699308	1.64E-20	6.73E-18
ENSMUSG00000006333.14	Rps9	24372.59193	0.99371211	0.108543094	9.155000786	5.44E-20	2.18E-17
ENSMUSG00000093674.7	Rpl41	8724.810551	1.206665352	0.132003414	9.141167748	6.18E-20	2.42E-17
ENSMUSG00000074129.12	Rpl13a	27560.3338	0.817705151	0.089793955	9.106461032	8.51E-20	3.27E-17
ENSMUSG00000034165.16	Ccnd3	4455.145617	1.135506759	0.12511017	9.076054807	1.13E-19	4.23E-17
ENSMUSG00000045128.8	Rpl18a	17925.16836	0.969607702	0.106939707	9.066863264	1.22E-19	4.50E-17
ENSMUSG00000020838.12	Slc6a4	123.7232384	-10.2453336	1.138479176	-8.999140096	2.27E-19	8.18E-17
ENSMUSG00000015745.9	Plekho1	913.6521711	1.05971312	0.118002933	8.980396462	2.70E-19	9.51E-17
ENSMUSG00000095335.2	Igkv3-5	146.0230453	-24.40060911	2.754238732	-8.859293434	8.05E-19	2.78E-16
ENSMUSG00000067274.10	Rplp0	28468.3252	0.777037757	0.088201534	8.809798632	1.25E-18	4.24E-16
ENSMUSG00000030303.15	Far2	159.8250658	-10.08818995	1.145940977	-8.803411475	1.33E-18	4.41E-16
ENSMUSG00000101739.1	Gm5733	101.6863619	-10.02532623	1.143368431	-8.76823774	1.81E-18	5.88E-16
ENSMUSG00000030249.15	Abcc9	101.0506992	-6.959212986	0.793822957	-8.766706633	1.84E-18	5.88E-16
ENSMUSG00000060860.8	Ube2s	1731.962686	1.236284679	0.141426969	8.741505855	2.30E-18	7.22E-16
ENSMUSG00000096422.2	Igkv12-44	800.3891212	-12.1218882	1.387534779	-8.736277016	2.41E-18	7.43E-16
ENSMUSG00000057863.5	Rpl36	2020.933042	2.986675063	0.342316811	8.724885747	2.66E-18	8.07E-16
ENSMUSG00000030956.15	Fam53b	1259.508137	1.280414966	0.147148732	8.701501867	3.28E-18	9.75E-16
ENSMUSG00000031807.10	Pgls	1671.732353	1.205286112	0.138891328	8.677907597	4.03E-18	1.18E-15
ENSMUSG00000035242.15	Oaz1	5887.77638	0.941503413	0.108525184	8.675437135	4.12E-18	1.19E-15
ENSMUSG00000061983.6	Rps12	13680.59443	1.036926627	0.119631803	8.667650251	4.41E-18	1.25E-15
ENSMUSG00000014030.15	Pax5	1742.988496	1.634291913	0.188836447	8.654536464	4.95E-18	1.38E-15
ENSMUSG00000095589.2	Ighv1-55	608.8642384	-10.82411482	1.258629629	-8.599920555	7.98E-18	2.19E-15
ENSMUSG00000032187.16	Smarca4	6253.114592	1.024227027	0.119249712	8.588926626	8.78E-18	2.37E-15
ENSMUSG00000024309.14	Pfdn6	598.6561934	1.47386509	0.17168918	8.584496068	9.12E-18	2.42E-15
ENSMUSG00000027360.5	Hdc	641.9552753	-5.57768432	0.65043099	-8.575366807	9.88E-18	2.58E-15
ENSMUSG00000029713.15	Gnb2	2937.721521	1.044208605	0.122173406	8.546938634	1.26E-17	3.26E-15
ENSMUSG00000035027.17	Map2k2	1016.813172	1.204244656	0.141753867	8.495321358	1.97E-17	4.96E-15
ENSMUSG00000108849.1	RP23-152P20.3	103.9251809	-9.884627799	1.163591581	-8.49492894	1.98E-17	4.96E-15
ENSMUSG00000037346.4	Hrh4	97.26985595	-10.23817955	1.211977543	-8.447499385	2.98E-17	7.34E-15
ENSMUSG00000061132.13	Blnk	3661.601336	1.032651197	0.122544271	8.426760294	3.55E-17	8.64E-15
ENSMUSG00000090086.7	AI480526	613.5731553	-2.361802274	0.280533112	-8.418978612	3.80E-17	9.11E-15
ENSMUSG00000079523.8	Tmsb10	6087.848807	0.937288437	0.11167113	8.393292286	4.73E-17	1.12E-14
ENSMUSG00000030724.7	Cd19	696.4031149	2.175725792	0.259566089	8.382165009	5.20E-17	1.20E-14
ENSMUSG00000025997.13	Ikzf2	1346.046897	-1.512234576	0.180411597	-8.382136194	5.20E-17	1.20E-14
ENSMUSG00000094502.5	Ighv1-69	161.1001582	-4.393390379	0.52437535	-8.378331252	5.37E-17	1.22E-14
ENSMUSG00000036622.15	Atp13a2	2574.45022	1.217538583	0.145428199	8.372094195	5.66E-17	1.26E-14
ENSMUSG00000028381.8	Ugcg	2714.936579	-1.133487065	0.135400359	-8.371374143	5.70E-17	1.26E-14
ENSMUSG00000089788.1	Gm16586	2225.548179	-1.379752348	0.167475886	-8.238513499	1.74E-16	3.81E-14
ENSMUSG00000039616.9	Mocos	75.57834214	-9.553834749	1.160546895	-8.232183281	1.84E-16	3.97E-14
ENSMUSG00000020863.15	Luc7l3	9905.589798	-0.776534249	0.094782058	-8.192840104	2.55E-16	5.44E-14
ENSMUSG00000000903.3	Vpreb3	530.5177148	2.531879816	0.310314918	8.159065736	3.38E-16	7.11E-14
ENSMUSG00000034163.10	Zfc3h1	2796.340696	-1.149455602	0.141613653	-8.116841661	4.78E-16	9.95E-14
ENSMUSG00000032323.13	Cyp11a1	587.2011688	-6.676227661	0.828288633	-8.060267149	7.61E-16	1.56E-13
ENSMUSG00000071226.11	Cecr2	774.3475024	1.719165576	0.213575862	8.049437627	8.32E-16	1.69E-13
ENSMUSG00000003379.7	Cd79a	1453.392907	1.612785291	0.200982142	8.024520371	1.02E-15	2.05E-13
ENSMUSG00000078899.9	Gm4631	2301.887238	-0.791978214	0.09935459	-7.971229244	1.57E-15	3.12E-13
ENSMUSG00000071014.10	Ndufb6	575.878025	1.183317338	0.148681191	7.958756108	1.74E-15	3.41E-13
ENSMUSG00000049791.4	Fzd4	53.11612523	-9.32240674	1.173461303	-7.944366566	1.95E-15	3.79E-13
ENSMUSG00000037563.15	Rps16	13987.56335	0.979349843	0.123854023	7.907291339	2.63E-15	5.05E-13
ENSMUSG00000028849.17	Map7d1	1055.648208	1.092743804	0.139211462	7.849524634	4.18E-15	7.92E-13
ENSMUSG00000034994.9	Eef2	44862.81389	0.832247626	0.106533642	7.812063967	5.63E-15	1.06E-12
ENSMUSG00000024462.17	Gabbr1	1056.76354	-1.576811304	0.201989581	-7.806399216	5.88E-15	1.09E-12
ENSMUSG00000034880.6	Mrpl34	554.2248113	1.20331391	0.154469445	7.789980171	6.70E-15	1.23E-12
ENSMUSG00000062997.6	Rpl35	7149.467953	0.987322147	0.127102037	7.767949065	7.98E-15	1.45E-12
ENSMUSG00000038644.14	Pold1	1630.980465	1.174795337	0.151574776	7.750599187	9.15E-15	1.63E-12
ENSMUSG00000034041.4	Lyl1	1651.83426	1.14320061	0.147516337	7.749654237	9.21E-15	1.63E-12
ENSMUSG00000007029.16	Vars	4000.417517	0.909586333	0.117374894	7.749411318	9.23E-15	1.63E-12
ENSMUSG00000053907.10	Mat2a	8216.633107	-0.681320603	0.088519379	-7.696852528	1.39E-14	2.43E-12
ENSMUSG00000057894.10	Zfp329	1247.434452	-1.158466113	0.1505552	-7.694627055	1.42E-14	2.45E-12
ENSMUSG00000060636.13	Rpl35a	10748.1205	1.084955843	0.141365694	7.674817105	1.66E-14	2.82E-12
ENSMUSG00000063316.13	Rpl27	6626.083335	1.015900317	0.132383042	7.673946006	1.67E-14	2.82E-12
ENSMUSG00000022894.5	Adamts5	69.60155722	-9.258078328	1.207435493	-7.667555227	1.75E-14	2.94E-12
ENSMUSG00000020439.17	Smtn	552.6355841	1.724927592	0.225332884	7.65501937	1.93E-14	3.21E-12
ENSMUSG00000019054.13	Fis1	1004.217839	1.150026656	0.150446371	7.644097033	2.10E-14	3.46E-12
ENSMUSG00000057329.7	Bcl2	7427.165117	-0.803800606	0.105219696	-7.639259913	2.18E-14	3.56E-12
ENSMUSG00000035478.14	Mbd3	1335.928543	1.242637223	0.163077513	7.619917679	2.54E-14	4.10E-12
ENSMUSG00000024190.6	Dusp1	230.3939944	2.050749106	0.270012361	7.59501934	3.08E-14	4.92E-12
ENSMUSG00000056665.2	Them6	257.8767217	1.896379769	0.250309364	7.57614392	3.56E-14	5.60E-12
ENSMUSG00000095612.2	Ighv5-4	55.48287424	-9.907055197	1.307718157	-7.575833632	3.57E-14	5.60E-12
ENSMUSG00000030707.15	Coro1a	7796.936274	1.114427068	0.147297757	7.565811514	3.85E-14	6.00E-12
ENSMUSG00000025746.11	Il6	171.6264998	-10.84965011	1.438383995	-7.542944126	4.59E-14	7.08E-12
ENSMUSG00000035863.13	Palm	711.6182593	1.349656934	0.179021259	7.539087471	4.73E-14	7.23E-12
ENSMUSG00000053560.4	Ier2	637.4065717	1.59681998	0.212360477	7.519384043	5.50E-14	8.34E-12
ENSMUSG00000003345.15	Csnk1g2	2288.926293	0.955935523	0.128120675	7.461212047	8.57E-14	1.29E-11
ENSMUSG00000025508.13	Rplp2	9632.884673	1.954267524	0.262146229	7.454875584	9.00E-14	1.34E-11
ENSMUSG00000033088.18	Triobp	697.2068028	1.197153769	0.161470142	7.414087571	1.22E-13	1.81E-11
ENSMUSG00000076680.1	Ighv6-6	414.235673	-26.22747582	3.53882389	-7.411353783	1.25E-13	1.83E-11
ENSMUSG00000024858.13	Adrbk1	8310.265315	0.761858001	0.102978599	7.398216805	1.38E-13	2.00E-11
ENSMUSG00000027901.12	Dennd2d	523.3474536	-1.643855806	0.222265581	-7.395908067	1.40E-13	2.01E-11
ENSMUSG00000040767.10	Snrnp25	365.4740201	1.682782676	0.227539635	7.395558468	1.41E-13	2.01E-11
ENSMUSG00000059588.13	Calcrl	4103.786611	-0.632623264	0.085635371	-7.387406116	1.50E-13	2.12E-11
ENSMUSG00000025804.4	Ccr1	435.2240551	-8.578357513	1.16194129	-7.382780514	1.55E-13	2.18E-11
ENSMUSG00000024053.10	Emilin2	973.7924424	-4.581133983	0.620747949	-7.380022741	1.58E-13	2.20E-11
ENSMUSG00000025794.8	Rpl14	17082.72697	0.759231658	0.102938732	7.375568406	1.64E-13	2.26E-11
ENSMUSG00000056758.14	Hmga2	226.0507908	-2.878245844	0.391259631	-7.356357816	1.89E-13	2.59E-11
ENSMUSG00000038418.7	Egr1	214.6040385	2.651979556	0.36062313	7.353880914	1.93E-13	2.62E-11
ENSMUSG00000015291.10	Gdi1	3376.970421	-0.702275713	0.095829587	-7.328380853	2.33E-13	3.14E-11
ENSMUSG00000021871.17	Pnp	3673.827548	0.775433316	0.106000889	7.315347318	2.57E-13	3.44E-11
ENSMUSG00000019158.8	Tmem160	181.7685371	2.283439384	0.313274559	7.288939755	3.12E-13	4.15E-11
ENSMUSG00000018593.12	Sparc	97.64676718	-5.055616854	0.695094114	-7.273283935	3.51E-13	4.62E-11
ENSMUSG00000022157.7	Mcpt8	3433.672541	-5.989364377	0.823910722	-7.269433709	3.61E-13	4.72E-11
ENSMUSG00000076607.1	Igkj4	40.76577823	-6.886482486	0.950137373	-7.247880867	4.23E-13	5.50E-11
ENSMUSG00000028185.12	Dnase2b	49.03132021	-9.055226991	1.25239524	-7.230326899	4.82E-13	6.21E-11
ENSMUSG00000020891.11	Alox8	70.72526377	-7.451092244	1.032942783	-7.213460771	5.45E-13	6.98E-11
ENSMUSG00000020766.4	Galk1	497.0919759	1.137273532	0.157765041	7.208653616	5.65E-13	7.17E-11
ENSMUSG00000098178.1	Gm42418	12461.24506	1.072168357	0.148931065	7.199091461	6.06E-13	7.64E-11
ENSMUSG00000003746.15	Man1a	3453.68425	-0.688273686	0.095785828	-7.185548252	6.69E-13	8.38E-11
ENSMUSG00000040385.6	Ppp1ca	5251.68508	0.709045069	0.098694067	7.184272499	6.76E-13	8.39E-11
ENSMUSG00000029547.10	Ints1	1725.950434	1.104601075	0.154598043	7.144987444	9.00E-13	1.10E-10
ENSMUSG00000003545.3	Fosb	250.2407092	5.216031904	0.730053494	7.14472562	9.02E-13	1.10E-10
ENSMUSG00000062593.15	Lilrb4a	690.5978352	-4.751131536	0.66548546	-7.139346869	9.38E-13	1.14E-10
ENSMUSG00000012405.15	Rpl15	9824.324318	0.822965069	0.115376657	7.132855917	9.83E-13	1.18E-10
ENSMUSG00000079543.3	Igkv13-85	202.6814954	-26.23550438	3.67825483	-7.132595646	9.85E-13	1.18E-10
ENSMUSG00000029545.13	Acads	618.764445	1.435005898	0.201240342	7.130806295	9.98E-13	1.19E-10
ENSMUSG00000095285.2	Ighv5-9	183.4906899	-26.14399601	3.678268915	-7.107690225	1.18E-12	1.38E-10
ENSMUSG00000037373.12	Ctbp1	3956.732046	0.728478463	0.102503719	7.106849089	1.19E-12	1.38E-10
ENSMUSG00000057098.14	Ebf1	2375.892004	1.166735198	0.164183596	7.106283613	1.19E-12	1.38E-10
ENSMUSG00000037805.14	Rpl10a	13262.06205	0.647551887	0.091124258	7.10625139	1.19E-12	1.38E-10
ENSMUSG00000095079.6	Igha	29807.29782	-7.46835066	1.051537536	-7.10231485	1.23E-12	1.41E-10
ENSMUSG00000023990.18	Tfeb	161.4145396	2.272543781	0.320823231	7.083476377	1.41E-12	1.61E-10
ENSMUSG00000092274.2	Neat1	1835.241507	-2.15765473	0.304840482	-7.077979649	1.46E-12	1.66E-10
ENSMUSG00000059291.15	Rpl11	13158.24832	0.668487341	0.094646103	7.063020237	1.63E-12	1.84E-10
ENSMUSG00000063439.7	B9d2	540.6995577	1.338313587	0.18973243	7.053689163	1.74E-12	1.94E-10
ENSMUSG00000036136.8	Fam110c	44.46026876	-8.919829456	1.264568034	-7.053657229	1.74E-12	1.94E-10
ENSMUSG00000025194.5	Abcc2	41.13032342	-8.999595661	1.276382118	-7.050863167	1.78E-12	1.97E-10
ENSMUSG00000059895.12	Ptp4a3	3211.328351	0.912719039	0.129517937	7.047047393	1.83E-12	2.01E-10
ENSMUSG00000060376.7	Bckdha	587.3779441	1.323055946	0.187876971	7.042140053	1.89E-12	2.07E-10
ENSMUSG00000020190.13	Mknk2	3549.720293	0.824111402	0.117101262	7.037596232	1.96E-12	2.12E-10
ENSMUSG00000096833.2	Igkv4-55	313.365798	-12.35347012	1.755753439	-7.035993689	1.98E-12	2.14E-10
ENSMUSG00000024174.8	Pot1b	945.3875503	-0.946492442	0.134846972	-7.019011448	2.23E-12	2.40E-10
ENSMUSG00000032231.14	Anxa2	868.4702444	-1.537926003	0.219239741	-7.014813979	2.30E-12	2.45E-10
ENSMUSG00000066613.14	Zfp932	982.5231154	-1.037516468	0.148153655	-7.002975845	2.51E-12	2.64E-10
ENSMUSG00000022667.17	Cd200r1	330.7504872	-2.907411578	0.415184838	-7.002692075	2.51E-12	2.64E-10
ENSMUSG00000037266.18	Rsrp1	13950.8674	-0.856055556	0.122373055	-6.995457906	2.64E-12	2.77E-10
ENSMUSG00000020267.6	Hint1	3106.414909	0.754834029	0.107959017	6.99185719	2.71E-12	2.82E-10
ENSMUSG00000067928.6	Zfp760	967.3125096	-1.262946959	0.181048098	-6.975753816	3.04E-12	3.14E-10
ENSMUSG00000023224.12	Serping1	50.81927788	-9.486053508	1.359988573	-6.97509795	3.06E-12	3.14E-10
ENSMUSG00000028248.15	Pnisr	8396.38692	-0.974387594	0.139911243	-6.964326619	3.30E-12	3.37E-10
ENSMUSG00000049036.7	Tmem121	374.8648278	1.583316546	0.227416805	6.96217917	3.35E-12	3.40E-10
ENSMUSG00000025959.13	Klf7	683.1186152	-1.348944308	0.193989327	-6.953703723	3.56E-12	3.59E-10
ENSMUSG00000076586.2	Igkv8-21	239.4186886	-25.50945648	3.678371711	-6.934986046	4.06E-12	4.08E-10
ENSMUSG00000055839.5	Tceb2	891.979023	1.25787179	0.181415411	6.933654539	4.10E-12	4.09E-10
ENSMUSG00000003199.16	Mpnd	526.8940283	1.282395608	0.185019904	6.931122439	4.18E-12	4.14E-10
ENSMUSG00000031391.18	L1cam	252.7944105	-5.263089446	0.760142224	-6.923821994	4.40E-12	4.34E-10
ENSMUSG00000044468.14	Fam46c	255.0518074	-2.714086107	0.392229741	-6.919633633	4.53E-12	4.44E-10
ENSMUSG00000049517.7	Rps23	12688.86394	0.902947747	0.130522375	6.917953696	4.58E-12	4.47E-10
ENSMUSG00000089672.4	Lilr4b	1769.297914	-8.273459943	1.196268035	-6.916058695	4.64E-12	4.51E-10
ENSMUSG00000036752.4	Tubb4b	2718.532533	0.859179126	0.124288477	6.912781846	4.75E-12	4.58E-10
ENSMUSG00000018168.8	Ikzf3	672.3013948	-1.922937531	0.278753462	-6.898344921	5.26E-12	5.05E-10
ENSMUSG00000026070.15	Il18r1	3679.188235	-1.068542649	0.155108849	-6.888985763	5.62E-12	5.36E-10
ENSMUSG00000076514.3	Igkv17-121	117.0552886	-25.33424695	3.678407345	-6.887286963	5.69E-12	5.40E-10
ENSMUSG00000012848.14	Rps5	17382.98938	0.744141303	0.108127426	6.882077303	5.90E-12	5.57E-10
ENSMUSG00000070000.13	Fcho1	2616.032126	0.974071836	0.141554077	6.881270085	5.93E-12	5.57E-10
ENSMUSG00000020211.15	Sf3a2	946.9574826	0.983248489	0.142975648	6.877034689	6.11E-12	5.70E-10
ENSMUSG00000030357.10	Fkbp4	4285.952582	0.695023921	0.101307132	6.860562585	6.86E-12	6.37E-10
ENSMUSG00000024381.15	Bin1	1978.71046	0.875109552	0.127593039	6.858599505	6.95E-12	6.42E-10
ENSMUSG00000014633.15	Cmc2	358.4603411	1.495362763	0.218241735	6.851864338	7.29E-12	6.70E-10
ENSMUSG00000097466.8	D430036J16Rik	53.2530924	-8.464586989	1.235709287	-6.849982501	7.39E-12	6.75E-10
ENSMUSG00000101599.1	Gm20342	1152.159613	-1.544844808	0.225680062	-6.845287046	7.63E-12	6.92E-10
ENSMUSG00000105906.1	Iglc1	1438.196537	-7.985756596	1.166666309	-6.844936321	7.65E-12	6.92E-10
ENSMUSG00000090733.6	Rps27	9927.797433	0.985605242	0.144027809	6.843159324	7.75E-12	6.97E-10
ENSMUSG00000056917.12	Sipa1	1852.911265	0.951096952	0.139060185	6.839462704	7.95E-12	7.08E-10
ENSMUSG00000049130.5	C5ar1	65.87729956	-5.565416779	0.813739948	-6.839306328	7.96E-12	7.08E-10
ENSMUSG00000041453.12	Rpl21	21398.60645	0.653215832	0.095539425	6.837133809	8.08E-12	7.15E-10
ENSMUSG00000024947.16	Men1	1171.257605	1.234791471	0.180810558	6.829200027	8.54E-12	7.52E-10
ENSMUSG00000041126.16	H2afv	2098.40122	1.116972801	0.163579773	6.828306346	8.59E-12	7.53E-10
ENSMUSG00000018983.9	E2f2	992.5443791	1.178399696	0.172628153	6.826231255	8.72E-12	7.60E-10
ENSMUSG00000028234.6	Rps20	16804.95838	0.836175839	0.122590566	6.820882466	9.05E-12	7.85E-10
ENSMUSG00000008683.16	Rps15a	17818.00013	0.970302793	0.142344663	6.816573061	9.32E-12	8.05E-10
ENSMUSG00000024613.16	Tcof1	3250.911514	1.116475404	0.163886021	6.812511516	9.59E-12	8.24E-10
ENSMUSG00000034664.13	Itga2b	778.9331381	-4.582479179	0.673169878	-6.807314657	9.94E-12	8.50E-10
ENSMUSG00000096490.1	Igkv10-94	135.0545349	-25.03125628	3.67846832	-6.804804094	1.01E-11	8.61E-10
ENSMUSG00000072620.3	Slfn2	367.4608678	-2.562516988	0.376751293	-6.801614324	1.03E-11	8.76E-10
ENSMUSG00000049577.14	Zfpm1	329.4989954	1.912330981	0.281754943	6.787213602	1.14E-11	9.63E-10
ENSMUSG00000019173.11	Rab5c	2422.509592	0.636438594	0.093784292	6.786196042	1.15E-11	9.65E-10
ENSMUSG00000035268.14	Pkig	757.6154918	1.222093234	0.180149557	6.783770397	1.17E-11	9.77E-10
ENSMUSG00000101335.1	Gm28229	131.9701767	-2.609004148	0.384822257	-6.779764166	1.20E-11	9.99E-10
ENSMUSG00000020894.16	Vamp2	863.6393063	-0.935418852	0.138142586	-6.771401034	1.28E-11	1.05E-09
ENSMUSG00000015092.9	Edf1	677.8401185	1.577166976	0.233092545	6.766269505	1.32E-11	1.09E-09
ENSMUSG00000062006.12	Rpl34	9739.628818	0.855437199	0.126455296	6.764739996	1.34E-11	1.09E-09
ENSMUSG00000046364.14	Rpl27a	14285.69859	0.805771749	0.119176561	6.761159574	1.37E-11	1.12E-09
ENSMUSG00000095007.1	Igkv12-41	21.19957127	-22.58543344	3.342226539	-6.757601011	1.40E-11	1.14E-09
ENSMUSG00000095571.2	Ighv5-17	145.8693318	-24.79925042	3.678552928	-6.741577709	1.57E-11	1.26E-09
ENSMUSG00000049932.3	H2afx	1821.097543	0.958268579	0.142178673	6.739889747	1.59E-11	1.27E-09
ENSMUSG00000003072.15	Atp5d	1222.843963	0.965587164	0.143346227	6.736048692	1.63E-11	1.30E-09
ENSMUSG00000075706.10	Gpx4	1634.869497	0.839860968	0.124693865	6.735383223	1.63E-11	1.30E-09
ENSMUSG00000021738.4	Atxn7	1653.792171	-0.888954036	0.132152534	-6.72672711	1.74E-11	1.37E-09
ENSMUSG00000062075.13	Lmnb2	1012.155589	1.053505709	0.156801104	6.718739114	1.83E-11	1.45E-09
ENSMUSG00000039001.12	Rps21	9093.904027	1.021015028	0.152134029	6.711286332	1.93E-11	1.51E-09
ENSMUSG00000050621.6	Rps27rt	1234.168301	1.246061075	0.185813754	6.705967936	2.00E-11	1.56E-09
ENSMUSG00000022309.8	Angpt1	2061.318275	-0.934751584	0.139454086	-6.702934362	2.04E-11	1.59E-09
ENSMUSG00000028883.17	Sema3a	32.74577621	-8.771191609	1.30871375	-6.70214675	2.05E-11	1.59E-09
ENSMUSG00000062328.7	Rpl17	18227.77958	0.72207821	0.108003886	6.685668788	2.30E-11	1.77E-09
ENSMUSG00000096498.3	Ighv2-5	50.72583825	-24.58593147	3.678640916	-6.683427938	2.33E-11	1.79E-09
ENSMUSG00000007833.14	Aldh16a1	571.3311409	1.230500328	0.18414554	6.682216283	2.35E-11	1.80E-09
ENSMUSG00000019122.8	Ccl9	1861.988983	-4.450134612	0.666980439	-6.672061661	2.52E-11	1.92E-09
ENSMUSG00000020044.13	Timp3	59.73424419	-6.239732334	0.936022655	-6.666219351	2.62E-11	1.99E-09
ENSMUSG00000067288.12	Rps28	11829.41408	0.967655018	0.145168782	6.665723867	2.63E-11	1.99E-09
ENSMUSG00000076580.3	Igkv8-27	431.3435514	-11.90910242	1.787218285	-6.6634851	2.67E-11	2.01E-09
ENSMUSG00000031517.7	Gpm6a	37.19372521	-8.680699828	1.304048771	-6.656729426	2.80E-11	2.09E-09
ENSMUSG00000034892.8	Rps29	14796.92025	0.968836503	0.14570097	6.649485613	2.94E-11	2.19E-09
ENSMUSG00000044533.15	Rps2	11525.7872	0.660888999	0.099456194	6.645026054	3.03E-11	2.24E-09
ENSMUSG00000047215.14	Rpl9	17845.38659	0.695287128	0.104639088	6.64462143	3.04E-11	2.24E-09
ENSMUSG00000028497.12	Hacd4	561.2461632	-4.489803895	0.676104423	-6.640695935	3.12E-11	2.29E-09
ENSMUSG00000021144.14	Mta1	2907.491184	0.753627852	0.11361861	6.632961391	3.29E-11	2.41E-09
ENSMUSG00000019471.9	Cdc37	3286.958729	0.758123369	0.11437951	6.628139708	3.40E-11	2.48E-09
ENSMUSG00000000290.13	Itgb2	1915.143756	-1.085695139	0.163859392	-6.625773018	3.45E-11	2.51E-09
ENSMUSG00000052557.11	Gan	588.344672	-1.044665127	0.157734894	-6.622917086	3.52E-11	2.54E-09
ENSMUSG00000046668.8	Cxxc5	2058.469821	0.763037147	0.11528799	6.618531092	3.63E-11	2.61E-09
ENSMUSG00000041560.12	Gltscr2	3525.088771	0.742509788	0.112436241	6.603829699	4.01E-11	2.86E-09
ENSMUSG00000041459.15	Tardbp	12877.85712	-0.527044502	0.07981006	-6.603735153	4.01E-11	2.86E-09
ENSMUSG00000027404.15	Snrpb	2554.389269	0.753636397	0.114291481	6.59398577	4.28E-11	3.04E-09
ENSMUSG00000014599.10	Csf1	832.5860161	-3.749941684	0.570874532	-6.568766817	5.07E-11	3.59E-09
ENSMUSG00000025153.9	Fasn	3216.645198	1.068148567	0.162759022	6.562761031	5.28E-11	3.72E-09
ENSMUSG00000051506.16	Wdfy4	5872.482839	0.877809184	0.134008249	6.550411577	5.74E-11	4.03E-09
ENSMUSG00000024451.8	Arap3	469.5391455	-2.195991828	0.335493251	-6.545561863	5.93E-11	4.14E-09
ENSMUSG00000038406.16	Scaf1	918.8859514	1.719851212	0.262769866	6.545085398	5.95E-11	4.14E-09
ENSMUSG00000035342.13	Lzts2	443.8992488	1.342805237	0.205260795	6.541946977	6.07E-11	4.21E-09
ENSMUSG00000030154.10	Klrb1f	745.4299813	-1.487216479	0.227623939	-6.533655856	6.42E-11	4.43E-09
ENSMUSG00000001289.12	Pfdn5	1820.469187	0.911708275	0.139562665	6.532608665	6.46E-11	4.45E-09
ENSMUSG00000039656.16	Rxrb	1255.435082	0.773790094	0.118926984	6.506429998	7.70E-11	5.27E-09
ENSMUSG00000026641.13	Usf1	982.9006446	1.062510035	0.16332794	6.505378279	7.75E-11	5.29E-09
ENSMUSG00000036106.15	Prr5	534.0140843	1.251600238	0.192785561	6.492188685	8.46E-11	5.75E-09
ENSMUSG00000007892.7	Rplp1	14065.37356	1.411997867	0.217621036	6.488333543	8.68E-11	5.88E-09
ENSMUSG00000025936.15	Gm4956	73.4785774	-5.035768837	0.778791091	-6.466135645	1.01E-10	6.78E-09
ENSMUSG00000063646.14	Jakmip1	1658.284157	0.78036221	0.120719378	6.464266341	1.02E-10	6.84E-09
ENSMUSG00000044894.14	Uqcrq	642.4826833	1.306850978	0.20220225	6.463088217	1.03E-10	6.85E-09
ENSMUSG00000038252.13	Ncapd2	5924.851728	0.607416545	0.093996335	6.462130103	1.03E-10	6.85E-09
ENSMUSG00000094652.2	Ighv1-42	59.50744457	-23.77400255	3.67908097	-6.461940564	1.03E-10	6.85E-09
ENSMUSG00000032204.13	Aqp9	691.6891003	-2.931841184	0.453730903	-6.461629939	1.04E-10	6.85E-09
ENSMUSG00000076545.2	Igkv4-72	99.73012673	-8.283211946	1.283722338	-6.452494983	1.10E-10	7.25E-09
ENSMUSG00000000982.5	Ccl3	554.733552	-3.111949125	0.482594623	-6.448370901	1.13E-10	7.42E-09
ENSMUSG00000013787.15	Ehmt2	2696.9889	0.954799507	0.148128999	6.445729843	1.15E-10	7.52E-09
ENSMUSG00000031897.8	Psmb10	768.7570502	1.143526239	0.177423268	6.445187558	1.15E-10	7.52E-09
ENSMUSG00000025809.15	Itgb1	5274.51923	-0.688659401	0.106917125	-6.441057966	1.19E-10	7.70E-09
ENSMUSG00000040943.12	Tet2	1552.47757	-1.034526195	0.160728079	-6.436499453	1.22E-10	7.91E-09
ENSMUSG00000029478.16	Ncor2	1251.716115	1.62228117	0.25218687	6.432853436	1.25E-10	8.07E-09
ENSMUSG00000062647.16	Rpl7a	16221.32328	0.572645097	0.089125137	6.425180545	1.32E-10	8.46E-09
ENSMUSG00000020163.12	Uqcr11	625.6466412	1.497038884	0.233066191	6.423234877	1.33E-10	8.51E-09
ENSMUSG00000029822.15	Osbpl3	1311.274137	-0.953683061	0.148476252	-6.423135336	1.33E-10	8.51E-09
ENSMUSG00000002603.15	Tgfb1	2840.179349	0.718413855	0.11198826	6.415081858	1.41E-10	8.94E-09
ENSMUSG00000041445.8	Mmrn2	28.57144847	-8.866025341	1.382204846	-6.41440765	1.41E-10	8.94E-09
ENSMUSG00000039630.9	Hnrnpu	6531.986613	-0.586402341	0.091531709	-6.406548563	1.49E-10	9.38E-09
ENSMUSG00000034566.10	Atp5h	2196.284323	0.781642259	0.122146192	6.399235585	1.56E-10	9.81E-09
ENSMUSG00000068735.14	Trp53i11	1648.684467	0.863094481	0.135018398	6.392421278	1.63E-10	1.02E-08
ENSMUSG00000076547.2	Igkv4-70	179.9231264	-12.01764427	1.881331019	-6.387841451	1.68E-10	1.05E-08
ENSMUSG00000056643.5	Chst13	30.84095956	-8.508870896	1.336504186	-6.366512718	1.93E-10	1.20E-08
ENSMUSG00000019433.8	Gipc1	313.8081443	1.354444341	0.212953937	6.360269084	2.01E-10	1.25E-08
ENSMUSG00000095771.2	Igkv14-111	449.2522119	-5.166071934	0.812338736	-6.359504609	2.02E-10	1.25E-08
ENSMUSG00000040842.17	Szrd1	1352.064691	0.812429658	0.127911511	6.351497625	2.13E-10	1.31E-08
ENSMUSG00000037649.9	H2-DMa	1623.328887	0.709690117	0.111859899	6.344455181	2.23E-10	1.37E-08
ENSMUSG00000029599.13	Ddx54	1733.468322	0.87616857	0.138226917	6.338624851	2.32E-10	1.41E-08
ENSMUSG00000029163.9	Emilin1	787.8562303	1.186829928	0.187338645	6.335211433	2.37E-10	1.44E-08
ENSMUSG00000024007.14	Ppil1	1149.730607	0.834161221	0.131758853	6.330969054	2.44E-10	1.48E-08
ENSMUSG00000052684.4	Jun	2176.092662	3.638029826	0.575130929	6.32556805	2.52E-10	1.52E-08
ENSMUSG00000061787.15	Rps17	16192.35401	0.64528365	0.102056987	6.322777808	2.57E-10	1.55E-08
ENSMUSG00000071302.10	2610044O15Rik8	904.8007717	-0.820459038	0.13013635	-6.304610817	2.89E-10	1.73E-08
ENSMUSG00000021704.7	Mtx3	1016.856791	-0.989880784	0.157078045	-6.301840508	2.94E-10	1.76E-08
ENSMUSG00000041481.16	Serpina3g	666.3454378	-1.419373864	0.225408239	-6.296903223	3.04E-10	1.81E-08
ENSMUSG00000020219.6	Timm13	418.9440346	1.450141613	0.23051633	6.290841154	3.16E-10	1.87E-08
ENSMUSG00000089902.1	Gm13625	20.31299982	-7.963970686	1.267501668	-6.283203319	3.32E-10	1.96E-08
ENSMUSG00000000617.14	Grm6	88.13436086	-9.560297444	1.522233684	-6.280440084	3.38E-10	1.98E-08
ENSMUSG00000036565.7	Ttyh3	2442.094384	0.844023753	0.134390578	6.280378898	3.38E-10	1.98E-08
ENSMUSG00000022568.16	Scrib	676.8250205	1.386892987	0.221035397	6.274528897	3.51E-10	2.05E-08
ENSMUSG00000030867.7	Plk1	753.428261	1.072457808	0.171061251	6.269437409	3.62E-10	2.11E-08
ENSMUSG00000022514.14	Il1rap	497.1119039	-1.355539677	0.216504405	-6.261025863	3.82E-10	2.22E-08
ENSMUSG00000051212.7	Gpr183	262.0764598	-2.348884523	0.375747064	-6.25123852	4.07E-10	2.36E-08
ENSMUSG00000049401.10	Ogfr	1118.418285	0.867631847	0.138802978	6.250815798	4.08E-10	2.36E-08
ENSMUSG00000037692.14	Ahdc1	583.0992053	1.453948054	0.232671842	6.248921396	4.13E-10	2.38E-08
ENSMUSG00000030213.12	Atf7ip	4152.522323	-0.525567571	0.084126007	-6.247385191	4.17E-10	2.39E-08
ENSMUSG00000027677.17	Ttc14	4584.411167	-0.874863111	0.140068771	-6.245954061	4.21E-10	2.41E-08
ENSMUSG00000085972.1	1110028F11Rik	37.71362744	-8.496137833	1.360631107	-6.244262524	4.26E-10	2.43E-08
ENSMUSG00000050229.3	Pigm	1544.24336	-0.705569035	0.113043785	-6.241555322	4.33E-10	2.46E-08
ENSMUSG00000003528.14	Slc25a1	1281.786752	0.825028115	0.132231124	6.239288367	4.40E-10	2.49E-08
ENSMUSG00000038717.7	Atp5l	1112.716055	0.941523488	0.151128595	6.229949307	4.67E-10	2.63E-08
ENSMUSG00000005417.17	Mprip	5089.195918	0.731312451	0.117520416	6.222854517	4.88E-10	2.74E-08
ENSMUSG00000057841.5	Rpl32	20692.05033	0.693515953	0.111454156	6.222432424	4.90E-10	2.74E-08
ENSMUSG00000029484.12	Anxa3	278.1639038	-1.659296399	0.266907356	-6.21675036	5.08E-10	2.84E-08
ENSMUSG00000003038.15	Hmgn2	7820.424968	0.695392298	0.11189078	6.214920491	5.14E-10	2.86E-08
ENSMUSG00000028864.7	Hgf	816.9780799	-2.709729552	0.43603069	-6.214538599	5.15E-10	2.86E-08
ENSMUSG00000020235.16	Fzr1	690.138616	1.093444321	0.176053143	6.210876441	5.27E-10	2.91E-08
ENSMUSG00000024789.12	Jak2	2998.570112	-1.120852415	0.1804773	-6.210489698	5.28E-10	2.91E-08
ENSMUSG00000078812.10	Eif5a	10748.58012	0.73127472	0.117762012	6.209767548	5.31E-10	2.92E-08
ENSMUSG00000094006.2	Igkv4-59	223.9923052	-12.03425731	1.938381549	-6.208404797	5.35E-10	2.93E-08
ENSMUSG00000040860.16	Crocc	178.7807236	1.892003359	0.30477793	6.20780959	5.37E-10	2.94E-08
ENSMUSG00000046574.7	Prr12	707.2724033	1.338460509	0.216576714	6.180075814	6.41E-10	3.49E-08
ENSMUSG00000028873.16	Cdca8	1533.204929	0.766281605	0.124002458	6.179567893	6.43E-10	3.49E-08
ENSMUSG00000026365.15	Cfh	36.54126621	-9.115429496	1.475665934	-6.177163331	6.53E-10	3.53E-08
ENSMUSG00000054808.14	Actn4	3989.957505	0.789904868	0.127896673	6.176117383	6.57E-10	3.55E-08
ENSMUSG00000038797.13	Zscan2	383.3065609	1.174769842	0.190270414	6.174211821	6.65E-10	3.58E-08
ENSMUSG00000002763.16	Pex6	666.0100731	1.065515626	0.17264394	6.171752256	6.75E-10	3.62E-08
ENSMUSG00000051451.6	Crebzf	2541.172481	-0.759070242	0.12301762	-6.170418835	6.81E-10	3.64E-08
ENSMUSG00000001053.15	N4bp3	333.4898296	1.391791577	0.225887262	6.161443389	7.21E-10	3.84E-08
ENSMUSG00000017009.3	Sdc4	1078.460373	0.970375016	0.157645834	6.155411739	7.49E-10	3.98E-08
ENSMUSG00000063193.8	Cd300lb	293.4476899	-1.831384879	0.297558934	-6.154696337	7.52E-10	3.98E-08
ENSMUSG00000062960.10	Kdr	60.26443864	-5.809793418	0.944108955	-6.153731926	7.57E-10	4.00E-08
ENSMUSG00000079553.10	Kifc1	483.5396008	1.090869027	0.177282266	6.153289064	7.59E-10	4.00E-08
ENSMUSG00000028081.6	Rps3a1	35825.40763	0.598171316	0.097295497	6.147985637	7.85E-10	4.12E-08
ENSMUSG00000052296.7	Ppp6r1	7372.302424	0.732443397	0.119301918	6.139410053	8.28E-10	4.33E-08
ENSMUSG00000051695.6	Pcbp1	5930.723064	0.473149743	0.077209708	6.128112054	8.89E-10	4.64E-08
ENSMUSG00000027605.18	Acss2	376.5271612	-1.705223585	0.278317914	-6.126891218	8.96E-10	4.66E-08
ENSMUSG00000008348.9	Ubc	3102.949781	0.773022322	0.126195335	6.125601396	9.03E-10	4.68E-08
ENSMUSG00000094198.2	Ighv1-50	99.75558962	-7.426342125	1.212487525	-6.124881265	9.08E-10	4.69E-08
ENSMUSG00000002900.15	Lamb1	55.30324065	-5.878193451	0.960190887	-6.121900894	9.25E-10	4.77E-08
ENSMUSG00000069237.8	Fam8a1	779.2337326	-1.041867172	0.170263478	-6.119146528	9.41E-10	4.83E-08
ENSMUSG00000097277.7	2900076A07Rik	205.3228439	-1.45656122	0.238206941	-6.114688405	9.67E-10	4.96E-08
ENSMUSG00000055762.15	Eef1d	2097.578907	0.697937762	0.114178143	6.112709012	9.80E-10	5.00E-08
ENSMUSG00000070003.6	Ssbp4	337.6874419	1.522467774	0.249136409	6.110980638	9.90E-10	5.04E-08
ENSMUSG00000052397.8	Ezr	4734.590703	0.51848906	0.084993142	6.100363506	1.06E-09	5.37E-08
ENSMUSG00000042737.9	Dpm3	287.9072411	1.730604928	0.283992443	6.09384147	1.10E-09	5.58E-08
ENSMUSG00000095123.1	Gm21781	345.6756077	-1.626969446	0.267088324	-6.091503446	1.12E-09	5.65E-08
ENSMUSG00000003346.14	Abhd17a	653.9591887	0.997082984	0.163972031	6.080811336	1.20E-09	6.02E-08
ENSMUSG00000007850.16	Hnrnph1	23194.40179	-0.659709179	0.108630046	-6.07298999	1.26E-09	6.30E-08
ENSMUSG00000015943.11	Bola1	241.6492247	1.356792171	0.223537649	6.069636027	1.28E-09	6.39E-08
ENSMUSG00000088252.1	Snord13	182.4560999	2.982833424	0.491443581	6.0695338	1.28E-09	6.39E-08
ENSMUSG00000022463.7	Srebf2	3304.80992	0.693379734	0.114245838	6.0691903	1.29E-09	6.39E-08
ENSMUSG00000053338.9	Tarm1	32.1547686	-8.691880432	1.432204004	-6.068884325	1.29E-09	6.39E-08
ENSMUSG00000108060.2	4921529L05Rik	33.51881103	-8.24767329	1.359119641	-6.068393864	1.29E-09	6.39E-08
ENSMUSG00000097365.7	C030034L19Rik	862.188058	-1.159998712	0.191290754	-6.064060523	1.33E-09	6.55E-08
ENSMUSG00000027593.15	Raly	4053.291966	0.749243722	0.123615395	6.061087486	1.35E-09	6.65E-08
ENSMUSG00000029772.17	Ahcyl2	785.8625154	-1.143462187	0.188703675	-6.059565006	1.36E-09	6.70E-08
ENSMUSG00000087644.1	Gm14703	38.26046556	-7.580508046	1.251223632	-6.058475758	1.37E-09	6.72E-08
ENSMUSG00000017132.17	Cyth1	1803.553316	0.828903826	0.137075003	6.047082306	1.47E-09	7.19E-08
ENSMUSG00000059481.4	Plg	28.92383345	-8.701572593	1.439114028	-6.046478893	1.48E-09	7.20E-08
ENSMUSG00000032171.6	Pin1	474.1392165	1.258904536	0.208360705	6.041947966	1.52E-09	7.39E-08
ENSMUSG00000000320.10	Alox12	48.56416638	-7.182519883	1.189712464	-6.037189743	1.57E-09	7.59E-08
ENSMUSG00000033020.6	Polr2f	409.6716261	1.691848694	0.280286473	6.036141074	1.58E-09	7.61E-08
ENSMUSG00000034932.4	Mrpl54	288.4126545	1.247852169	0.207305546	6.01938633	1.75E-09	8.42E-08
ENSMUSG00000081051.4	Gm15427	277.2071933	1.473912392	0.24511162	6.013229371	1.82E-09	8.72E-08
ENSMUSG00000076583.1	Igkv8-24	255.8001062	-12.56518279	2.092254355	-6.005571341	1.91E-09	9.12E-08
ENSMUSG00000031666.14	Rbl2	2948.184344	-0.684711286	0.114024194	-6.004964913	1.91E-09	9.13E-08
ENSMUSG00000033938.5	Ndufb7	644.070049	1.246835337	0.207810931	5.999854431	1.97E-09	9.39E-08
ENSMUSG00000031377.11	Bmx	26.85854198	-8.382724281	1.397296141	-5.999246713	1.98E-09	9.40E-08
ENSMUSG00000040479.11	Dgkz	3967.847085	0.936453712	0.1561669	5.996492943	2.02E-09	9.53E-08
ENSMUSG00000027763.13	Mbnl1	18660.26502	-0.508769271	0.084849236	-5.996156168	2.02E-09	9.53E-08
ENSMUSG00000032436.16	Cmtm7	4863.331923	0.53068828	0.088650638	5.986288326	2.15E-09	1.01E-07
ENSMUSG00000048126.16	Col6a3	23.23432022	-8.267145392	1.385774228	-5.96572315	2.44E-09	1.14E-07
ENSMUSG00000013822.6	Elof1	431.97869	1.102902531	0.184902318	5.964784778	2.45E-09	1.15E-07
ENSMUSG00000034647.14	Ankrd12	3038.051634	-0.941974506	0.157945946	-5.963904303	2.46E-09	1.15E-07
ENSMUSG00000077323.1	Rnu11	66.71936638	4.311626155	0.723441755	5.959880147	2.52E-09	1.17E-07
ENSMUSG00000003429.10	Rps11	17510.97585	0.612251583	0.102842405	5.953298945	2.63E-09	1.22E-07
ENSMUSG00000058546.8	Rpl23a	20389.664	0.659601349	0.110931251	5.946037214	2.75E-09	1.27E-07
ENSMUSG00000003500.13	Impdh1	2394.263374	0.81601536	0.137281351	5.944109347	2.78E-09	1.28E-07
ENSMUSG00000029723.16	Tsc22d4	2115.924831	0.713595564	0.120412556	5.926255423	3.10E-09	1.43E-07
ENSMUSG00000022255.15	Mtdh	10530.58632	-0.560562216	0.094744956	-5.916538874	3.29E-09	1.51E-07
ENSMUSG00000038147.13	Cd84	1972.804801	-0.855644197	0.144747602	-5.911284077	3.39E-09	1.55E-07
ENSMUSG00000032265.14	Fam46a	625.8114262	-2.684366224	0.454230903	-5.909695286	3.43E-09	1.57E-07
ENSMUSG00000045954.7	Sdpr	39.86778609	-5.579314398	0.945681339	-5.899782697	3.64E-09	1.66E-07
ENSMUSG00000058709.11	Egln2	522.1658701	1.010908187	0.171804767	5.884052031	4.00E-09	1.82E-07
ENSMUSG00000040945.13	Rcc2	8665.980751	0.691593081	0.117549723	5.883408844	4.02E-09	1.82E-07
ENSMUSG00000025701.12	Alox5	577.2383639	-5.690388521	0.967580526	-5.881049037	4.08E-09	1.84E-07
ENSMUSG00000027630.13	Tbl1xr1	3090.938372	-0.508964972	0.086598202	-5.877315704	4.17E-09	1.88E-07
ENSMUSG00000003868.13	Ruvbl2	1348.769748	0.901607837	0.153533265	5.872394099	4.30E-09	1.93E-07
ENSMUSG00000078619.10	Smarcd2	3496.450672	0.640723986	0.10925578	5.864440162	4.51E-09	2.02E-07
ENSMUSG00000020994.4	Pnn	6228.985137	-0.550209855	0.093865397	-5.861689938	4.58E-09	2.05E-07
ENSMUSG00000040592.11	Cd79b	1189.053317	1.25602492	0.214545004	5.854365729	4.79E-09	2.14E-07
ENSMUSG00000041638.18	Gcn1l1	1880.938259	1.037186559	0.177197183	5.853290345	4.82E-09	2.14E-07
ENSMUSG00000003484.4	Cyp4f18	561.008946	-2.814899295	0.481670752	-5.84403201	5.10E-09	2.26E-07
ENSMUSG00000024112.16	Cacna1h	41.15434893	-4.95936361	0.848915495	-5.841999162	5.16E-09	2.28E-07
ENSMUSG00000020890.11	Gucy2e	17.50111815	-7.990003076	1.368456029	-5.838699165	5.26E-09	2.32E-07
ENSMUSG00000034028.15	Cd226	396.5847741	-2.128305749	0.364772584	-5.834609957	5.39E-09	2.38E-07
ENSMUSG00000004929.12	Thop1	402.6049807	1.139266526	0.195879542	5.816158806	6.02E-09	2.64E-07
ENSMUSG00000079481.11	Nhsl2	407.6975022	-4.243391051	0.729605006	-5.816011429	6.03E-09	2.64E-07
ENSMUSG00000025094.7	Slc18a2	612.431461	-3.271102038	0.562938162	-5.810766193	6.22E-09	2.72E-07
ENSMUSG00000000869.12	Il4	32.52008266	-8.436265394	1.45364487	-5.803525723	6.49E-09	2.83E-07
ENSMUSG00000030588.12	Yif1b	264.2724979	1.456607882	0.251335329	5.795476046	6.81E-09	2.96E-07
ENSMUSG00000015053.14	Gata2	1163.612336	-7.132574091	1.231189125	-5.793240004	6.90E-09	3.00E-07
ENSMUSG00000001542.6	Ell2	349.8385458	-2.019335064	0.349115185	-5.784151343	7.29E-09	3.15E-07
ENSMUSG00000040459.11	Arglu1	10558.58402	-0.726975011	0.125711692	-5.782875087	7.34E-09	3.17E-07
ENSMUSG00000052759.7	Gpr25	61.42384284	3.187888158	0.55153095	5.780071196	7.47E-09	3.22E-07
ENSMUSG00000061356.13	Nuggc	15.94023693	-8.362257787	1.446983711	-5.779096009	7.51E-09	3.23E-07
ENSMUSG00000004667.18	Polr2e	782.6851304	1.038916233	0.179800419	5.778163584	7.55E-09	3.24E-07
ENSMUSG00000034471.12	Caskin2	203.6423848	1.527693117	0.26478049	5.769658931	7.94E-09	3.40E-07
ENSMUSG00000021319.6	Sfrp4	22.60344121	-8.430627542	1.46187072	-5.767013066	8.07E-09	3.44E-07
ENSMUSG00000019359.14	Gdpd2	35.42863257	-8.609464178	1.49383069	-5.763346699	8.25E-09	3.51E-07
ENSMUSG00000089726.2	Mir17hg	945.4435381	-1.079160735	0.187594613	-5.752621123	8.79E-09	3.72E-07
ENSMUSG00000033487.14	Fndc3a	3465.585764	-0.50013572	0.08694147	-5.752556518	8.79E-09	3.72E-07
ENSMUSG00000039640.7	Mrpl12	719.483807	1.109559133	0.193204561	5.742924105	9.31E-09	3.93E-07
ENSMUSG00000033386.10	Frrs1	783.7539545	-0.914853318	0.159491306	-5.736070153	9.69E-09	4.08E-07
ENSMUSG00000026068.11	Il18rap	8146.144077	-0.611177717	0.106630854	-5.731715497	9.94E-09	4.18E-07
ENSMUSG00000029778.12	Adcyap1r1	23.15010721	-8.152062548	1.424965684	-5.720883413	1.06E-08	4.44E-07
ENSMUSG00000057058.16	Skap1	240.3031079	-1.641586239	0.28700324	-5.719748098	1.07E-08	4.46E-07
ENSMUSG00000020154.9	Ptprb	23.20360144	-8.375243402	1.464773079	-5.717775348	1.08E-08	4.50E-07
ENSMUSG00000058239.13	Usf2	1725.755954	0.691862288	0.121040048	5.715978279	1.09E-08	4.54E-07
ENSMUSG00000024212.8	Mllt1	1141.564064	0.893163872	0.156366011	5.712007796	1.12E-08	4.63E-07
ENSMUSG00000038502.16	Ptov1	978.9165095	0.930993772	0.163053137	5.709756878	1.13E-08	4.69E-07
ENSMUSG00000049760.5	2410015M20Rik	532.8385292	0.998741841	0.174950033	5.708726221	1.14E-08	4.70E-07
ENSMUSG00000024914.16	Drap1	1593.65308	0.703291131	0.123205413	5.708281115	1.14E-08	4.70E-07
ENSMUSG00000107481.1	4833403J16Rik	431.3239273	-1.135415386	0.198957162	-5.706833452	1.15E-08	4.73E-07
ENSMUSG00000076606.3	Igkj3	20.16544635	-8.36666335	1.466365732	-5.705713909	1.16E-08	4.75E-07
ENSMUSG00000063873.10	Slc24a3	88.50588792	-3.557660579	0.623644503	-5.7046291	1.17E-08	4.77E-07
ENSMUSG00000038179.13	Slamf7	354.7465719	-1.627970555	0.285708933	-5.698003699	1.21E-08	4.95E-07
ENSMUSG00000049295.16	Zfp219	723.3383881	1.017255946	0.178630362	5.69475388	1.24E-08	5.03E-07
ENSMUSG00000000682.7	Cd52	2306.399089	0.840375517	0.147609211	5.69324577	1.25E-08	5.06E-07
ENSMUSG00000016252.7	Atp5e	1472.443489	0.871065351	0.153054469	5.691211473	1.26E-08	5.11E-07
ENSMUSG00000021903.11	Galnt15	22.91932275	-7.830702078	1.376469302	-5.68897691	1.28E-08	5.17E-07
ENSMUSG00000024140.9	Epas1	49.25893382	-4.985176205	0.876560752	-5.687199883	1.29E-08	5.21E-07
ENSMUSG00000102553.1	D930036K23Rik	16.121251	-7.637611833	1.343535192	-5.684712897	1.31E-08	5.27E-07
ENSMUSG00000074406.5	Zfp628	220.9744924	1.933263194	0.340494959	5.677802691	1.36E-08	5.48E-07
ENSMUSG00000001228.14	Uhrf1	4550.423405	0.712307795	0.125804842	5.662006198	1.50E-08	5.99E-07
ENSMUSG00000041164.15	Zmiz2	1749.181879	0.92772322	0.163918094	5.659675497	1.52E-08	6.06E-07
ENSMUSG00000061311.6	Rag1	9465.645175	0.830280514	0.146771211	5.656971196	1.54E-08	6.14E-07
ENSMUSG00000005575.15	Ube2m	1329.519514	0.777843229	0.137608266	5.65259086	1.58E-08	6.29E-07
ENSMUSG00000040084.9	Bub1b	2451.404376	0.664233246	0.117602909	5.648102166	1.62E-08	6.44E-07
ENSMUSG00000045636.16	Mtus1	25.77247996	-5.794848174	1.026059289	-5.647673811	1.63E-08	6.44E-07
ENSMUSG00000025702.15	8-Mar	306.3703119	-1.582684894	0.280314325	-5.646107781	1.64E-08	6.49E-07
ENSMUSG00000063802.5	Hspbp1	640.2506852	0.929840459	0.164798563	5.642284997	1.68E-08	6.62E-07
ENSMUSG00000028713.17	Cyp4b1	21.32276995	-8.372797487	1.485524705	-5.636255971	1.74E-08	6.83E-07
ENSMUSG00000076608.2	Igkj5	15.23166105	-8.171678274	1.449922258	-5.635942359	1.74E-08	6.83E-07
ENSMUSG00000001525.10	Tubb5	23891.82796	0.527502811	0.093621488	5.634420257	1.76E-08	6.88E-07
ENSMUSG00000030413.7	Pglyrp1	113.7494577	-2.878861653	0.511104284	-5.632630642	1.77E-08	6.93E-07
ENSMUSG00000049422.6	Chchd10	525.3708681	1.798526403	0.31944347	5.63018679	1.80E-08	7.02E-07
ENSMUSG00000044030.4	Irf2bp1	584.9300643	0.909493289	0.161577891	5.628822612	1.81E-08	7.06E-07
ENSMUSG00000009741.14	Ubp1	2832.717994	-0.608392721	0.10815983	-5.624941549	1.86E-08	7.20E-07
ENSMUSG00000015437.4	Gzmb	28.0176185	-7.206043533	1.281323916	-5.623904653	1.87E-08	7.23E-07
ENSMUSG00000073705.10	Apitd1	294.4146601	1.251376096	0.222701827	5.619065251	1.92E-08	7.41E-07
ENSMUSG00000058773.2	Hist1h1b	72.77425477	3.539318369	0.629894945	5.618902637	1.92E-08	7.41E-07
ENSMUSG00000034330.9	Plcg2	6598.507967	0.626580149	0.111570635	5.615995176	1.95E-08	7.52E-07
ENSMUSG00000023991.16	Foxp4	411.8041533	1.398681892	0.249093483	5.615088262	1.96E-08	7.54E-07
ENSMUSG00000030263.13	Lrmp	3529.117304	0.709010609	0.126327966	5.612459631	1.99E-08	7.63E-07
ENSMUSG00000064147.6	Rab44	1194.077051	-1.961398256	0.349490746	-5.612160778	2.00E-08	7.63E-07
ENSMUSG00000027985.14	Lef1	270.4559031	1.568357979	0.279497644	5.611345971	2.01E-08	7.64E-07
ENSMUSG00000047213.14	Ythdf3	3853.245184	-0.488093415	0.086985371	-5.611212673	2.01E-08	7.64E-07
ENSMUSG00000088609.1	Gm24187	56.53443851	5.116882248	0.912915104	5.604992433	2.08E-08	7.90E-07
ENSMUSG00000019428.16	Fkbp8	1776.450393	0.78813701	0.140630176	5.60432358	2.09E-08	7.91E-07
ENSMUSG00000004937.5	Sgta	708.2422705	1.085264231	0.193656661	5.604063521	2.09E-08	7.91E-07
ENSMUSG00000025010.13	Ccnj	494.0949655	-1.513533374	0.270106317	-5.60347271	2.10E-08	7.92E-07
ENSMUSG00000024338.14	Psmb8	4493.155654	0.583671457	0.104186127	5.602199387	2.12E-08	7.96E-07
ENSMUSG00000023828.2	Slc22a3	756.8108622	-0.921698345	0.16453442	-5.601857322	2.12E-08	7.96E-07
ENSMUSG00000018907.10	Alox12e	24.81008815	-8.118901953	1.450621082	-5.596845415	2.18E-08	8.17E-07
ENSMUSG00000020279.10	Il9r	94.24355013	3.027547943	0.540964554	5.596573607	2.19E-08	8.17E-07
ENSMUSG00000024677.13	Ms4a6b	836.6678276	-1.094335849	0.195689446	-5.592206794	2.24E-08	8.36E-07
ENSMUSG00000024353.4	Mzb1	518.8836393	1.569889502	0.281040297	5.585994311	2.32E-08	8.65E-07
ENSMUSG00000040552.8	C3ar1	354.8861856	-7.289791463	1.305811592	-5.582575239	2.37E-08	8.80E-07
ENSMUSG00000039529.8	Atp8b1	20.46071989	-8.216637319	1.47239809	-5.580445515	2.40E-08	8.89E-07
ENSMUSG00000044447.4	Dock5	571.7980261	-1.546435566	0.277224139	-5.578286115	2.43E-08	8.98E-07
ENSMUSG00000026656.15	Fcgr2b	409.7116613	-1.777186288	0.318653353	-5.577177426	2.44E-08	9.02E-07
ENSMUSG00000090877.3	Hspa1b	365.0789744	5.312810877	0.952822653	5.575865414	2.46E-08	9.07E-07
ENSMUSG00000024181.8	Mrpl28	583.181646	1.131592795	0.202979003	5.574925372	2.48E-08	9.10E-07
ENSMUSG00000076934.2	Iglv1	907.1435036	-7.318270243	1.314876601	-5.565746805	2.61E-08	9.57E-07
ENSMUSG00000041841.7	Rpl37	9520.198906	0.794169181	0.142781617	5.562124845	2.67E-08	9.75E-07
ENSMUSG00000020737.12	Hn1	2444.62821	0.662490215	0.119313204	5.552530611	2.82E-08	1.03E-06
ENSMUSG00000005442.13	Cic	1649.479711	1.05868781	0.191022568	5.542213276	2.99E-08	1.09E-06
ENSMUSG00000013076.15	Amotl1	19.37126189	-8.157223591	1.473487753	-5.53599687	3.09E-08	1.13E-06
ENSMUSG00000038732.14	Mboat1	271.6008484	-2.165319664	0.391794775	-5.526668048	3.26E-08	1.18E-06
ENSMUSG00000076543.2	Igkv4-74	21.6323474	-9.04185731	1.636996506	-5.523443254	3.32E-08	1.20E-06
ENSMUSG00000029135.10	Fosl2	297.7940045	-1.60523444	0.290657492	-5.522769874	3.34E-08	1.21E-06
ENSMUSG00000020189.13	Osbpl8	5607.441714	-0.452091641	0.081892352	-5.520559972	3.38E-08	1.22E-06
ENSMUSG00000078440.9	Dohh	247.7256546	1.232759689	0.223497178	5.515772948	3.47E-08	1.25E-06
ENSMUSG00000066800.11	Rnasel	3913.739529	-0.656473894	0.119057809	-5.513908747	3.51E-08	1.26E-06
ENSMUSG00000064262.7	Gimap8	2429.103901	-0.798499595	0.144988964	-5.507312936	3.64E-08	1.31E-06
ENSMUSG00000056145.5	AI504432	5222.704532	-0.59304784	0.107690964	-5.50694151	3.65E-08	1.31E-06
ENSMUSG00000049511.5	Htr1b	133.2462644	-5.385791518	0.978709993	-5.502949349	3.73E-08	1.33E-06
ENSMUSG00000021069.16	Pygl	536.6071765	-1.303850479	0.236963642	-5.50232293	3.75E-08	1.33E-06
ENSMUSG00000021423.5	Ly86	1727.136437	0.636225743	0.115644702	5.501555454	3.76E-08	1.34E-06
ENSMUSG00000029684.14	Wasl	669.5325379	-1.072461127	0.194943252	-5.501401647	3.77E-08	1.34E-06
ENSMUSG00000008682.13	Rpl10	13520.62186	0.62976181	0.114532248	5.498554526	3.83E-08	1.35E-06
ENSMUSG00000060032.6	H2afj	820.3871631	0.873121943	0.158889075	5.495166616	3.90E-08	1.38E-06
ENSMUSG00000030795.18	Fus	10682.69762	-0.655551354	0.119496096	-5.4859646	4.11E-08	1.45E-06
ENSMUSG00000034158.9	Lrrc58	2570.39883	-0.630242551	0.114918432	-5.484259929	4.15E-08	1.46E-06
ENSMUSG00000038900.17	Rpl12	17783.11437	0.580531664	0.10591778	5.480965183	4.23E-08	1.48E-06
ENSMUSG00000046080.17	Clec9a	63.30343327	-4.432170258	0.809182913	-5.4773404	4.32E-08	1.51E-06
ENSMUSG00000024660.8	Incenp	2511.451828	0.746112819	0.136277441	5.474954732	4.38E-08	1.53E-06
ENSMUSG00000041685.15	Fcho2	2118.942002	-0.682292818	0.12472111	-5.470547988	4.49E-08	1.57E-06
ENSMUSG00000021709.14	Erbb2ip	6270.18432	-0.462299068	0.084525187	-5.469364661	4.52E-08	1.57E-06
ENSMUSG00000102721.1	A630081D01Rik	19.09669326	-7.471756878	1.366113694	-5.469352158	4.52E-08	1.57E-06
ENSMUSG00000019214.13	Chtf18	371.3356676	1.09795943	0.200949233	5.463864742	4.66E-08	1.62E-06
ENSMUSG00000025651.14	Uqcrc1	1888.861948	0.645743122	0.11824165	5.461215431	4.73E-08	1.64E-06
ENSMUSG00000025473.16	Adam8	305.5915022	-2.025581703	0.371110027	-5.458170229	4.81E-08	1.66E-06
ENSMUSG00000018377.10	Vezf1	3034.473785	-0.562579469	0.103268427	-5.447739298	5.10E-08	1.76E-06
ENSMUSG00000026842.16	Abl1	2284.012288	0.63143297	0.115940278	5.44619164	5.15E-08	1.77E-06
ENSMUSG00000035329.7	Fbxo33	950.7511556	-0.850326643	0.156186493	-5.444303305	5.20E-08	1.79E-06
ENSMUSG00000079419.4	Ms4a6c	636.9671049	-1.343369669	0.247028412	-5.438118054	5.38E-08	1.84E-06
ENSMUSG00000026496.11	Parp1	11875.29787	0.599287831	0.110217971	5.437296894	5.41E-08	1.85E-06
ENSMUSG00000038352.15	Arl5c	537.0675954	1.284233698	0.236307844	5.434579207	5.49E-08	1.87E-06
ENSMUSG00000072501.4	Phf20l1	3672.591639	-0.666093286	0.122569088	-5.43443128	5.50E-08	1.87E-06
ENSMUSG00000103443.1	Gm37132	12.00589389	-7.523232988	1.384500732	-5.433895999	5.51E-08	1.87E-06
ENSMUSG00000063382.5	Bcl9l	776.3262316	1.423747541	0.262160555	5.430822892	5.61E-08	1.90E-06
ENSMUSG00000024339.12	Tap2	2957.918802	0.768081158	0.141451547	5.429994745	5.64E-08	1.91E-06
ENSMUSG00000017386.10	Traf4	397.6699106	1.123524436	0.206947778	5.42902392	5.67E-08	1.91E-06
ENSMUSG00000040824.3	Snrpd2	1458.895502	0.971579318	0.179018692	5.427250671	5.72E-08	1.93E-06
ENSMUSG00000030325.16	Klrb1c	667.0120245	-2.24620484	0.413947919	-5.426298176	5.75E-08	1.94E-06
ENSMUSG00000031821.11	Gins2	623.3398037	0.983900638	0.181528034	5.420102979	5.96E-08	2.00E-06
ENSMUSG00000000303.12	Cdh1	921.9346553	-6.697442113	1.235766601	-5.419665903	5.97E-08	2.00E-06
ENSMUSG00000047675.15	Rps8	29650.58897	0.512329515	0.094546869	5.418788808	6.00E-08	2.01E-06
ENSMUSG00000042106.5	Fam212a	450.8743048	0.927435914	0.171171011	5.418183292	6.02E-08	2.01E-06
ENSMUSG00000074829.10	2010315B03Rik	661.8517935	-0.870140001	0.160612607	-5.417632018	6.04E-08	2.01E-06
ENSMUSG00000044857.7	Lemd2	551.6676967	1.095304936	0.202199847	5.416942466	6.06E-08	2.02E-06
ENSMUSG00000081094.3	Rpl19-ps11	848.3093472	1.008525877	0.186196173	5.416469412	6.08E-08	2.02E-06
ENSMUSG00000020689.4	Itgb3	646.3284433	-1.469050681	0.271256173	-5.415731793	6.10E-08	2.02E-06
ENSMUSG00000017774.19	Myo1c	2211.479298	0.689871173	0.127544789	5.408854247	6.34E-08	2.09E-06
ENSMUSG00000058569.7	Tmed9	2170.070488	0.495583901	0.091624676	5.408847501	6.34E-08	2.09E-06
ENSMUSG00000029438.9	Bcl7a	1690.25678	0.627913279	0.116116661	5.407607085	6.39E-08	2.10E-06
ENSMUSG00000050410.15	Tcf19	762.0956668	0.88179302	0.163100875	5.406427279	6.43E-08	2.11E-06
ENSMUSG00000038398.7	Upf3a	559.9230257	0.879398955	0.16275532	5.403196361	6.55E-08	2.15E-06
ENSMUSG00000063856.7	Gpx1	8479.305258	0.611903504	0.113254128	5.402924495	6.56E-08	2.15E-06
ENSMUSG00000025290.16	Rps24	30593.06826	0.675259928	0.125064907	5.399275826	6.69E-08	2.18E-06
ENSMUSG00000024590.8	Lmnb1	7679.601647	0.462608366	0.085680226	5.399243037	6.69E-08	2.18E-06
ENSMUSG00000020897.12	Aurkb	1417.31165	0.579040333	0.107245853	5.399186261	6.69E-08	2.18E-06
ENSMUSG00000002257.7	Def6	1491.760521	0.636893621	0.117980047	5.398316402	6.73E-08	2.19E-06
ENSMUSG00000026754.16	Golga1	806.260398	-0.728498336	0.135067963	-5.393568674	6.91E-08	2.24E-06
ENSMUSG00000001729.14	Akt1	2952.809882	0.660749756	0.122672459	5.38629258	7.19E-08	2.33E-06
ENSMUSG00000022385.10	Gtse1	350.3481055	1.361161909	0.252725638	5.385927293	7.21E-08	2.33E-06
ENSMUSG00000054452.9	Aes	3999.919456	0.49099198	0.091178125	5.384975612	7.25E-08	2.34E-06
ENSMUSG00000027931.12	Npr1	17.56124895	-7.892386854	1.46610267	-5.383242943	7.32E-08	2.36E-06
ENSMUSG00000034353.14	Ramp1	3837.56012	0.650477858	0.120865733	5.381821973	7.37E-08	2.37E-06
ENSMUSG00000062524.4	Ncr1	1125.487648	-2.288610046	0.425416441	-5.379693467	7.46E-08	2.39E-06
ENSMUSG00000040283.14	Btnl9	462.7461282	-1.631123928	0.303448286	-5.375294593	7.65E-08	2.45E-06
ENSMUSG00000056708.5	Ier5	772.8452086	0.925825191	0.172343676	5.371970763	7.79E-08	2.49E-06
ENSMUSG00000095630.2	Igkv6-23	494.1571236	-13.39633305	2.496381619	-5.366300149	8.04E-08	2.57E-06
ENSMUSG00000025132.13	Arhgdia	4725.881142	0.750478293	0.139863236	5.365801002	8.06E-08	2.57E-06
ENSMUSG00000026126.15	Ptpn18	1300.921401	0.759027617	0.141548412	5.362318156	8.22E-08	2.61E-06
ENSMUSG00000009863.14	Sdhb	2115.730046	0.585703215	0.109406979	5.353435598	8.63E-08	2.74E-06
ENSMUSG00000026895.7	Ndufa8	731.5778158	0.867139333	0.162028766	5.351761627	8.71E-08	2.76E-06
ENSMUSG00000032562.13	Gnai2	9193.512763	0.439918357	0.082339153	5.342760265	9.15E-08	2.90E-06
ENSMUSG00000050357.8	Rltpr	1140.185243	0.998745236	0.187120075	5.337456376	9.43E-08	2.98E-06
ENSMUSG00000000562.5	Adora3	18.74685318	-7.572517227	1.41944965	-5.334826231	9.56E-08	3.01E-06
ENSMUSG00000024913.16	Lrp5	1286.575103	0.784303827	0.147035944	5.334095906	9.60E-08	3.02E-06
ENSMUSG00000003269.15	Cyth2	686.2455674	0.814850102	0.152997219	5.325914461	1.00E-07	3.15E-06
ENSMUSG00000006782.16	Cnp	2037.178339	0.679296782	0.127578255	5.324549888	1.01E-07	3.17E-06
ENSMUSG00000037475.15	Thoc2	6240.901923	-0.55129708	0.103567717	-5.323059135	1.02E-07	3.19E-06
ENSMUSG00000035638.14	Muc20	18.73278034	-7.559438512	1.422722742	-5.313360282	1.08E-07	3.36E-06
ENSMUSG00000048960.13	Prex2	22.56050421	-5.517713373	1.039384836	-5.308633703	1.10E-07	3.44E-06
ENSMUSG00000074277.4	Phldb3	326.3851677	1.500901026	0.282735649	5.308495876	1.11E-07	3.44E-06
ENSMUSG00000070462.4	Mesdc1	589.9835403	1.079541617	0.203489007	5.305159398	1.13E-07	3.49E-06
ENSMUSG00000030785.8	Cox6a2	1097.100335	1.130131475	0.213034496	5.304922421	1.13E-07	3.49E-06
ENSMUSG00000020307.14	Cdc34	455.7185415	1.104300704	0.20818751	5.304356166	1.13E-07	3.50E-06
ENSMUSG00000044229.8	Nxpe4	179.5446802	-2.832346307	0.534046074	-5.303561707	1.14E-07	3.51E-06
ENSMUSG00000051627.2	Hist1h1e	47.17442928	3.010958379	0.567984378	5.301128865	1.15E-07	3.55E-06
ENSMUSG00000022475.18	Hdac7	2637.196258	0.630787379	0.119029499	5.299420619	1.16E-07	3.57E-06
ENSMUSG00000056612.6	Ppp1r14b	1545.294181	0.693849944	0.13093291	5.299278409	1.16E-07	3.57E-06
ENSMUSG00000006498.16	Ptbp1	8551.378938	0.485671939	0.091672839	5.29788262	1.17E-07	3.59E-06
ENSMUSG00000001403.13	Ube2c	1383.029608	0.772050631	0.145824293	5.294389676	1.19E-07	3.66E-06
ENSMUSG00000036617.16	Etl4	21.69458404	-6.058537045	1.144715056	-5.292615847	1.21E-07	3.68E-06
ENSMUSG00000058833.11	2810428I15Rik	150.5802075	1.424344835	0.269131666	5.292371783	1.21E-07	3.68E-06
ENSMUSG00000035967.15	Ddx26b	3728.601952	-0.546222219	0.103364561	-5.284424519	1.26E-07	3.84E-06
ENSMUSG00000098799.1	Trgj4	22.75247454	-7.212466244	1.365192733	-5.283112098	1.27E-07	3.86E-06
ENSMUSG00000003068.15	Stk11	1649.504348	0.864526247	0.163699128	5.28119029	1.28E-07	3.90E-06
ENSMUSG00000075376.10	Rc3h2	2125.67297	-0.53866677	0.102051815	-5.2783654	1.30E-07	3.95E-06
ENSMUSG00000002477.4	Snrpd1	1921.389872	0.742088009	0.140715726	5.273667921	1.34E-07	4.04E-06
ENSMUSG00000029328.15	Hnrnpdl	7004.897369	-0.525138658	0.099582339	-5.273411563	1.34E-07	4.04E-06
ENSMUSG00000020120.15	Plek	4625.980033	-0.678420723	0.128669087	-5.27260075	1.35E-07	4.05E-06
ENSMUSG00000039477.16	Tnrc18	1369.929419	1.079029345	0.204840062	5.267667539	1.38E-07	4.16E-06
ENSMUSG00000071713.4	Csf2rb	2504.290414	-2.049542322	0.389202692	-5.266002424	1.39E-07	4.19E-06
ENSMUSG00000003402.13	Prkcsh	1402.600048	0.795855706	0.151165773	5.264787728	1.40E-07	4.21E-06
ENSMUSG00000026395.16	Ptprc	13838.71902	-0.45006918	0.085498428	-5.264063833	1.41E-07	4.22E-06
ENSMUSG00000017446.14	C1qtnf1	13.18923091	-7.794975745	1.481222397	-5.262528949	1.42E-07	4.24E-06
ENSMUSG00000030470.15	Csrp3	97.94953447	-6.323474604	1.2024249	-5.258935176	1.45E-07	4.32E-06
ENSMUSG00000085334.7	Gm12940	1026.393683	-1.048378048	0.199456932	-5.25616252	1.47E-07	4.38E-06
ENSMUSG00000028458.12	Tesk1	441.6903347	1.032636749	0.196530653	5.254329205	1.49E-07	4.42E-06
ENSMUSG00000032216.14	Nedd4	8786.868161	-0.803835466	0.153021486	-5.253088863	1.50E-07	4.43E-06
ENSMUSG00000055435.6	Maf	514.2933226	-1.248031926	0.237583374	-5.253027196	1.50E-07	4.43E-06
ENSMUSG00000021134.17	Srsf5	13978.22815	-0.540240361	0.102866695	-5.251849124	1.51E-07	4.45E-06
ENSMUSG00000017221.14	Psmd3	1432.908754	0.713210054	0.135848612	5.250035639	1.52E-07	4.49E-06
ENSMUSG00000034282.3	Evpl	336.3222473	1.351839197	0.257748767	5.244794039	1.56E-07	4.61E-06
ENSMUSG00000030342.8	Cd9	562.7703507	-1.556816449	0.296926797	-5.243098518	1.58E-07	4.65E-06
ENSMUSG00000021843.16	Ktn1	2999.836502	-0.608381105	0.116058327	-5.242028886	1.59E-07	4.66E-06
ENSMUSG00000032238.17	Rora	1302.211346	-1.102481076	0.210628851	-5.234235817	1.66E-07	4.86E-06
ENSMUSG00000028521.17	Slc35d1	287.672858	-1.193673587	0.228099673	-5.233122755	1.67E-07	4.88E-06
ENSMUSG00000040247.5	Tbc1d10c	2972.709761	0.708788867	0.135464431	5.232287634	1.67E-07	4.89E-06
ENSMUSG00000055148.7	Klf2	192.2546074	1.532731947	0.293048488	5.230301503	1.69E-07	4.94E-06
ENSMUSG00000061650.6	Med9	441.3344369	0.872122165	0.166778998	5.229208559	1.70E-07	4.96E-06
ENSMUSG00000021758.13	Ddx4	433.6207426	-1.170294911	0.223814785	-5.22885435	1.71E-07	4.96E-06
ENSMUSG00000019302.16	Atp6v0a1	623.2061434	-1.23407162	0.23613239	-5.226185268	1.73E-07	5.02E-06
ENSMUSG00000016503.16	Gtf3a	1324.421235	0.601306673	0.115242118	5.217768337	1.81E-07	5.25E-06
ENSMUSG00000057143.14	Trim12c	2073.615836	-0.575686877	0.110443988	-5.21247817	1.86E-07	5.38E-06
ENSMUSG00000010608.15	Rbm25	10456.0694	-0.670786151	0.128691447	-5.212359988	1.86E-07	5.38E-06
ENSMUSG00000012296.15	Tjap1	352.3841017	1.35813462	0.260644012	5.21068797	1.88E-07	5.42E-06
ENSMUSG00000040723.14	Rcsd1	5209.116941	0.496447887	0.095292356	5.209734649	1.89E-07	5.44E-06
ENSMUSG00000005447.12	Pafah1b3	648.9773752	0.923397647	0.177356257	5.206456555	1.92E-07	5.53E-06
ENSMUSG00000026520.8	Pycr2	682.3041627	0.710268526	0.136448725	5.205387783	1.94E-07	5.55E-06
ENSMUSG00000058603.10	Rpl28-ps1	141.8267398	2.087036312	0.401119004	5.203035233	1.96E-07	5.61E-06
ENSMUSG00000040699.13	Limd2	3409.120268	0.629126952	0.120924564	5.202639816	1.96E-07	5.61E-06
ENSMUSG00000038976.12	Ppp1r9b	2077.867768	0.758446485	0.145786263	5.202455084	1.97E-07	5.61E-06
ENSMUSG00000050628.6	Ubald2	1523.426516	0.751093951	0.144389407	5.201863246	1.97E-07	5.62E-06
ENSMUSG00000005474.9	Myl10	1709.176551	0.70861412	0.1363325	5.197690357	2.02E-07	5.74E-06
ENSMUSG00000085558.7	4930412C18Rik	13.84986165	-7.749049894	1.49326294	-5.18934053	2.11E-07	5.99E-06
ENSMUSG00000045671.17	Spred2	554.5069804	-0.921893055	0.17769785	-5.18798092	2.13E-07	6.02E-06
ENSMUSG00000007613.15	Tgfbr1	1492.252156	-0.829066287	0.15980805	-5.187888122	2.13E-07	6.02E-06
ENSMUSG00000058600.13	Rpl30	12571.67718	0.727522776	0.140378912	5.182564569	2.19E-07	6.19E-06
ENSMUSG00000104068.1	Gm37199	20.86724976	-7.018847144	1.354814317	-5.180670928	2.21E-07	6.24E-06
ENSMUSG00000007721.5	Ccdc124	257.1183868	1.364034274	0.263832501	5.17007673	2.34E-07	6.59E-06
ENSMUSG00000004054.8	Map3k11	584.5759943	1.227317579	0.237487865	5.167917014	2.37E-07	6.65E-06
ENSMUSG00000034659.14	Tmem109	787.8804818	0.788504914	0.152579908	5.167816156	2.37E-07	6.65E-06
ENSMUSG00000025017.9	Pik3ap1	942.5522362	0.954923723	0.184855055	5.165797189	2.39E-07	6.71E-06
ENSMUSG00000024597.10	Slc12a2	490.5001411	-0.924037871	0.178909913	-5.164822093	2.41E-07	6.74E-06
ENSMUSG00000038991.16	Txndc5	2107.625347	-0.770591549	0.149212159	-5.164401828	2.41E-07	6.74E-06
ENSMUSG00000001225.12	Slc26a3	19.65091416	-7.833335169	1.516951799	-5.163865571	2.42E-07	6.75E-06
ENSMUSG00000033751.5	Gadd45gip1	539.9311448	0.954890041	0.18492948	5.163536078	2.42E-07	6.75E-06
ENSMUSG00000071415.6	Rpl23	24143.86914	0.615353077	0.119331885	5.156652629	2.51E-07	6.99E-06
ENSMUSG00000036916.13	Zfp280c	1279.224004	-0.636121664	0.123449631	-5.15288428	2.57E-07	7.12E-06
ENSMUSG00000014453.3	Blk	895.3200596	0.695257758	0.134966527	5.15133473	2.59E-07	7.17E-06
ENSMUSG00000103632.1	Gm38329	20.37305886	-5.823663258	1.130875786	-5.149693122	2.61E-07	7.20E-06
ENSMUSG00000078348.4	Sf3b5	633.9341904	0.833063594	0.161772572	5.149597269	2.61E-07	7.20E-06
ENSMUSG00000039221.10	Rpl22l1	4025.853798	0.722550523	0.140313964	5.149526836	2.61E-07	7.20E-06
ENSMUSG00000027646.15	Src	97.98276884	2.460673419	0.478329636	5.14430475	2.69E-07	7.40E-06
ENSMUSG00000036606.16	Plxnb2	1695.874285	0.936542596	0.182219082	5.139651611	2.75E-07	7.57E-06
ENSMUSG00000047417.17	Rexo1	876.6841072	1.117433316	0.217446583	5.13888653	2.76E-07	7.59E-06
ENSMUSG00000037007.17	Zfp113	1022.638706	-0.692041624	0.134756858	-5.13548354	2.81E-07	7.71E-06
ENSMUSG00000059734.6	Ndufs8	858.2769406	0.745134214	0.145149471	5.133564784	2.84E-07	7.78E-06
ENSMUSG00000027447.6	Cst3	2784.016865	0.685694773	0.133595588	5.132615414	2.86E-07	7.81E-06
ENSMUSG00000021775.10	Nr1d2	904.061655	-0.597808092	0.116570698	-5.128287852	2.92E-07	7.98E-06
ENSMUSG00000027770.5	Dhx36	2444.419983	-0.441175504	0.086097553	-5.124135232	2.99E-07	8.14E-06
ENSMUSG00000040229.11	Gpr34	362.4234739	-1.805584599	0.352414611	-5.123466913	3.00E-07	8.16E-06
ENSMUSG00000004980.16	Hnrnpa2b1	32967.29283	-0.341167384	0.066615571	-5.121436028	3.03E-07	8.23E-06
ENSMUSG00000037894.13	H2afz	6648.092231	0.746695603	0.145820132	5.120661952	3.04E-07	8.25E-06
ENSMUSG00000042453.14	Reln	47.14693266	-4.534470829	0.885588077	-5.120293448	3.05E-07	8.26E-06
ENSMUSG00000021549.13	Rasa1	2148.439318	-0.679740291	0.132779852	-5.119302955	3.07E-07	8.29E-06
ENSMUSG00000003573.15	Homer3	700.7187685	0.931154239	0.181954752	5.117504371	3.10E-07	8.35E-06
ENSMUSG00000015314.10	Slamf6	716.6928338	1.244824667	0.24331557	5.116091278	3.12E-07	8.40E-06
ENSMUSG00000025813.14	Homer2	29.02768906	-6.141071294	1.200652599	-5.114777828	3.14E-07	8.45E-06
ENSMUSG00000033307.6	Mif	1434.835192	0.855096374	0.167266905	5.112167132	3.18E-07	8.55E-06
ENSMUSG00000095115.2	Itpripl2	380.5251753	-1.528696939	0.299104378	-5.110914615	3.21E-07	8.60E-06
ENSMUSG00000027469.16	Tpx2	2688.508356	0.577052223	0.112915109	5.110496072	3.21E-07	8.60E-06
ENSMUSG00000034593.16	Myo5a	3297.267111	-0.461855672	0.090495241	-5.103645983	3.33E-07	8.91E-06
ENSMUSG00000020821.17	Kif1c	623.6548008	0.856070627	0.167760305	5.102939158	3.34E-07	8.93E-06
ENSMUSG00000032053.7	Pou2af1	948.123555	1.113535525	0.218256482	5.101958555	3.36E-07	8.96E-06
ENSMUSG00000018286.6	Psmb6	1249.295086	0.651236326	0.127700995	5.099696575	3.40E-07	9.05E-06
ENSMUSG00000032812.16	Arap1	2141.692155	0.829208979	0.162608647	5.099415039	3.41E-07	9.05E-06
ENSMUSG00000023353.13	Agap3	508.0931789	1.146788109	0.224924328	5.098550787	3.42E-07	9.08E-06
ENSMUSG00000056492.5	Adgrf5	36.7112775	-5.486214403	1.076515525	-5.096270584	3.46E-07	9.17E-06
ENSMUSG00000035181.5	Heatr5a	1489.689893	-0.847704501	0.16644863	-5.092889624	3.53E-07	9.33E-06
ENSMUSG00000021957.6	Tkt	6116.981717	0.632415264	0.124183399	5.092591015	3.53E-07	9.33E-06
ENSMUSG00000025898.5	Cwf19l2	1508.930127	-0.612704046	0.120396677	-5.089044482	3.60E-07	9.49E-06
ENSMUSG00000036172.17	Cd200r3	1208.264932	-7.372439836	1.449281745	-5.086961082	3.64E-07	9.58E-06
ENSMUSG00000024369.16	Nelfe	616.607242	0.909184303	0.178783137	5.085402993	3.67E-07	9.64E-06
ENSMUSG00000051510.13	Mafg	780.594037	-0.8433811	0.165861141	-5.084862526	3.68E-07	9.65E-06
ENSMUSG00000022194.15	Pabpn1	829.1633521	-0.924051875	0.181803641	-5.082691809	3.72E-07	9.75E-06
ENSMUSG00000059498.13	Fcgr3	351.769527	-2.881063023	0.566953917	-5.081652914	3.74E-07	9.79E-06
ENSMUSG00000040021.12	Lats1	1609.037367	-0.594113466	0.117033021	-5.076460131	3.85E-07	1.00E-05
ENSMUSG00000001865.2	Cpa3	2604.380915	-2.09591639	0.413081413	-5.0738579	3.90E-07	1.02E-05
ENSMUSG00000021196.13	Pfkp	839.000649	-1.091489934	0.215184562	-5.072343118	3.93E-07	1.02E-05
ENSMUSG00000063268.12	Parp10	507.3076404	1.033171865	0.203748805	5.070811908	3.96E-07	1.03E-05
ENSMUSG00000006398.15	Cdc20	1036.281953	0.788638966	0.155526526	5.070768216	3.96E-07	1.03E-05
ENSMUSG00000020308.5	Tpgs1	134.2748099	1.524706791	0.300876898	5.067543567	4.03E-07	1.04E-05
ENSMUSG00000041408.16	Wapl	4819.469061	-0.407874019	0.080497998	-5.066884038	4.04E-07	1.05E-05
ENSMUSG00000039116.5	Adgrg6	15.95206696	-7.175812477	1.41652446	-5.065787905	4.07E-07	1.05E-05
ENSMUSG00000050714.9	Zbtb26	724.8162339	-0.710904642	0.140338158	-5.065654659	4.07E-07	1.05E-05
ENSMUSG00000055485.6	Soga1	395.9252332	1.118358556	0.220822615	5.064510978	4.09E-07	1.06E-05
ENSMUSG00000066979.6	Bub3	2209.76958	0.591119528	0.116816518	5.060239223	4.19E-07	1.08E-05
ENSMUSG00000023939.7	Mrpl14	392.2278596	1.048154445	0.20727656	5.056791975	4.26E-07	1.10E-05
ENSMUSG00000038807.18	Rap1gap2	217.5622196	-2.497699971	0.49394847	-5.05660028	4.27E-07	1.10E-05
ENSMUSG00000103763.1	Gm37860	13.73273189	-7.323039103	1.448541158	-5.055458081	4.29E-07	1.10E-05
ENSMUSG00000096767.2	Ighv1-62-3	15.39775815	-8.348218799	1.652430339	-5.052085162	4.37E-07	1.12E-05
ENSMUSG00000034881.7	Tbxa2r	612.5257056	1.007871965	0.199596242	5.049553806	4.43E-07	1.13E-05
ENSMUSG00000044786.6	Zfp36	1089.431378	0.944557811	0.187152525	5.046994759	4.49E-07	1.14E-05
ENSMUSG00000025491.14	Ifitm1	568.8828356	-2.45047663	0.4857787	-5.044429965	4.55E-07	1.16E-05
ENSMUSG00000006445.3	Epha2	537.6404099	1.044141071	0.207154953	5.040386707	4.65E-07	1.18E-05
ENSMUSG00000002767.13	Mrpl2	516.6813936	0.980668182	0.194678673	5.037368325	4.72E-07	1.20E-05
ENSMUSG00000076522.2	Igkv16-104	300.5732848	-12.21384445	2.424887475	-5.036870608	4.73E-07	1.20E-05
ENSMUSG00000031209.14	Heph	13.93029169	-6.790486874	1.348225153	-5.036611917	4.74E-07	1.20E-05
ENSMUSG00000077222.1	Gm22270	12.91634608	-7.573556828	1.504109764	-5.035242115	4.77E-07	1.21E-05
ENSMUSG00000000392.17	Fap	17.39265869	-7.778124277	1.545505303	-5.032738652	4.84E-07	1.22E-05
ENSMUSG00000108358.1	RP23-181P23.1	16.85691047	-6.525191997	1.29986545	-5.01989802	5.17E-07	1.30E-05
ENSMUSG00000048379.8	Socs4	2413.632893	-0.619134237	0.123390671	-5.017674592	5.23E-07	1.32E-05
ENSMUSG00000040007.8	Bahd1	602.9622643	0.7744956	0.154493824	5.013116917	5.36E-07	1.35E-05
ENSMUSG00000065431.1	Mir186	14.24176878	-7.9701095	1.590176674	-5.012090562	5.38E-07	1.35E-05
ENSMUSG00000042541.10	Shfm1	2012.48794	0.777265093	0.15515631	5.009561594	5.46E-07	1.37E-05
ENSMUSG00000006215.12	Zbtb17	481.0314797	1.023406332	0.20429377	5.009483798	5.46E-07	1.37E-05
ENSMUSG00000029455.14	Aldh2	4349.380894	0.582464014	0.116298729	5.008343774	5.49E-07	1.37E-05
ENSMUSG00000025776.13	Crispld1	87.25427407	-2.070225414	0.413377178	-5.008078639	5.50E-07	1.37E-05
ENSMUSG00000085887.2	Arhgap27os3	207.2322572	-1.575993347	0.314723983	-5.007541316	5.51E-07	1.37E-05
ENSMUSG00000100213.1	Gm28151	45.19286613	-4.030634148	0.805372919	-5.004680506	5.60E-07	1.39E-05
ENSMUSG00000000740.11	Rpl13	16982.49978	0.533956406	0.106829217	4.998224481	5.79E-07	1.44E-05
ENSMUSG00000026834.13	Acvr1c	19.92436234	-7.68059073	1.537150478	-4.996642059	5.83E-07	1.45E-05
ENSMUSG00000038128.6	Camk4	168.9357077	-1.63763393	0.327913447	-4.994104219	5.91E-07	1.46E-05
ENSMUSG00000024201.12	Kdm4b	620.8146001	0.909898905	0.182212607	4.993611139	5.93E-07	1.47E-05
ENSMUSG00000109428.1	RP24-225H21.2	11.69917388	-7.590066811	1.520410977	-4.992115243	5.97E-07	1.48E-05
ENSMUSG00000053898.12	Ech1	933.1470821	0.744312339	0.14917659	4.989471476	6.05E-07	1.49E-05
ENSMUSG00000061306.15	Slc38a10	1827.44711	0.692719897	0.138850488	4.988962633	6.07E-07	1.50E-05
ENSMUSG00000020196.9	Cabin1	1760.797802	0.840616177	0.168549131	4.987365828	6.12E-07	1.50E-05
ENSMUSG00000020346.16	Mgat1	4734.608635	0.510882316	0.102438769	4.987196961	6.13E-07	1.50E-05
ENSMUSG00000032020.15	Ubash3b	567.9968812	-0.918219092	0.184156268	-4.986086554	6.16E-07	1.51E-05
ENSMUSG00000037622.14	Wdtc1	951.4381184	0.961357174	0.192871974	4.984431668	6.21E-07	1.52E-05
ENSMUSG00000090202.1	4930503B20Rik	18.82954744	-7.74105678	1.556181793	-4.974391049	6.55E-07	1.60E-05
ENSMUSG00000037965.14	Zc3h7a	4747.877235	-0.638957792	0.128520446	-4.971643139	6.64E-07	1.62E-05
ENSMUSG00000066415.4	Msl2	3414.284732	-0.457905493	0.092186851	-4.967145397	6.79E-07	1.66E-05
ENSMUSG00000030814.17	Bcl7c	1026.18815	0.756488568	0.152329385	4.966136809	6.83E-07	1.66E-05
ENSMUSG00000105677.1	Gm43328	117.2253981	-2.390508313	0.481519671	-4.964508113	6.89E-07	1.68E-05
ENSMUSG00000030677.8	Kif22	1299.214598	0.700793084	0.141218865	4.962460814	6.96E-07	1.69E-05
ENSMUSG00000028180.18	Zranb2	3962.53961	-0.55370473	0.111586634	-4.962106205	6.97E-07	1.69E-05
ENSMUSG00000052013.14	Btla	893.1261283	-0.72640582	0.146394138	-4.961987062	6.98E-07	1.69E-05
ENSMUSG00000024423.5	Impact	917.3867136	-0.769252416	0.155040482	-4.961622954	6.99E-07	1.69E-05
ENSMUSG00000067149.6	Jchain	16911.95951	-4.811069131	0.970209998	-4.95879154	7.09E-07	1.71E-05
ENSMUSG00000011877.13	Git1	955.384689	0.980218273	0.19774453	4.956993106	7.16E-07	1.73E-05
ENSMUSG00000020372.15	Gnb2l1	27179.05604	0.517689834	0.104475372	4.95513749	7.23E-07	1.74E-05
ENSMUSG00000057337.13	Chst3	288.6137508	1.564621388	0.315765721	4.955007103	7.23E-07	1.74E-05
ENSMUSG00000013629.16	Cad	1758.205788	0.845161444	0.170575226	4.95477254	7.24E-07	1.74E-05
ENSMUSG00000056718.2	Gm13199	12.34276682	-7.229214627	1.459744275	-4.952384297	7.33E-07	1.76E-05
ENSMUSG00000074476.5	Spc24	794.5129636	0.895141669	0.181004776	4.945403581	7.60E-07	1.82E-05
ENSMUSG00000052488.6	Cherp	1713.260019	0.821429518	0.166108078	4.94515093	7.61E-07	1.82E-05
ENSMUSG00000101013.1	A630072M18Rik	338.4778582	-1.371969529	0.277574682	-4.94270414	7.70E-07	1.84E-05
ENSMUSG00000002395.14	Use1	1077.167926	0.716939066	0.145083628	4.941557319	7.75E-07	1.85E-05
ENSMUSG00000071722.4	Spin4	19.39089337	-7.801256155	1.578983314	-4.940683088	7.78E-07	1.85E-05
ENSMUSG00000061232.15	H2-K1	17511.60968	0.490024042	0.099194849	4.940014988	7.81E-07	1.86E-05
ENSMUSG00000023118.15	Sympk	1890.276878	0.724571879	0.146694986	4.939309102	7.84E-07	1.86E-05
ENSMUSG00000024393.14	Prrc2a	5509.47696	1.167975733	0.236569043	4.93714528	7.93E-07	1.88E-05
ENSMUSG00000032485.14	Scap	1742.377074	0.664998543	0.134869231	4.930691312	8.19E-07	1.94E-05
ENSMUSG00000057789.13	Bak1	851.3710178	0.814156362	0.165200329	4.928297462	8.29E-07	1.96E-05
ENSMUSG00000030604.9	Zfp626	780.8519463	-1.075460719	0.218265618	-4.927302479	8.34E-07	1.97E-05
ENSMUSG00000040618.6	Pck2	2072.039773	0.673233701	0.136665986	4.926124781	8.39E-07	1.98E-05
ENSMUSG00000073411.11	H2-D1	13273.95999	0.488691938	0.099230872	4.924797356	8.44E-07	1.99E-05
ENSMUSG00000032727.13	Mier3	2695.074256	-0.645034567	0.131020663	-4.923151466	8.52E-07	2.00E-05
ENSMUSG00000002524.15	Puf60	2402.708629	0.532040662	0.108106982	4.921427383	8.59E-07	2.02E-05
ENSMUSG00000028911.16	Srsf4	2128.789859	0.509376958	0.103543088	4.919468483	8.68E-07	2.04E-05
ENSMUSG00000026180.8	Cxcr2	660.3036138	-3.271841973	0.665275918	-4.918022557	8.74E-07	2.05E-05
ENSMUSG00000005371.14	Fbxo11	2761.96955	-0.568500689	0.115600046	-4.917824061	8.75E-07	2.05E-05
ENSMUSG00000041483.14	Zfp281	1262.059796	-0.642376561	0.130713415	-4.914388943	8.91E-07	2.08E-05
ENSMUSG00000039167.11	Adgrl4	4598.004253	-0.601439101	0.122402984	-4.913598354	8.94E-07	2.09E-05
ENSMUSG00000028378.6	Ptgr1	195.217829	1.433026517	0.291725187	4.912248179	9.00E-07	2.10E-05
ENSMUSG00000037259.15	Dzank1	13.43172657	-7.323882918	1.491408072	-4.910716962	9.07E-07	2.11E-05
ENSMUSG00000032515.7	Csrnp1	718.1719883	0.792596358	0.161422558	4.910071864	9.10E-07	2.12E-05
ENSMUSG00000057672.15	Pkn1	1777.252712	0.707999488	0.144216421	4.909284843	9.14E-07	2.12E-05
ENSMUSG00000022018.7	Rgcc	381.5735367	1.255282047	0.255879382	4.905756907	9.31E-07	2.16E-05
ENSMUSG00000022391.15	Rangap1	2542.468631	0.588690038	0.120035441	4.904301887	9.38E-07	2.17E-05
ENSMUSG00000039782.14	Cpeb2	215.030768	-2.507782398	0.511565221	-4.902175314	9.48E-07	2.19E-05
ENSMUSG00000024208.15	Uqcc2	342.920098	1.587459014	0.323872894	4.901487732	9.51E-07	2.20E-05
ENSMUSG00000020941.7	Map3k14	533.1330738	1.015231418	0.207244777	4.898706904	9.65E-07	2.22E-05
ENSMUSG00000043467.19	Zbtb37	1162.000597	-0.781659044	0.15962773	-4.896762247	9.74E-07	2.24E-05
ENSMUSG00000053398.11	Phgdh	3815.703834	0.720648726	0.147227223	4.894806228	9.84E-07	2.26E-05
ENSMUSG00000031865.16	Dctn1	1260.814833	0.771740873	0.157771557	4.891508254	1.00E-06	2.30E-05
ENSMUSG00000054675.5	Tmem119	725.8259216	1.033351859	0.21128584	4.890776677	1.00E-06	2.30E-05
ENSMUSG00000097705.1	Gm26740	301.8264148	-0.940075726	0.192228642	-4.890404028	1.01E-06	2.30E-05
ENSMUSG00000020476.14	Dbnl	2029.340124	0.538826604	0.110197108	4.889661945	1.01E-06	2.31E-05
ENSMUSG00000029366.10	Dck	3085.771825	0.650411704	0.133065982	4.88788866	1.02E-06	2.33E-05
ENSMUSG00000034801.13	Sos2	1721.000841	-0.659936248	0.135016298	-4.887826574	1.02E-06	2.33E-05
ENSMUSG00000032312.6	Csk	3499.69389	0.589062855	0.120558933	4.886098778	1.03E-06	2.34E-05
ENSMUSG00000033454.6	Zbtb1	3161.717229	-0.495640971	0.10146354	-4.884916984	1.03E-06	2.35E-05
ENSMUSG00000094420.2	Igkv10-96	321.5375179	-7.055508294	1.444564409	-4.884177024	1.04E-06	2.36E-05
ENSMUSG00000057342.14	Sphk2	417.7830278	1.041151209	0.213247334	4.88236447	1.05E-06	2.38E-05
ENSMUSG00000046330.9	Rpl37a	8462.361047	0.732575272	0.15007465	4.88140583	1.05E-06	2.39E-05
ENSMUSG00000085311.1	Gm15445	12.06880713	-6.987423887	1.432348705	-4.878298044	1.07E-06	2.42E-05
ENSMUSG00000020440.13	Arf5	693.5345823	0.880199479	0.180476156	4.877095674	1.08E-06	2.43E-05
ENSMUSG00000053317.11	Sec61b	1914.060093	0.679711326	0.139432643	4.874836418	1.09E-06	2.46E-05
ENSMUSG00000030218.2	Mgp	24.85480953	-7.626373363	1.564713898	-4.873973047	1.09E-06	2.46E-05
ENSMUSG00000092837.1	Rpph1	12.58799316	7.425579021	1.523574992	4.873786364	1.09E-06	2.46E-05
ENSMUSG00000036199.8	Ndufa13	768.9226582	0.773104225	0.158668267	4.872456464	1.10E-06	2.48E-05
ENSMUSG00000031134.16	Rbmx	2761.333967	-0.484717567	0.099530087	-4.870060708	1.12E-06	2.51E-05
ENSMUSG00000036295.4	Lrrn3	18.03057921	-7.264533255	1.493368805	-4.864527255	1.15E-06	2.57E-05
ENSMUSG00000061477.3	Rps7	17592.97028	0.546150152	0.112272199	4.86451819	1.15E-06	2.57E-05
ENSMUSG00000026966.6	Ssna1	798.4284265	0.816783511	0.168035813	4.860770422	1.17E-06	2.61E-05
ENSMUSG00000042423.8	Fbrs	1380.579564	0.767968676	0.157995962	4.860685467	1.17E-06	2.61E-05
ENSMUSG00000009927.8	Rps25	13963.6668	0.669916867	0.137880215	4.858687411	1.18E-06	2.63E-05
ENSMUSG00000031144.15	Syp	18.66950033	-5.022756411	1.03380807	-4.858499907	1.18E-06	2.63E-05
ENSMUSG00000031787.7	Katnb1	483.2004657	0.965570348	0.198741677	4.858419046	1.18E-06	2.63E-05
ENSMUSG00000099757.1	BE692007	164.0537612	-1.66630234	0.343036808	-4.857503054	1.19E-06	2.64E-05
ENSMUSG00000026674.9	Ddr2	14.33016243	-7.785353059	1.60399986	-4.853711808	1.21E-06	2.69E-05
ENSMUSG00000028066.15	Pmf1	810.169151	0.741419579	0.152950671	4.847442475	1.25E-06	2.77E-05
ENSMUSG00000001119.7	Col6a1	20.66912593	-7.936952643	1.637409571	-4.847261666	1.25E-06	2.77E-05
ENSMUSG00000097123.1	Gm6297	18.35712895	-5.767871796	1.189956186	-4.847129553	1.25E-06	2.77E-05
ENSMUSG00000043991.3	Pura	3817.436335	-0.445028998	0.091878981	-4.84364314	1.27E-06	2.81E-05
ENSMUSG00000040725.13	Hnrnpul1	6099.000844	0.396401418	0.081886314	4.840875088	1.29E-06	2.85E-05
ENSMUSG00000076435.3	Acsf2	1521.551135	0.717525525	0.148237742	4.840370033	1.30E-06	2.85E-05
ENSMUSG00000026796.16	Fam129b	701.0198597	0.976371725	0.201803742	4.838224089	1.31E-06	2.88E-05
ENSMUSG00000018925.3	Heatr9	20.26396526	-5.927295295	1.225136753	-4.838068305	1.31E-06	2.88E-05
ENSMUSG00000056290.15	Ms4a4b	828.4939428	-1.229076229	0.254050028	-4.837929908	1.31E-06	2.88E-05
ENSMUSG00000020808.3	Fam64a	591.7758032	0.958338937	0.198128629	4.836953351	1.32E-06	2.89E-05
ENSMUSG00000060126.14	Tpt1	34948.03151	0.576071225	0.11911406	4.836299143	1.32E-06	2.90E-05
ENSMUSG00000029082.17	Bst1	202.9622281	1.800012453	0.372305695	4.834770131	1.33E-06	2.91E-05
ENSMUSG00000027030.15	Stk39	72.0581146	-1.910389644	0.395170823	-4.83433881	1.34E-06	2.92E-05
ENSMUSG00000102059.1	Gm20257	126.9893315	-1.882704678	0.389633153	-4.831993025	1.35E-06	2.95E-05
ENSMUSG00000004947.15	Dtx2	342.2805737	1.143672467	0.236715199	4.831428104	1.36E-06	2.95E-05
ENSMUSG00000020877.11	Scrn2	225.8806607	1.453385218	0.300967342	4.829046259	1.37E-06	2.98E-05
ENSMUSG00000022604.18	Cep97	2132.945576	-0.501980661	0.103954632	-4.82884362	1.37E-06	2.98E-05
ENSMUSG00000026930.15	Gpsm1	773.925284	0.934876269	0.193740081	4.825414886	1.40E-06	3.03E-05
ENSMUSG00000030104.9	Edem1	2185.917806	-0.619385953	0.128517668	-4.819461512	1.44E-06	3.12E-05
ENSMUSG00000090862.3	Rps13	10953.0599	0.650003039	0.135006476	4.814606356	1.47E-06	3.19E-05
ENSMUSG00000028364.15	Tnc	65.23312877	-9.778424268	2.031569547	-4.813236289	1.49E-06	3.21E-05
ENSMUSG00000042462.4	Dctpp1	551.3092779	0.950340873	0.197465429	4.812694954	1.49E-06	3.21E-05
ENSMUSG00000024067.13	Dpy30	915.2987095	0.782709548	0.162650705	4.812211235	1.49E-06	3.22E-05
ENSMUSG00000062929.7	Cfl2	805.4390931	-0.83146013	0.172799419	-4.811706741	1.50E-06	3.22E-05
ENSMUSG00000030089.15	Slc41a3	170.9544138	-2.048004176	0.425773522	-4.810078759	1.51E-06	3.24E-05
ENSMUSG00000054874.12	Pcnxl3	1007.792857	0.883017508	0.183621347	4.80890441	1.52E-06	3.26E-05
ENSMUSG00000024976.13	Shoc2	1244.698603	-0.559677259	0.116438746	-4.806623892	1.54E-06	3.29E-05
ENSMUSG00000018927.3	Ccl6	1682.630029	-5.313461561	1.105499742	-4.806388785	1.54E-06	3.29E-05
ENSMUSG00000020277.9	Pfkl	1370.613618	0.742367484	0.154511456	4.804611289	1.55E-06	3.32E-05
ENSMUSG00000020923.17	Ubtf	4376.26772	0.580962857	0.120968869	4.802581538	1.57E-06	3.35E-05
ENSMUSG00000008140.17	Emc10	790.5797736	0.824183971	0.171618031	4.802432274	1.57E-06	3.35E-05
ENSMUSG00000066306.12	Numa1	6303.977257	0.555012151	0.115652115	4.79897969	1.59E-06	3.40E-05
ENSMUSG00000073702.11	Rpl31	17753.7125	0.575920214	0.120070361	4.796522731	1.61E-06	3.44E-05
ENSMUSG00000022354.3	Ndufb9	1132.637555	0.670197111	0.139806674	4.793741884	1.64E-06	3.48E-05
ENSMUSG00000055531.12	Cpsf6	7402.636782	-0.427871626	0.089259216	-4.793584858	1.64E-06	3.48E-05
ENSMUSG00000021508.10	Cxcl14	17.01618557	-7.947066436	1.658887704	-4.790599398	1.66E-06	3.53E-05
ENSMUSG00000022141.6	Nipbl	5967.803895	-0.466979909	0.097532946	-4.787919642	1.69E-06	3.57E-05
ENSMUSG00000045767.8	B230219D22Rik	4588.49023	-0.44452017	0.092847291	-4.787648225	1.69E-06	3.57E-05
ENSMUSG00000021606.7	Ndufs6	516.7788238	0.87395911	0.182633063	4.785327988	1.71E-06	3.61E-05
ENSMUSG00000032350.8	Gclc	1554.761165	-0.489418072	0.10230602	-4.78386386	1.72E-06	3.63E-05
ENSMUSG00000061086.12	Myl4	508.6488959	1.261539624	0.263710679	4.78380182	1.72E-06	3.63E-05
ENSMUSG00000000325.15	Arvcf	194.9302362	1.319525749	0.275989632	4.781070004	1.74E-06	3.67E-05
ENSMUSG00000079298.9	Klrb1b	689.4474863	-2.368357541	0.495651155	-4.778275042	1.77E-06	3.72E-05
ENSMUSG00000092887.1	Snord53	14.17843354	-6.632884927	1.388187943	-4.778088559	1.77E-06	3.72E-05
ENSMUSG00000076609.2	Igkc	41173.6001	-4.242755488	0.888196016	-4.776823373	1.78E-06	3.73E-05
ENSMUSG00000039899.5	Fgl2	1091.698706	-1.775986795	0.371804723	-4.77666551	1.78E-06	3.73E-05
ENSMUSG00000036529.17	Sbf1	2373.201735	0.747045933	0.156473297	4.774271064	1.80E-06	3.77E-05
ENSMUSG00000019261.2	Map1s	408.0144537	1.237309253	0.259172513	4.77407591	1.81E-06	3.77E-05
ENSMUSG00000027366.12	Sppl2a	2856.099002	-0.531523135	0.111337836	-4.773966839	1.81E-06	3.77E-05
ENSMUSG00000022450.5	Ndufa6	1473.46744	0.852753508	0.178659424	4.773067587	1.81E-06	3.78E-05
ENSMUSG00000002043.17	Trappc6a	255.829868	1.375967253	0.288308353	4.772554248	1.82E-06	3.79E-05
ENSMUSG00000023004.8	Tuba1b	8859.564541	0.609655938	0.127784688	4.770962383	1.83E-06	3.81E-05
ENSMUSG00000032621.7	Srek1	2743.603629	-0.626459892	0.13131139	-4.770796271	1.83E-06	3.81E-05
ENSMUSG00000030435.16	U2af2	4325.116482	0.523016769	0.109665782	4.769188323	1.85E-06	3.84E-05
ENSMUSG00000007216.6	Zfp775	167.7316945	1.538382557	0.322603863	4.7686427	1.85E-06	3.84E-05
ENSMUSG00000019907.9	Ppp1r12a	2918.125128	-0.602873378	0.126480531	-4.766531068	1.87E-06	3.88E-05
ENSMUSG00000005628.12	Tmod4	18.64164218	-5.379059375	1.128617092	-4.766062301	1.88E-06	3.89E-05
ENSMUSG00000003438.17	Timm50	687.6294734	0.787448098	0.165321297	4.763137675	1.91E-06	3.94E-05
ENSMUSG00000002699.13	Lcp2	1116.828093	-0.704847804	0.148025415	-4.761667478	1.92E-06	3.96E-05
ENSMUSG00000014294.4	Ndufa2	747.5915177	1.099852908	0.23121841	4.756770475	1.97E-06	4.05E-05
ENSMUSG00000022180.6	Slc7a8	474.9858271	-3.269276972	0.687446533	-4.755681811	1.98E-06	4.07E-05
ENSMUSG00000009654.4	Oit3	16.53416638	-7.602781808	1.598907735	-4.754984695	1.98E-06	4.08E-05
ENSMUSG00000051403.9	Ppp1r37	430.8041892	1.086056027	0.228456164	4.753892418	2.00E-06	4.09E-05
ENSMUSG00000024095.15	Hnrnpll	1066.995224	-0.811978153	0.170805439	-4.753819065	2.00E-06	4.09E-05
ENSMUSG00000092353.1	Gm20539	10.24808099	-7.242987723	1.5236744	-4.753632222	2.00E-06	4.09E-05
ENSMUSG00000034957.10	Cebpa	619.0639633	-1.539621155	0.323895871	-4.753444832	2.00E-06	4.09E-05
ENSMUSG00000084756.1	Gm13881	10.92803549	-7.213679299	1.517943126	-4.752272449	2.01E-06	4.11E-05
ENSMUSG00000087660.1	B230398E01Rik	12.91786916	-6.974356142	1.468915756	-4.747961966	2.05E-06	4.19E-05
ENSMUSG00000023175.15	Bsg	2024.643366	0.587949109	0.123857269	4.746989117	2.06E-06	4.21E-05
ENSMUSG00000042558.16	Adprhl2	334.0098346	1.164565089	0.245435373	4.744895058	2.09E-06	4.25E-05
ENSMUSG00000040314.1	Ctsg	633.728108	-1.383435687	0.291594626	-4.744379917	2.09E-06	4.25E-05
ENSMUSG00000057666.18	Gapdh	6779.359063	0.563148485	0.118742316	4.742609911	2.11E-06	4.29E-05
ENSMUSG00000053310.11	Nrgn	1014.102319	1.001319676	0.211164571	4.741892398	2.12E-06	4.30E-05
ENSMUSG00000043252.8	Tmem64	890.9162617	-0.75325031	0.158857706	-4.74166681	2.12E-06	4.30E-05
ENSMUSG00000038733.13	Wdr26	7687.682828	-0.461954259	0.09744968	-4.740438974	2.13E-06	4.32E-05
ENSMUSG00000060279.14	Ap2a1	897.9064605	0.82253599	0.173715072	4.734971934	2.19E-06	4.43E-05
ENSMUSG00000018339.11	Gpx3	44.25492131	-8.885141608	1.876718108	-4.734403942	2.20E-06	4.44E-05
ENSMUSG00000096727.2	Psmb9	2304.462444	0.567531233	0.119883135	4.734037323	2.20E-06	4.44E-05
ENSMUSG00000097246.1	Gm26890	16.06796325	-6.779991326	1.432305589	-4.733620658	2.21E-06	4.44E-05
ENSMUSG00000004110.14	Cacna1e	271.422823	-1.414473276	0.299026242	-4.730264695	2.24E-06	4.51E-05
ENSMUSG00000007039.12	Ddah2	416.3453724	1.070740153	0.226360989	4.730232707	2.24E-06	4.51E-05
ENSMUSG00000026288.14	Inpp5d	7272.79884	0.533145892	0.112734519	4.72921602	2.25E-06	4.53E-05
ENSMUSG00000042821.7	Snai1	10.73890939	-6.955364228	1.471728444	-4.725983423	2.29E-06	4.59E-05
ENSMUSG00000023942.15	Slc29a1	1965.625807	0.507317525	0.10736349	4.72523318	2.30E-06	4.60E-05
ENSMUSG00000042133.16	Ppig	4759.237152	-0.630273686	0.133438256	-4.723335769	2.32E-06	4.64E-05
ENSMUSG00000028799.15	Zfp362	976.9108154	0.809277481	0.171488615	4.71913241	2.37E-06	4.73E-05
ENSMUSG00000034854.8	Mfsd12	586.7609507	0.981070047	0.208048468	4.715584092	2.41E-06	4.81E-05
ENSMUSG00000046688.14	Tifa	2657.512573	0.642220072	0.136206054	4.715062619	2.42E-06	4.82E-05
ENSMUSG00000084319.3	Tpt1-ps3	645.6474702	1.111037087	0.235701395	4.713748462	2.43E-06	4.84E-05
ENSMUSG00000020962.13	Gtf2a1	1425.987443	-0.765815774	0.162560874	-4.710947701	2.47E-06	4.91E-05
ENSMUSG00000031059.9	Ndufb11	1319.880636	0.663935728	0.140977139	4.709527598	2.48E-06	4.93E-05
ENSMUSG00000034748.16	Sirt6	231.2410792	1.388796659	0.295126765	4.705763154	2.53E-06	5.02E-05
ENSMUSG00000105547.1	Iglc3	126.9605294	-5.24402044	1.114603758	-4.704829317	2.54E-06	5.04E-05
ENSMUSG00000031340.8	Gabre	10.31630954	-7.26024133	1.543408984	-4.70402946	2.55E-06	5.05E-05
ENSMUSG00000003299.9	Mrpl4	522.758116	0.987791194	0.210003616	4.703686595	2.56E-06	5.05E-05
ENSMUSG00000025147.6	Mob2	828.2875956	0.779778509	0.165865095	4.701281532	2.59E-06	5.11E-05
ENSMUSG00000024925.10	Rnaseh2c	341.3255694	0.965587766	0.205414514	4.700679364	2.59E-06	5.11E-05
ENSMUSG00000050708.15	Ftl1	2549.148502	0.713003856	0.151683716	4.700595917	2.59E-06	5.11E-05
ENSMUSG00000030727.12	Rabep2	491.9338887	0.957309274	0.203679483	4.700077099	2.60E-06	5.12E-05
ENSMUSG00000022452.14	Smdt1	724.8173322	0.719000131	0.153071084	4.697164957	2.64E-06	5.19E-05
ENSMUSG00000058254.12	Tspan7	12.61893364	-6.918780071	1.47301726	-4.69701222	2.64E-06	5.19E-05
ENSMUSG00000071068.6	Treml2	2333.462501	-0.501133829	0.106733152	-4.695203139	2.66E-06	5.23E-05
ENSMUSG00000076605.2	Igkj2	19.07955405	-5.186189143	1.104848111	-4.694029063	2.68E-06	5.25E-05
ENSMUSG00000027459.16	Fam110a	312.8441592	1.156712961	0.246433437	4.693814988	2.68E-06	5.25E-05
ENSMUSG00000037916.13	Ndufv1	1085.099367	0.648149401	0.138089154	4.69370246	2.68E-06	5.25E-05
ENSMUSG00000078919.10	Dpm1	373.9809992	-0.910929242	0.194184353	-4.691053784	2.72E-06	5.31E-05
ENSMUSG00000003421.12	Nosip	682.4477829	0.732269437	0.156143657	4.68971619	2.74E-06	5.34E-05
ENSMUSG00000004207.14	Psap	11382.2166	0.473677503	0.101064143	4.686899734	2.77E-06	5.41E-05
ENSMUSG00000022550.17	Adck5	291.7366332	1.072699151	0.229157259	4.681061198	2.85E-06	5.55E-05
ENSMUSG00000001229.7	Dpp9	986.6700332	0.640023561	0.136726204	4.681059993	2.85E-06	5.55E-05
ENSMUSG00000054312.6	Mrps21	505.1332318	0.915222153	0.19568678	4.676974873	2.91E-06	5.65E-05
ENSMUSG00000045312.11	Lhfpl2	183.663639	-1.33545551	0.285543382	-4.676891831	2.91E-06	5.65E-05
ENSMUSG00000034724.17	Cnot6l	6537.816948	-0.422808284	0.090431485	-4.675454379	2.93E-06	5.68E-05
ENSMUSG00000042757.15	Tmem108	607.864651	0.89744609	0.19196822	4.674972196	2.94E-06	5.69E-05
ENSMUSG00000062046.1	5730460C07Rik	13.75392694	-7.407150644	1.585908151	-4.670605066	3.00E-06	5.81E-05
ENSMUSG00000020649.11	Rrm2	3039.216161	0.577674296	0.123719257	4.66923507	3.02E-06	5.84E-05
ENSMUSG00000037736.18	Limch1	10.16407356	-7.459308206	1.598325276	-4.66695254	3.06E-06	5.90E-05
ENSMUSG00000048490.13	Nrip1	2146.174271	-0.481917188	0.103265555	-4.666775768	3.06E-06	5.90E-05
ENSMUSG00000031601.16	Cnot7	2223.383152	-0.532261654	0.114079663	-4.665701508	3.08E-06	5.91E-05
ENSMUSG00000020471.11	Pold2	739.3283671	0.99091495	0.212383612	4.66568461	3.08E-06	5.91E-05
ENSMUSG00000025226.11	Fbxl15	39.53937795	2.754241918	0.590505883	4.664207414	3.10E-06	5.95E-05
ENSMUSG00000020644.8	Id2	2142.670096	-0.94038569	0.20165798	-4.663270408	3.11E-06	5.97E-05
ENSMUSG00000024816.12	Frmd8	1456.825016	0.549633144	0.117875138	4.662841976	3.12E-06	5.98E-05
ENSMUSG00000027639.16	Samhd1	2924.094143	-0.582609893	0.125019032	-4.660169625	3.16E-06	6.05E-05
ENSMUSG00000025289.15	Prdx4	661.6387576	0.785784365	0.168636613	4.659630861	3.17E-06	6.06E-05
ENSMUSG00000029322.12	Plac8	15780.34477	0.587952576	0.126262168	4.656601311	3.21E-06	6.14E-05
ENSMUSG00000037993.7	Dhx38	1099.903032	0.808183838	0.173641448	4.654325618	3.25E-06	6.20E-05
ENSMUSG00000034109.15	Golim4	1536.480923	-0.712464805	0.15309546	-4.653729148	3.26E-06	6.21E-05
ENSMUSG00000062082.16	Cd200r4	135.9661522	-2.972415346	0.639038459	-4.651387262	3.30E-06	6.28E-05
ENSMUSG00000005609.15	Ctr9	11181.05492	-0.511344184	0.109942043	-4.65103405	3.30E-06	6.28E-05
ENSMUSG00000034889.7	Cactin	639.8067695	0.909825526	0.195674392	4.649691346	3.32E-06	6.32E-05
ENSMUSG00000031133.12	Arhgef6	4086.636532	-0.388688557	0.083609834	-4.648837808	3.34E-06	6.33E-05
ENSMUSG00000020460.15	Rps27a	15915.25476	0.577654689	0.124265244	4.648561994	3.34E-06	6.33E-05
ENSMUSG00000035711.4	Dok3	277.0936635	1.537509897	0.330754512	4.648492587	3.34E-06	6.33E-05
ENSMUSG00000031785.15	Adgrg1	7583.373471	0.444338886	0.095671605	4.644417608	3.41E-06	6.45E-05
ENSMUSG00000056629.15	Fkbp2	431.9413817	1.131010748	0.243718751	4.640639027	3.47E-06	6.56E-05
ENSMUSG00000022789.14	Dnm1l	2899.141949	-0.440809296	0.09499698	-4.640245377	3.48E-06	6.57E-05
ENSMUSG00000022528.7	Hes1	302.0907977	1.057941695	0.228111179	4.637833621	3.52E-06	6.64E-05
ENSMUSG00000022139.16	Mbnl2	2293.442485	-0.536815095	0.115831467	-4.634449573	3.58E-06	6.74E-05
ENSMUSG00000098814.2	Igkv19-93	385.6142492	-10.39231607	2.243607486	-4.631967103	3.62E-06	6.81E-05
ENSMUSG00000029066.12	Mrpl20	711.3689185	0.80204764	0.173181321	4.631259505	3.63E-06	6.83E-05
ENSMUSG00000001034.17	Mapk7	411.4705249	0.816323199	0.176335249	4.629381834	3.67E-06	6.88E-05
ENSMUSG00000069308.7	Hist1h2bp	17.12448635	7.042232765	1.522556044	4.625269982	3.74E-06	7.01E-05
ENSMUSG00000024853.9	Sf3b2	6976.387917	0.410369277	0.088741981	4.624296998	3.76E-06	7.04E-05
ENSMUSG00000017716.15	Birc5	1220.907801	0.617160392	0.133549443	4.621212776	3.82E-06	7.13E-05
ENSMUSG00000036781.13	Rps27l	1781.886885	0.737457657	0.159583602	4.621136819	3.82E-06	7.13E-05
ENSMUSG00000036990.13	Otud4	4807.251733	-0.496604929	0.107503524	-4.619429319	3.85E-06	7.18E-05
ENSMUSG00000034171.13	Faah	645.5819735	-1.032015744	0.223472949	-4.618079046	3.87E-06	7.22E-05
ENSMUSG00000024835.14	Coro1b	2478.180339	0.503180857	0.109009434	4.615938622	3.91E-06	7.29E-05
ENSMUSG00000056399.1	Prss34	7792.051721	-7.154492058	1.550600964	-4.614012388	3.95E-06	7.35E-05
ENSMUSG00000053678.7	Defb40	12.36715154	-7.246076484	1.570576751	-4.613640485	3.96E-06	7.35E-05
ENSMUSG00000032777.9	Gtf3c1	1859.207332	0.779826319	0.16907798	4.612228741	3.98E-06	7.40E-05
ENSMUSG00000030759.16	Far1	4470.263725	-0.507409725	0.110031583	-4.611491629	4.00E-06	7.42E-05
ENSMUSG00000053730.15	Tmem39b	522.060332	0.923292151	0.200331699	4.608817065	4.05E-06	7.50E-05
ENSMUSG00000024750.10	Zfand5	3275.246423	-0.446076084	0.09679525	-4.608450133	4.06E-06	7.50E-05
ENSMUSG00000020530.14	Ggnbp2	3326.028593	-0.477608754	0.103639203	-4.608379274	4.06E-06	7.50E-05
ENSMUSG00000070315.11	4930581F22Rik	444.9538269	-0.863287172	0.187454946	-4.605304846	4.12E-06	7.61E-05
ENSMUSG00000041881.12	Ndufa7	907.3261813	0.835706829	0.181515404	4.604054579	4.14E-06	7.63E-05
ENSMUSG00000046876.15	Atxn1	345.2590715	-1.289435593	0.280066971	-4.604025925	4.14E-06	7.63E-05
ENSMUSG00000092500.1	Gm20400	81.38670524	-3.361412175	0.730113781	-4.603956618	4.15E-06	7.63E-05
ENSMUSG00000034484.7	Snx2	2977.717826	0.527575055	0.11459369	4.603875265	4.15E-06	7.63E-05
ENSMUSG00000026034.17	Clk1	10149.08809	-0.459029812	0.099746902	-4.60194553	4.19E-06	7.69E-05
ENSMUSG00000094433.2	Igkv5-43	245.6502596	-10.96795949	2.383401328	-4.601809758	4.19E-06	7.69E-05
ENSMUSG00000025089.15	Gfra1	1470.655862	0.790117634	0.171750259	4.600386851	4.22E-06	7.73E-05
ENSMUSG00000047721.8	Bola2	258.0908675	1.419850031	0.308850867	4.597202667	4.28E-06	7.84E-05
ENSMUSG00000061518.10	Cox5b	1638.273566	0.650931838	0.141673447	4.594593076	4.34E-06	7.93E-05
ENSMUSG00000042742.7	B630005N14Rik	1083.680459	-0.686577596	0.149467067	-4.593504169	4.36E-06	7.96E-05
ENSMUSG00000030255.13	Sspn	14.39052659	-5.958677582	1.297275395	-4.59322485	4.36E-06	7.97E-05
ENSMUSG00000024038.16	Ndufv3	841.6440372	0.739800358	0.161137975	4.591098753	4.41E-06	8.04E-05
ENSMUSG00000020592.14	Sdc1	1595.485514	0.819046207	0.178449542	4.589791579	4.44E-06	8.08E-05
ENSMUSG00000069266.5	Hist1h4b	22.03405178	4.386614692	0.955974709	4.588630485	4.46E-06	8.12E-05
ENSMUSG00000042284.9	Itga1	204.9446273	-1.976645183	0.431035352	-4.585807575	4.52E-06	8.22E-05
ENSMUSG00000036896.5	C1qc	69.33858163	6.537502567	1.426373723	4.583302722	4.58E-06	8.31E-05
ENSMUSG00000039637.14	Coro7	5612.914549	0.673636334	0.147034351	4.581489493	4.62E-06	8.37E-05
ENSMUSG00000025351.13	Cd63	468.8544474	-2.743454063	0.599179766	-4.578682756	4.68E-06	8.48E-05
ENSMUSG00000079363.7	Gbp4	569.7728858	-1.111609943	0.242853784	-4.577280714	4.71E-06	8.52E-05
ENSMUSG00000030786.18	Itgam	337.5242408	-1.093924642	0.238998345	-4.577122251	4.71E-06	8.52E-05
ENSMUSG00000028465.16	Tln1	9731.889144	0.581606736	0.127083567	4.576569183	4.73E-06	8.53E-05
ENSMUSG00000027863.8	Cd2	129.20133	-1.936265054	0.423104683	-4.576326219	4.73E-06	8.53E-05
ENSMUSG00000003531.14	Dgcr6	208.5305528	1.179549414	0.257752038	4.576295204	4.73E-06	8.53E-05
ENSMUSG00000078945.10	Naip2	183.808791	-1.618229943	0.353622444	-4.576151683	4.74E-06	8.53E-05
ENSMUSG00000020733.3	Slc9a3r1	1319.291278	0.708939893	0.154945937	4.575401642	4.75E-06	8.55E-05
ENSMUSG00000039081.9	Zfp503	17.57553553	-6.988193355	1.527873623	-4.57380326	4.79E-06	8.61E-05
ENSMUSG00000096054.2	Syne1	1026.561264	-1.668210859	0.364815242	-4.572755374	4.81E-06	8.64E-05
ENSMUSG00000076490.6	Trbc1	969.4109016	-0.91880429	0.201010244	-4.570932659	4.86E-06	8.71E-05
ENSMUSG00000101111.1	Gm28437	501.1031467	1.4025985	0.307055929	4.567892579	4.93E-06	8.82E-05
ENSMUSG00000037243.17	Zfp692	296.7590719	-1.146758311	0.251110417	-4.566749267	4.95E-06	8.86E-05
ENSMUSG00000020781.14	Tsen54	398.4244418	1.008799605	0.220952225	4.565691092	4.98E-06	8.90E-05
ENSMUSG00000021186.8	Fbln5	18.89643842	-7.884718386	1.727385784	-4.564538194	5.01E-06	8.94E-05
ENSMUSG00000018559.16	Ctdnep1	1105.121493	0.626506288	0.137273849	4.563915812	5.02E-06	8.95E-05
ENSMUSG00000021583.6	Erap1	4455.720338	-0.344246626	0.075429924	-4.563793868	5.02E-06	8.95E-05
ENSMUSG00000048249.14	Crebrf	1829.039861	-0.760769639	0.166709756	-4.563438028	5.03E-06	8.96E-05
ENSMUSG00000034906.15	Ncaph	1752.99919	0.715164347	0.156746336	4.562558628	5.05E-06	8.99E-05
ENSMUSG00000024066.8	Xdh	303.7226555	-1.541384306	0.338084661	-4.55916663	5.14E-06	9.11E-05
ENSMUSG00000076577.2	Igkv8-30	395.4844346	-10.15386833	2.227149383	-4.55913214	5.14E-06	9.11E-05
ENSMUSG00000005161.15	Prdx2	2916.960641	0.440275809	0.096571768	4.559053006	5.14E-06	9.11E-05
ENSMUSG00000022788.16	Fgd4	779.2133824	-0.874546954	0.191894679	-4.557432027	5.18E-06	9.17E-05
ENSMUSG00000007041.9	Clic1	4135.440231	0.474646671	0.104167365	4.556577508	5.20E-06	9.20E-05
ENSMUSG00000028851.6	Nudc	2423.704361	0.551055216	0.120955324	4.555857476	5.22E-06	9.22E-05
ENSMUSG00000029404.15	Arl6ip4	936.7358512	0.698357418	0.153420584	4.55191474	5.32E-06	9.39E-05
ENSMUSG00000020227.10	Irak3	273.0598014	-1.680947609	0.369348973	-4.551109473	5.34E-06	9.41E-05
ENSMUSG00000059423.13	Zfp933	441.0064659	-0.93439982	0.205379748	-4.549620053	5.37E-06	9.47E-05
ENSMUSG00000030678.7	Maz	4092.720074	0.501772869	0.110356773	4.546824397	5.45E-06	9.59E-05
ENSMUSG00000096805.2	Ighv9-1	14.52751096	-8.440406618	1.859021166	-4.540242345	5.62E-06	9.88E-05
ENSMUSG00000040710.10	St8sia4	7188.06337	-0.438321987	0.096575898	-4.538627073	5.66E-06	9.95E-05
ENSMUSG00000031523.16	Dlc1	14.28264084	-6.854818986	1.511398025	-4.535416133	5.75E-06	0.000100888
ENSMUSG00000031827.12	Cotl1	2181.027953	0.655648391	0.144633718	4.533164186	5.81E-06	0.000101866
ENSMUSG00000033054.7	Npat	1458.719497	-0.49492729	0.109198455	-4.532365335	5.83E-06	0.000102101
ENSMUSG00000004610.4	Etfb	271.9188827	1.235412016	0.272582426	4.532251154	5.84E-06	0.000102101
ENSMUSG00000068267.5	Cenpb	967.0328776	0.829262511	0.18300412	4.531387103	5.86E-06	0.000102415
ENSMUSG00000097636.7	Mirt1	630.4533776	-1.053745159	0.232670645	-4.52891321	5.93E-06	0.000103517
ENSMUSG00000050295.3	Foxc1	13.50508483	-7.338233882	1.621283716	-4.526187372	6.01E-06	0.000104637
ENSMUSG00000020399.14	Havcr2	250.2512997	-1.312243395	0.289929618	-4.526075682	6.01E-06	0.000104637
ENSMUSG00000029823.16	Luc7l2	9626.172634	-0.518295183	0.114515101	-4.525998554	6.01E-06	0.000104637
ENSMUSG00000030533.15	Unc45a	587.5005454	0.776214785	0.171675914	4.521395956	6.14E-06	0.000106831
ENSMUSG00000019659.8	Ccdc12	626.2227419	0.854714571	0.189138286	4.518992896	6.21E-06	0.000107853
ENSMUSG00000064254.6	Ethe1	335.2175763	1.142553425	0.252835855	4.518953309	6.21E-06	0.000107853
ENSMUSG00000018677.9	Slc25a39	729.599774	0.769982045	0.170441172	4.517582432	6.25E-06	0.000108445
ENSMUSG00000051378.10	Kif18b	544.9865171	0.897725843	0.198893561	4.513599335	6.37E-06	0.000110391
ENSMUSG00000024847.14	Aip	887.7682479	0.869095306	0.192576198	4.512994415	6.39E-06	0.000110596
ENSMUSG00000035992.15	Fnip1	1316.945364	-0.767290846	0.170044586	-4.512292134	6.41E-06	0.000110852
ENSMUSG00000024220.13	Zfp523	522.9599661	1.016959171	0.225386452	4.512068766	6.42E-06	0.000110858
ENSMUSG00000035202.7	Lars2	1959.13879	0.789017268	0.174947592	4.510020742	6.48E-06	0.000111822
ENSMUSG00000004788.11	Eif2b2	638.6908492	0.728035552	0.161579409	4.505744609	6.61E-06	0.000113984
ENSMUSG00000016496.7	Cd274	408.0382334	-1.097463069	0.243806131	-4.501376012	6.75E-06	0.000116236
ENSMUSG00000073640.2	Rpl27-ps3	45.53695283	3.378256131	0.751129166	4.497570169	6.87E-06	0.000118218
ENSMUSG00000039316.14	Rftn1	1959.053755	0.483144408	0.107601195	4.490139814	7.12E-06	0.000122296
ENSMUSG00000026921.18	Egfl7	1593.284555	0.705320327	0.157095432	4.489757088	7.13E-06	0.000122394
ENSMUSG00000028833.13	Ncdn	608.2684584	0.890303311	0.198562301	4.483747951	7.33E-06	0.000125769
ENSMUSG00000020133.8	2310011J03Rik	343.2356367	0.989275359	0.220668363	4.483086492	7.36E-06	0.000126026
ENSMUSG00000041961.14	Znrf3	392.1890631	-1.068318239	0.238310251	-4.482888314	7.36E-06	0.000126026
ENSMUSG00000008690.15	Ncaph2	2298.890656	0.543000381	0.121203285	4.480079737	7.46E-06	0.00012757
ENSMUSG00000032846.9	Zswim6	200.131674	-1.577444793	0.352282226	-4.477787056	7.54E-06	0.00012882
ENSMUSG00000024529.13	Lox	15.14319604	-7.673649228	1.714192567	-4.476538619	7.59E-06	0.000129447
ENSMUSG00000029833.17	Trim24	1314.446987	-0.674651507	0.150746051	-4.475417458	7.63E-06	0.000129938
ENSMUSG00000042524.13	Sun2	5102.939056	0.478857899	0.107000681	4.475279	7.63E-06	0.000129938
ENSMUSG00000024942.16	Capn1	1352.261423	0.579191465	0.129425448	4.475097242	7.64E-06	0.000129938
ENSMUSG00000038025.7	Phf2	1962.17862	0.593989589	0.132827488	4.471887556	7.75E-06	0.000131774
ENSMUSG00000004535.12	Tax1bp1	10738.8735	-0.366346976	0.081933908	-4.471249894	7.78E-06	0.00013195
ENSMUSG00000030647.8	Ndufc2	888.1808765	0.693385449	0.155078803	4.471181325	7.78E-06	0.00013195
ENSMUSG00000031200.16	Mtcp1	465.4771778	-1.210364301	0.27084795	-4.468796239	7.87E-06	0.000133299
ENSMUSG00000076757.9	Tcrg-C4	519.2272864	-1.145253835	0.256309869	-4.468239315	7.89E-06	0.000133516
ENSMUSG00000022436.15	Sh3bp1	1315.281125	0.7291343	0.163257657	4.466156838	7.96E-06	0.000134689
ENSMUSG00000028936.15	Rpl22	11358.90439	0.504265736	0.112939823	4.464906392	8.01E-06	0.000135346
ENSMUSG00000001552.14	Jup	329.2197975	1.25157024	0.280870126	4.456046141	8.35E-06	0.000140921
ENSMUSG00000028964.14	Park7	1904.409322	0.668014298	0.149960857	4.454591087	8.41E-06	0.000141741
ENSMUSG00000024171.4	Prss28	13.63563064	-7.758488391	1.742435884	-4.452667936	8.48E-06	0.000142878
ENSMUSG00000021486.6	Prelid1	1640.205281	0.579702168	0.130271194	4.449964349	8.59E-06	0.000144397
ENSMUSG00000020238.14	Ncln	758.1064186	0.957578292	0.215195984	4.449796304	8.60E-06	0.000144397
ENSMUSG00000073643.11	Wdfy1	1274.10739	-1.059230822	0.238041733	-4.449769403	8.60E-06	0.000144397
ENSMUSG00000022812.13	Gsk3b	2160.098141	-0.453677672	0.101977124	-4.448818064	8.63E-06	0.000144897
ENSMUSG00000085438.1	1700020I14Rik	7579.298046	-0.493751075	0.111057938	-4.445887292	8.75E-06	0.000146744
ENSMUSG00000028034.15	Fubp1	7873.455658	-0.478182736	0.107610385	-4.443648603	8.84E-06	0.000148136
ENSMUSG00000048163.13	Selplg	4846.157239	0.442605095	0.099658044	4.44123804	8.94E-06	0.000149661
ENSMUSG00000041488.15	Stx3	623.6522942	-2.039521152	0.459397226	-4.439559136	9.01E-06	0.000150687
ENSMUSG00000097559.1	D430018E03Rik	11.91473209	-6.373959931	1.436069512	-4.438475907	9.06E-06	0.000151301
ENSMUSG00000037808.12	Fam76b	2890.913444	-0.500395564	0.112748477	-4.438158095	9.07E-06	0.000151378
ENSMUSG00000040111.14	Gramd1b	1285.627083	-0.742915273	0.167503147	-4.435231731	9.20E-06	0.000153301
ENSMUSG00000060938.14	Rpl26	16670.68976	0.607426775	0.136999525	4.433787469	9.26E-06	0.000154183
ENSMUSG00000029538.13	Srsf9	1096.560374	0.672494718	0.151726336	4.432287343	9.32E-06	0.00015511
ENSMUSG00000106734.3	Gm20559	358.6377888	-1.559084651	0.351835878	-4.431283876	9.37E-06	0.000155659
ENSMUSG00000028796.17	Phc2	895.7194291	0.883460319	0.199376696	4.431111252	9.37E-06	0.000155659
ENSMUSG00000097309.1	Gm17249	38.19665384	-2.973376449	0.671196978	-4.429961021	9.43E-06	0.000156341
ENSMUSG00000051768.9	Xrcc1	708.8948115	0.583632577	0.13180288	4.428071497	9.51E-06	0.000157565
ENSMUSG00000051518.7	Rps19bp1	321.8201426	0.83678105	0.188993581	4.427563331	9.53E-06	0.000157785
ENSMUSG00000024205.7	Rpl36-ps2	10.77810699	7.056118884	1.593910734	4.426922244	9.56E-06	0.000158103
ENSMUSG00000004268.11	Emg1	1676.564784	0.452426371	0.102230118	4.425568314	9.62E-06	0.000158886
ENSMUSG00000038838.15	Vars2	486.4176951	1.175933688	0.265721122	4.425443027	9.62E-06	0.000158886
ENSMUSG00000030846.15	Tial1	4338.665482	-0.526169642	0.119030831	-4.420448356	9.85E-06	0.000162448
ENSMUSG00000030077.11	Chl1	88.29954455	-1.821118823	0.412339439	-4.416552599	1.00E-05	0.000165245
ENSMUSG00000025907.14	Rb1cc1	2771.630977	-0.556700499	0.126077813	-4.415531065	1.01E-05	0.000165869
ENSMUSG00000040102.10	Klhl42	1121.451598	-0.7096117	0.160771316	-4.41379543	1.02E-05	0.000167046
ENSMUSG00000050921.12	P2ry10	679.1408052	-0.934515472	0.211788456	-4.412494861	1.02E-05	0.000167862
ENSMUSG00000034595.17	Ppp1r18	2536.661863	0.575112682	0.130342198	4.412329158	1.02E-05	0.000167862
ENSMUSG00000022462.6	Slc38a2	8186.642392	-0.365999742	0.083006469	-4.409291783	1.04E-05	0.000170071
ENSMUSG00000046480.5	Scn4b	237.5761504	1.624864863	0.368729331	4.406660195	1.05E-05	0.000171986
ENSMUSG00000090919.6	Pabpc4l	14.91554015	-6.609683162	1.500053772	-4.406297485	1.05E-05	0.000172111
ENSMUSG00000039615.8	Stub1	921.1301009	0.698778296	0.158629026	4.405109919	1.06E-05	0.000172893
ENSMUSG00000042249.11	Adrbk2	790.0811152	-0.741896055	0.168440795	-4.404491535	1.06E-05	0.000173223
ENSMUSG00000002812.4	Flii	2366.791111	0.513382355	0.116613767	4.402416338	1.07E-05	0.000174567
ENSMUSG00000022124.14	Fbxl3	2385.827327	-0.449235513	0.102043184	-4.402405886	1.07E-05	0.000174567
ENSMUSG00000029554.15	Mad1l1	571.527172	0.878548918	0.199617479	4.40116227	1.08E-05	0.000175405
ENSMUSG00000024524.16	Gnal	47.87164607	-2.841305567	0.646249136	-4.396610239	1.10E-05	0.000178953
ENSMUSG00000019370.10	Calm3	4329.492037	0.404002039	0.091909352	4.395657574	1.10E-05	0.000179571
ENSMUSG00000039515.11	Ppp2r4	2844.568973	0.566196293	0.128852058	4.394157933	1.11E-05	0.000180645
ENSMUSG00000035597.18	Prpf39	3127.802679	-0.508602806	0.115777934	-4.392916579	1.12E-05	0.000181509
ENSMUSG00000071176.10	Arhgef10	482.4284354	0.803143869	0.182885166	4.391520023	1.13E-05	0.000182378
ENSMUSG00000052727.5	Map1b	13.61940087	-7.654058521	1.742937517	-4.391470403	1.13E-05	0.000182378
ENSMUSG00000098973.1	Mir6236	25.39480205	3.05579619	0.696043811	4.390235417	1.13E-05	0.000183245
ENSMUSG00000038151.12	Prdm1	91.58932523	-2.301910203	0.524895809	-4.385461194	1.16E-05	0.000187135
ENSMUSG00000031309.15	Rps6ka3	3787.376359	-0.714051974	0.163047057	-4.379422652	1.19E-05	0.000192216
ENSMUSG00000039781.14	Cep131	267.7802926	1.199343792	0.273963728	4.377746653	1.20E-05	0.000193519
ENSMUSG00000070319.5	Eif3g	1704.367412	0.516285769	0.117977102	4.376152322	1.21E-05	0.000194757
ENSMUSG00000036572.16	Upf3b	2434.520613	-0.59225036	0.135384635	-4.374575901	1.22E-05	0.000195987
ENSMUSG00000036944.5	Tmem71	932.520917	-1.632863475	0.37345671	-4.372296529	1.23E-05	0.00019786
ENSMUSG00000046768.13	Rhoj	9.425620612	-7.026704359	1.607608087	-4.370906328	1.24E-05	0.000198939
ENSMUSG00000039264.9	Gimap3	902.7739732	-1.645904979	0.377016489	-4.365604763	1.27E-05	0.000203636
ENSMUSG00000024006.16	Stk38	2901.091193	-0.426303041	0.097661523	-4.365107447	1.27E-05	0.000203911
ENSMUSG00000040263.16	Klhdc4	500.5444549	0.699094003	0.160179444	4.364442698	1.27E-05	0.00020426
ENSMUSG00000028931.11	Kcnab2	1554.087797	0.671232427	0.153799754	4.364327038	1.28E-05	0.00020426
ENSMUSG00000097295.1	Hmgb1-ps8	190.9579442	-1.331910407	0.305307752	-4.362517489	1.29E-05	0.000205767
ENSMUSG00000041354.15	Rgl2	1272.517556	0.622463488	0.142693933	4.362228141	1.29E-05	0.000205848
ENSMUSG00000024384.3	Iws1	2657.763852	-0.500399707	0.114749073	-4.360817002	1.30E-05	0.000206989
ENSMUSG00000005501.14	Usp40	763.0367519	-0.717716407	0.164595028	-4.360498704	1.30E-05	0.000207098
ENSMUSG00000021598.8	Med10	729.0242547	0.716322612	0.16434036	4.358774753	1.31E-05	0.000208544
ENSMUSG00000047180.8	Neurl3	803.6237877	-1.04263421	0.239297212	-4.357067942	1.32E-05	0.000209982
ENSMUSG00000000078.6	Klf6	1029.636107	-0.959673286	0.220319537	-4.355824716	1.33E-05	0.000210983
ENSMUSG00000078713.8	Tomm5	951.7192586	0.624868417	0.143509853	4.354184762	1.34E-05	0.000212373
ENSMUSG00000061175.11	Fnip2	403.303961	-0.83521668	0.191860618	-4.353247117	1.34E-05	0.000213087
ENSMUSG00000018846.8	Pank3	2450.253819	-0.516158856	0.118586443	-4.35259581	1.35E-05	0.000213525
ENSMUSG00000037434.7	Slc30a1	241.0988489	-1.145531935	0.263231293	-4.351807582	1.35E-05	0.000213984
ENSMUSG00000059534.8	Uqcr10	774.6376644	0.872227613	0.200432744	4.351722165	1.35E-05	0.000213984
ENSMUSG00000020261.15	Slc36a1	694.0780047	-0.981057534	0.225691866	-4.346889185	1.38E-05	0.000218552
ENSMUSG00000006095.12	Tbcb	477.5088694	0.933913319	0.214867321	4.346465127	1.38E-05	0.000218774
ENSMUSG00000015461.15	Atf6b	782.05316	0.718731909	0.165404234	4.345305382	1.39E-05	0.000219732
ENSMUSG00000039168.15	Dap	2898.031022	0.405049653	0.093237506	4.344278074	1.40E-05	0.000220561
ENSMUSG00000051354.13	Samd3	174.4764268	-1.984792527	0.45711381	-4.342009551	1.41E-05	0.000222647
ENSMUSG00000099025.1	Gm27162	10.05534608	-7.263309956	1.673250703	-4.340837834	1.42E-05	0.000223634
ENSMUSG00000032698.15	Lmo2	3039.511331	-0.464063448	0.106936775	-4.33960578	1.43E-05	0.000224554
ENSMUSG00000017778.14	Cox7c	2051.07795	0.618243074	0.142469655	4.339471977	1.43E-05	0.000224554
ENSMUSG00000021675.4	F2rl2	40.69017247	-4.083375703	0.941014261	-4.339334557	1.43E-05	0.000224554
ENSMUSG00000040651.8	Fam208a	2643.773415	-0.586215985	0.135156755	-4.337304387	1.44E-05	0.000226432
ENSMUSG00000020538.15	Srebf1	837.1319381	0.761535791	0.17561492	4.336395745	1.45E-05	0.000227163
ENSMUSG00000078490.9	Cfap74	44.50482326	-3.358393111	0.774674646	-4.335230445	1.46E-05	0.000228162
ENSMUSG00000003779.15	Kif20a	1519.703037	0.534888986	0.123426196	4.33367472	1.47E-05	0.000229573
ENSMUSG00000039041.15	Adrm1	546.8031466	0.728768958	0.168256048	4.331309148	1.48E-05	0.000231844
ENSMUSG00000025574.13	Tk1	875.7723911	0.716605026	0.165697305	4.324783842	1.53E-05	0.000238218
ENSMUSG00000041695.2	Kcnj2	263.7148504	-5.275320053	1.21979077	-4.324774528	1.53E-05	0.000238218
ENSMUSG00000002835.8	Chaf1a	1357.008361	0.605995854	0.140123239	4.324734838	1.53E-05	0.000238218
ENSMUSG00000031312.5	Itgb1bp2	18.50588317	-6.424776028	1.485656231	-4.324537462	1.53E-05	0.000238218
ENSMUSG00000044098.14	Rsbn1	2322.527288	-0.455620367	0.105402227	-4.322682524	1.54E-05	0.000240013
ENSMUSG00000020022.16	Ndufa12	823.6596974	0.780756794	0.180686128	4.321066598	1.55E-05	0.000241376
ENSMUSG00000029528.17	Pxn	2480.999553	0.557775982	0.129083839	4.321036503	1.55E-05	0.000241376
ENSMUSG00000046062.5	Ppp1r15b	3119.368871	-0.414812705	0.096012025	-4.320424522	1.56E-05	0.000241829
ENSMUSG00000021904.5	Sema3g	46.6593092	3.180753279	0.736692368	4.317613998	1.58E-05	0.000244605
ENSMUSG00000102363.1	Gm32999	7.387116942	-6.937116134	1.606740724	-4.317508127	1.58E-05	0.000244605
ENSMUSG00000022982.9	Sod1	2668.688134	0.566437967	0.131295927	4.314208226	1.60E-05	0.000248064
ENSMUSG00000073414.8	G6b	11.99900393	-7.267647878	1.685027119	-4.313074726	1.61E-05	0.000249084
ENSMUSG00000002833.10	Hdgfrp2	1037.333219	0.82513138	0.191316812	4.312905762	1.61E-05	0.000249084
ENSMUSG00000032328.12	Tmem30a	3983.810215	-0.43662309	0.101282254	-4.310953522	1.63E-05	0.000251069
ENSMUSG00000032217.12	Rnf111	1956.167456	-0.514753115	0.119425122	-4.310258234	1.63E-05	0.000251634
ENSMUSG00000031828.8	Klhl36	161.1234683	1.373290198	0.31873683	4.308539421	1.64E-05	0.000253371
ENSMUSG00000033940.8	Brk1	1929.287444	0.545499061	0.126634863	4.307653109	1.65E-05	0.000254161
ENSMUSG00000041831.15	Sytl3	359.9950989	-1.755357789	0.407671295	-4.305816506	1.66E-05	0.000256051
ENSMUSG00000040022.14	Rab11fip2	728.5273752	-0.766431184	0.178038063	-4.304872633	1.67E-05	0.000256913
ENSMUSG00000104960.1	Snhg8	723.8794517	0.778189844	0.180777684	4.304678698	1.67E-05	0.000256913
ENSMUSG00000109036.1	RP24-417N13.7	13.75512395	-7.021048104	1.631423833	-4.303632177	1.68E-05	0.0002579
ENSMUSG00000061313.7	Ddhd2	953.6621495	-0.622028989	0.144593014	-4.301929746	1.69E-05	0.000259659
ENSMUSG00000021250.13	Fos	909.7666271	3.57350167	0.831239621	4.299003054	1.72E-05	0.000262878
ENSMUSG00000015656.16	Hspa8	29068.1819	0.484868895	0.112817024	4.29783449	1.72E-05	0.000264033
ENSMUSG00000047888.9	Tnrc6b	2873.811035	-0.501006815	0.116596949	-4.296911867	1.73E-05	0.000264899
ENSMUSG00000026778.13	Prkcq	498.7504538	-0.71965831	0.167531027	-4.295671815	1.74E-05	0.000266149
ENSMUSG00000003153.10	Slc2a3	1134.422939	-0.869121229	0.202361628	-4.294891463	1.75E-05	0.000266851
ENSMUSG00000103507.1	Gm38375	15.86281561	-5.112210416	1.190825948	-4.292995482	1.76E-05	0.000268903
ENSMUSG00000029314.14	Agpat9	189.2513367	1.304803869	0.304039672	4.291557942	1.77E-05	0.000270411
ENSMUSG00000090946.3	Ccdc71l	759.9351525	-0.855175445	0.199291376	-4.291081038	1.78E-05	0.000270753
ENSMUSG00000050299.7	Gm9843	178.7731438	1.477486962	0.344337586	4.290809431	1.78E-05	0.000270846
ENSMUSG00000090112.8	Shprh	1861.055072	-0.502191648	0.117046502	-4.290531016	1.78E-05	0.000270947
ENSMUSG00000020536.12	Llgl1	575.8448733	0.777835599	0.18133642	4.289461545	1.79E-05	0.000272016
ENSMUSG00000003200.9	Sh3gl1	936.9980833	0.874019377	0.203816071	4.288275082	1.80E-05	0.000273232
ENSMUSG00000109032.1	RP24-365N15.2	11.54059201	-6.697119968	1.562920442	-4.285003759	1.83E-05	0.00027704
ENSMUSG00000002274.12	Metrn	344.1628024	0.823190385	0.192233779	4.282235869	1.85E-05	0.000280264
ENSMUSG00000007950.8	Abhd8	336.8581054	1.08478874	0.253499495	4.279254055	1.88E-05	0.000283796
ENSMUSG00000074733.14	Zfp950	2279.219111	-0.583747671	0.136427071	-4.278825786	1.88E-05	0.000284093
ENSMUSG00000009681.9	Bcr	3554.685652	0.703621176	0.164526924	4.276632425	1.90E-05	0.000286654
ENSMUSG00000038545.13	Cul7	786.7922336	0.698865205	0.163425206	4.276361169	1.90E-05	0.000286753
ENSMUSG00000025609.15	Mkln1	2509.013474	-0.362998892	0.084932677	-4.273960301	1.92E-05	0.000289607
ENSMUSG00000045624.15	Esf1	1588.814934	-0.482065421	0.112802473	-4.273535913	1.92E-05	0.000289783
ENSMUSG00000027765.6	P2ry1	305.5165198	-3.299783298	0.772161633	-4.273435972	1.92E-05	0.000289783
ENSMUSG00000020272.8	Stk10	2913.839567	0.577219155	0.135094544	4.272705172	1.93E-05	0.000290481
ENSMUSG00000031626.16	Sorbs2	10.86169583	-7.073550887	1.655740178	-4.272138215	1.94E-05	0.000290967
ENSMUSG00000026955.13	Sapcd2	225.8916613	1.131193351	0.26480585	4.271783835	1.94E-05	0.000291177
ENSMUSG00000061315.13	Naca	11903.76014	0.351657739	0.082335691	4.271024331	1.95E-05	0.000291916
ENSMUSG00000061111.8	Fam195b	627.6696739	1.037485052	0.242950255	4.270359999	1.95E-05	0.000292533
ENSMUSG00000057322.12	Rpl38	8593.710685	0.575258382	0.134734796	4.26956063	1.96E-05	0.000293329
ENSMUSG00000070284.10	Gmppb	218.7947795	1.041534333	0.244079397	4.267194804	1.98E-05	0.000296199
ENSMUSG00000027104.18	Atf2	1929.781231	-0.557296756	0.130609853	-4.266881432	1.98E-05	0.000296358
ENSMUSG00000025857.10	Dnaaf5	590.3702387	0.809298873	0.189683969	4.266564415	1.99E-05	0.000296523
ENSMUSG00000029217.16	Tec	1350.55565	-0.717507786	0.168178469	-4.266347472	1.99E-05	0.000296555
ENSMUSG00000025316.16	Banp	785.9143923	0.726222674	0.170250814	4.2656047	1.99E-05	0.000297286
ENSMUSG00000021587.4	Pcsk1	9.530237329	-7.227095428	1.695210266	-4.263244255	2.01E-05	0.000300186
ENSMUSG00000047139.8	Cd24a	8524.893337	0.540154446	0.126779489	4.260582285	2.04E-05	0.000303522
ENSMUSG00000008461.5	Fut1	7.298699508	-6.87191215	1.612984048	-4.260372046	2.04E-05	0.000303546
ENSMUSG00000036908.16	Unc93b1	3398.798563	0.450306403	0.105739109	4.258655168	2.06E-05	0.000305623
ENSMUSG00000062078.14	Qk	4939.860003	-0.358533727	0.084254435	-4.255369215	2.09E-05	0.00030988
ENSMUSG00000036943.8	Rab8b	2762.57149	-0.420199459	0.098778435	-4.25395948	2.10E-05	0.000311571
ENSMUSG00000030811.14	Fbxl19	550.7222631	0.873318786	0.205339577	4.253046581	2.11E-05	0.000312576
ENSMUSG00000076576.2	Igkv6-32	158.6946222	-11.42699591	2.687925976	-4.251231622	2.13E-05	0.000314792
ENSMUSG00000097354.7	2310001H17Rik	444.9246593	-1.073473423	0.25252025	-4.251038972	2.13E-05	0.000314792
ENSMUSG00000000149.10	Gna12	989.1643392	0.683015175	0.160675857	4.250888628	2.13E-05	0.000314792
ENSMUSG00000019505.7	Ubb	11680.31688	0.468512167	0.110232514	4.25021757	2.14E-05	0.000315467
ENSMUSG00000006519.10	Cyba	660.7683449	0.767998091	0.180819804	4.24731183	2.16E-05	0.000319312
ENSMUSG00000003308.14	Keap1	1199.851743	0.654068046	0.154020225	4.246637387	2.17E-05	0.00032
ENSMUSG00000028832.11	Stmn1	14096.96858	0.405634443	0.095525828	4.246332668	2.17E-05	0.000320162
ENSMUSG00000040928.15	S100pbp	2044.417481	-0.401892674	0.094664108	-4.245459897	2.18E-05	0.000321137
ENSMUSG00000091575.2	2010016I18Rik	12.07840242	-6.414028404	1.51159092	-4.243230308	2.20E-05	0.000324069
ENSMUSG00000002870.8	Mcm2	4690.372394	0.588391884	0.138678447	4.242850245	2.21E-05	0.000324343
ENSMUSG00000035215.8	Lsm7	373.9691105	1.00519593	0.23696636	4.24193515	2.22E-05	0.000325391
ENSMUSG00000074794.9	Arrdc3	893.3444143	-0.795922968	0.187643924	-4.241666622	2.22E-05	0.000325504
ENSMUSG00000004285.12	Atp6v1f	902.3624598	0.730804926	0.172646922	4.232945015	2.31E-05	0.000338105
ENSMUSG00000050856.16	Atp5k	926.1972525	0.728630753	0.172187562	4.231610829	2.32E-05	0.000339829
ENSMUSG00000054717.6	Hmgb2	15727.23017	0.509295202	0.12037635	4.230857638	2.33E-05	0.00034068
ENSMUSG00000087370.2	Tmem170b	1068.929357	-0.680067082	0.160765092	-4.23019123	2.33E-05	0.000341402
ENSMUSG00000031758.9	Cdyl2	481.8444659	-0.913051318	0.215864298	-4.22974677	2.34E-05	0.000341787
ENSMUSG00000038034.15	Igsf8	399.7256515	0.931675377	0.220296156	4.229194882	2.35E-05	0.000342337
ENSMUSG00000018395.19	Kif3a	335.7840747	-0.890422299	0.210584557	-4.228336173	2.35E-05	0.000343356
ENSMUSG00000052920.14	Prkg1	12.80855734	-5.312917379	1.256722197	-4.227598903	2.36E-05	0.000344192
ENSMUSG00000069309.2	Hist1h2an	10.97010838	7.071793442	1.673043886	4.226902534	2.37E-05	0.000344747
ENSMUSG00000061171.15	Slc38a11	11.9149518	-6.051618287	1.431706555	-4.226856591	2.37E-05	0.000344747
ENSMUSG00000021614.16	Vcan	16.33067638	-4.240955017	1.003486912	-4.226218563	2.38E-05	0.000345434
ENSMUSG00000027820.12	Mme	28.2121272	-4.475829367	1.060177987	-4.221771648	2.42E-05	0.000352026
ENSMUSG00000025580.15	Eif4a3	2200.612195	0.567129482	0.134342337	4.221524622	2.43E-05	0.000352115
ENSMUSG00000057788.13	Ddx49	742.8106291	0.684592575	0.162242519	4.219563286	2.45E-05	0.000354894
ENSMUSG00000106339.1	Gm43489	15.12031237	-7.115001781	1.68635056	-4.21917124	2.45E-05	0.000355075
ENSMUSG00000041736.7	Tspo	783.408161	0.948553435	0.224825228	4.219070266	2.45E-05	0.000355075
ENSMUSG00000033014.12	Trim33	2703.913477	-0.455749464	0.108026716	-4.218858823	2.46E-05	0.00035511
ENSMUSG00000106037.1	Gm4332	230.6277683	1.119825418	0.265501821	4.217769256	2.47E-05	0.000356532
ENSMUSG00000080538.1	Gm25541	24.28957638	4.348461283	1.03116948	4.217018994	2.48E-05	0.000357174
ENSMUSG00000038172.14	Ttc39b	246.2824469	-1.532985385	0.363526309	-4.216986076	2.48E-05	0.000357174
ENSMUSG00000031060.16	Rbm10	1781.642026	0.52026276	0.123421322	4.215339389	2.49E-05	0.000359419
ENSMUSG00000037234.16	Hook3	2401.301504	-0.710769921	0.168627617	-4.215026787	2.50E-05	0.000359419
ENSMUSG00000037966.15	Ninj1	298.7019409	1.227416522	0.291201493	4.215007655	2.50E-05	0.000359419
ENSMUSG00000034855.13	Cxcl10	11.88911816	-6.494445984	1.540867091	-4.214799591	2.50E-05	0.000359451
ENSMUSG00000012428.9	Steap4	16.55990968	-7.350594035	1.744281499	-4.214109958	2.51E-05	0.000360251
ENSMUSG00000045409.16	Trim39	1501.067905	-0.497410412	0.118046111	-4.213695893	2.51E-05	0.000360612
ENSMUSG00000031283.16	Chrdl1	35.64192198	-8.86616185	2.104384457	-4.21318539	2.52E-05	0.000361128
ENSMUSG00000038241.16	Cep250	1770.670825	0.790826125	0.187741576	4.212312161	2.53E-05	0.000362227
ENSMUSG00000043019.12	Edem3	2179.55902	-0.686008914	0.162890098	-4.211483214	2.54E-05	0.000363257
ENSMUSG00000049164.6	Zfp518a	1943.062231	-0.634415536	0.150663425	-4.210813174	2.54E-05	0.000364034
ENSMUSG00000026483.13	Fam129a	1306.387261	-1.505643734	0.357629404	-4.210066954	2.55E-05	0.000364937
ENSMUSG00000042444.9	Fam63b	1362.347854	-0.511521651	0.12153066	-4.208992606	2.57E-05	0.000366373
ENSMUSG00000028648.13	Ndufs5	468.5096992	0.847490558	0.20144194	4.207120702	2.59E-05	0.000369114
ENSMUSG00000074519.11	Etohi1	184.7542764	-1.177692909	0.279947288	-4.206838072	2.59E-05	0.000369271
ENSMUSG00000071711.11	Mpst	404.6307755	1.025237864	0.243968281	4.202340806	2.64E-05	0.000376375
ENSMUSG00000032548.14	Slco2a1	21.33180131	-4.476110183	1.065971514	-4.199089868	2.68E-05	0.000381228
ENSMUSG00000041577.5	Prelp	18.65021495	-6.857440103	1.633086467	-4.199067374	2.68E-05	0.000381228
ENSMUSG00000017291.13	Taok1	3534.0524	-0.544497818	0.129692187	-4.198385673	2.69E-05	0.000382063
ENSMUSG00000053411.16	Cbx7	477.2155788	-0.834461082	0.198771023	-4.198102257	2.69E-05	0.000382226
ENSMUSG00000074570.13	Cass4	767.0425813	0.677328955	0.161463943	4.19492392	2.73E-05	0.000387174
ENSMUSG00000003873.10	Bax	406.1815077	0.925667305	0.220669374	4.194815469	2.73E-05	0.000387174
ENSMUSG00000020919.11	Stat5b	2730.844748	0.437512533	0.104342406	4.193046258	2.75E-05	0.000389887
ENSMUSG00000041836.9	Ptpre	3888.92087	-0.440528334	0.105070768	-4.192682164	2.76E-05	0.000390194
ENSMUSG00000024965.8	Fermt3	2653.875998	0.565721698	0.134979966	4.191153051	2.78E-05	0.000392512
ENSMUSG00000058351.10	Smim4	330.4689867	1.123712654	0.26813464	4.190852228	2.78E-05	0.000392711
ENSMUSG00000006456.10	Rbm14	909.6743704	0.761700682	0.181779306	4.190249705	2.79E-05	0.000393433
ENSMUSG00000008855.17	Hdac5	673.7178248	0.872078599	0.208153534	4.189593057	2.79E-05	0.000394251
ENSMUSG00000042515.13	Mum1l1	10.58863248	-7.281828559	1.738337681	-4.188960889	2.80E-05	0.000394832
ENSMUSG00000023020.2	Cox14	424.3237389	0.936282594	0.223515768	4.18888834	2.80E-05	0.000394832
ENSMUSG00000040097.15	Flywch1	252.4969678	1.187796757	0.283589173	4.188441842	2.81E-05	0.000395287
ENSMUSG00000063455.16	D630045J12Rik	291.120186	-0.970634243	0.23182185	-4.186983425	2.83E-05	0.000397511
ENSMUSG00000018678.12	Sp2	491.5451514	0.760288896	0.181717019	4.183916848	2.87E-05	0.000402586
ENSMUSG00000059013.12	Sh2d3c	864.1429896	0.669693121	0.160135064	4.182051733	2.89E-05	0.000405574
ENSMUSG00000010476.13	Ebf3	40.32021941	-8.671644025	2.074107334	-4.180904182	2.90E-05	0.000407295
ENSMUSG00000032086.12	Bace1	622.2051213	-0.716065395	0.171332395	-4.179392898	2.92E-05	0.000409678
ENSMUSG00000053477.16	Tcf4	9101.297392	-0.544222252	0.130249627	-4.178301791	2.94E-05	0.000411314
ENSMUSG00000034485.9	Uaca	702.2807609	0.65302268	0.156348869	4.176702282	2.96E-05	0.00041388
ENSMUSG00000029231.15	Pdgfra	17.06347237	-7.391650338	1.770946701	-4.173841219	3.00E-05	0.000418776
ENSMUSG00000020020.7	Usp44	7.451343018	-6.927840743	1.660328371	-4.172572645	3.01E-05	0.000420774
ENSMUSG00000026786.14	Apbb1ip	3604.970708	-0.397187594	0.095220822	-4.171226279	3.03E-05	0.000422782
ENSMUSG00000033335.17	Dnm2	2034.837301	0.606306753	0.145358272	4.171119695	3.03E-05	0.000422782
ENSMUSG00000001870.15	Ltbp1	28.53089214	-4.235510539	1.015651328	-4.170240734	3.04E-05	0.000424074
ENSMUSG00000022228.13	Zscan26	1608.38056	-0.547052046	0.131251838	-4.167957216	3.07E-05	0.000427998
ENSMUSG00000058624.12	Gda	258.1988723	-4.216962178	1.012712042	-4.164028869	3.13E-05	0.000435082
ENSMUSG00000024776.17	Stambpl1	725.2383466	0.86873831	0.208645307	4.163708834	3.13E-05	0.000435135
ENSMUSG00000048251.15	Bcl11b	324.4554434	-1.113466768	0.267431398	-4.163560356	3.13E-05	0.000435135
ENSMUSG00000041765.5	Ubac2	1070.165821	0.631253408	0.15161787	4.163449928	3.13E-05	0.000435135
ENSMUSG00000046691.13	Chtf8	3022.505929	0.51968017	0.124842145	4.162698196	3.15E-05	0.000436123
ENSMUSG00000024807.17	Syvn1	740.4520725	0.827277477	0.198742201	4.162565742	3.15E-05	0.000436123
ENSMUSG00000016528.10	Mapkapk2	2992.763624	0.433070531	0.104046278	4.162287592	3.15E-05	0.000436294
ENSMUSG00000039244.10	E130309D02Rik	545.2953534	0.683796981	0.164290932	4.162110307	3.15E-05	0.000436294
ENSMUSG00000070354.13	Gm21975	268.260426	-1.104894694	0.265490024	-4.161718312	3.16E-05	0.000436357
ENSMUSG00000023068.14	Nus1	1457.715152	-0.474332292	0.113975287	-4.161711767	3.16E-05	0.000436357
ENSMUSG00000038679.16	Trps1	703.5661616	-0.814901943	0.195850662	-4.160833238	3.17E-05	0.000437689
ENSMUSG00000003575.13	Crtc1	912.2950049	0.745705218	0.179282844	4.15937857	3.19E-05	0.000439954
ENSMUSG00000045690.8	Wdr89	478.6798644	0.853806197	0.20527695	4.159289177	3.19E-05	0.000439954
ENSMUSG00000010205.10	Raver1	1930.64606	0.588609218	0.141559689	4.158028477	3.21E-05	0.000442036
ENSMUSG00000064326.12	Siva1	664.7626268	0.797592728	0.191965381	4.154877948	3.25E-05	0.000447814
ENSMUSG00000008575.17	Nfib	19.28038069	-3.882458838	0.934734302	-4.153542702	3.27E-05	0.000450078
ENSMUSG00000020964.14	Sel1l	2335.765327	-0.463321666	0.111648042	-4.149841404	3.33E-05	0.000457053
ENSMUSG00000002768.7	Mea1	385.0567318	0.899599442	0.216823662	4.148991086	3.34E-05	0.00045839
ENSMUSG00000005148.7	Klf5	30.83497559	-3.714627596	0.895837275	-4.146542794	3.38E-05	0.000462949
ENSMUSG00000100755.1	Rps23-ps1	290.7762129	1.222204228	0.294934724	4.143982143	3.41E-05	0.00046778
ENSMUSG00000026199.17	Ankzf1	668.1504588	-0.667286014	0.16105966	-4.143098359	3.43E-05	0.000469214
ENSMUSG00000090626.9	Tex9	1365.18642	-0.762424618	0.18407809	-4.141854237	3.45E-05	0.000470869
ENSMUSG00000091537.2	Tma7	1953.233735	0.685420952	0.165487539	4.141828175	3.45E-05	0.000470869
ENSMUSG00000039936.18	Pik3cd	4529.611916	0.523510002	0.126398377	4.14174623	3.45E-05	0.000470869
ENSMUSG00000035198.9	Tubg1	576.7223077	0.76581465	0.184959706	4.140440468	3.47E-05	0.0004728
ENSMUSG00000028717.12	Tal1	780.5657703	-0.806993837	0.194910216	-4.140336283	3.47E-05	0.0004728
ENSMUSG00000018999.14	Slc35b4	1673.206045	-0.56794399	0.137175783	-4.140264248	3.47E-05	0.0004728
ENSMUSG00000042535.8	Gtpbp1	1562.476049	0.467544151	0.112952125	4.139312566	3.48E-05	0.000474391
ENSMUSG00000067847.13	Romo1	492.6016682	1.033706699	0.249781022	4.138451719	3.50E-05	0.000475799
ENSMUSG00000058385.7	Hist1h2bg	35.26245559	2.897157876	0.70023476	4.137409396	3.51E-05	0.000477588
ENSMUSG00000014301.12	Pam16	274.9985193	1.00122536	0.242102965	4.135535312	3.54E-05	0.000481124
ENSMUSG00000049897.14	Stkld1	19.38425849	-4.666373188	1.128636554	-4.134522466	3.56E-05	0.000482871
ENSMUSG00000024087.3	Cyp1b1	42.61775126	-8.768642992	2.121168099	-4.133874631	3.57E-05	0.000483854
ENSMUSG00000026043.18	Col3a1	13.54296864	-6.438856136	1.557873572	-4.133105698	3.58E-05	0.000485095
ENSMUSG00000022878.5	Adipoq	13.95579099	-7.201480178	1.742944233	-4.131790359	3.60E-05	0.000487497
ENSMUSG00000034255.17	Arhgap27	1062.349532	0.558630519	0.135248542	4.130399572	3.62E-05	0.000490072
ENSMUSG00000035004.3	Igsf6	418.2983328	-4.298253083	1.040755558	-4.129935267	3.63E-05	0.000490674
ENSMUSG00000086841.1	2410006H16Rik	1184.895095	0.626442553	0.151689919	4.129757313	3.63E-05	0.000490674
ENSMUSG00000033107.5	Rnf125	135.6365729	-1.626054281	0.3938139	-4.128991596	3.64E-05	0.000491926
ENSMUSG00000030034.11	Ino80b	312.4665441	0.872662137	0.211440038	4.12723222	3.67E-05	0.000495316
ENSMUSG00000019920.17	Lims1	6938.056501	-0.36445236	0.088335258	-4.125785897	3.69E-05	0.00049805
ENSMUSG00000015966.16	Il17rb	622.7425751	-0.867415959	0.210265678	-4.125333095	3.70E-05	0.000498642
ENSMUSG00000020715.9	Ern1	2281.242647	-0.454095977	0.110125086	-4.123456271	3.73E-05	0.000502007
ENSMUSG00000038695.13	Josd2	283.2249771	1.059802565	0.257019896	4.123426166	3.73E-05	0.000502007
ENSMUSG00000008136.14	Fhl2	48.0921892	-3.285086926	0.796826633	-4.122712258	3.74E-05	0.000503174
ENSMUSG00000029345.13	Tfip11	745.8206878	0.773351647	0.187643257	4.12139322	3.77E-05	0.00050567
ENSMUSG00000017861.11	Mybl2	791.3613918	0.626539302	0.15203825	4.120932075	3.77E-05	0.00050629
ENSMUSG00000035258.14	Abi3bp	11.19614481	-7.399171646	1.796375983	-4.118943759	3.81E-05	0.000510281
ENSMUSG00000039148.4	Sart1	1599.544805	0.617163153	0.14990581	4.117006231	3.84E-05	0.000514062
ENSMUSG00000072244.9	Trim6	45.95191985	-3.019516069	0.733446854	-4.116884615	3.84E-05	0.000514062
ENSMUSG00000028670.14	Lypla2	598.3218321	0.732089532	0.177836533	4.116643071	3.84E-05	0.000514202
ENSMUSG00000085028.2	Slc2a4rg-ps	322.5793326	-0.906175467	0.220185358	-4.115511925	3.86E-05	0.000516331
ENSMUSG00000074646.10	6430550D23Rik	14.438973	-6.229244129	1.514140669	-4.114045845	3.89E-05	0.000519221
ENSMUSG00000006386.15	Tek	16.00194346	-5.276356384	1.282803157	-4.113145774	3.90E-05	0.000520847
ENSMUSG00000041515.9	Irf8	10227.13227	0.492318759	0.119730014	4.111907637	3.92E-05	0.000523245
ENSMUSG00000026389.16	Steap3	414.9928227	0.897938728	0.218393245	4.111568237	3.93E-05	0.00052361
ENSMUSG00000031074.14	Fgf3	120.7063086	-2.129826703	0.518062389	-4.111139407	3.94E-05	0.00052418
ENSMUSG00000071654.5	Uqcc3	391.9368691	0.973913112	0.236931303	4.110529513	3.95E-05	0.000525161
ENSMUSG00000022820.3	Ndufb4	560.1417273	0.84279906	0.205078347	4.109644312	3.96E-05	0.000526772
ENSMUSG00000002996.17	Hbp1	2663.175244	-0.538101111	0.130983235	-4.108167809	3.99E-05	0.000529514
ENSMUSG00000052534.15	Pbx1	907.527457	-0.578773829	0.140886354	-4.108090042	3.99E-05	0.000529514
ENSMUSG00000005483.9	Dnajb1	1766.228343	0.557573161	0.135788419	4.106190819	4.02E-05	0.000533474
ENSMUSG00000026582.6	Sele	11.01705016	-6.761137642	1.646770209	-4.105695867	4.03E-05	0.000534207
ENSMUSG00000010936.10	Vac14	749.9612138	0.813147888	0.198064328	4.10547368	4.03E-05	0.000534311
ENSMUSG00000038415.9	Foxq1	11.3875472	-7.169755109	1.747171576	-4.103635388	4.07E-05	0.000537845
ENSMUSG00000024429.9	Gnl1	748.729046	0.832070554	0.202766229	4.103595338	4.07E-05	0.000537845
ENSMUSG00000018381.15	Abi3	356.1435745	0.950769943	0.231756694	4.102448678	4.09E-05	0.000540105
ENSMUSG00000059323.13	Tonsl	1623.226325	0.419488236	0.102267548	4.101870478	4.10E-05	0.000541042
ENSMUSG00000046949.15	Nqo2	507.1453623	-1.098927211	0.267952143	-4.101207032	4.11E-05	0.000542182
ENSMUSG00000034681.16	Rnps1	2754.574242	0.402027897	0.09806719	4.099514782	4.14E-05	0.000545744
ENSMUSG00000103983.1	Gm20045	121.6359425	-1.642203086	0.400612137	-4.099234487	4.15E-05	0.000545989
ENSMUSG00000071528.3	Usmg5	967.9877889	0.649875197	0.158555591	4.098721431	4.15E-05	0.000546783
ENSMUSG00000042978.10	Sbk1	366.0586492	0.941133571	0.22981728	4.095138412	4.22E-05	0.000554886
ENSMUSG00000091803.7	Cox16	74.89281179	2.102562506	0.513645769	4.093409572	4.25E-05	0.000558616
ENSMUSG00000032280.16	Tle3	3065.019455	0.540852361	0.132143101	4.092929222	4.26E-05	0.000559349
ENSMUSG00000040356.16	Skiv2l	1322.278772	0.620564307	0.151633768	4.092520522	4.27E-05	0.00055991
ENSMUSG00000038227.15	Hoxa9	1713.265699	-0.532576395	0.130141603	-4.092283957	4.27E-05	0.000560056
ENSMUSG00000006457.3	Actn3	9.264624895	-7.184283403	1.755742999	-4.091876434	4.28E-05	0.000560615
ENSMUSG00000022010.19	Tsc22d1	5842.071204	0.39040947	0.095414953	4.091701117	4.28E-05	0.000560615
ENSMUSG00000040123.16	Zmym5	1827.041754	-0.675259379	0.165214411	-4.08716997	4.37E-05	0.00057124
ENSMUSG00000052533.14	Nup188	1805.734635	0.490212984	0.119999609	4.085121521	4.41E-05	0.000575867
ENSMUSG00000020484.18	Xbp1	2621.708401	-0.490833376	0.12017746	-4.08423823	4.42E-05	0.000577624
ENSMUSG00000037788.14	Vopp1	780.8050477	-0.958881858	0.235007038	-4.080226128	4.50E-05	0.000587241
ENSMUSG00000028613.14	Lrp8	639.2264929	-0.926377296	0.227078931	-4.079538737	4.51E-05	0.000588536
ENSMUSG00000104399.1	Gm37963	66.26799283	-2.064573729	0.506110312	-4.079295917	4.52E-05	0.000588706
ENSMUSG00000060131.11	Atp8b4	4908.453669	-0.457376801	0.112178252	-4.077232384	4.56E-05	0.000593505
ENSMUSG00000025792.9	Slc25a10	237.1521956	1.319378044	0.323783754	4.074874136	4.60E-05	0.0005991
ENSMUSG00000033955.12	Tnks1bp1	251.594836	1.077941939	0.264568031	4.074346905	4.61E-05	0.000599946
ENSMUSG00000015854.7	Cd5l	66.58300366	3.579848821	0.878664028	4.074195264	4.62E-05	0.000599946
ENSMUSG00000038141.9	Tmem181a	954.4012046	-0.794225654	0.19497362	-4.073503139	4.63E-05	0.00060128
ENSMUSG00000045205.16	Dpy19l4	1201.952366	-0.573517185	0.140799288	-4.073296056	4.64E-05	0.000601363
ENSMUSG00000026078.10	Pdcl3	873.5228951	0.527061679	0.129446254	4.071664209	4.67E-05	0.000605138
ENSMUSG00000062822.7	4833420G17Rik	2185.019268	-0.447123066	0.109863596	-4.069801853	4.71E-05	0.000609538
ENSMUSG00000027111.15	Itga6	970.1603704	-1.038975694	0.255329944	-4.069149415	4.72E-05	0.000610789
ENSMUSG00000090031.2	4732440D04Rik	89.71767897	-2.342964217	0.575831734	-4.068834832	4.72E-05	0.000611156
ENSMUSG00000067768.12	Xlr4b	254.5078982	-1.240634093	0.30518337	-4.065208701	4.80E-05	0.000620271
ENSMUSG00000097791.1	Gm17315	8.145049429	-6.942408409	1.70795399	-4.064751421	4.81E-05	0.000621024
ENSMUSG00000036391.16	Sec24a	657.0150152	-0.638755537	0.157169618	-4.064115864	4.82E-05	0.000622253
ENSMUSG00000042286.13	Stab1	48.77022982	-3.12705595	0.769645149	-4.062984029	4.84E-05	0.000624812
ENSMUSG00000085629.1	Gm11697	14.38541791	-6.336597601	1.563138212	-4.05376668	5.04E-05	0.000649476
ENSMUSG00000103168.1	Gm30948	1832.722167	-1.22260888	0.301614567	-4.053547191	5.04E-05	0.000649602
ENSMUSG00000028367.5	Txn1	2429.619243	0.574844005	0.141828361	4.053096296	5.05E-05	0.00065037
ENSMUSG00000020340.16	Cyfip2	9474.910817	0.349639396	0.086278677	4.052442718	5.07E-05	0.000651705
ENSMUSG00000036748.15	Cuedc2	968.0635703	0.619441545	0.152883302	4.051727928	5.08E-05	0.000653213
ENSMUSG00000026981.15	Il1rn	13.81708288	-7.771537905	1.918899235	-4.049997916	5.12E-05	0.000657572
ENSMUSG00000024661.6	Fth1	12943.03144	0.383232524	0.094652846	4.048821977	5.15E-05	0.000659973
ENSMUSG00000005732.14	Ranbp1	3589.82204	0.443127581	0.109446723	4.048797152	5.15E-05	0.000659973
ENSMUSG00000059518.14	Znhit1	220.5733843	1.214664822	0.300222625	4.045880365	5.21E-05	0.00066775
ENSMUSG00000060419.8	Rps16-ps2	359.975045	0.977168628	0.241550449	4.045401831	5.22E-05	0.000668472
ENSMUSG00000021786.12	Oxsm	714.7802719	-0.653307054	0.16149861	-4.045279724	5.23E-05	0.000668472
ENSMUSG00000004100.11	Ppan	949.9063742	0.848799655	0.209858459	4.04462921	5.24E-05	0.000669835
ENSMUSG00000026014.15	Raph1	313.1252617	-1.036053919	0.256288985	-4.042522231	5.29E-05	0.000675384
ENSMUSG00000001173.15	Ocrl	609.2259512	-0.973217102	0.240893199	-4.040035607	5.34E-05	0.000682081
ENSMUSG00000108042.1	B130021K23Rik	22.88589476	-3.865580905	0.957754849	-4.036085965	5.44E-05	0.000693147
ENSMUSG00000097457.1	2310031A07Rik	8.117970755	-6.904002805	1.711425981	-4.034064507	5.48E-05	0.000698625
ENSMUSG00000027342.14	Pcna	6199.080356	0.497775124	0.123400332	4.033823197	5.49E-05	0.000698827
ENSMUSG00000054770.16	Kctd18	583.6416212	-0.803962978	0.199348569	-4.032950845	5.51E-05	0.00070091
ENSMUSG00000105870.1	7330423F06Rik	10.18903663	-7.065933059	1.753736824	-4.029072642	5.60E-05	0.000712048
ENSMUSG00000024844.14	Banf1	1532.663605	0.635170085	0.157654554	4.028872411	5.60E-05	0.000712131
ENSMUSG00000106990.1	Gm42547	574.6427723	-0.935341313	0.232260048	-4.0271296	5.65E-05	0.0007169
ENSMUSG00000027502.11	Rtfdc1	1782.786365	0.510578102	0.126801318	4.026599312	5.66E-05	0.00071799
ENSMUSG00000046056.15	Sbsn	35.1873419	-2.246271051	0.558058643	-4.025152338	5.69E-05	0.000721889
ENSMUSG00000025967.16	Eef1b2	17152.2991	0.474948233	0.118069918	4.022601515	5.76E-05	0.000729219
ENSMUSG00000107023.2	Gm42715	126.426606	-1.699989266	0.422681988	-4.021910835	5.77E-05	0.000730825
ENSMUSG00000024769.7	Cdc42bpg	270.2990894	0.925010749	0.23004708	4.020962795	5.80E-05	0.000733235
ENSMUSG00000043017.9	Ptgir	52.86991591	-3.003448367	0.747000143	-4.020679774	5.80E-05	0.00073358
ENSMUSG00000030603.16	Psmc4	1786.720619	0.454837099	0.113246781	4.016335794	5.91E-05	0.00074668
ENSMUSG00000041075.8	Fzd7	69.10138854	-1.89895019	0.472999566	-4.014697535	5.95E-05	0.000751336
ENSMUSG00000002844.8	Adprh	771.3964638	0.630636641	0.157155292	4.012824731	6.00E-05	0.000756771
ENSMUSG00000021967.3	Mrpl57	435.2061081	0.958486845	0.239099579	4.00873498	6.10E-05	0.000769381
ENSMUSG00000046351.10	Zfp322a	1335.424226	-0.486732714	0.121423934	-4.008540156	6.11E-05	0.000769381
ENSMUSG00000036186.5	Fam69b	419.8993366	0.950975349	0.237246085	4.008392169	6.11E-05	0.000769381
ENSMUSG00000020385.16	Clk4	3105.278087	-0.387812458	0.096756908	-4.008111311	6.12E-05	0.000769381
ENSMUSG00000026748.13	Plxdc2	108.9832962	-1.296414303	0.323451629	-4.008062375	6.12E-05	0.000769381
ENSMUSG00000020074.6	Ccar1	6698.557694	-0.421623124	0.105208217	-4.007511346	6.14E-05	0.000770616
ENSMUSG00000029703.10	Lrwd1	850.9509674	0.694741427	0.173378355	4.007082827	6.15E-05	0.000771287
ENSMUSG00000032373.14	Car12	99.77241902	-1.746251609	0.43580433	-4.0069625	6.15E-05	0.000771287
ENSMUSG00000096472.1	Cdkn2d	367.2711673	0.926244319	0.231227954	4.005762718	6.18E-05	0.000774505
ENSMUSG00000020178.5	Adora2a	235.1050538	0.953859088	0.238129269	4.00563565	6.19E-05	0.000774505
ENSMUSG00000039771.13	Polr2j	641.6565173	0.815236763	0.203693319	4.002275426	6.27E-05	0.000785021
ENSMUSG00000020948.8	Klhl28	277.6649745	-0.994508143	0.248497138	-4.002090938	6.28E-05	0.000785027
ENSMUSG00000037857.16	Nufip2	2498.625362	-0.575162034	0.143723399	-4.001867737	6.28E-05	0.000785027
ENSMUSG00000045930.2	Clec14a	11.45627872	-7.351845516	1.837153119	-4.001759811	6.29E-05	0.000785027
ENSMUSG00000033623.13	Pcgf3	1604.992645	-0.450163097	0.112549386	-3.999693921	6.34E-05	0.000791017
ENSMUSG00000036850.4	Mrpl41	454.6583503	0.818993614	0.204767885	3.999619434	6.34E-05	0.000791017
ENSMUSG00000039987.15	Phtf2	1121.518982	-0.599277287	0.149927412	-3.997116199	6.41E-05	0.000798482
ENSMUSG00000052331.14	Ankrd44	3270.191558	-0.453403441	0.113434407	-3.997053917	6.41E-05	0.000798482
ENSMUSG00000029729.12	Zkscan1	1628.044311	-0.478883004	0.119882432	-3.994605335	6.48E-05	0.000806198
ENSMUSG00000009563.16	Tor2a	453.7527272	0.706743567	0.176990086	3.993125157	6.52E-05	0.000810665
ENSMUSG00000022594.14	Lynx1	248.3831307	1.037679363	0.259942967	3.991950132	6.55E-05	0.000814107
ENSMUSG00000003813.15	Rad23a	1105.968176	0.556206887	0.139377768	3.9906428	6.59E-05	0.00081802
ENSMUSG00000030313.15	Dennd5b	667.3261733	-0.708285468	0.177513633	-3.990034206	6.61E-05	0.000819532
ENSMUSG00000029616.9	Erp29	2305.894221	0.48365013	0.121246384	3.988986002	6.64E-05	0.000822571
ENSMUSG00000072893.12	4933439C10Rik	524.7453102	-0.748964838	0.187771221	-3.988709409	6.64E-05	0.00082294
ENSMUSG00000072845.3	Tmprss11a	421.265592	1.267639955	0.317926422	3.987211716	6.69E-05	0.000827556
ENSMUSG00000030337.16	Vamp1	1371.92903	-0.650817483	0.163277174	-3.98596734	6.72E-05	0.00083131
ENSMUSG00000060019.5	Gm10073	256.5751387	1.12725702	0.283048174	3.98256241	6.82E-05	0.000842711
ENSMUSG00000106864.3	Gtf3c2	1324.192468	-0.528679458	0.132757696	-3.982288592	6.83E-05	0.000843079
ENSMUSG00000053841.15	Txlna	3062.547787	0.38654871	0.097111309	3.980470617	6.88E-05	0.000848946
ENSMUSG00000000600.15	Krit1	2420.075089	-0.428258338	0.107603369	-3.979971481	6.89E-05	0.000850123
ENSMUSG00000040648.14	Ppip5k2	2804.495328	-0.358384719	0.090065576	-3.979153141	6.92E-05	0.000852445
ENSMUSG00000024013.14	Fgd2	1440.493976	0.677139011	0.170244007	3.977461665	6.97E-05	0.000857415
ENSMUSG00000030123.15	Plxnd1	770.0465203	0.898354798	0.225863051	3.977431423	6.97E-05	0.000857415
ENSMUSG00000059278.9	Naa38	353.6841185	0.950943823	0.239144932	3.976433092	7.00E-05	0.000860407
ENSMUSG00000068335.6	Dok1	285.0495855	0.831040043	0.209002614	3.976218418	7.00E-05	0.000860571
ENSMUSG00000060657.7	Marf1	3223.806593	-0.388057571	0.097630188	-3.974770283	7.04E-05	0.000865208
ENSMUSG00000002020.15	Ltbp2	15.0154831	-6.561814193	1.6522485	-3.97144509	7.14E-05	0.000876753
ENSMUSG00000032410.13	Xrn1	2079.725925	-0.429475966	0.108167061	-3.970487521	7.17E-05	0.000879659
ENSMUSG00000014329.14	Bicc1	11.97789568	-7.121508475	1.794099129	-3.96940635	7.21E-05	0.000883032
ENSMUSG00000058013.11	11-Sep	3219.078108	-0.454196629	0.11445561	-3.968321237	7.24E-05	0.000886341
ENSMUSG00000004264.17	Phb2	2488.759895	0.433382932	0.109214621	3.96817685	7.24E-05	0.000886341
ENSMUSG00000037321.17	Tap1	3618.053006	0.458976018	0.115724975	3.966093054	7.31E-05	0.000892946
ENSMUSG00000031706.6	Rfx1	363.6933973	0.915590754	0.230855976	3.966069109	7.31E-05	0.000892946
ENSMUSG00000062115.15	Rai1	1541.740797	0.701974026	0.177017134	3.965571076	7.32E-05	0.00089418
ENSMUSG00000041506.14	Rrp9	355.5459078	1.17991498	0.297809039	3.961985115	7.43E-05	0.000907079
ENSMUSG00000020882.17	Cacnb1	185.9417664	1.34827179	0.340397555	3.960873898	7.47E-05	0.000910667
ENSMUSG00000029034.9	Cpsf3l	995.4474765	0.637170241	0.160903825	3.959944644	7.50E-05	0.000913573
ENSMUSG00000011884.13	Gltp	2105.10932	0.406136148	0.102588813	3.958873648	7.53E-05	0.000917031
ENSMUSG00000046556.6	Zfp319	416.7081527	0.918481358	0.232042846	3.958240362	7.55E-05	0.000918818
ENSMUSG00000028896.13	Rcc1	1342.513702	0.521873264	0.131858412	3.957830655	7.56E-05	0.000919507
ENSMUSG00000003344.14	Btbd2	414.0536702	0.887371192	0.224212456	3.957724772	7.57E-05	0.000919507
ENSMUSG00000028307.9	Aldob	9.537191682	-7.327662642	1.851630925	-3.957409948	7.58E-05	0.000920072
ENSMUSG00000052572.16	Dlg2	137.889739	1.252499977	0.316513815	3.957173173	7.58E-05	0.000920336
ENSMUSG00000100455.1	Gm29170	98.89432712	-1.859486573	0.469986418	-3.956468744	7.61E-05	0.000922153
ENSMUSG00000085914.1	Gm14320	9.302521655	-6.566830253	1.659813569	-3.956366171	7.61E-05	0.000922153
ENSMUSG00000028478.18	Clta	3420.033888	0.459842006	0.116239369	3.955991933	7.62E-05	0.000922951
ENSMUSG00000016554.8	Eif3d	3599.312812	0.400948595	0.101401192	3.95408166	7.68E-05	0.000929703
ENSMUSG00000025027.17	Xpnpep1	689.2324532	0.60977671	0.154244204	3.953320089	7.71E-05	0.000932015
ENSMUSG00000027306.15	Nusap1	3048.737396	0.523375433	0.132410937	3.952660158	7.73E-05	0.000933936
ENSMUSG00000035851.14	Ythdc1	4401.586153	-0.422391886	0.106892132	-3.951571354	7.76E-05	0.00093754
ENSMUSG00000074909.4	Ranbp6	1125.179215	-0.679733531	0.172064801	-3.950450798	7.80E-05	0.000941283
ENSMUSG00000027466.15	Rbck1	1593.731156	0.518925924	0.131366809	3.950205745	7.81E-05	0.000941589
ENSMUSG00000096459.1	Ighv9-3	693.5479358	-8.808865536	2.230602844	-3.949096344	7.84E-05	0.000945303
ENSMUSG00000057411.8	Fam173a	714.3935793	0.638031196	0.161670706	3.946486104	7.93E-05	0.000954997
ENSMUSG00000022952.16	Runx1	3669.410425	-0.466090196	0.118141272	-3.945193647	7.97E-05	0.000959493
ENSMUSG00000058706.5	0610030E20Rik	1628.036375	-0.452662968	0.114762603	-3.94434212	8.00E-05	0.000961899
ENSMUSG00000032407.13	U2surp	5128.160119	-0.360588383	0.091421055	-3.94425971	8.00E-05	0.000961899
ENSMUSG00000019278.4	Dpep1	10.31698077	-6.987862026	1.772016071	-3.943452964	8.03E-05	0.000964471
ENSMUSG00000008763.16	Man1a2	1737.347356	-0.544391746	0.138159023	-3.940327137	8.14E-05	0.000976447
ENSMUSG00000041846.14	Smek1	3847.639548	-0.395345805	0.100378684	-3.93854343	8.20E-05	0.000982377
ENSMUSG00000021182.14	Ccdc88c	1455.937159	0.750886148	0.190650828	3.938541227	8.20E-05	0.000982377
ENSMUSG00000039989.7	Cbx4	1239.238791	0.584269877	0.148405999	3.936969402	8.25E-05	0.000988145
ENSMUSG00000027540.13	Ptpn1	1285.515997	0.437634444	0.111194495	3.935756406	8.29E-05	0.000992462
ENSMUSG00000040048.14	Ndufb10	898.9150663	0.666961737	0.169473475	3.935493379	8.30E-05	0.000992862
ENSMUSG00000019699.15	Akt3	1665.219049	-0.438894887	0.111527866	-3.935293528	8.31E-05	0.000993001
ENSMUSG00000035885.4	Cox8a	2245.427698	0.650677927	0.165463034	3.932467037	8.41E-05	0.001004058
ENSMUSG00000026237.3	Nmur1	9.544731275	-7.338919883	1.866510811	-3.931892514	8.43E-05	0.001005073
ENSMUSG00000001517.14	Foxm1	1360.738027	0.542340605	0.13794179	3.931662797	8.44E-05	0.001005073
ENSMUSG00000028068.14	Iqgap3	517.5889275	0.844178533	0.214716497	3.931596054	8.44E-05	0.001005073
ENSMUSG00000039706.11	Ldb2	7.93893703	-6.574766299	1.672304567	-3.931560332	8.44E-05	0.001005073
ENSMUSG00000037376.14	Trmt6	1403.88556	-0.525931262	0.133796161	-3.930839709	8.46E-05	0.001007396
ENSMUSG00000020392.8	Cdkn2aipnl	1698.413666	0.446869964	0.113726507	3.929338702	8.52E-05	0.001013006
ENSMUSG00000031201.17	Brcc3	1444.993026	-0.464013472	0.118104895	-3.92882506	8.54E-05	0.001014473
ENSMUSG00000055436.18	Srsf11	8564.178354	-0.439675718	0.111976965	-3.926483608	8.62E-05	0.00102369
ENSMUSG00000003623.4	Crot	1694.935029	-0.517119743	0.131726436	-3.925709659	8.65E-05	0.001026282
ENSMUSG00000066037.14	Hnrnpr	5335.043145	-0.283010903	0.072105039	-3.924980954	8.67E-05	0.001028687
ENSMUSG00000056260.15	Lrif1	1115.708414	-0.525178127	0.133894988	-3.922313564	8.77E-05	0.001039431
ENSMUSG00000028036.6	Ptgfr	11.35677505	-6.360497569	1.621783072	-3.921916363	8.78E-05	0.001040432
ENSMUSG00000095429.1	Ighv5-12	81.88851199	-9.517296339	2.426849545	-3.921667233	8.79E-05	0.001040795
ENSMUSG00000021290.5	2010107E04Rik	1171.53967	0.649896821	0.165774129	3.920375433	8.84E-05	0.001045674
ENSMUSG00000026021.15	Sumo1	3084.647376	0.503197037	0.128421418	3.918326446	8.92E-05	0.001053879
ENSMUSG00000030861.15	Acadsb	812.1560434	-0.542100713	0.13837167	-3.917714611	8.94E-05	0.001055834
ENSMUSG00000072825.10	Cep170b	168.4570737	1.200833574	0.307086516	3.910408015	9.21E-05	0.001087546
ENSMUSG00000027472.14	Pdrg1	1871.680044	0.446704654	0.114294589	3.908362219	9.29E-05	0.001096045
ENSMUSG00000083199.1	Gm9432	8.015011692	-6.782106864	1.735900848	-3.906966732	9.35E-05	0.00110164
ENSMUSG00000040760.10	Appl1	2587.953862	-0.523301626	0.133975432	-3.905952134	9.39E-05	0.001105518
ENSMUSG00000020477.10	Mrps24	552.7916011	0.7793222	0.199533043	3.905730046	9.39E-05	0.00110578
ENSMUSG00000084941.1	Gm11944	79.148042	-1.576952153	0.403900986	-3.904303793	9.45E-05	0.001111563
ENSMUSG00000027496.15	Aurka	605.6497755	0.647139936	0.165824867	3.902550623	9.52E-05	0.001118886
ENSMUSG00000068101.10	Cenpm	238.2238318	1.059689904	0.271550071	3.902373875	9.53E-05	0.001118941
ENSMUSG00000030733.10	Sh2b1	1499.376367	0.585124739	0.149947966	3.902185235	9.53E-05	0.001119053
ENSMUSG00000029422.14	Rsrc2	4618.780642	-0.32042931	0.082171154	-3.899535248	9.64E-05	0.001130602
ENSMUSG00000009013.5	Dynll1	2657.582107	0.681341343	0.174748123	3.898990907	9.66E-05	0.001132378
ENSMUSG00000062949.13	Atp11c	2203.993566	-0.48730142	0.125009984	-3.898100013	9.70E-05	0.00113578
ENSMUSG00000047749.2	Zc3hav1l	1214.263567	-0.588224015	0.151143172	-3.891833202	9.95E-05	0.001164737
ENSMUSG00000028064.17	Sema4a	771.6912808	-0.794591373	0.204283364	-3.889652861	0.000100388	0.001174455
ENSMUSG00000003949.16	Hlf	427.9913756	-0.850814455	0.218752062	-3.889400854	0.000100492	0.001174879
ENSMUSG00000031320.9	Rps4x	35668.05116	0.399775084	0.102798398	3.8889233	0.00010069	0.001176396
ENSMUSG00000025134.2	Alyref	1453.096708	0.507900893	0.13062634	3.888196627	0.000100992	0.001178492
ENSMUSG00000038374.10	Rbm8a	1873.677097	0.545656274	0.14034407	3.887989515	0.000101078	0.001178492
ENSMUSG00000028399.17	Ptprd	32.94350961	-3.665403952	0.942785532	-3.88784493	0.000101138	0.001178492
ENSMUSG00000034216.12	Vps18	522.8805975	0.771847529	0.198528874	3.887835126	0.000101142	0.001178492
ENSMUSG00000021102.3	Glrx5	545.1624375	0.815864618	0.210057585	3.884004553	0.00010275	0.001196417
ENSMUSG00000059714.13	Flot1	868.9922986	0.636657599	0.16397018	3.882764536	0.000103276	0.001201727
ENSMUSG00000005470.8	Asf1b	748.6812252	0.763685045	0.196733512	3.881824896	0.000103676	0.001205568
ENSMUSG00000024392.17	Bag6	2371.693556	0.535314028	0.13795537	3.880342076	0.00010431	0.001212126
ENSMUSG00000090665.1	Gad1-ps	14.31054263	-6.282539149	1.619462846	-3.879396904	0.000104716	0.001214732
ENSMUSG00000090553.8	Snrpe	2185.172072	0.54666957	0.140917577	3.879356878	0.000104733	0.001214732
ENSMUSG00000013155.9	Enkd1	408.4162811	0.83518844	0.215291984	3.879329014	0.000104745	0.001214732
ENSMUSG00000034007.9	Scaper	605.2233397	-0.633670879	0.163378211	-3.878551961	0.00010508	0.001217716
ENSMUSG00000009076.10	Zmat5	185.1894485	1.062897639	0.274058234	3.878364179	0.000105161	0.001217716
ENSMUSG00000027203.15	Dut	2873.88198	0.534443708	0.137805643	3.878242541	0.000105214	0.001217716
ENSMUSG00000043090.18	Zfp866	1151.90826	-0.54913819	0.141659941	-3.876453615	0.00010599	0.001225114
ENSMUSG00000072258.10	Taf1a	461.5508927	-0.592201862	0.152769427	-3.876442265	0.000105995	0.001225114
ENSMUSG00000078087.5	Rps12l1	1210.160721	0.853794927	0.220375433	3.874274524	0.000106943	0.001235243
ENSMUSG00000002661.14	Alkbh7	167.9891194	1.482674692	0.38303522	3.870857334	0.000108453	0.001251852
ENSMUSG00000027347.18	Rasgrp1	373.9670813	-1.238632086	0.320137964	-3.86905717	0.000109257	0.001260287
ENSMUSG00000079110.11	Capn3	41.86452733	-2.329251026	0.602075474	-3.868702722	0.000109416	0.001261278
ENSMUSG00000102672.1	Gm37105	22.1218787	-3.614509525	0.934934621	-3.866055918	0.00011061	0.001274187
ENSMUSG00000033083.16	Tbc1d4	1414.938952	-0.856418448	0.221654251	-3.863758278	0.000111656	0.001285381
ENSMUSG00000042312.9	S100a13	281.9443947	1.017188358	0.263352125	3.86246497	0.000112249	0.001291346
ENSMUSG00000001285.12	Myg1	643.605079	0.596354031	0.154434636	3.861530323	0.000112679	0.001295434
ENSMUSG00000071477.10	Zfp777	523.2447501	0.794821487	0.206008343	3.858200471	0.000114225	0.001312333
ENSMUSG00000047798.15	Cd300lf	56.59044193	-2.486997109	0.644743284	-3.857344731	0.000114625	0.001316059
ENSMUSG00000073437.10	D330041H03Rik	385.1425175	-0.930758491	0.241351273	-3.856447407	0.000115047	0.001320019
ENSMUSG00000063568.11	Jazf1	54.53706632	-3.454854264	0.896495254	-3.853734026	0.00011633	0.001333855
ENSMUSG00000017697.3	Ada	598.1236529	0.73691625	0.191238132	3.85339598	0.000116491	0.001334813
ENSMUSG00000079017.3	Ifi27l2a	201.6186385	1.287129471	0.334109012	3.852423686	0.000116954	0.001339237
ENSMUSG00000021770.10	Samd8	430.4511555	-0.941354795	0.244376593	-3.85206613	0.000117125	0.001340306
ENSMUSG00000022420.15	Dnal4	293.1214884	0.929934659	0.241563858	3.849643189	0.00011829	0.001352736
ENSMUSG00000094262.2	Igkv4-62	9.150151928	-7.771235457	2.019278848	-3.84852021	0.000118833	0.001358052
ENSMUSG00000026393.10	Nek7	1703.321522	-0.518528289	0.134778943	-3.847249998	0.000119451	0.001364207
ENSMUSG00000033767.14	D930015E06Rik	2368.737374	-0.424940256	0.110493048	-3.845855129	0.000120133	0.001371085
ENSMUSG00000076462.2	Trbv2	7.355880002	-6.891462487	1.792460427	-3.844694355	0.000120703	0.001376681
ENSMUSG00000078942.10	Naip6	121.0580513	-1.650126869	0.429215918	-3.844514612	0.000120791	0.00137673
ENSMUSG00000076549.2	Igkv4-68	12.17021928	-6.641773542	1.72766606	-3.844361881	0.000120867	0.00137673
ENSMUSG00000022565.15	Plec	1556.90641	0.878844902	0.228941505	3.838731208	0.000123672	0.001407754
ENSMUSG00000039361.10	Picalm	4055.257921	-0.382451695	0.099644342	-3.838167704	0.000123956	0.001410059
ENSMUSG00000053329.6	D10Jhu81e	657.2041545	0.690946977	0.180080487	3.836878647	0.000124608	0.00141623
ENSMUSG00000049985.14	Ankrd55	6.063080385	-7.120046433	1.855738997	-3.836771466	0.000124662	0.00141623
ENSMUSG00000069305.3	Hist1h4n	17.81207688	4.694477046	1.223641144	3.836481854	0.000124809	0.001416968
ENSMUSG00000091971.3	Hspa1a	150.6756971	7.653570766	1.995729396	3.834974212	0.000125577	0.001424751
ENSMUSG00000021892.14	Sh3bp5	1002.15564	0.608349197	0.158653069	3.8344622	0.000125839	0.001426785
ENSMUSG00000031584.16	Gsr	901.0767519	-0.954621478	0.249026356	-3.833415436	0.000126376	0.001431933
ENSMUSG00000006299.13	Aamp	1584.342619	0.557472671	0.145495813	3.831537554	0.000127345	0.001441462
ENSMUSG00000078122.4	F630028O10Rik	265.4980237	-1.737574728	0.453501793	-3.831461648	0.000127384	0.001441462
ENSMUSG00000107715.1	Gm44135	8.700875901	-6.398258936	1.670114075	-3.831031084	0.000127607	0.001443041
ENSMUSG00000055447.18	Cd47	19113.32888	-0.351662996	0.091797596	-3.830851932	0.0001277	0.001443148
ENSMUSG00000078193.2	Gm2000	421.6842136	0.953001916	0.248830574	3.829922914	0.000128183	0.00144725
ENSMUSG00000060639.5	Hist1h4i	237.4119192	1.570983539	0.410196508	3.829831577	0.000128231	0.00144725
ENSMUSG00000022102.13	Dok2	1073.039166	0.637692407	0.166561477	3.828570799	0.00012889	0.001453733
ENSMUSG00000052565.6	Hist1h1d	40.38900684	3.258121159	0.851407603	3.826746611	0.000129848	0.001463588
ENSMUSG00000087060.7	Eldr	219.2859062	-1.075448764	0.28105327	-3.8264944	0.000129981	0.001464132
ENSMUSG00000027208.14	Fgf7	13.2906002	-7.469465004	1.952498371	-3.825593463	0.000130457	0.001468539
ENSMUSG00000061723.17	Tnnt3	27.95501268	-4.38441254	1.146461644	-3.824299366	0.000131144	0.001475311
ENSMUSG00000037570.15	Mcrs1	621.4976797	0.741380799	0.19389994	3.823522582	0.000131559	0.001479006
ENSMUSG00000052749.8	Trim30b	131.3111252	-1.639394243	0.428785452	-3.823343902	0.000131654	0.001479115
ENSMUSG00000022686.14	B3gnt5	2170.103755	-0.479230994	0.125388789	-3.82196047	0.000132395	0.001486473
ENSMUSG00000071714.5	Csf2rb2	1113.675541	-1.753993839	0.459017887	-3.821188429	0.00013281	0.001490166
ENSMUSG00000080999.1	Gm11336	13.76060281	6.791922682	1.777741872	3.820533673	0.000133163	0.001493157
ENSMUSG00000001127.12	Araf	1563.234929	-0.485767824	0.127166852	-3.819924895	0.000133492	0.001495876
ENSMUSG00000100280.2	Gm28417	372.2314004	-0.875568819	0.229247015	-3.81932484	0.000133817	0.001498547
ENSMUSG00000027272.5	Ubr1	1810.35721	-0.404060726	0.105814181	-3.818587677	0.000134218	0.001501447
ENSMUSG00000023973.13	Cnpy3	1110.137182	0.479222276	0.125499217	3.818528025	0.00013425	0.001501447
ENSMUSG00000030611.10	Mrps11	268.0744583	0.857719981	0.224751371	3.816305881	0.000135465	0.001514047
ENSMUSG00000062198.4	2700097O09Rik	353.4894459	-0.851479937	0.223143523	-3.815839798	0.000135721	0.001515926
ENSMUSG00000036686.16	Cc2d1a	306.7914762	0.867018482	0.227231271	3.815577309	0.000135865	0.001516498
ENSMUSG00000026222.16	Sp100	4186.477596	-0.334863214	0.087765581	-3.815427529	0.000135947	0.001516498
ENSMUSG00000025203.5	Scd2	7956.534155	-0.331583363	0.086926088	-3.814543725	0.000136435	0.001520119
ENSMUSG00000033319.5	Fem1c	2019.35878	-0.488874828	0.128168688	-3.814307811	0.000136565	0.001520119
ENSMUSG00000047789.4	Slc38a9	1043.287825	-0.616920371	0.161738532	-3.814306729	0.000136566	0.001520119
ENSMUSG00000025060.14	Slk	5231.816525	-0.477777082	0.125262685	-3.814201206	0.000136624	0.001520119
ENSMUSG00000056749.7	Nfil3	639.6456178	-0.785526702	0.206050728	-3.812297628	0.000137681	0.001530892
ENSMUSG00000034457.10	Eda2r	7.416260772	-6.869380125	1.802245995	-3.811566314	0.000138089	0.001534441
ENSMUSG00000018481.9	Appbp2	2687.669591	-0.391341928	0.102680558	-3.811256329	0.000138262	0.001535378
ENSMUSG00000047735.14	Samd9l	1354.233349	-0.759026315	0.199195761	-3.810454161	0.000138712	0.001539379
ENSMUSG00000024081.8	Cebpz	3443.754095	-0.427761501	0.112352237	-3.80732519	0.000140478	0.001557979
ENSMUSG00000026158.11	Ogfrl1	3881.644657	-0.37258588	0.097993517	-3.802148237	0.000143447	0.001589885
ENSMUSG00000025793.15	Hgs	631.6014532	0.752275816	0.197946846	3.800393041	0.000144467	0.001600162
ENSMUSG00000063870.12	Chd4	15216.45964	0.372364502	0.097986343	3.800167349	0.000144598	0.001600593
ENSMUSG00000074364.5	Ehd2	51.98419759	2.624247626	0.69073236	3.799224967	0.000145149	0.001605662
ENSMUSG00000028457.18	Atp8b5	15.08057591	-5.192503157	1.367468507	-3.797164711	0.000146361	0.001618024
ENSMUSG00000066363.12	Serpina3f	171.3117509	-1.365259997	0.359744242	-3.79508506	0.000147593	0.001630603
ENSMUSG00000067878.13	Mtap7d3	119.1867808	-1.394122687	0.367364962	-3.794925566	0.000147688	0.001630609
ENSMUSG00000031622.15	Sin3b	1286.148537	0.501262715	0.132283013	3.789320352	0.00015106	0.001666776
ENSMUSG00000050029.7	Rap2c	1810.931481	-0.489910475	0.129306015	-3.788767868	0.000151396	0.00166942
ENSMUSG00000024665.7	Fads2	1071.228959	0.599629586	0.158321913	3.787407402	0.000152227	0.001677373
ENSMUSG00000022678.16	Nde1	1885.980626	0.38911568	0.102743063	3.787269622	0.000152312	0.001677373
ENSMUSG00000060601.13	Nr1h2	791.4288627	0.810608115	0.214099342	3.786130801	0.000153011	0.001684
ENSMUSG00000022146.12	Osmr	12.2195806	-6.582452392	1.738956739	-3.785288182	0.000153531	0.001688163
ENSMUSG00000039191.12	Rbpj	2651.29737	-0.326173685	0.086170789	-3.785200166	0.000153585	0.001688163
ENSMUSG00000024944.5	Arl2	325.9201852	0.765675078	0.202446181	3.78211669	0.0001555	0.001708131
ENSMUSG00000022579.10	Gpihbp1	8.7772669	-6.739671016	1.783712929	-3.778450505	0.000157807	0.001732368
ENSMUSG00000021457.14	Syk	5614.431796	0.391400944	0.103622228	3.777190964	0.000158607	0.001740043
ENSMUSG00000024742.15	Fen1	2054.037447	0.455044988	0.12048243	3.776857648	0.000158819	0.001741266
ENSMUSG00000102184.1	Gm37192	8.665269756	-6.956985436	1.843317217	-3.774166145	0.000160544	0.001759054
ENSMUSG00000062901.2	Klhl24	5842.755238	-0.407591276	0.108051921	-3.772179836	0.000161828	0.001771996
ENSMUSG00000046785.8	Epm2aip1	2264.238454	-0.51980151	0.137862946	-3.770422174	0.000162972	0.001783393
ENSMUSG00000030697.7	Ppp4c	1581.963515	0.438629018	0.116350763	3.769885199	0.000163323	0.001786102
ENSMUSG00000037640.15	Zfp60	855.7743353	-0.50711042	0.134534452	-3.769372187	0.000163659	0.001788644
ENSMUSG00000060510.13	Zfp266	2705.506923	-0.426336394	0.113116469	-3.76900374	0.0001639	0.001789569
ENSMUSG00000047909.11	Ankrd16	1242.611731	-0.726115661	0.192658434	-3.768927454	0.000163951	0.001789569
ENSMUSG00000035891.16	Cerk	1779.065997	0.492101372	0.13058687	3.768383248	0.000164308	0.001792341
ENSMUSG00000052889.11	Prkcb	798.3899751	0.562727405	0.14939991	3.766584632	0.000165496	0.001804157
ENSMUSG00000041697.8	Cox6a1	1460.88897	0.593482675	0.157644769	3.764683585	0.00016676	0.001816791
ENSMUSG00000021745.13	Ptprg	10.35851692	-6.761320089	1.796760654	-3.763061082	0.000167846	0.00182747
ENSMUSG00000025777.8	Gdap1	34.39823369	-3.236519436	0.860241388	-3.762338668	0.000168332	0.001831604
ENSMUSG00000096959.1	4930509G22Rik	121.2886477	-1.467317387	0.390029063	-3.762071919	0.000168512	0.001832404
ENSMUSG00000045216.7	Hs6st1	982.8272511	0.683491063	0.181769185	3.76021417	0.000169768	0.001843955
ENSMUSG00000028459.11	Cd72	1444.996181	0.644668703	0.171451525	3.760063982	0.00016987	0.001843955
ENSMUSG00000024570.6	Rbfa	863.2140591	0.59220294	0.157499599	3.760028236	0.000169894	0.001843955
ENSMUSG00000029223.12	Uchl1	130.3945846	1.338545548	0.35612965	3.758590581	0.000170873	0.001853416
ENSMUSG00000087380.7	2210408F21Rik	13.11632673	-4.617170166	1.228574544	-3.758152232	0.000171173	0.0018555
ENSMUSG00000084416.3	Rpl10a-ps1	374.8806054	0.785480051	0.209033602	3.75767362	0.0001715	0.001857885
ENSMUSG00000022561.12	Gpaa1	626.8076136	0.611871919	0.162855058	3.757156379	0.000171855	0.001860561
ENSMUSG00000036046.14	5031439G07Rik	3177.683053	0.611177468	0.162695801	3.756565724	0.000172261	0.001863787
ENSMUSG00000090108.1	Gm15717	10.64526244	-6.378159923	1.698064188	-3.756135939	0.000172557	0.00186582
ENSMUSG00000024941.8	Scyl1	670.1424068	0.671117123	0.178691476	3.75573104	0.000172836	0.00186767
ENSMUSG00000032011.4	Thy1	718.515559	-0.882122098	0.234999952	-3.753711825	0.000174235	0.001881609
ENSMUSG00000027401.9	Tgm3	6.531340888	-7.090409713	1.889374624	-3.752781276	0.000174883	0.001887429
ENSMUSG00000029254.16	Stap1	2177.216914	-0.422344345	0.112564075	-3.752034979	0.000175405	0.001891876
ENSMUSG00000036270.16	Edc4	1252.504728	0.525508158	0.140070233	3.751747584	0.000175606	0.00189204
ENSMUSG00000063286.7	Gm8995	15852.63333	-0.443018893	0.118084831	-3.75170029	0.000175639	0.00189204
ENSMUSG00000041935.9	AW549877	2412.010896	-0.504305536	0.134428257	-3.751484602	0.000175791	0.001892488
ENSMUSG00000007603.8	Dus3l	669.6419121	0.767298907	0.204547312	3.751205044	0.000175987	0.00189342
ENSMUSG00000000838.17	Fmr1	2614.884882	-0.328763022	0.087650532	-3.750838873	0.000176244	0.001895006
ENSMUSG00000003032.8	Klf4	143.6499767	1.708133067	0.455609531	3.749116183	0.000177459	0.001906882
ENSMUSG00000021969.7	Zdhhc20	3843.385861	-0.426480548	0.113773726	-3.748497679	0.000177897	0.001910401
ENSMUSG00000047648.13	Fbxo30	372.7648097	-0.736542916	0.196517332	-3.747979427	0.000178265	0.001913162
ENSMUSG00000039577.17	Nphp4	50.28967826	1.866020838	0.497958682	3.747340707	0.000178719	0.001916847
ENSMUSG00000036918.15	Ttc7	1740.721304	0.455928167	0.121678873	3.746978873	0.000178977	0.001917986
ENSMUSG00000041817.13	Fam169a	125.7434228	-1.572181673	0.419597536	-3.746880139	0.000179048	0.001917986
ENSMUSG00000014313.14	Cox6c	1742.567	0.650864546	0.173743057	3.746132686	0.000179582	0.001922514
ENSMUSG00000038604.8	Fam65a	3022.774574	0.381733888	0.10191197	3.745721783	0.000179876	0.001923994
ENSMUSG00000107971.1	Gm44260	10.17168052	-5.7974143	1.547781449	-3.745628496	0.000179943	0.001923994
ENSMUSG00000051236.13	Msrb3	407.3444224	-0.844190957	0.225398968	-3.745318637	0.000180165	0.001925179
ENSMUSG00000078995.9	Zfp456	306.772195	-0.905654559	0.241877558	-3.744268651	0.00018092	0.001932051
ENSMUSG00000008036.11	Ap2s1	538.4615059	0.726469348	0.19404342	3.743849434	0.000181222	0.001934083
ENSMUSG00000020696.18	Rffl	582.557442	-0.660138471	0.176399863	-3.74228449	0.000182355	0.001944969
ENSMUSG00000058446.14	Znrf2	3655.058944	-0.470720458	0.125804174	-3.741691887	0.000182786	0.001948358
ENSMUSG00000027706.8	Sec62	4250.17485	-0.468438651	0.125278336	-3.739183216	0.000184619	0.001966689
ENSMUSG00000021870.17	Slmap	2144.882487	-0.45771309	0.122424712	-3.738731207	0.000184951	0.001969013
ENSMUSG00000037204.6	Atg101	335.3144852	0.973845569	0.260504983	3.738299202	0.000185269	0.001971184
ENSMUSG00000006442.10	Srm	1081.680221	0.772458416	0.206775397	3.735736594	0.000187167	0.001990142
ENSMUSG00000044562.11	Rasip1	8.392210748	-7.10196187	1.90142787	-3.735067726	0.000187665	0.001994211
ENSMUSG00000020463.15	Smek2	4270.085974	-0.373488061	0.100005193	-3.734686658	0.000187949	0.001996005
ENSMUSG00000068922.14	Msto1	393.3390798	0.88552072	0.237129316	3.734336752	0.000188211	0.001997553
ENSMUSG00000030335.6	Mrpl51	729.2450792	0.698254823	0.18705078	3.732969319	0.000189236	0.0020072
ENSMUSG00000027829.15	Ccnl1	5769.098315	-0.310183815	0.083103367	-3.732506012	0.000189584	0.002009662
ENSMUSG00000086859.3	Snhg20	224.9357067	-1.334764412	0.357686593	-3.731659057	0.000190223	0.002015195
ENSMUSG00000038623.9	Tm6sf1	3663.948265	-0.38473709	0.103189925	-3.728436566	0.000192671	0.002039883
ENSMUSG00000036751.7	Cox6b1	1598.015073	0.580123851	0.15562767	3.727639513	0.000193282	0.00204509
ENSMUSG00000024426.17	Atat1	467.8642848	-0.786751009	0.211171498	-3.725649614	0.000194813	0.00206003
ENSMUSG00000036299.4	BC031181	890.9458604	0.70981427	0.190618293	3.723746854	0.000196288	0.002074355
ENSMUSG00000025889.13	Snca	15.35987795	-3.820734807	1.026165977	-3.723310742	0.000196627	0.002076673
ENSMUSG00000063882.12	Uqcrh	2439.613116	0.499032696	0.134049616	3.722746165	0.000197068	0.002080051
ENSMUSG00000048930.12	Tada3	467.0720375	0.836332056	0.224667351	3.72253491	0.000197233	0.002080521
ENSMUSG00000048878.6	Hexim1	765.7587782	0.597807796	0.160632344	3.721590448	0.000197972	0.002087045
ENSMUSG00000097061.1	9330151L19Rik	172.2933261	-1.298637788	0.349012522	-3.720891676	0.000198521	0.002091552
ENSMUSG00000032218.6	Ccnb2	1647.011633	0.558462687	0.150117478	3.720170983	0.000199088	0.00209625
ENSMUSG00000029263.15	Pigg	348.3945536	-0.83665877	0.225040189	-3.717819358	0.00020095	0.002114566
ENSMUSG00000003099.11	Ppp5c	1876.609096	0.492895641	0.132622257	3.716537866	0.000201971	0.002124021
ENSMUSG00000039879.8	Heca	1157.680461	-0.66693163	0.179469564	-3.716126643	0.0002023	0.002126184
ENSMUSG00000001482.14	Def8	907.6775953	-0.561434747	0.151119558	-3.715169338	0.000203068	0.002132952
ENSMUSG00000022574.6	Naprt	45.73896902	-2.9059612	0.782372478	-3.714293745	0.000203772	0.002139048
ENSMUSG00000063047.9	Zfp780b	511.3645624	-0.739484281	0.199126306	-3.713644348	0.000204296	0.002143245
ENSMUSG00000025494.7	Sigirr	715.6330507	0.564588885	0.152068485	3.712727751	0.000205037	0.002149718
ENSMUSG00000023961.16	Enpp4	898.9539102	-0.644460139	0.173661953	-3.711003625	0.000206439	0.002163101
ENSMUSG00000036887.5	C1qa	56.69064375	8.142191576	2.196132193	3.70751433	0.000209304	0.002191785
ENSMUSG00000035125.10	Gcfc2	573.5044276	-0.629735207	0.169900557	-3.70649289	0.000210149	0.002199306
ENSMUSG00000024400.15	Wdr33	1632.191229	0.451668304	0.121931429	3.704281232	0.000211991	0.002217238
ENSMUSG00000027751.13	Supt20	3141.051948	-0.417006907	0.112733108	-3.699063343	0.000216397	0.002261947
ENSMUSG00000035585.16	Tsen34	335.5172151	0.832933907	0.225276514	3.697384566	0.000217832	0.002275576
ENSMUSG00000038521.17	C1s1	11.89919488	-7.314248343	1.97843998	-3.696977628	0.000218182	0.002277847
ENSMUSG00000029718.14	Pcolce	9.759733055	-6.22523584	1.684372221	-3.695878952	0.000219127	0.002286339
ENSMUSG00000029372.7	Ppbp	180.4856025	-4.82922719	1.307641371	-3.693082291	0.000221552	0.002310245
ENSMUSG00000108955.1	RP23-442J18.3	12.85074045	-4.851872923	1.31386767	-3.692817043	0.000221784	0.002311261
ENSMUSG00000039741.15	Bahcc1	713.8242655	0.766432698	0.20781631	3.68802957	0.000225997	0.002353753
ENSMUSG00000002660.7	Clpp	403.8676823	0.682728044	0.185156546	3.687301678	0.000226645	0.002359071
ENSMUSG00000069495.12	Epc2	1996.422846	-0.355663846	0.096503945	-3.685485056	0.000228267	0.002374532
ENSMUSG00000008200.14	Fnbp4	4355.27268	-0.370578943	0.100586788	-3.684171146	0.000229448	0.002385376
ENSMUSG00000057963.9	Itpk1	752.3768789	0.629481983	0.170959193	3.68205987	0.000231357	0.002403775
ENSMUSG00000029178.14	Klf3	3658.730667	-0.441291247	0.119889815	-3.680806795	0.000232497	0.002414167
ENSMUSG00000022961.17	Son	17950.43707	-0.379314221	0.103077204	-3.679904069	0.000233322	0.002420629
ENSMUSG00000028868.13	Wasf2	7268.987323	0.37271746	0.101286907	3.679818748	0.0002334	0.002420629
ENSMUSG00000040327.16	Cul9	549.0339608	0.921979165	0.250783835	3.67638992	0.000236558	0.002451909
ENSMUSG00000024953.16	Prdx5	814.1751313	0.630428671	0.171505327	3.675854761	0.000237054	0.002455582
ENSMUSG00000052160.6	Pld4	802.3597617	0.717785911	0.195322672	3.674872464	0.000237968	0.002463571
ENSMUSG00000031673.5	Cdh11	38.08405214	-4.09343588	1.114142202	-3.674069497	0.000238718	0.002469849
ENSMUSG00000073616.10	Myeov2	574.3726599	0.791078648	0.215345173	3.673537863	0.000239215	0.002473514
ENSMUSG00000041895.15	Wipi1	246.1190717	-0.920884636	0.25069218	-3.673368014	0.000239374	0.002473678
ENSMUSG00000026421.14	Csrp1	3337.232482	0.418127714	0.11387193	3.67191205	0.000240743	0.002485603
ENSMUSG00000050232.6	Cxcr3	173.3260619	-1.737920658	0.473311347	-3.671833916	0.000240816	0.002485603
ENSMUSG00000008958.14	Vps72	799.653949	0.654333977	0.178264792	3.670573259	0.000242007	0.002496403
ENSMUSG00000074797.11	Itpa	698.1635927	0.653934595	0.178178007	3.670119586	0.000242437	0.002499345
ENSMUSG00000024298.14	Zfp871	1564.241805	-0.51056102	0.139157241	-3.668950428	0.000243548	0.002509303
ENSMUSG00000062345.10	Serpinb2	7.918573671	-6.417802592	1.749767178	-3.667803737	0.000244643	0.002519077
ENSMUSG00000041297.7	Cdk13	2486.07206	-0.494929498	0.134964851	-3.667099208	0.000245318	0.002523147
ENSMUSG00000013833.15	Med16	589.3043037	0.814240063	0.222040328	3.667081876	0.000245334	0.002523147
ENSMUSG00000076677.1	Ighv6-3	230.79853	-11.41913077	3.114081583	-3.66693372	0.000245476	0.002523147
ENSMUSG00000035890.8	Rnf126	563.4778287	0.764236787	0.208425662	3.666711581	0.00024569	0.002523836
ENSMUSG00000028664.14	Ephb2	735.3049235	0.668589154	0.182409498	3.665319847	0.00024703	0.002535454
ENSMUSG00000097514.1	Gm17619	7.504964155	-6.472386987	1.765887275	-3.665232247	0.000247114	0.002535454
ENSMUSG00000033161.10	Atp1a1	7406.408178	0.385710587	0.105245065	3.664880506	0.000247454	0.002537433
ENSMUSG00000078247.3	Airn	13.33191249	-4.644057372	1.267447664	-3.664101883	0.000248208	0.002543526
ENSMUSG00000070420.4	Zscan25	162.1480554	1.62702457	0.444063084	3.663949176	0.000248356	0.002543526
ENSMUSG00000034210.13	Efcab14	1840.216484	-0.509245384	0.138993356	-3.663810991	0.00024849	0.002543526
ENSMUSG00000075595.9	Zfp652	2141.719942	-0.410507129	0.112065398	-3.663103301	0.000249178	0.002549055
ENSMUSG00000025403.4	Shmt2	1978.747546	0.61870169	0.168963785	3.661741421	0.000250507	0.00256113
ENSMUSG00000036435.13	Exoc1	1277.753232	-0.474088568	0.129513873	-3.660523437	0.000251701	0.002570484
ENSMUSG00000033032.15	Afap1l1	1224.529074	0.483472115	0.132082624	3.660376361	0.000251845	0.002570484
ENSMUSG00000084786.9	Ubl5	1360.235305	0.526195104	0.143755294	3.660352889	0.000251868	0.002570484
ENSMUSG00000039004.5	Bmp6	9.145217936	-6.317207645	1.7264971	-3.658973794	0.000253227	0.002582828
ENSMUSG00000030283.7	St8sia1	643.6045611	-0.884219264	0.24169097	-3.658470422	0.000253725	0.002586378
ENSMUSG00000001156.9	Mxd1	731.6827803	-0.93535026	0.255738386	-3.657449609	0.000254737	0.002595165
ENSMUSG00000050552.8	Lamtor4	548.0816041	0.639395885	0.174844102	3.656948541	0.000255236	0.002598708
ENSMUSG00000042066.15	Tmcc2	193.595631	1.122334006	0.306931913	3.656622062	0.000255561	0.002600485
ENSMUSG00000037262.7	Kin	663.4207	-0.621844012	0.17011605	-3.655410601	0.000256771	0.002611258
ENSMUSG00000046470.5	Sox18	7.281403943	-7.148444602	1.955749588	-3.655091964	0.00025709	0.002612965
ENSMUSG00000035493.9	Tgfbi	50.41396558	-3.250127551	0.889434584	-3.654150188	0.000258035	0.00262103
ENSMUSG00000029480.13	Dhx37	797.5470833	0.825407001	0.225975291	3.652642716	0.000259555	0.002633079
ENSMUSG00000039849.5	Pcif1	1163.690537	0.5039013	0.137957361	3.652587265	0.000259611	0.002633079
ENSMUSG00000038324.13	Trpc4ap	2984.693562	0.359441123	0.098409062	3.652520559	0.000259679	0.002633079
ENSMUSG00000068134.13	Zfp120	892.1699121	-0.632720346	0.173241052	-3.652254117	0.000259948	0.002634266
ENSMUSG00000027082.15	Tfpi	621.6625001	-1.036031635	0.283719902	-3.651600147	0.000260611	0.002639436
ENSMUSG00000025410.9	Dctn2	1423.59792	0.516665181	0.141552718	3.64998417	0.000262256	0.00265454
ENSMUSG00000029004.15	Kmt2e	5172.866769	-0.455620217	0.124840489	-3.649618978	0.00026263	0.002656759
ENSMUSG00000029060.17	Mib2	350.9616935	0.793981406	0.217589953	3.648980086	0.000263284	0.002661815
ENSMUSG00000040731.13	Eif4h	5813.381816	0.350404916	0.096046576	3.648281164	0.000264001	0.002667503
ENSMUSG00000090881.1	Gm6904	9.014207431	-6.919635339	1.896995428	-3.647681611	0.000264617	0.00267217
ENSMUSG00000025810.8	Nrp1	494.9099797	-1.066381756	0.292400022	-3.646996154	0.000265324	0.00267774
ENSMUSG00000103083.1	A630035G10Rik	7.908042164	-7.103648614	1.947926228	-3.64677497	0.000265552	0.002678479
ENSMUSG00000028672.13	Hmgcl	543.873526	0.657712401	0.180424921	3.64535231	0.000267026	0.002691769
ENSMUSG00000096594.2	Igkv8-19	123.3886171	-9.45686454	2.59444653	-3.645041219	0.000267349	0.002693455
ENSMUSG00000030978.9	Rrm1	7431.608447	0.3748267	0.102841615	3.644698675	0.000267705	0.002695472
ENSMUSG00000090958.2	Lrrc32	11.74800819	-5.885968094	1.616298509	-3.641634303	0.000270913	0.002726178
ENSMUSG00000061455.13	Stx17	1019.616099	-0.542262716	0.148929242	-3.641076186	0.000271501	0.002730504
ENSMUSG00000031378.14	Abcd1	1417.979544	0.571000579	0.156971734	3.637601259	0.000275189	0.002765986
ENSMUSG00000056394.17	Lig1	3503.224042	0.420310936	0.115554833	3.637328917	0.00027548	0.0027673
ENSMUSG00000043801.6	Oaz1-ps	50.92277927	2.061720796	0.566935291	3.636606912	0.000276253	0.002773452
ENSMUSG00000039804.15	Ncoa5	1658.713107	0.437040377	0.120185925	3.636369055	0.000276508	0.0027744
ENSMUSG00000028447.11	Dctn3	495.3899136	0.679771072	0.186951904	3.636074614	0.000276824	0.002774875
ENSMUSG00000018379.17	Srsf1	15273.07291	-0.241013878	0.066285139	-3.636016789	0.000276886	0.002774875
ENSMUSG00000027935.14	Rab13	6.676443872	-6.458405456	1.776299673	-3.63587606	0.000277038	0.002774875
ENSMUSG00000006262.15	Mob1b	1310.991084	-0.557945554	0.153484661	-3.635187712	0.000277778	0.002780682
ENSMUSG00000029710.15	Ephb4	8.48542983	-6.274266314	1.726092867	-3.634952924	0.000278031	0.002781603
ENSMUSG00000013878.17	Rnf170	749.0357405	-0.611175811	0.168151642	-3.634670498	0.000278336	0.002783039
ENSMUSG00000021760.3	Gpx8	6.685095682	-6.646465562	1.829169715	-3.633596986	0.000279497	0.002793032
ENSMUSG00000034673.14	Pbx2	1070.661141	0.542661045	0.149412557	3.631964105	0.000281272	0.002809144
ENSMUSG00000063904.3	Dpp3	1103.289052	0.502524806	0.138373042	3.631666955	0.000281596	0.002810755
ENSMUSG00000105382.1	Gm43339	29.52973287	-3.180296291	0.875816186	-3.631237172	0.000282066	0.002813814
ENSMUSG00000058690.14	Ccser2	933.4644828	-0.53763688	0.148083036	-3.630644633	0.000282714	0.002818654
ENSMUSG00000032652.13	Crebl2	316.3391093	-1.068792952	0.294529095	-3.628819594	0.00028472	0.002836662
ENSMUSG00000021669.14	Col4a3bp	1904.564575	-0.578004105	0.159286705	-3.628702742	0.000284849	0.002836662
ENSMUSG00000039263.16	Npepl1	1360.763666	0.632158875	0.174249574	3.62789337	0.000285743	0.002843259
ENSMUSG00000040613.14	Apobec1	324.1520105	-1.036727041	0.285778683	-3.627726987	0.000285927	0.002843259
ENSMUSG00000031375.17	Bgn	82.59979669	-4.272721791	1.177818715	-3.627656563	0.000286005	0.002843259
ENSMUSG00000023994.13	Nfya	4692.225402	0.307451121	0.084756253	3.627474184	0.000286207	0.00284363
ENSMUSG00000019846.11	Lama4	6.804629489	-6.362958942	1.755003276	-3.625610863	0.000288279	0.002862568
ENSMUSG00000032412.8	Atp1b3	7955.235974	0.482841192	0.133182036	3.625422815	0.000288489	0.002863005
ENSMUSG00000071547.3	Nt5dc2	801.2550869	0.654460683	0.180547187	3.624873326	0.000289103	0.002866482
ENSMUSG00000107195.1	4930589O11Rik	9.041688377	-5.980337121	1.649833578	-3.624812345	0.000289171	0.002866482
ENSMUSG00000033253.18	Szt2	1025.010497	0.75310535	0.207784943	3.624446217	0.000289581	0.002868898
ENSMUSG00000106333.1	4930428O21Rik	6.573661949	-7.212013485	1.990736723	-3.622786179	0.000291447	0.002885724
ENSMUSG00000076569.3	Igkv5-39	133.5325195	-11.61668749	3.207005082	-3.622285338	0.000292012	0.002889661
ENSMUSG00000018585.9	Atox1	336.0911785	0.809490766	0.223534312	3.621326677	0.000293096	0.002898731
ENSMUSG00000024085.13	Man2a1	1291.972608	-0.487713732	0.13469172	-3.620962986	0.000293509	0.002901148
ENSMUSG00000027071.14	P2rx3	95.72716677	1.490822618	0.411856581	3.619761559	0.000294875	0.002912983
ENSMUSG00000055322.14	Tns1	3339.304762	0.600931558	0.16608775	3.61815702	0.000296708	0.002927906
ENSMUSG00000039109.15	F13a1	408.1545329	-1.039664138	0.287347436	-3.618143081	0.000296724	0.002927906
ENSMUSG00000011148.13	Adssl1	1028.751855	0.580907839	0.160585944	3.617426444	0.000297547	0.002934346
ENSMUSG00000020564.16	Atxn7l1	1191.182036	-0.494630886	0.136759912	-3.616782715	0.000298287	0.002937917
ENSMUSG00000037552.17	Plekhg2	368.3010028	0.873897671	0.241629463	3.616685067	0.0002984	0.002937917
ENSMUSG00000022769.7	Sdf2l1	468.5655614	0.842751266	0.233018683	3.616668215	0.000298419	0.002937917
ENSMUSG00000040009.5	Gnaz	14.68465235	-5.493806531	1.520266789	-3.613712127	0.000301844	0.00296994
ENSMUSG00000029614.13	Rpl6	21360.21427	0.386106843	0.106852208	3.61346621	0.000302131	0.002971067
ENSMUSG00000042579.2	4632404H12Rik	603.2525354	-0.714913133	0.197879832	-3.612865068	0.000302832	0.002976271
ENSMUSG00000025026.14	Add3	2710.675224	-0.396375549	0.10976273	-3.611203441	0.000304779	0.002993704
ENSMUSG00000002107.18	Celf2	11539.05228	-0.375487149	0.103993089	-3.610693296	0.00030538	0.002997894
ENSMUSG00000047347.7	Tdg-ps	15.50802013	-3.479819753	0.963875217	-3.610238849	0.000305915	0.003001445
ENSMUSG00000069682.5	Gm10275	281.8098671	0.914390278	0.253293201	3.610007192	0.000306189	0.003002421
ENSMUSG00000109336.1	Samd4b	796.1105955	0.653899618	0.181189091	3.608934808	0.000307457	0.003013147
ENSMUSG00000003680.15	Taf6l	745.1397458	0.705160565	0.195430233	3.608247073	0.000308273	0.00301943
ENSMUSG00000039156.19	Stim2	679.8266195	-0.553504058	0.153437664	-3.607354562	0.000309335	0.003028114
ENSMUSG00000105134.1	Gm42923	74.58465884	-1.916312474	0.531335045	-3.60659906	0.000310236	0.00303522
ENSMUSG00000108465.1	RP23-4H17.4	97.79771063	-1.613934305	0.447610525	-3.605666563	0.000311353	0.003044416
ENSMUSG00000029283.17	Cdc7	1855.414782	-0.458206465	0.127097632	-3.605153427	0.000311969	0.003048711
ENSMUSG00000055817.17	Mta3	3261.902076	0.512200996	0.142096157	3.604608374	0.000312624	0.003053388
ENSMUSG00000030816.8	Rnf40	1267.921807	0.593943536	0.164817358	3.603646739	0.000313783	0.003062981
ENSMUSG00000039834.17	Zfp335	613.9535521	0.7914987	0.219686529	3.602854967	0.000314741	0.003070593
ENSMUSG00000010607.8	Pigyl	128.7441506	1.156319313	0.321027321	3.601934282	0.000315858	0.003079751
ENSMUSG00000019303.14	Psmc3ip	397.5572868	0.761651943	0.211484788	3.601450254	0.000316447	0.003083751
ENSMUSG00000051495.7	Irf2bp2	3003.010282	-0.469012372	0.130259123	-3.600610548	0.000317471	0.003091101
ENSMUSG00000061286.7	Exosc5	800.921483	0.611788346	0.169918332	3.600484654	0.000317625	0.003091101
ENSMUSG00000011096.17	Akt1s1	297.8752796	0.910515919	0.25289358	3.600391598	0.000317738	0.003091101
ENSMUSG00000029725.10	Ppp1r35	205.9404329	1.122460797	0.311967125	3.598009883	0.000320661	0.003117782
ENSMUSG00000020153.14	Ndufs7	597.4439284	0.791882824	0.22012547	3.597415719	0.000321395	0.003123152
ENSMUSG00000021901.10	Bap1	1805.998196	0.468628164	0.130288803	3.596841419	0.000322105	0.003125994
ENSMUSG00000035397.8	Klf16	447.060534	0.903300175	0.251140644	3.596790074	0.000322168	0.003125994
ENSMUSG00000105160.1	A530030E21Rik	57.15626345	-3.199059811	0.889433128	-3.596740113	0.00032223	0.003125994
ENSMUSG00000033712.5	Ccar2	1992.819842	0.427565513	0.118910971	3.595677581	0.000323548	0.00313702
ENSMUSG00000034610.14	Zcchc11	4778.372306	-0.372073885	0.103521884	-3.594156827	0.000325444	0.003153627
ENSMUSG00000022639.14	Dubr	120.2173611	-1.703174133	0.473941531	-3.593637656	0.000326093	0.003158148
ENSMUSG00000028393.10	Alad	436.2679496	0.683602842	0.190246074	3.593255981	0.000326571	0.003161007
ENSMUSG00000028161.17	Ppp3ca	5612.136316	-0.431141176	0.119995813	-3.592968492	0.000326932	0.003162725
ENSMUSG00000095753.2	Igkv4-53	167.566869	-12.0001746	3.340114139	-3.592743872	0.000327214	0.003163681
ENSMUSG00000030583.16	Sipa1l3	527.7000432	0.924512759	0.25734655	3.592481648	0.000327544	0.003165095
ENSMUSG00000025218.6	Poll	380.2253721	0.968952422	0.269846086	3.590759598	0.000329716	0.003184235
ENSMUSG00000041268.16	Dmxl2	345.0592357	-2.629479038	0.732319094	-3.590619252	0.000329893	0.003184235
ENSMUSG00000085037.1	4933421O10Rik	116.9547461	-1.243656383	0.346453757	-3.589674982	0.000331091	0.003194006
ENSMUSG00000027613.15	Eif6	875.0877898	0.5530671	0.154194798	3.58680777	0.000334751	0.003226183
ENSMUSG00000087396.7	4933407K13Rik	223.4606939	-1.066037463	0.297213795	-3.5867698	0.0003348	0.003226183
ENSMUSG00000029465.14	Arpc3	3060.357575	0.396812979	0.11077586	3.582125027	0.000340811	0.003282274
ENSMUSG00000062248.5	Cks2	1573.011502	0.647343914	0.180753725	3.581358646	0.000341812	0.003290084
ENSMUSG00000001281.9	Itgb7	1455.549028	-0.635530626	0.177505833	-3.58033658	0.000343152	0.00330114
ENSMUSG00000079426.12	Arpc4	2405.540362	0.427742967	0.119580638	3.577025296	0.000347527	0.003341363
ENSMUSG00000073468.11	Sft2d1	663.2116711	-0.579564773	0.162072154	-3.57596761	0.000348935	0.003351682
ENSMUSG00000027365.14	Trpm7	4409.155674	-0.309888152	0.086659511	-3.575927779	0.000348988	0.003351682
ENSMUSG00000020155.2	Kcnmb1	7.875640734	-6.559225462	1.834390838	-3.575696808	0.000349296	0.003352778
ENSMUSG00000037020.16	Wdr62	428.7300335	0.802219018	0.224363083	3.575539297	0.000349507	0.003352934
ENSMUSG00000009092.4	Derl3	65.20019075	-2.054240437	0.574623556	-3.574932517	0.000350318	0.003358854
ENSMUSG00000027854.12	Sike1	1173.673546	-0.506318572	0.141706234	-3.573015521	0.000352894	0.003381671
ENSMUSG00000002658.9	Gtf2f1	1270.138145	0.5396254	0.151050731	3.572477921	0.000353619	0.003386743
ENSMUSG00000004508.6	Gab2	725.6521749	-0.751436338	0.210362868	-3.572095905	0.000354136	0.003389809
ENSMUSG00000032712.16	2810474O19Rik	2765.782747	-0.466143957	0.130523143	-3.571350988	0.000355145	0.003397583
ENSMUSG00000032561.14	Acpp	148.263283	-1.299430609	0.364026175	-3.569607624	0.000357516	0.003418379
ENSMUSG00000026775.9	Yme1l1	3868.475352	-0.32214956	0.090253305	-3.569393513	0.000357809	0.00341928
ENSMUSG00000024969.15	Mark2	1608.373107	0.52061814	0.145890397	3.568556594	0.000358953	0.003428322
ENSMUSG00000038822.15	Hace1	418.4588267	-0.725028405	0.203378201	-3.564926822	0.000363958	0.003469932
ENSMUSG00000019849.10	Prep	1505.886021	0.467551231	0.131153923	3.564904662	0.000363988	0.003469932
ENSMUSG00000025579.14	Gaa	767.7259788	0.644404774	0.180763762	3.564900208	0.000363995	0.003469932
ENSMUSG00000076866.3	Trdv2-2	7.701419523	-6.392536778	1.793231309	-3.564814392	0.000364114	0.003469932
ENSMUSG00000071456.6	1110002L01Rik	580.2369254	-0.618105217	0.173500319	-3.562559544	0.000367257	0.003497952
ENSMUSG00000031245.8	Hmgn5	2506.479523	-0.535621132	0.150393021	-3.561475986	0.000368776	0.003510486
ENSMUSG00000020300.14	Cpeb4	421.0855837	-0.772479081	0.216912602	-3.561245743	0.000369099	0.00351163
ENSMUSG00000061032.8	Rrp1	3129.033876	0.450380662	0.126497669	3.56038706	0.000370309	0.003521194
ENSMUSG00000054672.12	5830411N06Rik	145.8389398	1.359723756	0.381938363	3.560060704	0.000370769	0.003523633
ENSMUSG00000040112.9	Mrps35	798.023625	0.494132347	0.138855455	3.558609534	0.000372823	0.003540372
ENSMUSG00000037935.16	Smarce1	3470.606384	0.317914757	0.089338864	3.558526987	0.00037294	0.003540372
ENSMUSG00000020888.16	Dvl2	577.8907846	0.780316295	0.219397056	3.556639771	0.000375629	0.003562302
ENSMUSG00000018398.18	8-Sep	335.8172119	-1.235257422	0.347312599	-3.556615642	0.000375663	0.003562302
ENSMUSG00000105437.1	Gm42450	9.282273956	-6.476065109	1.820960323	-3.556400997	0.00037597	0.003563255
ENSMUSG00000020653.11	Klf11	234.4824973	-1.306006721	0.367373282	-3.554985583	0.000378	0.003580527
ENSMUSG00000061410.6	Zcchc14	10.81893749	-4.929197995	1.387193613	-3.553359782	0.000380344	0.003600756
ENSMUSG00000039062.15	Anpep	24.82838257	-3.859478308	1.087709762	-3.548261166	0.000387784	0.003669176
ENSMUSG00000023505.13	Cdca3	1219.123399	0.472138364	0.13309961	3.547255796	0.000389266	0.00368119
ENSMUSG00000039450.11	Dcxr	88.26882524	1.352709595	0.381437707	3.546344715	0.000390615	0.00369192
ENSMUSG00000041187.16	Prkd2	1226.430068	0.587355422	0.165649914	3.545763522	0.000391477	0.003698047
ENSMUSG00000037366.14	Pafah2	311.0586869	-1.215073367	0.342806589	-3.54448662	0.000393378	0.003713975
ENSMUSG00000046404.5	Yod1	738.9673654	-0.618745727	0.174741988	-3.540910432	0.000398749	0.003762621
ENSMUSG00000078903.10	Gm14391	388.442469	-0.776798811	0.219393672	-3.540661875	0.000399125	0.00376411
ENSMUSG00000002393.14	Nr2f6	154.6108698	0.930225222	0.262754019	3.540289225	0.000399689	0.003767372
ENSMUSG00000020792.15	Exoc7	749.3067975	0.67298245	0.190175548	3.53874331	0.000402037	0.003787435
ENSMUSG00000030605.15	Mfge8	647.6308502	0.614335422	0.173655703	3.537663381	0.000403684	0.003800884
ENSMUSG00000026193.15	Fn1	126.7058762	-2.210928204	0.6250463	-3.537223087	0.000404358	0.003805152
ENSMUSG00000021361.6	Tmem14c	1315.186464	0.519278339	0.1468242	3.536735362	0.000405105	0.003810109
ENSMUSG00000031229.16	Atrx	14463.70677	-0.372998452	0.105477747	-3.536276259	0.00040581	0.003814659
ENSMUSG00000021282.16	Eif5	10549.44396	-0.301726825	0.085344727	-3.535389203	0.000407175	0.003825407
ENSMUSG00000019432.15	Ddx39b	6441.062485	0.304978548	0.086300258	3.533923926	0.000409439	0.003844585
ENSMUSG00000025371.12	Chmp6	394.2111397	0.739125255	0.209210608	3.532924365	0.00041099	0.003857052
ENSMUSG00000025877.14	Hk3	463.2678468	-1.773900177	0.50248025	-3.530288356	0.000415107	0.003893573
ENSMUSG00000026083.12	Eif5b	5541.268643	-0.519309928	0.14713262	-3.529536331	0.000416289	0.003901949
ENSMUSG00000055271.4	9330161L09Rik	7.55393382	-6.200268124	1.756732328	-3.529432473	0.000416452	0.003901949
ENSMUSG00000066270.3	Gm10157	12.95784481	-3.321878724	0.941564432	-3.528041855	0.000418646	0.003920379
ENSMUSG00000040659.3	Efhd2	1627.479697	0.484391284	0.137344961	3.526822381	0.000420579	0.003936344
ENSMUSG00000028965.13	Tnfrsf9	71.92629412	-2.293848758	0.650588672	-3.525804945	0.000422198	0.003949356
ENSMUSG00000037337.11	Map4k1	1637.063536	0.537901275	0.15259315	3.525068282	0.000423374	0.003958211
ENSMUSG00000056673.14	Kdm5d	1616.090031	-0.490691353	0.139274166	-3.523204384	0.000426362	0.003983997
ENSMUSG00000035293.13	G2e3	1775.886267	-0.46991243	0.133420276	-3.522046604	0.000428229	0.003999273
ENSMUSG00000033055.10	Ankrd54	420.1770353	0.707482519	0.200953242	3.520632514	0.000430519	0.004018486
ENSMUSG00000040152.8	Thbs1	125.4708223	-2.295713218	0.652280083	-3.519520645	0.000432327	0.004032844
ENSMUSG00000028369.15	Svep1	8.413044097	-6.987042271	1.985340822	-3.519316278	0.000432661	0.004032844
ENSMUSG00000038843.17	Gcnt1	1227.864117	-0.579467078	0.164656098	-3.519256716	0.000432758	0.004032844
ENSMUSG00000024276.6	Zfp397	2818.261902	-0.435205116	0.123691368	-3.518476036	0.000434033	0.004042547
ENSMUSG00000029430.13	Ran	8863.158595	0.445467764	0.126646135	3.517420915	0.000435762	0.004056464
ENSMUSG00000017485.10	Top2b	11788.69931	-0.334923665	0.095252838	-3.516154198	0.000437847	0.004073672
ENSMUSG00000022033.9	Pbk	1471.966317	0.618986965	0.176070726	3.515558664	0.00043883	0.004080203
ENSMUSG00000058558.12	Rpl5	26421.29426	0.324139736	0.092204522	3.515442936	0.000439021	0.004080203
ENSMUSG00000058440.14	Nrf1	1088.215513	0.495284363	0.140902445	3.515087081	0.00043961	0.004083476
ENSMUSG00000016921.14	Srsf6	12645.26885	-0.324176716	0.09225044	-3.514093996	0.000441257	0.004095396
ENSMUSG00000005800.2	Mmp8	60.6223327	-3.14420641	0.894758656	-3.514027373	0.000441367	0.004095396
ENSMUSG00000025958.14	Creb1	4714.419083	-0.298514448	0.084959113	-3.513624821	0.000442037	0.004099403
ENSMUSG00000053469.13	Tg	5.62971656	-6.460156092	1.838773666	-3.51329596	0.000442584	0.004102278
ENSMUSG00000030761.15	Myo7a	434.9740146	1.001269268	0.285136174	3.511547675	0.000445506	0.004126852
ENSMUSG00000094694.6	Ighv1-9	73.11083759	-9.261072855	2.637412541	-3.511423681	0.000445713	0.004126852
ENSMUSG00000024160.16	Spsb3	378.1967417	0.666815251	0.189927636	3.510891125	0.000446607	0.004132912
ENSMUSG00000028370.7	Pappa	17.20434272	-6.132832202	1.746923577	-3.510647107	0.000447017	0.004134492
ENSMUSG00000025583.15	Rptor	1099.278649	0.474671508	0.135227061	3.510181348	0.000447801	0.004139524
ENSMUSG00000005533.10	Igf1r	1848.194481	-1.174688282	0.334669819	-3.509991683	0.000448121	0.004140261
ENSMUSG00000031196.13	F8	73.42067494	-2.13693372	0.608921597	-3.509374165	0.000449163	0.004147668
ENSMUSG00000048277.15	Syngr2	1449.757219	0.439914397	0.125420248	3.507522948	0.000452299	0.004174401
ENSMUSG00000037486.17	Asxl2	2891.369811	-0.382980561	0.109204221	-3.507012429	0.000453168	0.004175798
ENSMUSG00000037913.11	Tmem156	270.7324771	-0.911866397	0.26001897	-3.506922579	0.000453321	0.004175798
ENSMUSG00000036502.14	Tmem255a	37.94450724	2.420984143	0.690354774	3.506869559	0.000453411	0.004175798
ENSMUSG00000074206.6	Adh6b	7.887541493	-5.711250215	1.62859108	-3.506865711	0.000453418	0.004175798
ENSMUSG00000071866.11	Ppia	13318.21125	0.444320658	0.126726504	3.506138374	0.000454659	0.004184985
ENSMUSG00000033467.12	Crlf2	340.43928	0.887649809	0.253196697	3.505771681	0.000455286	0.004184985
ENSMUSG00000069049.11	Eif2s3y	2397.661067	-0.428710021	0.12228741	-3.505757621	0.00045531	0.004184985
ENSMUSG00000032294.16	Pkm	6834.647964	0.438444877	0.125065799	3.505713636	0.000455385	0.004184985
ENSMUSG00000035203.16	Epn1	1299.576689	0.552118303	0.157593088	3.503442374	0.000459286	0.004218591
ENSMUSG00000097754.1	Ptgs2os2	7.622622068	-6.454713508	1.842606663	-3.503033847	0.000459991	0.00422282
ENSMUSG00000098274.7	Rpl24	3907.356684	0.46856787	0.133806031	3.501844183	0.00046205	0.004239466
ENSMUSG00000023015.13	Racgap1	1831.800932	0.414105777	0.118262657	3.501576802	0.000462514	0.004241469
ENSMUSG00000108621.1	Gm37494	1434.377122	-0.622163331	0.177688783	-3.501421538	0.000462783	0.004241688
ENSMUSG00000015243.4	Abca1	1163.634694	-0.540436399	0.154370352	-3.500907986	0.000463676	0.004247616
ENSMUSG00000044338.9	Aplnr	7.753406802	-6.652580625	1.9019818	-3.497709928	0.000469271	0.004295506
ENSMUSG00000031659.12	Adcy7	4140.920593	-0.439403309	0.125628653	-3.49763608	0.000469401	0.004295506
ENSMUSG00000079260.2	Tmppe	724.7574872	-0.590141468	0.168739868	-3.497344609	0.000469914	0.004297925
ENSMUSG00000005034.15	Prkacb	5814.393528	-0.358165357	0.102416174	-3.497156179	0.000470246	0.004298685
ENSMUSG00000050199.13	Lgr4	28.19138106	-3.056710321	0.874234016	-3.496444047	0.000471503	0.004307894
ENSMUSG00000041130.9	Zfp598	853.533253	0.603386218	0.172588276	3.496102011	0.000472108	0.00430986
ENSMUSG00000022831.14	Hcls1	3133.695398	0.36106534	0.103281265	3.495942276	0.000472391	0.00430986
ENSMUSG00000052736.15	Klrc2	209.9425778	-1.810797473	0.517994916	-3.49578233	0.000472674	0.00430986
ENSMUSG00000051355.18	Commd1	445.8655347	0.881478777	0.252156679	3.495758201	0.000472717	0.00430986
ENSMUSG00000024664.4	Fads3	757.39538	0.527170922	0.150838221	3.49494258	0.000474164	0.00432077
ENSMUSG00000079435.9	Rpl36a	11448.66261	0.459325681	0.131445645	3.494415367	0.000475101	0.004327029
ENSMUSG00000070605.4	Gm13251	874.3303924	-0.639829099	0.183201902	-3.492480655	0.000478556	0.004356199
ENSMUSG00000036553.16	Sh3tc1	160.0337679	1.070128679	0.306507	3.49136783	0.000480554	0.004372081
ENSMUSG00000103766.5	Gm38392	7.887530712	-6.465756413	1.852097554	-3.491045274	0.000481135	0.004375058
ENSMUSG00000025870.10	Arl10	145.8909805	-0.948264382	0.271667816	-3.490528969	0.000482065	0.004381213
ENSMUSG00000097515.2	1700040D17Rik	7.494683215	-5.417014669	1.552622845	-3.488944328	0.000484932	0.004404622
ENSMUSG00000041390.18	Mdfic	628.9074357	-0.699804107	0.20058455	-3.48882358	0.000485151	0.004404622
ENSMUSG00000025816.15	Sec61a2	576.6574244	-0.787223183	0.225717514	-3.487647768	0.00048729	0.004421711
ENSMUSG00000090215.8	Trim34b	6.045433416	-6.748772923	1.936070527	-3.485809442	0.00049065	0.004449869
ENSMUSG00000018819.10	Lsp1	4768.214823	0.301067329	0.086381433	3.485324563	0.00049154	0.004455601
ENSMUSG00000106874.1	Gm20186	598.780498	-0.961705121	0.275958843	-3.484958522	0.000492213	0.00445936
ENSMUSG00000064023.4	Klk8	298.1359314	0.830588631	0.238345736	3.484805914	0.000492494	0.004459564
ENSMUSG00000025787.5	Tgm4	8.260070383	-6.053723313	1.737329116	-3.484500005	0.000493057	0.004462325
ENSMUSG00000024290.8	Rock1	6100.1274	-0.46571552	0.133706037	-3.483130083	0.000495587	0.004482873
ENSMUSG00000021484.7	Lman2	3190.938208	0.321916153	0.092450114	3.48205254	0.000497586	0.004498595
ENSMUSG00000031490.5	Eif4ebp1	261.2539817	1.016115936	0.291834664	3.481820566	0.000498017	0.004500137
ENSMUSG00000092062.1	Gm7664	5.915171529	-5.978173676	1.717312577	-3.481121467	0.000499319	0.004508266
ENSMUSG00000045210.8	Vcpip1	3191.263093	-0.329762851	0.094730664	-3.481057122	0.000499439	0.004508266
ENSMUSG00000022760.15	Thap7	211.5522346	0.940110295	0.270282399	3.478252003	0.000504695	0.004553332
ENSMUSG00000079227.9	Ccr5	242.6914585	-1.228480618	0.353277273	-3.477383661	0.000506333	0.00456572
ENSMUSG00000027180.12	Fbxo3	3103.877581	-0.320439542	0.092165267	-3.476792873	0.00050745	0.004573403
ENSMUSG00000071203.6	Naip5	524.7495855	-1.059576928	0.304886617	-3.475314659	0.000510254	0.004596283
ENSMUSG00000063406.11	Tmed5	4060.196307	-0.353284383	0.101688249	-3.474190846	0.000512396	0.004611023
ENSMUSG00000036333.10	Kidins220	2911.874515	-0.356738876	0.102683019	-3.474175972	0.000512425	0.004611023
ENSMUSG00000074505.4	Fat3	8.527509737	-6.030429894	1.736635691	-3.472478382	0.000515677	0.004635561
ENSMUSG00000021696.8	Elovl7	59.90887114	-1.67993528	0.483803019	-3.472353856	0.000515916	0.004635561
ENSMUSG00000028044.6	Cks1b	1394.147319	0.593030247	0.170787294	3.472332363	0.000515957	0.004635561
ENSMUSG00000025169.6	Ogfod3	186.5206157	1.08296163	0.312099022	3.469929588	0.000520595	0.004674795
ENSMUSG00000106334.1	Gm43549	4279.615049	-0.964488789	0.278044226	-3.468832293	0.000522726	0.00469149
ENSMUSG00000032308.8	Ulk3	309.1477713	-0.806082378	0.232436099	-3.467974129	0.000524398	0.004704052
ENSMUSG00000070394.10	Tmem256	520.9618374	0.787405251	0.227076589	3.467575647	0.000525176	0.004706664
ENSMUSG00000047945.6	Marcksl1	2611.130669	0.444793313	0.128275837	3.467475431	0.000525372	0.004706664
ENSMUSG00000028800.15	Hdac1	2790.588161	0.274019925	0.079027344	3.467406465	0.000525507	0.004706664
ENSMUSG00000045414.7	1190002N15Rik	1263.029772	-0.486091289	0.140202386	-3.467068597	0.000526168	0.004710141
ENSMUSG00000019943.9	Atp2b1	1425.586733	-0.492790411	0.1421556	-3.466556449	0.000527171	0.004716678
ENSMUSG00000040272.14	Accs	590.2664696	-0.625646904	0.180527867	-3.465652776	0.000528946	0.004730108
ENSMUSG00000028466.15	Creb3	364.5875084	0.654729138	0.18893534	3.465360889	0.00052952	0.004730944
ENSMUSG00000035064.17	Eef2k	5664.428811	0.316236821	0.091257429	3.465326882	0.000529587	0.004730944
ENSMUSG00000009281.6	Rarres2	9.47442698	-6.427147038	1.855785537	-3.463302688	0.000533588	0.004761923
ENSMUSG00000027087.11	Itgav	613.7322304	-0.659501609	0.190426158	-3.463293144	0.000533607	0.004761923
ENSMUSG00000104181.1	Gm8850	7.646189788	-6.69422967	1.933007834	-3.463115644	0.000533959	0.004762604
ENSMUSG00000048076.14	Arf1	5366.780735	0.281589762	0.081316055	3.462904849	0.000534377	0.004763876
ENSMUSG00000045102.11	Poln	93.16972021	-1.809451865	0.522628498	-3.462214308	0.00053575	0.004771911
ENSMUSG00000050138.7	Kcnk12	100.7805375	1.407651043	0.406580142	3.462173625	0.000535831	0.004771911
ENSMUSG00000024312.9	Wdr46	815.764458	0.672355534	0.194270166	3.46093045	0.000538312	0.004791531
ENSMUSG00000060166.5	Zdhhc8	1133.61057	0.581714737	0.168126054	3.459991612	0.000540192	0.00480579
ENSMUSG00000039431.16	Mtmr7	8.184455612	-5.235571864	1.51337911	-3.459524338	0.00054113	0.004811658
ENSMUSG00000031453.15	Rasa3	3779.752151	0.32379824	0.093624833	3.458465345	0.000543262	0.004828127
ENSMUSG00000048521.7	Cxcr6	375.3768386	-1.86674065	0.539859731	-3.457825328	0.000544554	0.004837121
ENSMUSG00000037572.16	Wdhd1	2374.657702	-0.444350693	0.128527125	-3.457252255	0.000545714	0.004844928
ENSMUSG00000089956.1	Gm16553	6.110220766	-6.261179291	1.811203	-3.456917469	0.000546392	0.004848458
ENSMUSG00000026418.16	Tnni1	157.6453168	1.219484684	0.352786405	3.456722448	0.000546788	0.004849476
ENSMUSG00000028822.11	Tmem50a	2878.525741	0.408693611	0.11830413	3.454601373	0.000551107	0.004885275
ENSMUSG00000105789.1	Gm42997	13.24679694	4.880994719	1.413299069	3.453617727	0.000553121	0.004900611
ENSMUSG00000002781.18	Tmem143	123.3401142	1.351103964	0.391310133	3.452770193	0.000554861	0.004913512
ENSMUSG00000038280.12	Ostm1	903.589115	-0.574645995	0.166439615	-3.452579443	0.000555254	0.004914178
ENSMUSG00000062761.7	Zfp512	1248.590222	-0.527187623	0.152699255	-3.452457069	0.000555506	0.004914178
ENSMUSG00000050179.3	A930002I21Rik	6.274803214	-6.78464897	1.966512526	-3.450091916	0.000560396	0.004954897
ENSMUSG00000042178.6	Armc5	423.3729924	0.649985791	0.18846188	3.448897947	0.000562879	0.00497431
ENSMUSG00000019876.15	Pkib	567.7806657	-0.822589073	0.23852649	-3.448627753	0.000563443	0.004976742
ENSMUSG00000038174.14	Fam126b	912.8703152	-0.612832031	0.177720547	-3.448290261	0.000564147	0.004980418
ENSMUSG00000029326.13	Enoph1	507.0845336	0.581624573	0.168737515	3.446919151	0.000567018	0.005001088
ENSMUSG00000042569.13	Dhrs7b	354.696574	0.69588587	0.201887723	3.446895427	0.000567068	0.005001088
ENSMUSG00000029249.15	Rest	2155.935847	-0.336531187	0.097649343	-3.446323108	0.00056827	0.005009134
ENSMUSG00000032503.17	Arpp21	2729.952018	0.484541907	0.140647818	3.445072327	0.000570907	0.005029804
ENSMUSG00000108365.1	RP24-174G2.2	9.885461837	-3.849260957	1.117375822	-3.444911623	0.000571246	0.005030229
ENSMUSG00000029270.10	Fam69a	496.8751507	-0.681834306	0.197992096	-3.44374507	0.000573716	0.005047214
ENSMUSG00000037316.8	Bag4	863.5502708	-0.554388954	0.160985272	-3.443724674	0.00057376	0.005047214
ENSMUSG00000020459.14	Mtif2	1296.253797	-0.445994819	0.129548554	-3.442684644	0.000575971	0.005064083
ENSMUSG00000008301.11	Phax	1164.687845	0.478086481	0.138900166	3.441943196	0.000577552	0.005075399
ENSMUSG00000027222.14	Pex16	168.6473675	1.03136527	0.29967288	3.441636996	0.000578206	0.005076277
ENSMUSG00000005672.12	Kit	3659.600374	-0.374124857	0.108705994	-3.441621235	0.000578239	0.005076277
ENSMUSG00000028134.11	Ptbp2	1627.817614	-0.537018188	0.156094885	-3.440331754	0.000581002	0.005097934
ENSMUSG00000035042.2	Ccl5	451.6460203	-1.026237337	0.298458287	-3.438461532	0.00058503	0.005130671
ENSMUSG00000064264.14	Zfp428	55.75497588	1.578301381	0.459218233	3.436930998	0.000588345	0.005157132
ENSMUSG00000025083.17	Afap1l2	11.10529715	-4.976781003	1.448375909	-3.436111421	0.000590128	0.005167678
ENSMUSG00000020687.13	Cdc27	3396.702274	-0.360549761	0.104929855	-3.436102728	0.000590147	0.005167678
ENSMUSG00000020034.7	Tcp11l2	1311.243812	-0.523503338	0.152397571	-3.435116025	0.0005923	0.005183902
ENSMUSG00000021765.7	Fst	10.58249596	-7.515770147	2.188553543	-3.434126696	0.000594466	0.005200225
ENSMUSG00000023988.8	Bysl	431.0678092	0.782061359	0.227761343	3.433687861	0.000595429	0.005206013
ENSMUSG00000020362.13	Cnot6	6821.244092	-0.309046894	0.090018299	-3.433156341	0.000596598	0.00521359
ENSMUSG00000034445.7	Cyb561a3	1076.984907	0.504272882	0.146907954	3.432577132	0.000597874	0.005219336
ENSMUSG00000014686.8	Ceacam16	6.250206718	-6.395589841	1.863250788	-3.432490078	0.000598066	0.005219336
ENSMUSG00000021835.14	Bmp4	6.596877085	-6.279794299	1.829538962	-3.432446332	0.000598162	0.005219336
ENSMUSG00000028228.5	Cpne3	2131.214518	-0.469113441	0.136683425	-3.432116516	0.00059889	0.005223048
ENSMUSG00000035759.3	Bbs10	75.39633264	-2.383542588	0.694557545	-3.431742418	0.000599717	0.005227618
ENSMUSG00000072640.11	Lyrm9	536.4243724	-0.670186249	0.195321365	-3.431197863	0.000600922	0.005235481
ENSMUSG00000026103.14	Gls	5137.574323	-0.440787668	0.128511713	-3.429941592	0.000603711	0.005257128
ENSMUSG00000038335.13	Tsr1	2084.511792	-0.38517526	0.112304326	-3.429745532	0.000604148	0.005258276
ENSMUSG00000026755.14	Arpc5l	2038.666131	0.385297983	0.112367327	3.428914729	0.000606	0.005271741
ENSMUSG00000026185.8	Igfbp5	213.0130695	-6.077213274	1.772872878	-3.427890037	0.000608292	0.005289014
ENSMUSG00000027797.15	Dclk1	8.844340842	-7.018096091	2.048222398	-3.426432646	0.000611565	0.005314802
ENSMUSG00000029633.9	Gm5578	6.466183339	-6.776297512	1.97802178	-3.425795197	0.000613002	0.00532461
ENSMUSG00000043262.15	Uevld	971.7855027	-0.605264984	0.176694507	-3.425488401	0.000613695	0.005327948
ENSMUSG00000022570.5	Tsta3	554.2885494	0.554666647	0.16193666	3.425207405	0.00061433	0.005330781
ENSMUSG00000043773.4	1700048O20Rik	399.6575205	0.769564907	0.224708743	3.424721698	0.000615429	0.005337638
ENSMUSG00000030036.8	Mogs	1269.998637	0.539631644	0.157585483	3.424374082	0.000616217	0.005341788
ENSMUSG00000014769.9	Psmb1	3234.115366	0.440172855	0.128552877	3.424060718	0.000616928	0.005345268
ENSMUSG00000001910.4	Nacc1	2635.673832	0.471802804	0.137808428	3.423613571	0.000617944	0.005351385
ENSMUSG00000071862.2	Lrrtm2	5.657616727	-6.786723733	1.983589874	-3.421434956	0.000622916	0.005391738
ENSMUSG00000002059.18	Rab34	13.28592896	-3.791876825	1.108579595	-3.420482247	0.000625102	0.00540634
ENSMUSG00000073125.10	Xlr3b	181.2674568	-1.67733226	0.490386817	-3.420426896	0.000625229	0.00540634
ENSMUSG00000040746.15	Rnf167	1597.711101	-0.419340525	0.122677149	-3.418244786	0.000630264	0.005447146
ENSMUSG00000025558.15	Dock9	677.0309514	0.647368456	0.189399455	3.418005899	0.000630817	0.005449202
[truncated: 17,920 more rows]
