# Supplementary material for: The Firre locus produces a trans-acting RNA molecule that functions in hematopoiesis
Source: Nat Commun. 2019 Nov 13;10:5137. doi: 10.1038/s41467-019-12970-4 (PMC6853988; doi:10.1038/s41467-019-12970-4)
Supplement: Supplementary file 15 — Source Data [file 41467_2019_12970_MOESM15_ESM.xlsx]

## Sheet: Figure_1
Fig.1c
Forebrain
	Wild-type Firre
Male	30.1871	30.6614	30.3011
Female	29.6482	26.2985	31.2236
Forelimb
	Wild-type Firre
Male	48.6151	45.7776	52.5258
Female	47.7765	50.9159	52.7106
Heart
	Wild-type Firre
Male	38.8539	33.603	40.545
Female	37.8215	42.4498	29.297
Hindlimb
	Wild-type Firre
Male	40.0835	33.1876	27.4492
Female	36.8381	43.14	37.2309
Liver
	Wild-type Firre
Male	16.4484	15.6089	10.1534
Female	17.3763	16.314	15.2659
Lung
	Wild-type Firre
Male	33.6771	34.2284	28.3232
Female	37.5062	30.5773	29.5827
Midbrain
	Wild-type Firre
Male	28.952	25.5728	13.7155
Female	28.2038	30.6604	29.574
PSM
	Wild-type Firre
Male	24.9139	23.6691	18.4149
Female	30.4265	23.4198	20.6353
Fig.1g
Control+dox			FirreStorm;rtTA+dox
Mean	Upper	Lower	Mean	Upper	Lower
1	1.308	0.764	11.899	16.02	8.838
Mean	Upper	Lower	Mean	Upper	Lower
1	1.429	0.7	22.48	26.698	18.929
Mean	Upper	Lower	Mean	Upper	Lower
1	1.11	0.901	11.209	11.55	10.877
Fig.1i
WT			KO			RESCUE+dox			RESCUE-dox
Mean	Upper	Lower	Mean	Upper	Lower	Mean	Upper	Lower	Mean	Upper	Lower
1	1.157	0.865	0.001	0.002	0.001	2.651	2.97	2.366	0.001	0.002	0.001

## Sheet: Figure_2
Fig.2c
P_adj	negLog10	attrib ID	attrib name
0.0219	1.65956	GO:0031722	hemoglobin beta binding
0.0005	3.30103	GO:0031838	haptoglobin-hemoglobin complex
0.0012	2.92082	GO:0005833	hemoglobin complex
0.0017	2.76955	GO:0044420	extracellular matrix component
0.0242	1.61618	GO:0005578	proteinaceous extracellular matrix
0.0005	3.30103	GO:0044767	single-organism developmental process
0.0012	2.92082	GO:0032502	developmental process
Fig.2d
6720401G13RIK (log2)	LT-HSC	HSC	HSC	HSC	HSC	MPP	MPP	CLP	CLP	CLP	CLP	CMP	CMP	CMP	CMP	GMP	GMP	GMP	GMP	Macro	Macro	Macro	Macro	Mono	Mono	Mono	Mono	B_cells	B_cells	T_CD4+	T_CD4+	T_CD4+	T_CD4+	T_CD8+	T_CD8+	T_CD8+	T_CD8+	NK	NK
6720401G13Rik	3.79801	6.39205	5.94673	5.32542	5.04997	4.04851	4.18397	2.74883	2.94962	3.29159	3.97214	2.99303	2.94878	3.42968	2.96492	1.71679	1.81638	1.70225	2.62303	2.73007	2.82576	0.792481	3.07517	0.792481	1.9281	2.19101	0.792481	3.19801	3.35871	0.792481	0.792481	0.792481	0.792481	3.71364	0.792481	0.792481	0.792481	3.55546	2.12601
Fig.2f
tnfalpha-pg/ml
WT	KO	OE_Ctrl	OE_dox	Saline
614.91	608.75	653.68	1248.96	10.72
518.41	420.77	462.89	905.8	6.23
582.42	638.47	285.24	1430.53	6.23
566.32	566.59	281.05	843.55	17.18
641.08	686.45	544.98	714.67
528.33	518.75	589.92
712.92	895
373.16	566.86
il-12p40-pg/ml
WT	KO	Ctrl	OE	Saline
272.04	357.04	212.66	1930.47	25.46
294.26	407.21	222.39	1084.19	23.55
511.48	113.71	426.25	333.93	6.93
412.77	147.35	147.35	1320.67	36.12
360.02	214.59	196.4	798.54
245.79	205.56	424.03	183.99
496.84	399.79
156.18	222.52
MIP2-pg/ml
WT	KO	Ctrl	OE	Saline
12881.5	12789.8	18235.4	27369.2	313.56
9083.6	11040.7	11551.3	23777.4	474.28
10368.5	4575.89	16285	27837	467.2
6679.41	4293.33	20704.8	32489.5	366.95
6767.74	9613.74	15457.5	31071.6
6770.92	4265.72	18990.3	36787.7
8027.94	9602.23
1774.43	1891.66
Fig.2h
id	hours	Saline	WT_LPS	KO_LPS	OE_LPS_DOX	OE_LPS_CTRL
7	144	0
3	144	0
2	144	0
3	144	0
4	144	0
1	144	0
3	144	0
5	144	0
9	144	0
10	144	0
L255-69_m	144		0
L255-70_m	144		0
L255-71_m	144		0
L256-75_F	144		0
L256-77_F	144		0
L256-79_F	144		0
L256-81_F	144		0
L258-87_F	144		0
L261-2_F	144		0
L261-3_F	144		0
L261-7_F	144		0
L262-12_F	144		0
L262-14_F	144		0
L256-76_m	144		0
L256-78_m	144		0
L257-90_m	144		0
L257-91_m	144		0
L258-83_m	144		0
22_f	144		0
25_f	144		0
20_f	144		0
5_f	144		0
6_f	144		0
2_m	144		0
3_m	144		0
5_m	144		0
21_m	144		0
24_m	144		0
26_m	144		0
27_m	144		0
L252-40_m	144			0
L252-41_m	144			0
L252-42_m	144			0
L252-44_m	144			0
L252-45_m	144			0
L259-92_m	144			0
L259-93_m	144			0
L259-95_m	144			0
L254-59_F	144			0
L254-60_F	37			1
L254-61_F	144			0
L254-64_F	144			0
L249-33_F	144			0
L248-21_F	144			0
L248-25_F	144			0
L248-24_F	144			0
L249-29_F	144			0
L249-31_F	144			0
FSR-24-79_m	144				0
FSR-24-5_m	37				1
FSR-24-14_m	134				1
FSR-24-16_m	144				0
FSR-24-19_m	37				1
FSR-24-21_m	144				0
FSR-24-1_F	12				1
FSR-24-3_F	68				1
FSR-24-17_F	48				1
FSR-24-15_F	48				1
FSR-24-21_m	144				0
FSR-24-2_F	37				1
FSR-24-33_F	37				1
FSR-24-1_f	25				1
FSR-24-5_m	22				1
FSR-24-14_m	29				1
FSR-24-2_m	144				0
FSR-24-16_m	144					0
FSR-24-19_m	144					0
FSR-24-21_m	144					0
FSR-24-1_f	74					1
FSR-24-3_f	144					0
FSR-24-17_f	144					0
FSR-24-5_m	144					0
FSR-24-14_m	68					1
24-36_m	144					0
24-22_m	144					0
24-23_m	144					0
24-35_f	144					0
24-24_f	46					1
Fig.2g
tnfalpha-pg/ml
WT	FS;rTTA_NO-DOX	FS;rTTA_+DOX
286.27	156.59	331.22
230.12	169.96	547.39
240.41	406.85	336.37
244	197.75	915.85
108.82	95.56
156.21
il12-p40-pg/ml
WT	FS;rTTA_NO-DOX	FS;rTTA_+DOX
307.34	232.14	398.63
209.74	217.36	420.5
360.93	256.8	724.06
297.09	194.76	395.94
165.77	184.07
247.27
mip2-pg/ml
WT	FS;rTTA_NO-DOX	FS;rTTA_+DOX
3097.44	10362.3	16409.1
2688.88	9701.4	18465.5
11044.1	13302.2	12175
3147.75	9722.8	18410
573.67	2379.71
1089.24

## Sheet: Figure_3
Fig.3b
CMP
WT	KO
0.6803	0.2021
0.1901	0.2146
0.1652	0.1827
0.1048	0.2531
0.1274	0.1819
0.7975	0.7616
0.6384	0.5392
0.7892	0.655
0.469	0.7416
0.6133	0.4403
0.7737	0.6098
0.8686	0.7234
0.6423
CLP
WT	KO
0.1443	0.0496
0.0796	0.0378
0.0814	0.0474
0.096	0.1319
0.0717	0.0397
0.0586	0.0107
0.0538	0.0213
0.0696	0.0299
0.0723	0.0308
0.0503	0.0383
0.1048	0.0424
0.08	0.0232
0.0578	0.0407
CD4
WT	KO
11.7	8.74
16.3	8.69
13.7	5.84
15.2	10.8
14.6	11.5
13.2	12.5
16	6.56
12.2	8.67
12.2	16.3
13.6	12.5
11.7	10.7
13.6	10.5
11.6	9
11.6	9.8
	8.5
CD8
WT	KO
9.12	9.49
9.17	4.9
9.38	6.06
7.55	8.9
8.27	8.82
8.66	8.78
8.73	7.94
9.58	8.39
8.12	7.91
9.73	7.06
8.22	6.74
12.7	5.68
11.9	4.1
9.88	11.9
	7.5
NK
WT	KO
5.8	4.99
3.6	4
6	3.59
4.21	4.71
3.66	9.52
1.42	1.15
1.56	1.15
1.49	1.36
1.45	1.04
1.28	1.26
6.8	3.09
5.29	3.28
3.02	4.76
3.05	4.64
4.17	5.9
4.24	4.75
4.79	4.83
	5.48
Fig.3c
NK
Dox_control	Dox_FirreStorm; rtTA
6.28	3.64
5.09	1.88
7.98	2.31
4.35	2.68
3.99	2.1
4.21
CD8
Dox_control	Dox_FirreStorm; rtTA
7.43	5.23
6.95	6.84
13.1	7.39
8.63	6.89
7.66	7.64
8.44
CD4
Dox_control	Dox_FirreStorm; rtTA
10.5	11.8
10.2	12.6
22.1	13.1
15.2	10.3
10.6	10.8
10.8
CLP
Dox_Control	Dox_FirreStorm;rtTA
0.0426291	0.0285169
0.0479098	0.0632773
0.019125	0.10048
0.0604348	0.0355242
0.0554217	0.0439754
0.05	0.0368952
0.0617083
0.0193487
0.0363745
0.0820968
CMP
Dox_Control	Dox_FirreStorm;rtTA
0.542582	0.553093
0.619549	0.638151
0.490958	0.73016
0.6183	0.588629
0.605542	0.55582
0.571975	0.577056
0.621333
0.662376
0.806056
0.810484

## Sheet: Figure_4
Fig. 4b
WT_MF	KO_MF	RESCUE_MF
0.067	0.029	0.11
0.096	0.045	0.035
0.084	0.042	0.12
0.086	0.057	0.074
0.1	0.057	0.05
0.099	0.072	0.039
0.095	0.034	0.15
0.078	0.027	0.064
0.11	0.057	0.09
0.077	0.049	0.033
0.068	0.067	0.13
0.12	0.048	0.079
0.076	0.095	0.07
0.055	0.07	0.092
0.053	0.043	0.08
0.063	0.051
	0.063
Fig. 4c
WT				KO				RESCUE
4.77603	4.71142	5.02753	4.96515	0	0	0	0	5.92761	7.09243	6.00021	7.45161
Fig.4d
GO biological process complete	upload_1 (P-value)	NegLog10
positive regulation of lymphocyte activation (GO:0051251)	0.00295	2.53018
positive regulation of leukocyte activation (GO:0002696)	0.00742	2.1296
regulation of lymphocyte activation (GO:0051249)	0.0077	2.11351
nitrogen compound metabolic process (GO:0006807)	0.00941	2.02641
positive regulation of cell activation (GO:0050867)	0.01	2
macromolecule metabolic process (GO:0043170)	0.0159	1.7986
regulation of leukocyte activation (GO:0002694)	0.0285	1.54516
antigen receptor-mediated signaling pathway (GO:0050851)	0.0406	1.39147
positive regulation of B cell activation (GO:0050871)	0.0475	1.32331
Fig 4f
Lyl1
WT				KO				RESCUE
7.23103	7.01518	7.4256	7.18079	6.3618	6.89419	6.41678	6.65366	7.71636	7.07311	7.7641	7.81818
Ctbp1
WT				KO				RESCUE
7.229	7.04988	7.37815	7.00995	6.67424	6.85928	6.8	6.88737	7.46877	7.0512	7.60366	7.49569
Ccnd3
WT				KO				RESCUE
6.35837	6.18715	6.1653	6.24593	5.84706	5.89509	5.65092	5.85567	6.43933	6.71229	6.85758	7.1559
Icos
WT				KO				RESCUE
4.88644	4.65221	4.8129	5.25809	5.23246	5.26872	5.4831	5.54698	4.81665	4.80811	4.91424	4.43164
Fam46c
WT				KO				RESCUE
2.71249	2.47642	2.41608	2.72206	3.35292	4.34917	3.86908	3.72364	1.02925	0.80762	2.47444	1.3698
Maoa
WT				KO				RESCUE
2.4575	2.02624	1.70124	2.18514	3.1092	3.28447	2.88731	2.97364	2.08066	2.29801	2.50971	1.65069
Fig. 4g
CLP
		Black	Grey	Red
Olfr1320	-908451		0
Olfr1321	-864982		0
Igsf1	-802292		0
Olfr1322	-706500		0
Olfr1323	-582664		0
Olfr1324	-166440		0
Firre	0			-12.6659
Stk26	274637	0.0865891
Frmd7	326510	1.66603
Rap2c	418530	0.00717346
Mbnl3	569466	0.0136154
Hs6st2	942099	-0.993015
Forelimb
		Black	Grey	Red
Olfr1320	-908451		0
Olfr1321	-864982		0
Igsf1	-802292		0.2
Olfr1322	-706500		0
Olfr1323	-582664		0
Olfr1324	-166440		0
Firre	0			-10.18
Stk26	274637	0.09
Frmd7	326510		0.29
Rap2c	418530	0.11
Mbnl3	569466	0.17
Hs6st2	942099	0.17
Heart
		Black	Grey	Red
Olfr1320	-908451		0
Olfr1321	-864982		0
Igsf1	-802292	0.34
Olfr1322	-706500		0
Olfr1323	-582664		0
Olfr1324	-166440		0
Firre	0			-10.37
Stk26	274637	0.08
Frmd7	326510		-0.05
Rap2c	418530	0.09
Mbnl3	569466	0.11
Hs6st2	942099	0.17

## Sheet: Supplementary_Figure_1
Sup.Fig1b

## Sheet: Supplementary_Figure_2
Sup.Fig.2a
	Firre WT male			Firre KO male
	mean	upper	lower	mean	upper	lower
Week 1	3.78788	4.4	2.9	3.76	5	2.9
Week 2	6.68571	8	5	6.70625	8.4	4.5
Week 3	9.16333	11.1	6.2	9.03478	10.8	6.3
Week 4	15.575	19.9	11.6	14.8152	18.1	10.1
Week 5	19.7485	24.5	14.3	20.0714	23.3	14.3
Week 6	21.996	27	16.5	22.1147	25.3	16.7
Week 7	22.925	28.7	17.6	23.6543	27.5	16.5
Week 8	23.9852	29.6	18.9	24.9088	29.1	18.3
Week 9	25.9833	30.3	20.3	25.9829	30.2	18.5
Week 10	25.6567	30.9	20.2	26.9743	31.7	18.9
Week 11	26.7742	32.6	21.8	27.7686	33.8	19.4
Week 12	27.6062	33.1	21.2	28.4543	35.1	20.1
Sup.Fig2.b
	Firre WT female			Firre KO female
	mean	upper	lower	mean	upper	lower
Week 1	3.42778	4.2	2.7	3.81379	4.4	2.7
Week 2	6.41	7.6	4.9	6.84286	8.4	5.1
Week 3	8.39412	10.4	6.4	9.12963	11.3	6.9
Week 4	13.3714	15.8	10.9	13.7333	15.5	12
Week 5	16.41	18.7	14.3	16.9957	19.2	14.4
Week 6	17.6733	20.3	16	18.7714	21	16.8
Week 7	18.7421	20.8	16.8	19.4045	21.6	17.1
Week 8	19.4	22.3	17.9	19.9333	22.4	17.6
Week 9	20.3	22.3	18.4	21.22	23.9	18.5
Week 10	20.6769	23	18.4	21.5476	24.2	19.2
Week 11	21.49	24	19.3	21.9217	26.5	19.5
Week 12	22	25.3	20	22.437	27.4	19.6
Sup.Fig.2ce
Sup.Fig.2d
Sup.Fig.2f
Sup.Fig.2g

## Sheet: Supplementary_Figure_3
Sup.Fig.3
	Wild-type			Firre KO
Forebrain	225.721	199.593	225.576	241.166	242.013	243.158
Forelimb	213.429	200.338	203.622	186.466	198.645	174.509
Heart	122.637	137.239	120.622	124.066	142.932	133.753
Hindlimb	203.458	220.525	218.236	180.916	203.986	208.619
Liver	153.464	176.494	151.656	182.319	165.537	174.139
Lung	177.784	228.671	176.707	211.645	212.812	210.912
Midbrain	203.736	211.395	205.115	228.067	181.928	211.054
PSM	127.595	117.91	92.6953	149.626	104.479	130.531

## Sheet: Supplementary_Figure_4
Sup.Fig.4b
tnfalpha-pg/mL
FS_or_WT_DOX_saline	FS-rtTA_DOX_saline	WT_LPS
12.89	9.98	228
9.19	8.37	182.56
11.84	11.48	151.44
		146.25
il12p40-pg/mL
FS_or_WT_DOX_saline	FS-rtTA_DOX_saline	WT_LPS
16.82	5.66	117.73
17.56	16.82	112.08
33.1	23.5	169.17
MIP-2-pg/mL
FS_or_WT_DOX_saline	FS-rtTA_DOX_saline	WT_LPS
160	181.68	2034.83
181.68	192.29	1932.2
262.72	223.27	2527.1
		2164.99

## Sheet: Supplementary_Figure_5
Sup.Fig.5a
B_%
WT	KO
48.8	59.7
55	52.7
55.1	56.1
49.8	54.2
51.7	59.4
38.4	26
40.3	16
63.1	46.7
61.5	25.5
56.2	30.9
42.5	50.3
49.5	44.6
36.2	38.9
41.8	43.7
33.9	27.3
45.5	28.9
40	42.9
	45.6
Sup.Fig.5b
DN_all_%
WT	KO
5.22654	4.85994
4.37178	4.81246
4.32107	3.14552
4.55924	4.10559
3.46639	3.86335
3.75193	4.0334
4.11987	3.55377
3.8969	4.11945
DN_all_#
WT	KO
7093	2283
4337	2039
4342	2759
4275	3355
4626	3711
4771	4307
4835	3072
3030	3596
DP_%
WT	KO
84.6467	84.022
85.0352	83.555
86.1661	87.2643
86.8844	86.0942
87.0729	84.7529
85.9099	84.9403
84.3531	86.1866
86.4679	86.7005
DP_#
WT	KO
114878	39472
84353	35404
86580	76532
81463	70345
116195	81416
109243	90712
98998	74500
67224	75687
SP+CD4_%
WT	KO
5.73834	6.19052
6.2505	6.85104
5.59492	5.66166
4.7808	5.68362
5.69178	6.69807
5.87488	6.48414
6.2413	5.71641
5.45295	4.96077
SP+CD4_#
WT	KO
7788	2908
6200	2903
5622	4965
4482	4644
7595	6434
7470	6925
7325	4941
4239	4331
SP+CD8_%
WT	KO
2.1703	2.66671
1.83555	2.55905
1.63144	1.65745
1.6177	1.60349
1.59532	2.09699
1.77977	1.79578
1.95307	1.79159
1.55433	1.60459
SP+CD8_#
WT	KO
2945	1253
1821	1084
1639	1454
1517	1310
2129	2014
2263	1918
2292	1549
1208	1401
Sup.Fig.5c
HSC_%
WT	KO
0.0713	0.0239
0.047	0.0537
0.031	0.034
0.0145	0.0453
0.0174	0.0508
0.1188	0.0765
0.1215	0.0927
0.1786	0.1222
0.1117	0.1715
0.115	0.0711
0.1493	0.1025
0.1501	0.1566
0.1574
HSC_#
WT	KO
73	35
57	81
40	47
19	32
22	64
30	20
40	28
103	35
48	51
46	24
73	42
51	55
74
MPP_%
WT	KO
0.1082	0.0303
0.0541	0.0723
0.0431	0.0438
0.0252	0.04
0.0241	0.0825
0.1741	0.1059
0.2908	0.18
0.2001	0.1914
0.1206	0.1738
0.1671	0.0661
0.1346	0.0905
0.1282	0.1485
0.1391
MPP_#
WT	KO
111	45
66	109
55	60
33	28
31	103
44	27
95	54
115	55
52	52
66	22
66	37
44	52
66
CMP_#
WT	KO
695	298
233	324
211	250
136	180
163	228
201	197
208	162
454	190
201	221
243	147
380	251
296	255
303
CLP_#
WT	KO
147	73
97	57
104	65
124	94
91	50
41	30
51	42
82	51
62	49
74	41
88	70
66	65
94
Sup.Fig.5d
b
dox_Control	dox_FirreStorm; rtTA
46	48.4
60.2	25.9
43.1	52.8
49.8	51.9
57	47.5
43.7
Sup.Fig.5e
hsc
dox_Control	dox_FirreStorm;rtTA
0.142817	0.150678
0.123893	0.187311
0.0962917	0.17344
0.157708	0.146008
0.124538	0.193443
0.123782	0.0932661
0.1725
0.222874
0.171873
0.241774
mpp
dox_Control	dox_FirreStorm;rtTA
0.100141	0.0919915
0.102213	0.157227
0.054625	0.15508
0.100553	0.0817339
0.104859	0.124426
0.0893277	0.0715726
0.0965
0.144445
0.128008
0.13

## Sheet: Supplementary_Figure_6
Sup.Fig.6c
cd4
FirreWT_CD45.2	FirreKO_CD45.2
30.2	0
11.5	0.85
5.38	0
49.8	0.01
66.5	0.32
8.82	0.13
63	19.4
83.3	0.98
11.7	75.2
46.8	5.48
cd8
FirreWT_CD45.2	FirreKO_CD45.2
23.9	0
8.23	0.5
5.06	0
38.9	0.016
54.1	0.19
8.1	0.13
45.9	19.1
61.9	0.99
11.4	52.5
31.2	4.76
b
FirreWT_CD45.2	FirreKO_CD45.2
38.6	0
11.2	4.42
12	0
71.3	0
83	7.38
51.3	4
75.4	45.5
98.3	12.7
25.6	95.3
79.3	21.5
nk
FirreWT_CD45.2	FirreKO_CD45.2
52.7	0
18.6	2.54
15.4	0
49.2	0
74.2	12
42.3	1.69
53.6	32.1
95.9	13.5
18.9	86.6
58.6	27.7

[truncated: 3 more sheets: Supplementary_Figure_7, Supplementary_Figure_8, Supplementary_Figure_9]
